# Supplementary material for: Accurate time-series forecasting of floating platform motion via a reinforced fusion CNN–BiLSTM–attention model
Source: PLoS One. 2026 Feb 2;21(2):e0342081. doi: 10.1371/journal.pone.0342081 (PMC12863529; doi:10.1371/journal.pone.0342081)
Supplement: S1 Data — (ZIP) [file pone.0342081.s001.zip]

Archive with 56 entries (52 files):
- S1 Dateset/Data for measured proportional model/
- S1 Dateset/Data for measured proportional model/data for dual-stage EWMA control limit/
- S1 Dateset/Data for measured proportional model/data for dual-stage EWMA control limit/00_bainian_1.csv
- S1 Dateset/Data for measured proportional model/data for dual-stage EWMA control limit/00_bainian_2.csv
- S1 Dateset/Data for measured proportional model/data for dual-stage EWMA control limit/00_bainian_3.csv
- S1 Dateset/Data for measured proportional model/data for dual-stage EWMA control limit/00_bainian_4.csv
- S1 Dateset/Data for measured proportional model/data for dual-stage EWMA control limit/00_bainian_5.csv
- S1 Dateset/Data for measured proportional model/data for dual-stage EWMA control limit/00_bainian_6.csv
- S1 Dateset/Data for measured proportional model/data for dual-stage EWMA control limit/00_bainian_7.csv
- S1 Dateset/Data for measured proportional model/data for dual-stage EWMA control limit/00_bainian_8.csv
- S1 Dateset/Data for measured proportional model/data for dual-stage EWMA control limit/00_bainian_9.csv
- S1 Dateset/Data for measured proportional model/data for dual-stage EWMA control limit/01_1.csv
- S1 Dateset/Data for measured proportional model/data for dual-stage EWMA control limit/01_2.csv
- S1 Dateset/Data for measured proportional model/data for dual-stage EWMA control limit/01_3.csv
- S1 Dateset/Data for measured proportional model/data for dual-stage EWMA control limit/02_1.csv
- S1 Dateset/Data for measured proportional model/data for dual-stage EWMA control limit/02_2.csv
- S1 Dateset/Data for measured proportional model/data for dual-stage EWMA control limit/02_3.csv
- S1 Dateset/Data for measured proportional model/data for dual-stage EWMA control limit/03_1.csv
- S1 Dateset/Data for measured proportional model/data for dual-stage EWMA control limit/03_2.csv
- S1 Dateset/Data for measured proportional model/data for dual-stage EWMA control limit/03_3.csv
- S1 Dateset/Data for measured proportional model/data for dual-stage EWMA control limit/04_1.csv
- S1 Dateset/Data for measured proportional model/data for dual-stage EWMA control limit/04_2.csv
- S1 Dateset/Data for measured proportional model/data for dual-stage EWMA control limit/04_3.csv
- S1 Dateset/Data for measured proportional model/data for dual-stage EWMA control limit/05_1.csv
- S1 Dateset/Data for measured proportional model/data for dual-stage EWMA control limit/05_2.csv
- S1 Dateset/Data for measured proportional model/data for dual-stage EWMA control limit/05_3.csv
- S1 Dateset/Data for measured proportional model/data for dual-stage EWMA control limit/06_1.csv
- S1 Dateset/Data for measured proportional model/data for dual-stage EWMA control limit/06_2.csv
- S1 Dateset/Data for measured proportional model/data for dual-stage EWMA control limit/06_3.csv
- S1 Dateset/Data for measured proportional model/data for dual-stage EWMA control limit/07_1.csv
- S1 Dateset/Data for measured proportional model/data for dual-stage EWMA control limit/07_2.csv
- S1 Dateset/Data for measured proportional model/data for dual-stage EWMA control limit/07_3.csv
- S1 Dateset/Data for measured proportional model/data for dual-stage EWMA control limit/08_1.csv
- S1 Dateset/Data for measured proportional model/data for dual-stage EWMA control limit/08_2.csv
- S1 Dateset/Data for measured proportional model/data for dual-stage EWMA control limit/08_3.csv
- S1 Dateset/Data for measured proportional model/data for dual-stage EWMA control limit/09_1.csv
- S1 Dateset/Data for measured proportional model/data for dual-stage EWMA control limit/09_2.csv
- S1 Dateset/Data for measured proportional model/data for dual-stage EWMA control limit/09_3.csv
- S1 Dateset/Data for measured proportional model/data for dual-stage EWMA control limit/10_1.csv
- S1 Dateset/Data for measured proportional model/data for dual-stage EWMA control limit/10_2.csv
- S1 Dateset/Data for measured proportional model/data for dual-stage EWMA control limit/10_3.csv
- S1 Dateset/Data for measured proportional model/data for dual-stage EWMA control limit/11_1.csv
- S1 Dateset/Data for measured proportional model/data for dual-stage EWMA control limit/11_2.csv
- S1 Dateset/Data for measured proportional model/data for dual-stage EWMA control limit/11_3.csv
- S1 Dateset/Data for measured proportional model/data for dual-stage EWMA control limit/12_1.csv
- S1 Dateset/Data for measured proportional model/data for dual-stage EWMA control limit/12_2.csv
- S1 Dateset/Data for measured proportional model/data for dual-stage EWMA control limit/12_3.csv
- S1 Dateset/Data for measured proportional model/data for dual-stage EWMA control limit/13_1.csv
- S1 Dateset/Data for measured proportional model/data for dual-stage EWMA control limit/13_2.csv
- S1 Dateset/Data for measured proportional model/data for dual-stage EWMA control limit/13_3.csv
- S1 Dateset/Data for measured proportional model/data for train/
- S1 Dateset/Data for measured proportional model/data for train/rx_modify_1.csv
- S1 Dateset/Data for Numerical Simulation/
- S1 Dateset/Data for Numerical Simulation/6.3m_rx_traindata.csv
- S1 Dateset/Data for Numerical Simulation/6.3m_z_traindata.csv
- S1 Dateset/manual.docx
