# Supplementary material for: Accurate time-series forecasting of floating platform motion via a reinforced fusion CNN–BiLSTM–attention model
Source: PLoS One. 2026 Feb 2;21(2):e0342081. doi: 10.1371/journal.pone.0342081 (PMC12863529; doi:10.1371/journal.pone.0342081)
Supplement: S1 Data — (ZIP) [file pone.0342081.s001.zip › S1 Dateset/Data for measured proportional model/data for dual-stage EWMA control limit/00_bainian_1.csv]

Time	Pitch	Yaw	Sway	Heave	Surge	Cable1	Cable2	Roll
16.049999	-0.024086	0.452991	1.84243	-0.373159	0.070782	14.68585	14.07102	1.65794
16.15	-0.034854	0.376001	1.835457	-0.383375	0.070611	12.22889	12.40784	1.281154
16.25	-0.054141	0.338941	1.825948	-0.391446	0.070516	8.9376	10.00801	0.679691
16.35	-0.040557	0.217927	1.814784	-0.396845	0.070455	6.3069	7.92143	0.008874
16.450001	-0.028401	0.066368	1.802048	-0.399152	0.070619	4.58234	6.33158	-0.543572
16.549999	-0.065496	-0.008683	1.788413	-0.39791	0.070539	3.62303	5.61175	-0.884374
16.65	-0.085109	-0.058272	1.774891	-0.392797	0.070366	3.35321	5.11053	-1.182102
16.75	-0.101131	-0.14199	1.763569	-0.383883	0.070316	3.4583	5.17765	-1.584698
16.85	-0.109811	-0.240953	1.755705	-0.372042	0.070327	3.90065	5.38651	-2.103608
16.950001	-0.095234	-0.269597	1.751132	-0.358192	0.070311	5.32657	6.83548	-2.717085
17.049999	-0.099262	-0.278489	1.749961	-0.343331	0.070461	5.00043	7.60423	-3.253626
17.15	-0.064745	-0.327218	1.752102	-0.327969	0.070836	5.28076	7.27547	-3.621292
17.25	-0.079329	-0.365161	1.757005	-0.313617	0.071279	6.53731	8.06317	-3.758023
17.35	-0.099527	-0.386058	1.764208	-0.301224	0.071588	7.62877	9.47232	-3.612227
17.450001	-0.195836	-0.367094	1.774203	-0.291484	0.071625	6.92466	8.81897	-3.262702
17.549999	-0.281661	-0.334523	1.786062	-0.284913	0.071395	6.9808	8.72904	-2.707075
17.65	-0.294529	-0.313449	1.798793	-0.281871	0.071015	6.89103	9.11872	-2.020129
17.75	-0.284453	-0.276165	1.811866	-0.282785	0.070458	6.55912	8.51719	-1.353729
17.85	-0.188558	-0.210976	1.824972	-0.287204	0.070062	6.33825	8.22771	-0.667007
17.950001	-0.046705	-0.120506	1.837275	-0.295315	0.069931	6.12701	8.08405	-0.091339
18.049999	0.083503	-0.037287	1.847118	-0.306652	0.069987	5.89634	7.83558	0.349027
18.15	0.189107	0.009963	1.855233	-0.319655	0.070136	5.94582	7.60584	0.859109
18.25	0.175445	0.053412	1.859933	-0.3347	0.070246	6.10897	7.72981	1.173995
18.35	0.087803	0.120853	1.861647	-0.350883	0.070383	6.98228	8.41581	1.368084
18.450001	-0.037316	0.193175	1.859366	-0.367105	0.070537	7.23748	9.72218	1.442443
18.549999	-0.188335	0.261984	1.85313	-0.382731	0.070541	7.04271	9.42725	1.471197
18.65	-0.283665	0.341691	1.843338	-0.3974	0.070229	8.16527	9.94978	1.366544
18.75	-0.327709	0.346405	1.830846	-0.409248	0.069763	9.40464	11.24181	1.164305
18.85	-0.27005	0.272039	1.816369	-0.418471	0.069396	10.25387	11.99514	0.824269
18.950001	-0.173069	0.217471	1.80069	-0.423825	0.069163	11.14426	12.78295	0.366329
19.049999	-0.096165	0.269908	1.784034	-0.425426	0.068757	12.17022	12.62451	-0.226075
19.15	-0.013863	0.27834	1.768294	-0.422277	0.068182	12.27391	13.00198	-0.845576
19.25	-0.008469	0.222906	1.754221	-0.415832	0.067666	10.60864	12.1493	-1.598631
19.35	-0.019205	0.138734	1.742345	-0.40496	0.066624	8.52801	10.35208	-2.123719
19.450001	-0.054678	0.066371	1.732701	-0.391583	0.065969	6.96074	8.55979	-2.663477
19.549999	-0.026143	0.011212	1.726161	-0.376164	0.065651	5.40591	6.79587	-3.085266
19.65	-0.006927	-0.032234	1.723249	-0.359551	0.065703	4.25481	5.73326	-3.302249
19.75	0.049887	-0.104056	1.723231	-0.343057	0.065993	3.67575	5.24798	-3.336684
19.85	0.020756	-0.137909	1.725665	-0.327296	0.066163	3.76009	5.26832	-3.222023
19.950001	-0.004282	-0.170313	1.730748	-0.313425	0.066165	3.76745	5.44603	-2.926118
20.049999	-0.09064	-0.206943	1.73821	-0.302171	0.066128	5.18566	6.57609	-2.590419
20.15	-0.119983	-0.242047	1.747122	-0.293484	0.065872	5.70043	7.7145	-2.119043
20.25	-0.132847	-0.210277	1.757357	-0.287901	0.065492	5.27577	7.09958	-1.63357
20.35	-0.189897	-0.128096	1.767996	-0.286366	0.065004	7.29808	8.15759	-1.244016
20.450001	-0.151367	-0.056974	1.77819	-0.287273	0.064569	7.52517	9.39909	-0.729682
20.549999	-0.069544	0.019257	1.787383	-0.291207	0.064111	6.95925	8.29344	-0.341444
20.65	0.040357	0.109185	1.795078	-0.297784	0.063499	7.48348	8.56204	0.026119
20.75	0.135804	0.185851	1.801018	-0.30616	0.062901	7.34345	8.88256	0.304441
20.85	0.155187	0.280958	1.805	-0.315672	0.062222	7.38268	8.64565	0.448402
20.950001	0.107645	0.350079	1.807622	-0.326386	0.061231	7.3029	8.90012	0.516908
21.049999	0.002014	0.38808	1.807737	-0.337796	0.059975	7.79648	9.05245	0.465058
21.15	-0.111164	0.480443	1.805064	-0.348699	0.058752	8.23296	9.25125	0.381378
21.25	-0.209641	0.561916	1.800679	-0.359256	0.057551	8.4336	9.3673	0.298894
21.35	-0.246404	0.582869	1.795164	-0.369011	0.056334	8.64632	9.57059	0.221862
21.450001	-0.258449	0.57832	1.788136	-0.377771	0.054934	8.81745	9.74552	0.101246
21.549999	-0.20092	0.610316	1.779705	-0.385182	0.053441	9.04401	9.68739	-0.063631
21.65	-0.136162	0.633826	1.770567	-0.391136	0.051759	8.87533	9.68407	-0.235158
21.75	-0.067519	0.595329	1.761244	-0.395323	0.050192	8.37816	9.43935	-0.451759
21.85	-0.007687	0.546683	1.751713	-0.397535	0.048447	8.01463	9.10138	-0.694106
21.950001	0.018727	0.56434	1.742819	-0.397786	0.046843	7.7054	8.89915	-0.991781
22.049999	0.020512	0.543286	1.734704	-0.39647	0.045485	7.03754	8.43604	-1.231017
22.15	0.016602	0.511428	1.726776	-0.393409	0.044451	6.28132	7.85913	-1.414225
22.25	0.029764	0.447704	1.719608	-0.389207	0.043564	6.17544	7.55071	-1.529954
22.35	0.072254	0.395768	1.713581	-0.38353	0.042905	6.08848	7.6538	-1.592205
22.450001	0.076162	0.323232	1.708406	-0.377026	0.04241	6.95566	8.10824	-1.564792
22.549999	0.068687	0.255257	1.704282	-0.369904	0.042085	7.85638	9.17203	-1.500992
22.65	0.0739	0.180888	1.700987	-0.362785	0.042179	7.21532	8.67755	-1.345309
22.75	0.047009	0.10575	1.697653	-0.356254	0.042329	8.30215	9.0668	-1.14834
22.85	0.023523	0.01125	1.694276	-0.349815	0.042607	8.81237	10.08659	-0.899568
22.950001	-0.014884	-0.083207	1.690863	-0.344067	0.042983	9.1794	10.44394	-0.711892
23.049999	-0.071982	-0.191227	1.687675	-0.337591	0.043394	9.8836	10.70515	-0.659996
23.15	-0.049592	-0.305946	1.686116	-0.329737	0.044038	10.11865	11.05532	-0.892848
23.25	-0.02746	-0.422183	1.688098	-0.320218	0.044696	10.03703	10.91861	-1.435569
23.35	0.022721	-0.545768	1.694616	-0.308195	0.0456	8.98874	9.94485	-2.205512
23.450001	0.055496	-0.614239	1.7053	-0.293868	0.0468	8.14057	9.10041	-3.122646
23.549999	0.065	-0.660351	1.721793	-0.279148	0.048267	7.1471	8.56782	-4.002603
23.65	-0.004698	-0.733962	1.74283	-0.266881	0.049577	5.90115	7.78954	-4.645906
23.75	-0.139917	-0.811545	1.765651	-0.258801	0.050652	5.03774	6.97283	-4.727021
23.85	-0.219096	-0.867268	1.788105	-0.257557	0.051427	5.12111	7.05216	-3.970692
23.950001	-0.266958	-0.884998	1.807122	-0.265515	0.052029	5.39663	7.27697	-2.170593
24.049999	-0.277259	-0.924087	1.820582	-0.283983	0.052717	7.43864	8.36538	0.598866
24.15	-0.212236	-0.960725	1.826417	-0.311364	0.053237	7.11969	9.55047	3.749462
24.25	-0.17404	-1.008502	1.824136	-0.345419	0.053712	7.46798	8.3641	6.474176
24.35	-0.09336	-1.083948	1.816032	-0.381317	0.054199	8.84092	9.57295	7.992559
24.450001	-0.067173	-1.170872	1.804709	-0.414404	0.054591	8.03916	9.85707	7.73362
24.549999	-0.065929	-1.267007	1.792455	-0.440628	0.05503	8.34015	9.42372	5.632734
24.65	-0.097821	-1.319869	1.779874	-0.456972	0.055365	8.11683	9.56545	2.294144
24.75	-0.124452	-1.368402	1.766931	-0.462722	0.055773	7.69367	9.06059	-1.400913
24.85	-0.107606	-1.448728	1.753554	-0.457696	0.056408	7.15551	8.51579	-4.238944
24.950001	-0.120571	-1.534169	1.740272	-0.444479	0.057297	6.44929	8.02977	-5.665715
25.049999	-0.138887	-1.581893	1.729111	-0.425938	0.058034	6.24007	7.67853	-5.708277
25.15	-0.230922	-1.524368	1.721393	-0.405175	0.058586	6.08725	7.5491	-4.901935
25.25	-0.258862	-1.481534	1.718385	-0.385163	0.059149	6.16774	7.65059	-3.81607
25.35	-0.263307	-1.429904	1.719515	-0.366689	0.059664	6.63469	7.88	-2.839502
25.450001	-0.231716	-1.316368	1.723856	-0.350444	0.060066	7.81478	9.01391	-2.069632
25.549999	-0.165805	-1.215439	1.731854	-0.33631	0.060767	7.30132	9.31709	-1.674062
25.65	-0.131086	-1.095797	1.742416	-0.32389	0.061575	7.75935	8.90236	-1.771948
25.75	-0.000388	-1.032567	1.756203	-0.312201	0.062563	8.49079	9.77346	-2.055825
25.85	0.056979	-0.905717	1.771569	-0.301144	0.063679	8.88374	10.18305	-2.52008
25.950001	0.042941	-0.829872	1.78887	-0.291084	0.064896	9.47278	10.53857	-2.809661
26.049999	-0.024351	-0.736731	1.806131	-0.282474	0.066081	9.82046	10.83565	-2.870219
26.15	-0.149475	-0.565882	1.822766	-0.277113	0.066842	9.76686	10.89399	-2.580851
26.25	-0.268155	-0.34035	1.837296	-0.276613	0.067447	8.88987	10.24482	-1.829761
26.35	-0.316407	-0.137326	1.848433	-0.282304	0.067819	8.07813	9.76029	-0.674581
26.450001	-0.326033	0.066321	1.85646	-0.293039	0.068268	7.29887	9.20897	1.034186
26.549999	-0.23666	0.300589	1.859144	-0.308931	0.068487	6.50324	8.46548	2.560993
26.65	-0.111386	0.533739	1.857485	-0.328032	0.068976	5.85167	7.73109	3.593984
26.75	-0.003529	0.724983	1.853115	-0.347023	0.069486	5.69237	7.18351	3.822093
26.85	0.048248	0.869618	1.847825	-0.363838	0.069838	5.75455	7.12634	3.1397
26.950001	0.042001	0.975721	1.842048	-0.376655	0.069888	6.26933	7.23468	1.684261
27.049999	-0.054954	1.07492	1.834875	-0.384607	0.069477	7.23004	8.48346	-0.165769
27.15	-0.185575	1.090749	1.826385	-0.388084	0.068857	6.61254	8.68804	-1.795204
27.25	-0.252186	1.078671	1.817675	-0.387225	0.068396	7.6476	8.62938	-2.661718
27.35	-0.24662	1.051381	1.808904	-0.383293	0.067886	7.79648	9.46932	-2.821518
27.450001	-0.18865	1.032988	1.801218	-0.377916	0.067208	7.54014	9.35531	-2.644236
27.549999	-0.099976	0.977507	1.795823	-0.372513	0.066473	7.8563	9.49608	-2.344625
27.65	-0.007744	0.913471	1.79311	-0.367608	0.065749	7.81251	9.50368	-2.024484
27.75	0.077803	0.857817	1.792262	-0.36323	0.064932	7.81549	9.25275	-1.83383
27.85	0.125355	0.834547	1.794383	-0.359927	0.064352	7.58026	9.0774	-1.754013
27.950001	0.174362	0.832593	1.798849	-0.357331	0.064207	7.55784	8.80805	-1.797854
28.049999	0.168759	0.797257	1.804412	-0.356135	0.06422	7.30912	8.51943	-1.820438
28.15	0.112169	0.740984	1.809322	-0.35614	0.064311	6.88937	8.29344	-1.635959
28.25	0.016646	0.678271	1.812682	-0.358174	0.06461	6.70764	7.97935	-1.080648
28.35	-0.095885	0.635848	1.813389	-0.362926	0.064993	6.30952	7.71289	-0.161102
28.450001	-0.167694	0.61137	1.810067	-0.369475	0.065329	6.00029	7.4672	0.90639
28.549999	-0.243064	0.586647	1.803544	-0.377479	0.065807	5.81174	7.40843	1.85369
28.65	-0.295422	0.584024	1.794404	-0.384824	0.066156	6.09951	7.50114	2.286477
28.75	-0.291518	0.567069	1.784828	-0.388435	0.066321	6.42547	8.04358	1.854833
28.85	-0.236987	0.536159	1.777505	-0.386081	0.066249	6.3964	7.8436	0.533903
28.950001	-0.184628	0.476687	1.773664	-0.376649	0.066116	6.65641	7.99926	-1.389514
29.049999	-0.066159	0.42498	1.774843	-0.359994	0.066113	6.72621	8.15534	-3.232263
29.15	0.050978	0.393252	1.7817	-0.337908	0.066174	6.88341	8.11648	-4.78035
29.25	0.1603	0.380094	1.794789	-0.313673	0.066517	7.05287	8.44696	-5.821669
29.35	0.218527	0.374645	1.812886	-0.290935	0.067125	7.28109	8.55176	-6.325515
29.450001	0.212575	0.35822	1.833791	-0.273629	0.06791	7.68937	8.84927	-6.07784
29.549999	0.098595	0.338089	1.854828	-0.265247	0.068558	8.02094	9.19034	-4.709707
29.65	-0.119683	0.38528	1.872134	-0.26794	0.06884	8.3448	9.55775	-2.351102
29.75	-0.304449	0.40935	1.883814	-0.280832	0.068694	8.75465	10.1019	0.658905
29.85	-0.426753	0.447897	1.888376	-0.301222	0.068407	9.01213	10.19632	3.673077
29.950001	-0.506178	0.471615	1.888107	-0.325352	0.068172	9.05513	9.93383	5.750496
30.049999	-0.421246	0.523887	1.886437	-0.348446	0.068208	8.90782	9.58151	6.313951
30.15	-0.271224	0.597581	1.886492	-0.367167	0.068302	8.86509	9.31709	5.077952
30.25	-0.106291	0.623869	1.889406	-0.379251	0.068355	8.56558	9.02815	2.356215
30.35	0.001674	0.629871	1.894366	-0.384422	0.06821	8.13996	8.79242	-1.110532
30.450001	0.002971	0.569237	1.899527	-0.384035	0.067684	7.70575	8.57746	-4.107322
30.549999	-0.123915	0.508093	1.902764	-0.381391	0.067538	7.14833	8.32353	-5.618558
30.65	-0.10598	0.53199	1.903302	-0.37762	0.066971	6.54361	8.15031	-5.138913
30.75	-0.249286	0.489168	1.901011	-0.37896	0.067001	5.97428	7.79789	-3.507994
30.85	-0.208534	0.480204	1.895712	-0.384081	0.06671	5.67512	7.59941	-0.828255
30.950001	-0.314964	0.382748	1.88751	-0.394652	0.066844	5.5702	7.49664	1.6871
31.049999	-0.18325	0.402659	1.87627	-0.406084	0.066461	5.61215	7.25406	3.79716
31.15	-0.151428	0.365256	1.864845	-0.417437	0.066706	5.80368	7.27922	4.478032
31.25	-0.079526	0.299033	1.855272	-0.423913	0.067064	5.85264	7.34174	3.544484
31.35	-0.026932	0.228932	1.849422	-0.422686	0.067633	5.9072	7.3745	1.203752
31.450001	-0.044093	0.209893	1.847298	-0.412857	0.068066	6.07885	7.5825	-2.000727
31.549999	-0.063858	0.17337	1.848335	-0.394526	0.06849	6.22703	7.72563	-4.905603
31.65	-0.104699	0.166512	1.852313	-0.368615	0.069104	6.31268	7.86052	-6.590562
31.75	-0.156113	0.234962	1.860653	-0.338505	0.069599	6.37801	7.99316	-7.050846
31.85	-0.141588	0.359209	1.874455	-0.30884	0.070235	6.5733	8.05718	-6.886043
31.950001	-0.161745	0.464485	1.893307	-0.283807	0.070593	6.88332	8.24848	-6.283072
32.049999	-0.15702	0.598248	1.915262	-0.26719	0.070673	7.18555	8.47179	-5.383647
32.150002	-0.150696	0.773532	1.937878	-0.259838	0.070461	7.45546	8.84081	-4.216856
32.25	-0.11089	0.984097	1.958489	-0.262635	0.0703	7.70645	9.12825	-2.799699
32.349998	-0.05159	1.191176	1.974389	-0.273127	0.070228	7.90367	9.23177	-0.94675
32.450001	-0.025505	1.40729	1.983623	-0.290111	0.070406	8.024	9.33582	1.245144
32.549999	-0.011095	1.576781	1.986389	-0.310847	0.07086	7.962	9.30617	3.346424
32.650002	-0.079746	1.710172	1.983224	-0.333827	0.07104	7.88012	9.19119	4.889725
32.75	-0.224753	1.787212	1.975938	-0.355347	0.07111	7.89772	8.99004	5.42239
32.849998	-0.48084	1.84934	1.966808	-0.373709	0.070683	7.83633	8.84969	4.801951
32.950001	-0.434071	1.945125	1.95682	-0.384456	0.069721	7.63508	8.72583	2.698203
33.049999	-0.509546	1.961279	1.947528	-0.390208	0.069033	7.43558	8.71855	0.110767
33.150002	-0.301447	1.862752	1.93825	-0.388643	0.068072	7.09123	8.64908	-2.518569
33.25	-0.152307	1.610932	1.929707	-0.384166	0.067934	6.78287	8.56707	-4.258192
33.349998	0.110743	1.450571	1.921988	-0.375856	0.067243	6.49676	8.3672	-4.646631
33.450001	0.215002	1.29965	1.916157	-0.36762	0.066616	6.18201	8.27118	-4.350574
33.549999	0.201595	1.164977	1.912181	-0.361041	0.065735	6.14138	8.25758	-3.607832
33.650002	0.109704	1.01503	1.908777	-0.357726	0.064665	6.16415	8.08126	-2.434155
33.75	-0.065868	0.845994	1.905484	-0.358801	0.063581	6.10766	7.88225	-0.961231
33.849998	-0.203386	0.671267	1.901592	-0.362871	0.06277	5.95037	7.80399	0.412368
33.950001	-0.261603	0.499686	1.897193	-0.368746	0.062225	5.96281	7.757	1.284551
34.049999	-0.260837	0.339354	1.893465	-0.373974	0.061966	6.04434	7.76984	1.354634
34.150002	-0.169929	0.198269	1.892058	-0.376549	0.062003	5.99723	7.80496	0.564756
34.25	-0.098347	0.111136	1.892842	-0.375675	0.062043	5.92121	7.81181	-0.878863
34.349998	0.01916	0.043372	1.895175	-0.371562	0.062242	5.95571	7.86737	-2.369267
34.450001	0.079894	-0.02857	1.897669	-0.36511	0.062509	5.95431	7.7297	-3.320841
34.549999	-0.005144	-0.153695	1.898625	-0.358465	0.063163	5.92935	7.71364	-3.522516
34.650002	-0.091226	-0.223469	1.897102	-0.35266	0.063353	5.99013	7.92871	-2.805101
34.75	-0.233443	-0.3156	1.892782	-0.349285	0.063266	6.02753	7.97046	-1.445969
34.849998	-0.422483	-0.306368	1.885921	-0.348812	0.062718	6.05415	7.97282	-0.015291
34.950001	-0.389446	-0.374691	1.87967	-0.347124	0.062038	6.06177	7.96693	1.270904
35.049999	-0.392644	-0.349713	1.87632	-0.344544	0.061576	6.09111	7.9513	1.211773
35.150002	-0.292408	-0.310466	1.879222	-0.337583	0.061385	6.09049	7.95815	-0.179068
35.25	-0.092179	-0.262976	1.889762	-0.326041	0.061638	6.1504	7.99476	-2.528954
35.349998	0.091534	-0.249652	1.906755	-0.311911	0.061944	6.20084	8.04326	-4.834138
35.450001	0.159807	-0.233752	1.926802	-0.297644	0.061988	6.41155	8.13918	-6.245313
35.549999	0.134697	-0.184541	1.94647	-0.286213	0.061769	6.82631	8.50477	-6.485952
35.650002	0.045823	-0.08925	1.963829	-0.281998	0.061472	7.21953	8.77187	-5.376681
35.75	-0.071284	-0.005843	1.975857	-0.288956	0.061332	7.63333	9.14677	-2.758584
35.849998	-0.251929	0.073194	1.980874	-0.307423	0.060787	8.2249	9.82217	1.073604
35.950001	-0.382897	0.154257	1.977321	-0.335123	0.06009	8.7473	10.34352	5.048344
36.049999	-0.469734	0.207844	1.966403	-0.366646	0.059023	9.08114	10.80439	8.067128
36.150002	-0.430884	0.271926	1.953289	-0.396016	0.058104	9.28256	10.84485	8.86529
36.25	-0.307454	0.355497	1.943092	-0.417936	0.05717	9.36059	10.50742	7.207709
36.349998	-0.203036	0.3831	1.937169	-0.429906	0.056526	8.74362	9.71779	3.37846
36.450001	0.07764	0.446318	1.933645	-0.430163	0.055478	7.3121	8.23992	-1.279134
36.549999	0.20483	0.377177	1.929731	-0.420981	0.054916	5.54673	6.75337	-5.507744
36.650002	0.172524	0.314112	1.924731	-0.405655	0.054756	4.01012	5.5215	-7.822199
36.75	0.237421	0.260194	1.918651	-0.385897	0.055073	3.17753	4.86366	-7.493332
36.849998	-0.001623	0.222415	1.912781	-0.369318	0.055528	3.14749	4.80467	-5.841917
36.950001	-0.087863	0.212014	1.909069	-0.355189	0.055443	3.01052	4.7414	-3.601576
37.049999	-0.241188	0.182305	1.908713	-0.345644	0.055516	3.95328	5.67737	-1.712783
37.150002	-0.35887	0.127239	1.91112	-0.340182	0.055671	5.69771	7.50735	-0.326271
37.25	-0.369155	0.073931	1.916344	-0.337329	0.05585	5.02767	7.17366	0.3454
37.349998	-0.295714	0.02554	1.924004	-0.335723	0.056028	5.56162	7.09798	0.215712
37.450001	-0.180324	0.01217	1.933544	-0.332914	0.056163	7.44188	8.2108	-0.624966
37.549999	-0.107588	-0.071558	1.944623	-0.328764	0.056697	8.01568	10.0594	-2.04733
37.650002	0.137363	-0.084723	1.956401	-0.32092	0.056802	7.33662	8.55241	-3.31426
37.75	0.096729	-0.133408	1.968195	-0.312262	0.057533	7.89553	8.94626	-4.324815
37.849998	0.118396	-0.144146	1.979537	-0.302978	0.058353	7.76049	9.02248	-4.579222
37.950001	0.168066	-0.085225	1.990907	-0.294747	0.059039	8.16623	8.736	-4.255374
38.049999	0.032974	-0.009711	2.002496	-0.291735	0.059859	8.27325	9.16186	-3.58959
38.150002	-0.126423	0.071188	2.012938	-0.293853	0.060795	8.88987	9.60357	-2.568031
38.25	-0.260222	0.162421	2.021003	-0.302527	0.061533	9.43065	10.31515	-1.194068
38.349998	-0.364298	0.284222	2.024914	-0.317163	0.062153	9.83543	10.75878	0.488908
38.450001	-0.375417	0.401542	2.023559	-0.337234	0.062768	10.33164	11.10371	2.382598
38.549999	-0.363133	0.519934	2.016012	-0.361867	0.063088	9.75644	11.32991	4.135739
38.650002	-0.310639	0.631754	2.002832	-0.388437	0.063036	9.59512	10.77259	5.262979
38.75	-0.245312	0.695198	1.985471	-0.413177	0.062786	8.79126	9.77314	5.386014
38.849998	-0.206946	0.757326	1.966078	-0.433038	0.062212	7.65242	8.76148	4.237027
38.950001	-0.157098	0.811135	1.946959	-0.444877	0.061565	6.52522	7.83397	2.049951
39.049999	-0.147692	0.855855	1.927978	-0.447422	0.061024	5.61268	7.02154	-0.726445
39.150002	-0.119432	0.821563	1.909854	-0.440812	0.060277	5.1085	6.66205	-3.190803
39.25	-0.142374	0.793808	1.892736	-0.427317	0.060014	4.8449	6.92894	-4.842789
39.349998	0.013137	0.652739	1.878525	-0.406056	0.060041	5.50137	7.39462	-5.038513
39.450001	0.047728	0.55252	1.868037	-0.382288	0.060159	6.52969	8.36924	-4.872913
39.549999	0.064927	0.48309	1.863518	-0.357333	0.060581	5.7387	8.55936	-4.576294
39.650002	0.060479	0.434891	1.865167	-0.333388	0.061022	6.69705	8.03737	-4.327932
39.75	-0.003797	0.386163	1.871889	-0.312495	0.061473	7.2268	8.71545	-4.079776
39.849998	-0.035673	0.327327	1.882885	-0.295461	0.061927	6.72858	8.37341	-3.911667
39.950001	-0.102659	0.294826	1.896773	-0.283018	0.062285	6.78156	8.28445	-3.769098
40.049999	-0.256058	0.264302	1.912089	-0.275887	0.062968	6.76921	8.43026	-3.687748
40.150002	-0.139527	0.298337	1.927799	-0.271934	0.063456	6.71018	8.42801	-3.175706
40.25	-0.132341	0.340395	1.941974	-0.273289	0.064231	6.72069	8.43036	-2.416199
40.349998	-0.083264	0.414708	1.953433	-0.279246	0.065112	6.65326	8.43358	-1.342233
40.450001	-0.067599	0.509079	1.960611	-0.289689	0.065857	6.75021	8.43679	0.011296
40.549999	-0.071227	0.595651	1.96329	-0.303625	0.066442	6.79251	8.5311	1.354154
40.650002	-0.104433	0.674262	1.962212	-0.320125	0.066965	6.76588	8.45488	2.379634
40.75	-0.243176	0.770962	1.958605	-0.336825	0.067068	6.72569	8.42501	2.965586
40.849998	-0.30028	0.806714	1.953884	-0.352915	0.06736	6.50394	8.30083	2.660119
40.950001	-0.319219	0.824936	1.94806	-0.36652	0.067174	6.19515	7.79843	1.716917
41.049999	-0.297573	0.85658	1.941209	-0.377747	0.066649	6.07438	7.81095	0.385888
41.150002	-0.289434	0.809868	1.931775	-0.386307	0.065939	6.31811	7.82862	-0.762167
41.25	-0.227609	0.719031	1.919612	-0.393971	0.065247	7.70356	9.13927	-1.408297
41.349998	-0.12125	0.630499	1.904365	-0.400308	0.064479	7.35466	9.48688	-1.278931
41.450001	-0.041366	0.509963	1.886776	-0.406429	0.063695	7.95561	8.99636	-0.556615
41.549999	-0.053438	0.458545	1.866539	-0.412568	0.062722	10.14755	10.3721	0.139336
41.650002	-0.043795	0.379455	1.845273	-0.417082	0.061822	11.40209	12.11408	0.72963
41.75	-0.043806	0.308009	1.824993	-0.418864	0.060931	12.57307	12.95263	0.791727
41.849998	-0.02255	0.243851	1.806933	-0.416243	0.060342	13.61829	13.87736	0.108901
41.950001	0.03171	0.175892	1.792125	-0.407472	0.060361	13.95651	14.64108	-1.192142
42.049999	0.056808	0.11865	1.781617	-0.39256	0.060756	11.84662	13.13719	-2.606064
42.150002	0.047373	0.031579	1.776428	-0.373049	0.061644	8.44892	9.85086	-3.928344
42.25	-0.001655	-0.002519	1.776113	-0.348595	0.062286	6.05354	7.45222	-4.603895
42.349998	-0.075927	0.008283	1.780807	-0.323723	0.06305	4.83684	6.35278	-5.106003
42.450001	-0.155727	0.004272	1.79062	-0.300399	0.063787	4.11144	5.79117	-5.213466
42.549999	-0.235774	-0.004919	1.804145	-0.281147	0.0644	4.27504	5.77501	-4.924321
42.650002	-0.340344	0.011946	1.819603	-0.268791	0.064907	4.28082	5.85112	-4.2938
42.75	-0.295173	0.070126	1.836295	-0.262041	0.064978	6.8454	7.70186	-3.177839
42.849998	-0.248982	0.114236	1.853091	-0.26288	0.065206	6.62585	9.25371	-1.778793
42.950001	-0.16783	0.206711	1.867711	-0.270734	0.065448	6.77429	8.18414	-0.333033
43.049999	-0.15334	0.301695	1.879379	-0.285564	0.065999	9.11512	10.53408	1.065121
43.150002	0.054774	0.431131	1.886478	-0.303766	0.066029	7.11636	8.909	2.776454
43.25	0.017392	0.499874	1.887676	-0.328439	0.066011	7.12792	8.25747	3.973948
43.349998	-0.019474	0.550392	1.881999	-0.355954	0.066069	6.26512	7.80335	4.892472
43.450001	-0.151944	0.597256	1.869399	-0.384454	0.066075	5.43753	6.854	5.24489
43.549999	-0.243231	0.61776	1.851716	-0.410447	0.065916	5.17558	6.48595	4.797827
43.650002	-0.344854	0.611761	1.830752	-0.43098	0.06568	5.36545	6.89746	3.41447
43.75	-0.404341	0.596153	1.808172	-0.443026	0.065405	5.97148	7.50349	1.311551
43.849998	-0.386733	0.523666	1.786066	-0.445445	0.065356	9.37977	10.96796	-1.080757
43.950001	-0.189009	0.420715	1.767424	-0.435157	0.065283	8.49622	11.01657	-3.008897
44.049999	-0.06409	0.308912	1.754821	-0.415642	0.065871	9.82063	10.31172	-4.681455
44.150002	0.026657	0.29262	1.750826	-0.388141	0.066203	14.06423	15.04232	-5.876565
44.25	0.106406	0.350976	1.756775	-0.356099	0.066195	16.19032	16.68473	-6.615705
44.349998	0.101297	0.430269	1.772318	-0.325449	0.066386	20.33907	19.20317	-7.177243
44.450001	0.049301	0.520092	1.794253	-0.299723	0.066759	23.43367	22.10828	-7.155849
44.549999	0.097845	0.571894	1.819287	-0.281676	0.067449	23.28777	21.2252	-6.277358
44.650002	0.051838	0.621062	1.843395	-0.274774	0.068282	19.37249	18.5237	-4.51034
44.75	-0.027417	0.685948	1.863574	-0.278737	0.068949	13.32491	14.16758	-1.604566
44.849998	-0.163161	0.761754	1.87724	-0.29328	0.069316	9.15829	11.27489	1.655471
44.950001	-0.241734	0.820004	1.88344	-0.314706	0.069526	6.29647	8.98908	4.693831
45.049999	-0.330604	0.864983	1.883607	-0.339398	0.069714	4.68927	7.04787	6.731954
45.150002	-0.320293	0.940865	1.880512	-0.361729	0.070001	3.9355	6.22645	7.133076
45.25	-0.275023	1.042455	1.877857	-0.378557	0.070213	3.98061	6.09349	5.74641
45.349998	-0.154539	1.155982	1.876504	-0.386901	0.070212	4.17205	6.26842	2.836399
45.450001	-0.10982	1.234951	1.876383	-0.387651	0.070179	5.91263	7.07507	-0.914446
45.549999	-0.089464	1.159775	1.876554	-0.379213	0.0696	6.96284	9.46986	-3.927781
45.650002	-0.025068	1.05879	1.877427	-0.366807	0.069623	6.60606	8.50048	-5.551965
45.75	0.028336	0.982417	1.87835	-0.353238	0.069962	9.03052	9.52863	-5.657149
45.849998	0.056306	0.960352	1.879331	-0.342972	0.070627	8.1396	10.42906	-4.716714
45.950001	0.018123	0.896017	1.879904	-0.338419	0.071266	7.64751	9.34824	-2.984376
46.049999	-0.060072	0.842924	1.878765	-0.339648	0.07173	7.93783	9.76554	-0.805805
46.150002	-0.20382	0.809126	1.875656	-0.347168	0.071965	7.27321	9.08789	1.257796
46.25	-0.343181	0.80279	1.870571	-0.358357	0.072221	6.92299	8.31271	2.777827
46.349998	-0.384688	0.797371	1.865183	-0.371087	0.072375	6.70799	8.0545	3.309863
46.450001	-0.347629	0.799081	1.860496	-0.382376	0.072467	6.85232	8.14496	2.724061
46.549999	-0.272794	0.806256	1.857678	-0.390135	0.072546	6.83568	8.19902	1.19801
46.650002	-0.163514	0.837481	1.855686	-0.39297	0.072509	7.73316	9.04367	-0.862272
46.75	-0.061328	0.793203	1.853222	-0.390597	0.072321	8.26379	9.68493	-2.720742
46.849998	0.020156	0.684018	1.849034	-0.384358	0.072352	8.0057	9.33593	-3.66282
46.950001	0.059096	0.607842	1.84311	-0.375452	0.072358	8.66016	9.95277	-3.559853
47.049999	0.041479	0.539598	1.837176	-0.365622	0.072437	8.24943	9.75708	-2.818017
47.150002	-0.025671	0.524133	1.8327	-0.355613	0.072365	8.26037	9.72796	-2.024946
47.25	-0.12668	0.518024	1.831805	-0.34485	0.072334	7.75611	9.24547	-1.488289
47.349998	-0.183777	0.51013	1.836113	-0.332697	0.07248	7.62868	8.88695	-1.613546
47.450001	-0.195898	0.512337	1.84614	-0.319387	0.072741	7.90359	9.01884	-2.502717
47.549999	-0.161926	0.512822	1.862799	-0.304055	0.073234	8.91763	9.70152	-3.542309
47.650002	-0.099711	0.521373	1.88296	-0.289791	0.073591	11.30724	11.8973	-4.565085
47.75	-0.040875	0.548764	1.904734	-0.277069	0.073851	10.73624	11.38836	-5.118935
47.849998	-0.032866	0.625596	1.925935	-0.268351	0.07406	14.01396	13.75307	-4.96627
47.950001	-0.016677	0.724	1.944481	-0.266489	0.07396	15.4397	15.90517	-3.910888
48.049999	-0.068841	0.883606	1.957827	-0.27401	0.073901	16.19951	17.03769	-2.060724
48.150002	-0.268075	0.984462	1.965377	-0.290959	0.073873	14.29692	15.82541	0.653203
48.25	-0.317495	1.151759	1.965625	-0.315186	0.073104	8.78688	10.37146	3.705815
48.349998	-0.442158	1.266291	1.959931	-0.344944	0.072298	4.75426	6.59386	6.229173
48.450001	-0.55773	1.371644	1.948797	-0.376776	0.070909	3.34769	5.28716	7.734964
48.549999	-0.593531	1.458503	1.93396	-0.407059	0.069564	3.08347	4.75843	7.590182
48.650002	-0.472015	1.550948	1.915456	-0.432888	0.067925	3.29077	4.90573	5.851528
48.75	-0.281384	1.616789	1.893451	-0.450439	0.066373	3.60911	5.23021	2.99072
48.849998	-0.065764	1.620306	1.868641	-0.456893	0.064893	5.32657	6.50222	-0.317171
48.950001	0.111149	1.490047	1.842964	-0.451943	0.063568	6.67708	9.36773	-3.220855
49.049999	0.207059	1.379513	1.82007	-0.435934	0.062853	5.74684	8.29505	-5.193621
49.150002	0.294784	1.284799	1.805108	-0.410865	0.062173	10.1754	11.52132	-6.308824
49.25	0.225484	1.231893	1.801665	-0.380235	0.061616	10.89265	13.33685	-6.942418
49.349998	0.133077	1.187021	1.811657	-0.348152	0.061008	9.25077	11.68319	-7.367731
49.450001	0.022049	1.138269	1.832294	-0.319299	0.06086	9.96934	12.39509	-7.651983
49.549999	-0.007944	1.035381	1.858753	-0.297208	0.061191	8.84626	10.668	-7.165172
49.650002	0.013809	0.926396	1.884598	-0.28544	0.061915	8.61164	10.07942	-5.520532
49.75	-0.079617	0.86729	1.905652	-0.287733	0.06252	8.60507	9.79776	-2.711711
49.849998	-0.232165	0.812053	1.919309	-0.300485	0.062984	9.45229	10.44083	0.977549
49.950001	-0.378664	0.705939	1.924994	-0.320126	0.063072	10.77486	11.63255	4.512694
50.049999	-0.448115	0.614287	1.926103	-0.341003	0.063075	12.41272	12.64367	6.792232
50.150002	-0.500746	0.589309	1.927979	-0.359244	0.062966	13.80518	14.38961	7.039999
50.25	-0.380906	0.547073	1.932798	-0.369325	0.063196	16.3209	16.18672	5.456481
50.349998	-0.218168	0.518483	1.939675	-0.372774	0.063333	17.09122	17.09475	2.323393
50.450001	-0.148169	0.46249	1.94632	-0.37071	0.063816	16.43159	17.65507	-1.465947
50.549999	-0.092157	0.408854	1.949289	-0.363547	0.063799	13.9206	15.68239	-4.423249
50.650002	-0.03006	0.304594	1.947999	-0.354301	0.06442	10.83494	12.14159	-5.453078
50.75	0.024602	0.318902	1.942267	-0.345757	0.064404	8.68634	9.94228	-4.542491
50.849998	0.015997	0.226208	1.933842	-0.340796	0.064837	6.07596	7.35812	-2.858691
50.950001	-0.151836	0.201684	1.925676	-0.33753	0.065111	4.42111	6.0375	-0.938167
51.049999	-0.249804	0.178783	1.91904	-0.336605	0.065361	3.66796	5.47023	0.255581
51.150002	-0.333204	0.141996	1.916283	-0.335691	0.065809	3.52477	5.19499	0.545354
51.25	-0.353517	0.142481	1.917955	-0.334236	0.066049	3.65981	5.42441	-0.108478
51.349998	-0.312887	0.140283	1.923211	-0.332217	0.066097	4.15068	5.5685	-1.400461
51.450001	-0.227876	0.127531	1.930313	-0.329588	0.065915	5.83442	7.20021	-2.88072
51.549999	-0.134094	0.11293	1.936976	-0.327177	0.065594	5.88268	8.80398	-3.84618
51.650002	-0.121919	0.034588	1.941383	-0.327119	0.065455	6.45551	8.4719	-4.016409
51.75	0.068177	0.035604	1.943288	-0.32844	0.064801	9.16617	10.10575	-3.059882
51.849998	0.148707	-0.005786	1.94298	-0.334592	0.064411	9.78262	11.45324	-1.553606
51.950001	0.125422	-0.030535	1.940578	-0.34447	0.06402	9.93553	11.54498	0.197687
52.049999	0.059306	-0.074152	1.937258	-0.356774	0.063908	11.24103	13.03656	1.685504
52.150002	-0.020672	-0.10801	1.933871	-0.369462	0.064124	12.14648	13.62932	2.445136
52.25	-0.124486	-0.11785	1.930664	-0.380802	0.064502	12.74726	13.7975	2.342183
52.349998	-0.210668	-0.120853	1.926687	-0.389882	0.064925	13.35372	13.93292	1.483548
52.450001	-0.263781	-0.134257	1.921309	-0.396447	0.065194	13.95949	13.85884	0.204499
52.549999	-0.266901	-0.122162	1.913149	-0.399831	0.06527	14.29429	13.88881	-1.025902
52.650002	-0.23601	-0.116228	1.902178	-0.399727	0.065084	13.786	13.36211	-1.74076
52.75	-0.165252	-0.147589	1.889482	-0.396055	0.064696	12.39214	12.82085	-1.812532
52.849998	-0.137859	-0.130326	1.876352	-0.39007	0.064289	10.45223	11.31321	-1.693178
52.950001	-0.066002	-0.087216	1.865136	-0.380629	0.063853	8.34375	10.27137	-1.578361
53.049999	0.023071	-0.07154	1.857705	-0.368688	0.063571	6.66456	8.9652	-1.724869
53.150002	0.033511	-0.035663	1.85403	-0.35491	0.063444	5.57231	7.82498	-2.162876
53.25	0.057654	0.012285	1.853488	-0.339777	0.063482	5.22988	7.21017	-2.800291
53.349998	0.040374	0.073256	1.855718	-0.324564	0.063651	5.23093	7.12174	-3.305902
53.450001	0.028448	0.130058	1.859744	-0.310868	0.064119	5.8776	7.39655	-3.58812
53.549999	0.006835	0.193691	1.865573	-0.299553	0.064807	6.29139	8.04551	-3.565744
53.650002	-0.058584	0.261386	1.872915	-0.291202	0.065516	5.92209	7.68024	-3.236029
53.75	-0.153351	0.325067	1.881632	-0.286798	0.066062	6.66289	7.85699	-2.731255
53.849998	-0.227569	0.371576	1.891058	-0.286904	0.066292	6.34867	8.12333	-2.073481
53.950001	-0.282364	0.396433	1.900544	-0.291085	0.066227	5.99994	7.7206	-1.304927
54.049999	-0.323898	0.44528	1.909363	-0.300063	0.066012	6.10477	7.73634	-0.469069
54.150002	-0.272365	0.520015	1.916127	-0.313309	0.065699	5.93951	7.57918	0.410321
54.25	-0.152895	0.603842	1.91931	-0.330663	0.065283	6.56209	8.09058	1.272506
54.349998	-0.025901	0.63727	1.918328	-0.351312	0.064779	7.17723	8.72284	2.155895
54.450001	0.053063	0.706198	1.911905	-0.374186	0.064555	6.93175	8.54213	2.888947
54.549999	0.090362	0.73933	1.900118	-0.396895	0.064348	7.88152	9.42254	3.386426
54.650002	-0.022576	0.694671	1.883739	-0.417495	0.064507	8.83951	10.54339	3.290444
54.75	0.01395	0.773281	1.862823	-0.432036	0.064315	9.66501	11.33976	2.809649
54.849998	-0.134242	0.769412	1.840685	-0.43992	0.064536	10.64613	11.94611	1.558379
54.950001	-0.280011	0.689585	1.818481	-0.439359	0.064741	11.73619	12.6881	-0.067981
55.049999	-0.365991	0.597432	1.798844	-0.428638	0.06485	12.41657	12.71808	-1.657801
55.150002	-0.398904	0.558835	1.783816	-0.408497	0.064998	12.28538	12.07672	-3.173144
55.25	-0.348472	0.522509	1.776347	-0.380118	0.06507	10.98181	11.04547	-4.512795
55.349998	-0.251386	0.526179	1.778098	-0.347006	0.065093	9.09787	9.81328	-5.732843
55.450001	-0.097687	0.483574	1.789161	-0.313001	0.065205	7.8852	8.96381	-6.708475
55.549999	0.021457	0.409916	1.807736	-0.28132	0.065284	6.20706	7.64748	-7.240161
55.650002	0.06824	0.341972	1.831943	-0.255909	0.065189	4.66309	6.30738	-7.140873
55.75	0.050002	0.345309	1.858453	-0.239217	0.065167	3.74187	5.72758	-6.297319
55.849998	-0.089195	0.411231	1.883645	-0.23421	0.064644	3.49079	5.26854	-4.740497
55.950001	-0.29393	0.513423	1.905073	-0.242114	0.064129	3.52057	5.38159	-2.646964
56.049999	-0.258156	0.639605	1.921173	-0.258146	0.06325	3.9179	5.4729	0.185298
56.150002	-0.264285	0.70652	1.931257	-0.282661	0.06291	5.42999	7.20642	3.010443
56.25	-0.21935	0.769573	1.935214	-0.31192	0.06272	5.51634	8.05289	5.329324
56.349998	-0.135738	0.800857	1.934459	-0.342707	0.062814	6.54081	8.11948	6.628453
56.450001	-0.062559	0.812216	1.931046	-0.372612	0.063004	7.70601	8.97516	6.5597
56.549999	-0.05635	0.834571	1.925297	-0.398726	0.063075	8.96887	9.57487	5.149926
56.650002	-0.125309	0.86403	1.916156	-0.419673	0.062945	10.16428	11.6363	2.814337
56.75	-0.164156	0.876999	1.903236	-0.435462	0.06289	10.60768	12.27691	0.248008
56.849998	-0.468255	0.765344	1.885242	-0.445408	0.062437	11.81693	12.83519	-1.630241
56.950001	-0.416561	0.662249	1.863217	-0.448943	0.06202	13.1734	13.88207	-2.163039
57.049999	-0.394146	0.560301	1.838962	-0.44803	0.061898	13.54298	13.83818	-1.877122
57.150002	-0.334328	0.48351	1.815748	-0.441088	0.061975	11.3364	11.83745	-1.517853
57.25	-0.226559	0.43684	1.797612	-0.42765	0.061692	7.98022	9.27459	-1.728077
57.349998	-0.094868	0.362694	1.788053	-0.408145	0.061238	5.53736	7.21466	-2.558882
57.450001	-0.022447	0.320751	1.787704	-0.383887	0.060621	4.39519	6.21136	-3.844856
57.549999	0.030957	0.285153	1.794654	-0.357201	0.060056	4.08237	5.649	-5.131825
57.650002	0.048854	0.267932	1.806763	-0.33082	0.05969	4.18667	6.08964	-5.993838
57.75	0.057911	0.256958	1.821787	-0.30706	0.059452	4.89438	6.09713	-6.172856
57.849998	0.074223	0.222127	1.83721	-0.288789	0.0593	8.27509	8.90204	-5.493299
57.950001	0.006701	0.199976	1.851338	-0.278892	0.059339	7.18756	10.70258	-3.940954
58.049999	-0.072443	0.230826	1.86286	-0.275622	0.058905	8.55568	8.69061	-1.795693
58.150002	-0.145761	0.256268	1.871769	-0.278682	0.058402	10.15141	11.14706	0.297596
58.25	-0.112645	0.252318	1.880131	-0.283954	0.057838	8.60385	10.28817	1.912079
58.349998	-0.182068	0.321533	1.88964	-0.292127	0.057774	8.76709	9.6314	2.299619
58.450001	-0.19431	0.367534	1.901371	-0.297974	0.057746	7.66871	9.30082	1.694744
58.549999	-0.05299	0.507481	1.91384	-0.302944	0.057419	6.38887	8.02934	0.449984
58.650002	0.031371	0.57738	1.925003	-0.308346	0.057312	5.87777	7.3412	-0.918538
58.75	0.052093	0.659868	1.931508	-0.316076	0.0571	5.32166	6.88376	-1.818278
58.849998	-0.031058	0.661352	1.931222	-0.32749	0.057228	5.46345	6.99049	-1.691862
58.950001	-0.080692	0.699562	1.923561	-0.343306	0.057161	5.63037	7.24432	-0.393799
59.049999	-0.158054	0.669406	1.909423	-0.364258	0.05729	7.36517	8.2396	1.679739
59.150002	-0.225999	0.690852	1.889644	-0.387739	0.057239	7.29922	9.18359	3.671819
59.25	-0.438517	0.726575	1.867022	-0.411743	0.057327	7.38461	8.55134	4.449759
59.349998	-0.421566	0.702667	1.846178	-0.428482	0.056865	8.34882	9.57969	4.172714
59.450001	-0.495906	0.727348	1.828175	-0.438052	0.056258	7.72712	9.41879	2.294428
59.549999	-0.473677	0.750081	1.812692	-0.438766	0.055266	8.36494	9.57209	-0.262024
59.650002	-0.350329	0.756135	1.798782	-0.431964	0.054046	8.5837	9.94335	-2.607568
59.75	-0.167432	0.704072	1.786479	-0.417836	0.053038	9.14051	10.03039	-4.085932
59.849998	0.075565	0.679756	1.77547	-0.399432	0.052072	10.17602	10.95822	-4.691858
59.950001	0.267294	0.669892	1.768085	-0.379288	0.05146	11.57794	12.1964	-4.481533
60.049999	0.399269	0.625738	1.7647	-0.360333	0.05136	13.46713	12.91024	-3.903324
60.150002	0.386833	0.584074	1.765094	-0.344269	0.051686	15.94686	14.88795	-3.205019
60.25	0.259571	0.537257	1.76896	-0.331646	0.052341	17.77957	15.96469	-2.43577
60.349998	0.094629	0.485533	1.775424	-0.322132	0.053093	17.53225	16.44622	-1.774828
60.450001	-0.075357	0.428177	1.783101	-0.315879	0.053982	13.36003	14.24744	-1.328883
60.549999	-0.210157	0.3478	1.79082	-0.312171	0.055243	8.50541	10.31804	-0.920757
60.650002	-0.232576	0.25148	1.797565	-0.311213	0.056704	5.21053	7.76374	-0.619974
60.75	-0.205676	0.121271	1.802363	-0.312187	0.058242	3.69519	5.92092	-0.298199
60.849998	-0.162964	0.035862	1.805415	-0.313978	0.059603	3.32124	5.3833	-0.098187
60.950001	-0.098324	-0.016543	1.808017	-0.315658	0.060889	3.05746	4.69805	-0.18024
61.049999	-0.077927	-0.076337	1.811836	-0.316579	0.062061	2.99266	4.7853	-0.618586
61.150002	-0.102308	-0.140639	1.818078	-0.315819	0.062827	3.47354	4.82458	-1.338731
61.25	-0.167146	-0.169512	1.82722	-0.314296	0.063476	5.4553	6.71879	-2.084155
61.349998	-0.204297	-0.189033	1.837676	-0.313282	0.063982	4.84796	7.54471	-2.653917
61.450001	-0.226533	-0.212809	1.84726	-0.314398	0.064497	5.92182	8.0742	-2.728752
61.549999	-0.182104	-0.214769	1.854477	-0.319623	0.065146	7.30071	9.58686	-1.923618
61.650002	-0.08965	-0.166303	1.855782	-0.330435	0.065736	9.76362	10.99494	-0.355067
61.75	0.020445	-0.134354	1.850601	-0.346313	0.066344	11.32283	13.67439	1.771906
61.849998	0.0735	-0.11487	1.840054	-0.365869	0.06699	11.35532	13.33663	3.679506
61.950001	0.044781	-0.050659	1.826248	-0.384903	0.067745	13.55506	14.97808	4.606979
62.049999	-0.025483	0.00978	1.813256	-0.399634	0.068566	15.15184	15.96544	4.111265
62.150002	-0.163347	0.09042	1.803754	-0.407052	0.069298	14.59643	14.80551	2.144688
62.25	-0.261281	0.155386	1.798211	-0.407163	0.069796	10.06891	11.28345	-0.700094
62.349998	-0.308106	0.177659	1.79514	-0.400433	0.070243	6.64809	8.03716	-3.209275
62.450001	-0.301416	0.218691	1.792709	-0.388356	0.070619	5.73905	7.12313	-4.644545
62.549999	-0.197266	0.246494	1.790052	-0.374086	0.071024	5.33725	6.44302	-4.853183
62.650002	-0.036863	0.269607	1.787145	-0.361337	0.07139	5.7281	6.9466	-4.067538
62.75	0.048139	0.347704	1.783607	-0.35328	0.071821	5.57607	6.70969	-2.514384
62.849998	0.060679	0.45232	1.779356	-0.350337	0.071972	9.41261	9.83138	-0.62452
62.950001	-0.007018	0.538667	1.774441	-0.351702	0.071917	8.68205	10.90887	0.984521
63.049999	-0.120737	0.62451	1.770962	-0.354215	0.071817	9.68042	9.8773	1.680186
63.150002	-0.227658	0.740716	1.771439	-0.355923	0.071752	10.62231	12.06066	1.272387
63.25	-0.22219	0.845423	1.776834	-0.354989	0.072021	8.98445	10.07043	-0.105037
63.349998	-0.144068	0.928429	1.785633	-0.35187	0.07261	9.26768	10.5982	-1.963004
63.450001	-0.031364	0.960727	1.795001	-0.347394	0.073319	8.13286	9.53312	-3.448241
63.549999	0.057052	0.967228	1.801907	-0.342582	0.074	8.08294	9.38143	-3.851826
63.650002	0.119144	0.956333	1.805193	-0.340073	0.0747	8.01779	9.68728	-3.110561
63.75	0.064621	0.950453	1.804672	-0.341376	0.075211	8.71665	9.80044	-1.470298
63.849998	-0.030075	0.939605	1.800676	-0.34709	0.075644	9.48084	10.5891	0.591694
63.950001	-0.163455	0.929909	1.79537	-0.354885	0.076179	9.09279	10.18861	2.252714
64.050003	-0.255189	0.926212	1.791715	-0.361615	0.077049	9.82948	10.43034	2.797548
64.150002	-0.262091	0.9536	1.792584	-0.364484	0.078098	9.26163	10.09901	1.904671
64.25	-0.234018	1.00724	1.799341	-0.362592	0.079121	8.69703	9.70216	-0.233829
64.349998	-0.184278	1.016834	1.810787	-0.356375	0.079849	7.85673	9.17235	-2.758788
64.449997	-0.146417	0.973671	1.82351	-0.346355	0.080324	6.93902	8.37341	-4.605287
64.550003	-0.049871	0.943523	1.835015	-0.334146	0.080525	6.28885	8.012	-5.211373
64.650002	0.012155	0.941456	1.843956	-0.323133	0.080812	5.86122	7.68356	-4.621496
64.75	0.076532	0.909564	1.850746	-0.315435	0.081306	5.9537	7.53818	-2.864218
64.849998	0.053959	0.888779	1.854968	-0.312947	0.081666	6.34096	8.10824	-0.681253
64.949997	-0.060271	0.918055	1.858216	-0.314829	0.082	7.27575	8.74243	1.264353
65.050003	-0.168923	0.995293	1.862117	-0.318556	0.082368	7.08422	8.50755	2.350838
65.150002	-0.259901	1.065207	1.868255	-0.322021	0.082771	7.5891	8.78878	2.291512
65.25	-0.30038	1.14691	1.878096	-0.324707	0.083063	7.62974	8.95792	1.123575
65.349998	-0.259411	1.224212	1.889523	-0.327363	0.083236	7.66713	8.95996	-0.608021
65.449997	-0.199981	1.294188	1.89902	-0.330848	0.083192	8.08925	9.31677	-2.181339
65.550003	-0.138583	1.302902	1.903412	-0.336558	0.083	8.2461	9.66437	-2.81749
65.650002	-0.059965	1.295219	1.901592	-0.345644	0.082687	8.66156	10.07856	-2.127937
65.75	-0.106451	1.246482	1.893341	-0.359589	0.082491	9.01414	10.35604	-0.475961
65.849998	-0.220598	1.346745	1.878496	-0.376643	0.081962	9.54459	10.72634	1.612286
65.949997	-0.134938	1.292874	1.861595	-0.392322	0.081275	9.9372	11.0308	3.508068
66.050003	-0.217463	1.256828	1.845816	-0.405228	0.080893	10.03887	11.24834	3.846522
66.150002	-0.263212	1.305968	1.834535	-0.411726	0.080361	9.72272	11.16441	2.609407
66.25	-0.254347	1.380081	1.828291	-0.411311	0.079575	9.30971	10.68427	0.0554
66.349998	-0.200353	1.401956	1.825995	-0.40478	0.078828	8.8276	10.05062	-2.653385
66.449997	-0.091006	1.401888	1.825542	-0.393285	0.078	8.25223	9.49566	-4.556203
66.550003	0.032223	1.393581	1.825052	-0.378799	0.07721	7.57701	8.64019	-5.218547
66.650002	0.074849	1.405233	1.824277	-0.365098	0.076387	6.6734	7.7965	-4.770872
66.75	0.09795	1.388977	1.82323	-0.354956	0.075454	5.68326	6.97315	-3.416651
66.849998	0.031694	1.391769	1.821436	-0.350201	0.074514	4.91811	6.52631	-1.423738
66.949997	-0.077266	1.396984	1.818503	-0.35003	0.07356	4.5143	6.2272	0.580585
67.050003	-0.148385	1.399853	1.815352	-0.352795	0.072953	4.40027	6.24444	2.009359
67.150002	-0.209779	1.412597	1.813057	-0.356072	0.072654	4.61825	6.37761	2.393314
67.25	-0.200066	1.429667	1.81287	-0.357272	0.072555	5.85912	7.5628	1.647309
67.349998	-0.141057	1.452937	1.815532	-0.355379	0.072398	6.08139	8.62456	-0.006548
67.449997	-0.078712	1.457953	1.819988	-0.349935	0.071995	6.90513	8.56675	-1.954243
67.550003	0.005974	1.340572	1.825004	-0.341512	0.071729	8.14722	9.43057	-3.386636
67.650002	0.027211	1.221359	1.829469	-0.331373	0.071176	9.42531	10.37499	-3.935558
67.75	-0.079695	1.12953	1.83322	-0.322438	0.071004	11.2765	12.12018	-3.738486
67.849998	-0.106778	1.045984	1.836245	-0.315574	0.070467	13.04335	13.34776	-2.867202
67.949997	-0.196591	0.973268	1.838196	-0.312919	0.069823	15.25063	15.10366	-1.526091
68.050003	-0.315999	0.904608	1.839366	-0.314566	0.069091	17.33328	17.08833	-0.101257
68.150002	-0.421031	0.8464	1.839907	-0.319371	0.068314	19.96889	18.94881	1.006454
68.25	-0.536023	0.79691	1.840687	-0.32615	0.067609	21.19049	20.99257	1.523178
68.349998	-0.47429	0.772327	1.841917	-0.331953	0.066585	16.15713	16.57329	1.026634
68.449997	-0.386622	0.726625	1.844337	-0.336576	0.065791	10.30221	10.99483	0.006074
68.550003	-0.29695	0.682956	1.847621	-0.339218	0.065245	6.62164	8.00729	-1.231641
68.650002	-0.162097	0.570416	1.849795	-0.340204	0.064477	4.58891	6.07283	-2.251905
68.75	-0.112312	0.439921	1.850795	-0.340095	0.063718	3.87455	5.55266	-2.688493
68.849998	-0.080569	0.327227	1.850034	-0.339643	0.062997	3.40777	5.2725	-2.539104
68.949997	-0.104113	0.223046	1.848356	-0.340619	0.062278	3.44849	5.17069	-1.906277
69.050003	-0.202855	0.091661	1.845992	-0.343864	0.061388	3.47879	5.33908	-1.037728
69.150002	-0.316279	-0.101445	1.843183	-0.349467	0.060473	4.29387	5.63755	-0.107731
69.25	-0.41982	-0.27973	1.839413	-0.357196	0.059487	4.26365	6.42943	0.601598
69.349998	-0.414461	-0.473019	1.835123	-0.365929	0.058948	4.07676	6.23191	0.93785
69.449997	-0.373944	-0.622478	1.829479	-0.374705	0.058128	5.46651	6.80936	0.973603
69.550003	-0.23562	-0.778156	1.822565	-0.383178	0.057639	6.32669	8.07259	0.670441
69.650002	-0.133698	-0.904624	1.81346	-0.391134	0.057138	7.11698	8.78289	0.211713
69.75	0.070814	-1.067562	1.801656	-0.39669	0.056415	7.71898	9.23016	-0.165631
69.849998	0.06476	-1.200105	1.787939	-0.400569	0.055889	8.48536	10.09858	-0.447969
69.949997	-0.051251	-1.263155	1.773338	-0.401539	0.055232	9.21636	10.9488	-0.63823
70.050003	-0.15988	-1.300912	1.758933	-0.398871	0.054418	10.29302	11.59787	-0.832772
70.150002	-0.264001	-1.307417	1.746567	-0.392302	0.053699	11.37108	13.03635	-1.221865
70.25	-0.303539	-1.315708	1.737931	-0.38179	0.053091	12.92775	14.02392	-1.852505
70.349998	-0.293275	-1.297772	1.733844	-0.368235	0.052646	13.80509	14.27506	-2.664344
70.449997	-0.22135	-1.279905	1.733612	-0.352128	0.052389	12.79674	13.88464	-3.449939
70.550003	-0.127839	-1.198099	1.737125	-0.335449	0.051941	10.55794	11.76969	-4.052415
70.650002	-0.04478	-1.121978	1.744016	-0.319828	0.051456	9.23729	10.70268	-4.252935
70.75	0.008774	-1.012551	1.753517	-0.306783	0.050839	8.86272	10.38056	-4.095919
70.849998	0.022268	-0.888607	1.764461	-0.297598	0.050064	8.57898	10.1444	-3.521907
70.949997	0.034691	-0.785429	1.776264	-0.293626	0.04931	8.43474	10.11625	-2.517713
71.050003	0.015529	-0.719412	1.787327	-0.294781	0.048732	8.39147	9.98157	-1.208918
71.150002	0.042141	-0.615359	1.796038	-0.301326	0.048418	7.99143	9.84593	0.260961
71.25	0.064717	-0.505082	1.802089	-0.312364	0.048422	7.66564	9.39738	1.669676
71.349998	0.068469	-0.435558	1.804895	-0.326519	0.04856	6.91555	8.51322	2.685463
71.449997	0.02247	-0.366811	1.804531	-0.342022	0.04859	5.49375	7.61301	3.075624
71.550003	-0.026247	-0.298872	1.802033	-0.356245	0.048634	4.41647	6.41669	2.702098
71.650002	-0.09131	-0.208727	1.798631	-0.367569	0.048588	4.22302	6.19466	1.63326
71.75	-0.160592	-0.161514	1.794355	-0.374426	0.048371	4.12686	6.05688	0.109242
71.849998	-0.233947	-0.163529	1.789688	-0.376789	0.048123	5.652	7.42502	-1.33187
71.949997	-0.260328	-0.166314	1.785041	-0.374468	0.047854	6.29665	8.67177	-2.23932
72.050003	-0.205615	-0.184067	1.781033	-0.368897	0.047457	6.17212	7.94167	-2.612457
72.150002	-0.113358	-0.179164	1.777714	-0.362403	0.047131	6.74259	8.09572	-2.610434
72.25	-0.040233	-0.177374	1.774745	-0.357462	0.04692	7.6758	8.93437	-2.207142
72.349998	0.079409	-0.207219	1.771098	-0.354918	0.046792	7.87714	9.85054	-1.390152
72.449997	0.134055	-0.223586	1.765518	-0.355958	0.046675	7.43759	9.08853	-0.353945
72.550003	0.127193	-0.253731	1.758219	-0.359608	0.046621	7.58568	9.47788	0.698544
72.650002	0.025646	-0.288349	1.749266	-0.364486	0.046639	7.43374	9.65634	1.385925
72.75	-0.081703	-0.305754	1.739757	-0.368545	0.046656	7.41228	9.38593	1.44794
72.849998	-0.169428	-0.360181	1.731079	-0.370236	0.046817	7.35729	9.14302	0.741851
72.949997	-0.224851	-0.426972	1.724669	-0.36808	0.047064	7.49101	8.93255	-0.45892
73.050003	-0.197724	-0.476431	1.720198	-0.362405	0.047635	7.67011	8.86393	-1.701838
73.150002	-0.108336	-0.515763	1.71724	-0.353212	0.048364	7.69699	8.90429	-2.672092
73.25	-0.07241	-0.598926	1.716486	-0.342084	0.049444	7.71705	8.99389	-3.370373
73.349998	0.102786	-0.622643	1.718636	-0.329139	0.050359	7.84228	9.17888	-3.601213
73.449997	0.135601	-0.66527	1.723785	-0.318625	0.051478	7.91068	9.46868	-3.624139
73.550003	0.065986	-0.700834	1.731065	-0.31148	0.052533	7.90359	9.41911	-3.286226
73.650002	-0.072447	-0.712951	1.739429	-0.308394	0.053486	8.11911	9.33914	-2.581746
73.75	-0.140766	-0.720037	1.747404	-0.309578	0.054488	8.15738	9.30456	-1.488608
73.849998	-0.306461	-0.785997	1.754704	-0.315951	0.055366	7.91042	9.01584	-0.339109
73.949997	-0.358836	-0.784601	1.759559	-0.32571	0.056167	7.69524	8.68783	0.773623
74.050003	-0.302052	-0.815186	1.762224	-0.337717	0.057027	7.10761	8.17868	1.67005
74.150002	-0.179753	-0.828856	1.76291	-0.350946	0.058014	6.40481	7.54086	2.139414
74.25	-0.040857	-0.819093	1.761251	-0.363689	0.058963	5.39383	6.8328	2.037937
74.349998	0.048448	-0.821821	1.757648	-0.373919	0.059969	4.82397	6.58176	1.372849
74.449997	0.091871	-0.863453	1.753472	-0.380601	0.06099	4.63515	6.60328	0.321367
74.550003	0.058381	-0.896799	1.749295	-0.382785	0.062066	5.75324	7.25117	-0.786597
74.650002	0.006037	-0.909011	1.744957	-0.380091	0.063186	7.45625	9.31816	-1.589113
74.75	-0.127667	-0.865944	1.741423	-0.374513	0.064091	6.43765	8.2913	-2.033289
74.849998	-0.222121	-0.811589	1.739523	-0.367819	0.06493	7.36307	8.02088	-2.230052
74.949997	-0.257637	-0.77618	1.738382	-0.361433	0.065669	8.30197	9.24932	-2.166842
75.050003	-0.214187	-0.731132	1.736829	-0.357091	0.066327	7.6638	8.99646	-1.812262
75.150002	-0.129541	-0.705966	1.734332	-0.355405	0.066958	7.26016	8.38476	-1.183652
75.25	-0.016164	-0.696447	1.731038	-0.356078	0.067513	6.79075	8.33648	-0.399982
75.349998	0.0649	-0.682364	1.726827	-0.357918	0.067921	6.00966	7.86416	0.192365
75.449997	0.052632	-0.649836	1.722479	-0.359771	0.068197	6.1151	7.67778	0.378066
75.550003	0.046355	-0.592238	1.719734	-0.360269	0.068646	6.16388	7.82294	0.101312
75.650002	0.000219	-0.534176	1.718491	-0.35877	0.069146	6.90408	7.87454	-0.553971
75.75	-0.047363	-0.461393	1.717937	-0.355546	0.069597	7.71355	8.80291	-1.254863
75.849998	-0.054475	-0.4274	1.717737	-0.35117	0.070233	6.96354	8.60454	-1.685827
75.949997	-0.056528	-0.369508	1.716572	-0.347056	0.071057	7.92995	9.00749	-1.73263
76.050003	-0.012034	-0.319148	1.714115	-0.344525	0.071961	7.4869	9.15191	-1.38645
76.150002	-0.023312	-0.264794	1.70963	-0.344858	0.072786	6.9702	8.36517	-0.729784
76.25	-0.063943	-0.185659	1.703401	-0.348464	0.073387	6.89217	8.41377	0.118018
76.349998	-0.107228	-0.071371	1.695598	-0.353218	0.073816	6.04469	7.60948	0.803872
76.449997	-0.165716	0.025484	1.687974	-0.357916	0.074125	6.24656	7.57875	0.954711
76.550003	-0.229079	0.112769	1.682739	-0.359485	0.074471	6.09365	7.622	0.348378
76.650002	-0.224893	0.185815	1.680817	-0.356414	0.074678	8.00456	8.70806	-0.916632
76.75	-0.150417	0.230932	1.682699	-0.348439	0.074921	8.31476	9.87987	-2.287093
76.849998	-0.040247	0.219887	1.68836	-0.336534	0.075056	7.69314	8.64265	-3.400811
76.949997	0.044245	0.221785	1.697575	-0.322371	0.075269	10.1465	10.37103	-4.044834
77.050003	0.143696	0.269868	1.70913	-0.308534	0.075505	10.45775	10.80867	-4.297446
77.150002	0.183015	0.321221	1.722288	-0.297955	0.075795	10.97156	10.62197	-3.998354
77.25	0.185371	0.386229	1.735698	-0.292591	0.076338	10.22576	10.67838	-3.139902
77.349998	0.142725	0.444029	1.74848	-0.293344	0.077057	8.58265	9.73888	-1.711969
77.449997	-0.003981	0.508429	1.759965	-0.300337	0.077792	7.66056	9.09731	-0.183567
77.550003	-0.200022	0.577929	1.770432	-0.311309	0.078476	7.40081	8.78289	1.129659
77.650002	-0.345452	0.658028	1.780207	-0.32488	0.079102	7.34625	8.57735	1.956868
77.75	-0.409626	0.775811	1.789075	-0.33964	0.079491	7.5715	8.7132	2.183578
77.849998	-0.428994	0.916568	1.7962	-0.355185	0.079667	7.96664	8.80441	1.971607
77.949997	-0.377352	1.056902	1.799149	-0.370681	0.079583	7.7653	9.00803	1.572714
78.050003	-0.270785	1.158172	1.796177	-0.385878	0.079318	7.87031	8.92442	1.258793
78.150002	-0.155427	1.237956	1.786419	-0.401198	0.078869	6.72385	8.21069	1.32296
78.25	-0.05983	1.304374	1.769986	-0.415405	0.078325	6.08471	7.70561	1.629654
78.349998	-0.010912	1.305891	1.748348	-0.427269	0.077781	5.55155	7.29324	1.919646
78.449997	-0.040692	1.27399	1.725142	-0.434445	0.077229	5.25125	7.24528	1.716201
78.550003	-0.065455	1.253883	1.704378	-0.434585	0.07683	5.62135	7.17152	0.820856
78.650002	-0.103926	1.264045	1.689026	-0.426284	0.076418	7.70996	8.98576	-0.737644
78.75	-0.141336	1.250073	1.680299	-0.410477	0.076149	6.98824	8.84745	-2.650961
78.849998	-0.091744	1.251728	1.678616	-0.389046	0.07616	6.92729	7.91212	-4.468512
78.949997	-0.045262	1.323604	1.682669	-0.364672	0.076135	8.22674	9.41472	-5.793504
79.050003	0.027006	1.379777	1.691134	-0.340713	0.075976	8.02409	9.68974	-6.35605
79.150002	0.081274	1.410929	1.702323	-0.319351	0.075895	7.65548	9.14334	-6.03791
79.25	0.119216	1.455501	1.714976	-0.303281	0.07557	7.53892	9.2915	-4.829122
79.349998	0.086759	1.492205	1.727655	-0.293307	0.075146	6.72376	8.37962	-2.995553
79.449997	0.057847	1.539818	1.739621	-0.289831	0.074856	6.31478	7.84243	-0.916508
79.550003	0.001709	1.603072	1.750959	-0.291723	0.074714	6.44273	7.85624	0.913979
79.650002	-0.042462	1.646672	1.76186	-0.297112	0.074884	6.25251	7.88364	2.163751
79.75	-0.041504	1.662336	1.772798	-0.304683	0.075345	7.76417	8.54705	2.586626
79.849998	-0.011965	1.688708	1.782546	-0.313647	0.0761	7.98057	9.90706	2.286565
79.949997	-0.033848	1.761255	1.789662	-0.323725	0.076946	7.64751	9.00878	1.51183
80.050003	-0.081776	1.827809	1.792793	-0.334014	0.077568	9.1787	9.98039	0.545196
80.150002	-0.210885	1.84899	1.792117	-0.34436	0.077859	8.81648	10.56566	-0.292631
80.25	-0.32032	1.823782	1.788065	-0.353453	0.077983	8.85615	10.12952	-0.78221
80.349998	-0.37283	1.738757	1.782144	-0.360243	0.077973	8.26571	9.99121	-0.983456
80.449997	-0.342595	1.653425	1.777164	-0.363882	0.078103	7.53086	9.13039	-1.142806
80.550003	-0.254225	1.604409	1.77525	-0.363296	0.078392	6.99472	8.65807	-1.503199
80.650002	-0.081832	1.567188	1.777977	-0.359209	0.078753	6.76072	8.34076	-2.144747
80.75	0.056964	1.50416	1.784832	-0.352278	0.078857	6.87036	8.23274	-2.903183
80.849998	0.151103	1.397586	1.794543	-0.344786	0.078861	7.3156	8.56718	-3.484472
80.949997	0.152803	1.304385	1.804935	-0.338337	0.078702	7.83239	9.27555	-3.533071
81.050003	0.069437	1.253076	1.81385	-0.335117	0.078592	7.44486	8.98073	-2.947169
81.150002	-0.069774	1.187747	1.820762	-0.336669	0.078503	7.96725	9.08757	-1.67911
81.25	-0.157219	1.09341	1.825144	-0.342297	0.07847	7.5792	9.39781	-0.045956
81.349998	-0.241845	1.001231	1.827103	-0.35176	0.078503	7.38347	8.92056	1.619586
81.449997	-0.242145	0.921465	1.826384	-0.363243	0.078593	7.20376	8.78428	2.833925
81.550003	-0.215789	0.810349	1.823259	-0.375114	0.078807	6.74224	8.26283	3.359114
81.650002	-0.131094	0.67032	1.818398	-0.385268	0.079043	6.45	7.82712	3.080702
81.75	-0.053534	0.532423	1.811534	-0.39291	0.079298	6.26276	7.45511	2.064147
81.849998	0.002285	0.381102	1.802052	-0.397191	0.079788	6.15154	7.22066	0.627409
81.949997	0.018932	0.208635	1.790404	-0.397829	0.080388	6.0101	7.25823	-0.804563
82.050003	-0.00189	0.025362	1.77799	-0.394645	0.08116	5.94521	7.37011	-1.810153
82.150002	-0.097239	-0.107991	1.766635	-0.38804	0.081551	6.15565	7.6554	-2.368108
82.25	-0.227551	-0.184979	1.757429	-0.378937	0.081688	6.13805	7.73666	-2.675978
82.349998	-0.342974	-0.232702	1.751638	-0.369133	0.081434	6.18385	7.85966	-2.93695
82.449997	-0.377914	-0.266416	1.749788	-0.358992	0.081247	6.43195	7.98417	-3.146811
82.550003	-0.33974	-0.287297	1.751135	-0.348961	0.08097	6.51979	8.07634	-3.237648
82.650002	-0.221739	-0.290278	1.755132	-0.339346	0.080782	6.79759	8.28135	-3.213387
82.75	-0.069607	-0.318133	1.761702	-0.330321	0.080612	6.99236	8.40799	-3.061306
82.849998	0.030774	-0.324668	1.770755	-0.321306	0.080466	7.28635	8.72305	-2.887895
82.949997	0.091782	-0.308394	1.782155	-0.313046	0.080243	7.5799	9.09774	-2.695276
83.050003	0.11436	-0.302181	1.796159	-0.306435	0.080087	7.80007	9.35681	-2.472131
83.150002	0.080641	-0.278371	1.811643	-0.3021	0.08005	7.99738	9.50722	-2.223963
83.25	0.040453	-0.23023	1.827407	-0.301462	0.079978	8.2207	9.71736	-1.859909
83.349998	-0.035558	-0.164821	1.841723	-0.305463	0.080094	8.08864	9.48484	-1.214374
83.449997	-0.104328	-0.134423	1.854068	-0.313894	0.080272	7.59689	9.17043	-0.173587
83.550003	-0.208619	-0.064358	1.861005	-0.327107	0.080224	7.04858	8.73772	1.043181
83.650002	-0.280966	0.018679	1.862763	-0.343605	0.07992	6.56796	8.04893	2.361435
83.75	-0.318854	0.071235	1.859135	-0.360685	0.079313	5.91552	7.496	3.330297
83.849998	-0.301663	0.140729	1.852042	-0.375472	0.078501	5.40153	7.10665	3.583772
83.949997	-0.27372	0.253503	1.843954	-0.385045	0.077657	5.17979	7.20824	2.81469
84.050003	-0.219604	0.365052	1.83675	-0.388937	0.077041	5.76156	7.3943	0.811555
84.150002	-0.173259	0.470603	1.831996	-0.383353	0.075288	6.50385	8.57382	-1.301041
84.25	-0.156359	0.510453	1.831244	-0.373143	0.074064	6.09268	8.36281	-3.402685
84.349998	-0.130505	0.558688	1.834216	-0.358677	0.072391	6.96853	8.26679	-4.774264
84.449997	-0.053396	0.607603	1.840494	-0.342335	0.070558	7.16646	8.906	-5.342939
84.550003	-0.024642	0.655325	1.848744	-0.33026	0.068885	6.75064	8.49663	-5.249048
84.650002	0.002859	0.702671	1.857294	-0.323435	0.067398	6.74206	8.28081	-3.854062
84.75	0.052481	0.753603	1.86222	-0.325705	0.066196	6.41558	8.13896	-1.636183
84.849998	0.096588	0.750116	1.862463	-0.336002	0.065365	6.09295	7.95151	1.123816
84.949997	0.070816	0.743176	1.857764	-0.351944	0.064704	5.81734	7.66011	3.618267
85.050003	0.021636	0.729871	1.849749	-0.36971	0.064034	5.69158	7.59374	4.992223
85.150002	-0.230477	0.668787	1.842917	-0.385338	0.063859	5.80035	7.61697	4.833783
85.25	-0.141976	0.677425	1.840371	-0.393136	0.063176	6.22431	7.95901	2.784437
85.349998	-0.197146	0.669429	1.843085	-0.394614	0.062609	6.79321	8.63023	-0.304172
85.449997	-0.234917	0.612637	1.848493	-0.389788	0.061875	6.53468	8.16198	-3.556624
85.550003	-0.168444	0.492722	1.85428	-0.379598	0.061408	6.98036	8.30501	-5.728008
85.650002	-0.106511	0.348299	1.859979	-0.366015	0.061115	7.24151	8.87325	-6.300947
85.75	-0.007852	0.265334	1.865266	-0.35277	0.060867	7.18905	8.89048	-5.558641
85.849998	0.059119	0.213891	1.870606	-0.343121	0.060593	7.17653	8.76041	-3.903954
85.949997	0.07345	0.139559	1.875461	-0.338031	0.0604	7.07424	8.72412	-1.72735
86.050003	-0.007656	0.069594	1.880001	-0.337478	0.060067	6.98334	8.6829	0.375652
86.150002	-0.112184	0.018212	1.884357	-0.339448	0.059894	6.79014	8.35939	1.902185
86.25	-0.240925	0.059793	1.888793	-0.34251	0.05962	6.53109	7.96222	2.466919
86.349998	-0.271697	0.068588	1.894124	-0.344526	0.059421	6.47049	7.69105	1.939528
86.449997	-0.264451	0.089823	1.90087	-0.344612	0.059448	6.22072	7.51602	0.512355
86.550003	-0.215036	0.099547	1.908611	-0.341725	0.05948	6.02	7.26123	-1.382565
86.650002	-0.155215	0.132457	1.916456	-0.335633	0.059375	5.82172	7.10836	-3.153004
86.75	-0.177106	0.085001	1.923948	-0.328017	0.059389	6.04224	7.38691	-4.198224
86.849998	-0.120112	0.082379	1.930191	-0.320215	0.059046	6.62699	8.20534	-4.234664
86.949997	0.002399	0.148972	1.935561	-0.313963	0.058336	6.29323	8.03812	-3.447595
87.050003	0.010995	0.167612	1.939996	-0.313067	0.057945	6.69749	7.91811	-2.149698
87.150002	0.008847	0.160386	1.94211	-0.317869	0.057725	6.90101	8.39472	-0.379472
87.25	-0.032165	0.156996	1.940364	-0.328359	0.057531	6.71544	8.15663	1.58348
87.349998	-0.084216	0.118798	1.934982	-0.34385	0.057507	6.72166	7.8815	3.260555
87.449997	-0.156456	0.072211	1.925604	-0.361776	0.057372	6.61718	7.79811	4.236048
87.550003	-0.197406	0.079139	1.913859	-0.379143	0.057313	6.36916	7.63421	4.202181
87.650002	-0.240418	0.131627	1.901459	-0.393726	0.057199	6.19077	7.50671	2.971123
87.75	-0.228575	0.123372	1.889892	-0.40243	0.057135	6.16747	7.61237	0.855262
87.849998	-0.173231	0.05953	1.879701	-0.403757	0.056867	6.26451	7.7828	-1.676776
87.949997	-0.106815	0.044875	1.872152	-0.397787	0.056483	6.49107	7.87925	-3.847326
88.050003	-0.083257	0.084711	1.867771	-0.385543	0.055828	6.75642	8.14582	-5.1319
88.150002	-0.019945	0.081021	1.86722	-0.369619	0.055113	6.59756	8.03309	-5.561227
88.25	0.038915	0.092966	1.871206	-0.353139	0.054558	6.82149	7.99016	-5.41592
88.349998	0.143201	0.133445	1.878932	-0.338816	0.054401	6.73374	8.04283	-4.811238
88.449997	0.166034	0.174941	1.888704	-0.329629	0.054549	6.42941	7.79404	-3.694686
88.550003	0.211274	0.131462	1.898486	-0.326098	0.054958	6.23167	7.62018	-2.105873
88.650002	0.131345	0.102067	1.906703	-0.328663	0.055493	5.82339	7.52319	-0.360484
88.75	0.020454	0.106699	1.912341	-0.33557	0.05607	5.71365	7.30951	1.303995
88.849998	-0.152536	0.115819	1.915302	-0.345137	0.056594	5.71602	7.22858	2.431917
88.949997	-0.282551	0.137772	1.916959	-0.354481	0.057288	6.47811	7.63356	2.769892
89.050003	-0.370918	0.204012	1.918121	-0.361571	0.058083	7.19483	8.57553	2.276064
89.150002	-0.318853	0.293698	1.919092	-0.364546	0.05881	6.77455	8.14582	0.981516
89.25	-0.208253	0.374579	1.919708	-0.362917	0.059535	7.61809	8.33048	-0.773368
89.349998	-0.077214	0.343974	1.919928	-0.356948	0.060348	8.0811	9.10191	-2.403006
89.449997	0.069807	0.285358	1.919157	-0.3478	0.061453	8.11789	9.26495	-3.375055
89.550003	0.134368	0.282708	1.917808	-0.337328	0.062486	8.35995	9.10159	-3.504082
89.650002	0.139088	0.280197	1.915964	-0.328354	0.06348	8.12314	9.16486	-3.088767
89.75	-0.00569	0.297003	1.914615	-0.322404	0.064331	7.52569	8.80002	-2.385694
89.849998	-0.208675	0.221212	1.913265	-0.320304	0.065589	6.89471	8.37973	-1.504397
89.949997	-0.341678	0.203378	1.911525	-0.321263	0.066471	6.55036	8.07869	-0.63007
90.050003	-0.43574	0.229648	1.909888	-0.324772	0.06729	6.14952	7.75796	-0.123587
90.150002	-0.456503	0.234382	1.90978	-0.32972	0.067891	5.74492	7.4171	0.061683
90.25	-0.391355	0.256732	1.910204	-0.336205	0.068145	5.62494	7.08245	-0.200864
90.349998	-0.209342	0.322752	1.909787	-0.342497	0.068056	5.49454	6.93161	-0.621031
90.449997	-0.085301	0.345741	1.908319	-0.349786	0.068272	5.41064	6.87252	-1.16927
90.550003	0.008211	0.377249	1.905278	-0.357865	0.068508	5.29556	6.81418	-1.448223
90.650002	0.088475	0.404389	1.900014	-0.366155	0.068739	5.24302	6.8677	-1.347427
90.75	-0.012055	0.333308	1.892207	-0.375675	0.069288	5.37473	7.02625	-1.078181
90.849998	-0.002407	0.34857	1.883025	-0.383009	0.069262	5.57703	7.38574	-0.435174
90.949997	-0.114087	0.398411	1.874398	-0.388553	0.069412	6.02604	7.88439	-0.158672
91.050003	-0.241622	0.493189	1.867498	-0.390205	0.069521	6.45621	8.0029	-0.318194
91.150002	-0.306931	0.604346	1.863324	-0.38648	0.069704	6.69258	8.01542	-1.023291
91.25	-0.253957	0.694732	1.863886	-0.37721	0.070015	7.12118	8.3414	-2.062471
91.349998	-0.112116	0.815364	1.869289	-0.363467	0.070593	7.70934	8.94176	-3.142967
91.449997	0.024305	0.932539	1.878099	-0.347272	0.071515	7.99721	9.63932	-3.946585
91.550003	0.134492	0.993875	1.888167	-0.332573	0.072589	8.26747	9.83973	-4.139318
91.650002	0.143584	1.044995	1.896206	-0.322427	0.073497	8.86623	10.32821	-3.403061
91.75	0.058909	1.122055	1.899399	-0.320617	0.074241	8.90572	10.33881	-1.533394
91.849998	-0.062449	1.156887	1.895939	-0.327639	0.074813	8.435	9.81757	1.211633
91.949997	-0.223704	1.178267	1.886195	-0.341914	0.075438	7.7125	9.2474	3.935415
92.050003	-0.373053	1.223879	1.872	-0.359024	0.076085	7.15218	8.43315	5.696131
92.150002	-0.416075	1.279791	1.857821	-0.37439	0.076601	6.63084	7.99862	5.662995
92.25	-0.346716	1.335798	1.847843	-0.382935	0.077041	6.14847	7.70508	3.669996
92.349998	-0.167309	1.402583	1.844017	-0.382732	0.077697	5.8395	7.51142	0.174814
92.449997	-0.013885	1.380127	1.845612	-0.374512	0.078307	5.99145	7.58603	-3.60206
92.550003	0.19851	1.239037	1.850537	-0.359791	0.079429	6.1222	7.93749	-6.423489
92.650002	0.252485	1.10364	1.857999	-0.341395	0.080452	6.05319	8.10899	-7.607114
92.75	0.171775	1.05825	1.867484	-0.323591	0.081189	6.69416	8.10642	-7.199747
92.849998	0.039057	1.010954	1.877778	-0.311622	0.081628	6.98185	8.2898	-5.552365
92.949997	-0.180585	0.98346	1.88685	-0.307435	0.081731	7.16374	8.58131	-2.962925
93.050003	-0.365892	0.920693	1.89401	-0.310668	0.081622	7.31122	8.63494	-0.208706
93.150002	-0.477437	0.858235	1.89989	-0.318599	0.081636	7.38706	8.76962	2.01981
93.25	-0.436195	0.855711	1.906378	-0.328095	0.081626	7.42437	8.91981	3.187079
93.349998	-0.279206	0.892923	1.91493	-0.336664	0.081763	7.48296	9.044	3.058322
93.449997	-0.059147	0.936295	1.92583	-0.342574	0.08204	7.54374	9.0456	1.654221
93.550003	0.154834	0.983053	1.937964	-0.345723	0.082321	7.42586	8.68569	-0.403865
93.650002	0.243013	1.02974	1.948782	-0.346346	0.082487	7.05418	8.33273	-2.476178
93.75	0.238908	1.006541	1.956121	-0.345924	0.082991	6.64652	7.93171	-3.761518
93.849998	0.088155	0.984352	1.958885	-0.345735	0.083157	6.23894	7.39194	-3.718699
93.949997	-0.160693	0.975569	1.957472	-0.347992	0.083345	5.91823	7.03042	-2.520115
94.050003	-0.428646	0.978202	1.952671	-0.35324	0.082895	5.82978	6.96726	-0.671829
94.150002	-0.631378	1.002887	1.945972	-0.360848	0.081941	5.63921	6.90335	1.131722
94.25	-0.685912	1.073184	1.938467	-0.369687	0.080668	6.53853	7.64566	2.365504
94.349998	-0.547058	1.144209	1.930267	-0.377859	0.079353	6.4951	8.20973	2.642377
94.449997	-0.359439	1.228392	1.923344	-0.384049	0.077995	6.41243	7.72606	2.144462
94.550003	-0.037328	1.245363	1.916896	-0.388964	0.076964	6.99271	8.12772	0.773496
94.650002	0.249867	1.263001	1.909477	-0.391642	0.07607	6.73024	8.26036	-0.814916
94.75	0.409273	1.210663	1.899649	-0.392816	0.075335	6.86362	8.1273	-2.000541
94.849998	0.4062	1.067534	1.887074	-0.392393	0.07506	7.04157	8.01478	-2.447378
94.949997	0.237124	0.977199	1.872351	-0.390556	0.075147	7.31332	8.22247	-2.211223
95.050003	-0.009739	0.912816	1.858272	-0.387272	0.075182	7.72406	8.35789	-1.721053
95.150002	-0.266314	0.835217	1.84675	-0.382146	0.075295	8.18471	8.66909	-1.382603
95.25	-0.519448	0.754738	1.839419	-0.374283	0.075208	8.64221	9.09078	-1.426427
95.349998	-0.603238	0.703838	1.836799	-0.362939	0.074928	9.01948	9.30831	-1.992326
95.449997	-0.565616	0.664687	1.839587	-0.348831	0.074445	9.13456	9.45915	-2.963116
95.550003	-0.329151	0.593621	1.845964	-0.332867	0.073887	8.90896	9.4888	-4.043908
95.650002	-0.06212	0.466485	1.856921	-0.315723	0.073374	8.6028	9.30467	-4.560495
95.75	0.170834	0.378396	1.869573	-0.29993	0.072815	8.34313	8.9667	-4.815269
95.849998	0.287425	0.341344	1.884272	-0.286609	0.072286	7.80682	8.73857	-4.738869
95.949997	0.196352	0.337051	1.901474	-0.276988	0.071529	7.17688	8.32973	-4.331225
96.050003	0.01049	0.422355	1.920424	-0.27233	0.070564	6.53932	7.836	-3.676893
96.150002	-0.211421	0.520749	1.940065	-0.273603	0.069633	5.95282	7.35533	-2.758631
96.25	-0.452381	0.593531	1.957661	-0.281719	0.069005	5.87304	7.45457	-1.661715
96.349998	-0.485142	0.720877	1.971332	-0.295717	0.068159	5.81699	7.39376	-0.118509
96.449997	-0.319762	0.892027	1.978127	-0.31477	0.066886	7.7703	8.77272	1.898595
96.550003	-0.141652	1.020312	1.977122	-0.338968	0.065925	7.66258	9.63343	3.857745
96.650002	0.012295	1.117608	1.969457	-0.364578	0.064861	7.2867	8.56515	5.443696
96.75	0.192037	1.251418	1.957766	-0.389796	0.064171	8.55524	9.28133	5.888617
96.849998	0.233552	1.406119	1.943755	-0.41019	0.063284	8.77366	10.2491	5.072775
96.949997	0.118602	1.511377	1.929131	-0.423427	0.062298	8.49333	10.15189	3.089625
97.050003	-0.036011	1.57522	1.915208	-0.42876	0.061434	8.82034	9.8591	0.250689
97.150002	-0.215525	1.538892	1.901674	-0.425708	0.060167	8.0769	9.39567	-2.416406
97.25	-0.281225	1.463424	1.887662	-0.415303	0.059424	6.60071	8.09646	-4.068877
97.349998	-0.278171	1.339649	1.873353	-0.399922	0.058862	5.51503	7.27772	-4.483399
97.449997	-0.22734	1.202083	1.85997	-0.382532	0.058136	4.63778	6.57609	-4.030818
97.550003	-0.127709	1.110677	1.848857	-0.365289	0.057114	4.84244	6.74716	-3.25199
97.650002	-0.04847	0.999239	1.840779	-0.350137	0.055953	4.66274	6.87477	-2.37364
97.75	0.034749	0.854825	1.835825	-0.337864	0.055168	7.0435	8.37566	-1.928563
97.849998	0.127394	0.785645	1.834951	-0.326433	0.05403	7.68981	10.20992	-1.713066
97.949997	0.172063	0.673004	1.839259	-0.316859	0.053393	7.14045	8.39664	-2.139494
98.050003	0.170426	0.528878	1.848359	-0.308028	0.053099	9.67026	10.13284	-2.77
98.150002	0.141415	0.360199	1.859829	-0.301195	0.053033	9.30586	10.73084	-3.443919
98.25	0.102012	0.240195	1.873076	-0.29709	0.05315	9.76844	10.52658	-3.732851
98.349998	0.029131	0.155069	1.886129	-0.297024	0.053223	9.80093	10.91401	-3.379247
98.449997	-0.042328	0.041717	1.896646	-0.301118	0.053473	8.67715	10.05362	-2.35868
98.550003	-0.078777	-0.082727	1.903312	-0.310496	0.053795	7.55276	9.47778	-0.732828
98.650002	-0.107985	-0.201664	1.906535	-0.324544	0.054042	7.133	8.85398	1.147151
98.75	-0.141889	-0.273428	1.906698	-0.341153	0.05433	7.52517	8.91061	2.775811
98.849998	-0.116606	-0.35693	1.905071	-0.35845	0.054551	7.79867	9.1716	3.636675
98.949997	-0.088935	-0.466572	1.90249	-0.374867	0.054757	9.36331	10.58022	3.49696
99.050003	-0.064466	-0.559378	1.898274	-0.388309	0.05516	9.37644	11.03894	2.488738
99.150002	-0.068555	-0.607628	1.892199	-0.398927	0.05565	9.8096	11.08155	0.994297
99.25	-0.031856	-0.688187	1.883109	-0.406076	0.056118	10.95746	12.36651	-0.408769
99.349998	-0.125704	-0.762457	1.869483	-0.410878	0.056492	10.70042	12.03251	-1.336158
99.449997	-0.23573	-0.789897	1.852628	-0.412371	0.056527	10.27577	11.67216	-1.412468
99.550003	-0.327395	-0.772819	1.833934	-0.410909	0.056217	8.77926	10.36065	-0.999353
99.650002	-0.382959	-0.75596	1.815384	-0.405757	0.055598	7.35886	8.89701	-0.597556
99.75	-0.417547	-0.782039	1.798725	-0.397193	0.054901	5.76112	7.4596	-0.568798
99.849998	-0.325244	-0.834301	1.786077	-0.383513	0.05433	4.53023	6.37451	-1.119038
99.949997	-0.165418	-0.846133	1.778737	-0.364642	0.053955	4.12441	5.94083	-2.191137
100.050003	0.048204	-0.802497	1.777701	-0.342145	0.053796	4.21356	6.00667	-3.461555
100.150002	0.206598	-0.786597	1.782646	-0.317548	0.054043	5.32823	6.83537	-4.5401
100.25	0.282784	-0.7732	1.792774	-0.29308	0.054844	7.29169	9.30521	-5.350654
100.349998	0.264137	-0.71825	1.807275	-0.272151	0.055677	6.61516	8.84413	-5.665444
100.449997	0.136918	-0.664389	1.824418	-0.256634	0.0565	7.89001	9.10041	-5.38888
100.550003	-0.015254	-0.623028	1.841732	-0.249341	0.05763	9.20156	10.63149	-4.539969
100.650002	-0.145443	-0.483466	1.857925	-0.248886	0.057966	9.04094	10.88146	-2.772143
100.75	-0.278042	-0.395724	1.871843	-0.257595	0.058398	9.89209	11.21761	-0.788839
100.849998	-0.311384	-0.298682	1.882758	-0.272831	0.058726	10.39715	11.62228	1.20676
100.949997	-0.273473	-0.19001	1.890656	-0.293266	0.05924	9.74453	10.82237	2.902271
101.050003	-0.174264	-0.074746	1.895684	-0.317241	0.059671	8.2954	10.15618	3.971287
101.150002	-0.097151	0.020612	1.897321	-0.343215	0.060154	7.04805	9.1215	4.291024
101.25	-0.031716	0.105003	1.895119	-0.370279	0.060649	6.95058	8.73022	3.894521
101.349998	-0.057142	0.216052	1.888288	-0.396494	0.061087	6.70729	8.44621	2.990654
101.449997	-0.159853	0.35131	1.876273	-0.419838	0.061252	7.16751	8.72251	1.837732
101.550003	-0.311203	0.433975	1.859223	-0.438031	0.060913	7.62728	8.8194	0.791283
101.650002	-0.534338	0.419421	1.838192	-0.451011	0.060472	9.1956	9.86199	-0.152277
101.75	-0.517025	0.307496	1.81594	-0.45391	0.059864	8.82314	10.50956	-0.560772
101.849998	-0.446828	0.246369	1.795146	-0.449051	0.059487	9.12992	9.99131	-1.171603
101.949997	-0.23636	0.165559	1.780164	-0.434388	0.059318	9.93037	11.07363	-2.058207
102.050003	-0.010045	0.077968	1.772635	-0.412448	0.059505	9.59188	10.95608	-3.401938
102.150002	0.217691	-0.016277	1.774115	-0.385735	0.060014	9.50072	10.84068	-4.838022
102.25	0.314878	-0.087984	1.783493	-0.35858	0.060806	8.65788	10.1475	-6.033379
102.349998	0.337458	-0.121715	1.798495	-0.334488	0.06182	8.08338	9.36484	-6.593594
102.449997	0.300041	-0.119613	1.816068	-0.316373	0.063336	7.72765	9.12878	-6.215454
102.550003	0.151767	-0.102647	1.83191	-0.307101	0.06497	7.53183	8.82122	-4.640407
102.650002	-0.043909	-0.107984	1.842959	-0.307695	0.066584	7.14351	8.42908	-1.905254
102.75	-0.197054	-0.11693	1.847813	-0.315969	0.068139	7.16164	8.24302	1.373786
102.849998	-0.3248	-0.115049	1.84759	-0.328778	0.069779	7.32269	8.40039	4.321692
102.949997	-0.360774	-0.104159	1.843892	-0.342133	0.07146	7.26822	8.45317	5.973688
103.050003	-0.328509	-0.110585	1.839512	-0.35186	0.073173	7.07704	8.39664	5.81944
103.150002	-0.236081	-0.108319	1.837208	-0.354728	0.074742	6.95216	8.48464	3.717365
103.25	-0.180901	-0.080369	1.839211	-0.350418	0.076021	6.91275	8.6024	0.212155
103.349998	-0.192001	-0.031718	1.846473	-0.339338	0.076922	6.89839	8.60668	-3.71987
103.449997	-0.171548	0.03255	1.859274	-0.321637	0.077881	7.24221	8.70153	-6.65039
103.550003	-0.162543	0.097244	1.87717	-0.300752	0.078481	7.89711	9.16807	-8.146469
103.650002	-0.194934	0.24614	1.899968	-0.281642	0.07864	8.21606	9.44769	-8.343571
103.75	-0.165633	0.402432	1.925706	-0.269504	0.078758	8.9827	10.04944	-7.531086
103.849998	-0.143659	0.659803	1.95021	-0.267644	0.078468	9.77562	10.74593	-5.530783
103.949997	-0.114322	1.025855	1.9703	-0.278753	0.077834	10.20544	11.22896	-2.587111
104.050003	-0.199888	1.342258	1.984062	-0.300527	0.077439	10.0655	11.27564	1.045278
104.150002	-0.179375	1.665265	1.989171	-0.32935	0.077142	8.80483	10.19482	4.762526
104.25	-0.157177	1.969823	1.985448	-0.361851	0.076918	7.03702	8.45691	7.729383
104.349998	-0.277593	2.205596	1.976704	-0.39361	0.076468	5.54341	7.21734	8.931036
104.449997	-0.389524	2.430939	1.967224	-0.419482	0.075842	4.41989	6.19112	7.88232
104.550003	-0.456878	2.640807	1.958757	-0.435622	0.074854	4.5206	6.18117	4.894905
104.650002	-0.440404	2.810265	1.950696	-0.441515	0.073667	4.68148	6.06052	0.676106
104.75	-0.437128	2.81761	1.941667	-0.436283	0.072116	8.13882	8.24709	-3.322288
104.849998	-0.287805	2.588662	1.930978	-0.423053	0.070414	8.89083	10.88928	-6.002985
104.949997	-0.019424	2.334657	1.919772	-0.405811	0.069475	7.96139	8.98651	-6.63159
105.050003	0.245427	2.114193	1.908813	-0.387442	0.068899	10.66355	10.30883	-5.44343
105.150002	0.409188	1.887799	1.899084	-0.373523	0.068307	11.35768	12.82866	-3.900274
105.25	0.447766	1.619985	1.891939	-0.362852	0.067639	11.47504	12.40345	-2.163986
105.349998	0.315326	1.361994	1.887328	-0.356436	0.066968	11.91082	12.34874	-0.766686
105.449997	0.136928	1.110221	1.885454	-0.352189	0.066558	10.19485	10.48847	-0.032929
105.550003	-0.054433	0.852445	1.887522	-0.348842	0.06659	8.54552	9.17771	-0.104707
105.650002	-0.240921	0.60336	1.893633	-0.344607	0.066923	7.75234	8.59512	-0.993352
105.75	-0.340407	0.371076	1.903515	-0.338148	0.067544	7.74963	7.97945	-2.387097
105.849998	-0.361812	0.181995	1.915701	-0.329751	0.068109	7.77152	8.14699	-3.79647
105.949997	-0.32887	0.012857	1.928617	-0.31989	0.068406	8.60682	8.90697	-4.664969
106.050003	-0.262393	-0.105992	1.941742	-0.310387	0.068382	9.72544	10.06721	-4.762814
106.150002	-0.207319	-0.125739	1.955028	-0.303526	0.067974	9.18807	10.54307	-4.234287
106.25	-0.116521	-0.099417	1.967592	-0.301991	0.067509	9.76747	10.88146	-3.181092
106.349998	-0.111377	-0.034289	1.977512	-0.305998	0.066682	8.84547	10.63802	-1.436571
106.449997	-0.1007	0.014286	1.983966	-0.316563	0.065875	8.29943	9.94528	0.519382
106.550003	-0.128262	0.039143	1.986217	-0.331647	0.064922	7.75602	9.14452	2.381155
106.650002	-0.180252	0.067442	1.984576	-0.349036	0.064002	7.07967	8.42255	3.699188
106.75	-0.202948	0.116988	1.980311	-0.36623	0.063072	6.60816	7.53379	4.12709
106.849998	-0.201538	0.177897	1.974088	-0.380629	0.062126	6.42644	7.07774	3.539472
106.949997	-0.171155	0.220644	1.967035	-0.390114	0.061385	6.54099	7.1985	2.072556
107.050003	-0.120134	0.249433	1.959354	-0.393707	0.060708	7.17294	7.85013	0.040257
107.150002	-0.159841	0.203743	1.951341	-0.3916	0.06029	6.41707	8.43957	-2.027924
107.25	-0.077908	0.153207	1.941482	-0.382968	0.059438	7.00873	8.33166	-3.257956
107.349998	-0.203739	0.061951	1.931074	-0.371817	0.058776	7.16147	8.84798	-3.766215
107.449997	-0.182488	0.085142	1.921577	-0.357466	0.057323	6.80582	8.62884	-3.478734
107.550003	-0.309175	0.034266	1.915217	-0.343418	0.056463	7.12766	8.64618	-3.291152
107.650002	-0.273219	0.044575	1.913046	-0.32966	0.055531	7.14115	8.86811	-3.078866
107.75	-0.21467	0.027522	1.915163	-0.317587	0.055035	7.75725	9.05834	-3.027165
107.849998	0.113924	0.008705	1.920436	-0.306704	0.054329	9.06914	9.56289	-2.724146
107.949997	0.145859	0.014982	1.926619	-0.301896	0.054238	10.09405	9.91734	-2.846758
108.050003	0.156618	-0.007775	1.933076	-0.301564	0.054329	11.69363	10.87269	-2.563564
108.150002	0.077122	-0.060181	1.937794	-0.306371	0.054674	12.84473	12.00885	-1.870207
108.25	-0.03054	-0.111648	1.939438	-0.316735	0.054939	13.80798	13.65597	-0.695352
108.349998	-0.166701	-0.170928	1.937728	-0.331984	0.054966	14.13017	14.9206	0.774135
108.449997	-0.228697	-0.195021	1.932054	-0.350737	0.055061	13.79931	15.84383	2.224853
108.550003	-0.268266	-0.216403	1.922855	-0.370972	0.055126	13.04869	15.60456	3.173691
108.650002	-0.252232	-0.289359	1.911349	-0.389273	0.055284	11.47223	13.36971	3.291818
108.75	-0.148182	-0.380622	1.900118	-0.402817	0.055537	9.96329	10.80578	2.339804
108.849998	-0.107719	-0.435594	1.891052	-0.409239	0.055754	8.07077	8.59309	0.470888
108.949997	-0.026671	-0.499702	1.885352	-0.40715	0.05568	5.80298	6.81685	-1.637315
109.050003	-0.035879	-0.527893	1.88288	-0.398377	0.055775	4.39081	6.04286	-3.580216
109.150002	-0.153492	-0.515333	1.883559	-0.384316	0.055682	3.83453	5.73872	-4.884049
109.25	-0.314966	-0.520545	1.88816	-0.367252	0.055599	3.69029	5.69118	-5.388945
109.349998	-0.294789	-0.476584	1.894104	-0.350986	0.05559	4.14963	5.90915	-5.053832
109.449997	-0.218197	-0.490469	1.899634	-0.339932	0.055533	5.92681	7.20878	-3.711966
109.550003	-0.146952	-0.449019	1.902379	-0.3369	0.055109	5.64569	9.27523	-1.553493
109.650002	-0.135432	-0.39754	1.900733	-0.341977	0.054944	6.15162	8.51365	1.040255
109.75	0.059409	-0.318765	1.893875	-0.351474	0.054493	8.32553	9.70623	3.632242
109.849998	0.089423	-0.31919	1.883947	-0.363891	0.05461	8.44971	10.41439	4.951051
109.949997	0.09731	-0.342437	1.873983	-0.374521	0.055058	7.93476	9.52659	4.787825
110.050003	0.069177	-0.395926	1.866044	-0.379544	0.055986	8.39612	9.93779	3.027088
110.150002	0.033411	-0.463605	1.861599	-0.377254	0.057052	8.02576	9.75794	0.12829
110.25	-0.097004	-0.500712	1.859732	-0.368247	0.058058	8.01087	9.68075	-2.935459
110.349998	-0.229589	-0.492536	1.858824	-0.353301	0.058687	7.97417	9.94903	-5.085073
110.449997	-0.3864	-0.461429	1.859261	-0.334725	0.058932	8.34935	10.09933	-5.923415
110.550003	-0.47008	-0.360314	1.861552	-0.316536	0.058871	8.49289	10.54714	-5.727921
110.650002	-0.430349	-0.227703	1.865863	-0.302517	0.058505	8.98279	10.68995	-4.82684
110.75	-0.330838	-0.051981	1.872714	-0.294582	0.058108	9.18605	10.79325	-3.507008
110.849998	-0.126483	0.107005	1.881657	-0.292836	0.057732	9.00906	10.46256	-2.093396
110.949997	0.095602	0.230625	1.891676	-0.296127	0.05754	8.46048	9.75922	-0.846841
111.050003	0.282368	0.392196	1.902395	-0.303566	0.057605	7.54242	9.00439	0.075728
111.150002	0.385014	0.541528	1.912917	-0.313723	0.058159	6.90031	8.18853	0.654885
111.25	0.421058	0.647201	1.92113	-0.32621	0.059109	6.22711	7.33456	0.927191
111.349998	0.299952	0.697531	1.925988	-0.339649	0.060365	5.65953	6.88547	1.068809
111.449997	0.078361	0.768937	1.926519	-0.352937	0.061658	5.34688	6.87734	1.065421
111.550003	-0.245988	0.810769	1.923303	-0.365575	0.062991	5.62546	7.13587	0.900082
111.650002	-0.414378	0.930416	1.916604	-0.374929	0.06351	6.51366	8.03502	0.78274
111.75	-0.55992	0.959967	1.908324	-0.38192	0.064098	5.86183	7.77348	0.403849
111.849998	-0.682406	0.911533	1.899639	-0.386228	0.064631	6.67831	8.2503	-0.351368
111.949997	-0.58053	0.791092	1.891857	-0.38607	0.065042	6.8024	8.46837	-1.056121
112.050003	-0.227199	0.739036	1.885525	-0.381168	0.065026	6.59012	7.97913	-1.719259
112.150002	0.031946	0.637328	1.881553	-0.373701	0.065512	6.96643	8.30843	-2.425774
112.25	0.264504	0.551888	1.879845	-0.364445	0.066078	7.403	8.88309	-2.990632
112.349998	0.39477	0.483482	1.880123	-0.355066	0.066704	8.36713	9.62348	-3.218566
112.449997	0.39244	0.432212	1.881335	-0.346901	0.067425	8.89732	9.91937	-3.058384
112.550003	0.244494	0.390755	1.881986	-0.341707	0.068194	10.11971	10.92632	-2.465773
112.650002	0.037202	0.309969	1.881923	-0.339612	0.069143	11.09697	12.11461	-1.437926
112.75	-0.179801	0.249393	1.880813	-0.340782	0.070222	11.9215	12.79012	-0.342153
112.849998	-0.373867	0.21025	1.878939	-0.345428	0.071466	12.89132	13.71785	0.596478
112.949997	-0.43584	0.153818	1.876609	-0.352346	0.072759	13.55751	14.00561	1.219056
113.050003	-0.439532	0.10538	1.873212	-0.361108	0.074023	12.45353	12.89461	1.412238
113.150002	-0.35629	0.080403	1.868001	-0.370503	0.074827	10.10026	10.59692	1.234028
113.25	-0.234965	0.075583	1.860252	-0.379984	0.075336	8.24128	8.91029	0.847016
113.349998	-0.119154	0.082959	1.849738	-0.388097	0.075506	6.40752	7.52673	0.421208
113.449997	-0.027163	0.047054	1.835897	-0.393279	0.075656	4.90795	6.23041	-0.038197
113.550003	0.026965	-0.002967	1.820023	-0.394548	0.075775	4.00802	5.64986	-0.515014
113.650002	0.036537	-0.049618	1.805307	-0.390306	0.076261	3.64615	5.41466	-1.002094
113.75	0.019296	-0.023857	1.793743	-0.380337	0.076735	3.57294	5.47194	-1.56108
113.849998	0.018142	0.045726	1.786587	-0.365507	0.077107	3.76491	5.64997	-2.24687
113.949997	-0.050457	0.094035	1.784407	-0.348706	0.078203	4.36848	6.19894	-3.306134
114.050003	-0.09713	0.183928	1.786073	-0.330358	0.078803	4.41796	6.82221	-4.0198
114.150002	-0.156747	0.251468	1.791267	-0.314313	0.079687	5.14204	7.26123	-4.529105
114.25	-0.228637	0.321715	1.799024	-0.301237	0.080261	6.45061	7.90377	-4.504662
114.349998	-0.27761	0.447475	1.808424	-0.291868	0.080319	7.54233	8.70785	-4.073487
114.449997	-0.305231	0.626876	1.819555	-0.285926	0.080126	7.96191	9.17171	-3.300422
114.550003	-0.24471	0.812816	1.831695	-0.282818	0.079979	8.53571	9.7498	-2.323181
114.650002	-0.135134	0.953712	1.843812	-0.282477	0.08004	9.00022	10.23026	-1.399503
114.75	-0.011684	1.109936	1.856349	-0.284278	0.080378	9.33038	10.7029	-0.410827
114.849998	0.098804	1.267702	1.86721	-0.289386	0.080789	9.81608	11.03594	0.259357
114.949997	0.138594	1.414488	1.876483	-0.297817	0.081298	10.37464	11.18154	0.728386
115.050003	0.075133	1.539463	1.883104	-0.3096	0.081833	9.97301	10.62164	1.060271
115.150002	-0.080409	1.667874	1.886744	-0.32491	0.082128	8.27824	8.84177	1.270103
115.25	-0.266109	1.798567	1.88656	-0.343287	0.082176	6.95838	7.83151	1.403891
115.349998	-0.427218	1.886356	1.881973	-0.36332	0.081998	5.97314	6.98268	1.528298
115.449997	-0.522271	1.915976	1.87378	-0.383447	0.081667	6.08217	6.87113	1.630989
115.550003	-0.481971	1.911406	1.86235	-0.401877	0.081303	5.90693	6.9132	1.627346
115.650002	-0.309491	1.850227	1.847325	-0.417164	0.080951	9.99193	9.86788	1.464289
115.75	-0.061339	1.684818	1.829771	-0.428215	0.080695	10.69193	12.94953	1.111943
115.849998	0.153105	1.461919	1.810786	-0.433974	0.08062	9.12694	10.07321	0.653808
115.949997	0.274463	1.27441	1.791265	-0.43494	0.08043	14.43284	12.79805	0.051756
116.050003	0.274181	1.153077	1.771763	-0.430834	0.080405	17.47717	17.1729	-0.661166
116.150002	0.158805	1.085414	1.754296	-0.422146	0.080411	20.63876	17.01574	-1.437429
116.25	0.000716	1.071197	1.739957	-0.410062	0.080466	24.09023	20.1461	-2.250714
116.349998	-0.15912	1.089688	1.730011	-0.395214	0.080402	18.02478	18.17845	-3.043692
116.449997	-0.240805	1.09873	1.724603	-0.378138	0.080472	9.43924	11.36599	-3.723965
116.550003	-0.192953	1.035738	1.723542	-0.359545	0.080749	5.09116	7.31101	-4.122039
116.650002	-0.145714	0.993528	1.725902	-0.341228	0.081024	3.37186	5.51679	-4.177425
116.75	0.005774	0.911187	1.730361	-0.323692	0.081226	3.11509	5.19606	-3.941536
116.849998	0.081083	0.800378	1.73674	-0.30777	0.081419	3.11141	4.91676	-3.344334
116.949997	0.117008	0.738218	1.744395	-0.294262	0.081563	3.14863	5.44218	-2.513801
117.050003	0.094894	0.681072	1.753463	-0.283406	0.081648	4.88203	5.54399	-1.624653
117.150002	-0.090081	0.665546	1.763162	-0.276696	0.0815	5.79851	7.46988	-1.00674
117.25	-0.256339	0.624948	1.77349	-0.273294	0.081332	4.96961	8.91971	-0.521481
117.349998	-0.343499	0.663047	1.783298	-0.273711	0.081128	7.22128	8.64725	-0.239475
117.449997	-0.388737	0.692423	1.791916	-0.27831	0.080815	10.86078	11.71466	-0.105317
117.550003	-0.337618	0.701011	1.799181	-0.286678	0.080593	8.84048	10.08659	-0.086448
117.650002	-0.202401	0.689446	1.804365	-0.298178	0.080146	8.31809	9.91638	-0.08084
117.75	-0.090188	0.645646	1.807829	-0.312124	0.079289	7.70295	9.71212	-0.049344
117.849998	0.006471	0.596964	1.809191	-0.327075	0.078391	7.1337	8.82507	0.018195
117.949997	0.063465	0.604329	1.808474	-0.342445	0.077264	7.6709	9.33711	0.147658
118.050003	0.041995	0.588862	1.804883	-0.357411	0.076238	8.13558	9.3765	0.279352
118.150002	0.011578	0.590562	1.799499	-0.370629	0.075116	9.60651	10.71307	0.432481
118.25	-0.103016	0.635235	1.792339	-0.381901	0.073986	10.94389	11.36588	0.482455
118.349998	-0.212031	0.668342	1.784426	-0.390915	0.072594	12.20192	11.85597	0.420405
118.449997	-0.301248	0.687478	1.775336	-0.397773	0.071191	14.25453	13.30998	0.208073
118.550003	-0.30102	0.714844	1.765418	-0.402448	0.070051	15.03668	13.82116	-0.094745
118.650002	-0.18694	0.72972	1.754996	-0.405087	0.068821	14.64994	13.90359	-0.490933
118.75	-0.0777	0.74775	1.744693	-0.405279	0.067924	12.43662	12.09128	-0.894029
118.849998	-0.034247	0.755683	1.735796	-0.403885	0.067052	9.20795	10.36943	-1.338701
118.949997	-9.6e-05	0.764894	1.728474	-0.399779	0.066064	7.36937	9.08585	-1.80338
119.050003	-0.038845	0.775899	1.722919	-0.393716	0.06496	6.03935	7.94498	-2.172227
119.150002	-0.098563	0.759847	1.719421	-0.386451	0.063637	4.90646	6.98193	-2.4249
119.25	-0.145142	0.758567	1.71773	-0.378084	0.062117	5.04807	6.83751	-2.467688
119.349998	-0.233325	0.766764	1.716631	-0.370257	0.061021	5.29565	7.19839	-2.33176
119.449997	-0.019603	0.771402	1.715651	-0.361577	0.059979	7.16672	8.61086	-1.744981
119.550003	0.170234	0.742225	1.71431	-0.354324	0.059716	8.55804	10.621	-1.102449
119.650002	0.316133	0.710914	1.712175	-0.347949	0.059746	7.82529	9.64414	-0.50005
119.75	0.378224	0.634921	1.710334	-0.341591	0.060143	9.4381	10.79839	-0.127812
119.849998	0.307527	0.517369	1.710257	-0.335263	0.060422	9.00319	11.04312	-0.121412
119.949997	0.120328	0.427816	1.712481	-0.328598	0.060582	9.97538	11.49028	-0.55481
120.050003	-0.123651	0.379226	1.716381	-0.321872	0.060676	10.54839	11.90147	-1.204585
120.150002	-0.274422	0.300207	1.721412	-0.314838	0.060899	10.69955	11.55044	-1.780682
120.25	-0.349441	0.271583	1.72706	-0.307949	0.061149	9.95384	11.22885	-2.163022
120.349998	-0.29155	0.25296	1.733429	-0.30184	0.061248	9.34571	10.91433	-2.291953
120.449997	-0.164635	0.185065	1.739984	-0.296571	0.061205	9.05154	10.59542	-2.255328
120.550003	0.000154	0.094881	1.747489	-0.292128	0.061124	8.47099	10.06443	-2.143309
120.650002	0.105719	0.033452	1.757208	-0.288291	0.060928	7.93161	9.48506	-2.078139
120.75	0.09671	-0.01666	1.770539	-0.286029	0.0605	6.9822	8.54202	-2.213516
120.849998	0.004828	-0.00199	1.786312	-0.285398	0.060161	6.14821	7.6888	-2.417651
120.949997	-0.089529	0.008772	1.803995	-0.287745	0.059772	5.33673	6.74309	-2.503938
121.050003	-0.2059	0.037558	1.821064	-0.295207	0.059412	5.39085	6.59664	-2.145146
121.150002	-0.315538	0.099998	1.834367	-0.309628	0.058844	5.31772	6.6976	-1.060591
121.25	-0.354246	0.170614	1.840882	-0.332689	0.057988	7.15621	8.56343	0.948162
121.349998	-0.312198	0.26107	1.837915	-0.363454	0.057072	7.47061	9.66673	3.66753
121.449997	-0.204283	0.387075	1.825357	-0.399316	0.056056	7.32909	8.95107	6.285404
121.550003	-0.041069	0.524044	1.805519	-0.43427	0.055351	9.0638	10.21473	7.639586
121.650002	0.138178	0.605388	1.783766	-0.462341	0.055018	9.34413	11.03958	7.030143
121.75	0.255854	0.575195	1.764777	-0.478254	0.055153	10.06007	11.0823	4.334207
121.849998	0.177913	0.514937	1.750984	-0.480272	0.055197	10.59297	11.33077	0.265803
121.949997	0.012423	0.478005	1.741787	-0.469014	0.055026	9.50203	10.40979	-3.7558
122.050003	-0.164172	0.542108	1.735942	-0.446572	0.05516	7.57894	8.65882	-6.713827
122.150002	-0.228225	0.625754	1.733382	-0.416412	0.055407	6.05722	7.68602	-8.105424
122.25	-0.209023	0.726014	1.734055	-0.383764	0.055712	5.39435	6.89061	-7.810319
122.349998	-0.075742	0.765568	1.738769	-0.354698	0.056198	5.49699	6.93408	-6.344049
122.449997	0.09245	0.809325	1.747271	-0.332505	0.057057	5.33322	7.00184	-4.430031
122.550003	0.254046	0.823649	1.758709	-0.316124	0.058199	7.96419	9.58397	-2.531985
122.650002	0.306137	0.843163	1.771894	-0.305243	0.059536	8.82235	11.09836	-1.093314
122.75	0.226482	0.803533	1.787738	-0.297999	0.060835	7.90473	9.44545	-0.316435
122.849998	0.049845	0.756162	1.806307	-0.292202	0.062096	10.29109	11.34822	-0.300545
122.949997	-0.174645	0.683523	1.82751	-0.287036	0.063095	10.28987	12.02373	-0.8657
123.050003	-0.35864	0.598204	1.849951	-0.282461	0.063933	10.726	11.99611	-1.633306
123.150002	-0.457122	0.519838	1.871496	-0.279379	0.064524	11.16099	12.10498	-2.348656
123.25	-0.419096	0.473309	1.889902	-0.278547	0.06501	10.27235	10.83661	-2.53311
123.349998	-0.275227	0.443041	1.904034	-0.282368	0.065542	9.00486	9.94464	-1.968518
123.449997	-0.112074	0.485861	1.912668	-0.291855	0.066013	7.90184	9.54051	-0.576008
123.550003	0.084658	0.527719	1.915266	-0.306344	0.066799	7.49644	9.06498	1.35872
123.650002	0.279159	0.504047	1.912834	-0.323376	0.067497	7.01118	8.86393	3.336674
123.75	0.121429	0.522499	1.906826	-0.343503	0.067903	6.5148	8.80612	4.173613
123.849998	-0.011515	0.475124	1.899797	-0.360807	0.068383	6.28456	8.7269	4.163729
123.949997	-0.197857	0.405169	1.892868	-0.375337	0.068665	6.3132	8.63762	3.033362
124.050003	-0.316409	0.329965	1.885901	-0.386737	0.06902	6.59888	8.60615	1.089856
124.150002	-0.384969	0.257317	1.877864	-0.39478	0.069446	7.06207	8.56461	-1.047801
124.25	-0.31133	0.179424	1.868582	-0.399274	0.069767	7.25876	8.84573	-2.61205
124.349998	-0.191181	0.125523	1.858388	-0.400038	0.070055	7.59943	8.9394	-3.283025
124.449997	-0.013903	0.029284	1.848769	-0.397745	0.070302	7.93678	8.99133	-3.247398
124.550003	0.073795	-0.026997	1.842219	-0.392929	0.070544	7.97768	9.21443	-3.03185
124.650002	0.094328	-0.090251	1.8401	-0.386071	0.070704	8.13015	9.39064	-2.866335
124.75	0.056576	-0.171262	1.842759	-0.377619	0.071166	8.20616	9.71854	-2.92445
124.849998	-0.008736	-0.227317	1.848073	-0.367439	0.071106	8.19539	9.70248	-2.857154
124.949997	-0.106978	-0.338914	1.856011	-0.357955	0.071353	8.11386	9.55239	-2.662278
125.050003	-0.193092	-0.437632	1.863647	-0.350998	0.071677	7.79692	9.27352	-2.317794
125.150002	-0.216327	-0.500631	1.870058	-0.347835	0.071875	7.47525	8.78782	-1.646509
125.25	-0.217427	-0.529859	1.874168	-0.348274	0.072259	7.1556	8.35072	-0.652057
125.349998	-0.156701	-0.520504	1.875937	-0.352051	0.072601	6.86554	7.88461	0.44423
125.449997	-0.090086	-0.455539	1.875989	-0.358175	0.073082	6.45674	7.40865	1.311231
125.550003	-0.005204	-0.398286	1.874732	-0.364462	0.073642	6.27458	7.30555	1.694924
125.650002	0.03842	-0.343063	1.872857	-0.369569	0.074256	6.27405	7.40083	1.489026
125.75	0.065595	-0.254082	1.870103	-0.371994	0.074959	6.53678	7.65326	0.682638
125.849998	0.040795	-0.18596	1.866768	-0.370709	0.075762	6.83507	8.02388	-0.470542
125.949997	-0.015107	-0.157335	1.862811	-0.365692	0.076513	6.942	8.26572	-1.643811
126.050003	-0.090544	-0.163702	1.85923	-0.356167	0.077247	7.32663	8.37844	-2.52513
126.150002	-0.177581	-0.129125	1.857402	-0.342984	0.077855	7.46842	8.58805	-3.058566
126.25	-0.263712	-0.041821	1.859986	-0.327094	0.078434	7.73054	8.78685	-3.56645
126.349998	-0.351284	0.001171	1.868589	-0.30993	0.078746	8.04467	9.21443	-4.145085
126.449997	-0.407277	0.048333	1.882487	-0.29374	0.078495	8.34891	9.50379	-4.805122
126.550003	-0.461955	0.13133	1.900456	-0.280253	0.077478	8.56137	9.7376	-5.174359
126.650002	-0.417106	0.257871	1.919464	-0.27189	0.075792	8.82874	10.1307	-5.010506
126.75	-0.276638	0.472587	1.935908	-0.270634	0.073722	9.32434	10.58771	-4.043304
126.849998	-0.04081	0.760205	1.947969	-0.27792	0.071688	9.99797	10.72442	-2.028821
126.949997	0.252475	1.065375	1.953816	-0.29442	0.070261	10.77337	10.69059	0.674481
127.050003	0.454927	1.336826	1.952848	-0.318135	0.069313	10.84878	10.4403	3.639009
127.150002	0.493623	1.527836	1.946247	-0.345764	0.068874	9.99894	10.12877	5.930735
127.25	0.375479	1.65166	1.937358	-0.37368	0.068917	8.88103	9.68589	6.550625
127.349998	0.100278	1.682523	1.929442	-0.396741	0.068474	7.89544	9.35649	5.248059
127.449997	-0.399931	1.730934	1.92513	-0.411214	0.067651	6.73479	8.82432	2.586391
127.550003	-0.652044	1.757332	1.924092	-0.418455	0.066757	5.58807	8.04519	-1.061183
127.650002	-0.806587	1.678823	1.92364	-0.417444	0.065257	5.01532	7.32654	-4.31727
127.75	-0.652519	1.568828	1.922979	-0.409526	0.063742	4.91846	6.8935	-5.986939
127.849998	-0.329389	1.431289	1.921274	-0.399875	0.062564	5.05403	6.67062	-5.907091
127.949997	0.034693	1.255742	1.918119	-0.391651	0.06127	5.25852	6.5671	-4.447622
128.050003	0.315787	1.077522	1.91281	-0.387591	0.05987	5.58404	6.63732	-2.022316
128.149994	0.408773	0.908842	1.905417	-0.38748	0.05836	5.86236	7.03224	0.657598
128.25	0.329214	0.716283	1.896143	-0.389454	0.057011	5.96911	7.3351	2.773194
128.350006	0.179216	0.507504	1.88653	-0.391177	0.056053	6.06177	7.44055	3.677968
128.449997	-0.043371	0.296219	1.880065	-0.389395	0.055807	6.1412	7.65208	2.945774
128.550003	-0.211121	0.093542	1.879661	-0.381606	0.055895	6.19699	7.82284	0.61558
128.649994	-0.333204	-0.100558	1.885873	-0.366611	0.056326	6.31889	8.00333	-2.634929
128.75	-0.372547	-0.190138	1.896252	-0.346292	0.056904	6.58267	8.18211	-5.585797
128.850006	-0.348705	-0.225048	1.910093	-0.321347	0.057234	6.96652	8.34354	-7.364011
128.949997	-0.329821	-0.157118	1.92795	-0.295639	0.057311	7.42805	8.66995	-7.947659
129.050003	-0.259982	-0.079446	1.94936	-0.273902	0.056949	8.07226	9.01905	-7.767107
129.149994	-0.192325	-0.029149	1.972507	-0.259942	0.0563	8.8389	9.49405	-6.872228
129.25	-0.091328	0.072931	1.995045	-0.256216	0.055334	9.38547	9.94903	-5.441225
129.350006	0.021298	0.199077	2.01427	-0.263274	0.053943	9.68042	10.27201	-3.618566
129.449997	0.115777	0.306586	2.027519	-0.278336	0.052787	9.42058	10.28378	-1.382497
129.550003	0.199722	0.41274	2.032632	-0.299376	0.052067	8.92017	9.99324	1.159508
129.649994	0.205048	0.538258	2.02935	-0.32348	0.051113	8.35163	9.42907	4.01389
129.75	0.134264	0.599251	2.018865	-0.350217	0.050734	7.96323	8.73836	6.056951
129.850006	-0.201147	0.677403	2.003732	-0.377095	0.050413	7.81715	8.39771	6.928492
129.949997	-0.185094	0.818856	1.987052	-0.396436	0.049515	7.41561	8.11723	5.969166
130.050003	-0.289362	0.979299	1.971027	-0.40982	0.048745	7.02231	7.91276	3.423708
130.149994	-0.32017	1.07302	1.956666	-0.415438	0.048504	6.63986	7.81031	-0.099784
130.25	-0.407696	0.984612	1.943978	-0.414021	0.048313	6.34841	7.83697	-3.501996
130.350006	-0.369322	0.812321	1.931715	-0.404876	0.047849	6.16353	7.71246	-5.481219
130.449997	-0.213475	0.74171	1.920644	-0.390169	0.046803	6.15346	7.88075	-5.949173
130.550003	-0.131872	0.620377	1.912047	-0.373779	0.045587	6.0637	7.93835	-5.436761
130.649994	-0.052655	0.471932	1.906987	-0.358427	0.044062	6.00625	7.76385	-4.443872
130.75	0.004642	0.354118	1.905192	-0.346942	0.042594	6.07911	7.68281	-3.179807
130.850006	0.047759	0.267865	1.90549	-0.341861	0.041605	6.08699	7.55285	-1.865846
130.949997	0.105613	0.072852	1.906031	-0.342833	0.041527	6.08752	7.49407	-0.435731
131.050003	0.200187	-0.093735	1.905595	-0.348295	0.041718	6.0778	7.57297	0.78198
131.149994	0.22421	-0.177957	1.904011	-0.356137	0.041901	6.03961	7.55713	1.341107
131.25	0.259867	-0.254964	1.903036	-0.362496	0.042206	6.04495	7.7085	1.218843
131.350006	0.159403	-0.432922	1.904151	-0.366622	0.043384	6.06247	7.83418	0.219969
131.449997	0.002661	-0.579657	1.907124	-0.366374	0.044943	6.06072	7.85913	-1.247098
131.550003	-0.116596	-0.723647	1.910677	-0.36142	0.04666	6.11029	7.95558	-2.631822
131.649994	-0.315395	-0.863553	1.913455	-0.353834	0.0485	6.27957	8.0394	-3.454195
131.75	-0.322968	-0.847762	1.913887	-0.344375	0.049487	6.52461	8.12087	-3.287771
131.850006	-0.373397	-0.885293	1.912095	-0.336831	0.050193	6.59747	7.93257	-2.497438
131.949997	-0.445262	-0.911647	1.907507	-0.333036	0.05041	6.62077	7.9892	-1.229119
132.050003	-0.49414	-0.911968	1.901228	-0.333306	0.050279	6.59029	8.10471	-0.014847
132.149994	-0.226435	-1.009887	1.895655	-0.33298	0.050138	6.51191	8.20512	1.208812
132.25	-0.073796	-1.106575	1.892233	-0.333585	0.050298	6.47898	8.43368	1.110077
132.350006	0.072089	-1.168428	1.893951	-0.331834	0.050958	6.68514	8.61889	-0.141667
132.449997	0.22079	-1.194234	1.901663	-0.326565	0.052201	6.84628	8.54138	-2.177126
132.550003	0.308919	-1.182838	1.913793	-0.31957	0.053859	7.18178	8.55551	-4.149738
132.649994	0.261285	-1.153556	1.926836	-0.311915	0.05576	7.47306	8.89616	-5.24267
132.75	0.010128	-1.125342	1.938196	-0.307099	0.057648	7.58174	8.8452	-5.20215
132.850006	-0.124912	-0.995123	1.944587	-0.306824	0.058601	7.75567	8.82379	-3.542756
132.949997	-0.417619	-0.916957	1.944288	-0.316849	0.059305	7.85411	9.11701	-0.543332
133.050003	-0.61673	-0.867267	1.935854	-0.3364	0.059569	7.86873	9.39866	3.245917
133.149994	-0.72704	-0.811157	1.91979	-0.363569	0.058995	7.78221	9.58804	6.631669
133.25	-0.671238	-0.74354	1.899078	-0.392007	0.05841	7.65811	9.47713	8.33501
133.350006	-0.376809	-0.694157	1.879747	-0.415052	0.058083	7.54785	9.31388	7.551006
133.449997	0.014444	-0.63255	1.866136	-0.428536	0.058247	7.30605	8.94165	4.27893
133.550003	0.367511	-0.540761	1.859325	-0.430844	0.058995	6.85635	8.45188	-0.49441
133.649994	0.538947	-0.463317	1.857168	-0.422036	0.060047	5.92822	7.50938	-5.180103
133.75	0.58741	-0.385518	1.856767	-0.403746	0.06152	4.73543	6.16704	-8.203508
133.850006	0.388634	-0.310126	1.857407	-0.380256	0.063168	3.62653	5.27614	-9.020378
133.949997	0.074008	-0.271756	1.859394	-0.356365	0.064773	3.42406	4.7899	-7.783746
134.050003	-0.217441	-0.270083	1.862577	-0.337345	0.066306	3.28148	4.95648	-5.391807
134.149994	-0.513203	-0.267579	1.866951	-0.325754	0.067541	4.55283	5.32024	-2.630142
134.25	-0.647198	-0.231509	1.872119	-0.320689	0.068255	6.65414	8.72262	-0.102407
134.350006	-0.638477	-0.149418	1.878567	-0.320634	0.068756	6.19471	9.04999	1.607153
134.449997	-0.436677	-0.025061	1.886226	-0.322643	0.069298	7.26927	9.01745	2.26247
134.550003	-0.188881	0.117496	1.896249	-0.324922	0.069698	6.47872	8.4278	1.829908
134.649994	0.125496	0.269644	1.908479	-0.325241	0.070221	9.43258	10.98049	0.472378
134.75	0.343268	0.401307	1.921318	-0.32351	0.070812	10.19248	11.53513	-1.451084
134.850006	0.405751	0.496043	1.933454	-0.31925	0.071467	9.58514	10.51117	-3.199315
134.949997	0.35889	0.511089	1.943914	-0.31423	0.072515	10.01969	11.3358	-4.168499
135.050003	0.226453	0.531005	1.951865	-0.309587	0.07374	9.06003	10.32393	-4.099275
135.149994	-0.049542	0.595703	1.957008	-0.308649	0.074837	8.89732	10.59338	-3.144179
135.25	-0.315902	0.653732	1.959614	-0.312582	0.075793	8.84468	10.9412	-1.590237
135.350006	-0.559922	0.742506	1.959484	-0.321887	0.076056	9.59871	11.51897	0.396533
135.449997	-0.632199	0.812992	1.956625	-0.338293	0.076459	10.42202	11.49146	2.176734
135.550003	-0.578544	0.932343	1.950469	-0.359087	0.076556	11.37406	11.79902	3.612007
135.649994	-0.357003	1.086593	1.941127	-0.382493	0.076494	11.73452	11.73629	4.343364
135.75	-0.1215	1.192042	1.928079	-0.405367	0.076417	11.15083	11.13914	4.276191
135.850006	0.105447	1.291737	1.912244	-0.425097	0.076428	9.76301	10.29952	3.307053
135.949997	0.256101	1.350936	1.894324	-0.437933	0.076441	8.26843	9.19387	1.584358
136.050003	0.192044	1.29311	1.874996	-0.442888	0.076414	6.70414	8.29344	-0.574498
136.149994	-0.006185	1.094412	1.855891	-0.437443	0.076112	5.36755	7.42791	-2.435356
136.25	-0.196656	0.905952	1.838788	-0.422581	0.076047	4.67552	6.93333	-3.626888
136.350006	-0.320537	0.785702	1.825958	-0.399293	0.075959	4.50589	6.59311	-4.1196
136.449997	-0.355463	0.761889	1.819558	-0.371946	0.076202	4.98265	6.98364	-4.590098
136.550003	-0.296621	0.738019	1.820206	-0.343716	0.076539	6.4464	8.15427	-5.035252
136.649994	-0.122937	0.674411	1.826724	-0.317475	0.076992	5.80999	7.29602	-5.250167
136.75	0.035731	0.624484	1.836846	-0.296647	0.07711	6.72428	7.61001	-5.24973
136.850006	0.149489	0.558265	1.849778	-0.282557	0.077152	7.47411	8.74542	-4.871504
136.949997	0.125926	0.503423	1.865156	-0.273876	0.076988	7.01302	8.4977	-3.859879
137.050003	0.073329	0.482689	1.880186	-0.270948	0.076687	7.53953	8.61846	-2.766594
137.149994	-0.035989	0.530008	1.894488	-0.272866	0.076393	7.74078	9.10791	-1.590825
137.25	-0.165594	0.605316	1.907656	-0.277962	0.076223	8.09503	9.28347	-0.41372
137.350006	-0.272531	0.731404	1.918616	-0.286114	0.076028	8.27114	9.29236	0.579281
137.449997	-0.338653	0.855684	1.927134	-0.296971	0.075729	8.4371	9.14067	1.305725
137.550003	-0.422072	0.921349	1.93275	-0.310993	0.075378	8.27859	8.84905	1.674292
137.649994	-0.324996	1.053379	1.934182	-0.326299	0.074434	7.82363	8.62167	1.965369
137.75	-0.362923	1.103316	1.932182	-0.344967	0.073677	7.68386	8.4627	1.804602
137.850006	-0.303188	1.143701	1.926716	-0.363866	0.072558	7.3931	8.30875	1.637125
137.949997	-0.273491	1.198533	1.91793	-0.382184	0.071286	7.28022	8.2276	1.162798
138.050003	-0.141028	1.231483	1.906635	-0.397333	0.069819	7.16103	8.3839	0.660027
138.149994	-0.046338	1.137321	1.894456	-0.408542	0.068509	7.20806	8.4491	0.127628
138.25	-0.049332	0.997412	1.881269	-0.415396	0.067434	8.09564	9.05352	-0.55946
138.350006	-0.010359	0.787814	1.867896	-0.416875	0.066531	8.08452	9.33218	-0.992846
138.449997	0.008117	0.624781	1.854443	-0.414185	0.06585	8.29278	9.1366	-1.229355
138.550003	-0.01869	0.485595	1.840587	-0.409152	0.065344	9.39326	10.19761	-1.333607
138.649994	-0.091555	0.385723	1.826044	-0.403412	0.064754	10.38287	11.17597	-1.240144
138.75	-0.184663	0.293386	1.810884	-0.398154	0.063754	11.68303	12.26974	-1.098806
138.850006	-0.295065	0.220182	1.796307	-0.393002	0.062692	12.9739	13.2177	-0.972541
138.949997	-0.333597	0.155933	1.783628	-0.386663	0.061382	14.3429	13.99929	-1.122321
139.050003	-0.295413	0.079908	1.77463	-0.377732	0.060131	15.46887	14.56207	-1.649293
139.149994	-0.120425	-0.025694	1.770497	-0.364676	0.059321	15.23696	13.67556	-2.483139
139.25	0.074499	-0.123524	1.771091	-0.346962	0.059132	12.35343	12.30924	-3.376765
139.350006	0.246827	-0.192156	1.776552	-0.325142	0.059436	8.70605	9.47949	-4.149473
139.449997	0.332713	-0.259479	1.786152	-0.30164	0.059983	5.5145	7.18426	-4.659344
139.550003	0.264938	-0.302283	1.798623	-0.279116	0.060821	3.79503	6.04842	-4.883862
139.649994	0.10145	-0.338085	1.81261	-0.261193	0.061693	3.30128	5.57096	-4.591973
139.75	-0.13472	-0.361232	1.827281	-0.251156	0.062322	3.30583	5.61528	-3.793031
139.850006	-0.403413	-0.354684	1.841396	-0.251318	0.062583	3.85852	5.90936	-2.514948
139.949997	-0.593415	-0.342869	1.854434	-0.260489	0.062509	5.59473	7.42866	-0.71152
140.050003	-0.652536	-0.319904	1.864835	-0.279229	0.062043	5.51407	9.36526	1.108536
140.149994	-0.547478	-0.24682	1.872072	-0.304377	0.061209	5.57178	7.89178	2.798853
140.25	-0.293322	-0.143406	1.874474	-0.333838	0.060147	9.44318	10.36258	4.090363
140.350006	0.014945	-0.055781	1.871854	-0.3644	0.059263	9.31348	9.85493	4.770101
140.449997	0.28838	-0.01465	1.864151	-0.392573	0.058706	7.91059	9.16497	4.822252
140.550003	0.377904	0.029072	1.850523	-0.416053	0.05818	7.61625	9.28883	4.14812
140.649994	0.273071	0.024708	1.831061	-0.433143	0.057521	6.12745	8.04754	2.8933
140.75	-0.014596	-0.017306	1.807493	-0.442895	0.056521	6.07648	8.05461	1.241652
140.850006	-0.356873	-0.144053	1.782428	-0.444002	0.055515	6.65939	8.56654	-0.331726
140.949997	-0.577515	-0.238144	1.758959	-0.43599	0.054879	7.37594	9.2292	-1.729474
141.050003	-0.673909	-0.305342	1.740646	-0.419259	0.054778	10.93592	13.19661	-2.957052
141.149994	-0.58269	-0.355795	1.730575	-0.395095	0.054842	10.19844	11.60504	-4.211874
141.25	-0.343283	-0.37784	1.730743	-0.366539	0.055025	14.08122	14.45459	-5.535873
141.350006	-0.090849	-0.372406	1.741168	-0.336855	0.05519	19.39658	20.1734	-6.683763
141.449997	0.156709	-0.377794	1.759332	-0.308864	0.055351	23.47133	23.39475	-7.295132
141.550003	0.345928	-0.37934	1.781071	-0.286344	0.055483	31.79073	30.1509	-7.118287
141.649994	0.406028	-0.400303	1.80379	-0.272201	0.055894	35.14052	33.64213	-5.875416
141.75	0.320161	-0.393511	1.824303	-0.269338	0.056152	27.19148	27.32554	-3.506414
141.850006	0.138505	-0.378339	1.839798	-0.277804	0.056556	16.63564	18.27758	-0.334374
141.949997	-0.076837	-0.389288	1.849604	-0.295529	0.057123	9.19972	12.06751	3.20513
142.050003	-0.28064	-0.419866	1.852602	-0.320339	0.057649	5.04562	7.8208	6.092762
142.149994	-0.396374	-0.447537	1.850833	-0.347066	0.058485	3.88252	5.82479	7.658527
142.25	-0.410972	-0.474744	1.846316	-0.371589	0.05913	3.31625	5.28342	7.441393
142.350006	-0.360548	-0.487008	1.840965	-0.38985	0.059529	3.48773	5.29466	5.457809
142.449997	-0.308863	-0.51033	1.834422	-0.399752	0.059656	3.49324	5.47269	2.184483
142.550003	-0.25789	-0.59105	1.82755	-0.400831	0.059564	5.24757	6.11351	-1.409386
142.649994	-0.214141	-0.656247	1.820179	-0.392864	0.059144	5.29802	8.27535	-4.019394
142.75	-0.08907	-0.636886	1.812984	-0.377952	0.058536	5.15395	8.35885	-5.146184
142.850006	0.024007	-0.625785	1.808242	-0.361575	0.058438	6.70335	9.26164	-5.203295
142.949997	0.087634	-0.628532	1.806538	-0.347559	0.058702	10.00209	12.39595	-4.574812
143.050003	0.134434	-0.659021	1.807259	-0.338053	0.059473	9.29263	11.32691	-3.528386
143.149994	0.083082	-0.692157	1.808585	-0.334957	0.060265	9.09611	10.9367	-2.034013
143.25	-0.067428	-0.737227	1.808511	-0.338023	0.06062	8.84757	10.35283	-0.316845
143.350006	-0.272486	-0.774504	1.806152	-0.345716	0.060577	7.3219	8.90793	1.294292
143.449997	-0.476377	-0.814345	1.800904	-0.356261	0.059898	6.70905	8.65625	2.376397
143.550003	-0.550733	-0.80706	1.794325	-0.366524	0.059078	6.28281	8.10567	2.708195
143.649994	-0.45685	-0.77627	1.788262	-0.374052	0.058401	6.65939	8.38754	2.005374
143.75	-0.196211	-0.75128	1.784425	-0.376232	0.058212	7.08256	8.98319	0.444142
143.850006	0.152145	-0.737733	1.782827	-0.373201	0.058324	8.15143	10.25092	-1.574781
143.949997	0.382192	-0.768032	1.782326	-0.366183	0.058957	8.69598	10.49725	-3.30946
144.050003	0.473643	-0.749962	1.782391	-0.355883	0.059268	8.86237	10.48847	-4.110181
144.149994	0.400018	-0.698032	1.783023	-0.344799	0.059455	9.45824	10.87129	-3.969894
144.25	0.149534	-0.611496	1.784924	-0.336053	0.060087	9.59223	10.63802	-3.491787
144.350006	-0.168897	-0.495667	1.787861	-0.32962	0.060233	9.23904	10.28882	-2.598397
144.449997	-0.437662	-0.319546	1.792193	-0.324381	0.059983	8.3356	9.24568	-1.604527
144.550003	-0.554346	-0.178825	1.799417	-0.320952	0.060256	7.80594	8.77336	-0.96157
144.649994	-0.514583	-0.006675	1.809738	-0.317059	0.060677	7.92837	8.93159	-0.905069
144.75	-0.300201	0.162998	1.823228	-0.311787	0.061332	8.42878	9.60956	-1.404786
144.850006	-0.037985	0.302027	1.839402	-0.306091	0.061997	9.90908	11.12159	-2.191733
144.949997	0.17411	0.370047	1.856901	-0.300846	0.062529	9.79305	10.44008	-2.649805
145.050003	0.301317	0.392815	1.872118	-0.299299	0.062928	10.79685	11.69025	-2.566128
145.149994	0.280635	0.433922	1.882467	-0.303268	0.063344	11.43064	12.62612	-1.644411
145.25	0.135097	0.429773	1.886357	-0.315033	0.063641	10.68387	12.03304	0.246925
145.350006	-0.141354	0.426136	1.882181	-0.334192	0.063624	8.98682	10.42895	2.792576
145.449997	-0.467518	0.433662	1.870252	-0.359695	0.063364	5.91893	7.44569	5.244898
145.550003	-0.680516	0.427252	1.853092	-0.387489	0.062931	4.01905	5.74289	6.743977
145.649994	-0.724732	0.47939	1.833293	-0.413231	0.062303	3.13541	4.64356	6.639575
145.75	-0.50511	0.565663	1.813551	-0.432577	0.061936	3.44131	4.73734	4.84499
145.850006	-0.190352	0.668271	1.794507	-0.44498	0.061948	3.64221	4.8582	1.476517
145.949997	0.179318	0.663238	1.776191	-0.444903	0.061236	6.73672	7.26787	-1.81372
146.050003	0.420342	0.558666	1.758746	-0.43562	0.061204	7.98862	9.91027	-4.551163
146.149994	0.459101	0.529886	1.743958	-0.416662	0.061325	7.37095	9.41183	-6.156833
146.25	0.289656	0.548767	1.734712	-0.390469	0.061419	8.47178	10.35294	-6.75227
146.350006	0.043646	0.5538	1.734759	-0.360183	0.061685	11.73312	13.93217	-6.71119
146.449997	-0.197199	0.514915	1.746313	-0.330658	0.062029	11.18341	13.03474	-6.701045
146.550003	-0.291542	0.464395	1.769331	-0.303967	0.062658	11.76176	12.39959	-6.819318
146.649994	-0.25737	0.474476	1.799847	-0.283678	0.063623	10.51126	11.04997	-6.743033
146.75	-0.061926	0.544171	1.832588	-0.271664	0.064911	8.87393	9.01306	-5.969357
146.850006	0.13988	0.652802	1.86233	-0.270052	0.066156	8.36415	8.79188	-3.980799
146.949997	0.174489	0.835736	1.884254	-0.280278	0.067094	8.83023	8.77347	-0.732433
147.050003	0.089725	0.970855	1.895529	-0.300102	0.067763	9.12431	9.47532	3.216043
147.149994	-0.029348	1.002048	1.897047	-0.325225	0.068353	10.67082	10.52936	6.912629
147.25	-0.327818	1.032881	1.892402	-0.351993	0.068685	10.90833	11.85801	8.799094
147.350006	-0.670732	1.0416	1.887262	-0.374161	0.068916	11.22588	12.76539	8.578438
147.449997	-0.528918	1.093846	1.885227	-0.38598	0.068559	11.91992	13.21009	5.905696
147.550003	-0.403817	1.125258	1.887246	-0.390047	0.068638	10.73151	12.78713	1.737946
147.649994	-0.178269	1.057776	1.890644	-0.386156	0.068902	9.7807	11.57068	-2.778639
147.75	0.102925	0.799318	1.89209	-0.376007	0.069829	8.0332	9.33315	-5.89703
147.850006	0.239706	0.610457	1.890573	-0.363197	0.070959	6.36084	7.59438	-6.869276
147.949997	0.262573	0.491738	1.885836	-0.350198	0.072126	4.94106	6.30674	-5.606988
148.050003	0.097047	0.438036	1.879714	-0.341597	0.072943	4.11609	5.4683	-3.529189
148.149994	-0.192508	0.374347	1.87365	-0.336047	0.07335	4.00233	5.25087	-1.189343
148.25	-0.445228	0.302048	1.869549	-0.333458	0.073259	3.93288	5.52632	0.515046
148.350006	-0.623055	0.230512	1.870086	-0.332854	0.073179	4.86049	5.90165	1.155203
148.449997	-0.635827	0.193794	1.876545	-0.332876	0.073237	6.20574	7.59246	0.635109
148.550003	-0.474428	0.172547	1.887592	-0.333107	0.073569	5.9812	9.10234	-0.854431
148.649994	-0.211816	0.142767	1.900581	-0.333919	0.073703	7.61371	8.92388	-2.630904
148.75	0.02569	0.104081	1.911942	-0.335058	0.073724	9.12738	10.29256	-3.874179
148.850006	0.100239	0.006584	1.919627	-0.337748	0.073896	9.86267	11.09493	-4.063375
