# Supplementary material for: Accurate time-series forecasting of floating platform motion via a reinforced fusion CNN–BiLSTM–attention model
Source: PLoS One. 2026 Feb 2;21(2):e0342081. doi: 10.1371/journal.pone.0342081 (PMC12863529; doi:10.1371/journal.pone.0342081)
Supplement: S1 Data — (ZIP) [file pone.0342081.s001.zip › S1 Dateset/Data for measured proportional model/data for dual-stage EWMA control limit/00_bainian_2.csv]

Time	Pitch	Yaw	Sway	Heave	Surge	Cable1	Cable2	Roll
148.949997	0.25259	0.000919	1.921833	-0.341517	0.073264	10.86183	11.14182	-2.85416
149.050003	0.152473	-0.026093	1.919216	-0.350003	0.07271	11.73523	11.60879	-0.808581
149.149994	0.010559	-0.06886	1.913134	-0.362362	0.072197	12.40238	11.90565	1.615229
149.25	-0.117716	-0.123644	1.905372	-0.376973	0.071738	12.80418	12.1129	3.483914
149.350006	-0.227396	-0.165466	1.89789	-0.390955	0.071543	13.21842	12.69774	4.177977
149.449997	-0.257351	-0.190095	1.892056	-0.401767	0.071428	12.98231	12.48052	3.446509
149.550003	-0.151155	-0.204049	1.887976	-0.407404	0.0717	12.32785	12.54251	1.675637
149.649994	-0.084133	-0.156094	1.883265	-0.408305	0.071806	11.27816	11.97577	-0.768082
149.75	0.015082	-0.145288	1.8767	-0.403313	0.072154	10.28181	11.00458	-2.728339
149.850006	0.069881	-0.150625	1.867144	-0.392645	0.072188	8.71945	9.87259	-3.577535
149.949997	0.031029	-0.132765	1.856623	-0.377695	0.072015	7.23696	8.62231	-3.472579
150.050003	-0.04658	-0.107325	1.847495	-0.361326	0.071701	5.8402	7.59888	-3.014627
150.149994	-0.160927	-0.039859	1.841964	-0.344516	0.071261	5.08372	6.99702	-2.597023
150.25	-0.213787	-0.018528	1.841687	-0.328551	0.070831	4.8879	6.66355	-2.418402
150.350006	-0.24592	0.055024	1.84624	-0.314545	0.070407	4.91837	6.6142	-2.760709
150.449997	-0.206016	0.143752	1.856238	-0.301623	0.070235	5.4631	6.97529	-3.184709
150.550003	-0.144704	0.216321	1.868323	-0.29175	0.069975	5.64964	7.45425	-3.713839
150.649994	-0.048668	0.261985	1.881202	-0.285498	0.069647	6.24568	8.05664	-3.86899
150.75	0.008497	0.30445	1.892937	-0.283988	0.069177	6.84785	8.11135	-3.410534
150.850006	0.029922	0.370017	1.902524	-0.286904	0.068807	6.6361	8.33327	-2.380507
150.949997	0.036715	0.436457	1.909397	-0.295286	0.068333	6.49711	8.21583	-0.897315
151.050003	0.04308	0.495053	1.914536	-0.307678	0.068098	6.31119	8.03737	0.619827
151.149994	0.012738	0.56885	1.918491	-0.323439	0.068137	6.17746	8.01146	1.830703
151.25	-0.030492	0.647049	1.921457	-0.341606	0.06842	6.2265	7.94402	2.470076
151.350006	-0.174631	0.657244	1.922939	-0.36129	0.069068	6.49247	8.00493	2.368111
151.449997	-0.190959	0.726341	1.922126	-0.37918	0.06921	7.17162	8.4355	1.977856
151.550003	-0.335887	0.726592	1.917933	-0.396378	0.069267	7.74113	8.92923	1.262219
151.649994	-0.365021	0.668174	1.909093	-0.411729	0.068981	8.75982	9.53998	0.585544
151.75	-0.44731	0.545553	1.894776	-0.422835	0.067914	10.11874	10.74743	0.242335
151.850006	-0.384254	0.404575	1.875918	-0.429627	0.066934	11.47793	12.26181	0.121239
151.949997	-0.249815	0.239784	1.855162	-0.431573	0.06602	12.40378	13.21116	-0.01058
152.050003	-0.020036	0.063103	1.83497	-0.425189	0.06487	12.66783	13.74236	-0.325374
152.149994	0.21298	-0.058151	1.819577	-0.409793	0.064013	11.76404	13.19297	-1.073636
152.25	0.274139	-0.068159	1.810789	-0.387406	0.06359	9.39633	10.93392	-2.470251
152.350006	0.23763	-0.026571	1.809736	-0.358676	0.063356	7.81189	8.89423	-4.157521
152.449997	0.188797	0.005797	1.816897	-0.325491	0.06344	6.7185	7.59545	-5.784184
152.550003	0.022693	0.072261	1.831627	-0.293377	0.063776	5.32578	6.3714	-7.082885
152.649994	-0.071882	0.091322	1.853904	-0.264887	0.064499	4.58331	5.73443	-7.85907
152.75	-0.149377	0.127426	1.88043	-0.242959	0.064903	4.19377	5.49067	-7.678661
152.850006	-0.247081	0.202025	1.908709	-0.232718	0.06504	4.16154	5.6808	-6.808404
152.949997	-0.325849	0.36467	1.934718	-0.234835	0.064629	3.98752	5.84673	-5.058058
153.050003	-0.305523	0.547978	1.955459	-0.249975	0.063877	4.20839	5.84834	-2.436929
153.149994	-0.263161	0.768601	1.968061	-0.274163	0.062779	5.29994	7.26305	1.042285
153.25	-0.15619	0.944806	1.971545	-0.305807	0.062233	5.22612	8.27856	4.632295
153.350006	-0.168125	1.135975	1.966099	-0.340312	0.061457	6.06046	7.99551	7.633085
153.449997	-0.174304	1.319892	1.955145	-0.374917	0.060777	7.25675	8.55776	9.000088
153.550003	-0.361041	1.511928	1.942223	-0.406957	0.059846	8.20572	9.1594	8.475238
153.649994	-0.448084	1.771938	1.928336	-0.431917	0.058523	9.27932	10.11325	5.810862
153.75	-0.379643	1.999611	1.913066	-0.448349	0.056728	10.03826	10.70161	1.911578
153.850006	-0.581102	2.027739	1.89671	-0.457945	0.055529	10.87671	11.79581	-1.754797
153.949997	-0.427202	1.972611	1.877362	-0.457922	0.053861	11.64993	12.36544	-4.531395
154.050003	-0.050851	1.76003	1.855843	-0.449709	0.053199	12.54329	13.08013	-5.049942
154.149994	0.186861	1.551281	1.832829	-0.437519	0.053122	12.22162	12.61381	-4.338219
154.25	0.309495	1.387455	1.811396	-0.420586	0.052893	9.66588	10.32789	-3.088907
154.350006	0.278479	1.242141	1.794956	-0.39963	0.052502	6.59091	8.01425	-2.240268
154.449997	0.17037	1.127777	1.786635	-0.37553	0.05201	4.90357	6.44109	-2.250642
154.550003	-0.006048	1.039923	1.788291	-0.349605	0.051509	3.9792	5.7264	-2.996287
154.649994	-0.162889	0.976614	1.798972	-0.324059	0.051025	3.75615	5.29851	-4.243986
154.75	-0.231745	0.865602	1.816416	-0.299947	0.050653	3.64072	5.42473	-5.439478
154.850006	-0.137128	0.695084	1.83743	-0.279229	0.050403	4.97854	6.00068	-6.1632
154.949997	0.031946	0.489309	1.859598	-0.263422	0.050412	7.1598	9.05524	-6.034487
155.050003	0.266435	0.295182	1.879942	-0.254857	0.050535	6.33457	9.07215	-5.01313
155.149994	0.391657	0.173856	1.896778	-0.254472	0.050549	7.6568	8.35211	-3.099536
155.25	0.370873	0.125076	1.909391	-0.262123	0.050436	9.16355	10.10907	-0.612761
155.350006	0.215663	0.076314	1.917477	-0.275619	0.050462	8.15292	9.6178	1.868337
155.449997	-0.029846	0.009335	1.921808	-0.292632	0.050606	7.78676	8.66588	3.760072
155.550003	-0.290492	-0.075979	1.924145	-0.310815	0.050645	7.39713	9.06209	4.613083
155.649994	-0.498695	-0.127445	1.925515	-0.328132	0.050612	6.45674	8.24388	4.262287
155.75	-0.584387	-0.189276	1.925942	-0.344042	0.050597	6.00178	7.69373	2.898548
155.850006	-0.514793	-0.261835	1.924398	-0.358292	0.050496	5.63965	7.50349	1.075431
155.949997	-0.292233	-0.339327	1.918748	-0.37101	0.050548	5.94976	7.30673	-0.638776
156.050003	-0.057735	-0.401028	1.908002	-0.383098	0.050656	6.05231	7.20289	-1.498823
156.149994	0.179292	-0.445315	1.89236	-0.395429	0.050707	7.21138	7.88996	-1.126242
156.25	0.138017	-0.470078	1.872208	-0.409966	0.050679	7.96419	9.22652	-0.19959
156.350006	0.195485	-0.474312	1.849473	-0.422418	0.050134	6.74005	8.37823	1.171604
156.449997	-0.086312	-0.476693	1.825543	-0.432301	0.04941	7.61748	8.86971	1.846351
156.550003	-0.356975	-0.466387	1.803931	-0.43742	0.049064	7.52438	9.65056	1.477128
156.649994	-0.555802	-0.465572	1.785898	-0.43566	0.048943	7.32366	9.28744	0.066962
156.75	-0.583339	-0.544866	1.772848	-0.426442	0.048918	7.54917	9.65174	-1.784387
156.850006	-0.498299	-0.650221	1.763844	-0.410618	0.04886	7.63184	9.57819	-3.456277
156.949997	-0.269469	-0.708752	1.758973	-0.389536	0.048918	7.97514	9.33518	-4.598854
157.050003	0.025499	-0.669248	1.757955	-0.365184	0.049184	8.33096	9.55903	-5.118406
157.149994	0.251797	-0.580601	1.760465	-0.341434	0.049713	9.21627	9.73524	-5.096779
157.25	0.309353	-0.498655	1.765486	-0.319954	0.0504	9.73656	10.4343	-4.542377
157.350006	0.176353	-0.489301	1.772852	-0.303302	0.051013	9.67105	10.94677	-3.579569
157.449997	-0.032742	-0.529082	1.782147	-0.291982	0.051452	9.46218	10.70547	-2.456329
157.550003	-0.306608	-0.568474	1.792934	-0.285895	0.051732	8.24548	10.1838	-1.375103
157.649994	-0.466527	-0.589588	1.804469	-0.284431	0.052029	7.2282	9.22727	-0.519824
157.75	-0.433763	-0.602039	1.815466	-0.286912	0.052282	5.6386	7.85731	0.059534
157.850006	-0.258704	-0.580449	1.825278	-0.292517	0.052961	4.27206	6.39003	0.432769
157.949997	0.048194	-0.509404	1.832298	-0.300055	0.053962	3.50384	5.30718	0.595695
158.050003	0.316431	-0.4499	1.836659	-0.308756	0.05509	3.60727	5.09736	0.56545
158.149994	0.444494	-0.422559	1.838803	-0.317858	0.056477	3.495	4.80093	0.325406
158.25	0.321539	-0.411774	1.839351	-0.326358	0.057772	5.70253	6.23973	-0.068624
158.350006	0.02173	-0.450166	1.839125	-0.333748	0.058705	6.39298	8.33359	-0.504288
158.449997	-0.392921	-0.454445	1.83877	-0.340575	0.059281	6.11607	8.04262	-0.92232
158.550003	-0.691265	-0.457196	1.83791	-0.347073	0.059484	6.90452	8.82079	-1.13521
158.649994	-0.826483	-0.481293	1.836351	-0.35422	0.059467	7.21462	9.41997	-1.050812
158.75	-0.702277	-0.458748	1.832552	-0.362527	0.059386	9.66413	11.88359	-0.674278
158.850006	-0.380368	-0.468687	1.824879	-0.372786	0.059218	9.77606	11.96196	0.068408
158.949997	-0.016911	-0.488215	1.812834	-0.385251	0.058927	11.23035	12.64464	1.110782
159.050003	0.289061	-0.532135	1.796651	-0.398113	0.058638	13.03749	13.50364	2.011411
159.149994	0.439767	-0.607561	1.777838	-0.409472	0.058327	14.63637	13.86152	2.333099
159.25	0.412554	-0.748795	1.759657	-0.416223	0.058372	15.39679	14.02359	1.763463
159.350006	0.205103	-0.851458	1.745353	-0.417123	0.058839	12.44923	12.64892	0.296337
159.449997	-0.082621	-0.880913	1.735301	-0.411206	0.059669	7.69297	9.53034	-1.560486
159.550003	-0.319489	-0.874939	1.729434	-0.398977	0.060787	4.88842	6.93322	-3.199336
159.649994	-0.48059	-0.832954	1.727326	-0.382505	0.061984	3.7318	5.9388	-4.260794
159.75	-0.481098	-0.761136	1.727011	-0.364248	0.063129	3.70308	5.50941	-4.62465
159.850006	-0.311086	-0.721471	1.726805	-0.347171	0.064073	3.7311	5.81804	-4.220991
159.949997	-0.165359	-0.690655	1.72554	-0.333622	0.064429	5.45241	5.81761	-2.956026
160.050003	-0.08126	-0.628998	1.723364	-0.32522	0.064081	8.61733	9.66384	-1.246487
160.149994	-0.028965	-0.559385	1.720175	-0.321717	0.063525	7.01618	9.33069	0.372651
160.25	0.00409	-0.479275	1.718901	-0.321833	0.062977	9.5643	8.76084	1.30653
160.350006	0.014576	-0.396193	1.721006	-0.323617	0.062692	10.63089	12.40516	1.254958
160.449997	0.082892	-0.331212	1.727379	-0.325391	0.062933	9.11722	10.6377	0.217659
160.550003	0.167486	-0.331787	1.736497	-0.327103	0.063562	9.03586	10.60719	-1.28167
160.649994	0.22769	-0.366362	1.745526	-0.328648	0.064358	8.05632	9.62701	-2.500108
160.75	0.210063	-0.351525	1.751486	-0.330305	0.065201	7.83659	8.69211	-2.874154
160.850006	0.064409	-0.349462	1.75359	-0.333214	0.065559	7.78667	8.48603	-2.336816
160.949997	-0.123631	-0.313949	1.751376	-0.337814	0.065535	7.96498	8.47072	-0.999335
161.050003	-0.323279	-0.264589	1.746498	-0.344013	0.065371	8.89425	9.14516	0.597152
161.149994	-0.445322	-0.202732	1.741171	-0.35065	0.06513	8.85081	9.55935	1.721649
161.25	-0.460063	-0.098719	1.738115	-0.355102	0.064946	9.16731	9.92526	1.839771
161.350006	-0.432839	-0.00511	1.739778	-0.356744	0.065089	8.89959	9.64339	0.704243
161.449997	-0.093288	0.140466	1.745762	-0.353564	0.064978	8.03828	9.21132	-1.019663
161.550003	0.127423	0.176476	1.754411	-0.348663	0.065182	7.34038	8.651	-2.819509
161.649994	0.350959	0.214154	1.762699	-0.341688	0.065723	6.14059	7.61119	-3.787356
161.75	0.406729	0.267636	1.769658	-0.33511	0.066611	5.4053	6.9678	-3.732641
161.850006	0.321539	0.348546	1.773721	-0.330736	0.067424	5.29005	6.89318	-2.790327
161.949997	0.083458	0.446241	1.774944	-0.329982	0.067939	5.69999	7.05911	-1.127881
162.050003	-0.273953	0.522341	1.773273	-0.333192	0.068013	7.87285	9.0197	0.762199
162.149994	-0.593946	0.608026	1.770373	-0.33874	0.067561	7.21681	8.90397	2.267577
162.25	-0.765148	0.715384	1.768593	-0.344402	0.066913	7.98477	8.81362	2.794012
162.350006	-0.72811	0.822783	1.769174	-0.349041	0.066235	8.78005	10.20489	2.137499
162.449997	-0.464801	0.870679	1.771978	-0.352476	0.065753	8.45584	9.86638	0.593949
162.550003	-0.074593	0.902521	1.774711	-0.355097	0.065418	9.24193	10.36696	-1.186492
162.649994	0.272263	0.868891	1.7749	-0.358355	0.065261	9.39703	10.58022	-2.260036
162.75	0.468038	0.821985	1.770225	-0.363039	0.065357	9.74996	10.37328	-2.227351
162.850006	0.410512	0.783296	1.75995	-0.371004	0.065396	9.81818	10.56512	-1.277256
162.949997	0.131133	0.790213	1.745008	-0.380697	0.064642	9.95891	10.59777	0.426388
163.050003	-0.208588	0.767426	1.727471	-0.39133	0.063898	10.43901	11.12747	1.874485
163.149994	-0.476667	0.704505	1.711023	-0.399593	0.063194	10.51835	11.1962	2.348297
163.25	-0.574247	0.618398	1.699371	-0.402247	0.062871	9.87852	10.86701	1.523705
163.350006	-0.465893	0.562463	1.694219	-0.397925	0.063044	9.10137	10.18144	-0.444387
163.449997	-0.196037	0.532516	1.694479	-0.387556	0.06331	8.13277	9.38914	-2.739955
163.550003	0.068211	0.464787	1.698316	-0.372521	0.063673	6.80862	8.46826	-4.449505
163.649994	0.261759	0.377124	1.703643	-0.356307	0.064065	5.79676	7.59278	-5.119133
163.75	0.31607	0.310688	1.709117	-0.341899	0.064246	5.08328	6.90614	-4.747147
163.850006	0.216566	0.274233	1.713626	-0.333118	0.064138	4.83544	6.79726	-3.372501
163.949997	0.004113	0.273363	1.716212	-0.330523	0.063712	4.91732	6.83173	-1.291502
164.050003	-0.193633	0.25861	1.716816	-0.333564	0.063393	5.20361	6.942	0.900753
164.149994	-0.290204	0.283207	1.716276	-0.339485	0.063401	5.79711	7.28457	2.542326
164.25	-0.283103	0.320656	1.716227	-0.345475	0.063812	6.33509	7.6614	3.048684
164.350006	-0.187056	0.335175	1.718826	-0.348688	0.064593	6.97046	8.03041	2.305535
164.449997	-0.059296	0.351687	1.72444	-0.347772	0.065482	7.4354	8.5705	0.490248
164.550003	-0.032981	0.380966	1.731308	-0.34321	0.066193	7.83685	9.18124	-1.646486
164.649994	-0.00686	0.35868	1.737181	-0.336199	0.066471	8.92289	10.28411	-3.198506
164.75	-0.046868	0.36738	1.741726	-0.327689	0.066685	10.18723	11.80427	-3.712913
164.850006	-0.091439	0.414169	1.745485	-0.320702	0.066852	12.16269	13.76913	-3.368205
164.949997	-0.104262	0.482715	1.748801	-0.316968	0.066874	14.60755	15.73838	-2.47978
165.050003	-0.000106	0.538617	1.752223	-0.316056	0.067128	17.20831	17.60957	-1.211082
165.149994	0.024915	0.538505	1.755994	-0.318606	0.067601	20.72993	20.12972	-0.053428
165.25	0.032674	0.57478	1.759589	-0.323259	0.068277	24.88332	23.25922	0.80019
165.350006	0.005744	0.591885	1.763292	-0.328722	0.06877	24.88805	24.35684	1.091621
165.449997	-0.09928	0.612827	1.76646	-0.334597	0.069171	16.66306	17.26593	0.794035
165.550003	-0.223335	0.603719	1.769294	-0.340175	0.069351	9.10566	10.71853	0.100986
165.649994	-0.366001	0.613855	1.771032	-0.345445	0.069275	5.12067	7.10044	-0.669838
165.75	-0.435219	0.597113	1.771255	-0.349688	0.069098	3.50988	5.43822	-1.195312
165.850006	-0.385103	0.550813	1.769296	-0.353436	0.068661	3.07813	5.19724	-1.274578
165.949997	-0.263967	0.521802	1.766043	-0.357032	0.068224	2.91296	4.6609	-1.01005
166.050003	-0.04927	0.489619	1.761356	-0.360752	0.067694	2.67493	4.93977	-0.611355
166.149994	0.130277	0.434098	1.755372	-0.364564	0.067198	4.01721	4.966	-0.081871
166.25	0.293354	0.371063	1.748278	-0.368746	0.067026	4.3902	6.15173	0.332773
166.350006	0.360151	0.304503	1.740204	-0.3734	0.067099	3.67531	6.49987	0.555089
166.449997	0.331428	0.24194	1.731525	-0.377895	0.067755	4.20252	5.75402	0.532699
166.550003	0.186825	0.246917	1.721532	-0.38281	0.068682	5.52834	7.53497	0.302477
166.649994	-0.010151	0.280512	1.709902	-0.386998	0.069818	7.70435	9.94228	0.021682
166.75	-0.195539	0.290264	1.696356	-0.390544	0.070735	7.77695	10.28817	-0.187499
166.850006	-0.340931	0.276499	1.681731	-0.392224	0.071639	7.91348	10.44458	-0.216936
166.949997	-0.405553	0.227917	1.666027	-0.391713	0.072409	8.88751	11.78917	-0.256596
167.050003	-0.394129	0.129925	1.651174	-0.388194	0.072914	9.88912	12.63854	-0.443719
167.149994	-0.290889	0.037448	1.63809	-0.381403	0.073325	10.9586	13.4394	-0.95164
167.25	-0.148463	-0.024903	1.629065	-0.371193	0.073482	12.93301	14.24038	-1.677367
167.350006	-0.023315	-0.03156	1.624032	-0.358281	0.073352	15.11269	14.31724	-2.516723
167.449997	0.087314	0.03754	1.623575	-0.343357	0.072872	18.26833	15.93568	-3.293234
167.550003	0.164891	0.099751	1.627217	-0.327296	0.072828	18.58615	15.8753	-3.857407
167.649994	0.174743	0.137785	1.634365	-0.312171	0.073172	13.56338	14.21276	-4.083577
167.75	0.155609	0.168722	1.643481	-0.299649	0.073697	8.89416	11.06228	-3.860936
167.850006	0.093425	0.218593	1.6537	-0.290647	0.074337	6.58302	9.28947	-3.193732
167.949997	-0.036768	0.236567	1.664005	-0.287373	0.074743	5.25878	7.79928	-2.041512
168.050003	-0.161745	0.218846	1.673725	-0.289705	0.075182	4.70521	6.58016	-0.590995
168.149994	-0.257522	0.208619	1.681595	-0.297774	0.075616	4.68428	6.24144	0.841657
168.25	-0.332014	0.214503	1.68709	-0.311229	0.075841	4.88755	6.21575	2.084091
168.350006	-0.361082	0.240528	1.689602	-0.327843	0.075856	5.7831	6.84929	2.861183
168.449997	-0.374881	0.303536	1.689219	-0.345512	0.075551	5.36116	6.73121	3.052515
168.550003	-0.34126	0.398494	1.685827	-0.362132	0.074979	5.65901	7.03899	2.58673
168.649994	-0.223992	0.47517	1.680383	-0.37536	0.074271	5.68388	7.3883	1.609212
168.75	-0.074379	0.50407	1.673258	-0.383846	0.073703	4.94719	7.19893	0.335673
168.850006	0.097272	0.45464	1.665377	-0.386666	0.073434	5.25975	7.39719	-0.803753
168.949997	0.186106	0.412624	1.657445	-0.384128	0.073106	5.23391	7.30298	-1.586703
169.050003	0.18168	0.392126	1.650887	-0.377248	0.072796	6.58977	8.42598	-2.105886
169.149994	0.098506	0.382152	1.646448	-0.368532	0.072524	6.84277	8.37823	-2.366666
169.25	-0.008982	0.404429	1.643506	-0.359464	0.072202	6.74381	7.9361	-2.460385
169.350006	-0.126906	0.429385	1.641344	-0.352342	0.071929	7.88493	8.87068	-2.178676
169.449997	-0.238575	0.496134	1.63868	-0.34836	0.071602	8.54841	9.90064	-1.614212
169.550003	-0.319459	0.579993	1.63467	-0.348263	0.071181	8.8185	10.22897	-0.709833
169.649994	-0.325208	0.711647	1.628774	-0.351219	0.070692	9.29176	10.84988	0.238382
169.75	-0.215595	0.824705	1.621151	-0.355592	0.07038	9.51193	11.39222	0.970762
169.850006	-0.069894	0.902442	1.613341	-0.359839	0.070265	9.29307	11.22671	1.225237
169.949997	0.139653	0.966635	1.607293	-0.361698	0.070506	8.73723	10.54981	0.778927
170.050003	0.274423	1.021253	1.604469	-0.360134	0.071051	8.44533	9.43581	-0.263913
170.149994	0.317266	0.993305	1.604773	-0.354639	0.071686	8.35417	8.75881	-1.569659
170.25	0.258962	0.908805	1.608192	-0.345627	0.072398	8.27517	8.42983	-2.752587
170.350006	0.092421	0.842443	1.614455	-0.334238	0.073165	8.12489	8.44128	-3.531769
170.449997	-0.064746	0.827645	1.622786	-0.322261	0.073791	7.83519	8.68644	-3.886919
170.550003	-0.194389	0.840458	1.632324	-0.311789	0.074427	7.30509	8.95396	-3.710079
170.649994	-0.312712	0.885063	1.642181	-0.305373	0.075199	6.97335	9.14388	-2.943916
170.75	-0.346578	0.924908	1.65145	-0.304332	0.07602	6.7143	9.00567	-1.675599
170.850006	-0.289877	0.959361	1.659102	-0.309603	0.076589	6.69608	8.5614	-0.137736
170.949997	-0.213269	0.976738	1.664931	-0.320739	0.076921	6.973	8.349	1.313478
171.050003	-0.149394	0.984291	1.669378	-0.335556	0.076849	6.9892	8.02966	2.334822
171.149994	-0.103716	0.997954	1.672188	-0.35192	0.076351	6.86625	7.62436	2.714925
171.25	-0.066081	0.992961	1.673869	-0.367518	0.075807	6.60439	7.34441	2.370633
171.350006	-0.035958	0.934318	1.673577	-0.38026	0.075444	6.02805	7.07485	1.434463
171.449997	0.012857	0.852167	1.671989	-0.388624	0.075414	5.62152	6.99927	0.203049
171.550003	0.04147	0.759486	1.668807	-0.391669	0.075678	5.38472	6.98193	-0.941303
171.649994	0.04106	0.662491	1.664833	-0.389472	0.076329	5.58492	7.54021	-1.662063
171.75	-0.014107	0.580476	1.661193	-0.382987	0.076941	6.59126	8.56964	-2.009554
171.850006	-0.100981	0.551367	1.658846	-0.373889	0.077281	6.29183	7.92272	-2.130951
171.949997	-0.220763	0.533489	1.658009	-0.363836	0.077372	6.66753	7.94156	-2.106687
172.050003	-0.340716	0.537344	1.657786	-0.355148	0.077208	7.44136	8.35757	-1.945716
172.149994	-0.393926	0.538901	1.65784	-0.349161	0.076958	7.76005	9.00824	-1.591048
172.25	-0.35646	0.496212	1.658054	-0.346969	0.076562	7.87197	8.65603	-1.057945
172.350006	-0.246569	0.431284	1.657253	-0.347738	0.076326	7.86943	8.82207	-0.520336
172.449997	-0.063863	0.343962	1.655636	-0.350297	0.076251	7.26805	8.53817	-0.079196
172.550003	0.134681	0.287708	1.653632	-0.353535	0.076345	6.64993	7.93364	0.124794
172.649994	0.322566	0.24478	1.651965	-0.355075	0.076831	6.20671	7.66247	0.047333
172.75	0.424059	0.201719	1.651403	-0.354433	0.077558	6.17702	7.50082	-0.341535
172.850006	0.380565	0.114675	1.652256	-0.35149	0.078501	6.40323	7.43006	-0.890635
172.949997	0.238009	0.014482	1.654774	-0.347881	0.079571	7.09867	8.26604	-1.418719
173.050003	0.012538	-0.052857	1.657423	-0.344371	0.080685	6.56717	8.24313	-1.792221
173.149994	-0.220983	-0.083117	1.659708	-0.342553	0.081638	7.15717	8.4036	-1.806437
173.25	-0.39462	-0.117984	1.660575	-0.342685	0.082246	7.04052	8.70506	-1.471579
173.350006	-0.516064	-0.109766	1.659705	-0.344854	0.082624	6.61928	8.0394	-0.819308
173.449997	-0.520697	-0.05068	1.657196	-0.348046	0.082675	6.50184	7.98823	-0.081108
173.550003	-0.414765	0.044702	1.654219	-0.350441	0.082532	6.24498	7.68902	0.423843
173.649994	-0.237304	0.167632	1.65193	-0.350513	0.08234	6.17737	7.5689	0.419455
173.75	-0.098704	0.251496	1.651875	-0.347394	0.08171	6.74819	7.6402	-0.203659
173.850006	0.015503	0.2692	1.655252	-0.340638	0.080833	7.81373	8.80709	-1.2258
173.949997	0.093812	0.246058	1.662093	-0.331231	0.079911	6.6819	8.18982	-2.292842
174.050003	0.161006	0.259286	1.671891	-0.320381	0.079131	7.53962	8.57778	-3.099443
174.149994	0.23376	0.318669	1.683718	-0.310625	0.07867	7.86733	9.55154	-3.565839
174.25	0.28555	0.364983	1.69721	-0.304367	0.078767	7.2338	9.08125	-3.601953
174.350006	0.296509	0.420707	1.711225	-0.303383	0.07937	7.21848	9.20104	-3.029047
174.449997	0.217271	0.482783	1.72401	-0.308544	0.080106	6.57794	8.66963	-1.900531
174.550003	0.055917	0.510123	1.734018	-0.319148	0.080939	6.14856	7.96875	-0.338334
174.649994	-0.18175	0.52878	1.741374	-0.333167	0.081772	6.19068	7.61162	1.21831
174.75	-0.432566	0.600525	1.746748	-0.348439	0.082287	6.12736	7.24228	2.460809
174.850006	-0.618351	0.735187	1.75024	-0.363559	0.082224	6.90837	7.2334	3.050188
174.949997	-0.661817	0.852657	1.751292	-0.377394	0.08142	6.84733	7.86341	2.97509
175.050003	-0.656982	0.942982	1.750042	-0.390193	0.08032	5.79431	7.49739	2.265666
175.149994	-0.446787	1.037582	1.744714	-0.401583	0.079288	6.50202	8.00236	1.293552
175.25	-0.089393	1.088519	1.734046	-0.410544	0.077912	5.85868	8.13736	0.509815
175.350006	0.229245	1.008197	1.718353	-0.418266	0.076947	5.34145	7.33681	0.059705
175.449997	0.474425	0.905497	1.699074	-0.423057	0.075965	5.37044	7.30416	0.029012
175.550003	0.490835	0.871835	1.679109	-0.424141	0.07549	5.50505	7.07378	-0.112113
175.649994	0.320357	0.908923	1.661698	-0.419614	0.075129	5.85395	7.33553	-0.575182
175.75	0.023896	0.96242	1.65002	-0.408477	0.074806	7.53235	8.76437	-1.565534
175.850006	-0.261293	0.994724	1.645481	-0.390926	0.074587	6.7517	7.97582	-2.964171
175.949997	-0.428319	1.030568	1.647756	-0.368146	0.074646	6.41532	7.70026	-4.461727
176.050003	-0.427592	1.024399	1.655933	-0.342705	0.074925	7.57842	8.89273	-5.661938
176.149994	-0.301866	1.006185	1.669474	-0.317438	0.07527	7.23547	9.17963	-6.283055
176.25	-0.131913	0.982167	1.687216	-0.295883	0.075581	6.96652	8.58645	-6.203538
176.350006	0.018236	0.966702	1.706946	-0.280394	0.07554	6.77937	8.42726	-5.291814
176.449997	0.079132	0.931611	1.726279	-0.272168	0.075087	6.27721	7.82305	-3.568062
176.550003	0.018056	0.891752	1.743629	-0.271496	0.074285	6.01851	7.32953	-1.309217
176.649994	-0.102437	0.854939	1.758054	-0.277636	0.073186	6.06772	7.30566	1.077563
176.75	-0.186869	0.809883	1.770083	-0.288436	0.072145	6.05214	7.43134	3.021065
176.850006	-0.22233	0.78749	1.779476	-0.302263	0.07157	7.11365	8.06071	4.106516
176.949997	-0.130824	0.785927	1.787281	-0.31703	0.071434	7.65934	9.4796	4.114023
177.050003	-0.040869	0.784255	1.793465	-0.331721	0.071444	6.52268	8.32342	3.146654
177.149994	0.070515	0.773436	1.796574	-0.34565	0.07154	7.85025	8.95964	1.568653
177.25	0.07018	0.707375	1.796251	-0.358105	0.071729	7.65242	9.16593	-0.128442
177.350006	-0.014433	0.558169	1.79314	-0.367885	0.071844	7.38163	8.47351	-1.425843
177.449997	-0.167034	0.435557	1.788012	-0.374288	0.072033	7.37139	8.57275	-2.063235
177.550003	-0.341357	0.377075	1.783001	-0.377015	0.07181	6.8532	8.27867	-2.160441
177.649994	-0.515144	0.348355	1.780204	-0.376001	0.071029	6.54545	7.95226	-2.110457
177.75	-0.635963	0.321928	1.780765	-0.371746	0.069588	6.25882	7.90163	-2.199059
177.850006	-0.564354	0.269825	1.784772	-0.364912	0.067978	6.17676	7.94306	-2.420958
177.949997	-0.311244	0.29084	1.790736	-0.356887	0.066678	6.48249	8.07516	-2.644583
178.050003	0.064854	0.329431	1.797254	-0.350087	0.065962	6.67515	8.37063	-2.587337
178.149994	0.445744	0.328278	1.803231	-0.345884	0.065708	6.51594	8.05514	-2.083451
178.25	0.636988	0.29751	1.806842	-0.346161	0.065743	6.9328	7.94498	-1.140757
178.350006	0.604406	0.238474	1.807274	-0.350404	0.065737	6.72341	7.99198	0.12063
178.449997	0.309771	0.192674	1.80448	-0.358338	0.065579	6.51857	7.79864	1.439102
178.550003	-0.063009	0.175217	1.799113	-0.368093	0.065385	6.39158	7.70979	2.433185
178.649994	-0.470287	0.137506	1.791389	-0.378115	0.065108	6.09391	7.65358	2.783911
178.75	-0.728124	0.050632	1.782563	-0.386385	0.064634	5.94739	7.6068	2.378791
178.850006	-0.772868	-0.011021	1.77316	-0.391308	0.063894	5.63624	7.39848	1.305316
178.949997	-0.602443	-0.043196	1.762913	-0.392325	0.062812	5.61504	7.29902	-0.144966
179.050003	-0.280477	-0.103286	1.752025	-0.38947	0.061858	5.82076	7.42288	-1.501927
179.149994	0.128973	-0.103194	1.74085	-0.381778	0.060489	5.75376	7.40554	-2.215994
179.25	0.518006	-0.082514	1.731537	-0.371605	0.059849	5.91683	7.35062	-2.659401
179.350006	0.737325	-0.062388	1.725266	-0.359447	0.059704	6.03839	7.35448	-2.977197
179.449997	0.71428	-0.120564	1.722576	-0.347032	0.060065	6.07438	7.38028	-3.178066
179.550003	0.458111	-0.190044	1.723367	-0.335146	0.060883	6.25023	7.67714	-3.215935
179.649994	0.023043	-0.236081	1.726742	-0.32474	0.06157	6.40463	7.78098	-3.096247
179.75	-0.483222	-0.273568	1.731822	-0.316606	0.061627	6.4965	7.85281	-2.790715
179.850006	-0.888382	-0.261852	1.738365	-0.310273	0.061469	6.75064	8.09133	-2.463853
179.949997	-1.031428	-0.176157	1.746055	-0.305942	0.060789	7.01924	8.25854	-2.058704
180.050003	-0.949796	-0.117923	1.756179	-0.303807	0.059876	7.16479	8.40285	-1.726265
180.149994	-0.603321	-0.020396	1.768355	-0.303681	0.058798	7.20061	8.62124	-1.481677
180.25	-0.124526	0.080687	1.781783	-0.305769	0.057861	7.23923	8.55444	-1.25949
180.350006	0.356467	0.142524	1.794543	-0.310639	0.057025	7.07538	8.35329	-1.007663
180.449997	0.719336	0.150591	1.804738	-0.31872	0.056648	6.55701	7.84243	-0.496917
180.550003	0.883039	0.147801	1.810688	-0.329931	0.056735	6.08541	7.51527	0.306818
180.649994	0.795545	0.059041	1.811177	-0.34381	0.057179	5.71505	7.2288	1.393271
180.75	0.463381	-0.04995	1.806532	-0.359437	0.057897	5.17445	6.68068	2.539965
180.850006	-0.0039	-0.121962	1.797243	-0.374723	0.05885	4.95139	6.55029	3.301411
180.949997	-0.48691	-0.177211	1.784814	-0.387299	0.059729	4.98677	6.50618	3.320053
181.050003	-0.773629	-0.24303	1.771268	-0.394404	0.060547	5.87856	6.81332	2.352025
181.149994	-0.816794	-0.297555	1.75945	-0.394938	0.061145	5.81489	7.59535	0.557367
181.25	-0.661473	-0.281796	1.750447	-0.388684	0.061242	5.85675	7.3396	-1.46966
181.350006	-0.378375	-0.297707	1.745717	-0.375685	0.060888	6.45893	7.54771	-3.257327
181.449997	-0.068024	-0.331946	1.745961	-0.358644	0.060159	6.37556	8.07848	-4.492449
181.550003	0.228712	-0.332063	1.750934	-0.340909	0.059048	6.2385	7.93289	-5.130001
181.649994	0.388677	-0.292098	1.75833	-0.326528	0.057806	6.11458	7.66611	-5.009927
181.75	0.430166	-0.301359	1.765278	-0.319026	0.056683	5.98453	7.63196	-3.939726
181.850006	0.35492	-0.330632	1.769441	-0.321028	0.055686	5.8261	7.46292	-1.815835
181.949997	0.197745	-0.363647	1.769401	-0.331693	0.054799	5.68099	7.25021	0.864507
182.050003	0.017355	-0.4058	1.765062	-0.348947	0.05428	5.64053	7.06586	3.287825
182.149994	-0.154825	-0.430394	1.758148	-0.368014	0.053985	5.71094	6.93215	4.62045
182.25	-0.242078	-0.426591	1.752624	-0.383865	0.054164	5.66216	7.03096	4.396864
182.350006	-0.246837	-0.377523	1.751153	-0.39321	0.054786	6.17483	7.32279	2.558397
182.449997	-0.174833	-0.285022	1.752899	-0.394661	0.05558	6.16599	8.00247	-0.298438
182.550003	-0.108219	-0.225415	1.756523	-0.389155	0.056236	6.06615	7.90056	-3.078759
182.649994	-0.088127	-0.226658	1.760314	-0.377607	0.056819	6.4739	7.78783	-4.897421
182.75	-0.114299	-0.280102	1.764329	-0.362501	0.057073	6.79487	8.36827	-5.343551
182.850006	-0.177229	-0.252741	1.768353	-0.347183	0.056922	6.84584	8.66599	-4.786644
182.949997	-0.238635	-0.209171	1.772934	-0.3355	0.056502	6.87728	8.33123	-3.450541
183.050003	-0.268241	-0.152436	1.777553	-0.329028	0.05598	6.84654	8.24067	-1.684864
183.149994	-0.215399	-0.094506	1.782039	-0.327598	0.055628	6.47592	7.82005	0.067293
183.25	-0.110006	-0.016988	1.786555	-0.330156	0.055491	6.01316	7.38392	1.223832
183.350006	0.061583	0.045006	1.791876	-0.334461	0.055881	5.67722	7.17912	1.600653
183.449997	0.216746	0.018401	1.798557	-0.338037	0.056746	5.34137	6.96651	1.145645
183.550003	0.309016	-0.076037	1.806489	-0.340581	0.058312	5.17042	6.81075	-0.203631
183.649994	0.281148	-0.1667	1.815132	-0.338782	0.059996	5.22349	6.94724	-1.604912
183.75	0.146206	-0.187087	1.822443	-0.334625	0.061633	5.78179	7.18587	-2.823818
183.850006	-0.026292	-0.178168	1.828575	-0.328119	0.063212	6.24261	7.8223	-3.114694
183.949997	-0.292987	-0.138457	1.833134	-0.323568	0.064457	5.88881	7.9134	-2.873868
184.050003	-0.50364	-0.105207	1.836841	-0.321364	0.065091	6.48468	7.64941	-1.994836
184.149994	-0.683305	-0.049529	1.838342	-0.32497	0.065296	6.53845	8.18093	-0.743436
184.25	-0.724191	0.034085	1.837592	-0.333924	0.065199	6.30935	8.17194	0.728866
184.350006	-0.581744	0.120925	1.834433	-0.347008	0.065126	6.39482	7.91405	2.061873
184.449997	-0.314425	0.212586	1.828954	-0.362332	0.065069	6.27677	7.78569	2.867064
184.550003	0.008477	0.277603	1.821962	-0.377593	0.064782	6.07928	7.51238	2.887628
184.649994	0.227143	0.362532	1.813534	-0.390419	0.064399	5.99434	7.17859	2.048742
184.75	0.299458	0.401227	1.804429	-0.399244	0.064039	5.96184	7.1302	0.625469
184.850006	0.22547	0.338823	1.795	-0.402451	0.063666	6.07902	7.23843	-1.035475
184.949997	0.084939	0.241431	1.786119	-0.400002	0.063719	6.14497	7.40575	-2.399169
185.050003	-0.096413	0.263805	1.778719	-0.391844	0.064138	6.28649	7.52062	-3.252562
185.149994	-0.227913	0.346275	1.77518	-0.378982	0.064792	6.37687	7.77937	-3.735332
185.25	-0.291239	0.454532	1.776888	-0.363621	0.065586	6.23272	7.75207	-4.053558
185.350006	-0.295321	0.536202	1.783837	-0.34846	0.066453	6.2138	7.61408	-4.295424
185.449997	-0.195165	0.596014	1.794533	-0.334927	0.067118	6.15723	7.57576	-4.27149
185.550003	-0.066769	0.60592	1.807348	-0.325104	0.067809	6.18578	7.58967	-3.845126
185.649994	0.086029	0.584594	1.820589	-0.319699	0.068533	6.2371	7.53593	-2.921519
185.75	0.136966	0.588349	1.831908	-0.319292	0.069331	6.13139	7.37878	-1.482021
185.850006	0.097119	0.617781	1.839813	-0.323539	0.070006	6.05117	7.30737	0.221752
185.949997	-0.044201	0.620272	1.844196	-0.331524	0.070367	6.07018	7.31594	1.890651
186.050003	-0.244866	0.593254	1.845196	-0.340633	0.070458	6.40831	7.42642	3.054003
186.149994	-0.39082	0.556282	1.843686	-0.348932	0.070338	7.04735	8.08223	3.377948
186.25	-0.429134	0.568849	1.84202	-0.35534	0.070232	6.75047	8.43283	2.642122
186.350006	-0.297387	0.597942	1.841092	-0.358097	0.070516	6.93762	7.95911	0.990924
186.449997	-0.074438	0.628789	1.840392	-0.357014	0.071091	7.34713	8.24356	-1.045101
186.550003	0.157236	0.571361	1.838945	-0.352513	0.071805	7.36578	8.53314	-2.652481
186.649994	0.284171	0.498058	1.836386	-0.345261	0.072703	7.22286	8.35222	-3.371828
186.75	0.261404	0.448317	1.832821	-0.337226	0.073465	7.02879	8.22097	-3.327607
186.850006	0.098753	0.406551	1.82954	-0.330338	0.07382	6.61858	8.03052	-2.777158
186.949997	-0.202476	0.391267	1.826975	-0.327448	0.073538	6.41847	7.84992	-1.820705
187.050003	-0.47334	0.386762	1.824051	-0.326784	0.073392	6.08375	7.74394	-0.806367
187.149994	-0.586999	0.409797	1.820999	-0.329188	0.0735	5.75613	7.57993	0.069202
187.25	-0.448239	0.493789	1.817938	-0.333264	0.073946	5.48271	7.18426	0.648605
187.350006	-0.235916	0.578223	1.815313	-0.342625	0.074517	5.35625	6.79009	0.587151
187.449997	-0.023957	0.553581	1.814374	-0.353115	0.07488	5.3707	6.62673	0.039999
187.550003	0.096336	0.461735	1.813533	-0.363066	0.074814	5.62914	6.56463	-0.761613
187.649994	0.066474	0.374506	1.812894	-0.372085	0.07434	5.7281	6.72307	-1.500287
187.75	-0.047668	0.329267	1.811196	-0.379289	0.073602	5.34881	6.91802	-1.870411
187.850006	-0.219266	0.322891	1.807249	-0.385027	0.072679	5.60821	7.09498	-1.776813
187.949997	-0.306905	0.30885	1.802288	-0.387988	0.071759	5.55926	7.33392	-1.392015
188.050003	-0.300285	0.309399	1.796003	-0.387416	0.070942	5.90317	7.76824	-0.934031
188.149994	-0.18021	0.26961	1.791627	-0.384089	0.07026	6.34306	8.04133	-0.603696
188.25	0.017146	0.179218	1.788968	-0.377127	0.069923	6.68978	8.41227	-0.68634
188.350006	0.17535	0.097957	1.790541	-0.367008	0.069926	7.28705	8.77133	-1.206534
188.449997	0.24335	0.139866	1.795082	-0.353843	0.069997	8.02987	9.11058	-2.065635
188.550003	0.18358	0.24247	1.802359	-0.340218	0.070115	8.70167	9.70912	-2.870665
188.649994	0.047168	0.355894	1.810555	-0.327892	0.070004	9.17519	10.02236	-3.248308
188.75	-0.069075	0.437128	1.817725	-0.319837	0.070065	9.84682	10.47702	-2.957973
188.850006	-0.174202	0.505429	1.822159	-0.319312	0.07026	10.11121	10.70483	-1.829862
188.949997	-0.186597	0.576924	1.821144	-0.32525	0.070496	9.40561	10.44918	0.131368
189.050003	-0.173571	0.640882	1.814081	-0.336742	0.070256	8.0621	9.62722	2.464424
189.149994	-0.153597	0.678048	1.801679	-0.352176	0.070177	6.97423	8.28766	4.182183
189.25	-0.144959	0.68155	1.788198	-0.365643	0.069784	6.35445	7.57747	4.589632
189.350006	-0.154577	0.702329	1.777189	-0.373603	0.069248	5.48832	6.74834	3.293302
189.449997	-0.07687	0.72386	1.77318	-0.373369	0.068748	5.09957	6.45298	0.432496
189.550003	-0.032853	0.691405	1.775362	-0.366113	0.068464	5.14283	6.46593	-2.944675
189.649994	0.099762	0.706261	1.782737	-0.353167	0.069008	6.008	7.22184	-5.696993
189.75	0.183588	0.787646	1.792397	-0.336518	0.069673	5.71742	7.98813	-7.14383
189.850006	0.195249	0.908914	1.803794	-0.320052	0.07011	6.21529	7.71985	-7.079894
189.949997	0.053232	1.024383	1.81594	-0.308778	0.070373	6.95251	8.54245	-5.770388
190.050003	-0.154083	1.124896	1.827374	-0.305898	0.070342	6.81957	8.59116	-3.347946
190.149994	-0.345946	1.163357	1.837466	-0.311519	0.07017	7.17662	8.35585	-0.480703
190.25	-0.440942	1.185729	1.845201	-0.321907	0.069953	7.36963	8.46997	2.258338
190.350006	-0.424495	1.197684	1.851106	-0.335508	0.06954	7.60758	8.27846	3.926758
190.449997	-0.25092	1.23334	1.857678	-0.347539	0.06936	7.75129	8.32363	4.168861
190.550003	-0.053767	1.255036	1.867077	-0.35622	0.069426	7.41263	8.3763	3.052732
190.649994	0.197167	1.236824	1.877602	-0.360994	0.069808	6.90688	8.39579	0.956823
190.75	0.297021	1.241164	1.88687	-0.363065	0.070077	6.27397	8.31871	-1.260863
190.850006	0.21448	1.218184	1.892263	-0.363168	0.070252	5.8557	8.13308	-2.863396
190.949997	0.06674	1.137256	1.892906	-0.363405	0.070472	5.44663	7.67403	-3.196189
191.050003	-0.179477	1.084619	1.888857	-0.36528	0.070718	5.41239	7.26626	-2.273508
191.149994	-0.402047	1.019057	1.881035	-0.370283	0.070898	5.43682	7.05751	-0.637841
191.25	-0.559207	0.932969	1.870811	-0.376973	0.07095	6.07701	7.35041	1.082261
191.350006	-0.59642	0.813447	1.859626	-0.384041	0.070832	6.71798	7.98406	2.273436
191.449997	-0.531797	0.660976	1.84901	-0.389537	0.070596	6.39973	7.59567	2.557707
191.550003	-0.33516	0.510934	1.839766	-0.391541	0.0704	6.90259	7.85602	1.798669
191.649994	-0.097903	0.394379	1.832337	-0.390519	0.070317	6.87246	8.38294	0.275993
191.75	0.106025	0.261101	1.826001	-0.387233	0.070232	6.82614	8.4537	-1.497427
191.850006	0.221318	0.160529	1.819261	-0.382172	0.070345	6.70125	8.4294	-2.765018
191.949997	0.220529	0.053935	1.81131	-0.376284	0.070952	6.71036	8.89808	-3.264133
192.050003	0.136522	0.014425	1.802236	-0.36942	0.071237	6.75861	9.12771	-2.891063
192.149994	0.074752	-0.087983	1.79423	-0.363336	0.072453	6.88726	9.129	-2.375519
192.25	-0.061669	-0.135461	1.787887	-0.356713	0.07354	7.04411	9.07568	-1.85186
192.350006	-0.191251	-0.246157	1.785604	-0.348634	0.074899	7.41859	8.74778	-1.596483
192.449997	-0.305754	-0.349683	1.788298	-0.3382	0.075816	7.79893	8.57799	-1.808214
192.550003	-0.390667	-0.43536	1.796755	-0.325886	0.076673	7.92312	8.52746	-2.647776
192.649994	-0.465215	-0.466642	1.809728	-0.312128	0.077294	7.86996	8.60679	-3.611917
192.75	-0.426068	-0.436815	1.825202	-0.298203	0.077538	7.52473	8.51761	-4.273744
192.850006	-0.328874	-0.360937	1.841853	-0.285732	0.07758	7.09867	8.48336	-4.4417
192.949997	-0.236719	-0.217003	1.859414	-0.276461	0.077199	6.64284	8.30104	-4.051487
193.050003	-0.132744	0.013278	1.876521	-0.272492	0.076401	6.15556	8.05043	-3.226535
193.149994	-0.046376	0.239853	1.8924	-0.274488	0.075541	5.55216	7.91383	-1.926179
193.25	0.017389	0.437686	1.905411	-0.282929	0.074723	5.28707	7.72724	-0.304733
193.350006	0.031159	0.630154	1.915127	-0.298043	0.074009	5.20063	7.15396	1.48196
193.449997	-0.002899	0.786731	1.919926	-0.318173	0.073541	6.06046	7.89081	3.153924
193.550003	-0.124078	0.894983	1.919489	-0.342531	0.072931	7.2867	8.76683	4.412476
193.649994	-0.227611	0.938335	1.913575	-0.369194	0.07241	6.76002	8.03009	5.002233
193.75	-0.535678	0.936219	1.902704	-0.395101	0.071071	7.1471	8.26507	4.702445
193.850006	-0.543196	1.008761	1.888188	-0.416646	0.06937	7.93669	8.70988	3.794035
193.949997	-0.418446	1.13892	1.871195	-0.43385	0.068122	8.06473	9.68396	1.883648
194.050003	-0.254627	1.182813	1.852566	-0.441006	0.066279	7.50783	9.12525	-0.240164
194.149994	-0.002147	1.039295	1.834095	-0.439856	0.065129	7.42682	8.68965	-2.146199
194.25	0.190257	0.874525	1.817052	-0.430227	0.064327	6.75248	8.53367	-3.337581
194.350006	0.224389	0.746844	1.802434	-0.413788	0.063385	5.8691	7.48936	-3.914402
194.449997	0.197462	0.662956	1.791736	-0.391539	0.062067	5.17173	6.89147	-4.069651
194.550003	0.088616	0.653351	1.785593	-0.368032	0.061047	4.68498	6.47963	-4.245759
194.649994	-0.004239	0.672471	1.784857	-0.345228	0.0605	4.9534	6.61998	-4.303545
194.75	-0.034894	0.672244	1.788338	-0.325729	0.059981	4.91075	6.58979	-4.151381
194.850006	-0.043941	0.610304	1.795467	-0.311088	0.059919	7.0386	8.20908	-3.840093
194.949997	-0.070349	0.557319	1.805696	-0.301629	0.059862	6.98465	9.34503	-3.411443
195.050003	-0.051823	0.484654	1.818733	-0.296649	0.059998	6.60606	8.24249	-2.9635
195.149994	-0.086	0.462984	1.833347	-0.295642	0.059863	8.38569	9.6542	-2.429144
195.25	-0.079815	0.397711	1.848314	-0.296563	0.059875	7.88642	9.9349	-1.794479
195.350006	-0.109231	0.344037	1.862819	-0.300364	0.059707	7.94326	9.46932	-1.116969
195.449997	-0.121262	0.270325	1.875381	-0.306169	0.059516	7.94921	9.38989	-0.367874
195.550003	-0.099819	0.179985	1.885209	-0.314586	0.059337	7.17119	8.40285	0.446485
195.649994	-0.051543	0.099144	1.891081	-0.325815	0.05921	6.82106	7.97988	1.243958
195.75	-0.001207	0.091775	1.893166	-0.339594	0.059219	6.76904	7.98588	1.920404
195.850006	0.049931	0.096893	1.89154	-0.354957	0.059586	6.93823	8.09786	2.291284
195.949997	0.063523	0.113936	1.887612	-0.371113	0.060216	7.29344	8.56857	2.208447
196.050003	0.015026	0.110983	1.881774	-0.38633	0.060767	8.0515	9.56567	1.635221
196.149994	-0.109883	0.064687	1.87458	-0.398475	0.061051	7.7569	9.46611	0.654711
196.25	-0.314231	-0.058258	1.866025	-0.4071	0.060915	8.19381	9.70666	-0.384654
196.350006	-0.466786	-0.216669	1.855596	-0.411198	0.060251	7.99694	9.8939	-1.132752
196.449997	-0.555546	-0.299011	1.843438	-0.409151	0.059429	7.43847	9.24494	-1.374108
196.550003	-0.509827	-0.32285	1.829883	-0.402718	0.058383	7.21944	8.69072	-1.302068
196.649994	-0.299848	-0.344509	1.816141	-0.393433	0.0576	6.61648	7.79404	-1.343075
196.75	-0.042203	-0.348928	1.803128	-0.38044	0.056824	6.28036	7.12228	-1.285379
196.850006	0.165033	-0.302578	1.792718	-0.36536	0.055859	5.56845	6.61987	-1.437481
196.949997	0.220272	-0.280259	1.785823	-0.349421	0.055171	5.14607	6.34046	-2.041436
197.050003	0.193943	-0.345328	1.783938	-0.332156	0.054468	4.99588	6.55853	-2.920697
197.149994	0.107435	-0.36012	1.787287	-0.314536	0.054194	6.05398	7.14401	-3.854422
197.25	0.033616	-0.352149	1.796212	-0.29722	0.054414	6.3308	8.53132	-4.629519
197.350006	-0.043166	-0.335955	1.809281	-0.281739	0.055235	6.1088	8.21829	-5.066907
197.449997	-0.008851	-0.311913	1.824738	-0.269824	0.056436	7.16225	8.45445	-5.025949
197.550003	0.021417	-0.232919	1.840654	-0.263447	0.057646	7.36596	9.04817	-4.352767
197.649994	-0.008475	-0.127379	1.85564	-0.263479	0.058663	7.57824	9.20565	-2.842717
197.75	-0.058995	-0.001805	1.86748	-0.270993	0.059314	7.96358	9.3324	-0.948783
197.850006	-0.174352	0.148681	1.8759	-0.285463	0.059659	8.3906	9.34974	1.106268
197.949997	-0.229057	0.201668	1.881566	-0.304846	0.05996	8.94023	9.49234	2.974478
198.050003	-0.283896	0.222349	1.884538	-0.328496	0.059877	8.8833	9.65056	4.048032
198.149994	-0.262453	0.244365	1.885431	-0.353716	0.059871	8.36389	9.54543	4.350944
198.25	-0.137092	0.298138	1.883348	-0.37856	0.059842	7.62877	9.29375	3.867707
198.350006	-0.043058	0.39998	1.877187	-0.402601	0.059667	7.06837	8.73258	2.791152
198.449997	0.037239	0.458553	1.865346	-0.423928	0.059358	6.56595	8.21647	1.546306
198.550003	0.044308	0.434257	1.848308	-0.440882	0.059117	6.51533	7.83921	0.515482
198.649994	-0.046318	0.352272	1.826512	-0.45236	0.05853	6.53643	7.62254	-0.058095
198.75	-0.100362	0.290943	1.801146	-0.456633	0.057765	7.61765	7.95366	-0.312169
198.850006	-0.233213	0.262582	1.776238	-0.452671	0.057057	8.09993	9.26645	-0.641757
198.949997	-0.331929	0.282077	1.756373	-0.4388	0.056414	7.22408	8.77454	-1.355507
199.050003	-0.30271	0.372104	1.745117	-0.416302	0.055891	8.52415	9.07204	-2.606357
199.149994	-0.223085	0.438451	1.743278	-0.387765	0.055307	8.02847	9.82442	-4.314338
199.25	-0.059817	0.440651	1.75031	-0.35716	0.055128	7.69962	9.48902	-5.914298
199.350006	0.140651	0.417835	1.763678	-0.328017	0.05517	7.63473	9.16711	-6.951188
199.449997	0.30443	0.441239	1.781063	-0.304436	0.055428	7.13528	8.50873	-7.066125
199.550003	0.354018	0.499853	1.799122	-0.288646	0.055893	6.90154	7.80924	-6.09787
199.649994	0.325778	0.526728	1.814852	-0.281674	0.056548	6.5078	7.41849	-3.912616
199.75	0.182235	0.509253	1.826534	-0.283689	0.057208	6.37923	7.18629	-0.947579
199.850006	-0.040903	0.420635	1.833394	-0.292717	0.057714	6.13087	7.22997	2.13915
199.949997	-0.227708	0.330298	1.83594	-0.305884	0.058167	6.01816	7.52009	4.594224
200.050003	-0.357178	0.26921	1.835793	-0.319332	0.058759	6.05494	7.91415	5.731763
200.149994	-0.337129	0.168385	1.835395	-0.330487	0.059626	6.30567	8.07634	5.246109
200.25	-0.258621	0.105827	1.835717	-0.337101	0.060719	6.72577	8.19667	3.168964
200.350006	-0.132789	0.110821	1.837073	-0.338405	0.061727	6.88131	8.17782	0.102741
200.449997	-0.046491	0.109413	1.839746	-0.335065	0.062597	7.05156	8.12537	-2.98778
200.550003	-0.076566	0.107194	1.844548	-0.327222	0.063565	7.24624	8.19485	-5.363952
200.649994	-0.121142	0.109412	1.852144	-0.316262	0.064508	7.3833	8.33808	-6.358126
200.75	-0.024599	0.154981	1.864829	-0.304698	0.06534	7.68465	9.00952	-5.867278
200.850006	-0.098565	0.233985	1.880057	-0.298082	0.065984	7.78256	9.34642	-5.130255
200.949997	-0.092727	0.319568	1.89593	-0.298783	0.066448	7.79088	9.63258	-3.612467
201.050003	-0.124179	0.427113	1.909064	-0.307871	0.066799	8.00474	9.80697	-1.277696
201.149994	-0.205855	0.521642	1.917355	-0.32635	0.066743	7.80217	9.19194	1.565562
201.25	-0.184321	0.557355	1.918163	-0.351138	0.066789	7.52569	8.80141	4.522587
201.350006	-0.17057	0.549846	1.91159	-0.379618	0.066684	6.73777	8.00729	6.735569
201.449997	-0.151846	0.53315	1.898973	-0.408331	0.066676	6.0362	7.37974	7.521921
201.550003	-0.218974	0.472634	1.883714	-0.43218	0.066913	5.14957	6.55511	6.51522
201.649994	-0.250423	0.60649	1.866974	-0.447143	0.066919	5.02057	6.72168	3.943555
201.75	-0.075904	0.638973	1.851821	-0.44994	0.066417	5.01033	6.63047	0.77113
201.850006	-0.126235	0.669244	1.836955	-0.443083	0.065875	7.98144	8.80837	-2.724401
201.949997	-0.122632	0.710433	1.82249	-0.427174	0.065276	8.15668	10.21142	-5.10274
202.050003	-0.115452	0.747613	1.81	-0.405012	0.064607	7.21953	8.48036	-6.152443
202.149994	-0.069911	0.702024	1.801331	-0.380866	0.064058	8.32413	9.20254	-5.868689
202.25	0.049374	0.621543	1.796935	-0.358512	0.063832	9.5107	11.5437	-5.065672
202.350006	0.210523	0.489747	1.796843	-0.340562	0.06414	9.00757	11.31257	-3.973026
202.449997	0.296082	0.328304	1.799181	-0.327747	0.064826	9.13824	11.40271	-2.743954
202.550003	0.306106	0.162558	1.803412	-0.320014	0.065676	8.30504	10.29545	-1.630311
202.649994	0.198385	0.056078	1.809747	-0.315306	0.066557	7.05742	8.3034	-0.857925
202.75	-0.002975	0.036998	1.818031	-0.312588	0.067349	6.7686	7.93717	-0.663923
202.850006	-0.186213	0.030709	1.828756	-0.310022	0.068089	6.61569	7.42203	-0.974315
202.949997	-0.302403	0.02576	1.842053	-0.307203	0.068928	6.57532	7.45971	-1.744483
203.050003	-0.326283	0.06052	1.858087	-0.303629	0.069744	6.73725	7.85046	-2.464917
203.149994	-0.278237	0.080649	1.874012	-0.300644	0.070532	7.92942	9.09474	-3.075613
203.25	-0.222396	0.061338	1.889181	-0.29962	0.071202	6.99489	9.43335	-3.138666
203.350006	-0.187605	0.009012	1.902206	-0.302149	0.071408	7.68114	9.27684	-2.572221
203.449997	-0.183259	-0.047035	1.911901	-0.309262	0.071196	7.64191	9.35531	-1.338506
203.550003	-0.207834	-0.092709	1.917001	-0.321531	0.07062	6.73812	8.45863	0.468041
203.649994	-0.226902	-0.107617	1.917138	-0.337937	0.069781	6.94848	8.27332	2.39325
203.75	-0.215738	-0.120303	1.912975	-0.356608	0.069095	6.35944	7.74918	3.93008
203.850006	-0.163062	-0.093505	1.905661	-0.374343	0.068642	6.50079	7.53122	4.528214
203.949997	-0.154838	-0.072363	1.896859	-0.389625	0.068381	6.05406	7.40854	3.84318
204.050003	-0.052845	-0.075722	1.887479	-0.398391	0.068041	7.04017	8.09732	2.241719
204.149994	0.144953	0.007807	1.87743	-0.399925	0.067402	7.10804	8.45713	0.130473
204.25	0.105983	0.031026	1.867096	-0.396055	0.066879	6.3407	8.07024	-2.07567
204.350006	0.0137	0.064275	1.856662	-0.386201	0.066549	7.3459	8.64533	-3.54533
204.449997	-0.121606	0.086809	1.847165	-0.372258	0.066	7.09351	8.55508	-4.120672
204.550003	-0.197914	0.107867	1.840569	-0.356298	0.065518	7.15008	8.26636	-4.275795
204.649994	-0.188457	0.105983	1.839032	-0.340617	0.065306	7.24221	8.39664	-4.177288
204.75	-0.146356	0.099879	1.841958	-0.326894	0.065245	7.47227	8.55765	-3.948781
204.850006	-0.062684	0.10307	1.848417	-0.31637	0.065314	7.89238	8.88577	-3.565715
204.949997	0.021505	0.106893	1.857489	-0.309668	0.065513	8.95223	9.89454	-2.879808
205.050003	0.037638	0.099679	1.866098	-0.307487	0.065642	9.94306	10.15982	-2.130787
205.149994	-0.017906	0.105786	1.874116	-0.310716	0.065525	11.28281	10.89131	-1.180047
205.25	-0.068748	0.146827	1.880235	-0.318207	0.065269	12.9105	11.97951	-0.126072
205.350006	-0.13863	0.157571	1.883833	-0.32981	0.065132	13.36318	12.31031	0.919965
205.449997	-0.133658	0.16964	1.884404	-0.344742	0.064971	13.31913	12.6016	1.8206
205.550003	-0.102599	0.234288	1.882245	-0.361412	0.065086	11.81798	11.69368	2.368755
205.649994	-0.071889	0.272194	1.876806	-0.378493	0.065159	9.48232	10.33228	2.436544
205.75	-0.012273	0.280873	1.868718	-0.393789	0.065169	7.45283	8.98362	1.870731
205.850006	-0.017255	0.245074	1.859789	-0.404584	0.065507	5.56556	7.81449	0.806895
205.949997	-0.05606	0.151071	1.851398	-0.40902	0.065667	4.35351	6.53059	-0.578104
206.050003	-0.146044	-0.012164	1.844244	-0.406451	0.065892	3.6423	5.78528	-1.927419
206.149994	-0.237749	-0.102171	1.839612	-0.397388	0.065961	3.57145	5.54591	-3.113951
206.25	-0.317635	-0.011854	1.838202	-0.382002	0.065684	3.63582	5.54473	-3.802379
206.350006	-0.357161	0.179026	1.840704	-0.363941	0.065327	4.54372	5.80552	-4.261985
206.449997	-0.257638	0.419147	1.84561	-0.346484	0.064583	5.58649	7.31208	-4.296543
206.550003	-0.139116	0.656686	1.852154	-0.333171	0.064195	5.25405	7.87358	-3.52441
206.649994	0.055935	0.866936	1.856056	-0.326926	0.063733	6.22948	7.89949	-2.130431
206.75	0.219134	1.030498	1.856496	-0.328166	0.063454	7.70496	9.20565	-0.103798
206.850006	0.317145	1.152571	1.852609	-0.335381	0.06328	7.73824	9.86167	1.983312
206.949997	0.321017	1.226662	1.845448	-0.34537	0.063461	7.87048	9.78149	3.419101
207.050003	0.232182	1.252899	1.838386	-0.354416	0.063804	8.35163	10.11999	3.710064
207.149994	0.054877	1.256876	1.833541	-0.359223	0.064287	8.47739	10.12759	2.676057
207.25	-0.158496	1.240525	1.831457	-0.358524	0.064704	8.44017	9.95995	0.54068
207.350006	-0.351784	1.212286	1.83085	-0.352924	0.065132	8.25398	9.99399	-2.14102
207.449997	-0.462164	1.164442	1.83143	-0.341668	0.065134	8.24566	9.87998	-4.055102
207.550003	-0.448015	1.201976	1.831832	-0.326369	0.064552	8.42344	10.13134	-4.952993
207.649994	-0.367343	1.212447	1.834556	-0.311759	0.064683	8.83207	10.064	-5.11428
207.75	-0.205427	1.194991	1.840006	-0.300179	0.064551	8.99654	10.23914	-4.629296
207.850006	0.000145	1.24754	1.84836	-0.293983	0.063966	8.82025	9.95545	-3.551184
207.949997	0.184375	1.197901	1.858402	-0.295089	0.063888	8.34497	9.54661	-2.319257
208.050003	0.295215	1.140306	1.868847	-0.303271	0.063812	7.50511	8.87956	-0.949461
208.149994	0.263061	1.070171	1.878537	-0.31651	0.06399	6.6128	7.99305	0.337546
208.25	0.136966	0.972892	1.885545	-0.333059	0.064318	5.90299	7.37846	1.395904
208.350006	-0.087416	0.839705	1.889752	-0.350565	0.064784	5.38603	7.04466	2.100285
208.449997	-0.29918	0.705985	1.890828	-0.366759	0.065324	5.1233	7.03235	2.356342
208.550003	-0.4422	0.578089	1.888221	-0.380207	0.065768	5.51678	7.56259	2.173795
208.649994	-0.494961	0.44446	1.882627	-0.390825	0.066235	5.94774	8.13233	1.455525
208.75	-0.361515	0.316852	1.87456	-0.395938	0.066652	6.34385	8.00697	0.475503
208.850006	-0.108583	0.182122	1.865065	-0.396109	0.066958	7.26227	8.6055	-0.468619
208.949997	0.132435	0.100768	1.855276	-0.3934	0.067974	7.23328	8.51676	-1.357649
209.050003	0.297733	0.062222	1.846601	-0.38785	0.069205	7.30456	8.31218	-1.945646
209.149994	0.325488	-0.009646	1.840197	-0.379374	0.0706	7.36088	8.70453	-2.415898
209.25	0.179034	-0.072912	1.836542	-0.369481	0.071739	7.30798	8.80056	-2.820161
209.350006	-0.116133	-0.15609	1.835635	-0.359146	0.072759	7.5461	9.44191	-3.121948
209.449997	-0.405502	-0.239573	1.836012	-0.349452	0.07349	7.67799	9.74273	-3.206624
209.550003	-0.559503	-0.31116	1.837287	-0.34189	0.074423	8.38543	10.09141	-2.951718
209.649994	-0.539568	-0.294212	1.837883	-0.336439	0.074501	9.36217	10.81873	-2.05407
209.75	-0.379856	-0.231492	1.837991	-0.334175	0.07496	10.2903	11.27456	-1.043303
209.850006	-0.188716	-0.138508	1.83781	-0.335976	0.075216	11.08786	11.70963	-0.031555
209.949997	-0.030149	-0.082117	1.837007	-0.340364	0.075289	11.43685	12.00028	0.763206
210.050003	0.033068	-0.023538	1.835497	-0.347567	0.075011	10.70156	11.84655	1.198611
210.149994	-0.00991	0.00056	1.831931	-0.356126	0.074434	8.80624	10.47873	1.275476
210.25	-0.094729	-0.025633	1.825755	-0.365057	0.0738	7.38881	8.94208	1.018113
210.350006	-0.145174	-0.055235	1.816677	-0.372271	0.073365	6.21021	7.61312	0.571429
210.449997	-0.147531	-0.084689	1.805491	-0.377366	0.073196	5.00096	6.39581	-0.002131
210.550003	-0.112618	-0.05243	1.793407	-0.378379	0.073248	4.22897	5.74321	-0.611502
210.649994	-0.016287	-0.0161	1.781532	-0.374817	0.073443	3.97833	5.46798	-1.174975
210.75	0.064566	0.05379	1.772516	-0.367271	0.073913	3.88576	5.43201	-1.781358
210.850006	0.106504	0.15745	1.767799	-0.356696	0.074752	4.28704	5.77458	-2.491494
210.949997	0.11542	0.255634	1.767948	-0.344253	0.075878	4.72702	6.45426	-3.287194
211.050003	0.030217	0.328832	1.772098	-0.331217	0.077038	4.6144	6.90453	-3.996186
211.149994	-0.11024	0.368544	1.779801	-0.318319	0.077985	5.40179	7.31037	-4.422915
211.25	-0.242737	0.406786	1.789508	-0.306785	0.078531	6.21976	8.06049	-4.355497
211.350006	-0.37495	0.416815	1.799671	-0.297286	0.078716	6.89672	8.79146	-3.778472
211.449997	-0.413453	0.39454	1.809402	-0.290779	0.078513	7.50643	9.28476	-2.837112
211.550003	-0.344397	0.392927	1.819268	-0.287901	0.078051	8.23051	9.76971	-1.672562
211.649994	-0.23903	0.458972	1.829648	-0.28936	0.077482	8.99128	10.12663	-0.528847
211.75	-0.057016	0.575706	1.840158	-0.294762	0.077095	9.57997	11.04451	0.29064
211.850006	0.135461	0.739203	1.85117	-0.303777	0.077187	9.68261	11.51073	0.850253
211.949997	0.268762	0.910873	1.861172	-0.316105	0.07739	10.56477	11.96495	0.966215
212.050003	0.264105	1.077594	1.868881	-0.331043	0.077783	11.10862	12.77567	0.834498
212.149994	0.187862	1.214494	1.873427	-0.347499	0.078282	10.08196	11.56265	0.681824
212.25	0.008159	1.29085	1.873408	-0.36426	0.078815	7.8281	9.5085	0.696192
212.350006	-0.230459	1.328002	1.868218	-0.380738	0.079174	6.55491	8.09186	0.930845
212.449997	-0.435785	1.374663	1.857929	-0.395856	0.079342	5.91517	6.97861	1.312117
212.550003	-0.537386	1.414181	1.843767	-0.408655	0.079345	5.90369	6.73035	1.652542
212.649994	-0.511842	1.363652	1.826595	-0.418516	0.07914	5.6506	6.52963	1.828029
212.75	-0.418055	1.238196	1.807057	-0.425012	0.07874	8.89425	9.00578	1.63465
212.850006	-0.204558	1.096162	1.786269	-0.428295	0.078341	8.74003	11.2918	0.901772
212.949997	0.009346	0.996831	1.765714	-0.426736	0.077336	7.69594	8.91328	0.134059
213.050003	0.205763	0.930348	1.746316	-0.421892	0.076821	10.21438	10.7955	-0.90064
213.149994	0.363344	0.921663	1.72905	-0.412613	0.076635	10.07898	12.26738	-1.96592
213.25	0.40034	0.93528	1.715815	-0.399625	0.076787	10.31448	11.29876	-2.943961
213.350006	0.331988	0.950356	1.707696	-0.383326	0.077198	10.78853	11.89751	-3.829429
213.449997	0.155018	0.942017	1.704386	-0.36429	0.077798	9.37837	10.45132	-4.436791
213.550003	-0.057744	0.879177	1.7063	-0.34421	0.078258	7.06793	8.32524	-4.760871
213.649994	-0.287064	0.808909	1.711739	-0.324059	0.078489	5.28304	6.78292	-4.667284
213.75	-0.429542	0.694193	1.72014	-0.30565	0.078504	4.06021	5.64868	-4.210732
213.850006	-0.436184	0.597885	1.73048	-0.28973	0.078326	3.31704	5.08772	-3.40415
213.949997	-0.321906	0.581577	1.741863	-0.27776	0.077983	3.52066	5.16801	-2.436244
214.050003	-0.136885	0.635508	1.75344	-0.270347	0.077682	3.57959	5.38233	-1.409226
214.149994	0.052402	0.754928	1.76475	-0.268064	0.077375	5.9093	6.88226	-0.486594
214.25	0.235149	0.807992	1.775441	-0.270082	0.077244	6.62296	9.45669	0.291327
214.350006	0.281739	0.891858	1.784627	-0.2764	0.077368	6.25934	8.64094	0.770854
214.449997	0.169575	0.988366	1.792313	-0.286345	0.077545	7.62641	8.69736	0.990986
214.550003	-0.062271	1.060382	1.798065	-0.299467	0.077766	9.44405	10.5633	0.85211
214.649994	-0.327573	1.112303	1.801497	-0.31339	0.077527	8.80124	9.83223	0.630502
214.75	-0.558065	1.136435	1.802018	-0.327689	0.076735	8.80772	9.21175	0.484237
214.850006	-0.592889	1.127194	1.799594	-0.342323	0.075985	8.90126	9.68707	0.296727
214.949997	-0.523468	1.097839	1.793445	-0.357065	0.075357	8.04993	9.18263	0.287857
215.050003	-0.248202	1.031691	1.784241	-0.370493	0.075037	7.71346	9.31131	0.475884
215.149994	0.065316	0.943411	1.772646	-0.383043	0.074928	7.77319	9.37319	0.648626
215.25	0.274955	0.927857	1.759887	-0.393812	0.074933	8.3582	9.53398	0.684929
215.350006	0.329893	0.898006	1.746986	-0.40283	0.074774	9.20033	10.00609	0.406431
215.449997	0.186596	0.86243	1.735229	-0.40924	0.074295	9.85882	10.3706	-0.104902
215.550003	-0.052339	0.822564	1.724335	-0.412228	0.073673	10.08765	10.46246	-0.722221
215.649994	-0.368908	0.813613	1.713225	-0.412548	0.072873	10.22891	10.61083	-1.284681
215.75	-0.584643	0.778583	1.701702	-0.409849	0.071868	9.88045	10.39287	-1.610142
215.850006	-0.646051	0.693314	1.6904	-0.404496	0.070719	9.0772	9.94282	-1.75492
215.949997	-0.545418	0.533516	1.680387	-0.396562	0.069336	8.13645	9.2156	-1.794245
216.050003	-0.298728	0.393019	1.672569	-0.386829	0.067919	7.0562	8.28702	-1.823716
216.149994	0.005825	0.283702	1.667226	-0.375808	0.066528	6.08629	7.4261	-1.926636
216.25	0.313842	0.193778	1.664623	-0.364037	0.065265	5.27087	6.71397	-2.043204
216.350006	0.509792	0.146553	1.664231	-0.352304	0.06434	5.27831	6.67661	-2.164581
216.449997	0.559924	0.081414	1.665466	-0.341225	0.063901	5.32052	6.91181	-2.158414
216.550003	0.459444	-0.044311	1.6676	-0.331689	0.063878	7.49224	9.0456	-1.973516
216.649994	0.226914	-0.239111	1.669554	-0.324267	0.06448	7.21252	9.34268	-1.561139
216.75	-0.012479	-0.470095	1.671537	-0.318829	0.065515	7.0245	8.48271	-1.08442
216.850006	-0.246577	-0.660027	1.673599	-0.315102	0.066554	8.49219	9.68739	-0.606849
216.949997	-0.388342	-0.772546	1.676211	-0.312336	0.067761	8.38359	10.09023	-0.336373
217.050003	-0.416179	-0.822904	1.679413	-0.310146	0.068947	8.77453	9.68514	-0.345531
217.149994	-0.399202	-0.826623	1.683378	-0.308338	0.069836	9.23571	10.25745	-0.52322
217.25	-0.334038	-0.798078	1.68776	-0.307204	0.070437	9.17248	10.13369	-0.830456
217.350006	-0.291065	-0.770106	1.692105	-0.306668	0.070423	8.96195	9.89968	-1.112779
217.449997	-0.236778	-0.841223	1.695745	-0.306995	0.069955	8.24689	9.88415	-1.252632
217.550003	-0.17742	-0.919667	1.699343	-0.306924	0.069213	7.88047	9.40798	-1.312649
217.649994	-0.090385	-0.98045	1.703891	-0.306656	0.0685	7.48953	8.85676	-1.413506
217.75	0.042101	-1.017241	1.709919	-0.306272	0.067808	6.97072	8.18318	-1.530068
217.850006	0.161403	-0.988904	1.718248	-0.306531	0.067523	6.30646	7.6584	-1.723337
217.949997	0.25305	-0.925291	1.728407	-0.308642	0.067582	5.57528	6.93814	-1.867807
218.050003	0.22812	-0.864189	1.739156	-0.314448	0.067723	5.43131	6.70627	-1.750181
218.149994	0.095788	-0.809933	1.747673	-0.325321	0.067754	5.37202	6.95292	-1.129455
218.25	-0.101132	-0.744148	1.751153	-0.342694	0.067615	6.26591	7.61023	0.169864
218.350006	-0.315	-0.684856	1.746912	-0.36695	0.067231	6.83043	8.87357	2.19167
218.449997	-0.455367	-0.59555	1.734276	-0.396367	0.066675	6.95592	8.76137	4.372788
218.550003	-0.471897	-0.488905	1.714191	-0.427029	0.065922	7.81224	9.1305	5.955692
218.649994	-0.395885	-0.376254	1.690133	-0.453881	0.065209	8.06683	10.06529	6.169311
218.75	-0.247914	-0.276616	1.666456	-0.471568	0.064377	8.59798	10.18893	4.625405
218.850006	-0.080881	-0.245367	1.64678	-0.476405	0.063662	8.9912	10.48761	1.596013
218.949997	0.087066	-0.321144	1.631865	-0.468222	0.063157	9.04278	10.47498	-1.846617
219.050003	0.211643	-0.360651	1.621709	-0.447849	0.062899	8.60069	9.77164	-4.843725
219.149994	0.248994	-0.407034	1.617576	-0.417591	0.062913	7.29467	8.89969	-6.863269
219.25	0.222666	-0.410027	1.619036	-0.38192	0.06298	6.46348	8.07388	-7.563166
219.350006	0.091832	-0.321881	1.626021	-0.346624	0.0631	5.86043	7.87197	-7.008163
219.449997	0.005164	-0.207723	1.637204	-0.31646	0.063799	5.81936	7.81813	-5.774467
219.550003	-0.062777	-0.061095	1.651158	-0.294302	0.064807	5.77627	8.08555	-4.093093
219.649994	-0.120277	0.119191	1.666203	-0.280016	0.066186	7.5433	9.0273	-2.346465
219.75	-0.170847	0.263698	1.682714	-0.272623	0.067702	8.25126	10.85267	-0.900657
219.850006	-0.257534	0.323932	1.701122	-0.270348	0.069002	7.49172	9.41847	0.039605
219.949997	-0.367038	0.330443	1.721391	-0.270667	0.06964	9.20471	10.17041	0.349987
220.050003	-0.460257	0.314134	1.743125	-0.272641	0.069752	9.54415	11.39918	0.138041
220.149994	-0.451471	0.321434	1.764185	-0.275901	0.069571	9.38039	10.54392	-0.323723
220.25	-0.3263	0.350092	1.782637	-0.280534	0.069385	9.45045	10.41407	-0.669208
220.350006	-0.113965	0.397347	1.795706	-0.288207	0.069903	8.42782	9.71426	-0.690699
220.449997	0.099715	0.484249	1.802354	-0.298938	0.070371	7.41211	8.98244	0.014181
220.550003	0.236084	0.532116	1.802245	-0.313987	0.07112	6.57497	8.54202	1.294009
220.649994	0.227662	0.549335	1.796734	-0.332947	0.071828	6.15968	8.20908	2.660129
220.75	0.061522	0.598419	1.787291	-0.353409	0.072338	5.91412	7.95944	3.551322
220.850006	-0.223519	0.689551	1.776729	-0.373128	0.072653	5.83197	7.72221	3.534811
220.949997	-0.500162	0.804157	1.766473	-0.389477	0.072547	6.20373	7.6386	2.616762
221.050003	-0.674073	0.827159	1.756576	-0.402908	0.072383	6.4746	7.61248	0.893248
221.149994	-0.692908	0.791686	1.746466	-0.411839	0.072128	7.07678	7.93503	-0.873329
221.25	-0.512072	0.764467	1.735031	-0.415763	0.071886	7.38084	8.48625	-2.125565
221.350006	-0.18759	0.682924	1.723435	-0.415181	0.071859	7.0724	8.23992	-2.682509
221.449997	0.08882	0.654984	1.712862	-0.410729	0.071947	7.45896	8.58538	-2.781307
221.550003	0.318227	0.631977	1.705054	-0.402949	0.071956	7.31648	9.06123	-2.749704
221.649994	0.398398	0.613891	1.700902	-0.39283	0.071935	7.45826	9.07108	-2.718565
221.75	0.293852	0.548775	1.701141	-0.380864	0.071944	7.66722	9.19494	-2.752481
221.850006	0.121705	0.46745	1.705749	-0.368077	0.071973	7.8055	9.15201	-2.885991
221.949997	-0.084917	0.432228	1.713762	-0.355822	0.072224	8.02497	8.90322	-2.944901
222.050003	-0.205581	0.409531	1.723221	-0.34571	0.072481	8.15143	8.7952	-2.821061
222.149994	-0.247773	0.395352	1.732297	-0.338499	0.072889	7.86102	8.44599	-2.307255
222.25	-0.18921	0.41006	1.739861	-0.335604	0.073498	7.25789	8.28317	-1.371278
222.350006	-0.051991	0.403727	1.7447	-0.336352	0.074127	6.76072	8.07741	-0.136164
222.449997	0.099114	0.371935	1.746776	-0.340103	0.074893	6.34569	7.89895	1.112336
222.550003	0.186827	0.293462	1.74716	-0.345702	0.075665	6.01045	7.74511	2.032697
222.649994	0.194166	0.252624	1.746152	-0.351469	0.076356	6.01395	7.53154	2.342592
222.75	0.098094	0.276848	1.743737	-0.356063	0.076907	6.22711	7.62992	1.926168
222.850006	-0.073038	0.324193	1.740483	-0.358399	0.077303	6.73602	8.07227	0.856739
222.949997	-0.174265	0.366261	1.736871	-0.35775	0.077836	6.90294	8.26143	-0.525939
223.050003	-0.299816	0.422495	1.732975	-0.352392	0.078041	7.14737	8.23446	-1.598677
223.149994	-0.258651	0.430848	1.730164	-0.343994	0.078571	7.18712	8.40307	-2.490541
223.25	-0.1853	0.403389	1.72951	-0.331964	0.079052	7.19571	8.54684	-3.099572
223.350006	-0.10642	0.409509	1.73352	-0.317859	0.079454	7.46921	8.86008	-3.619431
223.449997	-0.069235	0.493248	1.742792	-0.303505	0.079532	7.76872	9.18798	-4.020849
223.550003	-0.012054	0.57788	1.756521	-0.291013	0.07977	8.26256	9.72689	-4.333783
223.649994	-0.105904	0.572391	1.773159	-0.282733	0.079366	8.8988	10.07567	-4.134383
223.75	-0.186473	0.65005	1.788472	-0.279648	0.078443	9.58926	10.31365	-3.149862
223.850006	-0.268921	0.691866	1.800253	-0.28485	0.077606	10.17724	10.43762	-1.455018
223.949997	-0.293496	0.753645	1.806307	-0.299104	0.076367	10.07802	9.9866	0.93439
224.050003	-0.26342	0.881228	1.805877	-0.321842	0.075255	9.1258	9.31623	3.50538
224.149994	-0.164728	1.006141	1.799203	-0.350349	0.074383	8.07524	8.80259	5.603625
224.25	-0.015349	1.112525	1.788845	-0.37964	0.073855	7.31709	8.45938	6.378947
224.350006	0.134126	1.193899	1.778576	-0.405493	0.073735	6.60036	8.0985	5.456405
224.449997	0.225781	1.254413	1.770205	-0.423431	0.07389	6.09689	7.98417	2.936011
224.550003	0.210168	1.207908	1.764153	-0.431848	0.074079	5.76839	7.88129	-0.35386
224.649994	0.09362	1.087516	1.759178	-0.430624	0.074395	5.66128	7.80035	-3.34132
224.75	-0.064202	1.055101	1.754514	-0.420959	0.074812	5.67538	7.65894	-5.146124
224.850006	-0.266658	1.075883	1.750355	-0.406328	0.074874	5.76909	7.62543	-5.583823
224.949997	-0.467835	1.11966	1.747125	-0.391133	0.074423	5.87094	7.36411	-4.861146
225.050003	-0.60958	1.082797	1.745033	-0.379647	0.073759	5.92471	7.12142	-3.378445
225.149994	-0.597862	1.059525	1.743532	-0.372654	0.072974	6.01097	7.39505	-1.460964
225.25	-0.390193	1.064135	1.742082	-0.369831	0.072406	6.08042	7.43006	0.33274
225.350006	-0.128649	1.026076	1.740472	-0.369049	0.072509	6.1356	7.36743	1.455547
225.449997	0.35602	0.991157	1.739596	-0.366098	0.072601	6.15793	7.42438	1.816569
225.550003	0.614941	0.945629	1.741487	-0.360266	0.073531	6.20977	7.69287	1.040346
225.649994	0.696821	0.88751	1.747464	-0.34941	0.07512	6.46891	8.11681	-0.63592
225.75	0.534783	0.808359	1.757031	-0.334128	0.076914	6.70563	8.41184	-2.636812
225.850006	0.192344	0.636773	1.770141	-0.316128	0.078931	6.98561	8.75881	-4.308977
225.949997	-0.219162	0.588493	1.785968	-0.296538	0.080765	7.47525	9.21143	-5.251914
226.050003	-0.605335	0.604792	1.804746	-0.279259	0.082194	8.29024	9.73653	-5.585526
226.149994	-0.828938	0.619107	1.825734	-0.266833	0.082983	9.23177	10.07278	-5.362232
226.25	-0.871684	0.627162	1.846733	-0.261783	0.083146	10.07697	10.27747	-4.441382
226.350006	-0.715353	0.715741	1.866864	-0.264856	0.082706	10.61145	10.16881	-2.579703
226.449997	-0.38916	0.900081	1.882941	-0.276011	0.081885	10.29363	9.79059	-0.274058
226.550003	-0.036005	1.140805	1.89349	-0.29436	0.080927	8.98191	9.16989	2.273249
226.649994	0.269429	1.36878	1.897808	-0.318223	0.080373	7.84115	8.90611	4.561404
226.75	0.434421	1.56362	1.89564	-0.344985	0.080039	7.12792	8.79777	6.149185
226.850006	0.382421	1.727164	1.888355	-0.371866	0.07972	6.45639	8.62028	6.616585
226.949997	0.154257	1.823668	1.877607	-0.396176	0.079346	6.02061	8.38091	5.809639
227.050003	-0.212145	1.902973	1.864549	-0.414809	0.078858	5.9072	8.0606	3.77501
227.149994	-0.56427	1.950064	1.850181	-0.425707	0.078106	5.96973	7.74715	0.872449
227.25	-0.850983	1.834769	1.835847	-0.428888	0.077448	6.05651	7.40051	-2.190557
227.350006	-0.742636	1.593389	1.822663	-0.422799	0.077056	6.22449	7.18244	-4.391961
227.449997	-0.440218	1.444076	1.811607	-0.408838	0.076613	6.21827	7.06682	-5.321914
227.550003	-0.069289	1.327743	1.80493	-0.390407	0.076085	5.95878	7.09048	-5.381592
227.649994	0.265488	1.270844	1.803361	-0.37047	0.075421	5.70682	7.18597	-5.121777
227.75	0.427625	1.247499	1.806965	-0.352026	0.074453	5.62003	7.31133	-4.619845
227.850006	0.415579	1.232257	1.814024	-0.337738	0.073114	5.61452	7.46346	-3.761042
227.949997	0.253073	1.158449	1.821779	-0.32985	0.071731	5.67057	7.53989	-2.465986
228.050003	0.033784	1.05682	1.82854	-0.329183	0.070488	5.83731	7.50671	-0.928684
228.149994	-0.130115	0.982676	1.833328	-0.334409	0.069771	6.03304	7.48519	0.591097
228.25	-0.151717	0.878198	1.836627	-0.342973	0.069573	6.15819	7.43701	1.687127
228.350006	-0.108798	0.781043	1.839384	-0.351374	0.070087	6.19375	7.44119	2.059062
228.449997	0.00929	0.735151	1.843444	-0.35703	0.070944	6.24988	7.47042	1.561409
228.550003	0.066524	0.752134	1.849487	-0.357931	0.071946	6.35445	7.61547	0.418888
228.649994	0.069337	0.781219	1.855698	-0.354371	0.07259	6.43677	7.85409	-1.16363
228.75	-0.066075	0.755611	1.861141	-0.347376	0.072971	6.37433	7.94092	-2.449026
228.850006	-0.24692	0.724154	1.864324	-0.338665	0.072844	6.4436	8.05653	-2.925766
228.949997	-0.43487	0.737431	1.864738	-0.33184	0.072243	6.49177	8.03951	-2.523314
229.050003	-0.499339	0.768867	1.86256	-0.328299	0.071297	6.50937	7.99391	-1.507409
229.149994	-0.437082	0.774217	1.858119	-0.328522	0.07033	6.56673	7.91212	-0.130023
229.25	-0.259535	0.796055	1.852398	-0.331945	0.069563	6.62891	7.94241	0.989734
229.350006	0.030195	0.842243	1.847757	-0.335966	0.069112	6.66403	7.80539	1.339193
229.449997	0.256367	0.82725	1.846584	-0.338322	0.068819	6.73733	7.83547	0.642948
229.550003	0.377418	0.706242	1.850467	-0.337464	0.068775	6.8659	7.97303	-0.960824
229.649994	0.321922	0.566097	1.858955	-0.333496	0.068586	6.9089	8.03898	-2.848918
229.75	0.156272	0.496629	1.86923	-0.327898	0.068287	6.80687	7.98984	-4.13159
229.850006	-0.056616	0.506226	1.877903	-0.323558	0.067604	7.05383	8.19378	-4.366481
229.949997	-0.286244	0.530489	1.882414	-0.323153	0.067113	7.23144	8.24891	-3.292624
230.050003	-0.374873	0.564421	1.881129	-0.330431	0.066279	7.16409	8.09454	-0.840759
230.149994	-0.376705	0.634924	1.872752	-0.34651	0.065394	7.13677	8.11038	2.439696
230.25	-0.272707	0.688085	1.857389	-0.368914	0.06476	7.03763	8.07837	5.457501
230.350006	-0.111732	0.775652	1.838357	-0.393065	0.064398	6.70239	8.02238	7.006417
230.449997	0.055983	0.884941	1.820734	-0.41223	0.064191	6.33501	7.85838	6.374119
230.550003	0.102706	0.975326	1.808808	-0.422171	0.063979	6.03707	7.62564	3.593035
230.649994	0.078177	1.006471	1.8033	-0.421814	0.063627	5.49681	7.18737	-0.603906
230.75	-0.035745	0.914822	1.80199	-0.41235	0.062864	4.83456	6.4549	-4.772424
230.850006	-0.06749	0.891083	1.803404	-0.394254	0.062634	4.16671	5.82939	-7.59865
230.949997	-0.050296	0.885697	1.806955	-0.371279	0.062564	3.79678	5.30804	-8.399971
231.050003	-0.084856	0.923368	1.812642	-0.348535	0.062235	3.65167	5.26736	-7.461833
231.149994	-0.07819	0.932508	1.819775	-0.330587	0.062074	4.51386	5.56315	-5.507702
231.25	0.020653	0.952914	1.82824	-0.319112	0.062144	6.58504	8.36817	-2.974515
231.350006	0.046978	0.952208	1.837142	-0.314228	0.062422	6.15337	8.28402	-0.635939
231.449997	0.060103	0.913409	1.846645	-0.313517	0.063087	7.01696	8.27267	1.318014
231.550003	0.048976	0.820085	1.85629	-0.315834	0.063924	6.69398	8.38851	2.274005
231.649994	-0.035761	0.710648	1.866747	-0.318989	0.065019	8.146	8.82721	2.283303
231.75	-0.149974	0.640482	1.877951	-0.32129	0.066159	9.90295	11.5255	1.407753
231.850006	-0.267022	0.639105	1.888433	-0.322696	0.067225	9.03542	10.54007	-0.058398
231.949997	-0.324754	0.677269	1.897698	-0.322807	0.068192	9.53618	10.58707	-1.607814
232.050003	-0.365309	0.739953	1.904709	-0.322165	0.068968	8.97596	10.42156	-2.699288
232.149994	-0.358549	0.732817	1.909132	-0.322069	0.06952	8.3448	9.34985	-2.922821
232.25	-0.3417	0.691754	1.911188	-0.324581	0.069749	7.85489	9.29257	-2.42847
232.350006	-0.242814	0.63424	1.911014	-0.330985	0.069774	7.71302	9.05641	-1.281897
232.449997	-0.061019	0.576218	1.90821	-0.341664	0.069628	8.22981	9.11412	0.287494
232.550003	0.091705	0.535805	1.90156	-0.356628	0.069838	8.51233	9.25949	1.880555
232.649994	0.208547	0.47259	1.892036	-0.375002	0.070441	8.59045	9.07183	3.166635
232.75	0.261146	0.412495	1.879067	-0.394201	0.071265	8.23191	8.8573	3.85666
232.850006	0.171906	0.310131	1.863589	-0.412303	0.07208	7.59348	8.43218	3.665975
232.949997	-0.025141	0.175662	1.845832	-0.426219	0.07269	6.5811	7.83536	2.588445
233.050003	-0.296555	0.039683	1.827258	-0.433432	0.072838	5.48333	7.44547	0.801907
233.149994	-0.541539	-0.047334	1.809049	-0.431462	0.072722	4.61956	7.08631	-1.170233
233.25	-0.619549	-0.103358	1.793187	-0.420295	0.072386	4.14586	6.63347	-2.829401
233.350006	-0.522489	-0.186183	1.78183	-0.400052	0.07182	4.50098	6.47503	-4.036791
233.449997	-0.264308	-0.215603	1.77708	-0.373731	0.07146	5.35468	7.40083	-4.997539
233.550003	0.119515	-0.236289	1.780672	-0.344321	0.071704	5.18005	7.22334	-5.731544
233.649994	0.397089	-0.274226	1.791071	-0.316017	0.072339	5.64622	6.81054	-6.123639
233.75	0.580229	-0.288712	1.806104	-0.291296	0.07309	6.45761	7.41635	-5.974452
233.850006	0.480153	-0.244591	1.823401	-0.273154	0.073581	6.34394	8.11713	-5.353463
233.949997	0.116089	-0.150846	1.841205	-0.263622	0.073697	6.18534	7.78644	-4.187638
234.050003	-0.27272	-0.099513	1.858211	-0.261399	0.073652	6.44106	7.92903	-2.457019
234.149994	-0.578163	-0.0357	1.872997	-0.266658	0.07346	6.5331	8.33059	-0.696871
234.25	-0.720094	0.049599	1.885704	-0.276709	0.073352	6.6304	8.33926	0.906834
234.350006	-0.729726	0.194254	1.896995	-0.289763	0.073357	6.84164	8.56932	2.052674
234.449997	-0.570799	0.422739	1.906356	-0.304847	0.073346	7.04017	8.50851	2.587052
234.550003	-0.361333	0.706327	1.913546	-0.320812	0.073117	7.14325	8.34001	2.527115
234.649994	-0.156944	1.008603	1.917532	-0.33758	0.072403	7.05891	8.05247	2.065005
234.75	-0.041788	1.266619	1.916809	-0.354822	0.071317	6.93666	7.8071	1.461167
234.850006	-0.052896	1.422775	1.911168	-0.372252	0.069758	6.68531	7.82755	0.981741
234.949997	-0.140804	1.519638	1.900205	-0.389214	0.068046	6.26144	7.71096	0.765058
235.050003	-0.339017	1.572025	1.884642	-0.405802	0.066525	6.14786	7.73441	0.575279
235.149994	-0.25258	1.551064	1.866832	-0.416304	0.06508	6.01299	7.88182	0.856023
235.25	-0.194765	1.5244	1.848239	-0.42298	0.06424	6.81002	8.3246	0.574195
235.350006	-0.129183	1.508307	1.831493	-0.423989	0.063721	7.09035	8.59822	-0.115581
235.449997	-0.045327	1.522645	1.817367	-0.419973	0.063339	6.91967	8.18842	-1.228307
235.550003	-0.006644	1.515268	1.80601	-0.411376	0.062718	7.68508	8.38016	-2.127784
235.649994	-0.035753	1.502235	1.796281	-0.401126	0.06184	7.97347	8.98726	-2.869865
235.75	-0.034748	1.46754	1.788173	-0.389226	0.06071	8.41845	9.55785	-3.089695
235.850006	-0.05022	1.438015	1.780704	-0.378783	0.059809	8.86351	9.97986	-3.011058
235.949997	-0.037259	1.401233	1.773917	-0.36872	0.05912	9.00328	10.26323	-2.611923
236.050003	0.059588	1.370727	1.768312	-0.358621	0.058556	9.03682	10.39437	-2.070787
236.149994	0.140048	1.35667	1.765129	-0.347435	0.058264	8.52862	9.88554	-1.730652
236.25	0.307938	1.280453	1.76554	-0.333544	0.058458	7.64821	8.94551	-1.753903
236.350006	0.36583	1.155725	1.770782	-0.317817	0.059205	6.38081	7.9209	-2.188969
236.449997	0.37655	0.980295	1.781228	-0.30058	0.060271	5.07023	6.63433	-2.936307
236.550003	0.271571	0.842382	1.795547	-0.284346	0.061777	4.00933	5.5518	-3.606039
236.649994	0.124889	0.749871	1.812238	-0.271045	0.063521	3.70789	5.1314	-3.986244
236.75	-0.032873	0.666928	1.829351	-0.263393	0.065331	3.44017	5.19381	-3.86514
236.850006	-0.175723	0.602195	1.844347	-0.263533	0.067137	4.53374	5.52065	-3.156127
236.949997	-0.310971	0.532889	1.85714	-0.271338	0.068745	6.05853	7.59524	-1.462374
237.050003	-0.439228	0.419378	1.865944	-0.28723	0.069937	5.56504	8.30661	0.524361
237.149994	-0.475936	0.313492	1.870859	-0.308912	0.070611	5.88539	7.411	2.487016
237.25	-0.478379	0.229152	1.872631	-0.333071	0.070896	7.10113	8.97762	3.924846
237.350006	-0.421556	0.197229	1.87165	-0.357686	0.070783	7.55188	9.59083	4.546987
237.449997	-0.343162	0.16149	1.86779	-0.380762	0.070411	6.68006	8.135	4.262182
237.550003	-0.223693	0.114066	1.860101	-0.400563	0.070006	6.93955	8.01596	3.269356
237.649994	-0.133929	0.075178	1.847629	-0.417334	0.06948	6.65957	7.62714	1.914634
237.75	-0.049078	0.007122	1.829859	-0.429908	0.068909	6.46121	7.29763	0.574121
237.850006	0.048491	-0.119505	1.807643	-0.437172	0.068544	6.71456	7.79425	-0.424602
237.949997	0.135534	-0.212647	1.783903	-0.437968	0.068583	6.76063	8.24142	-1.053025
238.050003	0.145848	-0.249781	1.762491	-0.431041	0.069133	8.41512	9.46482	-1.561752
238.149994	0.100592	-0.21323	1.747084	-0.415113	0.069772	8.26974	10.9867	-2.435053
238.25	-0.076859	-0.137089	1.741495	-0.391059	0.070275	8.6063	10.48836	-3.737211
238.350006	-0.287127	-0.084755	1.746815	-0.360685	0.070437	10.76103	12.19758	-5.327134
238.449997	-0.455163	-0.029171	1.761465	-0.327601	0.070227	11.36443	12.96997	-6.724028
238.550003	-0.575243	0.103461	1.782893	-0.297777	0.070058	12.76889	13.07553	-7.58741
238.649994	-0.372043	0.196825	1.809248	-0.273129	0.069791	14.02211	12.80854	-7.572272
238.75	-0.061013	0.386428	1.836638	-0.258346	0.069472	13.83408	11.45217	-6.456398
238.850006	0.014779	0.526857	1.862751	-0.258321	0.069874	10.66014	9.89914	-3.959771
238.949997	0.292693	0.855005	1.882769	-0.270036	0.069378	7.83423	8.3762	-0.746501
239.050003	0.243593	1.136759	1.895571	-0.29235	0.069591	5.51985	7.00313	2.95779
239.149994	0.116614	1.328812	1.900506	-0.320751	0.069773	3.90345	5.9934	6.364873
239.25	-0.192277	1.515007	1.899195	-0.351085	0.070015	3.28744	5.5291	8.292439
239.350006	-0.460463	1.614595	1.894505	-0.377541	0.070041	3.2419	5.49035	8.477131
239.449997	-0.643313	1.680066	1.887661	-0.397062	0.069742	3.3949	5.68176	6.730231
239.550003	-0.672724	1.740319	1.879114	-0.408233	0.069009	5.0458	6.48338	3.534914
239.649994	-0.559438	1.810304	1.868894	-0.410103	0.06822	5.28068	8.63676	-0.212752
239.75	-0.358724	1.773077	1.857449	-0.4038	0.067118	5.40136	7.84542	-3.436241
239.850006	0.012196	1.695144	1.846506	-0.391018	0.066555	7.20009	7.79051	-5.179233
239.949997	0.297874	1.672718	1.83767	-0.375222	0.065988	9.15015	9.76297	-5.530797
240.050003	0.45818	1.640356	1.832242	-0.360112	0.065334	8.61348	9.97012	-5.121114
240.149994	0.474875	1.549527	1.831241	-0.346496	0.064792	8.509	9.61052	-4.421569
240.25	0.296239	1.416546	1.833921	-0.336644	0.064417	8.42029	10.42113	-3.449549
240.350006	0.083491	1.245816	1.837594	-0.331016	0.064225	7.83869	9.69028	-2.153623
240.449997	-0.136255	1.09749	1.839942	-0.330598	0.06426	7.28223	8.96788	-0.73329
240.550003	-0.259045	0.993262	1.840089	-0.334899	0.064469	6.83244	8.26068	0.656038
240.649994	-0.317164	0.959579	1.838211	-0.341917	0.064787	6.76991	7.82401	1.653808
240.75	-0.328548	0.969018	1.835372	-0.349845	0.064957	6.87246	7.94852	1.97557
240.850006	-0.285397	1.012967	1.832589	-0.356505	0.064982	7.21489	8.48657	1.422148
240.949997	-0.198922	0.961437	1.831284	-0.360052	0.064741	7.75033	8.99475	0.184249
241.050003	-0.083727	0.874507	1.831395	-0.3593	0.064464	8.45462	9.95609	-1.479514
241.149994	0.034703	0.721962	1.833026	-0.35454	0.064397	7.69656	10.04944	-2.891827
241.25	0.148066	0.618463	1.835457	-0.346315	0.064725	8.46408	10.07225	-3.650375
241.350006	0.236117	0.662684	1.83873	-0.336791	0.065314	8.44936	10.37531	-3.81689
241.449997	0.202556	0.760153	1.84272	-0.328065	0.065988	8.11701	9.26303	-3.437578
241.550003	0.061266	0.837716	1.847373	-0.321232	0.066344	7.84001	8.84905	-2.448008
241.649994	-0.164142	0.874593	1.851519	-0.317902	0.066574	7.15385	8.32353	-1.372224
241.75	-0.38431	0.848317	1.855715	-0.31745	0.066702	7.12451	8.0576	-0.38996
241.850006	-0.460766	0.740845	1.861331	-0.318442	0.066941	7.13852	8.40007	0.107671
241.949997	-0.374624	0.55935	1.869219	-0.319801	0.067331	8.39436	9.53623	0.070202
242.050003	-0.176913	0.425134	1.878299	-0.321482	0.067938	7.99773	10.44062	-0.431604
242.149994	0.015811	0.376438	1.886769	-0.324645	0.068654	8.09827	10.02728	-0.97931
242.25	0.159635	0.381743	1.891314	-0.330013	0.069311	8.8488	10.70911	-1.097202
242.350006	0.159309	0.403226	1.889273	-0.339062	0.069629	8.03898	9.82656	-0.467276
242.449997	0.044735	0.389862	1.879702	-0.353095	0.069604	7.57141	9.00385	0.934538
242.550003	-0.111921	0.342253	1.86295	-0.371815	0.069462	6.27519	7.44023	2.738589
242.649994	-0.267403	0.284413	1.841046	-0.393111	0.069657	4.61562	5.94073	4.193169
242.75	-0.320161	0.263075	1.817147	-0.413565	0.070019	3.86641	5.15923	4.616697
242.850006	-0.285816	0.221953	1.79475	-0.429191	0.070411	3.68066	5.68059	3.630503
242.949997	-0.219322	0.231789	1.775108	-0.436192	0.070668	4.30254	5.65639	1.33505
243.050003	-0.128202	0.271309	1.758356	-0.433884	0.070604	7.4446	8.66246	-1.45961
243.149994	-0.056876	0.306748	1.744895	-0.422064	0.071041	7.30281	10.79935	-3.989517
243.25	-0.037748	0.354455	1.735059	-0.400179	0.070751	7.12381	8.66931	-5.585732
243.350006	0.013029	0.329096	1.731921	-0.371347	0.070612	8.19434	9.56021	-6.34684
243.449997	-0.026605	0.388685	1.737251	-0.341664	0.070506	10.69858	12.71315	-6.623177
243.550003	-0.0509	0.477982	1.75185	-0.313812	0.070204	10.3777	11.94151	-6.694084
243.649994	-0.066658	0.57121	1.774774	-0.290281	0.069975	11.08366	12.11033	-6.543245
243.75	-0.045277	0.705711	1.803085	-0.273866	0.070051	10.22734	11.25219	-6.003974
243.850006	0.011011	0.859059	1.832709	-0.265447	0.070331	8.84906	9.67336	-4.859063
243.949997	0.022623	1.003011	1.859611	-0.266227	0.070944	7.93827	9.38849	-2.802885
244.050003	-0.017048	1.149914	1.879643	-0.27692	0.071445	7.594	9.16679	0.091691
244.149994	-0.096102	1.277647	1.890546	-0.296178	0.071736	7.81741	9.55314	3.455028
244.25	-0.159206	1.37066	1.891401	-0.321022	0.071987	8.21378	9.74402	6.717326
244.350006	-0.32028	1.467323	1.884576	-0.349116	0.07208	9.27275	10.47434	8.468095
244.449997	-0.368816	1.560482	1.874678	-0.373321	0.072202	8.79257	10.4191	8.423903
244.550003	-0.332134	1.667095	1.865718	-0.390284	0.07233	9.14358	10.22458	6.21276
244.649994	-0.24226	1.818682	1.859556	-0.39825	0.072486	8.78487	9.87741	2.257643
244.75	-0.136634	1.849589	1.855526	-0.39685	0.072301	8.07357	9.23862	-2.144264
244.850006	-0.031065	1.728391	1.851935	-0.388185	0.072277	7.46789	8.54202	-5.507421
244.949997	0.020788	1.633769	1.847168	-0.373908	0.072302	6.309	7.41764	-6.838601
245.050003	-0.042972	1.553848	1.841278	-0.357734	0.071929	5.37622	6.6385	-6.201177
245.149994	-0.095224	1.447029	1.835315	-0.344295	0.071179	4.46517	6.14959	-4.395895
245.25	-0.152076	1.34781	1.830237	-0.335321	0.070259	4.25489	6.12368	-2.235007
245.350006	-0.139807	1.265553	1.827214	-0.331593	0.069244	4.24316	6.32152	-0.380635
245.449997	-0.117537	1.193383	1.828184	-0.332189	0.068418	5.85211	8.15042	0.695028
245.550003	-0.038743	1.0882	1.833815	-0.335158	0.067731	6.5247	8.67316	0.736692
245.649994	0.09918	0.970301	1.843708	-0.338929	0.06753	6.80923	8.22739	-0.177662
245.75	0.207726	0.889352	1.856774	-0.341773	0.067846	8.57372	8.84455	-1.422724
245.850006	0.236383	0.824927	1.868707	-0.344717	0.068507	10.11594	9.85536	-2.64101
245.949997	0.145021	0.712234	1.876907	-0.347444	0.069409	11.42757	10.7712	-3.069332
246.050003	-0.034862	0.642676	1.87954	-0.351597	0.070224	12.5376	11.27339	-2.501441
246.149994	-0.247352	0.570746	1.876665	-0.35814	0.070969	12.9965	12.73852	-0.833826
246.25	-0.437608	0.536277	1.868807	-0.368655	0.071349	13.32368	13.72384	1.310897
246.350006	-0.546188	0.448158	1.858269	-0.381651	0.071481	13.15501	14.24081	3.214503
246.449997	-0.507902	0.324228	1.84676	-0.394088	0.071648	12.2246	13.63702	4.066661
246.550003	-0.364599	0.242635	1.837339	-0.403004	0.072001	10.83608	11.57506	3.493166
246.649994	-0.185871	0.17225	1.831047	-0.406693	0.072312	10.02267	10.064	1.6401
246.75	-0.023118	0.118795	1.82667	-0.404798	0.072476	8.80273	9.20104	-0.939096
246.850006	0.09567	0.007024	1.822227	-0.396831	0.072882	7.4199	8.37662	-3.05124
246.949997	0.148548	0.042802	1.816119	-0.382008	0.072624	6.11125	7.73773	-4.012361
247.050003	0.170114	0.102562	1.809657	-0.363294	0.072906	5.28217	7.41485	-4.07519
247.149994	0.188934	0.179381	1.804491	-0.343845	0.073513	5.02163	7.21038	-3.614616
247.25	0.191985	0.255384	1.802674	-0.326291	0.074336	4.99597	7.25021	-2.995868
247.350006	0.086088	0.351681	1.805682	-0.311747	0.075477	5.04203	7.25652	-2.510125
247.449997	-0.021474	0.41989	1.81323	-0.300157	0.076611	5.15159	7.36433	-2.356815
247.550003	-0.225177	0.46402	1.82441	-0.291634	0.077541	5.51775	7.42749	-2.541409
247.649994	-0.38579	0.480864	1.838262	-0.286309	0.078104	5.90361	7.84596	-2.833408
247.75	-0.484654	0.474801	1.852337	-0.284531	0.078244	6.26687	8.08951	-2.751072
247.850006	-0.49483	0.544875	1.863925	-0.287246	0.078171	6.42959	8.11734	-2.280328
247.949997	-0.335243	0.653438	1.872248	-0.295301	0.077993	6.4027	8.19271	-1.233383
248.050003	-0.118304	0.784949	1.876794	-0.308569	0.077946	6.37284	8.31646	0.230821
248.149994	0.112	0.938688	1.877554	-0.326395	0.078147	6.39465	8.40467	1.78448
248.25	0.252665	1.085491	1.875303	-0.347187	0.078538	6.50639	8.36463	2.961344
248.350006	0.259303	1.197125	1.871206	-0.36851	0.078928	6.74434	8.57382	3.472215
248.449997	0.069759	1.292902	1.865895	-0.388229	0.079222	7.01416	8.6024	3.134854
248.550003	-0.214872	1.350671	1.859174	-0.404353	0.079346	7.47814	8.99636	2.166977
248.649994	-0.509301	1.360393	1.84955	-0.416646	0.079192	8.15878	9.49169	0.818016
248.75	-0.679801	1.27367	1.835837	-0.424301	0.078891	8.88724	10.32243	-0.333587
248.850006	-0.591553	1.094266	1.818422	-0.426573	0.078788	9.40447	11.0717	-0.878153
248.949997	-0.347986	0.961526	1.797946	-0.424201	0.07869	9.99885	11.75288	-0.975019
249.050003	-0.070687	0.86222	1.777372	-0.415777	0.078642	10.19686	12.00285	-0.946119
249.149994	0.150052	0.76477	1.76067	-0.401481	0.078467	9.9146	11.35164	-1.284284
249.25	0.261981	0.684005	1.750626	-0.381526	0.077882	9.37496	10.58942	-2.144966
249.350006	0.214305	0.672249	1.748228	-0.356675	0.077219	8.40846	9.29953	-3.435364
249.449997	0.143633	0.676746	1.753757	-0.3283	0.076844	7.42437	8.39985	-4.811586
249.550003	0.084249	0.675347	1.766681	-0.299122	0.077013	6.31294	7.54407	-5.989681
249.649994	0.030291	0.649662	1.785042	-0.272314	0.077535	5.3947	6.74598	-6.67624
249.75	0.001718	0.612245	1.807549	-0.251417	0.078171	4.80172	6.18352	-6.664627
249.850006	-0.071828	0.618001	1.832097	-0.239546	0.078505	4.4847	5.99136	-5.820805
249.949997	-0.209067	0.730903	1.855846	-0.238419	0.078369	4.41122	5.95764	-4.036087
250.050003	-0.362584	0.883886	1.875928	-0.249649	0.077724	4.52086	5.94758	-1.4398
250.149994	-0.488642	1.053915	1.889793	-0.271282	0.076814	5.50995	6.72832	1.710404
250.25	-0.52325	1.252152	1.895733	-0.301821	0.07591	5.4518	7.25609	4.885525
250.350006	-0.509556	1.399657	1.8938	-0.337653	0.075051	5.92427	7.26134	7.422606
250.449997	-0.426364	1.560651	1.885269	-0.37558	0.073999	6.85749	8.2275	8.624003
250.550003	-0.291611	1.737926	1.872527	-0.410297	0.073127	7.29108	9.18092	8.076827
250.649994	-0.135241	1.905651	1.857308	-0.43848	0.072098	8.24102	10.18026	5.846243
250.75	-0.020728	2.018376	1.839571	-0.457085	0.070917	9.50045	11.48482	2.506607
250.850006	-0.041361	2.021412	1.818781	-0.465142	0.069498	11.20013	12.8656	-0.92146
250.949997	-0.036523	1.848837	1.796632	-0.463232	0.068293	12.98941	13.45118	-3.442029
251.050003	-0.02289	1.6282	1.774132	-0.452631	0.067837	14.47601	13.76335	-4.597127
251.149994	-0.017313	1.425985	1.753247	-0.435259	0.067463	16.07542	14.09992	-4.691154
251.25	-0.078115	1.296883	1.736625	-0.412279	0.067007	15.87005	14.01717	-4.146516
251.350006	-0.143929	1.269467	1.726353	-0.38547	0.066254	11.22755	11.72644	-3.777797
251.449997	-0.202532	1.240977	1.723769	-0.356526	0.065393	6.63574	9.17492	-3.803728
251.550003	-0.158725	1.146766	1.729646	-0.326789	0.064637	4.38503	7.27076	-4.158692
251.649994	-0.098888	0.986299	1.743176	-0.299741	0.064014	3.56427	6.11019	-4.763389
251.75	0.029537	0.766804	1.763166	-0.276073	0.063553	3.38649	5.44721	-5.237507
251.850006	0.130437	0.602441	1.787115	-0.258373	0.063182	3.40908	5.38715	-5.432212
251.949997	0.182006	0.484861	1.812375	-0.247211	0.062951	4.10006	5.52707	-5.101376
252.050003	0.160091	0.373545	1.83621	-0.243312	0.062581	6.18727	7.24025	-4.103126
252.149994	0.05535	0.286363	1.856912	-0.247082	0.062207	6.24349	9.44513	-2.143416
252.25	-0.099312	0.244711	1.872018	-0.25942	0.061503	6.34035	7.89874	0.27284
252.350006	-0.247141	0.197735	1.881179	-0.278126	0.060793	8.32859	9.38143	2.842786
252.449997	-0.398706	0.111368	1.884868	-0.301717	0.060197	8.77917	10.65473	4.761803
252.550003	-0.235143	0.030728	1.884829	-0.324653	0.059004	7.74271	9.71843	6.070111
252.649994	-0.273953	-0.002302	1.882401	-0.348741	0.057904	8.27938	10.28732	5.599452
252.75	-0.15818	-0.06258	1.878237	-0.369128	0.056952	7.83274	9.98682	4.150548
252.850006	-0.007676	-0.10015	1.872363	-0.385421	0.056244	7.26051	8.97966	1.958805
252.949997	0.119591	-0.127585	1.863251	-0.397783	0.055683	6.74084	8.47875	-0.345767
253.050003	0.168159	-0.135951	1.850405	-0.405737	0.055546	6.23771	7.98309	-1.889929
253.149994	0.149429	-0.149722	1.834056	-0.410519	0.05552	6.20732	7.72499	-2.26199
253.25	-0.009334	-0.184673	1.814853	-0.414435	0.055288	6.15355	7.77766	-1.662822
253.350006	-0.223115	-0.202844	1.794362	-0.417726	0.054877	7.38137	8.31817	-0.73887
253.449997	-0.46194	-0.196857	1.77421	-0.420072	0.054011	7.86208	9.50615	-0.063501
253.550003	-0.609608	-0.232414	1.756189	-0.41991	0.052958	7.53638	8.97484	0.165982
253.649994	-0.595873	-0.251149	1.741486	-0.41657	0.051876	8.43141	9.54479	-0.33999
253.75	-0.434813	-0.250506	1.731542	-0.408754	0.050789	8.33043	10.32832	-1.482301
253.850006	-0.155663	-0.300032	1.726191	-0.39581	0.050052	8.48991	10.30509	-2.855592
253.949997	0.15223	-0.347536	1.724933	-0.377933	0.049561	8.3758	10.89581	-3.941694
254.050003	0.384812	-0.36672	1.727149	-0.356236	0.049491	8.21606	10.41878	-4.519236
254.149994	0.483619	-0.374904	1.732964	-0.333215	0.04975	8.25389	9.74231	-4.668831
254.25	0.390756	-0.340749	1.741509	-0.311739	0.050232	8.19311	9.23016	-4.470024
254.350006	0.293938	-0.355392	1.752102	-0.293686	0.05086	8.46986	9.2004	-3.743577
254.449997	-0.019828	-0.348964	1.764205	-0.282027	0.051635	8.41635	9.27523	-2.970268
254.550003	-0.208758	-0.352708	1.778159	-0.275448	0.052457	8.17831	9.23648	-2.001897
254.649994	-0.310477	-0.339855	1.793401	-0.274036	0.053349	7.73238	9.19944	-1.174118
254.75	-0.290061	-0.318255	1.809167	-0.277028	0.054324	7.00427	8.67059	-0.486346
254.850006	-0.210185	-0.294214	1.823881	-0.284081	0.05567	6.12509	7.75646	0.068403
254.949997	-0.104834	-0.232161	1.835727	-0.294632	0.057182	5.11778	6.82841	0.532834
255.050003	-0.044294	-0.18643	1.843007	-0.307748	0.058311	4.38127	5.96203	0.996677
255.149994	-0.060755	-0.143914	1.845152	-0.322467	0.059097	4.08622	5.72309	1.478254
255.25	-0.101518	-0.116617	1.84272	-0.33741	0.05948	4.31699	5.83795	1.791883
255.350006	-0.172532	-0.105924	1.837456	-0.351064	0.059633	6.31119	8.10835	1.795525
255.449997	-0.210194	-0.102263	1.831211	-0.362617	0.059883	6.34674	8.35275	1.21303
255.550003	-0.182734	-0.135125	1.825829	-0.371216	0.060402	6.94629	8.39011	0.143844
255.649994	-0.162037	-0.18777	1.82191	-0.377118	0.061051	7.32339	8.79906	-0.997603
255.75	-0.16537	-0.21921	1.818271	-0.379991	0.06161	8.73994	9.77892	-1.805377
255.850006	-0.199915	-0.195248	1.813712	-0.381215	0.061734	9.89857	11.53867	-2.103544
255.949997	-0.251691	-0.137439	1.806547	-0.382791	0.06136	10.17146	11.72933	-1.841567
256.049988	-0.277391	-0.061648	1.796085	-0.385955	0.060743	11.5578	12.65748	-0.980307
256.149994	-0.219659	0.054816	1.782714	-0.391285	0.060182	12.89439	13.84342	0.259442
256.25	-0.069746	0.155294	1.767062	-0.397979	0.059955	14.45771	14.08975	1.30766
256.350006	0.172585	0.202727	1.751462	-0.403494	0.060373	14.17589	13.755	1.706405
256.450012	0.346749	0.193587	1.738169	-0.404898	0.061635	10.82969	11.94804	1.054449
256.549988	0.455089	0.095034	1.729903	-0.400156	0.063388	6.95181	8.93116	-0.504043
256.649994	0.355522	-0.017947	1.726721	-0.388523	0.065338	4.87485	6.69813	-2.34187
256.75	0.108536	-0.038291	1.728072	-0.371272	0.067342	3.58555	5.64611	-3.829107
256.850006	-0.210887	0.040656	1.733328	-0.350708	0.069048	3.56418	5.22464	-4.714466
256.950012	-0.508418	0.178864	1.740621	-0.330609	0.070248	3.32081	5.40492	-4.932875
257.049988	-0.707136	0.316139	1.747838	-0.314396	0.070945	5.51591	5.70296	-4.381181
257.149994	-0.775228	0.469847	1.753433	-0.305508	0.0709	7.07328	9.00299	-2.995279
257.25	-0.575688	0.494228	1.758165	-0.303552	0.07072	6.49694	9.53034	-0.967937
257.350006	-0.220087	0.545165	1.760276	-0.307724	0.070707	6.81449	8.40242	0.914278
257.450012	0.167988	0.647338	1.762549	-0.315411	0.07096	9.69408	11.40142	2.064968
257.549988	0.556054	0.724123	1.767643	-0.323825	0.071534	9.33572	10.87568	2.156353
257.649994	0.672645	0.82844	1.776472	-0.330967	0.072188	8.08312	9.39342	1.173405
257.75	0.598367	0.882293	1.787537	-0.335853	0.072912	7.91979	9.31763	-0.472105
257.850006	0.238672	0.865548	1.798567	-0.338486	0.07379	6.8109	8.14689	-2.135076
257.950012	-0.191377	0.747546	1.80674	-0.340627	0.074754	6.98658	8.18104	-3.271447
258.049988	-0.526891	0.653498	1.809355	-0.341996	0.075656	6.71868	8.32171	-2.874394
258.149994	-0.690657	0.597095	1.808067	-0.343571	0.075704	7.32138	8.76191	-1.557164
258.25	-0.681508	0.563063	1.804387	-0.348616	0.076387	7.70987	9.30671	-0.068573
258.350006	-0.433239	0.591963	1.800253	-0.354096	0.077287	7.75856	9.48987	1.072359
258.450012	-0.065179	0.636129	1.798816	-0.358628	0.078625	7.8175	9.4386	1.360089
258.549988	0.300717	0.679685	1.802093	-0.360022	0.080277	7.20587	8.82015	0.619836
258.649994	0.486127	0.647179	1.809328	-0.357616	0.081941	6.94217	8.15117	-0.861915
258.75	0.402057	0.533371	1.818132	-0.352244	0.083231	6.20198	7.34752	-2.453286
258.850006	0.143284	0.397325	1.826298	-0.344451	0.084397	5.85097	6.85004	-3.372989
258.950012	-0.219009	0.365378	1.831343	-0.336995	0.085314	5.37955	6.49484	-3.367786
259.049988	-0.466118	0.388026	1.833054	-0.331959	0.086052	6.42197	7.52202	-2.490022
259.149994	-0.628061	0.458359	1.831655	-0.331874	0.086433	7.60486	9.06937	-0.919815
259.25	-0.601588	0.531013	1.828046	-0.337004	0.086413	6.7883	8.50156	0.735305
259.350006	-0.48639	0.600104	1.823928	-0.346072	0.08623	8.2475	8.97056	1.977766
259.450012	-0.272798	0.660704	1.821431	-0.356327	0.085745	9.00591	10.48397	2.306455
259.549988	-0.033739	0.703687	1.821375	-0.365438	0.085307	9.03148	9.91456	1.62038
259.649994	0.195306	0.716935	1.823818	-0.372608	0.085098	9.40946	10.28528	0.168714
259.75	0.304873	0.737625	1.826076	-0.37778	0.085019	9.24657	10.55784	-1.474123
259.850006	0.316841	0.768368	1.824782	-0.380875	0.084875	9.05653	10.12984	-2.500602
259.950012	0.175477	0.819659	1.818501	-0.383924	0.08475	8.73758	10.37724	-2.463871
260.049988	0.047787	0.839439	1.807874	-0.38711	0.084611	8.92867	10.15211	-1.457157
260.149994	-0.183838	0.891577	1.793607	-0.390618	0.084303	9.14848	10.04334	-0.055486
260.25	-0.373234	0.936066	1.778726	-0.393141	0.083903	9.23098	9.59671	1.036552
260.350006	-0.444886	0.94528	1.767096	-0.392394	0.083653	8.81718	9.2581	1.257802
260.450012	-0.361517	0.965732	1.761117	-0.387085	0.083512	7.90814	8.61289	0.314343
260.549988	-0.188351	1.056961	1.761855	-0.377038	0.08341	6.51454	7.64566	-1.511367
260.649994	-0.011178	1.172417	1.768026	-0.36386	0.083149	5.27682	7.08652	-3.434519
260.75	0.105603	1.244463	1.777637	-0.34919	0.082794	4.62648	6.87113	-4.752151
260.850006	0.164915	1.300734	1.788415	-0.335335	0.082408	4.33363	6.75283	-5.207067
260.950012	0.108712	1.373572	1.798428	-0.324787	0.081818	4.36612	6.75958	-4.67268
261.049988	0.050389	1.434685	1.806267	-0.318998	0.081093	5.23198	7.06961	-3.078469
261.149994	-0.049922	1.501721	1.810398	-0.318986	0.08035	5.43534	7.55135	-0.782976
261.25	-0.136857	1.576452	1.812021	-0.323442	0.07978	6.11326	7.31465	1.562816
261.350006	-0.149862	1.636291	1.812039	-0.329974	0.079199	7.00453	7.76428	3.149661
261.450012	-0.139388	1.676813	1.813188	-0.33565	0.078894	6.82149	8.21851	3.447249
261.549988	-0.10207	1.747052	1.81764	-0.338636	0.078702	7.13073	8.47201	2.341229
261.649994	-0.060401	1.828682	1.82533	-0.338201	0.078582	7.91304	9.35798	0.204827
261.75	-0.086647	1.841689	1.833654	-0.335809	0.07819	8.66279	10.31526	-2.148158
261.850006	-0.107024	1.735789	1.84036	-0.331289	0.077754	10.0958	11.24427	-3.777156
261.950012	-0.111182	1.646338	1.844909	-0.325588	0.077304	11.81203	12.39874	-3.989656
262.049988	-0.072704	1.63556	1.846131	-0.322091	0.077018	13.59596	13.58532	-3.249304
262.149994	-0.003133	1.687571	1.845471	-0.322092	0.076856	15.32515	14.20858	-1.813239
262.25	0.070778	1.7524	1.844054	-0.32625	0.076806	16.839	15.2606	-0.151913
262.350006	0.046259	1.800598	1.842769	-0.333597	0.076824	15.8972	15.72371	1.141561
262.450012	-0.024299	1.794628	1.842605	-0.342448	0.076675	11.17001	12.3269	1.768426
262.549988	-0.157281	1.743037	1.843806	-0.350488	0.076203	7.04569	8.89466	1.485282
262.649994	-0.356688	1.705499	1.845633	-0.357445	0.075395	4.49915	6.55093	0.564461
262.75	-0.512531	1.693908	1.846171	-0.363203	0.074142	3.49613	5.41456	-0.614346
262.850006	-0.571904	1.61113	1.844626	-0.367706	0.072745	3.04774	4.98463	-1.464158
262.950012	-0.473276	1.473793	1.839549	-0.370937	0.071308	3.00632	4.50557	-1.723515
263.049988	-0.236491	1.37294	1.831338	-0.373185	0.069749	2.76627	4.84953	-1.374841
263.149994	0.067149	1.239717	1.82161	-0.374741	0.068445	4.20454	5.00336	-0.769796
263.25	0.316377	1.127276	1.811573	-0.376186	0.06727	4.5241	6.65124	-0.140479
263.350006	0.42016	1.065963	1.801761	-0.377454	0.066124	4.02921	6.56956	0.159258
263.450012	0.340357	0.971791	1.793335	-0.37833	0.06507	4.79393	6.64385	0.22602
263.549988	0.183759	0.870833	1.78537	-0.379544	0.064193	5.87742	7.63442	-0.056715
263.649994	-0.018202	0.806244	1.776765	-0.380756	0.063614	8.28113	10.21527	-0.44797
263.75	-0.104885	0.75187	1.767123	-0.382342	0.063596	7.98871	10.35123	-0.803054
263.850006	-0.138902	0.642328	1.755877	-0.383161	0.06416	8.69195	10.32029	-0.901868
263.950012	-0.10129	0.491705	1.74329	-0.382482	0.064881	9.89463	11.48311	-0.848692
264.049988	-0.06116	0.328175	1.730683	-0.379651	0.065576	10.9924	11.93787	-0.838255
264.149994	-0.082366	0.156174	1.719808	-0.374118	0.065774	11.88752	12.4665	-1.006901
264.25	-0.161796	0.006585	1.712053	-0.366388	0.065573	12.78334	13.5304	-1.459941
264.350006	-0.264972	-0.064486	1.708056	-0.356003	0.06506	13.78232	13.7884	-2.111716
264.450012	-0.267781	-0.04776	1.708107	-0.344172	0.064411	14.4705	14.24851	-2.810802
264.549988	-0.244664	-0.013845	1.711734	-0.331387	0.063977	13.13058	13.80264	-3.374743
264.649994	-0.121811	-0.000177	1.718514	-0.318333	0.063741	10.02258	11.02813	-3.707768
264.75	-0.004573	-0.006153	1.727954	-0.30661	0.063526	7.66976	8.97216	-3.746749
264.850006	0.049583	-0.020713	1.739094	-0.296792	0.06317	5.69824	7.10708	-3.429893
264.950012	0.040211	-0.04887	1.751369	-0.291021	0.062765	4.52113	6.16254	-2.824885
265.049988	-0.009995	-0.093336	1.763415	-0.289759	0.062367	4.00443	5.65703	-1.818398
265.149994	-0.073986	-0.089796	1.774009	-0.293673	0.061932	3.93918	5.59237	-0.608524
265.25	-0.142721	-0.080355	1.782324	-0.303431	0.061568	4.39913	5.9252	0.73014
265.350006	-0.172383	-0.097017	1.787646	-0.317676	0.06108	5.42623	7.10226	1.966099
265.450012	-0.182734	-0.093214	1.788975	-0.335575	0.060409	4.3507	6.66216	2.915538
265.549988	-0.126633	-0.076915	1.786082	-0.354701	0.059904	5.10763	6.76118	3.383505
265.649994	-0.024249	-0.045591	1.779546	-0.372515	0.059647	5.92822	8.17697	3.17752
265.75	0.087632	-0.029691	1.77043	-0.386499	0.059653	5.4814	7.67135	2.335063
265.850006	0.151089	0.025814	1.759845	-0.395147	0.059932	5.6252	7.29378	0.939521
265.950012	0.152368	0.063505	1.749215	-0.397056	0.060245	5.76848	7.52501	-0.554645
266.049988	0.001871	0.096388	1.73853	-0.393441	0.060608	5.85027	7.43498	-1.712862
266.149994	-0.170144	0.161533	1.729158	-0.384473	0.06092	6.89129	8.26829	-2.472486
266.25	-0.352712	0.207173	1.722557	-0.372593	0.060946	6.80494	8.28584	-2.95579
266.350006	-0.483004	0.209889	1.718784	-0.36041	0.060598	7.31551	8.50305	-3.232607
266.450012	-0.532091	0.190295	1.717238	-0.350076	0.060093	8.38097	9.9349	-3.142545
266.549988	-0.428716	0.13416	1.716741	-0.34325	0.0597	8.60017	10.57058	-2.61013
266.649994	-0.198425	0.079558	1.716082	-0.340934	0.059463	9.09734	11.36374	-1.710535
266.75	0.066814	0.0334	1.714116	-0.342832	0.059494	9.45053	11.49991	-0.581376
266.850006	0.299969	-0.034306	1.710795	-0.347453	0.05972	9.58129	11.24759	0.484804
266.950012	0.400532	-0.096515	1.706938	-0.352632	0.060303	9.0617	10.78694	1.11938
267.049988	0.376631	-0.128934	1.704399	-0.355923	0.061111	8.65368	9.7529	1.031354
267.149994	0.246732	-0.146375	1.704266	-0.355296	0.062248	8.3976	9.21667	0.181964
267.25	0.022756	-0.227822	1.706969	-0.350603	0.063576	8.05159	9.05641	-1.135585
267.350006	-0.1513	-0.359182	1.71248	-0.342651	0.065108	7.84491	8.95707	-2.426941
267.450012	-0.285551	-0.447171	1.720756	-0.333034	0.066866	7.25228	8.75249	-3.263312
267.549988	-0.320378	-0.454677	1.730523	-0.323733	0.068735	6.56936	8.27235	-3.672894
267.649994	-0.313402	-0.450626	1.741192	-0.316866	0.070433	6.17369	7.83279	-3.585577
267.75	-0.292144	-0.378815	1.75128	-0.314548	0.071636	5.90361	7.5385	-2.967172
267.850006	-0.174598	-0.38974	1.760425	-0.316731	0.072463	6.16292	7.53122	-1.660044
267.950012	-0.104447	-0.361762	1.767487	-0.323666	0.073252	6.42215	8.08512	-0.195721
268.049988	-0.064195	-0.312351	1.773008	-0.333698	0.073867	6.20294	7.83493	1.03658
268.149994	-0.034526	-0.257344	1.778113	-0.345076	0.074647	6.6671	8.05054	1.800156
268.25	-0.061057	-0.182091	1.783378	-0.356485	0.075315	6.59064	8.57639	1.827451
268.350006	-0.076302	-0.14382	1.788117	-0.366902	0.07575	6.31189	7.95911	1.285052
268.450012	-0.165678	-0.114351	1.791155	-0.375201	0.076027	6.27493	7.62586	0.415128
268.549988	-0.248035	-0.109069	1.791119	-0.381998	0.076111	5.87567	7.41721	-0.489425
268.649994	-0.269005	-0.122457	1.786992	-0.384704	0.075361	5.73056	6.92765	-0.888952
268.75	-0.249797	-0.129835	1.779804	-0.384878	0.074753	5.61968	7.01822	-0.974291
268.850006	-0.167565	-0.093244	1.771391	-0.382118	0.074287	6.13516	7.31754	-0.863093
268.950012	-0.045411	-0.058263	1.764429	-0.37618	0.074068	7.17399	8.90515	-0.857654
269.049988	0.085858	-0.023399	1.761044	-0.368392	0.074311	6.54064	8.93352	-1.204571
269.149994	0.126826	0.022966	1.761528	-0.359457	0.074613	7.16882	8.69404	-1.853641
269.25	0.077289	0.109204	1.764789	-0.350793	0.075005	7.93879	10.35861	-2.516412
269.350006	-0.007204	0.243303	1.768763	-0.343355	0.075422	7.9789	10.25413	-2.869429
269.450012	-0.079219	0.38644	1.770846	-0.338177	0.075812	8.33096	9.815	-2.685776
269.549988	-0.172486	0.461841	1.77075	-0.33563	0.076267	8.59999	9.51214	-1.870745
269.649994	-0.243972	0.509987	1.76825	-0.336326	0.076641	7.95964	8.18543	-0.693963
269.75	-0.276947	0.530543	1.764337	-0.339279	0.077042	7.10936	7.66707	0.466947
269.850006	-0.241068	0.557996	1.760707	-0.342919	0.077431	6.40743	7.65219	1.076752
269.950012	-0.159946	0.601607	1.75963	-0.346044	0.077902	6.32704	7.69309	0.898803
270.049988	-0.027809	0.593525	1.761984	-0.347528	0.078514	6.03112	8.10428	-0.050016
270.149994	0.082059	0.520714	1.767091	-0.347267	0.079229	6.89576	8.64094	-1.385141
270.25	0.153168	0.399189	1.773375	-0.3459	0.079912	6.95662	9.10288	-2.454688
270.350006	0.149625	0.345088	1.778549	-0.344181	0.08054	7.1203	8.72423	-2.88833
270.450012	0.044679	0.330928	1.781428	-0.342756	0.081221	7.92741	8.9378	-2.590241
270.549988	-0.081723	0.32442	1.781983	-0.34227	0.081704	6.99498	8.28905	-1.7259
270.649994	-0.261036	0.415696	1.780148	-0.343118	0.081985	7.21173	7.84842	-0.49037
270.75	-0.371336	0.533741	1.776805	-0.344506	0.08217	6.91415	7.71675	0.597694
270.850006	-0.385072	0.596839	1.774443	-0.344782	0.08231	6.89173	7.7084	1.094531
270.950012	-0.36104	0.666266	1.775317	-0.343087	0.082322	6.9286	7.9726	0.595563
271.049988	-0.263756	0.693563	1.781076	-0.338392	0.082113	7.9028	8.98522	-0.743052
271.149994	-0.172548	0.676663	1.790999	-0.332451	0.081514	7.43111	9.39888	-2.395825
271.25	-0.085519	0.680282	1.80299	-0.326075	0.080938	8.0325	9.18156	-3.606668
271.350006	0.023232	0.750543	1.814934	-0.321395	0.080283	8.54342	9.85964	-4.058311
271.450012	0.116432	0.858448	1.825716	-0.319796	0.079756	8.07664	9.08928	-3.635671
271.549988	0.194643	0.965394	1.833865	-0.32354	0.079492	7.79342	8.4081	-2.350647
271.649994	0.116122	1.08317	1.838366	-0.333709	0.079473	6.90679	7.8087	-0.370815
271.75	0.012758	1.136098	1.838885	-0.34813	0.079418	6.39263	7.30427	1.839837
271.850006	-0.176152	1.198854	1.836424	-0.364692	0.078956	6.04215	6.93086	3.569492
271.950012	-0.368933	1.306542	1.832723	-0.380423	0.078435	6.00318	7.04381	4.29733
272.049988	-0.443824	1.464783	1.828681	-0.393012	0.077978	6.19567	7.2289	3.800532
272.149994	-0.391786	1.612429	1.823656	-0.401811	0.077625	6.73865	7.93674	2.326574
272.25	-0.28608	1.724259	1.816234	-0.407431	0.077337	6.16204	8.00954	0.423116
272.350006	-0.158391	1.711708	1.805282	-0.409862	0.077043	6.93385	8.22632	-1.192488
272.450012	-0.020785	1.568861	1.790662	-0.409416	0.07684	6.63574	8.20148	-1.926937
272.549988	0.001868	1.453491	1.772611	-0.407448	0.076311	6.14672	7.66226	-1.752843
272.649994	-0.058704	1.406253	1.752674	-0.403588	0.075435	6.50613	7.84457	-1.153033
272.75	-0.134835	1.433874	1.73442	-0.396831	0.074408	6.26897	7.59171	-0.815599
272.850006	-0.167087	1.442053	1.721465	-0.3863	0.07341	6.87264	8.03127	-1.097947
272.950012	-0.114545	1.430421	1.716328	-0.371032	0.073018	7.68885	8.80173	-2.187545
273.049988	0.000909	1.359931	1.719666	-0.351353	0.072973	6.92151	8.23585	-3.697533
273.149994	0.113403	1.233185	1.730416	-0.328699	0.073054	7.72835	8.87496	-5.10774
273.25	0.206244	1.071159	1.746645	-0.305229	0.073215	8.29137	9.82442	-6.080445
273.350006	0.224443	0.878578	1.766512	-0.283586	0.073556	8.25871	9.69146	-6.357275
273.450012	0.199196	0.705261	1.788157	-0.266698	0.074031	8.71997	9.9851	-5.824245
273.549988	0.066614	0.619506	1.808791	-0.257792	0.074436	8.14801	9.44298	-4.332496
273.649994	-0.160354	0.621871	1.827031	-0.257964	0.074837	7.34275	8.64276	-2.061748
273.75	-0.374255	0.633754	1.841328	-0.267423	0.07504	6.5966	8.16155	0.475092
273.850006	-0.568926	0.661215	1.851824	-0.282966	0.075032	6.74084	8.15973	3.023926
273.950012	-0.661927	0.685925	1.858443	-0.303335	0.074556	6.36715	8.19474	4.694805
274.049988	-0.643343	0.689903	1.862958	-0.324961	0.073722	7.89281	8.73472	5.23545
274.149994	-0.473399	0.614817	1.866114	-0.345876	0.072649	8.03049	10.19675	4.540737
274.25	-0.283769	0.567662	1.866975	-0.364359	0.071434	7.54479	8.95825	2.918032
274.350006	-0.043491	0.525563	1.864796	-0.379407	0.070288	9.11871	9.90674	0.832903
274.450012	0.20817	0.436185	1.859146	-0.389955	0.069433	8.08496	9.98543	-1.134098
274.549988	0.313955	0.28848	1.850347	-0.395936	0.069132	7.95298	9.01381	-2.294032
274.649994	0.290956	0.192512	1.840343	-0.397198	0.069124	7.30737	8.99582	-2.55121
274.75	0.095495	0.20682	1.831484	-0.394236	0.069054	6.57146	8.23638	-2.309718
274.850006	-0.221949	0.263962	1.82566	-0.387452	0.068672	6.24498	8.16048	-2.225317
274.950012	-0.549783	0.293734	1.824739	-0.378021	0.067743	5.92296	8.15074	-2.357083
275.049988	-0.748316	0.333791	1.827863	-0.36733	0.066543	6.0059	8.17055	-2.58292
275.149994	-0.716722	0.390254	1.832403	-0.357471	0.065431	6.73514	8.40531	-2.682008
275.25	-0.470285	0.423606	1.836302	-0.350311	0.064581	6.66508	8.54127	-2.41749
275.350006	-0.054969	0.367527	1.8381	-0.346813	0.063973	7.04814	8.3323	-1.698322
275.450012	0.312897	0.301223	1.837163	-0.347355	0.063451	7.18888	8.3505	-0.536779
275.549988	0.567906	0.248194	1.832966	-0.351269	0.06296	6.64161	8.2624	0.751651
275.649994	0.598033	0.232532	1.826116	-0.357855	0.062331	6.48126	8.23885	1.817521
275.75	0.417476	0.182647	1.817613	-0.36539	0.061858	6.10932	8.20148	2.337245
275.850006	0.130892	0.068061	1.808885	-0.372157	0.061487	5.97148	7.92004	2.142928
275.950012	-0.170578	-0.02847	1.80069	-0.377216	0.061338	5.87366	7.85046	1.257122
276.049988	-0.388835	-0.031321	1.792102	-0.378851	0.061325	6.04417	7.72745	-0.092581
276.149994	-0.453164	-0.031504	1.782526	-0.377095	0.061389	6.30979	7.60423	-1.412938
276.25	-0.369971	-0.100565	1.773333	-0.371447	0.061425	6.33851	7.71246	-2.271031
276.350006	-0.215846	-0.15249	1.765165	-0.362328	0.061149	6.34158	7.90773	-2.729898
276.450012	-0.028582	-0.134954	1.759745	-0.351295	0.06079	6.25269	7.9149	-3.01415
276.549988	0.165666	-0.125984	1.758186	-0.339175	0.060362	6.32791	8.04251	-3.258671
276.649994	0.219542	-0.130045	1.761015	-0.327364	0.060088	6.45008	8.30051	-3.432206
276.75	0.1569	-0.169499	1.767748	-0.31726	0.059773	6.56306	8.21187	-3.481205
276.850006	0.02639	-0.184343	1.777057	-0.309247	0.059365	6.88902	8.32727	-3.371237
276.950012	-0.123279	-0.221271	1.787818	-0.303754	0.058838	7.3318	8.55305	-3.039582
277.049988	-0.239148	-0.282209	1.799516	-0.301471	0.058524	7.7512	8.93469	-2.470498
277.149994	-0.278924	-0.296358	1.811505	-0.302041	0.058354	8.01735	9.2201	-1.756032
277.25	-0.249641	-0.270353	1.823129	-0.305012	0.058458	8.1763	9.37779	-0.949404
277.350006	-0.153141	-0.24643	1.833624	-0.31018	0.058321	8.0917	9.39652	-0.159811
277.450012	-0.080741	-0.225688	1.842417	-0.317273	0.058122	7.68184	9.17674	0.426617
277.549988	-0.05357	-0.212049	1.849335	-0.326135	0.057875	7.12206	8.62338	1.054619
277.649994	-0.052577	-0.157923	1.852491	-0.337669	0.057227	6.66867	8.05611	1.430378
277.75	-0.068707	-0.098532	1.851116	-0.351815	0.056354	6.14129	7.54985	1.742962
277.850006	-0.025176	-0.037428	1.845785	-0.367572	0.055579	5.41878	7.00099	1.962895
277.950012	0.0499	0.011134	1.836551	-0.382835	0.05506	5.08748	6.49591	2.04584
278.049988	0.150876	0.081382	1.824005	-0.395493	0.054592	5.02329	6.43499	1.780372
278.149994	0.206865	0.191446	1.808952	-0.402916	0.05423	5.41808	6.79769	1.00152
278.25	0.122854	0.275855	1.794476	-0.403158	0.053815	6.26941	7.92422	-0.013169
278.350006	-0.017938	0.310206	1.782502	-0.395588	0.053185	5.83749	8.03737	-1.183626
278.450012	-0.180997	0.388502	1.775312	-0.381142	0.052138	6.33431	7.98138	-2.419104
278.549988	-0.293028	0.488165	1.773864	-0.362927	0.050683	6.80555	8.6525	-3.618409
278.649994	-0.308707	0.524834	1.777834	-0.34369	0.049308	6.62918	8.56044	-4.548778
278.75	-0.19389	0.550844	1.785422	-0.327464	0.048079	6.56244	8.27728	-4.98204
278.850006	0.005768	0.596881	1.793779	-0.317267	0.047009	6.60465	7.97678	-4.535323
278.950012	0.198793	0.643731	1.800735	-0.31578	0.045995	6.59476	7.88461	-3.047707
279.049988	0.325374	0.645105	1.804157	-0.323502	0.04494	6.33291	7.59984	-0.754077
279.149994	0.289928	0.650732	1.80345	-0.338257	0.044123	6.14821	7.50285	1.741078
279.25	0.190375	0.686931	1.798969	-0.35636	0.04342	5.95195	7.45928	3.681801
279.350006	0.068369	0.731895	1.793424	-0.373777	0.04299	5.91902	7.58582	4.386995
279.450012	-0.067491	0.733093	1.789355	-0.385827	0.042911	5.85938	7.73184	3.635899
279.549988	-0.180148	0.70002	1.788286	-0.390611	0.042939	6.7474	8.26572	1.584216
279.649994	-0.280357	0.638592	1.790114	-0.387509	0.042825	7.01372	8.9302	-1.133891
279.75	-0.339449	0.533224	1.793117	-0.378073	0.04268	6.90285	8.2063	-3.524828
279.850006	-0.328146	0.398564	1.796469	-0.363347	0.042497	7.56362	8.48742	-4.809238
279.950012	-0.296939	0.304357	1.799499	-0.346836	0.042294	7.48375	8.90301	-4.848802
280.049988	-0.227084	0.276176	1.802165	-0.332017	0.042029	7.53927	8.55669	-3.998415
280.149994	-0.126686	0.274745	1.803947	-0.322188	0.041469	7.44679	8.43251	-2.45561
280.25	0.01115	0.356958	1.804977	-0.318164	0.04103	7.15919	8.18842	-0.678135
280.350006	0.137546	0.420885	1.806061	-0.319001	0.041169	6.79417	7.77059	0.780879
280.450012	0.233315	0.491087	1.808538	-0.323126	0.04151	6.42819	7.73666	1.53266
280.549988	0.262088	0.481496	1.81273	-0.328142	0.042313	6.19094	7.5521	1.443648
280.649994	0.18701	0.357506	1.817706	-0.332332	0.043386	6.00957	7.50253	0.600061
280.75	0.010219	0.154783	1.822526	-0.33514	0.04463	5.88268	7.53304	-0.639246
280.850006	-0.171196	-0.048153	1.826014	-0.336143	0.045731	6.12228	7.64534	-1.706215
280.950012	-0.315802	-0.157998	1.82659	-0.335966	0.046939	6.7136	8.08608	-2.139064
281.049988	-0.406332	-0.191755	1.823662	-0.33615	0.048081	6.73295	8.12119	-1.864267
281.149994	-0.407483	-0.182415	1.818092	-0.338104	0.04914	6.97694	8.02624	-1.036843
281.25	-0.377873	-0.149039	1.810043	-0.343115	0.049765	7.04087	8.24805	0.098916
281.350006	-0.292068	-0.178974	1.800041	-0.351752	0.04992	6.82955	8.1698	1.185037
281.450012	-0.173187	-0.251384	1.788883	-0.363051	0.049767	6.84803	8.16723	1.924758
281.549988	0.001202	-0.316707	1.777845	-0.375516	0.049778	6.83428	8.31796	1.961758
281.649994	0.170773	-0.430591	1.767763	-0.387083	0.050229	6.72367	8.27235	1.283429
281.75	0.309674	-0.576375	1.758041	-0.396297	0.05103	6.78384	8.3474	0.035378
