# Supplementary material for: Accurate time-series forecasting of floating platform motion via a reinforced fusion CNN–BiLSTM–attention model
Source: PLoS One. 2026 Feb 2;21(2):e0342081. doi: 10.1371/journal.pone.0342081 (PMC12863529; doi:10.1371/journal.pone.0342081)
Supplement: S1 Data — (ZIP) [file pone.0342081.s001.zip › S1 Dateset/Data for measured proportional model/data for dual-stage EWMA control limit/00_bainian_3.csv]

Time	Pitch	Yaw	Sway	Heave	Surge	Cable1	Cable2	Roll
281.850006	0.280225	-0.698668	1.747628	-0.401837	0.052313	7.01075	8.3915	-1.215603
281.950012	0.139229	-0.744768	1.736155	-0.401691	0.053876	7.01162	8.30875	-1.98653
282.049988	-0.104912	-0.77002	1.724395	-0.395628	0.055201	6.7742	8.16541	-2.243379
282.149994	-0.395178	-0.745953	1.71461	-0.384105	0.056125	6.50771	7.82294	-2.363457
282.25	-0.597666	-0.688658	1.709148	-0.368611	0.05672	6.45893	7.68431	-2.605193
282.350006	-0.663199	-0.636217	1.709664	-0.351554	0.057422	6.43493	7.66943	-3.018604
282.450012	-0.491998	-0.617485	1.715715	-0.335015	0.058444	7.02704	7.90623	-3.474742
282.549988	-0.144403	-0.617084	1.725973	-0.320654	0.059908	7.07871	8.43379	-3.815956
282.649994	0.211447	-0.621234	1.738003	-0.310042	0.061581	6.89444	8.14175	-3.749553
282.75	0.438434	-0.642629	1.750529	-0.304648	0.063061	7.44889	8.65967	-3.116814
282.850006	0.41506	-0.669512	1.761173	-0.305168	0.064041	7.14693	8.6358	-1.850492
282.950012	0.248069	-0.722217	1.768082	-0.311241	0.064591	7.15157	8.47725	-0.09529
283.049988	-0.051416	-0.763809	1.770888	-0.321622	0.065106	7.05462	8.61578	1.814682
283.149994	-0.296416	-0.807444	1.769852	-0.334464	0.065385	6.88052	8.08961	3.363841
283.25	-0.428327	-0.814837	1.765903	-0.346848	0.066081	6.88061	8.00686	4.019035
283.350006	-0.40012	-0.793325	1.760616	-0.356448	0.067124	7.05059	8.20908	3.493697
283.450012	-0.2195	-0.741096	1.756446	-0.362181	0.068369	8.22482	9.07708	1.913803
283.549988	0.02451	-0.622509	1.754013	-0.363344	0.069722	7.44766	8.97334	-0.26964
283.649994	0.201849	-0.50017	1.751521	-0.360776	0.071261	7.80603	8.69875	-2.267938
283.75	0.23737	-0.308509	1.748075	-0.353579	0.072295	8.58484	9.72711	-3.320839
283.850006	0.138785	-0.127438	1.744484	-0.345072	0.073207	7.9042	9.15951	-3.599191
283.950012	-0.087443	0.048493	1.741527	-0.337455	0.073927	7.62851	8.89391	-3.265035
284.049988	-0.301149	0.219818	1.739272	-0.332565	0.07415	6.99043	8.60261	-2.437756
284.149994	-0.505309	0.423348	1.737744	-0.332249	0.07409	6.13779	7.842	-1.344041
284.25	-0.583864	0.626191	1.736249	-0.335907	0.073796	5.52992	7.47138	-0.17761
284.350006	-0.552168	0.853145	1.734787	-0.343592	0.073129	5.02574	7.16585	0.683517
284.450012	-0.379042	1.094004	1.733387	-0.353192	0.072099	5.16402	6.8601	0.99161
284.549988	-0.150641	1.316238	1.732584	-0.363213	0.070929	5.1466	6.73688	0.762275
284.649994	0.099128	1.541046	1.732242	-0.372615	0.069713	6.34534	7.15889	0.072783
284.75	0.295078	1.714008	1.732117	-0.380199	0.06863	5.78993	7.95644	-0.771821
284.850006	0.40585	1.761519	1.7312	-0.385388	0.067835	5.82759	7.44387	-1.377877
284.950012	0.415442	1.729452	1.728534	-0.387499	0.067201	6.48152	7.82551	-1.627122
285.049988	0.269666	1.743907	1.724228	-0.386777	0.066724	5.90632	8.06199	-1.470806
285.149994	0.078584	1.820711	1.719297	-0.382927	0.066427	6.21643	7.70379	-1.134774
285.25	-0.126287	1.95394	1.714985	-0.376648	0.065999	6.69477	8.0788	-0.811875
285.350006	-0.281465	2.058616	1.712927	-0.368359	0.065452	7.38943	8.76266	-0.683064
285.450012	-0.352049	2.111428	1.713786	-0.357921	0.064825	7.7414	9.09827	-0.942619
285.549988	-0.329231	2.160751	1.71728	-0.345931	0.064057	8.98016	9.63044	-1.511527
285.649994	-0.173046	2.126848	1.723264	-0.333709	0.063175	10.34084	11.02085	-2.123197
285.75	-0.029903	2.05929	1.730124	-0.323167	0.062505	11.50525	11.9975	-2.479411
285.850006	0.088111	2.011544	1.736386	-0.316007	0.061967	13.08381	12.71219	-2.330361
285.950012	0.091701	2.025163	1.739992	-0.313605	0.061442	14.06572	13.77459	-1.481482
286.049988	0.033231	2.039015	1.73935	-0.317649	0.060679	12.5073	13.17766	-0.003022
286.149994	-0.167213	2.007258	1.732924	-0.32693	0.059684	9.21977	10.42392	1.777747
286.25	-0.33006	1.916132	1.72211	-0.339259	0.058403	6.80599	8.41334	3.194691
286.350006	-0.365841	1.769664	1.710807	-0.351486	0.05692	5.50873	7.09048	3.603046
286.450012	-0.255994	1.693763	1.702266	-0.35969	0.05601	4.62613	6.0966	2.585647
286.549988	-0.012346	1.655721	1.698956	-0.362427	0.055581	4.29063	5.76601	0.275191
286.649994	0.277231	1.570347	1.701021	-0.359417	0.055632	4.21584	5.68829	-2.463193
286.75	0.474879	1.454718	1.707566	-0.351383	0.056224	4.94596	5.992	-4.697011
286.850006	0.536905	1.323382	1.716037	-0.339808	0.056921	6.16099	7.38991	-5.886609
286.950012	0.329312	1.288084	1.726489	-0.327938	0.057477	5.61031	7.56077	-5.915153
287.049988	0.076808	1.262632	1.73783	-0.319251	0.057944	6.95873	8.27278	-4.911127
287.149994	-0.270382	1.263713	1.748755	-0.317027	0.058388	7.12451	9.60517	-2.979177
287.25	-0.475758	1.167866	1.758154	-0.322045	0.058683	6.832	9.03468	-0.396298
287.350006	-0.560046	1.07603	1.764517	-0.332778	0.058885	7.35002	9.19344	2.135126
287.450012	-0.459546	0.966833	1.768085	-0.346766	0.059098	7.34187	9.12343	3.856948
287.549988	-0.192124	0.782938	1.770634	-0.360816	0.059403	7.76793	8.66171	4.38516
287.649994	0.112849	0.601799	1.774249	-0.372418	0.060106	7.99861	8.56472	3.56758
287.75	0.363265	0.493327	1.778546	-0.380206	0.061199	8.00605	8.49834	1.702527
287.850006	0.421974	0.471381	1.782447	-0.383525	0.062412	7.28609	8.53988	-0.58135
287.950012	0.262176	0.445035	1.783669	-0.384202	0.063579	6.39894	8.34825	-2.555663
288.049988	0.012754	0.400753	1.781132	-0.381144	0.063992	6.0841	8.10449	-3.195963
288.149994	-0.312559	0.313789	1.775336	-0.378545	0.064402	5.62459	7.8694	-2.873293
288.25	-0.59211	0.272715	1.767263	-0.376559	0.063954	5.52099	7.65358	-1.599396
288.350006	-0.725883	0.204968	1.75788	-0.377444	0.063966	5.76769	7.94745	-0.241776
288.450012	-0.630237	0.132705	1.747193	-0.379098	0.063704	6.75651	8.56911	1.024979
288.549988	-0.390786	0.056278	1.736672	-0.381226	0.063798	6.60457	8.06221	1.687712
288.649994	-0.044785	0.046056	1.727589	-0.382277	0.063776	7.02047	8.07441	1.574527
288.75	0.267775	0.037588	1.720525	-0.381636	0.06398	7.29633	8.75527	0.505963
288.850006	0.476613	-0.02384	1.715213	-0.378248	0.064627	7.17521	8.78396	-1.017593
288.950012	0.558927	-0.085693	1.711408	-0.371977	0.065888	7.4037	8.65935	-2.415832
289.049988	0.464102	-0.121382	1.708516	-0.362423	0.067761	7.45257	9.07718	-3.189471
289.149994	0.245288	-0.122228	1.706813	-0.350663	0.069744	7.53428	9.31912	-3.431636
289.25	-0.07224	-0.152688	1.706694	-0.338407	0.071529	7.63981	9.44887	-3.332686
289.350006	-0.404335	-0.235906	1.709704	-0.326901	0.072911	7.89921	9.5039	-3.088708
289.450012	-0.642879	-0.390325	1.715994	-0.316573	0.074135	8.22123	9.46953	-2.806775
289.549988	-0.700759	-0.527023	1.726703	-0.307753	0.075263	8.18733	9.49887	-2.568815
289.649994	-0.543135	-0.598189	1.740596	-0.299982	0.076329	8.21492	9.43099	-2.549151
289.75	-0.230816	-0.618897	1.757327	-0.293052	0.077571	7.95675	9.22288	-2.611154
289.850006	0.094284	-0.588213	1.775472	-0.287639	0.078954	7.58104	9.06359	-2.665067
289.950012	0.319286	-0.513685	1.794195	-0.284438	0.080272	6.88586	8.60497	-2.551281
290.049988	0.321554	-0.390631	1.81226	-0.284602	0.081251	6.25934	8.01061	-2.141603
290.149994	0.141112	-0.249736	1.828872	-0.288294	0.082099	5.84843	7.50382	-1.474855
290.25	-0.146329	-0.118525	1.84348	-0.296591	0.082534	5.54376	7.10365	-0.589067
290.350006	-0.465907	-0.04044	1.85542	-0.309009	0.082743	5.47291	7.02539	0.670904
290.450012	-0.661311	0.089799	1.862684	-0.326771	0.082607	5.68686	7.29367	1.89044
290.549988	-0.72627	0.252029	1.864751	-0.34828	0.082419	6.32748	8.31443	3.02775
290.649994	-0.580857	0.401804	1.861728	-0.372248	0.0821	6.32301	8.82336	3.921647
290.75	-0.355953	0.551009	1.853344	-0.396061	0.081565	6.78095	8.77797	4.277895
290.850006	-0.119927	0.688027	1.840418	-0.417083	0.080606	7.2775	9.29322	3.93242
290.950012	0.048345	0.854043	1.824155	-0.432763	0.079287	7.54128	9.61952	2.836355
291.049988	0.184591	1.015694	1.806067	-0.441709	0.077921	7.74735	9.57541	1.176346
291.149994	0.240157	1.05427	1.787301	-0.442746	0.07675	7.61826	9.52852	-0.661372
291.25	0.282654	1.031582	1.769408	-0.435422	0.076351	7.39407	9.33829	-2.18632
291.350006	0.268279	1.056767	1.754453	-0.420242	0.076718	7.08685	8.85933	-3.261502
291.450012	0.1907	1.140076	1.745039	-0.399292	0.077467	6.31583	8.31978	-4.084152
291.549988	0.103905	1.192333	1.741922	-0.376002	0.078353	5.55497	7.82348	-4.909648
291.649994	-0.083176	1.267959	1.74525	-0.351413	0.078899	4.98239	7.32654	-5.38998
291.75	-0.193116	1.364796	1.753726	-0.327975	0.07894	4.85094	6.87659	-5.383533
291.850006	-0.303377	1.43593	1.765734	-0.309508	0.078892	5.0394	7.13266	-5.013535
291.950012	-0.331077	1.463889	1.779765	-0.296607	0.078579	5.67293	7.58047	-4.221839
292.049988	-0.234662	1.451061	1.795058	-0.288675	0.077966	7.6025	9.81114	-3.129019
292.149994	-0.079853	1.452326	1.811244	-0.285981	0.07722	6.80485	9.60282	-1.93708
292.25	0.102232	1.460735	1.827716	-0.286809	0.076457	7.8866	9.03115	-0.855631
292.350006	0.191087	1.481987	1.844378	-0.291131	0.076078	8.71551	10.96143	0.089777
292.450012	0.279503	1.585549	1.859975	-0.297865	0.075863	8.20721	10.41021	0.607262
292.549988	0.262168	1.700212	1.874045	-0.307173	0.076096	8.35189	10.30477	0.896617
292.649994	0.155647	1.843805	1.884894	-0.319002	0.076336	7.52605	9.62037	0.967217
292.75	-0.01757	1.907964	1.891459	-0.333312	0.076704	6.91853	8.62831	0.966397
292.850006	-0.177503	1.888983	1.893908	-0.349358	0.077209	6.55841	8.50487	1.109741
292.950012	-0.355136	1.839605	1.891734	-0.366606	0.07766	6.37976	8.32899	1.364945
293.049988	-0.483366	1.784097	1.884698	-0.382994	0.077842	6.54799	8.4795	1.611893
293.149994	-0.506413	1.681825	1.874071	-0.397053	0.07804	6.99174	9.33465	1.673188
293.25	-0.436806	1.60893	1.862054	-0.406577	0.078402	7.34292	9.49405	1.294514
293.350006	-0.281826	1.509101	1.850103	-0.410161	0.078668	7.34599	9.01274	0.515241
293.450012	-0.123167	1.396042	1.839273	-0.407395	0.078848	7.36429	9.25082	-0.540493
293.549988	-0.0082	1.307371	1.82906	-0.399226	0.078853	6.7883	8.62584	-1.560089
293.649994	0.04525	1.242167	1.819861	-0.386746	0.0788	6.43134	7.95569	-2.287836
293.75	0.043683	1.212181	1.811307	-0.372531	0.078658	6.0009	7.4489	-2.881629
293.850006	-0.013365	1.182077	1.803946	-0.356933	0.078218	5.48377	6.96223	-3.022151
293.950012	-0.042094	1.198866	1.79879	-0.341521	0.07762	5.23146	6.65424	-2.902406
294.049988	-0.042295	1.205282	1.796973	-0.327773	0.077562	5.16	6.5671	-2.868266
294.149994	0.033191	1.135537	1.79936	-0.314563	0.07785	5.86621	7.37364	-2.929105
294.25	0.123772	1.029826	1.806441	-0.302492	0.078516	5.77242	7.78055	-3.188249
294.350006	0.148696	0.963835	1.818149	-0.291827	0.079326	6.07237	7.79725	-3.566138
294.450012	0.150607	0.888569	1.833041	-0.282876	0.080043	6.7263	8.6996	-3.788914
294.549988	0.083305	0.794701	1.849057	-0.276399	0.080845	6.7009	8.83171	-3.618492
294.649994	-0.070738	0.774027	1.863961	-0.274627	0.081427	7.10585	8.74896	-2.976995
294.75	-0.218538	0.82855	1.876061	-0.278484	0.081782	7.59024	8.75581	-1.730598
294.850006	-0.336011	0.907191	1.8843	-0.289218	0.082002	7.91375	8.4795	-0.026176
294.950012	-0.36958	0.988712	1.888567	-0.30652	0.082395	8.11815	8.44011	1.790922
295.049988	-0.303145	1.072607	1.889607	-0.329335	0.082998	7.96725	8.55915	3.306926
295.149994	-0.204574	1.157778	1.888541	-0.35534	0.083831	7.69402	8.68708	4.145282
295.25	-0.111356	1.213991	1.885768	-0.382076	0.084491	7.29511	8.68826	4.145011
295.350006	-0.099107	1.251294	1.880398	-0.406999	0.084908	6.80599	8.37234	3.376046
295.450012	-0.178856	1.259055	1.871234	-0.427847	0.084851	6.54344	7.97646	2.126697
295.549988	-0.360911	1.218252	1.856721	-0.443631	0.084482	6.00309	7.44172	0.872514
295.649994	-0.482808	1.053586	1.836783	-0.453201	0.0838	5.85386	6.95238	-0.059131
295.75	-0.530197	0.838347	1.81187	-0.455792	0.082849	5.7979	6.75412	-0.379459
295.850006	-0.464532	0.701243	1.785106	-0.451608	0.081572	6.51725	7.46431	-0.455412
295.950012	-0.291526	0.599808	1.760673	-0.439791	0.080252	7.73991	8.79627	-0.731723
296.049988	-0.06171	0.509854	1.743335	-0.42012	0.079137	6.36478	7.96093	-1.660488
296.149994	0.171581	0.479346	1.735606	-0.393747	0.078176	6.89077	8.18039	-3.304663
296.25	0.384995	0.447323	1.738368	-0.362624	0.07767	7.44127	9.19858	-5.142148
296.350006	0.46735	0.436229	1.750106	-0.330035	0.077858	6.8764	8.57339	-6.69609
296.450012	0.426103	0.491244	1.768232	-0.29916	0.078446	6.62112	8.12623	-7.580271
296.549988	0.247037	0.558637	1.790195	-0.273497	0.079425	6.47697	8.16145	-7.522329
296.649994	0.004435	0.613007	1.812488	-0.255811	0.080077	5.94372	7.5173	-6.304667
296.75	-0.32706	0.663361	1.832155	-0.248995	0.080148	5.72329	7.19079	-3.953288
296.850006	-0.663487	0.715317	1.847646	-0.252726	0.079556	5.61723	7.12656	-0.868649
296.950012	-0.810147	0.79083	1.858323	-0.265755	0.07846	5.58264	7.11725	2.195811
297.049988	-0.804026	0.837542	1.864188	-0.284909	0.077237	5.96657	7.29592	4.804222
297.149994	-0.570092	0.948855	1.866595	-0.306623	0.07605	5.97253	7.72734	6.169858
297.25	-0.247767	1.136126	1.867185	-0.327274	0.075089	5.91981	7.97057	5.97134
297.350006	0.135419	1.290651	1.867992	-0.344086	0.074237	6.30409	8.15256	4.188672
297.450012	0.418976	1.385818	1.868851	-0.355556	0.073527	6.17255	8.32824	1.225051
297.549988	0.429213	1.374549	1.869826	-0.360158	0.072861	6.26127	8.44203	-1.937403
297.649994	0.308404	1.264694	1.871805	-0.358009	0.072318	6.43756	8.43754	-4.348302
297.75	0.03994	1.181897	1.875674	-0.351101	0.072161	6.43143	8.45938	-5.41639
297.850006	-0.268795	1.168128	1.88202	-0.34294	0.071911	6.75625	8.57285	-5.398829
297.950012	-0.537639	1.183909	1.890715	-0.3366	0.071542	6.99454	8.72069	-4.76827
298.049988	-0.682164	1.144529	1.900682	-0.334109	0.070735	6.99884	8.8133	-3.575783
298.149994	-0.640268	1.051826	1.90964	-0.337573	0.06976	7.09035	8.84177	-1.708793
298.25	-0.458085	0.92376	1.915267	-0.348452	0.068613	6.75739	8.82678	0.629727
298.350006	-0.212133	0.801367	1.915446	-0.366446	0.067288	6.44649	8.70228	3.129702
298.450012	0.042048	0.698948	1.909111	-0.389425	0.066008	6.07079	8.19164	5.187206
298.549988	0.204123	0.58845	1.8969	-0.412885	0.064954	5.48525	7.66418	6.239459
298.649994	0.305289	0.457362	1.881755	-0.432672	0.064112	5.27052	7.02636	5.992763
298.75	0.277236	0.433932	1.864987	-0.444504	0.063318	5.1628	6.78324	4.252975
298.850006	0.12917	0.34696	1.849234	-0.445859	0.062787	5.53868	6.64064	1.342136
298.950012	-0.107386	0.261713	1.83505	-0.43722	0.062224	7.5073	8.52125	-2.057498
299.049988	-0.31721	0.161438	1.82345	-0.41929	0.061694	6.72507	9.19933	-4.71913
299.149994	-0.459627	0.090671	1.815235	-0.395151	0.061347	6.39727	7.9817	-6.380925
299.25	-0.448778	0.066864	1.811943	-0.367074	0.060218	7.12022	8.94701	-6.714242
299.350006	-0.333601	0.138885	1.814106	-0.341278	0.05938	7.6483	10.5026	-6.372829
299.450012	-0.019161	0.185113	1.82141	-0.319716	0.058893	7.13151	9.64371	-5.577206
299.549988	0.270783	0.251154	1.832269	-0.304379	0.058841	7.35343	9.5843	-4.379956
299.649994	0.478221	0.314975	1.844381	-0.295923	0.059094	6.84996	8.93716	-2.97095
299.75	0.460595	0.398001	1.857109	-0.292809	0.059735	6.2216	7.40351	-1.413155
299.850006	0.306068	0.44972	1.869288	-0.294025	0.060756	6.00511	6.90335	-0.259947
299.950012	-0.008411	0.473261	1.8817	-0.297587	0.061472	5.82076	6.53059	0.391182
300.049988	-0.410018	0.492862	1.895084	-0.302331	0.062017	5.597	6.65392	0.460434
300.149994	-0.696961	0.524617	1.909561	-0.307027	0.061985	5.43805	7.09391	-0.120798
300.25	-0.828659	0.499614	1.924109	-0.311058	0.061663	6.91695	8.29205	-0.968626
300.350006	-0.730155	0.451053	1.937477	-0.315269	0.060996	6.02875	8.73986	-1.777406
300.450012	-0.441031	0.444697	1.947798	-0.319869	0.060274	6.1793	8.05942	-2.103531
300.549988	-0.074064	0.489617	1.954047	-0.326621	0.059445	7.20736	8.95685	-1.757104
300.649994	0.29661	0.525573	1.955425	-0.336723	0.0587	6.2018	7.84864	-0.663641
300.75	0.412701	0.491437	1.951697	-0.351247	0.05839	6.49764	7.55167	0.7696
300.850006	0.508282	0.479864	1.942963	-0.366204	0.057636	6.08708	7.30363	2.503993
300.950012	0.338617	0.409829	1.93085	-0.381175	0.057442	5.84511	7.03374	3.594704
301.049988	0.05035	0.31289	1.916924	-0.39318	0.057483	5.66356	7.1636	3.727394
301.149994	-0.191871	0.211765	1.902434	-0.400367	0.057847	6.36934	7.70647	2.732376
301.25	-0.393419	0.146151	1.888342	-0.40182	0.058567	6.9533	8.5857	0.873025
301.350006	-0.399748	0.080007	1.875151	-0.396972	0.059525	6.16826	8.23274	-1.248856
301.450012	-0.361645	0.000613	1.863172	-0.386931	0.06053	6.89392	8.30586	-3.022945
301.549988	-0.310787	-0.103959	1.854063	-0.372295	0.061121	7.06548	8.91981	-4.030316
301.649994	-0.24759	-0.126779	1.848894	-0.355498	0.061068	6.98999	8.76758	-4.535587
301.75	-0.159363	-0.14446	1.848142	-0.338539	0.060652	7.36438	8.70571	-4.712168
301.850006	-0.102827	-0.193084	1.851917	-0.323858	0.060208	7.80769	8.77551	-4.500944
301.950012	-0.032809	-0.192486	1.858673	-0.313244	0.059949	8.45392	8.59769	-3.909246
302.049988	0.065267	-0.157694	1.866199	-0.308132	0.059977	9.18833	8.74649	-2.979876
302.149994	0.108301	-0.129287	1.872817	-0.308622	0.060137	9.96715	8.94829	-1.748904
302.25	0.107108	-0.154475	1.878403	-0.315148	0.060649	10.41659	9.41526	-0.346125
302.350006	-0.0014	-0.187887	1.882302	-0.326258	0.061144	9.82746	9.71747	1.007442
302.450012	-0.155232	-0.128248	1.884248	-0.34132	0.061542	9.16451	9.95695	1.98911
302.549988	-0.269503	-0.069904	1.884371	-0.358708	0.061844	8.65937	9.93115	2.500507
302.649994	-0.338699	-0.021594	1.882034	-0.376477	0.062076	8.11132	9.26442	2.485717
302.75	-0.378893	0.048793	1.876973	-0.392882	0.062056	7.25036	8.56001	1.952122
302.850006	-0.337957	0.108641	1.868862	-0.405367	0.061906	6.3499	7.75036	1.072602
302.950012	-0.216801	0.123307	1.858435	-0.412276	0.06174	5.49279	6.82659	0.008014
303.049988	-0.106155	0.058712	1.846238	-0.41231	0.061644	4.85768	6.19423	-1.000712
303.149994	0.050698	-0.043406	1.835546	-0.404919	0.062017	4.49809	5.92071	-1.805567
303.25	0.159787	-0.024431	1.828215	-0.391637	0.062537	4.3127	5.957	-2.494703
303.350006	0.204033	0.103178	1.825693	-0.373591	0.063307	4.52831	6.09338	-3.303061
303.450012	0.153313	0.2407	1.828616	-0.353712	0.06427	5.84747	6.94136	-4.007557
303.549988	0.041987	0.305482	1.834816	-0.334865	0.065164	5.7098	8.01457	-4.418794
303.649994	-0.121875	0.314622	1.842161	-0.320453	0.065648	6.22624	7.91351	-4.16945
303.75	-0.265634	0.322326	1.848498	-0.312263	0.065947	7.13423	8.28017	-3.038563
303.850006	-0.331563	0.303736	1.852073	-0.311799	0.066101	7.56064	9.1336	-1.278554
303.950012	-0.335354	0.295498	1.85167	-0.317866	0.066088	7.70304	9.57134	0.837402
304.049988	-0.223339	0.319002	1.847639	-0.328037	0.066132	7.94913	9.81425	2.663484
304.149994	-0.080473	0.38752	1.841406	-0.339071	0.066227	8.48133	10.43344	3.608634
304.25	0.085891	0.412501	1.835795	-0.347013	0.066572	8.94583	10.52862	3.316753
304.350006	0.165606	0.415536	1.832586	-0.349677	0.06698	9.60984	10.75032	1.684842
304.450012	0.153067	0.359175	1.832255	-0.346652	0.067257	10.05472	10.64027	-0.691564
304.549988	0.015937	0.320955	1.834228	-0.339116	0.067568	10.18171	10.38163	-3.01148
304.649994	-0.167531	0.358118	1.83747	-0.328947	0.067853	9.5974	10.15446	-4.469589
304.75	-0.30653	0.455265	1.841639	-0.318935	0.068056	8.73241	9.96294	-5.018694
304.850006	-0.390697	0.553748	1.847602	-0.312784	0.068257	8.11622	9.84122	-4.76421
304.950012	-0.380445	0.638711	1.856352	-0.311866	0.06839	7.50564	9.55154	-3.706637
305.049988	-0.257553	0.753637	1.86489	-0.317411	0.068619	6.82491	9.02933	-2.255853
305.149994	-0.068336	0.819778	1.872809	-0.327892	0.068983	6.25934	8.36463	-0.577281
305.25	0.11099	0.850584	1.878959	-0.341664	0.06932	5.97586	7.99541	0.998971
305.350006	0.219338	0.870151	1.883201	-0.356289	0.069883	5.74352	7.64159	2.125037
305.450012	0.193928	0.87245	1.885656	-0.369288	0.070444	5.80972	7.32033	2.614195
305.549988	0.076076	0.798325	1.886012	-0.379783	0.071094	6.03085	7.42856	2.429197
305.649994	-0.109363	0.703777	1.883804	-0.386839	0.071567	6.42399	7.56355	1.688862
305.75	-0.298995	0.666058	1.878597	-0.391371	0.071924	6.85635	8.16894	0.620467
305.850006	-0.42389	0.656956	1.870726	-0.393323	0.072042	6.91748	8.4855	-0.426777
305.950012	-0.42648	0.602269	1.859867	-0.392977	0.072224	7.14815	8.47447	-1.146534
306.049988	-0.349935	0.544451	1.847971	-0.390998	0.072423	7.30605	8.88855	-1.487949
306.149994	-0.165826	0.492233	1.83729	-0.386015	0.072828	7.45196	9.16775	-1.638297
306.25	-0.000692	0.469743	1.829628	-0.378273	0.073083	7.76592	9.35595	-1.883694
306.350006	0.1202	0.418552	1.825994	-0.367245	0.073103	7.93835	9.34225	-2.255542
306.450012	0.203263	0.379934	1.825486	-0.354216	0.07289	8.2538	9.16936	-2.809846
306.549988	0.219807	0.345368	1.826989	-0.341033	0.073141	8.68468	9.31805	-3.179816
306.649994	0.223935	0.355682	1.828766	-0.329998	0.073741	9.20024	9.7938	-3.174942
306.75	0.217207	0.359379	1.830863	-0.323536	0.074935	9.86792	10.2658	-2.802584
306.850006	0.165152	0.415283	1.832368	-0.321167	0.075797	10.47579	10.87054	-1.920448
306.950012	-0.020318	0.401354	1.833701	-0.325028	0.077152	10.886	11.28848	-0.943317
307.049988	-0.283607	0.380257	1.834174	-0.332959	0.077655	10.61469	11.3616	0.147806
307.149994	-0.580733	0.394818	1.833238	-0.342815	0.077098	9.67342	10.50538	1.162687
307.25	-0.768399	0.380658	1.830348	-0.353942	0.076055	8.29523	9.12033	1.678517
307.350006	-0.786561	0.355345	1.825582	-0.363632	0.074803	6.82079	7.82305	1.733173
307.450012	-0.610258	0.430883	1.818692	-0.371037	0.073632	5.43218	6.72008	1.289724
307.549988	-0.252638	0.563679	1.809779	-0.374762	0.072486	4.42041	6.00442	0.447865
307.649994	0.192301	0.63786	1.799858	-0.374695	0.071695	3.90879	5.76441	-0.596738
307.75	0.558579	0.593861	1.791629	-0.370954	0.071482	3.89627	5.83506	-1.535464
307.850006	0.718144	0.601616	1.785915	-0.363372	0.071649	4.06196	6.11394	-2.342829
307.950012	0.6425	0.664657	1.784039	-0.352707	0.072082	4.77729	6.59557	-3.065389
308.049988	0.358152	0.694483	1.786449	-0.340143	0.07273	4.84087	7.17398	-3.753003
308.149994	-0.081714	0.738577	1.793302	-0.326418	0.073525	5.43104	7.37375	-4.295508
308.25	-0.428211	0.809764	1.803264	-0.312552	0.074212	6.53057	7.71064	-4.424947
308.350006	-0.67026	0.947545	1.814423	-0.300591	0.074823	6.94743	8.21337	-4.120762
308.450012	-0.699345	1.04401	1.825545	-0.291834	0.075295	7.66074	8.66171	-3.308064
308.549988	-0.517819	1.15693	1.835676	-0.287475	0.07544	8.56917	9.53569	-2.160022
308.649994	-0.266997	1.315959	1.845447	-0.287972	0.075307	9.52261	10.19643	-0.73509
308.75	0.007543	1.466327	1.853955	-0.293859	0.074688	10.82172	11.58738	0.484404
308.850006	0.213374	1.595696	1.861585	-0.304837	0.07387	12.06127	12.96944	1.360308
308.950012	0.301252	1.698415	1.868448	-0.319719	0.073145	13.41047	14.29958	1.787811
309.049988	0.311248	1.827354	1.874196	-0.336982	0.072473	15.8415	15.68924	1.776121
309.149994	0.238929	1.905982	1.877706	-0.355708	0.071887	17.26593	16.62532	1.44223
309.25	0.147029	1.892588	1.877513	-0.373597	0.071683	14.12982	14.15441	1.029316
309.350006	0.041875	1.887411	1.872387	-0.389764	0.071803	9.19796	9.50144	0.751119
309.450012	-0.072303	1.872369	1.861915	-0.403218	0.072165	6.33536	7.32011	0.708033
309.549988	-0.19386	1.807248	1.84653	-0.412826	0.072567	4.77606	6.32847	0.900087
309.649994	-0.352531	1.723657	1.827406	-0.419418	0.07268	4.27942	5.62834	1.088145
309.75	-0.475174	1.636916	1.806842	-0.422065	0.072511	4.00434	5.83774	1.110193
309.850006	-0.503495	1.544229	1.786145	-0.421172	0.071829	5.71961	6.11843	0.675224
309.950012	-0.436192	1.399383	1.767337	-0.416581	0.071218	7.44329	9.04185	-0.109908
310.049988	-0.230971	1.279513	1.750727	-0.409345	0.070728	6.14698	9.91895	-1.135549
310.149994	0.035537	1.184197	1.736569	-0.399293	0.070411	8.52126	9.8757	-2.200738
310.25	0.266208	1.095224	1.7251	-0.386651	0.070339	9.3232	12.21375	-3.085398
310.350006	0.415034	1.043517	1.716902	-0.371196	0.070679	8.50095	10.82473	-3.772438
310.450012	0.41066	0.996423	1.713171	-0.353618	0.07132	9.43468	10.80428	-4.233699
310.549988	0.276961	0.916796	1.7148	-0.334818	0.072174	9.13894	9.94036	-4.561709
310.649994	-0.075302	0.795992	1.722118	-0.316321	0.072972	7.62212	8.41955	-4.726788
310.75	-0.188404	0.746745	1.733989	-0.298341	0.073429	6.14295	7.40693	-4.547818
310.850006	-0.360609	0.678365	1.749083	-0.283835	0.073943	5.02215	6.3713	-4.179333
310.950012	-0.347318	0.53768	1.76567	-0.273296	0.074497	3.95985	5.68744	-3.386378
311.049988	-0.303446	0.431389	1.78227	-0.268529	0.075008	4.06485	5.95646	-2.378154
311.149994	-0.192113	0.431298	1.797001	-0.268422	0.075455	3.94619	6.19498	-1.006041
311.25	-0.070276	0.480689	1.809029	-0.273413	0.075674	5.88198	7.80903	0.377697
311.350006	-0.009724	0.56403	1.818258	-0.282685	0.075691	7.73141	10.58118	1.582239
311.450012	-0.025347	0.687263	1.825256	-0.294669	0.075725	7.01618	9.5146	2.324228
311.549988	-0.066163	0.790277	1.830359	-0.308579	0.07561	8.19776	9.37843	2.406168
311.649994	-0.129992	0.824177	1.834054	-0.323903	0.075323	9.82729	10.57443	1.834538
311.75	-0.20072	0.849091	1.8365	-0.339413	0.074774	10.31167	11.81572	0.866672
311.850006	-0.25809	0.881858	1.836974	-0.354655	0.074163	11.1144	11.1005	-0.087825
311.950012	-0.251965	0.9081	1.834205	-0.369281	0.073621	11.88305	12.11215	-0.694278
312.049988	-0.194148	0.873113	1.827386	-0.382512	0.073225	11.4485	11.96046	-0.731913
312.149994	-0.075472	0.854857	1.8164	-0.393972	0.073073	9.92205	11.76616	-0.298953
312.25	0.055949	0.854742	1.802209	-0.403868	0.073076	8.7205	11.39264	0.271013
312.350006	0.112057	0.85858	1.787309	-0.410732	0.073208	8.30959	11.18186	0.631588
312.450012	0.093968	0.871944	1.773573	-0.413723	0.073273	8.49683	11.38686	0.512427
312.549988	-0.028404	0.95196	1.762395	-0.413231	0.07328	9.12282	10.88361	-0.137099
312.649994	-0.21948	1.004212	1.753626	-0.40943	0.072991	9.52524	11.01025	-1.108511
312.75	-0.408334	0.994753	1.746739	-0.402777	0.072176	9.81415	10.95683	-2.011337
312.850006	-0.508458	0.927761	1.740786	-0.393997	0.071176	9.71922	10.72206	-2.55793
312.950012	-0.436171	0.869734	1.735111	-0.383797	0.070394	9.40727	10.37296	-2.767289
313.049988	-0.206342	0.79888	1.730567	-0.37289	0.069928	8.61856	9.95256	-2.627063
313.149994	0.089058	0.742352	1.727675	-0.361106	0.069747	7.53401	9.50839	-2.340257
313.25	0.294866	0.72628	1.727061	-0.349617	0.069633	6.48021	9.0957	-1.944065
313.350006	0.360355	0.753571	1.728364	-0.338235	0.069484	5.68528	8.4521	-1.680035
313.450012	0.271673	0.784752	1.731475	-0.327951	0.06929	5.59035	8.10385	-1.514195
313.549988	0.123516	0.751286	1.735437	-0.319645	0.06909	5.418	7.7434	-1.431354
313.649994	-0.095142	0.646695	1.739648	-0.313924	0.069239	7.30973	9.31998	-1.347278
313.75	-0.191896	0.531774	1.743738	-0.310921	0.069806	7.6455	9.54758	-1.193381
313.850006	-0.206502	0.502673	1.74715	-0.31023	0.070939	7.22785	8.56044	-0.891964
313.950012	-0.129336	0.44808	1.749616	-0.311756	0.072307	8.4808	9.45733	-0.610226
314.049988	-0.080112	0.35714	1.751647	-0.314648	0.073622	8.58975	10.39223	-0.417752
314.149994	-0.055087	0.280048	1.753684	-0.317604	0.074657	8.89521	10.08381	-0.445993
314.25	-0.0535	0.178891	1.75676	-0.319821	0.075218	9.42864	10.18294	-0.571701
314.350006	-0.171217	0.106181	1.760279	-0.3217	0.075393	9.4085	10.42724	-0.913377
314.450012	-0.292693	0.04094	1.76498	-0.322864	0.075443	9.18807	9.89861	-1.28898
314.549988	-0.371393	0.012953	1.770034	-0.323309	0.075494	8.35495	9.49587	-1.559543
314.649994	-0.417178	0.042807	1.773781	-0.324436	0.075259	7.50993	8.95075	-1.624124
314.75	-0.312216	0.045974	1.776393	-0.326123	0.075007	6.61035	8.55915	-1.504908
314.850006	-0.178357	0.089034	1.778243	-0.329553	0.074658	5.70892	7.92775	-1.223935
314.950012	-0.019014	0.139184	1.780602	-0.33435	0.074092	5.27971	7.32621	-0.950039
315.049988	0.125377	0.183147	1.783846	-0.339939	0.073458	4.99308	6.84929	-0.843265
315.149994	0.178982	0.194535	1.788953	-0.346591	0.072909	5.0796	6.87723	-0.930574
315.25	0.186437	0.141609	1.795111	-0.354554	0.072744	5.65585	7.1348	-1.068924
315.350006	0.117469	0.101592	1.800289	-0.364323	0.072964	6.75861	8.06339	-1.063634
315.450012	0.005765	0.048589	1.801934	-0.37636	0.073388	6.84882	8.67209	-0.618471
315.549988	-0.132487	-0.011869	1.798418	-0.391584	0.074029	7.68955	8.72498	0.323473
315.649994	-0.272272	-0.006222	1.788146	-0.408726	0.074223	7.9648	9.56513	1.764701
315.75	-0.418025	0.023428	1.771323	-0.425948	0.073937	8.21641	10.12331	3.276471
315.850006	-0.454296	-0.006471	1.751035	-0.440868	0.073789	8.69747	10.60131	3.738761
315.950012	-0.418268	-0.009393	1.730728	-0.447971	0.073208	8.85843	10.87183	2.969758
316.049988	-0.276791	-0.042672	1.715726	-0.443666	0.072672	9.05268	11.05318	0.928098
316.149994	-0.075968	-0.079574	1.707596	-0.428599	0.072495	8.80807	10.48804	-1.83938
316.25	0.107173	-0.076134	1.707408	-0.403155	0.07253	8.13654	9.3643	-4.52321
316.350006	0.123347	-0.156207	1.715809	-0.371315	0.073053	7.34038	8.53132	-6.497692
316.450012	0.26256	-0.096431	1.730601	-0.334677	0.073431	6.67314	8.09486	-7.730601
316.549988	0.243335	0.064062	1.750304	-0.301109	0.074462	6.58714	7.72242	-7.912266
316.649994	0.098025	0.251024	1.773403	-0.274308	0.075615	6.45324	7.83354	-7.124878
316.75	-0.067238	0.501875	1.797137	-0.257982	0.076679	6.87938	8.09871	-5.394528
316.850006	-0.215754	0.755007	1.819461	-0.252492	0.077623	8.82218	10.46353	-3.039783
316.950012	-0.373053	1.002596	1.839486	-0.257506	0.07812	7.48883	9.88008	-0.675931
317.049988	-0.472412	1.165788	1.857427	-0.268785	0.078312	8.06446	9.12182	1.617078
317.149994	-0.4805	1.299407	1.873103	-0.283882	0.078275	8.82997	10.55195	3.04
317.25	-0.386977	1.378667	1.888161	-0.299453	0.078381	8.16351	9.71522	3.591334
317.350006	-0.270467	1.491319	1.902047	-0.313939	0.078394	8.19723	9.44577	3.228205
317.450012	-0.132697	1.631233	1.912577	-0.326318	0.078298	8.01901	9.22995	2.251328
317.549988	-0.077784	1.8206	1.917753	-0.337266	0.07793	7.5193	8.44193	1.074886
317.649994	-0.133435	1.951212	1.916634	-0.34793	0.07746	7.16558	8.47608	0.188123
317.75	-0.257198	2.0284	1.910051	-0.359885	0.076785	6.76956	8.46708	-0.083541
317.850006	-0.367091	2.054013	1.898617	-0.374466	0.075986	6.46769	8.29623	0.218999
317.950012	-0.423558	2.079391	1.883997	-0.389954	0.075366	6.40498	8.21861	0.675149
318.049988	-0.342739	2.049432	1.869015	-0.403553	0.075008	6.30961	8.31518	0.797319
318.149994	-0.220926	1.971348	1.855773	-0.413186	0.074737	6.66648	8.28327	0.298303
318.25	-0.075075	1.808541	1.845892	-0.417558	0.074486	7.11146	8.58613	-0.754201
318.350006	0.053128	1.630298	1.839282	-0.416094	0.074365	6.77911	8.34097	-1.974428
318.450012	0.130558	1.497595	1.835219	-0.409379	0.074249	7.43882	8.32663	-2.985519
318.549988	0.118305	1.443366	1.832365	-0.398098	0.074024	7.45555	8.90686	-3.61998
318.649994	0.04366	1.413616	1.831423	-0.383963	0.073719	7.57159	9.07365	-3.823051
318.75	-0.083076	1.374359	1.832731	-0.368537	0.073159	7.9063	9.21988	-3.770368
318.850006	-0.192124	1.261379	1.837219	-0.354406	0.072637	8.05982	9.2808	-3.664225
318.950012	-0.253708	1.205047	1.845866	-0.340009	0.071533	8.17245	9.2611	-3.198216
319.049988	-0.254997	1.128685	1.858179	-0.328322	0.070842	8.04905	9.13788	-2.907968
319.149994	-0.15231	1.051418	1.8731	-0.319718	0.070187	7.86339	9.11476	-2.583192
319.25	0.010379	1.031758	1.888256	-0.314	0.069601	7.38373	8.79263	-2.12548
319.350006	0.14461	1.080034	1.901649	-0.311934	0.069222	6.88613	8.73258	-1.396378
319.450012	0.228586	1.147666	1.911282	-0.314148	0.069149	6.5099	8.66149	-0.343856
319.549988	0.213573	1.183831	1.915827	-0.320719	0.069197	6.23351	8.28274	1.025666
319.649994	0.142413	1.21509	1.914517	-0.330984	0.069499	6.31872	8.01371	2.342794
319.75	-0.02967	1.258896	1.908882	-0.343887	0.069972	6.43695	7.75421	3.217327
319.850006	-0.222212	1.286582	1.900925	-0.356694	0.07045	6.47855	7.63913	3.345181
319.950012	-0.381599	1.31666	1.892216	-0.367162	0.070824	7.40055	7.77466	2.543091
320.049988	-0.518383	1.295642	1.883722	-0.373418	0.07069	7.12337	8.48775	0.96622
320.149994	-0.521397	1.239987	1.875907	-0.374533	0.070165	6.99481	8.48721	-0.990362
320.25	-0.392907	1.088246	1.868231	-0.369328	0.06949	7.20254	8.79713	-2.579954
320.350006	-0.151287	0.905803	1.861193	-0.359437	0.068769	7.30211	9.37319	-3.499249
320.450012	0.118327	0.785243	1.856363	-0.345882	0.068304	7.73921	9.86135	-3.818034
320.549988	0.304883	0.746363	1.85493	-0.331969	0.067748	8.05798	10.67603	-3.86833
320.649994	0.380518	0.695611	1.857261	-0.319775	0.067122	8.73547	11.33634	-3.78006
320.75	0.317513	0.638097	1.863201	-0.310737	0.066524	9.66028	11.55216	-3.464718
320.850006	0.11041	0.591425	1.872137	-0.306324	0.066193	10.4334	11.29234	-2.937172
320.950012	-0.164439	0.577215	1.881786	-0.307809	0.065859	10.48954	10.79539	-2.174512
321.049988	-0.398781	0.549978	1.890327	-0.314934	0.06545	9.32609	9.9896	-1.014436
321.149994	-0.620725	0.572564	1.894785	-0.32775	0.06461	7.86024	9.15148	0.507982
321.25	-0.69352	0.611673	1.893696	-0.345377	0.063461	6.72131	8.65593	2.278015
321.350006	-0.563217	0.660277	1.886251	-0.365502	0.06218	5.83635	8.08597	3.793719
321.450012	-0.284851	0.654095	1.874457	-0.385255	0.061153	5.28033	7.55563	4.528772
321.549988	0.080987	0.645949	1.860972	-0.40076	0.060379	5.19827	7.33499	4.098861
321.649994	0.387514	0.607357	1.848542	-0.409355	0.060208	5.41467	7.373	2.310134
321.75	0.517519	0.540589	1.839726	-0.410248	0.060172	5.66146	7.65219	-0.343948
321.850006	0.4576	0.451715	1.834901	-0.403856	0.06036	5.73695	7.79265	-2.92979
321.950012	0.209747	0.495391	1.833403	-0.391133	0.060755	5.87409	7.94059	-4.759706
322.049988	-0.126252	0.539381	1.834636	-0.374836	0.061182	5.96184	8.03095	-5.517375
322.149994	-0.454756	0.566576	1.837635	-0.358122	0.061527	6.03138	7.86319	-5.375633
322.25	-0.681856	0.626425	1.840898	-0.344858	0.061509	6.17247	7.71664	-4.364595
322.350006	-0.719987	0.722745	1.843053	-0.337087	0.061342	6.33947	7.748	-2.471494
322.450012	-0.553403	0.804551	1.843122	-0.335241	0.06105	6.31311	7.67681	-0.167507
322.549988	-0.239926	0.893134	1.841051	-0.33746	0.060806	6.34911	7.87968	1.828566
322.649994	0.081514	0.971805	1.838236	-0.341733	0.060738	6.61569	8.402	2.915839
322.75	0.327687	1.031152	1.837355	-0.345009	0.060846	6.87027	8.62531	2.739334
322.850006	0.423799	1.027864	1.839662	-0.344238	0.061218	7.23477	8.96103	1.300746
322.950012	0.351519	0.963807	1.845655	-0.339507	0.061677	7.69927	9.55689	-0.874898
323.049988	0.154719	0.831013	1.85321	-0.331681	0.062256	8.18138	10.22565	-3.09565
323.149994	-0.02045	0.743094	1.861081	-0.322268	0.063224	8.92613	10.48033	-4.50164
323.25	-0.159952	0.683857	1.868708	-0.313325	0.06438	9.92205	10.58664	-4.809014
323.350006	-0.253955	0.65843	1.875918	-0.307458	0.065585	10.91735	10.61501	-4.224723
323.450012	-0.298567	0.631477	1.882188	-0.30715	0.066511	11.25566	10.42038	-2.775982
323.549988	-0.322138	0.597574	1.886328	-0.313356	0.067055	10.37473	9.98029	-0.772419
323.649994	-0.292548	0.545966	1.88807	-0.325426	0.067559	8.77891	9.49897	1.32301
323.75	-0.210088	0.532445	1.886735	-0.341893	0.068048	7.60635	9.18563	3.110699
323.850006	-0.109606	0.508703	1.88225	-0.360282	0.068637	6.68741	8.49727	4.197851
323.950012	-0.051075	0.506315	1.875263	-0.378657	0.069384	5.85632	7.86726	4.33212
324.049988	-0.076624	0.493437	1.865308	-0.394805	0.069788	5.38621	7.4929	3.482147
324.149994	-0.121297	0.473514	1.853358	-0.406691	0.070001	5.31036	7.52148	1.785397
324.25	-0.309446	0.433707	1.840126	-0.410454	0.069413	5.71111	7.63603	-0.376358
324.350006	-0.355262	0.334123	1.8277	-0.406351	0.069024	5.69053	7.59438	-2.445237
324.450012	-0.294925	0.225818	1.817456	-0.394396	0.069211	6.14549	7.61408	-3.928258
324.549988	-0.143786	0.105907	1.812306	-0.376491	0.07013	6.30103	7.82926	-4.923828
324.649994	-0.006713	0.140079	1.814553	-0.354684	0.070963	6.19138	7.8678	-5.5477
324.75	0.111799	0.14415	1.825138	-0.332814	0.072088	6.17649	7.87915	-5.996717
324.850006	0.1607	0.200903	1.841971	-0.313728	0.072993	5.97761	7.88482	-5.992356
324.950012	0.132832	0.25452	1.862101	-0.300651	0.074052	6.21914	8.12698	-5.360733
325.049988	-0.063631	0.32198	1.881075	-0.296227	0.074892	6.06072	8.05621	-3.990875
325.149994	-0.266491	0.348336	1.896378	-0.300474	0.075511	6.21529	7.77798	-1.791888
325.25	-0.454645	0.37321	1.90653	-0.312653	0.075576	6.69284	8.01082	0.922883
325.350006	-0.569188	0.415592	1.911327	-0.330601	0.0753	6.73838	8.10728	3.476812
325.450012	-0.552717	0.417575	1.912037	-0.35037	0.075034	7.01329	8.20459	5.208553
325.549988	-0.409715	0.441124	1.911454	-0.368174	0.074626	7.23661	8.48432	5.541633
325.649994	-0.348898	0.442733	1.911368	-0.381373	0.074589	7.13808	8.63505	4.488622
325.75	0.035904	0.515862	1.911059	-0.386529	0.073978	6.98141	8.8149	2.06223
325.850006	0.065312	0.46837	1.910991	-0.386979	0.074196	6.93394	8.87218	-0.662922
325.950012	0.024221	0.422529	1.908832	-0.382395	0.074608	7.0407	8.77775	-3.109419
326.049988	0.170784	0.453185	1.904013	-0.373408	0.074698	7.14842	8.56568	-4.167733
326.149994	-0.006077	0.476324	1.8972	-0.366162	0.075192	7.2176	8.52789	-3.901098
326.25	-0.237822	0.485916	1.889357	-0.360388	0.075763	7.27348	8.4522	-2.881354
326.350006	-0.380385	0.520032	1.881219	-0.355784	0.075998	7.30614	8.45499	-1.420336
326.450012	-0.510896	0.487245	1.874187	-0.353325	0.075978	7.18091	8.63965	-0.274596
326.549988	-0.558177	0.436992	1.869642	-0.350554	0.07568	6.98885	8.71813	0.190893
326.649994	-0.477618	0.41373	1.869173	-0.346024	0.075052	7.05488	8.64972	-0.224081
326.75	-0.305823	0.395639	1.873819	-0.339178	0.074387	7.27855	8.62884	-1.456324
326.850006	-0.09971	0.369662	1.882962	-0.330118	0.073665	7.30999	8.56632	-3.083105
326.950012	0.100044	0.306602	1.894807	-0.32055	0.07303	7.2106	8.50134	-4.362223
327.049988	0.190497	0.302322	1.907164	-0.312251	0.072423	7.24694	8.29869	-4.756492
327.149994	0.185465	0.348361	1.917713	-0.307633	0.071765	7.26367	8.32599	-4.20273
327.25	0.071354	0.399634	1.924391	-0.310244	0.071049	6.98202	8.24495	-2.452246
327.350006	-0.122002	0.470136	1.925411	-0.3213	0.070184	6.79172	8.20491	0.279727
327.450012	-0.279484	0.559392	1.91982	-0.339251	0.069666	6.80862	8.21123	3.287714
327.549988	-0.314139	0.631717	1.909193	-0.360881	0.069552	6.70581	8.08972	5.549918
327.649994	-0.297934	0.723148	1.897434	-0.381595	0.069847	6.52514	8.0242	6.136694
327.75	-0.170212	0.780484	1.889307	-0.3956	0.070418	6.34271	7.81813	4.694735
327.850006	-0.040994	0.83299	1.886936	-0.40134	0.070965	6.09198	7.70968	1.470474
327.950012	0.106556	0.788947	1.890141	-0.39778	0.071218	5.81437	7.57169	-2.324001
328.049988	0.10254	0.622526	1.896098	-0.387657	0.071143	5.30625	7.06639	-5.590665
328.149994	-0.166524	0.583441	1.902412	-0.373593	0.070773	5.16	6.74566	-7.409384
328.25	-0.288979	0.582458	1.909365	-0.356493	0.070018	4.99509	6.57577	-7.134752
328.350006	-0.357392	0.66243	1.9161	-0.342401	0.06899	5.8938	7.16521	-5.539081
328.450012	-0.370774	0.791613	1.921168	-0.334165	0.067802	7.44863	9.20211	-2.913243
328.549988	-0.286762	0.952323	1.923446	-0.333242	0.066617	7.20079	8.61824	-0.052488
328.649994	-0.140173	1.084572	1.923446	-0.338422	0.065763	8.08023	9.22417	2.416369
328.75	0.062294	1.130467	1.922145	-0.345948	0.065563	9.59363	9.68557	3.901177
328.850006	0.220785	1.048326	1.921425	-0.353343	0.066103	12.17468	12.06901	4.025971
328.950012	0.235052	1.012544	1.922325	-0.358063	0.066595	12.63525	14.04586	2.768187
329.049988	0.213421	1.021906	1.924956	-0.358223	0.066846	14.08858	14.31896	0.583545
329.149994	-0.112544	1.037126	1.92804	-0.355706	0.067405	15.98425	16.10964	-2.190908
329.25	-0.272091	1.133698	1.930203	-0.348754	0.067399	15.66294	15.19123	-4.16373
329.350006	-0.524032	1.192329	1.931931	-0.341284	0.067779	11.80056	12.49851	-5.08005
329.450012	-0.518303	1.321005	1.933393	-0.333705	0.067677	9.35297	9.87934	-4.693661
329.549988	-0.483753	1.407912	1.934833	-0.330338	0.067585	8.58239	9.25586	-3.584582
329.649994	-0.280932	1.483412	1.935485	-0.33105	0.067648	7.87907	8.80634	-1.877415
329.75	-0.019173	1.538459	1.93403	-0.33579	0.067506	7.09491	8.46741	0.018775
329.850006	0.152994	1.523633	1.929875	-0.344317	0.067279	6.38431	8.40478	1.787373
329.950012	0.213838	1.459415	1.92325	-0.354448	0.066997	6.3858	8.45777	2.973734
330.049988	0.152151	1.399861	1.915439	-0.364919	0.066652	6.20636	8.37684	3.221442
330.149994	-0.005157	1.354777	1.907476	-0.373315	0.06641	5.82566	8.07302	2.463677
330.25	-0.167102	1.368166	1.899999	-0.378301	0.066219	5.57957	7.55617	0.775734
330.350006	-0.288491	1.422258	1.893481	-0.378693	0.066127	5.63396	7.19486	-1.33808
330.450012	-0.247059	1.433977	1.888187	-0.373902	0.065837	5.7267	7.12281	-3.158315
330.549988	-0.155543	1.375371	1.884708	-0.364729	0.065945	6.01667	7.26819	-4.277712
330.649994	-0.001177	1.241174	1.883813	-0.352233	0.066159	6.54992	8.07794	-4.633951
330.75	0.172288	1.094893	1.885847	-0.339084	0.06643	6.80004	8.37331	-4.532879
330.850006	0.303522	0.913108	1.890101	-0.327166	0.066834	7.00111	8.74617	-3.947712
330.950012	0.338382	0.76602	1.894841	-0.318849	0.067286	7.16602	9.26078	-2.853297
331.049988	0.198672	0.630653	1.898279	-0.315806	0.067827	7.46019	9.43314	-1.40717
331.149994	-0.02184	0.532516	1.900045	-0.318324	0.068121	7.86584	9.83148	0.185102
331.25	-0.276332	0.430799	1.899757	-0.326068	0.068396	8.39489	10.23861	1.522833
331.350006	-0.487118	0.302778	1.89807	-0.337262	0.068455	9.1336	10.55763	2.332672
331.450012	-0.555561	0.203518	1.895616	-0.349988	0.068478	9.89463	10.81145	2.348872
331.549988	-0.475991	0.155312	1.893466	-0.361933	0.068565	10.43297	11.06142	1.57376
331.649994	-0.263102	0.142383	1.891591	-0.371202	0.06868	10.47141	11.31332	0.24788
331.75	-0.046763	0.085511	1.889184	-0.376684	0.0689	10.18626	11.19845	-1.226256
331.850006	0.102549	0.027732	1.885664	-0.378043	0.06908	9.24456	10.6225	-2.305262
331.950012	0.132273	0.021519	1.880431	-0.375494	0.069287	8.10344	9.89571	-2.630295
332.049988	0.098722	0.003201	1.873821	-0.370227	0.069576	6.9279	9.1518	-2.327571
332.149994	-0.010529	-0.007639	1.86647	-0.363829	0.069689	5.82216	8.29473	-1.75617
332.25	-0.191456	-0.029867	1.859558	-0.357165	0.069618	5.55891	7.88214	-1.099227
332.350006	-0.316616	-0.071737	1.853964	-0.350879	0.069572	5.41388	7.74747	-0.700927
332.450012	-0.365735	-0.130679	1.851313	-0.345322	0.069726	6.76107	8.41441	-0.802446
332.549988	-0.346664	-0.170696	1.852535	-0.340925	0.070013	7.90166	10.05886	-1.377336
332.649994	-0.236791	-0.205336	1.857324	-0.337383	0.07039	7.62212	9.15319	-2.240449
332.75	-0.111664	-0.220494	1.863835	-0.335416	0.070679	9.02973	9.23327	-2.940558
332.850006	-0.004396	-0.216424	1.870244	-0.334715	0.070855	9.05697	10.43655	-3.067491
332.950012	0.08327	-0.129114	1.873852	-0.33554	0.07095	9.13167	10.2825	-2.464451
333.049988	0.057126	-0.009369	1.873291	-0.338253	0.071029	9.11056	10.49447	-1.104901
333.149994	0.026359	0.120482	1.868345	-0.342672	0.070878	8.77593	10.85267	0.642287
333.25	-0.046919	0.212995	1.859796	-0.348403	0.070596	8.35811	10.49018	2.298239
333.350006	-0.14127	0.281085	1.849089	-0.35426	0.070287	7.73167	10.05929	3.210487
333.450012	-0.197126	0.282581	1.839328	-0.358405	0.070134	7.39705	9.32951	2.954082
333.549988	-0.165472	0.282305	1.832458	-0.360343	0.070096	6.75108	8.74007	1.523841
333.649994	-0.112979	0.315327	1.828605	-0.359983	0.070306	6.30628	7.5703	-0.830138
333.75	-0.00128	0.275922	1.827633	-0.356991	0.070921	5.65743	6.51539	-2.970454
333.850006	0.130616	0.251601	1.82796	-0.351842	0.071956	5.41029	6.04885	-4.289584
333.950012	0.161806	0.28012	1.828893	-0.345268	0.073023	5.04019	6.17207	-4.598025
334.049988	0.077167	0.344936	1.829705	-0.338727	0.073867	6.35664	6.97219	-4.165036
334.149994	-0.115505	0.363329	1.830381	-0.333528	0.074148	7.55372	9.77474	-3.018356
334.25	-0.363793	0.357669	1.830543	-0.331528	0.073687	6.78848	10.02032	-1.466107
334.350006	-0.559812	0.385552	1.830304	-0.333011	0.072695	7.41719	9.44887	0.142081
334.450012	-0.607237	0.401864	1.83059	-0.337074	0.071515	8.48991	11.26439	1.336454
334.549988	-0.483895	0.385205	1.831825	-0.343309	0.070458	8.57442	11.34436	1.716479
334.649994	-0.202705	0.372955	1.834701	-0.350865	0.069514	8.55743	10.92268	1.313309
334.75	0.123023	0.393299	1.837998	-0.359049	0.068806	9.11337	10.80406	0.39373
334.850006	0.398854	0.427048	1.839493	-0.368087	0.068354	8.24014	9.11519	-0.613942
334.950012	0.507768	0.415029	1.837219	-0.376441	0.06823	7.37629	8.5113	-1.250914
335.049988	0.467015	0.321774	1.830719	-0.383108	0.068601	6.77473	8.3687	-1.322526
335.149994	0.255482	0.224825	1.820509	-0.386372	0.06906	6.70116	8.50059	-0.984836
335.25	-0.087012	0.162873	1.808928	-0.385131	0.069233	6.96083	8.76801	-0.569635
335.350006	-0.469401	0.131958	1.799684	-0.378467	0.069158	8.73398	10.52476	-0.504402
335.450012	-0.736466	0.157348	1.795997	-0.36648	0.068842	7.87854	10.8076	-1.017168
335.549988	-0.836468	0.288369	1.799124	-0.3507	0.068437	8.96887	9.90985	-2.177227
335.649994	-0.670463	0.41371	1.809111	-0.333384	0.068167	9.76896	11.36449	-3.572409
335.75	-0.351775	0.454842	1.823751	-0.317466	0.067919	9.14761	10.95876	-4.722377
335.850006	-0.030268	0.430291	1.840218	-0.306441	0.067447	9.10391	10.54874	-5.204401
335.950012	0.207802	0.425025	1.855744	-0.301401	0.066765	8.23174	9.51792	-4.589101
336.049988	0.314062	0.427136	1.867186	-0.304261	0.06569	7.38557	8.35607	-2.825186
336.149994	0.270238	0.407313	1.873621	-0.314929	0.064215	6.2244	7.56687	-0.132853
336.25	0.096722	0.355923	1.874404	-0.332313	0.062635	5.2988	6.81728	2.776689
336.350006	-0.042923	0.30117	1.869846	-0.352744	0.061405	4.62604	6.58829	5.1356
336.450012	-0.144419	0.246884	1.861883	-0.373257	0.060778	4.44774	6.69396	6.251765
336.549988	-0.157861	0.255672	1.853152	-0.389653	0.060855	4.84297	6.91609	5.741296
336.649994	-0.110738	0.313606	1.844265	-0.399349	0.061252	7.00943	8.67102	3.699709
336.75	-0.09069	0.398884	1.835029	-0.402478	0.061377	6.96284	9.49705	0.655636
336.850006	-0.148615	0.443382	1.826284	-0.398177	0.061	7.84439	8.74617	-2.487568
336.950012	-0.208527	0.407652	1.819036	-0.386627	0.060367	9.32451	9.59307	-4.737155
337.049988	-0.241712	0.377315	1.814369	-0.369627	0.059798	9.64557	10.79347	-5.972719
337.149994	-0.183839	0.392821	1.814469	-0.348324	0.059076	10.36185	11.04119	-6.154465
337.25	-0.005088	0.423252	1.821133	-0.327054	0.059014	11.06921	11.76519	-5.933283
337.350006	0.187608	0.479343	1.833739	-0.30847	0.059602	11.63311	12.37904	-5.437133
337.450012	0.29345	0.558445	1.85007	-0.294727	0.060343	11.36828	12.47935	-4.50815
337.549988	0.260464	0.637235	1.867347	-0.289519	0.061145	10.19686	11.30004	-3.305759
337.649994	0.10797	0.653235	1.882571	-0.292619	0.061691	8.26493	9.41729	-1.664566
337.75	-0.180835	0.608597	1.893736	-0.304803	0.06162	6.84969	8.04219	0.461986
337.850006	-0.4091	0.526079	1.899881	-0.32372	0.061034	6.10276	7.08417	2.593617
337.950012	-0.583926	0.426711	1.901574	-0.346417	0.060045	5.4969	6.58894	4.181732
338.049988	-0.531143	0.327777	1.900879	-0.368781	0.058994	5.82234	7.04006	4.682554
338.149994	-0.30876	0.245843	1.899807	-0.387191	0.058415	6.3414	7.48658	3.973182
338.25	0.059284	0.225142	1.899577	-0.399198	0.05835	8.71989	9.53526	2.13759
338.350006	0.430534	0.233406	1.899315	-0.403576	0.058847	7.65408	10.33528	-0.331007
338.450012	0.677781	0.262767	1.89767	-0.400522	0.059953	8.49928	9.51889	-2.562404
338.549988	0.697067	0.272138	1.894433	-0.392182	0.061604	9.18115	11.12201	-3.788484
338.649994	0.311338	0.292012	1.889818	-0.381951	0.063553	8.11631	9.9759	-4.01433
338.75	-0.081771	0.452302	1.884561	-0.37017	0.064779	8.48737	9.83116	-3.229661
338.850006	-0.614253	0.521053	1.880164	-0.361035	0.065522	7.79578	9.44481	-2.306907
338.950012	-1.071088	0.491855	1.877009	-0.353428	0.065341	7.81549	8.96649	-1.346482
339.049988	-1.268148	0.389003	1.875795	-0.345899	0.064675	7.93056	9.11958	-0.767861
339.149994	-1.148262	0.321824	1.877393	-0.337933	0.06365	9.00022	9.52777	-0.708824
339.25	-0.620012	0.269431	1.8831	-0.328896	0.062573	9.88483	10.47016	-1.249785
339.350006	0.068274	0.231922	1.89178	-0.318943	0.061943	9.69951	10.28518	-2.210295
339.450012	0.734852	0.23903	1.901956	-0.30959	0.062051	10.90097	11.5255	-3.117664
339.549988	1.141951	0.300224	1.911562	-0.303133	0.06283	10.05954	11.50291	-3.5345
339.649994	1.038843	0.389884	1.918668	-0.302435	0.064562	9.46139	11.1385	-3.302504
339.75	0.75561	0.377276	1.922176	-0.307207	0.065826	7.81426	9.76672	-1.952501
339.850006	0.045158	0.305627	1.920627	-0.320353	0.066773	6.14278	7.77059	0.004792
339.950012	-0.741711	0.177878	1.914745	-0.339075	0.067352	4.98204	7.01008	2.139753
340.049988	-1.313578	0.085367	1.906579	-0.360013	0.067437	4.92012	7.03182	3.617784
340.149994	-1.569181	-0.029511	1.898774	-0.380025	0.067765	4.98616	7.27022	3.819471
340.25	-1.188911	-0.046856	1.892842	-0.393839	0.067534	6.2075	7.82883	2.844671
340.350006	-0.536342	-0.068992	1.889279	-0.401273	0.067728	9.59241	11.90029	0.728347
340.450012	0.244853	-0.073083	1.88741	-0.401339	0.067858	7.75304	11.33098	-1.639744
340.549988	0.741994	-0.048868	1.885963	-0.395949	0.06787	9.47908	10.28282	-3.607666
340.649994	0.871138	-0.019746	1.884376	-0.385997	0.067886	11.36793	14.04522	-4.635334
340.75	0.550991	0.099095	1.883261	-0.372528	0.068136	11.18201	13.02114	-4.882609
340.850006	0.292362	0.09035	1.885618	-0.355791	0.068348	12.50756	13.42463	-4.125431
340.950012	-0.207728	0.074384	1.890347	-0.341013	0.068946	11.03243	11.93166	-3.362211
341.049988	-0.591221	0.045861	1.897772	-0.329064	0.069588	8.50235	8.89872	-2.517439
341.149994	-0.795132	0.058721	1.906909	-0.321874	0.070172	7.0054	8.28563	-1.71431
341.25	-0.748296	0.0654	1.916232	-0.319912	0.070669	6.27747	7.81909	-0.890258
341.350006	-0.504166	0.125342	1.923127	-0.322902	0.071081	5.95606	8.48368	0.025878
341.450012	-0.156717	0.235789	1.926347	-0.330638	0.07154	6.40489	9.06434	1.025744
341.549988	0.168997	0.395232	1.924753	-0.342023	0.071931	9.04742	11.46448	2.028305
341.649994	0.351535	0.557282	1.917931	-0.354635	0.072252	7.94326	10.88532	2.732424
341.75	0.36544	0.672895	1.907469	-0.366607	0.072577	9.45535	11.29266	2.849276
341.850006	0.238226	0.685939	1.895876	-0.37464	0.072906	9.72421	11.72119	2.078092
341.950012	0.007997	0.659501	1.885341	-0.376633	0.073007	9.37566	10.72345	0.52922
342.049988	-0.246107	0.581646	1.877605	-0.372649	0.073196	9.6721	10.77077	-1.519277
342.149994	-0.423055	0.544891	1.873446	-0.362857	0.073685	8.36976	9.35938	-3.279083
342.25	-0.491627	0.570181	1.873332	-0.349624	0.074165	7.25885	8.79199	-4.39735
342.350006	-0.396026	0.638636	1.876642	-0.336025	0.074698	6.16528	8.2913	-4.924178
342.450012	-0.234493	0.686664	1.881927	-0.325769	0.075071	5.41616	7.61055	-4.829348
342.549988	-0.120111	0.708352	1.887905	-0.321423	0.075128	5.09738	7.75186	-3.857552
342.649994	-0.042295	0.665163	1.892252	-0.323588	0.074912	6.00686	7.99926	-2.117699
342.75	-0.075719	0.625472	1.894069	-0.331432	0.074267	7.821	9.68996	-0.032498
342.850006	-0.098917	0.602511	1.893778	-0.342489	0.073511	7.04411	9.4994	1.778024
342.950012	-0.134468	0.649891	1.893057	-0.35362	0.072791	8.78776	9.32094	2.740462
343.049988	-0.130974	0.734234	1.89327	-0.362116	0.072266	9.68752	10.61865	2.610126
343.149994	-0.096136	0.840545	1.895346	-0.367276	0.071774	9.80881	10.63342	1.453607
343.25	-0.057388	0.962462	1.898025	-0.369327	0.071272	10.78993	11.31107	-0.242718
343.350006	-0.000387	1.011482	1.898938	-0.368693	0.07096	10.60295	11.52561	-1.822584
343.450012	0.039558	0.958052	1.896779	-0.367635	0.070705	9.3521	10.83083	-2.670263
343.549988	0.03788	0.863835	1.891088	-0.366622	0.070604	7.71153	9.82153	-2.470864
343.649994	0.027098	0.76487	1.882801	-0.366225	0.070637	6.73795	8.56161	-1.64593
343.75	-0.090505	0.683833	1.873407	-0.366426	0.07067	6.0496	7.67981	-0.654373
343.850006	-0.194181	0.673821	1.865605	-0.365398	0.070519	5.63247	7.03139	0.100981
343.950012	-0.281236	0.73933	1.860048	-0.362196	0.070182	5.84896	7.11746	0.227635
344.049988	-0.286567	0.831147	1.85755	-0.355898	0.06997	6.42215	7.49525	-0.340092
344.149994	-0.19254	0.946239	1.857964	-0.347219	0.069978	7.55643	8.62049	-1.361639
344.25	-0.054916	1.008062	1.859704	-0.338781	0.070214	7.43838	8.89947	-2.274719
344.350006	0.074655	1.001604	1.860675	-0.332126	0.070692	8.23139	9.55389	-2.654335
344.450012	0.108208	0.925666	1.859371	-0.329265	0.07133	8.01227	9.70441	-2.333252
344.549988	0.066499	0.832233	1.855894	-0.33036	0.071783	7.7562	9.27609	-1.431308
344.649994	-0.161863	0.790136	1.849627	-0.335112	0.071783	7.87801	9.39171	-0.251615
344.75	-0.376661	0.761752	1.84227	-0.342101	0.07132	7.57264	8.91221	0.743845
344.850006	-0.528859	0.725105	1.836253	-0.349207	0.070631	7.51378	8.73654	1.195792
344.950012	-0.552077	0.723401	1.83277	-0.354969	0.069993	7.55232	8.92088	0.850938
345.049988	-0.347689	0.762738	1.831373	-0.358801	0.069766	7.90367	8.98715	-0.248738
345.149994	-0.019911	0.758815	1.831521	-0.360797	0.070214	8.00885	9.24965	-1.5743
345.25	0.257235	0.669957	1.831754	-0.362421	0.07115	8.29803	9.71983	-2.700885
345.350006	0.401453	0.500993	1.830708	-0.362821	0.072003	8.43938	9.69734	-3.006857
345.450012	0.346557	0.405	1.828365	-0.362863	0.072444	8.14477	9.51696	-2.690659
345.549988	0.103873	0.34471	1.825276	-0.362466	0.071946	7.74341	9.1458	-1.878534
345.649994	-0.245666	0.25582	1.822995	-0.361943	0.07173	6.96556	8.44193	-1.239652
345.75	-0.516981	0.165566	1.822693	-0.359122	0.071282	6.76737	8.02153	-0.698797
345.850006	-0.607651	0.162608	1.825493	-0.354244	0.070841	6.22641	7.78387	-0.539817
345.950012	-0.511526	0.20183	1.830587	-0.348428	0.070909	6.87947	7.91758	-0.961636
346.049988	-0.248457	0.221296	1.836842	-0.342591	0.071069	8.06227	9.50111	-1.573168
346.149994	0.033057	0.21084	1.842669	-0.33799	0.071406	6.74451	8.61139	-1.989174
346.25	0.212994	0.170356	1.845886	-0.336311	0.071844	7.84325	8.52436	-1.835624
346.350006	0.220576	0.145438	1.845082	-0.338007	0.072013	8.39086	10.24846	-1.147758
346.450012	0.056621	0.111697	1.840841	-0.343286	0.071779	7.85034	9.79219	-0.041393
346.549988	-0.17996	0.101065	1.833926	-0.350118	0.071347	7.97689	9.59232	0.978759
346.649994	-0.451374	0.15213	1.826739	-0.357178	0.070586	7.82626	9.80493	1.462435
346.75	-0.591148	0.259138	1.821552	-0.362226	0.069772	7.1915	8.59587	1.152754
346.850006	-0.501221	0.308943	1.819182	-0.363862	0.068966	6.97782	7.92807	0.053073
346.950012	-0.258003	0.288141	1.819287	-0.362346	0.068179	6.63242	7.50414	-1.473673
347.049988	0.060178	0.251515	1.820913	-0.358313	0.067812	6.30523	7.19315	-2.757828
347.149994	0.388536	0.23264	1.822884	-0.352598	0.068115	6.15399	7.16874	-3.381467
347.25	0.566998	0.258464	1.824372	-0.347389	0.068911	6.35979	7.53625	-3.420307
347.350006	0.551636	0.327611	1.82599	-0.344244	0.069898	6.5078	7.92475	-2.858741
347.450012	0.285476	0.409539	1.827256	-0.344509	0.070781	6.67682	8.42191	-1.768955
347.549988	-0.142907	0.514137	1.827297	-0.348373	0.071256	6.99218	8.80966	-0.50084
347.649994	-0.619789	0.559168	1.826286	-0.355509	0.071218	7.09307	9.01049	0.703579
347.75	-0.976351	0.556383	1.824744	-0.364117	0.070822	7.2536	9.17075	1.444841
347.850006	-1.034166	0.507446	1.82321	-0.372173	0.070374	7.7604	9.41504	1.478766
347.950012	-0.78789	0.487773	1.821956	-0.377682	0.070061	8.38315	9.60496	0.890735
348.049988	-0.293676	0.537997	1.820415	-0.37943	0.070053	8.78925	9.4629	-0.175093
348.149994	0.261726	0.598775	1.818389	-0.376526	0.070412	9.3401	9.80311	-1.345425
348.25	0.702245	0.569749	1.81646	-0.369559	0.071142	9.2781	9.96937	-2.186067
348.350006	0.859493	0.558852	1.815307	-0.360412	0.071921	9.20156	10.28121	-2.583692
348.450012	0.671024	0.592225	1.815001	-0.350683	0.072453	8.72969	10.04698	-2.677637
348.549988	0.182294	0.58913	1.816206	-0.342954	0.072548	7.60136	9.17696	-2.500742
348.649994	-0.343762	0.55168	1.81913	-0.338038	0.072328	6.23246	8.0773	-2.132642
348.75	-0.771215	0.52275	1.822236	-0.336633	0.072104	5.30564	7.04017	-1.55679
348.850006	-0.910802	0.519876	1.823622	-0.337795	0.072135	4.56124	6.25354	-0.797392
348.950012	-0.692484	0.565576	1.823449	-0.340301	0.072587	4.55817	6.25097	-0.013345
349.049988	-0.26348	0.671124	1.82183	-0.343257	0.073422	4.22433	6.04821	0.510072
349.149994	0.220917	0.764026	1.819704	-0.345615	0.074297	6.41978	7.79393	0.621424
349.25	0.515829	0.782369	1.818562	-0.347578	0.074967	7.47324	10.24921	0.250502
349.350006	0.525436	0.722583	1.818844	-0.348606	0.075275	6.74005	8.90493	-0.533024
349.450012	0.273184	0.652934	1.820009	-0.349527	0.07497	8.51426	9.23198	-1.448279
349.549988	-0.102212	0.56736	1.821255	-0.350651	0.074159	10.04675	11.2782	-2.065884
349.649994	-0.443696	0.516645	1.821496	-0.352096	0.073346	10.3037	11.41673	-2.165205
349.75	-0.587494	0.537661	1.819782	-0.35428	0.072881	11.34043	11.96174	-1.713314
349.850006	-0.510734	0.632345	1.815317	-0.357018	0.072903	11.31933	12.86945	-0.871474
349.950012	-0.231447	0.728499	1.808229	-0.359962	0.07301	10.18591	12.22606	0.121472
350.049988	0.074275	0.788629	1.800278	-0.362506	0.073304	8.37527	10.92975	0.907373
350.149994	0.300459	0.789806	1.79322	-0.363552	0.073686	7.00637	9.21218	1.048264
350.25	0.380415	0.744949	1.788797	-0.362474	0.073959	5.82829	7.71921	0.34035
350.350006	0.267272	0.643484	1.788345	-0.359521	0.074191	5.05201	6.52235	-1.035153
350.450012	0.024618	0.575943	1.791936	-0.35588	0.074416	4.8336	5.88913	-2.593194
350.549988	-0.207595	0.562269	1.797856	-0.351612	0.074753	5.21456	5.97423	-3.642906
350.649994	-0.384354	0.621104	1.803835	-0.347618	0.07516	5.4342	6.33586	-3.905974
350.75	-0.405889	0.71713	1.807544	-0.345169	0.075614	7.6265	7.75689	-3.364101
350.850006	-0.357205	0.831756	1.808983	-0.345363	0.076033	7.58244	9.49384	-1.93423
350.950012	-0.254149	0.970331	1.807736	-0.348219	0.076399	7.32558	9.33839	-0.032173
351.049988	-0.172302	1.049295	1.80395	-0.353412	0.07629	8.16386	10.923	1.721304
351.149994	-0.111452	1.067462	1.800452	-0.359338	0.075915	7.22653	10.62047	2.670215
351.25	-0.06228	1.035013	1.799209	-0.363689	0.075299	7.80182	10.36771	2.389822
351.350006	-0.037065	0.971521	1.801776	-0.36503	0.074793	7.92259	10.22426	0.927533
351.450012	-0.011414	0.89712	1.807072	-0.36268	0.07437	8.31905	9.61374	-1.225208
351.549988	0.046145	0.770058	1.812803	-0.357173	0.074013	9.30533	9.50476	-3.159205
351.649994	0.117567	0.658108	1.816975	-0.348782	0.074261	10.51056	9.49052	-4.04356
351.75	0.139166	0.655381	1.818837	-0.340182	0.074621	11.39508	10.01915	-3.876055
351.850006	0.092267	0.649044	1.819789	-0.333818	0.074927	10.75849	10.48269	-2.937499
351.950012	-0.055335	0.628565	1.819404	-0.331224	0.075041	9.76222	10.84367	-1.491879
352.049988	-0.246077	0.573327	1.819384	-0.333374	0.074923	8.69011	10.97096	0.023117
352.149994	-0.386959	0.480523	1.820288	-0.338689	0.074631	7.58472	10.37788	1.135705
352.25	-0.411955	0.410694	1.822183	-0.345626	0.07424	6.45096	9.45551	1.596285
352.350006	-0.346547	0.379358	1.824345	-0.352705	0.073721	5.46765	8.08383	1.308639
352.450012	-0.183368	0.280734	1.825885	-0.35884	0.073685	5.04063	6.87273	0.403795
352.549988	0.022258	0.16106	1.825949	-0.363283	0.073857	5.28812	6.01427	-0.625334
352.649994	0.172469	0.084292	1.823148	-0.365228	0.073828	5.49725	5.80702	-1.339756
352.75	0.203678	0.052551	1.818346	-0.366986	0.074273	6.63574	6.6612	-1.776265
352.850006	0.138118	0.061257	1.811558	-0.366527	0.074327	8.70465	8.86821	-1.670764
352.950012	-0.085163	0.059551	1.805228	-0.36524	0.074312	7.05226	8.67017	-1.394125
353.049988	-0.345943	0.101215	1.800218	-0.362224	0.073876	8.45453	9.98168	-1.138
353.149994	-0.580481	0.080621	1.798353	-0.359125	0.073278	8.92096	11.91999	-1.256209
353.25	-0.710053	0.046907	1.799576	-0.354877	0.072306	9.09375	11.60579	-1.624747
353.350006	-0.619879	0.055406	1.803171	-0.350072	0.070978	10.20895	12.77985	-2.081744
353.450012	-0.374729	0.110511	1.807408	-0.345986	0.069689	10.62992	12.3755	-2.375682
353.549988	-0.020651	0.118713	1.809969	-0.343691	0.068372	10.68808	11.06164	-2.198543
353.649994	0.343104	0.098953	1.809604	-0.344209	0.067174	9.72316	9.61202	-1.439334
353.75	0.570733	0.099832	1.805658	-0.347621	0.066091	8.95923	8.88095	-0.272062
353.850006	0.603367	0.04173	1.799777	-0.352325	0.06543	7.99379	8.4536	0.895814
353.950012	0.442971	-0.10127	1.793814	-0.35694	0.06504	7.19212	7.86287	1.509059
354.049988	0.151619	-0.24344	1.790389	-0.358497	0.064806	6.11344	7.56387	1.182642
354.149994	-0.206097	-0.301982	1.7904	-0.356167	0.064617	5.74641	7.72606	-0.028467
354.25	-0.484875	-0.262465	1.794115	-0.349967	0.06441	5.61688	7.76952	-1.68912
354.350006	-0.625577	-0.209527	1.800162	-0.341607	0.064084	7.35676	9.29568	-3.071892
354.450012	-0.589203	-0.119153	1.807415	-0.332961	0.063706	8.00509	10.26965	-3.749663
354.549988	-0.413022	0.02812	1.813952	-0.327056	0.062985	7.95692	8.93833	-3.686162
354.649994	-0.091779	0.152899	1.818459	-0.325863	0.062032	9.32215	9.61673	-2.784761
354.75	0.194717	0.25157	1.819956	-0.330652	0.060895	9.11608	10.22565	-1.137086
354.850006	0.384421	0.268481	1.81865	-0.341137	0.059458	9.14516	9.77646	0.791451
354.950012	0.426886	0.213402	1.815089	-0.354042	0.057889	9.13719	9.95856	2.314357
355.049988	0.300065	0.105852	1.811552	-0.366312	0.056443	8.53212	9.62112	2.851707
355.149994	0.075886	-0.028417	1.811187	-0.375099	0.055298	7.60425	8.82229	2.148243
355.25	-0.131261	-0.084432	1.814634	-0.378534	0.054537	6.93131	8.57885	0.418487
355.350006	-0.252177	-0.021815	1.819861	-0.377239	0.054048	6.57444	8.2276	-1.722071
355.450012	-0.274688	0.073104	1.823665	-0.371773	0.053555	6.6079	8.17568	-3.320264
355.549988	-0.205392	0.158026	1.824626	-0.364178	0.053035	6.66105	8.45156	-3.718943
355.649994	-0.147885	0.219091	1.822529	-0.35676	0.052423	7.54435	8.75099	-3.001615
355.75	-0.089968	0.294523	1.817742	-0.352359	0.051641	7.76128	9.27309	-1.558509
355.850006	-0.032523	0.305826	1.811425	-0.351732	0.050842	7.40677	8.94294	0.104743
355.950012	0.023427	0.271356	1.805737	-0.353778	0.050317	8.05825	9.17353	1.343012
356.049988	0.074565	0.259827	1.802626	-0.356232	0.050053	7.3057	9.04239	1.643994
356.149994	0.080236	0.314406	1.80292	-0.357229	0.049935	7.37717	9.03682	0.888034
356.25	0.070407	0.339265	1.806519	-0.35578	0.050215	7.15533	9.08211	-0.661491
356.350006	0.045831	0.27229	1.811587	-0.352	0.050534	7.31586	8.85526	-2.334126
356.450012	-0.022121	0.190368	1.815351	-0.347271	0.050783	7.67571	8.99026	-3.386492
356.549988	-0.108961	0.143337	1.816491	-0.342303	0.050859	8.2898	9.22674	-3.448078
356.649994	-0.215501	0.108751	1.815665	-0.339279	0.050712	7.85735	9.16411	-2.682435
356.75	-0.267756	0.055837	1.813884	-0.33911	0.050322	7.86129	9.18959	-1.398638
356.850006	-0.288532	0.02704	1.811376	-0.341618	0.049743	7.68631	9.1685	-0.045037
356.950012	-0.225343	-0.027683	1.809234	-0.345059	0.049217	7.02598	8.98565	0.875984
357.049988	-0.088878	-0.103128	1.810031	-0.346934	0.049052	6.75853	8.73322	1.00943
357.149994	0.080361	-0.201351	1.814458	-0.346378	0.049494	6.49597	8.36785	0.297104
357.25	0.203512	-0.308476	1.820863	-0.343936	0.050285	6.59844	8.0151	-1.008384
357.350006	0.234629	-0.442961	1.827706	-0.341145	0.051231	6.57724	7.83376	-2.307282
357.450012	0.143795	-0.571965	1.833239	-0.339411	0.052449	6.96521	7.62179	-2.959025
357.549988	-0.01016	-0.671989	1.83651	-0.339793	0.053753	7.51562	8.13993	-2.703497
357.649994	-0.216227	-0.669975	1.83697	-0.34418	0.054887	6.77219	8.31678	-1.860296
357.75	-0.370227	-0.644415	1.834135	-0.351043	0.055721	7.1866	8.58709	-0.425688
357.850006	-0.503453	-0.65036	1.82857	-0.359739	0.055962	6.90522	9.06605	1.140978
357.950012	-0.450206	-0.723156	1.822615	-0.368008	0.056507	7.03571	8.80612	2.095544
358.049988	-0.324971	-0.763691	1.817982	-0.373002	0.057081	7.3445	8.9484	2.092194
358.149994	-0.141477	-0.82054	1.81584	-0.373559	0.057562	7.39915	8.85355	1.005376
358.25	0.012249	-0.868355	1.816433	-0.370074	0.057881	7.63341	8.66588	-0.79609
358.350006	0.113873	-0.916925	1.819017	-0.364144	0.058244	7.91191	8.60347	-2.540011
358.450012	0.164295	-0.913311	1.821028	-0.357091	0.05852	8.20284	8.65475	-3.482967
358.549988	0.170027	-0.90554	1.820866	-0.351195	0.058843	7.81452	8.81233	-3.394497
358.649994	0.102126	-0.913833	1.818567	-0.347569	0.05943	7.49977	8.8802	-2.494743
358.75	0.06928	-0.914749	1.81448	-0.347223	0.060427	7.1915	8.77058	-1.076689
358.850006	-0.026349	-0.890687	1.809396	-0.349694	0.061698	6.69521	8.55134	0.408142
358.950012	-0.116427	-0.845903	1.804505	-0.354043	0.063147	6.43134	8.32695	1.308288
359.049988	-0.260854	-0.736127	1.801646	-0.357729	0.064415	6.31916	8.15063	1.334658
359.149994	-0.368755	-0.617833	1.80247	-0.359427	0.065325	6.48257	7.82958	0.361384
359.25	-0.452375	-0.532017	1.806473	-0.358705	0.065703	7.44276	8.25747	-1.305421
359.350006	-0.473031	-0.491539	1.812225	-0.355238	0.065862	7.52324	8.69736	-2.916758
359.450012	-0.382141	-0.486178	1.817818	-0.350722	0.066124	7.34231	8.19206	-3.846685
359.549988	-0.216245	-0.398279	1.821564	-0.344882	0.066231	7.7435	8.76512	-3.60736
359.649994	0.004751	-0.28196	1.823636	-0.341891	0.06699	7.28775	9.07558	-2.734826
359.75	0.180165	-0.104342	1.823584	-0.341321	0.067194	7.04017	8.87945	-1.127612
359.850006	0.201051	0.045367	1.821698	-0.344476	0.067773	6.77149	9.03982	0.547107
359.950012	0.079955	0.168901	1.818884	-0.349632	0.06833	6.30295	8.48914	1.8368
360.049988	-0.108472	0.25772	1.816671	-0.354375	0.068621	6.2103	7.96746	2.293973
360.149994	-0.341548	0.303676	1.81596	-0.357478	0.068801	6.24682	7.59246	1.712782
360.25	-0.450182	0.35413	1.816804	-0.358214	0.069026	6.58355	7.35994	0.301141
360.350006	-0.410398	0.4519	1.818492	-0.35673	0.069635	6.78533	7.41421	-1.351487
360.450012	-0.216948	0.603471	1.819507	-0.353774	0.070683	7.70418	7.93331	-2.613526
360.549988	0.031052	0.718508	1.818854	-0.349773	0.071871	7.83755	8.78685	-2.972258
360.649994	0.178531	0.812563	1.816222	-0.346431	0.072789	7.23774	8.7177	-2.525131
360.75	0.219637	0.829649	1.811643	-0.34472	0.07333	7.41596	9.22074	-1.565544
360.850006	0.143033	0.748641	1.806104	-0.345716	0.073526	6.95487	9.41836	-0.411605
360.950012	0.033453	0.6093	1.800273	-0.348608	0.0737	7.07774	9.31656	0.57095
361.049988	-0.069685	0.600636	1.795372	-0.35239	0.074172	7.10796	9.13306	1.011021
361.149994	-0.097446	0.739828	1.792066	-0.355817	0.075348	7.11925	8.48989	0.740055
361.25	-0.040139	0.858176	1.790898	-0.358016	0.076908	7.35422	8.1213	-0.151416
361.350006	-0.016268	0.889024	1.791396	-0.358828	0.078551	7.47525	8.144	-1.329902
361.450012	-0.04838	0.921227	1.791881	-0.358144	0.079799	7.44048	8.08105	-2.235584
361.549988	-0.137613	0.922803	1.791334	-0.356121	0.080482	7.14579	8.21058	-2.604228
361.649994	-0.273501	0.848288	1.789686	-0.353827	0.080651	6.82832	8.38968	-2.425949
361.75	-0.361844	0.772193	1.788216	-0.352384	0.080585	6.77902	8.67862	-1.895458
361.850006	-0.34633	0.783885	1.787131	-0.352733	0.0803	6.38055	8.75784	-1.180514
361.950012	-0.215242	0.900466	1.786368	-0.354867	0.080028	6.75152	8.38861	-0.476765
362.049988	0.008676	1.052245	1.785751	-0.358329	0.080107	7.25465	8.5963	0.042327
362.149994	0.189931	1.219703	1.785816	-0.362177	0.080522	7.24948	8.34247	0.226351
362.25	0.326138	1.378822	1.786211	-0.364581	0.081114	7.18117	8.12997	-0.017157
362.350006	0.26573	1.532847	1.78655	-0.365017	0.081597	6.98754	8.11648	-0.576942
362.450012	0.056347	1.582283	1.786968	-0.363456	0.081785	6.68531	7.84371	-1.198988
362.549988	-0.179104	1.50893	1.787583	-0.360139	0.081857	6.23263	7.95162	-1.633206
362.649994	-0.419472	1.433889	1.788305	-0.355476	0.081956	6.4887	8.10085	-1.809775
362.75	-0.533421	1.410472	1.789551	-0.350689	0.082159	7.04061	8.85954	-1.708097
362.850006	-0.522404	1.461322	1.790909	-0.34642	0.082199	6.4584	8.40371	-1.507894
362.950012	-0.363342	1.557686	1.792022	-0.343347	0.081991	7.22294	8.26657	-1.142168
363.049988	-0.089838	1.649647	1.792177	-0.341604	0.081726	7.58717	9.08767	-0.736079
363.149994	0.155276	1.715031	1.791349	-0.341236	0.081608	7.51816	8.75988	-0.38853
363.25	0.361322	1.749441	1.790397	-0.341457	0.081806	7.49557	8.73397	-0.201437
363.350006	0.442263	1.758882	1.789705	-0.34173	0.082163	6.97151	8.33188	-0.273035
363.450012	0.404025	1.673514	1.790199	-0.341535	0.082646	6.39141	7.81481	-0.659221
363.549988	0.229457	1.525435	1.791596	-0.340658	0.083138	6.17912	7.63196	-1.191754
363.649994	-0.048864	1.353842	1.793808	-0.339471	0.08336	6.08769	7.67371	-1.658167
363.75	-0.310408	1.269617	1.795718	-0.337831	0.083127	6.73383	7.82744	-1.920424
363.850006	-0.544908	1.226054	1.797585	-0.336519	0.082635	8.03994	9.38828	-1.921827
363.950012	-0.621501	1.185984	1.799526	-0.335964	0.081877	7.15709	9.09966	-1.727312
364.049988	-0.518579	1.153618	1.80187	-0.336522	0.081185	8.30066	8.73557	-1.345008
364.149994	-0.318474	1.192864	1.804159	-0.338935	0.080325	8.27736	10.07556	-0.885226
364.25	-0.064695	1.25457	1.806123	-0.342159	0.079207	7.72966	9.48045	-0.48171
364.350006	0.107355	1.26642	1.807988	-0.34639	0.077795	7.63175	9.07022	-0.226398
364.450012	0.169633	1.241587	1.809616	-0.350358	0.076335	6.95478	8.5007	-0.219309
364.549988	0.183456	1.241904	1.811206	-0.353312	0.074974	6.74933	7.9558	-0.463372
364.649994	0.147698	1.250914	1.812667	-0.355533	0.074264	6.4796	7.76438	-0.963714
364.75	0.108847	1.191887	1.81429	-0.356094	0.073723	6.56603	7.49782	-1.333479
364.850006	0.041966	1.098454	1.816213	-0.356118	0.073483	6.79014	7.38252	-1.609402
364.950012	-0.054079	1.059764	1.818854	-0.355524	0.072902	6.92737	7.9604	-1.680044
365.049988	-0.187755	1.041666	1.822296	-0.356427	0.072628	7.12425	8.49535	-1.791627
365.149994	-0.283981	1.062961	1.825235	-0.357149	0.071978	6.84409	8.35114	-1.653152
365.25	-0.319943	1.111914	1.827036	-0.357896	0.070703	7.06811	8.62777	-1.265713
365.350006	-0.292026	1.14299	1.828497	-0.358544	0.069453	6.77876	8.45756	-0.910313
365.450012	-0.199219	1.176064	1.830199	-0.357949	0.068177	6.87062	8.41259	-0.580415
365.549988	-0.054446	1.286589	1.831625	-0.3557	0.0668	7.03211	8.42576	-0.488424
365.649994	0.109493	1.362962	1.833588	-0.351709	0.065514	7.08711	8.36196	-0.683631
365.75	0.189467	1.331104	1.836441	-0.346862	0.064336	7.19466	8.22215	-1.006873
365.850006	0.216188	1.253594	1.83911	-0.341201	0.063146	7.30395	8.20009	-1.321128
365.950012	0.149907	1.13538	1.840262	-0.336375	0.06206	7.40808	8.31999	-1.450803
366.049988	0.070585	0.945768	1.839189	-0.332871	0.061056	7.04385	8.34825	-1.228757
366.149994	-0.037006	0.757742	1.836238	-0.331131	0.060341	6.78033	8.27214	-0.732824
366.25	-0.161389	0.618779	1.83194	-0.330787	0.059764	6.48257	8.19046	-0.200326
366.350006	-0.207893	0.52165	1.827141	-0.331526	0.059395	6.3929	8.35575	0.072536
366.450012	-0.205826	0.463152	1.823046	-0.332659	0.059138	6.28106	8.44471	-0.04192
366.549988	-0.099372	0.42478	1.820416	-0.333067	0.058928	7.29239	9.15854	-0.515783
366.649994	0.057655	0.378624	1.819174	-0.332976	0.058813	7.54216	9.0364	-1.213592
366.75	0.168851	0.269588	1.818208	-0.332644	0.059254	7.40528	8.51012	-1.914164
366.850006	0.20402	0.154818	1.816724	-0.332161	0.059496	8.03802	9.31944	-2.229743
366.950012	0.117613	0.036701	1.814866	-0.332345	0.059648	7.59786	9.00792	-2.107677
367.049988	-0.071204	-0.076579	1.812619	-0.334631	0.059317	7.55477	8.45488	-1.815248
367.149994	-0.297485	-0.27462	1.810721	-0.338028	0.05896	6.93499	8.34697	-1.347551
367.25	-0.483303	-0.395728	1.808992	-0.342196	0.057888	6.15539	7.82819	-0.792061
367.350006	-0.542626	-0.509921	1.807992	-0.347465	0.057194	5.72048	7.54	-0.587745
367.450012	-0.423116	-0.625266	1.806973	-0.350732	0.056392	5.54376	7.53572	-0.572285
367.549988	-0.201023	-0.702774	1.80703	-0.352101	0.055496	5.70542	7.88043	-0.672212
367.649994	0.096418	-0.722757	1.807964	-0.352434	0.055122	6.25531	8.31592	-1.024754
367.75	0.347076	-0.72537	1.808957	-0.352262	0.054874	7.62903	9.45904	-1.299853
367.850006	0.47268	-0.766434	1.808696	-0.352121	0.054905	6.85591	8.73611	-1.319328
367.950012	0.408972	-0.818753	1.806719	-0.35295	0.055114	7.82678	9.34514	-1.056352
368.049988	0.15113	-0.877234	1.802892	-0.355053	0.055204	7.58096	9.57648	-0.597503
368.149994	-0.189062	-1.019267	1.797769	-0.357881	0.05516	6.96092	8.6009	-0.155164
368.25	-0.479779	-1.160777	1.792652	-0.361101	0.054858	6.94541	8.51772	0.111165
368.350006	-0.633439	-1.212102	1.788241	-0.363928	0.054544	6.11738	7.90462	0.009129
368.450012	-0.563746	-1.207191	1.785575	-0.365174	0.054354	6.12027	7.971	-0.468191
368.549988	-0.29935	-1.156112	1.784721	-0.364482	0.054271	6.13104	8.0803	-1.183801
368.649994	0.019092	-1.035961	1.785176	-0.362382	0.054034	7.00794	8.56076	-1.858904
368.75	0.245373	-0.90503	1.785803	-0.358721	0.053627	7.3121	9.46878	-2.232015
368.850006	0.318831	-0.901018	1.786153	-0.354127	0.053061	6.86213	8.83064	-2.20758
368.950012	0.247865	-0.970443	1.785371	-0.349921	0.052276	7.55363	9.36205	-1.742712
369.049988	0.063146	-1.042529	1.782307	-0.347047	0.05144	7.07713	9.17696	-0.895009
369.149994	-0.135588	-1.069852	1.777007	-0.346055	0.050816	6.92895	8.63869	0.107587
369.25	-0.261568	-1.06734	1.770618	-0.346344	0.050657	6.83375	8.49214	0.852249
369.350006	-0.269343	-1.029437	1.764942	-0.346807	0.050992	6.715	8.09572	1.057371
369.450012	-0.196896	-0.935148	1.761539	-0.346682	0.051688	6.98675	8.36645	0.494198
369.549988	-0.089282	-0.785635	1.761148	-0.345535	0.052262	6.91056	8.37363	-0.680768
369.649994	-0.031255	-0.574505	1.76297	-0.343939	0.052662	7.40055	8.89808	-1.971443
369.75	-0.024394	-0.43584	1.765872	-0.341783	0.052786	7.2874	9.20115	-2.843489
369.850006	-0.049024	-0.367287	1.768664	-0.340192	0.052776	7.07722	8.71384	-3.060548
369.950012	-0.064589	-0.32744	1.770371	-0.33978	0.053003	7.38934	9.22074	-2.723547
370.049988	-0.079813	-0.318909	1.770988	-0.34076	0.053519	6.79645	8.66085	-1.840475
370.149994	-0.061484	-0.338993	1.770759	-0.34332	0.054348	6.92536	8.26325	-0.685356
370.25	-0.038969	-0.411819	1.769356	-0.346669	0.055066	6.79058	8.00172	0.427598
370.350006	-0.073662	-0.432613	1.767928	-0.349709	0.055495	6.57243	7.63378	1.04392
370.450012	-0.165955	-0.453264	1.768649	-0.351511	0.055783	6.4972	7.89338	0.953111
370.549988	-0.222175	-0.459665	1.771692	-0.350942	0.056045	6.68654	7.9498	0.108015
370.649994	-0.241478	-0.403516	1.776591	-0.348812	0.056197	7.97251	9.23059	-1.128921
370.75	-0.200091	-0.302738	1.781553	-0.345771	0.056507	6.85407	8.71941	-2.157699
370.850006	-0.083029	-0.242532	1.784671	-0.342639	0.056925	7.2923	8.28595	-2.494547
370.950012	-0.010727	-0.218986	1.78545	-0.340672	0.057107	7.91637	9.2322	-2.185604
371.049988	0.029554	-0.254997	1.785055	-0.340621	0.057199	7.26822	8.58859	-1.423347
371.149994	-0.010582	-0.307751	1.783976	-0.34307	0.05711	7.2148	8.40285	-0.555131
371.25	-0.072096	-0.358437	1.782714	-0.347434	0.056993	6.66473	8.16723	0.154475
371.350006	-0.104425	-0.372834	1.782995	-0.352208	0.057124	6.13297	7.71889	0.435325
371.450012	-0.063689	-0.387933	1.785395	-0.356548	0.057774	6.11887	7.89831	0.202765
371.549988	0.002658	-0.43866	1.788816	-0.35983	0.058711	6.17255	7.90923	-0.428609
371.649994	0.080412	-0.483553	1.791732	-0.361905	0.059975	7.65321	8.90536	-1.242602
371.75	0.118213	-0.505981	1.793487	-0.363063	0.06151	7.45563	8.87753	-1.815029
371.850006	0.129457	-0.523267	1.793996	-0.363314	0.063125	7.78212	8.50584	-1.870412
371.950012	0.024186	-0.519509	1.793759	-0.363039	0.06464	8.34769	9.32833	-1.55368
372.049988	-0.151146	-0.449757	1.792307	-0.362198	0.066093	7.66039	8.79627	-1.08571
372.149994	-0.369686	-0.419037	1.790746	-0.360766	0.067107	7.59663	8.75656	-0.626928
372.25	-0.535952	-0.452279	1.789921	-0.358389	0.067647	6.81204	8.51986	-0.270343
372.350006	-0.574834	-0.484188	1.790012	-0.355053	0.067801	6.35305	8.23424	-0.224845
372.450012	-0.506407	-0.417206	1.790667	-0.351112	0.067745	6.22895	8.15513	-0.501838
372.549988	-0.263947	-0.334713	1.792043	-0.347068	0.067716	6.16931	7.99851	-0.997253
372.649994	0.034061	-0.323458	1.793438	-0.343904	0.068054	6.96021	8.13832	-1.404513
372.75	0.313329	-0.342394	1.794268	-0.341398	0.068825	7.88161	9.06873	-1.620731
372.850006	0.464202	-0.324684	1.794304	-0.340207	0.069762	7.02651	8.33916	-1.580433
372.950012	0.413096	-0.312372	1.793645	-0.339706	0.070754	7.95377	8.92656	-1.356615
373.049988	0.159433	-0.343194	1.793066	-0.339772	0.071531	7.32602	9.20265	-1.082146
373.149994	-0.192711	-0.414812	1.793262	-0.340505	0.071796	6.9751	8.45691	-0.883415
373.25	-0.53365	-0.416666	1.79399	-0.341679	0.071821	7.00418	8.3686	-0.773808
373.350006	-0.700377	-0.339645	1.795237	-0.34263	0.071787	6.36356	8.07741	-0.856038
373.450012	-0.647136	-0.24599	1.796575	-0.343554	0.071824	6.24437	7.79125	-0.957914
373.549988	-0.388536	-0.133177	1.797002	-0.345038	0.071987	6.27134	7.61676	-1.007336
373.649994	0.000249	0.017912	1.795643	-0.346162	0.072414	6.80398	7.84082	-0.945997
373.75	0.356007	0.117959	1.793663	-0.347719	0.073072	7.15122	8.56493	-0.814598
373.850006	0.55622	0.105746	1.79221	-0.349693	0.07392	6.61455	8.47576	-0.738164
373.950012	0.480605	0.08993	1.791597	-0.351889	0.074637	7.18353	8.47094	-0.822598
374.049988	0.181916	0.069312	1.792322	-0.354666	0.075237	7.14272	8.60047	-1.101008
374.149994	-0.248035	0.08645	1.79348	-0.356196	0.075268	6.95505	8.29409	-1.212119
374.25	-0.655705	0.104527	1.794217	-0.358075	0.075502	6.82079	8.00697	-1.280718
374.350006	-0.88497	0.199779	1.793261	-0.359598	0.075514	6.59292	7.76513	-1.09578
374.450012	-0.83989	0.396883	1.790052	-0.360388	0.075446	6.50385	7.66504	-0.727871
374.549988	-0.574299	0.590014	1.78524	-0.360597	0.075405	6.38703	7.84339	-0.300264
374.649994	-0.187152	0.727191	1.780197	-0.359559	0.075382	6.47495	8.15845	-0.019168
374.75	0.155483	0.802478	1.775972	-0.357675	0.075272	6.87912	8.37491	-0.085337
374.850006	0.39655	0.768682	1.77339	-0.354574	0.075262	6.81633	8.75752	-0.556288
374.950012	0.417017	0.668036	1.77314	-0.350965	0.07539	7.13292	8.72551	-1.171969
375.049988	0.326038	0.64288	1.773975	-0.34728	0.075642	7.21795	8.59758	-1.791529
375.149994	0.112971	0.681345	1.775408	-0.344374	0.076048	7.1443	8.56718	-2.146033
375.25	-0.113513	0.731715	1.776769	-0.342386	0.076618	7.2282	8.42084	-2.171567
375.350006	-0.328371	0.761499	1.777962	-0.341881	0.077314	7.09929	8.30757	-1.965857
375.450012	-0.46769	0.840279	1.778087	-0.341805	0.077225	6.99612	8.15813	-1.358358
375.549988	-0.49922	0.880279	1.777561	-0.343301	0.077097	6.90443	8.14282	-0.755121
375.649994	-0.433097	0.881769	1.776727	-0.345697	0.076746	6.82465	8.21454	-0.193858
375.75	-0.250817	0.873646	1.776123	-0.348018	0.076367	6.89865	8.22054	0.124565
375.850006	0.005995	0.885733	1.775638	-0.349782	0.075979	6.99857	8.4157	0.063855
375.950012	0.259627	0.827142	1.775812	-0.351006	0.07564	6.92939	8.71299	-0.332684
376.049988	0.403223	0.671385	1.776661	-0.351368	0.075567	6.95925	8.67177	-0.912692
376.149994	0.420936	0.480772	1.778031	-0.351355	0.075719	7.17907	8.62531	-1.400044
376.25	0.261048	0.370498	1.779256	-0.350563	0.076043	7.28933	8.56525	-1.655746
376.350006	0.023649	0.341238	1.779528	-0.350102	0.076403	7.2613	8.37887	-1.631295
376.450012	-0.251506	0.37224	1.779837	-0.350086	0.076739	7.06207	8.311	-1.469803
376.549988	-0.472783	0.414274	1.780493	-0.350515	0.077094	6.8715	8.23638	-1.137022
376.649994	-0.572796	0.464858	1.780753	-0.350761	0.077392	6.78033	8.16616	-0.771467
376.75	-0.604902	0.520619	1.779895	-0.351124	0.077617	6.80538	8.14592	-0.450405
376.850006	-0.550135	0.521529	1.778222	-0.350958	0.077465	6.82482	8.32256	-0.283723
376.950012	-0.464108	0.527048	1.776486	-0.350603	0.077015	7.02528	8.47426	-0.238961
377.049988	-0.352669	0.537775	1.774812	-0.349933	0.07612	7.05804	8.51258	-0.446662
377.149994	-0.181726	0.491018	1.773919	-0.349114	0.075172	6.97983	8.58388	-0.859299
377.25	0.043537	0.314638	1.775251	-0.347643	0.074578	6.9815	8.60251	-1.351999
377.350006	0.282054	0.12994	1.77844	-0.346013	0.074813	6.90741	8.57981	-1.861516
377.450012	0.425989	0.081915	1.782562	-0.344374	0.075427	6.83516	8.68483	-2.205754
377.549988	0.435683	0.104399	1.787142	-0.343145	0.076274	6.81028	8.55412	-2.332942
377.649994	0.304701	0.094825	1.791643	-0.343012	0.077114	6.97633	8.64544	-2.101772
377.75	0.01132	0.021335	1.794853	-0.343439	0.0777	7.08396	8.72144	-1.454527
377.850006	-0.373498	-0.039266	1.796146	-0.345053	0.077955	7.19851	8.74906	-0.620735
377.950012	-0.65899	-0.087295	1.796049	-0.347165	0.077831	7.36438	8.86415	0.143486
378.049988	-0.766291	-0.113283	1.795942	-0.348313	0.077683	7.54006	9.03061	0.539192
378.149994	-0.636509	-0.123244	1.797961	-0.349652	0.077648	7.46369	9.29557	0.411252
378.25	-0.344981	-0.093373	1.801075	-0.350538	0.077818	7.33924	9.36751	-0.224182
378.350006	0.005971	-0.047859	1.804781	-0.351078	0.077916	7.46772	9.20736	-1.073316
378.450012	0.268504	-0.007041	1.808171	-0.351524	0.077967	7.52929	9.26677	-1.773012
378.549988	0.355356	0.015616	1.810374	-0.351922	0.077955	7.33452	9.18584	-1.977802
378.649994	0.236976	0.036624	1.810799	-0.352398	0.077551	7.03019	8.78054	-1.786039
378.75	-0.071576	0.040018	1.809437	-0.353251	0.076788	6.93666	8.56547	-1.312901
378.850006	-0.377824	0.0247	1.808378	-0.353032	0.07592	6.96013	8.54695	-0.792181
378.950012	-0.622465	0.029572	1.808201	-0.352247	0.075081	7.19255	8.57649	-0.414306
379.049988	-0.660772	0.056407	1.809096	-0.35068	0.074389	7.47052	8.67027	-0.282279
379.149994	-0.474026	0.149515	1.809803	-0.349418	0.073592	7.12565	8.80794	-0.481857
379.25	-0.16381	0.239091	1.811212	-0.347447	0.073097	7.05848	8.84134	-0.842608
379.350006	0.171072	0.294135	1.811795	-0.345031	0.073034	6.93587	8.79028	-1.165657
379.450012	0.438121	0.313652	1.811895	-0.34334	0.072986	6.78935	8.47415	-1.323789
379.549988	0.493543	0.359297	1.809891	-0.342389	0.073106	6.78016	8.44236	-1.253078
379.649994	0.356649	0.342778	1.807985	-0.340854	0.073107	6.75572	8.33444	-1.036818
379.75	0.015995	0.265005	1.804587	-0.34106	0.072398	6.87675	8.17269	-0.752783
379.850006	-0.373326	0.237312	1.801398	-0.340801	0.071631	7.13572	8.24163	-0.618995
379.950012	-0.687001	0.274189	1.799913	-0.342519	0.07109	7.28215	8.40125	-0.634443
380.049988	-0.772763	0.303384	1.79878	-0.343793	0.070396	7.29502	8.51483	-0.871979
380.149994	-0.59768	0.301158	1.799061	-0.344834	0.070064	7.04114	8.51965	-1.209098
380.25	-0.232997	0.297962	1.7997	-0.34507	0.069839	6.80582	8.56076	-1.691014
380.350006	0.175404	0.297639	1.799521	-0.345129	0.069552	6.69976	8.58763	-1.827397
380.450012	0.447092	0.258364	1.798938	-0.344001	0.069528	6.58022	8.38883	-1.734735
380.549988	0.518887	0.205481	1.79757	-0.342599	0.069382	6.55132	8.10696	-1.42926
380.649994	0.351846	0.164241	1.794324	-0.34139	0.068755	6.45481	7.97282	-0.984452
380.75	0.001986	0.143215	1.790669	-0.341368	0.068373	6.6121	7.90173	-0.563532
380.850006	-0.339877	0.157584	1.787789	-0.341744	0.067638	6.76404	7.94873	-0.307693
380.950012	-0.645112	0.150795	1.785095	-0.343393	0.066809	7.01399	8.20395	-0.211232
381.049988	-0.750063	0.231523	1.783458	-0.344819	0.06592	6.86301	8.38968	-0.491796
381.149994	-0.590133	0.298748	1.782086	-0.344164	0.065046	6.95951	8.63783	-0.8914
381.25	-0.312782	0.286189	1.782294	-0.344023	0.064495	7.07652	8.63676	-1.517923
381.350006	-0.036085	0.271077	1.78172	-0.344153	0.063823	6.89103	8.68579	-1.823239
381.450012	0.231736	0.245351	1.780711	-0.343815	0.063231	6.79706	8.59384	-1.878207
381.549988	0.293527	0.276388	1.777437	-0.343395	0.062366	6.71614	8.25094	-1.541921
381.649994	0.184653	0.325292	1.77502	-0.345662	0.061879	6.51147	7.94734	-1.236179
381.75	-0.022959	0.409615	1.773328	-0.347532	0.060975	6.4556	7.93267	-0.718254
381.850006	-0.290653	0.444849	1.77243	-0.351638	0.059709	6.32888	8.00022	-0.614306
381.950012	-0.441898	0.407669	1.773467	-0.355557	0.058662	7.03763	8.64105	-0.507645
382.049988	-0.420797	0.446507	1.773313	-0.35727	0.058075	6.54668	8.38583	-0.618071
382.149994	-0.218972	0.442082	1.773027	-0.358663	0.057934	6.67218	8.59309	-0.849699
382.25	-0.006954	0.427099	1.771505	-0.358806	0.058198	7.16471	8.92292	-1.021618
382.350006	0.231499	0.326973	1.768952	-0.356919	0.058928	6.95041	8.6054	-1.116003
382.450012	0.277713	0.301213	1.764846	-0.35256	0.058897	7.07468	8.53795	-0.894092
382.549988	0.170606	0.265211	1.761117	-0.349844	0.05875	6.80004	8.31357	-0.670236
382.649994	-0.066431	0.209917	1.758028	-0.347537	0.058706	6.48757	8.23253	-0.610556
382.75	-0.258687	0.114091	1.756247	-0.345235	0.05838	6.30567	8.20534	-0.719977
382.850006	-0.428821	0.078036	1.755265	-0.344712	0.058001	6.34604	8.19752	-0.888972
382.950012	-0.42655	0.033201	1.75414	-0.344942	0.058237	6.7115	8.43165	-1.068012
383.049988	-0.29054	0.031685	1.752898	-0.345641	0.058656	7.39363	8.85569	-1.255247
383.149994	-0.090292	-0.013009	1.750624	-0.346395	0.059746	6.86082	8.39108	-1.334342
383.25	0.086006	-0.034216	1.748749	-0.346204	0.060596	7.29239	8.69275	-1.26544
383.350006	-0.037222	-0.075663	1.746459	-0.34587	0.061143	7.12407	8.86747	-1.281246
383.450012	0.02313	-0.071124	1.745031	-0.344568	0.060743	6.73295	8.37737	-1.352802
383.549988	-0.128482	-0.220646	1.744567	-0.344552	0.060254	6.64538	8.28734	-1.260145
383.649994	-0.340498	-0.310931	1.744762	-0.345199	0.059626	6.35138	8.10878	-1.278602
383.75	-0.334026	-0.342225	1.745036	-0.346144	0.058642	6.40481	7.83119	-1.000115
383.850006	-0.211568	-0.417026	1.745911	-0.348917	0.058545	6.43756	7.76428	-0.881741
383.950012	0.022495	-0.503988	1.746491	-0.352527	0.059332	6.54834	7.93877	-0.916835
384.049988	0.256121	-0.584746	1.747437	-0.354477	0.060312	7.02458	8.3808	-0.795822
384.149994	0.266024	-0.644458	1.748497	-0.355646	0.061325	6.8849	8.45895	-0.916935
384.25	0.175388	-0.676467	1.749509	-0.35542	0.062172	6.93456	8.62606	-1.042883
384.350006	-0.093901	-0.728372	1.75212	-0.354074	0.062419	6.93928	8.742	-1.141509
384.450012	-0.39515	-0.773572	1.755023	-0.351478	0.062393	6.83778	8.50156	-1.191722
384.549988	-0.612792	-0.753989	1.757002	-0.34979	0.062348	7.07844	8.58409	-1.283084
384.649994	-0.61929	-0.682408	1.757466	-0.347792	0.061865	7.02774	8.46655	-1.075969
384.75	-0.430685	-0.634571	1.758775	-0.348135	0.061812	7.01206	8.32856	-0.860443
384.850006	-0.084399	-0.587807	1.76	-0.349755	0.062256	7.06846	8.23189	-0.64005
384.950012	0.229992	-0.579717	1.760854	-0.353274	0.062852	7.32786	8.15224	-0.675297
385.049988	0.45463	-0.596213	1.761643	-0.356336	0.063322	7.33163	8.30779	-0.753277
385.149994	0.456944	-0.612311	1.763131	-0.358497	0.063876	7.16602	8.55005	-0.897012
385.25	0.280212	-0.607063	1.76562	-0.359095	0.064502	7.06075	8.72508	-1.249701
385.350006	-0.068279	-0.542816	1.76764	-0.35903	0.06482	6.95443	8.5174	-1.45762
385.450012	-0.335053	-0.474837	1.769108	-0.357131	0.064955	6.83244	8.53025	-1.513772
385.549988	-0.514485	-0.3264	1.770657	-0.356496	0.065247	6.76956	8.46462	-1.50887
385.649994	-0.517354	-0.142402	1.773874	-0.356128	0.065698	6.85749	8.26058	-1.350384
385.75	-0.364271	0.038385	1.776839	-0.356645	0.066407	7.11111	8.09122	-1.280902
385.850006	-0.158168	0.148067	1.77975	-0.356805	0.066457	7.3896	8.19196	-1.021348
385.950012	0.049744	0.180717	1.782379	-0.357664	0.066496	7.42078	8.25041	-0.897975
386.049988	0.218538	0.170437	1.785597	-0.358675	0.066843	7.31078	8.19902	-0.965508
386.149994	0.285309	0.19108	1.788199	-0.35843	0.066844	7.00111	8.23745	-0.891668
386.25	0.234811	0.174053	1.791037	-0.358612	0.06757	6.58749	8.34954	-1.084243
386.350006	0.106094	0.226856	1.793555	-0.358101	0.068344	6.32529	8.42929	-1.215342
386.450012	-0.050981	0.382795	1.795909	-0.355446	0.068412	6.44229	8.48453	-1.160112
386.549988	-0.237476	0.447637	1.799025	-0.353296	0.069179	6.77814	8.46034	-1.280677
386.649994	-0.357825	0.569082	1.801919	-0.350345	0.069513	6.88175	8.28167	-1.180009
386.75	-0.390443	0.667141	1.804652	-0.348429	0.070219	6.94235	8.20084	-1.120113
386.850006	-0.321407	0.757359	1.80608	-0.347208	0.070961	7.15026	8.24837	-1.031074
386.950012	-0.224505	0.837407	1.807416	-0.347072	0.071699	7.15481	8.13533	-0.910239
387.049988	-0.116916	0.879347	1.808355	-0.347281	0.072051	6.93508	8.16626	-0.791368
387.149994	-0.074028	0.881739	1.809152	-0.347669	0.072022	6.79636	8.29376	-0.717832
387.25	-0.131862	0.855749	1.809959	-0.349336	0.072077	6.68426	8.44214	-0.914967
387.350006	-0.10176	0.904694	1.810352	-0.34873	0.071345	6.66596	8.53699	-0.869016
387.450012	-0.098162	0.897001	1.810633	-0.350057	0.071268	6.80459	8.42726	-1.067149
387.549988	-0.063705	0.923239	1.810119	-0.351584	0.071208	6.93166	8.57424	-0.999541
387.649994	-0.058597	0.921272	1.809276	-0.355641	0.072007	6.97685	8.64319	-1.050593
387.75	-0.000151	1.011572	1.806976	-0.358226	0.072052	6.88499	8.65025	-0.844111
387.850006	0.014853	1.017903	1.804636	-0.362202	0.072488	6.78016	8.42448	-0.745223
387.950012	-0.033965	0.932181	1.802278	-0.365973	0.073002	6.75896	8.18789	-0.79052
388.049988	-0.136385	0.880984	1.800398	-0.368317	0.072963	6.90522	8.21465	-0.835811
388.149994	-0.233165	0.82796	1.798406	-0.36863	0.072631	6.85276	8.10021	-0.807716
388.25	-0.282326	0.710005	1.795869	-0.368492	0.072736	6.85679	8.08565	-1.067047
388.350006	-0.218709	0.642239	1.793631	-0.365995	0.072647	7.01434	8.16305	-1.203725
388.450012	-0.084632	0.682867	1.79227	-0.361782	0.072489	6.90417	8.59855	-1.264669
388.549988	0.082398	0.710941	1.791495	-0.357398	0.072997	6.8229	8.53624	-1.526801
388.649994	0.194528	0.694936	1.790511	-0.352511	0.073228	6.85582	8.45542	-1.604663
388.75	0.169733	0.680186	1.790309	-0.348868	0.073504	6.91634	8.66406	-1.632524
388.850006	-0.019257	0.684116	1.79012	-0.346014	0.073362	6.94594	8.44781	-1.45443
388.950012	-0.252305	0.662532	1.789954	-0.345319	0.072941	6.92448	8.34387	-1.265729
389.049988	-0.436888	0.616638	1.789568	-0.345944	0.072421	6.83104	8.22964	-1.117287
389.149994	-0.597188	0.588731	1.788668	-0.347311	0.07171	6.74732	8.05364	-0.920305
389.25	-0.461334	0.587212	1.788354	-0.347074	0.070751	6.77166	8.07912	-0.731379
389.350006	-0.186748	0.579628	1.788651	-0.346154	0.070051	6.78865	8.26647	-0.542519
389.450012	0.151581	0.625597	1.787809	-0.345749	0.070016	6.9709	8.1987	-0.584968
389.549988	0.419976	0.634887	1.785012	-0.345458	0.070649	7.1168	8.19196	-0.705491
389.649994	0.469316	0.617442	1.780784	-0.345129	0.07107	7.15822	8.27524	-0.5475
389.75	0.297275	0.563954	1.77654	-0.346744	0.071858	7.1048	8.28017	-0.519315
389.850006	-0.021587	0.563608	1.772083	-0.348124	0.07182	7.00444	8.56429	-0.403641
389.950012	-0.465468	0.526982	1.767759	-0.350994	0.071683	7.15446	8.63056	-0.558364
390.049988	-0.755024	0.476666	1.765113	-0.35361	0.071316	7.13309	8.74767	-0.850486
390.149994	-0.839421	0.406017	1.764167	-0.35546	0.070646	7.03833	8.76823	-1.219767
390.25	-0.661117	0.387382	1.763488	-0.356337	0.069832	6.87439	8.53078	-1.539737
390.350006	-0.319109	0.412846	1.761675	-0.355891	0.069022	7.07529	8.28145	-1.608204
390.450012	0.058263	0.417305	1.758535	-0.35452	0.068286	7.25465	8.0924	-1.417994
390.549988	0.382266	0.320218	1.754546	-0.352716	0.067685	7.17434	7.86041	-1.003154
390.649994	0.503131	0.19221	1.749908	-0.350883	0.067175	7.31709	7.96961	-0.502861
390.75	0.41049	0.070916	1.745062	-0.349333	0.066665	7.3565	8.43647	-0.173485
390.850006	0.242326	-0.083572	1.740977	-0.348177	0.066339	6.86441	8.36956	-0.126915
390.950012	-0.014115	-0.186786	1.73838	-0.347883	0.066331	7.2134	8.67616	-0.433741
391.049988	-0.190091	-0.22297	1.737385	-0.348028	0.066678	7.07363	8.74532	-0.888951
391.149994	-0.287899	-0.162714	1.737036	-0.34885	0.06741	7.18669	8.73921	-1.448166
391.25	-0.404946	-0.081238	1.736566	-0.349353	0.068129	7.33338	8.79135	-1.816739
391.350006	-0.295378	-0.005967	1.735879	-0.348196	0.068446	7.17075	8.43946	-1.777973
391.450012	-0.270106	0.023643	1.734534	-0.347223	0.06849	7.02266	8.12366	-1.569776
391.549988	-0.256236	-0.009604	1.731959	-0.346397	0.067756	7.32655	8.24923	-1.065034
391.649994	-0.191496	-0.063121	1.728767	-0.346658	0.067051	7.65645	8.4218	-0.584831
391.75	-0.122314	-0.119787	1.725819	-0.34765	0.066231	7.42524	8.67809	-0.180225
391.850006	-0.018214	-0.144786	1.72331	-0.349517	0.065564	7.08939	8.87153	-0.019369
391.950012	0.066111	-0.143361	1.721187	-0.351635	0.065279	7.15875	9.00749	-0.236338
392.049988	0.140825	-0.095049	1.720699	-0.353021	0.065323	6.97116	8.86083	-0.733789
392.149994	0.136743	0.035658	1.722215	-0.354387	0.06564	6.83078	8.64115	-1.25074
392.25	0.027171	0.201743	1.72418	-0.35555	0.065864	6.77753	8.4795	-1.618576
392.350006	-0.162385	0.311838	1.725224	-0.356244	0.065725	6.94822	8.23306	-1.762175
392.450012	-0.366312	0.331034	1.725707	-0.35657	0.065413	7.10682	8.04251	-1.605895
392.549988	-0.461708	0.285757	1.725908	-0.356351	0.064975	7.29414	8.18821	-1.166634
392.649994	-0.449384	0.218518	1.724862	-0.355912	0.064512	7.47902	8.43443	-0.570833
392.75	-0.323068	0.169007	1.722299	-0.355634	0.063957	7.38934	8.68633	-0.013296
392.850006	-0.096241	0.112768	1.719423	-0.355747	0.06334	7.22426	8.90697	0.29025
392.950012	0.095271	0.081246	1.718551	-0.355392	0.063128	6.93946	8.91971	0.140884
393.049988	0.276026	0.0759	1.719915	-0.355036	0.06308	6.77911	8.83396	-0.399733
393.149994	0.371069	0.117429	1.722467	-0.353967	0.063318	6.65545	8.67894	-1.118201
393.25	0.384748	0.149728	1.72468	-0.352726	0.064021	6.72577	8.49813	-1.645329
393.350006	0.28337	0.140118	1.726533	-0.351234	0.065154	6.74478	8.24302	-1.839286
393.450012	0.086181	0.094492	1.727828	-0.349477	0.066444	6.89865	8.24677	-1.66191
393.549988	-0.172749	0.027962	1.728596	-0.348103	0.067549	7.21716	8.35339	-1.29825
393.649994	-0.413601	-0.023751	1.728922	-0.34693	0.06799	7.08186	8.51986	-0.87561
393.75	-0.581835	-0.079727	1.728998	-0.345934	0.068164	6.9103	8.5963	-0.486058
393.850006	-0.620956	-0.134581	1.729787	-0.345008	0.068157	6.63977	8.54919	-0.245564
393.950012	-0.529117	-0.194851	1.731106	-0.344372	0.067941	6.45078	8.60133	-0.293445
394.049988	-0.340387	-0.199866	1.732602	-0.344152	0.067739	6.41172	8.54834	-0.565811
394.149994	-0.144978	-0.156721	1.734559	-0.344537	0.067557	6.37249	8.36549	-0.956459
394.25	0.019122	-0.113685	1.736937	-0.346317	0.067173	6.36881	8.10899	-1.256413
394.350006	0.131839	-0.097523	1.738867	-0.348917	0.06669	6.44859	8.01542	-1.341067
394.450012	0.187027	-0.092976	1.739865	-0.352295	0.066281	6.70861	8.0682	-1.221825
394.549988	0.169279	-0.113199	1.739932	-0.355289	0.066312	7.03264	8.35436	-0.956333
394.649994	0.141378	-0.155197	1.739323	-0.357596	0.066841	7.0682	8.78814	-0.599871
394.75	0.004409	-0.153965	1.737888	-0.358947	0.067753	6.87404	9.1033	-0.335636
394.850006	-0.161567	-0.102042	1.737035	-0.359178	0.06847	6.79242	9.03789	-0.313936
394.950012	-0.315182	-0.007827	1.737544	-0.358853	0.068778	6.53354	8.70239	-0.454652
395.049988	-0.465278	0.101291	1.738428	-0.358459	0.068701	6.44605	8.42694	-0.809799
395.149994	-0.4895	0.176103	1.739297	-0.358502	0.068257	6.42162	8.11167	-1.160872
395.25	-0.343855	0.189474	1.740887	-0.359009	0.067878	6.55482	8.02592	-1.404222
395.350006	-0.086845	0.142428	1.7431	-0.360108	0.068055	6.62778	7.8799	-1.358602
395.450012	0.258289	0.194989	1.743914	-0.360806	0.068525	6.7009	8.09004	-1.17292
395.549988	0.482446	0.243684	1.743363	-0.361098	0.069104	6.72253	8.28863	-0.881197
395.649994	0.449125	0.305374	1.74217	-0.35998	0.06968	6.5233	8.38091	-0.592516
395.75	0.206237	0.331213	1.741359	-0.357182	0.069839	6.50937	8.61193	-0.432121
395.850006	-0.192598	0.342015	1.741204	-0.353071	0.069432	6.56656	8.6327	-0.450513
395.950012	-0.555098	0.325928	1.741343	-0.348634	0.068392	6.57698	8.44128	-0.688145
396.049988	-0.769	0.332373	1.741901	-0.344616	0.067334	6.53591	8.33519	-0.989549
396.149994	-0.705727	0.369801	1.743232	-0.341802	0.066461	6.61814	8.12473	-1.266078
396.25	-0.381959	0.437689	1.74456	-0.340858	0.06582	6.75888	7.92336	-1.411589
396.350006	0.064758	0.502551	1.745659	-0.341867	0.065463	6.71141	7.96297	-1.372834
396.450012	0.513736	0.506638	1.746473	-0.344248	0.065149	6.51445	8.29152	-1.226652
396.549988	0.770373	0.445735	1.747336	-0.347779	0.064999	6.54361	8.53571	-1.01032
396.649994	0.791556	0.357551	1.748099	-0.351738	0.065163	6.65256	8.61236	-0.862796
396.75	0.510173	0.340363	1.748788	-0.355016	0.065247	6.70151	8.6252	-0.71088
396.850006	0.092823	0.37548	1.749364	-0.356531	0.065344	6.69223	8.41495	-0.590147
396.950012	-0.300582	0.38576	1.750165	-0.357217	0.065553	6.72735	8.05953	-0.580489
397.049988	-0.620232	0.45429	1.75086	-0.356995	0.065719	6.85758	7.93524	-0.678532
397.149994	-0.771261	0.591946	1.751004	-0.356425	0.065762	6.79049	7.85602	-0.761342
397.25	-0.668423	0.696279	1.750669	-0.356161	0.065892	6.54178	7.76074	-0.790136
397.350006	-0.407671	0.712678	1.750381	-0.356596	0.066103	6.42766	7.96532	-0.739366
397.450012	-0.014365	0.712858	1.750299	-0.357333	0.066314	6.61114	8.4688	-0.717852
397.549988	0.289443	0.730981	1.750612	-0.358127	0.066111	6.63478	8.66096	-0.774503
397.649994	0.380778	0.737978	1.751148	-0.358825	0.065495	6.66027	8.69115	-0.807237
397.75	0.316651	0.716649	1.751678	-0.359192	0.064721	6.75459	8.65507	-0.851249
397.850006	0.136663	0.693643	1.750211	-0.358779	0.063954	6.88288	8.5341	-0.894115
397.950012	-0.086496	0.664332	1.748475	-0.35806	0.063276	6.9251	8.45841	-0.911586
398.049988	-0.155445	0.633338	1.747333	-0.356492	0.062892	6.80363	8.30372	-0.885989
398.149994	-0.14387	0.634602	1.746567	-0.354808	0.062916	6.74775	8.03362	-0.910188
398.25	-0.016272	0.661588	1.745339	-0.352993	0.06347	6.73742	8.08629	-0.952788
398.350006	0.120098	0.67431	1.744039	-0.352223	0.064334	6.69836	8.24613	-0.968747
398.450012	0.183697	0.633476	1.743313	-0.352622	0.065343	6.72288	8.32342	-0.955652
398.549988	0.085636	0.575248	1.742932	-0.354195	0.065794	6.70581	8.35339	-0.927297
398.649994	-0.113615	0.483885	1.74284	-0.356482	0.065738	6.75178	8.58709	-0.962215
398.75	-0.378798	0.362055	1.742771	-0.358861	0.065077	6.88814	8.90311	-1.033049
398.850006	-0.530387	0.211799	1.743256	-0.360203	0.064238	6.99297	8.85184	-1.116449
398.950012	-0.47978	0.127592	1.74425	-0.360122	0.063614	7.08186	8.72476	-1.157828
399.049988	-0.22395	0.112232	1.745323	-0.357654	0.063759	7.08562	8.67712	-1.208183
399.149994	0.069122	0.124282	1.745783	-0.354019	0.064485	7.01696	8.51098	-1.180161
399.25	0.2792	0.133251	1.746163	-0.349981	0.065607	7.02169	8.43101	-1.063401
399.350006	0.328402	0.078838	1.746778	-0.346693	0.066513	6.98509	8.69821	-0.882611
399.450012	0.151555	-0.020486	1.746941	-0.345358	0.066722	6.88656	8.70613	-0.736027
399.549988	-0.103392	-0.180213	1.747549	-0.346284	0.066203	6.89637	8.68676	-0.654234
399.649994	-0.392875	-0.349511	1.749099	-0.348449	0.065749	6.99288	8.69886	-0.692323
399.75	-0.608823	-0.540665	1.752107	-0.351772	0.065556	6.94559	8.566	-0.858893
399.850006	-0.586113	-0.57004	1.754972	-0.354523	0.06579	6.90723	8.393	-1.045853
399.950012	-0.426229	-0.535101	1.75719	-0.356634	0.066342	6.86169	8.33969	-1.14409
400.049988	-0.151912	-0.521346	1.758468	-0.357986	0.067067	6.75187	8.32417	-1.140134
400.149994	0.092824	-0.496324	1.758866	-0.358442	0.067826	6.60317	8.18618	-0.981078
400.25	0.198803	-0.467408	1.757875	-0.358498	0.068302	6.65037	8.41152	-0.735661
400.350006	0.171138	-0.454691	1.755627	-0.358425	0.06826	6.63338	8.49363	-0.454227
400.450012	0.056356	-0.524134	1.75377	-0.358359	0.068049	6.70143	8.40799	-0.250897
400.549988	-0.086994	-0.593376	1.753102	-0.358086	0.068044	6.82762	8.31667	-0.283058
400.649994	-0.211649	-0.622555	1.75318	-0.358236	0.068177	7.03912	8.54491	-0.521456
400.75	-0.276349	-0.66468	1.753876	-0.35874	0.068639	7.1556	8.55026	-0.998844
400.850006	-0.284882	-0.624379	1.754834	-0.358443	0.068968	7.11128	8.49031	-1.362254
400.950012	-0.246981	-0.51948	1.755404	-0.357484	0.069214	6.96381	8.56311	-1.473524
401.049988	-0.197439	-0.399259	1.755362	-0.357289	0.069539	6.8264	8.56482	-1.475418
401.149994	-0.18623	-0.29659	1.754053	-0.356933	0.069509	6.68575	8.5432	-1.253321
401.25	-0.163868	-0.244096	1.751798	-0.356203	0.069064	6.58915	8.47426	-0.872148
401.350006	-0.154846	-0.191343	1.749691	-0.355035	0.068576	6.67472	8.42608	-0.49963
401.450012	-0.11814	-0.11366	1.748081	-0.353325	0.068044	6.83647	8.28884	-0.346041
401.549988	-0.072001	-0.028244	1.747398	-0.351115	0.067633	7.00935	8.23521	-0.495994
401.649994	-0.013862	0.012506	1.748562	-0.348168	0.067484	7.20122	8.3307	-0.880933
401.75	0.016169	0.02673	1.750799	-0.345371	0.067453	7.17513	8.42148	-1.355925
401.850006	0.013316	0.06919	1.752992	-0.343648	0.067321	7.08168	8.39386	-1.673693
401.950012	-0.026702	0.135969	1.754761	-0.34321	0.067133	6.89042	8.60401	-1.683851
402.049988	-0.099774	0.265205	1.755482	-0.344692	0.066908	6.63504	8.80452	-1.409211
402.149994	-0.122624	0.362195	1.754992	-0.347697	0.066877	6.41216	8.74018	-0.947486
402.25	-0.120999	0.392777	1.754224	-0.351375	0.067251	6.18604	8.5599	-0.419903
402.350006	-0.124734	0.467607	1.753659	-0.355431	0.067718	6.3583	8.35521	-0.008577
402.450012	-0.05712	0.584422	1.75266	-0.3583	0.068109	6.66648	8.24827	0.073059
402.549988	-0.056124	0.672357	1.752364	-0.359441	0.068396	6.84891	8.19592	-0.177428
402.649994	-0.061777	0.674096	1.753025	-0.358948	0.068574	6.96538	8.29259	-0.651488
402.75	-0.118729	0.68286	1.753605	-0.357038	0.068812	6.97195	8.36731	-1.123715
402.850006	-0.157297	0.682305	1.753184	-0.35475	0.069086	6.99647	8.27813	-1.355294
402.950012	-0.19366	0.692081	1.752277	-0.352949	0.069309	6.77639	8.23596	-1.315709
403.049988	-0.161221	0.688703	1.750828	-0.351813	0.069751	6.4655	8.26775	-1.061495
403.149994	-0.097042	0.716563	1.748856	-0.351112	0.07013	6.34578	8.07805	-0.767865
403.25	-0.025494	0.753915	1.747363	-0.35104	0.070407	6.36925	8.05086	-0.504592
403.350006	-0.035253	0.824009	1.745788	-0.35051	0.070664	6.34105	8.07827	-0.426906
403.450012	-0.050586	0.885123	1.744378	-0.349636	0.070655	6.43949	8.03352	-0.484256
403.549988	-0.111227	0.916124	1.742592	-0.348721	0.070269	6.62313	8.18757	-0.736894
403.649994	-0.19243	0.90836	1.741601	-0.347568	0.069988	6.80398	8.29462	-1.031265
403.75	-0.200921	0.845631	1.740526	-0.346348	0.069849	6.79049	8.37427	-1.259597
403.850006	-0.172022	0.772904	1.739339	-0.346432	0.069879	6.70668	8.28488	-1.341224
403.950012	-0.090298	0.717212	1.738489	-0.345793	0.070219	6.63329	8.13522	-1.278318
404.049988	-0.03461	0.705095	1.738105	-0.345403	0.070521	6.40813	7.9225	-1.182772
404.149994	0.021044	0.638647	1.739002	-0.344455	0.070744	6.25339	7.75004	-1.104733
404.25	-0.044692	0.56033	1.740005	-0.343027	0.070787	6.18455	7.66975	-1.032589
404.350006	-0.182055	0.579745	1.740396	-0.342064	0.070464	6.29709	7.81556	-1.022096
404.450012	-0.253749	0.570136	1.741522	-0.34133	0.070103	6.49352	8.1243	-1.001285
404.549988	-0.23933	0.522339	1.743284	-0.341389	0.069939	6.21179	8.15096	-1.011344
404.649994	-0.153537	0.496803	1.745224	-0.342294	0.070152	6.23885	8.15213	-1.011713
404.75	0.028407	0.523915	1.746775	-0.344035	0.070787	6.46462	8.15984	-1.026313
404.850006	0.212464	0.416904	1.748845	-0.345831	0.07181	6.65624	8.22835	-0.981055
404.950012	0.283182	0.20414	1.751661	-0.347264	0.073069	6.72087	8.18564	-0.86158
405.049988	0.232364	0.006772	1.754464	-0.347835	0.074222	6.53188	8.05	-0.800108
405.149994	-0.015791	-0.08018	1.75611	-0.347693	0.07484	6.42714	7.96126	-0.742295
405.25	-0.341038	-0.153091	1.757109	-0.346719	0.075	6.31749	7.87005	-0.784952
405.350006	-0.599843	-0.240667	1.758709	-0.345744	0.074861	6.2209	7.88546	-0.811008
405.450012	-0.662961	-0.307468	1.760545	-0.344732	0.074768	6.51051	8.17097	-0.828542
405.549988	-0.577631	-0.317499	1.761462	-0.3444	0.074983	6.38519	8.10053	-0.826311
405.649994	-0.218319	-0.345107	1.761671	-0.344372	0.075634	6.42609	8.09572	-0.799532
405.75	0.107015	-0.365324	1.76138	-0.345391	0.076417	6.80783	8.55134	-0.717266
405.850006	0.361256	-0.38571	1.761059	-0.346832	0.077286	6.57864	8.37759	-0.627476
405.950012	0.423547	-0.413536	1.760249	-0.349122	0.078028	6.51795	8.25983	-0.583489
406.049988	0.248559	-0.41954	1.75905	-0.351775	0.078373	6.52233	8.18682	-0.612178
406.149994	-0.058207	-0.452649	1.757897	-0.354145	0.078354	6.55404	8.0424	-0.720011
406.25	-0.428742	-0.462852	1.756916	-0.355837	0.078048	6.54291	7.89499	-0.850962
406.350006	-0.67939	-0.425348	1.755486	-0.356925	0.077545	6.49983	7.78943	-0.922888
406.450012	-0.77081	-0.380267	1.753636	-0.356929	0.077033	6.59213	7.96886	-0.927441
406.549988	-0.640596	-0.318065	1.751788	-0.355997	0.076621	6.52444	7.94059	-0.955871
406.649994	-0.31618	-0.209399	1.750799	-0.354701	0.076249	6.34175	7.96329	-0.946679
406.75	0.045985	-0.049753	1.749871	-0.353371	0.075862	6.47206	8.0515	-0.979176
406.850006	0.330849	0.019398	1.74868	-0.351833	0.075638	6.55728	7.98106	-1.008789
406.950012	0.456512	0.042487	1.747148	-0.350571	0.075432	6.60212	7.97303	-0.983482
407.049988	0.373782	0.050724	1.745355	-0.348889	0.075319	6.4937	8.05022	-0.991312
407.149994	0.189838	0.054721	1.743849	-0.346667	0.075197	6.32178	8.01125	-1.037366
407.25	-0.076323	0.08574	1.743379	-0.343875	0.075302	6.28947	8.08394	-1.109881
407.350006	-0.303308	0.197886	1.744385	-0.341256	0.075533	6.19953	8.01585	-1.256762
407.450012	-0.437257	0.382417	1.746197	-0.338497	0.075621	6.33921	7.84542	-1.445517
407.549988	-0.467536	0.532117	1.748572	-0.337077	0.075603	6.50946	7.75818	-1.575391
407.649994	-0.443117	0.606522	1.751563	-0.336607	0.075625	6.78208	7.92015	-1.563134
407.75	-0.312118	0.616694	1.754176	-0.337775	0.075374	6.75415	8.05889	-1.355255
407.850006	-0.17803	0.660427	1.755083	-0.340234	0.074638	6.54992	8.14218	-1.019727
407.950012	-0.071973	0.699571	1.754933	-0.344188	0.074005	6.5649	8.39022	-0.724272
408.049988	0.044628	0.743956	1.755342	-0.347451	0.073305	6.414	8.50123	-0.419896
408.149994	0.138301	0.74673	1.756236	-0.350241	0.072922	6.38685	8.48518	-0.279314
408.25	0.182071	0.7358	1.757338	-0.352129	0.072735	6.36294	8.39525	-0.402608
408.350006	0.088288	0.713589	1.758189	-0.353532	0.072604	6.62707	8.19463	-0.645754
408.450012	-0.024484	0.636774	1.758676	-0.354396	0.072336	6.86195	7.98095	-0.855622
408.549988	-0.178718	0.531773	1.757664	-0.354777	0.071806	6.77832	7.83921	-0.907475
408.649994	-0.259533	0.410913	1.755555	-0.35471	0.071446	6.76045	7.90912	-0.784149
408.75	-0.298941	0.412802	1.75218	-0.354436	0.070898	6.63417	7.90762	-0.548667
408.850006	-0.211843	0.430739	1.748945	-0.354985	0.070764	6.49361	7.93706	-0.43489
408.950012	-0.081668	0.493477	1.746296	-0.356291	0.070702	6.29122	8.2169	-0.500207
409.049988	0.014493	0.546358	1.744184	-0.358229	0.070769	6.14435	8.35104	-0.699531
409.149994	0.073061	0.55279	1.74287	-0.360793	0.070899	6.13043	8.28713	-0.974506
409.25	0.03458	0.499399	1.741501	-0.362262	0.071043	6.32607	8.28488	-1.171907
409.350006	-0.059996	0.412224	1.739422	-0.362668	0.071086	6.42898	8.3231	-1.311429
409.450012	-0.212728	0.293604	1.736666	-0.361515	0.070883	6.56078	8.24506	-1.258245
409.549988	-0.326481	0.177928	1.734009	-0.358228	0.070361	6.70151	8.00322	-1.11364
409.649994	-0.389253	0.09127	1.732239	-0.353523	0.069552	6.65265	7.86352	-1.00221
409.75	-0.344139	0.014828	1.731592	-0.347773	0.069049	6.60641	7.9179	-1.052556
409.850006	-0.169604	-0.045611	1.732177	-0.342138	0.068921	6.41952	8.17857	-1.198552
409.950012	0.000456	-0.018025	1.733985	-0.337842	0.068904	6.39027	8.32074	-1.374596
410.049988	0.106399	0.021344	1.736344	-0.335573	0.068859	6.33711	8.40521	-1.43858
410.149994	0.155768	0.00223	1.738608	-0.335065	0.068781	6.26083	8.2821	-1.332798
410.25	0.074785	-0.07745	1.740112	-0.336844	0.068385	6.41619	8.26593	-1.013052
410.350006	-0.054958	-0.126877	1.740138	-0.339806	0.067792	6.61534	8.18361	-0.576362
410.450012	-0.209083	-0.22131	1.738788	-0.34298	0.067383	6.73672	8.09732	-0.152929
410.549988	-0.28555	-0.343998	1.736689	-0.345701	0.067094	6.58083	7.96704	0.075635
410.649994	-0.267477	-0.365314	1.735435	-0.346919	0.06728	6.4753	8.01617	-0.028299
410.75	-0.203808	-0.271862	1.735577	-0.347209	0.067445	6.34377	8.03469	-0.485676
410.850006	-0.061439	-0.202001	1.737232	-0.347094	0.067489	6.1687	8.14239	-1.049446
410.950012	0.048162	-0.162948	1.739708	-0.347093	0.067633	6.02534	8.10738	-1.531745
411.049988	0.123197	-0.138435	1.742144	-0.347847	0.067776	6.08498	8.02581	-1.775884
411.149994	0.102581	-0.146938	1.74417	-0.349452	0.067775	6.43274	8.13543	-1.686998
411.25	-0.014859	-0.170151	1.745091	-0.351516	0.067341	6.69293	8.09464	-1.349351
411.350006	-0.169494	-0.202912	1.744618	-0.354185	0.066569	6.92772	8.08083	-0.814718
411.450012	-0.323439	-0.245828	1.743738	-0.35641	0.065871	7.13134	8.29944	-0.289734
411.549988	-0.368869	-0.232169	1.742847	-0.357688	0.06543	7.01171	8.33102	0.079683
411.649994	-0.347927	-0.143988	1.742111	-0.358352	0.065192	6.67323	8.36538	0.108662
411.75	-0.231598	-0.025595	1.741281	-0.35806	0.06494	6.36391	8.37727	-0.130987
411.850006	-0.08802	0.095085	1.740565	-0.356993	0.064528	6.1659	8.1622	-0.578452
411.950012	0.090085	0.202299	1.740037	-0.354838	0.064165	6.20478	7.974	-1.029481
412.049988	0.222948	0.280307	1.739814	-0.351689	0.063923	6.43651	7.91533	-1.30725
412.149994	0.255445	0.306954	1.740767	-0.348533	0.063797	6.59029	7.90784	-1.542356
412.25	0.207001	0.301384	1.74265	-0.345543	0.063793	6.72893	7.90848	-1.713783
412.350006	0.058121	0.24064	1.745674	-0.342873	0.063851	6.89996	7.93	-1.742784
412.450012	-0.135428	0.212581	1.748643	-0.341761	0.063766	6.87816	8.2199	-1.606985
412.549988	-0.26422	0.247868	1.750333	-0.341944	0.063646	6.60115	8.1683	-1.26362
412.649994	-0.27657	0.30619	1.750816	-0.343832	0.063698	6.47329	8.13757	-0.812653
412.75	-0.170887	0.353643	1.751762	-0.346685	0.064117	6.57173	8.09197	-0.394418
412.850006	-0.003194	0.416645	1.753704	-0.349439	0.065055	6.55465	8.04957	-0.186909
412.950012	0.090524	0.433491	1.756345	-0.351787	0.066125	6.45814	7.93117	-0.361059
413.049988	0.046831	0.462111	1.758416	-0.353342	0.066829	6.54633	8.04519	-0.646726
413.149994	-0.100377	0.376118	1.760808	-0.353362	0.066829	6.68628	8.11027	-0.913772
413.25	-0.320828	0.246683	1.762138	-0.352733	0.066041	6.72621	8.08972	-0.997758
413.350006	-0.483042	0.145733	1.761505	-0.351631	0.065186	6.70686	8.26882	-0.898673
413.450012	-0.442226	0.123443	1.759039	-0.350643	0.064664	6.72709	8.39118	-0.647435
413.549988	-0.195824	0.127078	1.756323	-0.350064	0.065022	6.76571	8.40178	-0.357776
413.649994	0.129137	0.141004	1.753991	-0.350043	0.066058	6.70686	8.30993	-0.183285
413.75	0.421565	0.142435	1.751966	-0.350208	0.067315	6.60606	8.28723	-0.27012
413.850006	0.464373	0.157702	1.75061	-0.350297	0.068386	6.59423	8.12023	-0.680557
413.950012	0.273364	0.072523	1.750941	-0.349744	0.068894	6.67822	8.11959	-1.235259
414.049988	-0.097381	-0.017169	1.752251	-0.347961	0.069135	6.72104	8.1942	-1.761159
414.149994	-0.432939	-0.074232	1.753796	-0.345618	0.069228	6.59975	8.17622	-2.0423
414.25	-0.659562	-0.100942	1.755083	-0.342859	0.0695	6.52925	8.18885	-2.080413
414.350006	-0.629788	-0.196283	1.756272	-0.340599	0.070026	6.58477	8.34515	-1.77615
414.450012	-0.39822	-0.290318	1.757313	-0.339444	0.070915	6.57829	8.20973	-1.276902
414.549988	-0.097819	-0.296641	1.757799	-0.339641	0.071729	6.58644	7.95076	-0.67817
414.649994	0.165994	-0.331205	1.758149	-0.340649	0.07259	6.52312	8.11049	-0.19456
