# Supplementary material for: Accurate time-series forecasting of floating platform motion via a reinforced fusion CNN–BiLSTM–attention model
Source: PLoS One. 2026 Feb 2;21(2):e0342081. doi: 10.1371/journal.pone.0342081 (PMC12863529; doi:10.1371/journal.pone.0342081)
Supplement: S1 Data — (ZIP) [file pone.0342081.s001.zip › S1 Dateset/Data for measured proportional model/data for dual-stage EWMA control limit/00_bainian_4.csv]

Time	Pitch	Yaw	Sway	Heave	Surge	Cable1	Cable2	Roll
10.1	0.085732	0.341855	1.719125	-0.349174	0.060635	6.53048	8.21497	-0.969588
10.2	0.130878	0.234761	1.719697	-0.349562	0.060456	6.4873	8.16808	-1.135815
10.3	0.024611	0.113742	1.720089	-0.349643	0.059873	6.67936	8.27578	-1.225646
10.4	-0.165578	-0.014442	1.721157	-0.349284	0.058708	6.74084	8.18157	-1.242337
10.5	-0.345409	-0.167929	1.722756	-0.348612	0.057372	6.65527	7.90248	-1.175521
10.6	-0.36775	-0.319029	1.724342	-0.34798	0.056306	6.63566	7.89874	-1.075998
10.7	-0.247914	-0.397944	1.725676	-0.347862	0.055678	6.65142	7.92903	-0.960872
10.8	-0.006963	-0.436795	1.727035	-0.348004	0.055536	6.63671	7.88932	-0.778245
10.9	0.229184	-0.451479	1.728233	-0.348966	0.055772	6.6191	7.8754	-0.686404
11.0	0.337272	-0.496038	1.729106	-0.350027	0.05596	6.68496	7.85731	-0.638553
11.1	0.321073	-0.56602	1.730323	-0.350926	0.056042	6.79934	7.82209	-0.72703
11.2	0.170999	-0.649487	1.732327	-0.351711	0.056223	6.88245	7.9225	-0.977506
11.3	-0.080089	-0.735808	1.734697	-0.350855	0.056198	6.91503	7.99669	-1.039725
11.4	-0.23569	-0.848718	1.736814	-0.35007	0.05661	6.90513	8.03609	-1.238531
11.5	-0.349059	-0.970374	1.738762	-0.348845	0.057055	6.77639	7.95558	-1.230411
11.6	-0.394333	-1.055657	1.740873	-0.347351	0.057349	6.66018	7.89981	-1.091095
11.7	-0.278632	-1.090344	1.743258	-0.346068	0.05795	6.72928	7.92143	-0.949594
11.8	-0.032376	-1.078488	1.745204	-0.345723	0.058723	6.71351	7.94905	-0.893912
11.9	0.107471	-1.079579	1.746369	-0.345619	0.059018	6.7742	7.91255	-0.785138
12.0	0.170219	-1.209786	1.748553	-0.346337	0.059545	6.97782	7.9149	-0.814211
12.1	0.167044	-1.281918	1.750962	-0.346956	0.060116	7.08948	8.00076	-0.854231
12.2	0.102739	-1.330458	1.752953	-0.34715	0.060657	7.11321	8.29227	-0.943715
12.3	-0.060442	-1.383491	1.754872	-0.347284	0.060954	6.93561	8.22429	-1.034634
12.4	-0.230538	-1.415221	1.756639	-0.347277	0.061112	6.85871	8.094	-1.128848
12.5	-0.357695	-1.427815	1.758863	-0.347204	0.061142	6.88753	8.05418	-1.156874
12.6	-0.360903	-1.405636	1.761252	-0.347056	0.061171	6.76553	7.81716	-1.152221
12.7	-0.297653	-1.350679	1.763271	-0.347493	0.0612	6.73418	7.71343	-1.137643
12.8	-0.115706	-1.284454	1.765585	-0.348185	0.061432	6.85022	7.82251	-1.148892
12.9	0.088173	-1.198063	1.76842	-0.34913	0.061714	6.84479	7.85035	-1.137205
13.0	0.195304	-1.072199	1.771502	-0.350392	0.061967	6.74592	7.96564	-1.105929
13.1	0.175462	-0.985064	1.773868	-0.352057	0.06208	6.734	8.08758	-1.057359
13.2	0.08122	-0.933888	1.775546	-0.352945	0.062096	6.80678	8.22332	-1.018641
13.3	-0.096798	-0.901991	1.776951	-0.354407	0.061968	6.79671	8.30597	-0.910103
13.4	-0.276576	-0.774228	1.777996	-0.354968	0.061804	6.70134	8.23831	-0.817182
13.5	-0.33862	-0.608625	1.779079	-0.354594	0.061803	6.69442	8.03031	-0.800737
13.6	-0.258509	-0.455434	1.780481	-0.353434	0.062233	6.74084	8.00226	-0.919628
13.7	-0.111062	-0.249963	1.782543	-0.351901	0.063207	6.70125	7.96415	-1.098889
13.8	0.126171	-0.036067	1.784976	-0.350415	0.064417	6.54563	7.8906	-1.291003
13.9	0.238121	0.129023	1.787287	-0.348846	0.065413	6.50403	7.91019	-1.4517
14.0	0.220854	0.235452	1.789871	-0.347894	0.065984	6.58075	8.03031	-1.514666
14.1	0.018555	0.375459	1.792216	-0.347378	0.066119	6.55255	8.19356	-1.422961
14.2	-0.242002	0.573119	1.794351	-0.347341	0.065738	6.39832	8.23146	-1.267352
14.3	-0.447473	0.762314	1.795578	-0.347995	0.065396	6.39614	8.18725	-1.000888
14.4	-0.47526	0.978718	1.795953	-0.348458	0.065242	6.47995	8.1593	-0.794918
14.5	-0.333833	1.193172	1.796599	-0.348591	0.065576	6.39973	8.06467	-0.674665
14.6	-0.061787	1.354194	1.797935	-0.348706	0.066451	6.28877	7.96147	-0.680924
14.7	0.216949	1.434698	1.799112	-0.348586	0.067566	6.34779	7.86951	-0.775942
14.8	0.379567	1.467418	1.799822	-0.348351	0.068762	6.3978	7.74201	-0.944453
14.9	0.338618	1.476698	1.800498	-0.34809	0.069786	6.42381	7.84029	-1.052818
15.0	0.147941	1.483913	1.801245	-0.34802	0.070584	6.3943	7.842	-1.098263
15.1	-0.14332	1.506015	1.801232	-0.348161	0.07125	6.31933	7.92004	-1.101646
15.2	-0.374388	1.51593	1.800827	-0.348032	0.071838	6.38037	8.43154	-1.054572
15.3	-0.485284	1.507328	1.800442	-0.347739	0.072433	6.24542	8.38101	-1.00342
15.4	-0.42436	1.460434	1.799937	-0.347793	0.073159	6.14313	8.13554	-0.86976
15.5	-0.21472	1.450921	1.798564	-0.348172	0.073979	6.28018	8.01928	-0.848934
15.6	-0.000416	1.418819	1.796891	-0.348684	0.074862	6.35349	7.87497	-0.874921
15.7	0.203926	1.349567	1.795985	-0.349532	0.075761	6.32283	7.77188	-0.903233
15.8	0.248929	1.252437	1.794937	-0.3507	0.076311	6.25505	7.67767	-0.947934
15.9	0.212896	1.129319	1.793328	-0.351807	0.076732	6.27493	7.72692	-0.9821
16.0	0.096458	1.008187	1.790988	-0.353228	0.077043	6.25496	7.82176	-0.986171
16.1	-0.029137	0.849379	1.788181	-0.35432	0.078049	6.17509	8.06799	-1.020078
16.200001	-0.115765	0.737761	1.785382	-0.353807	0.078699	6.20233	8.15652	-0.84705
16.299999	-0.170377	0.686558	1.782521	-0.353674	0.079991	6.36084	8.13061	-0.945741
16.4	-0.19021	0.678112	1.779883	-0.35256	0.080903	6.45525	7.97699	-1.019588
16.5	-0.185035	0.610777	1.777033	-0.351357	0.08183	6.4845	7.77691	-1.130856
16.6	-0.154657	0.534487	1.774848	-0.350296	0.082924	6.49965	7.74758	-1.224689
16.700001	-0.131241	0.5383	1.772267	-0.34973	0.083534	6.40682	7.73559	-1.131576
16.799999	-0.126405	0.563852	1.769488	-0.350155	0.08407	6.30042	7.85709	-1.105625
16.9	-0.137696	0.562089	1.766511	-0.351163	0.084405	6.22501	7.95184	-1.006772
17.0	-0.159312	0.556061	1.763505	-0.351768	0.084609	6.27756	8.09026	-0.917637
17.1	-0.164442	0.552069	1.760389	-0.352138	0.084516	6.40577	8.19602	-0.814932
17.200001	-0.163591	0.57024	1.757131	-0.352456	0.084538	6.50359	8.16948	-0.778722
17.299999	-0.120555	0.604247	1.753686	-0.352347	0.084737	6.56236	7.98074	-0.802021
17.4	-0.055021	0.636472	1.750026	-0.352275	0.085102	6.6516	7.94691	-0.86312
17.5	0.026907	0.663601	1.747184	-0.351627	0.085546	6.72096	7.96554	-0.908928
17.6	0.051876	0.695029	1.744525	-0.350947	0.086056	6.61683	7.88899	-0.971314
17.700001	0.034263	0.764941	1.741831	-0.349986	0.086325	6.52566	7.85238	-1.00542
17.799999	-0.0719	0.832495	1.739489	-0.349214	0.086443	6.61674	7.80474	-1.039192
17.9	-0.168347	0.853567	1.737297	-0.348546	0.086328	6.58153	7.99733	-0.995782
18.0	-0.24362	0.877955	1.734622	-0.348629	0.086086	6.57304	8.14892	-0.905599
18.1	-0.261345	0.930124	1.731068	-0.349404	0.085623	6.58548	8.23435	-0.795034
18.200001	-0.196366	0.920687	1.727608	-0.350201	0.085399	6.78314	8.27139	-0.651866
18.299999	-0.055903	0.9127	1.724524	-0.35073	0.085436	6.83813	8.1881	-0.624531
18.4	0.057689	0.934922	1.722078	-0.350531	0.085604	6.87229	8.14218	-0.705184
18.5	0.177154	1.01322	1.720395	-0.349761	0.08587	6.79049	7.95655	-0.924046
18.6	0.168141	1.065652	1.719366	-0.348799	0.086116	6.77762	7.86791	-1.136538
18.700001	0.093545	1.07206	1.71885	-0.348071	0.0862	6.78681	7.89542	-1.272008
18.799999	-0.033331	1.090973	1.717999	-0.347397	0.086138	6.71018	7.99894	-1.320012
18.9	-0.183794	1.112637	1.716746	-0.34712	0.085966	6.55071	8.05279	-1.239902
19.0	-0.294585	1.087457	1.715765	-0.347492	0.085564	6.5529	8.0849	-1.056471
19.1	-0.31899	1.039733	1.71482	-0.347779	0.085218	6.70799	8.19795	-0.884867
19.200001	-0.259068	0.979917	1.714129	-0.34866	0.085048	6.67191	8.24966	-0.748199
19.299999	-0.15327	0.978057	1.713713	-0.349741	0.08504	6.73085	8.26936	-0.709324
19.4	-0.012159	0.995293	1.713791	-0.350961	0.084996	6.93578	8.22696	-0.758455
19.5	0.075349	0.972084	1.714186	-0.352166	0.084984	7.01075	8.07891	-0.886386
19.6	0.128673	0.905782	1.715023	-0.353049	0.085005	6.92186	8.15245	-0.991914
19.700001	0.085517	0.80292	1.715632	-0.353717	0.084719	6.86187	8.47822	-1.054535
19.799999	-0.037914	0.734249	1.715757	-0.353809	0.084553	6.7185	8.47244	-1.041784
19.9	-0.17456	0.667183	1.716887	-0.353562	0.084215	6.62839	8.56793	-0.985904
20.0	-0.274653	0.617939	1.71873	-0.352992	0.083802	6.61333	8.71973	-0.997376
20.1	-0.343272	0.594572	1.720999	-0.352551	0.083556	6.59809	8.59309	-1.054335
20.200001	-0.24544	0.532661	1.723393	-0.35259	0.083294	6.65545	8.28745	-1.137266
20.299999	-0.08999	0.4571	1.726153	-0.352878	0.08325	6.85407	8.20052	-1.158917
20.4	0.096735	0.350133	1.728902	-0.353808	0.083534	7.02817	8.28327	-1.078252
20.5	0.235242	0.264338	1.730755	-0.354741	0.084078	7.01355	8.28595	-0.959938
20.6	0.266226	0.209091	1.731988	-0.355499	0.084622	6.86528	8.3823	-0.839448
20.700001	0.150832	0.16915	1.733696	-0.355759	0.08495	6.68461	8.54598	-0.732994
20.799999	-0.072512	0.115759	1.735602	-0.355228	0.084847	6.65641	8.80141	-0.760427
20.9	-0.321646	0.041876	1.73815	-0.353182	0.084571	6.68391	8.86457	-0.895042
21.0	-0.480994	-0.009465	1.741545	-0.350477	0.083974	6.73681	8.72005	-1.096528
21.1	-0.522406	-0.052099	1.745614	-0.347257	0.083301	6.88542	8.53474	-1.272387
21.200001	-0.360664	-0.106919	1.749544	-0.34405	0.082504	6.99875	8.3808	-1.377954
21.299999	-0.221483	-0.135843	1.753522	-0.342448	0.081614	6.91249	8.17397	-1.463031
21.4	0.025483	-0.077946	1.756623	-0.341931	0.080696	6.84155	8.14967	-1.278202
21.5	0.227202	-0.077785	1.75883	-0.342607	0.07959	6.85687	8.25779	-1.023424
21.6	0.311512	-0.111428	1.760846	-0.344551	0.078171	6.79724	8.33723	-0.690222
21.700001	0.231445	-0.14639	1.762432	-0.346339	0.076457	6.69092	8.43101	-0.473019
21.799999	0.086718	-0.150515	1.764001	-0.348215	0.074696	6.64722	8.34033	-0.410067
21.9	-0.074134	-0.177891	1.765923	-0.348948	0.073006	6.76912	8.22728	-0.515549
22.0	-0.204534	-0.158698	1.767953	-0.34915	0.071608	6.90609	8.22889	-0.744753
22.1	-0.236103	-0.049863	1.770047	-0.349124	0.070371	6.92229	8.15898	-0.977652
22.200001	-0.201831	0.113832	1.771155	-0.349464	0.069447	6.89164	8.17344	-1.134356
22.299999	-0.053569	0.153199	1.771823	-0.34981	0.069	6.90495	8.16744	-1.109395
22.4	0.060411	0.169735	1.772046	-0.350859	0.068506	6.86537	8.11284	-0.990662
22.5	0.10323	0.203611	1.771966	-0.352438	0.068005	6.75967	8.11434	-0.819189
22.6	0.038346	0.282828	1.77098	-0.353898	0.06714	6.66745	8.0499	-0.669301
22.700001	-0.144666	0.361282	1.770208	-0.3555	0.065788	6.71666	8.00151	-0.637046
22.799999	-0.34013	0.448588	1.770288	-0.356536	0.063869	6.78331	8.09689	-0.714795
22.9	-0.456895	0.526205	1.770159	-0.356762	0.061756	6.77482	8.15085	-0.901974
23.0	-0.436375	0.636298	1.769837	-0.356441	0.059717	6.73716	7.95419	-1.134842
23.1	-0.245697	0.709805	1.769441	-0.355702	0.057992	6.71159	7.86405	-1.255456
23.200001	0.03391	0.737491	1.769029	-0.354586	0.056965	6.70616	7.77702	-1.246624
23.299999	0.325023	0.726906	1.767787	-0.353759	0.056149	6.74679	7.81202	-1.154873
23.4	0.483416	0.691808	1.766402	-0.353403	0.05539	6.71132	7.90976	-0.970013
23.5	0.457781	0.672249	1.76529	-0.35348	0.054484	6.60737	7.95622	-0.807004
23.6	0.235011	0.67428	1.763542	-0.353913	0.053239	6.5691	8.0423	-0.761264
23.700001	-0.077803	0.623108	1.762411	-0.354085	0.051957	6.60422	7.98695	-0.821144
23.799999	-0.365256	0.588114	1.762416	-0.353944	0.050713	6.56166	7.80239	-1.013896
23.9	-0.504441	0.597476	1.762541	-0.35316	0.049944	6.45367	7.73794	-1.187973
24.0	-0.438318	0.536591	1.762197	-0.351827	0.049522	6.50552	7.72445	-1.31464
24.1	-0.285105	0.444876	1.761624	-0.350766	0.049057	6.63452	7.69833	-1.262912
24.200001	-0.083642	0.363294	1.76102	-0.34994	0.048575	6.61981	7.7768	-1.06628
24.299999	0.07885	0.336403	1.759583	-0.349691	0.047721	6.4725	7.81288	-0.881945
24.4	0.177427	0.273739	1.757912	-0.349973	0.046734	6.47128	7.91148	-0.71083
24.5	0.20929	0.188438	1.756735	-0.350125	0.045747	6.45385	7.91886	-0.617637
24.6	0.182606	0.083922	1.756536	-0.349738	0.045138	6.39657	7.87733	-0.692957
24.700001	0.110037	-0.047247	1.756745	-0.348941	0.044831	6.38204	7.89478	-0.940886
24.799999	-0.00032	-0.187526	1.75715	-0.347698	0.044799	6.50639	7.90291	-1.213181
24.9	-0.060046	-0.324331	1.757864	-0.346611	0.04477	6.55561	7.84157	-1.403373
25.0	-0.134783	-0.448967	1.758169	-0.34617	0.044943	6.44868	7.60627	-1.440859
25.1	-0.136285	-0.575996	1.757903	-0.346239	0.045023	6.40691	7.66589	-1.33254
25.200001	-0.136015	-0.657541	1.757783	-0.347475	0.0451	6.3252	7.67446	-1.129224
25.299999	-0.107392	-0.755617	1.758119	-0.348852	0.045304	6.39579	7.66664	-0.859023
25.4	-0.062467	-0.83442	1.758206	-0.349946	0.045538	6.43406	7.72863	-0.668927
25.5	0.001352	-0.923041	1.758185	-0.350738	0.045559	6.4246	7.80196	-0.621521
25.6	0.061373	-1.051563	1.758532	-0.35129	0.045863	6.40621	7.84596	-0.65881
25.700001	0.103369	-1.212925	1.758446	-0.351875	0.046389	6.38992	7.84971	-0.752455
25.799999	0.114245	-1.370851	1.757572	-0.352831	0.046929	6.45665	7.83868	-0.837122
25.9	0.06934	-1.46482	1.755999	-0.353997	0.047422	6.45613	7.73195	-0.872171
26.0	-0.04922	-1.537861	1.754467	-0.355169	0.047849	6.48091	7.67949	-0.85446
26.1	-0.200659	-1.580288	1.7531	-0.356464	0.048174	6.6227	7.81973	-0.838805
26.200001	-0.335601	-1.579378	1.751483	-0.357828	0.047995	6.61245	7.63474	-0.847449
26.299999	-0.451684	-1.549218	1.750181	-0.359036	0.047855	6.5804	7.64213	-0.861357
26.4	-0.429706	-1.545076	1.748729	-0.360447	0.047657	6.47101	7.73098	-0.868414
26.5	-0.280556	-1.555937	1.74661	-0.36189	0.047466	6.41908	7.83408	-0.856696
26.6	-0.093681	-1.564309	1.743893	-0.363132	0.047253	6.48827	7.92539	-0.864715
26.700001	0.125305	-1.607646	1.741147	-0.363699	0.047294	6.61044	8.02163	-0.894163
26.799999	0.263103	-1.608159	1.739171	-0.36341	0.047661	6.69836	7.99316	-0.940519
26.9	0.36137	-1.530443	1.737161	-0.362102	0.048287	6.85232	7.92047	-0.976365
27.0	0.312118	-1.386178	1.735393	-0.360581	0.049196	6.99244	7.80935	-1.054856
27.1	0.145008	-1.273676	1.734178	-0.358448	0.050355	6.992	7.75004	-1.063814
27.200001	-0.197163	-1.160274	1.733485	-0.357369	0.051632	6.9575	8.05097	-1.184812
27.299999	-0.468528	-1.005508	1.732653	-0.355752	0.052402	6.86082	7.9589	-1.213924
27.4	-0.50693	-0.859773	1.731644	-0.354088	0.052627	6.76431	7.86287	-1.115889
27.5	-0.53308	-0.771979	1.730962	-0.352726	0.05299	6.65589	7.98524	-1.089075
27.6	-0.383049	-0.685556	1.731018	-0.351277	0.053264	6.49615	8.02206	-1.060979
27.700001	-0.111273	-0.550529	1.731198	-0.349606	0.053737	6.55929	7.97539	-1.107245
27.799999	0.174136	-0.433916	1.732142	-0.347377	0.054331	6.80774	8.06777	-1.157531
27.9	0.372405	-0.338022	1.733796	-0.344598	0.055191	6.8165	8.09304	-1.185266
28.0	0.413574	-0.195495	1.73564	-0.341775	0.056053	6.76361	7.95034	-1.212503
28.1	0.33089	-0.05305	1.737872	-0.33875	0.056897	6.78524	7.89114	-1.338678
28.200001	0.057237	0.079214	1.740762	-0.33537	0.057288	6.78471	7.95537	-1.2968
28.299999	-0.19486	0.21301	1.743739	-0.333409	0.057883	6.79872	8.28488	-1.376458
28.4	-0.353196	0.377723	1.746499	-0.332309	0.058403	6.47382	8.29055	-1.320333
28.5	-0.395102	0.511601	1.749059	-0.332557	0.059207	6.35252	8.25555	-1.177947
28.6	-0.254249	0.627531	1.751576	-0.334189	0.0604	6.34981	8.2397	-0.949066
28.700001	-0.116015	0.796228	1.753275	-0.336973	0.061517	6.36093	8.16948	-0.64699
28.799999	0.13354	0.92439	1.75463	-0.341009	0.063032	6.44378	8.12408	-0.532473
28.9	0.251694	1.011409	1.755331	-0.344471	0.064212	6.66824	8.08651	-0.306901
29.0	0.238711	1.041836	1.75609	-0.348067	0.065538	6.85442	8.12376	-0.303863
29.1	0.075543	1.107631	1.75604	-0.351091	0.066684	6.82368	8.21005	-0.439418
29.200001	-0.097999	1.179371	1.755458	-0.353648	0.067615	6.60448	8.24152	-0.59492
29.299999	-0.26758	1.167936	1.754742	-0.35603	0.068438	6.3569	8.3869	-0.734679
29.4	-0.318975	1.17109	1.753439	-0.357986	0.069679	6.12596	8.42812	-0.774529
29.5	-0.245856	1.1749	1.752046	-0.360503	0.071022	6.04399	8.26957	-0.769804
29.6	-0.11635	1.196393	1.749313	-0.363618	0.07237	6.21424	8.29955	-0.681793
29.700001	0.015844	1.205473	1.745691	-0.367708	0.07379	6.39544	8.36046	-0.553443
29.799999	0.102581	1.240265	1.741355	-0.371757	0.07501	6.58898	8.20759	-0.39925
29.9	0.076258	1.295946	1.736871	-0.375668	0.075892	6.69792	8.14657	-0.319552
30.0	-0.037938	1.343933	1.73181	-0.378387	0.076485	6.56586	8.25501	-0.368458
30.1	-0.203405	1.350886	1.727013	-0.379572	0.076834	6.42145	8.32813	-0.525344
30.200001	-0.279803	1.317082	1.722677	-0.378772	0.077271	6.31916	8.2291	-0.765014
30.299999	-0.298917	1.275361	1.718511	-0.376411	0.077882	6.31793	8.26336	-1.01814
30.4	-0.197235	1.246232	1.714727	-0.372634	0.078689	6.38913	8.43882	-1.18672
30.5	-0.070115	1.241773	1.711451	-0.368744	0.079527	6.36014	8.32449	-1.292904
30.6	0.04538	1.253574	1.708844	-0.365282	0.080442	6.39508	8.25073	-1.315547
30.700001	0.1278	1.258929	1.706706	-0.362253	0.081329	6.48073	8.28509	-1.326721
30.799999	0.159516	1.264081	1.705513	-0.359074	0.082199	6.48179	8.20684	-1.301163
30.9	0.121713	1.315458	1.705125	-0.355715	0.083131	6.47601	8.23703	-1.306231
31.0	0.040318	1.320866	1.705576	-0.352106	0.084212	6.41024	8.16487	-1.307435
31.1	-0.041834	1.291755	1.706515	-0.347621	0.08529	6.51401	8.23328	-1.373873
31.200001	-0.132093	1.284593	1.708759	-0.342695	0.086335	6.53223	8.19035	-1.447269
31.299999	-0.157223	1.293039	1.712162	-0.337043	0.08733	6.39307	8.03726	-1.542465
31.4	-0.177265	1.263676	1.716142	-0.331807	0.088093	6.45534	8.02677	-1.568029
31.5	-0.164102	1.213002	1.721302	-0.327075	0.088769	6.54913	7.98256	-1.584696
31.6	-0.128308	1.194435	1.728077	-0.324121	0.089806	6.48441	8.00344	-1.696392
31.700001	-0.051994	1.196133	1.735976	-0.321686	0.090694	6.40016	8.10835	-1.648128
31.799999	0.054948	1.205391	1.743909	-0.320962	0.091528	6.40218	8.09197	-1.543142
31.9	0.108753	1.187733	1.751549	-0.321395	0.092771	6.49466	8.25116	-1.310768
32.0	0.100204	1.247149	1.758335	-0.322703	0.093496	6.40489	8.18778	-0.938351
32.099998	-0.016511	1.296681	1.764641	-0.325605	0.094356	6.30707	8.09689	-0.660221
32.200001	-0.141284	1.313319	1.769747	-0.329285	0.094939	6.47329	8.10406	-0.405718
32.299999	-0.313813	1.282893	1.77418	-0.33371	0.095416	6.4471	7.74126	-0.271026
32.400002	-0.438732	1.261572	1.778281	-0.338483	0.095609	6.36785	7.63303	-0.223522
32.5	-0.440802	1.238868	1.782275	-0.342952	0.095655	6.44509	7.71343	-0.290098
32.599998	-0.367647	1.20481	1.785755	-0.34735	0.095444	6.46742	7.83579	-0.449145
32.700001	-0.209774	1.182979	1.788319	-0.352043	0.095065	6.39193	8.03384	-0.575668
32.799999	-0.03009	1.211101	1.789513	-0.356741	0.09482	6.31469	8.10524	-0.652957
32.900002	0.164113	1.230135	1.789045	-0.36195	0.094661	6.31907	8.17975	-0.553652
33.0	0.257962	1.243107	1.786518	-0.367447	0.094712	6.2878	8.11606	-0.416274
33.099998	0.212863	1.239344	1.782495	-0.373203	0.094734	6.20285	8.05118	-0.226804
33.200001	0.086953	1.246613	1.777793	-0.378328	0.094543	6.22536	7.90259	-0.159211
33.299999	-0.073339	1.234881	1.773134	-0.382476	0.094389	6.42188	7.82862	-0.218601
33.400002	-0.225177	1.225053	1.767995	-0.385801	0.094459	6.5106	7.84789	-0.434009
33.5	-0.288897	1.238541	1.762904	-0.387708	0.094849	6.48292	7.78098	-0.753981
33.599998	-0.279296	1.234162	1.757851	-0.388721	0.0953	6.5374	7.91137	-1.053763
33.700001	-0.182574	1.203693	1.753178	-0.387825	0.095774	6.59669	8.06628	-1.298473
33.799999	-0.165298	1.174988	1.749099	-0.385677	0.096077	6.5078	8.28467	-1.512806
33.900002	-0.136911	1.215246	1.745349	-0.381545	0.095376	6.38501	8.41356	-1.535357
34.0	-0.118145	1.153926	1.743206	-0.377394	0.094822	6.4175	8.51044	-1.723051
34.099998	-0.097983	1.067513	1.741678	-0.371514	0.0937	6.44982	8.46291	-1.643523
34.200001	-0.02994	1.002041	1.741366	-0.365662	0.092947	6.48932	8.31849	-1.672631
34.299999	-0.017518	0.975537	1.741946	-0.359685	0.09234	6.60851	8.16808	-1.660866
34.400002	0.030057	0.890267	1.743846	-0.353612	0.091659	6.66552	8.07013	-1.664813
34.5	0.057966	0.791971	1.747111	-0.346961	0.091185	6.61376	8.01296	-1.712822
34.599998	0.051363	0.734582	1.75212	-0.340098	0.09072	6.4253	7.98813	-1.824374
34.700001	0.057414	0.722588	1.758722	-0.333142	0.090557	6.33168	8.00097	-1.85923
34.799999	0.036109	0.706592	1.765745	-0.327046	0.090597	6.37039	8.10738	-1.815702
34.900002	-0.034673	0.671024	1.773139	-0.321836	0.09073	6.31066	8.22632	-1.698139
35.0	-0.119594	0.644404	1.780767	-0.317961	0.090519	6.27388	8.25458	-1.5036
35.099998	-0.185753	0.653811	1.788693	-0.314903	0.090182	6.35576	8.12826	-1.2535
35.200001	-0.227355	0.693088	1.7965	-0.313605	0.089705	6.51384	8.00258	-1.094408
35.299999	-0.21091	0.678175	1.804645	-0.31352	0.089181	6.51305	7.91469	-0.966079
35.400002	-0.151657	0.674903	1.812757	-0.314386	0.088683	6.37144	7.8086	-0.909683
35.5	-0.065999	0.675652	1.820518	-0.316846	0.087968	6.31127	7.73462	-0.873503
35.599998	-0.05361	0.688618	1.827039	-0.320495	0.087006	6.15802	7.65894	-0.811617
35.700001	-0.063529	0.743684	1.832197	-0.325544	0.085823	6.01115	7.79168	-0.643145
35.799999	-0.092281	0.832602	1.835438	-0.33148	0.084402	5.88968	7.7313	-0.399819
35.900002	-0.14818	0.969784	1.836466	-0.338641	0.082995	5.94293	7.69576	-0.074213
36.0	-0.142487	1.090875	1.835496	-0.346694	0.081669	6.20198	7.7874	0.212629
36.099998	-0.108963	1.159065	1.83281	-0.354752	0.080541	6.33343	7.7388	0.382138
36.200001	-0.071536	1.175794	1.829401	-0.362756	0.079399	6.33763	7.71257	0.345217
36.299999	-0.049962	1.210513	1.825277	-0.369803	0.07802	6.3287	7.64577	0.073508
36.400002	-0.037124	1.262878	1.820057	-0.375898	0.076353	6.28159	7.65487	-0.317848
36.5	-0.09307	1.286724	1.813969	-0.380483	0.074653	6.20058	7.63271	-0.602576
36.599998	-0.12462	1.346113	1.807382	-0.383739	0.072952	6.19454	7.75207	-0.841081
36.700001	-0.176346	1.422721	1.799686	-0.385669	0.071376	6.21144	7.90687	-0.950888
36.799999	-0.129186	1.42721	1.79138	-0.385965	0.070065	6.25575	7.8784	-0.988643
36.900002	-0.05632	1.378721	1.783487	-0.385323	0.068962	6.35287	7.72285	-1.043633
37.0	-0.003111	1.340606	1.776486	-0.38337	0.067853	6.53065	7.83429	-1.139887
37.099998	0.068831	1.294394	1.770703	-0.380382	0.066657	6.64074	7.9437	-1.32956
37.200001	0.081205	1.245517	1.765982	-0.376349	0.065494	6.73532	8.01553	-1.604194
37.299999	0.068592	1.173894	1.763122	-0.371112	0.064503	6.83796	7.98834	-1.872181
37.400002	0.038944	1.074969	1.761695	-0.364413	0.063776	6.93683	8.09079	-2.086483
37.5	-0.000811	0.986959	1.761439	-0.357153	0.062933	7.00138	8.1015	-2.15634
37.599998	-0.056769	0.895837	1.76203	-0.3496	0.06205	7.06128	8.02667	-2.108376
37.700001	-0.060495	0.729855	1.764423	-0.342568	0.061264	7.0435	7.9953	-1.987115
37.799999	-7.2e-05	0.554931	1.768373	-0.335866	0.060768	6.96284	8.05696	-1.825968
37.900002	0.055374	0.421476	1.773603	-0.330423	0.060354	6.95951	8.29152	-1.633316
38.0	0.115897	0.303784	1.779678	-0.326321	0.05989	6.96626	8.38112	-1.538933
38.099998	0.10614	0.141239	1.786107	-0.323634	0.05957	6.97055	8.17654	-1.383091
38.200001	0.065172	-0.008909	1.792777	-0.322243	0.059107	7.03229	8.11284	-1.291595
38.299999	-0.042422	-0.091599	1.799892	-0.322325	0.05846	7.08624	8.16969	-1.207431
38.400002	-0.153331	-0.142216	1.807268	-0.323389	0.057753	7.10419	8.09507	-1.160475
38.5	-0.212611	-0.200546	1.814659	-0.325427	0.057369	7.08379	7.94477	-1.106089
38.599998	-0.231775	-0.221911	1.821487	-0.327927	0.057199	7.01477	7.88728	-1.00104
38.700001	-0.203466	-0.224186	1.82668	-0.33136	0.056946	6.90732	7.87561	-0.822158
38.799999	-0.167364	-0.26644	1.83083	-0.335406	0.056462	6.76019	7.78183	-0.562849
38.900002	-0.157352	-0.320965	1.834058	-0.340221	0.055825	6.54528	7.76085	-0.371516
39.0	-0.165474	-0.348372	1.836535	-0.34561	0.054963	6.36146	7.90805	-0.217428
39.099998	-0.143891	-0.372301	1.837502	-0.351103	0.054034	6.25628	7.78558	-0.202608
39.200001	-0.091388	-0.413935	1.837887	-0.356288	0.05328	6.29271	7.77819	-0.32466
39.299999	-0.026739	-0.410714	1.837659	-0.360734	0.052858	6.35988	7.68409	-0.482428
39.400002	0.062519	-0.305799	1.836456	-0.364558	0.052633	6.39797	7.4869	-0.649417
39.5	0.133231	-0.265944	1.833761	-0.367409	0.052725	6.49983	7.63464	-0.731117
39.599998	0.162317	-0.287701	1.830301	-0.369464	0.052995	6.46401	7.71385	-0.770539
39.700001	0.093184	-0.325789	1.82621	-0.370891	0.053353	6.38309	7.79671	-0.802421
39.799999	-0.000727	-0.357647	1.821595	-0.371435	0.053427	6.43572	7.74329	-0.899475
39.900002	-0.164766	-0.408452	1.817483	-0.371166	0.053213	6.57917	7.67692	-1.075976
40.0	-0.293454	-0.469289	1.813914	-0.369982	0.052764	6.59239	7.72627	-1.309891
40.099998	-0.354461	-0.438781	1.811084	-0.367912	0.052277	6.59966	7.81481	-1.530086
40.200001	-0.312129	-0.346861	1.808945	-0.364988	0.05174	6.72805	7.81898	-1.7084
40.299999	-0.132768	-0.296183	1.807382	-0.361419	0.051383	6.90303	7.85452	-1.790255
40.400002	0.047468	-0.29321	1.806141	-0.357768	0.051376	7.0717	8.09111	-1.747946
40.5	0.232084	-0.297238	1.805164	-0.354049	0.051714	7.2627	8.3079	-1.632494
40.599998	0.351866	-0.307301	1.804695	-0.34997	0.052263	7.53034	8.51397	-1.505432
40.700001	0.325842	-0.344963	1.805609	-0.34562	0.053169	7.58061	8.44685	-1.447357
40.799999	0.160733	-0.377186	1.808154	-0.34108	0.054111	7.60057	8.56504	-1.521787
40.900002	-0.106007	-0.364226	1.812083	-0.336437	0.054949	7.6377	8.68269	-1.693274
41.0	-0.307294	-0.351673	1.81718	-0.331753	0.055631	7.70715	8.74296	-1.880113
41.099998	-0.491926	-0.362985	1.823392	-0.327599	0.056336	7.81067	8.58731	-1.973426
41.200001	-0.520399	-0.412271	1.829831	-0.324676	0.056887	7.90735	8.60144	-1.882341
41.299999	-0.434755	-0.425271	1.835427	-0.323357	0.057387	7.80305	8.64254	-1.621967
41.400002	-0.220547	-0.431426	1.840204	-0.32434	0.057639	7.80393	8.71267	-1.238974
41.5	0.027855	-0.438159	1.844377	-0.327252	0.058122	7.7583	8.90868	-0.78555
41.599998	0.281481	-0.415229	1.847564	-0.331484	0.058631	7.60583	8.97901	-0.362208
41.700001	0.403674	-0.384777	1.84957	-0.337184	0.059334	7.42857	8.77497	-0.054546
41.799999	0.384103	-0.371382	1.85179	-0.342946	0.060166	7.22566	8.56247	0.127867
41.900002	0.207921	-0.382848	1.852948	-0.349003	0.060805	7.05637	8.22664	0.027818
42.0	-0.036685	-0.412534	1.853124	-0.354425	0.061229	6.87404	8.10878	-0.200602
42.099998	-0.261811	-0.376025	1.851685	-0.359434	0.061584	6.77087	8.42929	-0.464729
42.200001	-0.414236	-0.279509	1.84862	-0.364044	0.062127	6.47425	8.16658	-0.574312
42.299999	-0.443112	-0.15955	1.843544	-0.368832	0.062709	6.34009	8.07891	-0.594925
42.400002	-0.332805	-0.078534	1.837224	-0.373117	0.063066	6.34455	8.21915	-0.510944
42.5	-0.212275	0.029764	1.830501	-0.376847	0.063075	6.34832	8.17108	-0.410051
42.599998	-0.091255	0.178261	1.823366	-0.379292	0.062877	6.39649	8.06178	-0.338643
42.700001	-0.012053	0.329491	1.815602	-0.380763	0.062321	6.48827	7.99958	-0.368888
42.799999	0.030344	0.470522	1.808001	-0.381139	0.061706	6.41102	8.03127	-0.566607
42.900002	0.051733	0.607839	1.80127	-0.379685	0.061267	6.25076	8.00236	-0.919949
43.0	0.077558	0.70435	1.795211	-0.376722	0.061198	6.20951	7.97282	-1.322845
43.099998	0.12846	0.745968	1.789422	-0.372221	0.06152	6.33019	8.17172	-1.695896
43.200001	0.153569	0.777369	1.784371	-0.36602	0.062287	6.43563	8.23414	-1.905275
43.299999	0.106513	0.784852	1.781034	-0.358853	0.063242	6.51769	8.25041	-1.986665
43.400002	0.024458	0.785881	1.779244	-0.350917	0.063963	6.60378	8.46013	-2.039915
43.5	-0.097916	0.808381	1.779392	-0.342588	0.064383	6.80792	8.44343	-2.083615
43.599998	-0.234958	0.85152	1.781532	-0.334429	0.064612	7.03807	8.45488	-2.08898
43.700001	-0.278674	0.912164	1.785164	-0.327225	0.064908	7.10148	8.54588	-2.078356
43.799999	-0.236211	0.928226	1.789404	-0.321433	0.065279	7.06776	8.54074	-1.962552
43.900002	-0.105671	0.924437	1.794312	-0.316738	0.065857	7.09351	8.51719	-1.80581
44.0	0.080249	0.900208	1.799758	-0.313516	0.06647	7.11715	8.63056	-1.595935
44.099998	0.301724	0.835386	1.805973	-0.310957	0.067403	6.99673	8.76566	-1.37078
44.200001	0.380709	0.80406	1.812741	-0.309533	0.06869	7.06364	8.81672	-1.209643
44.299999	0.357235	0.793201	1.819801	-0.309732	0.069957	7.32628	8.7785	-1.07278
44.400002	0.186459	0.747	1.826506	-0.31177	0.071207	7.44381	8.76287	-0.930419
44.5	-0.09976	0.69365	1.831882	-0.315867	0.072033	7.36429	8.84156	-0.732281
44.599998	-0.431703	0.69649	1.835589	-0.321909	0.072557	7.28416	8.75624	-0.439699
44.700001	-0.611281	0.721802	1.837649	-0.329389	0.07285	7.24659	8.77079	-0.101333
44.799999	-0.644175	0.756227	1.837633	-0.33808	0.072898	7.08457	8.76951	0.195171
44.900002	-0.490355	0.795093	1.835847	-0.347155	0.07291	6.93709	8.68965	0.447499
45.0	-0.23814	0.852804	1.832003	-0.356272	0.073261	6.96547	8.55508	0.511448
45.099998	0.085171	0.836339	1.826844	-0.364587	0.073889	7.07021	8.57328	0.420591
45.200001	0.261782	0.786263	1.82011	-0.372386	0.074387	7.08457	8.74425	0.183057
45.299999	0.288158	0.696144	1.811519	-0.379661	0.074716	6.92764	8.54481	-0.063181
45.400002	0.135856	0.665819	1.801559	-0.385912	0.075046	6.92177	8.45509	-0.297288
45.5	-0.122088	0.675126	1.791214	-0.3901	0.075341	6.83699	8.42962	-0.472087
45.599998	-0.400643	0.71547	1.781021	-0.392488	0.07536	6.63329	8.38754	-0.650168
45.700001	-0.54709	0.720896	1.771009	-0.392872	0.075201	6.56595	8.40103	-0.889926
45.799999	-0.564171	0.743026	1.761342	-0.391399	0.074979	6.61052	8.36474	-1.179712
45.900002	-0.402868	0.723195	1.752862	-0.388083	0.074868	6.65694	8.42201	-1.451588
46.0	-0.096401	0.685971	1.745504	-0.382998	0.074972	6.71754	8.46783	-1.698781
46.099998	0.226514	0.615198	1.739179	-0.376618	0.075334	6.89112	8.49181	-1.879464
46.200001	0.410252	0.570807	1.733996	-0.368781	0.075537	6.95846	8.37855	-1.984512
46.299999	0.44603	0.526162	1.73076	-0.360456	0.075606	7.01618	8.38455	-2.044961
46.400002	0.293223	0.491491	1.72943	-0.351876	0.075546	6.98421	8.58805	-2.093353
46.5	0.034179	0.441737	1.73044	-0.343182	0.075434	6.97029	8.60561	-2.104809
46.599998	-0.239562	0.504603	1.73326	-0.334903	0.075484	7.01565	8.91243	-2.081371
46.700001	-0.377073	0.60449	1.737723	-0.327248	0.075675	7.07012	9.28422	-2.032901
46.799999	-0.387906	0.662616	1.74319	-0.32061	0.076011	7.1422	9.34289	-1.91002
46.900002	-0.236643	0.686089	1.749804	-0.314895	0.076482	7.44898	9.40776	-1.737306
47.0	-0.012251	0.713206	1.756808	-0.310398	0.0773	7.6864	9.27223	-1.532185
47.099998	0.167129	0.757922	1.764274	-0.308193	0.078032	7.81513	9.2156	-1.30541
47.200001	0.211581	0.752986	1.771364	-0.307918	0.078543	7.87915	8.95589	-1.027182
47.299999	0.187442	0.7047	1.777835	-0.309743	0.078696	7.8866	8.81255	-0.721753
47.400002	0.01282	0.679588	1.783976	-0.313511	0.078466	7.67501	8.76105	-0.505797
47.5	-0.165585	0.669688	1.790113	-0.318686	0.078005	7.39486	8.79081	-0.358664
47.599998	-0.278731	0.66177	1.795393	-0.324084	0.077716	7.12924	8.65678	-0.35526
47.700001	-0.315514	0.6879	1.799355	-0.329679	0.077762	7.07538	8.68301	-0.405386
47.799999	-0.218846	0.682342	1.802456	-0.334631	0.078162	6.96626	8.63537	-0.437453
47.900002	-0.097755	0.679627	1.804627	-0.339629	0.078452	6.8278	8.61257	-0.46923
48.0	-0.015007	0.63234	1.805537	-0.344894	0.078563	6.8313	8.59159	-0.436115
48.099998	0.004129	0.576567	1.804906	-0.350793	0.078521	6.90784	8.31046	-0.362246
48.200001	-0.060971	0.55618	1.802559	-0.357298	0.078305	6.90837	8.16145	-0.239531
48.299999	-0.107363	0.495561	1.799364	-0.363454	0.078014	6.91161	8.20545	-0.112508
48.400002	-0.177571	0.468842	1.795215	-0.369272	0.077808	6.74513	8.27771	-0.086893
48.5	-0.21948	0.452728	1.789884	-0.374022	0.077441	6.52557	8.31742	-0.176378
48.599998	-0.269605	0.44656	1.783465	-0.377652	0.076763	6.42004	8.22054	-0.371896
48.700001	-0.257233	0.400308	1.777619	-0.379888	0.07604	6.44544	8.26572	-0.668427
48.799999	-0.166741	0.308152	1.771718	-0.380722	0.0753	6.53127	8.15877	-0.987772
48.900002	-0.050233	0.223273	1.765487	-0.38042	0.074812	6.56341	8.12976	-1.260476
49.0	0.094661	0.187462	1.759774	-0.37905	0.074594	6.65265	8.22257	-1.442478
49.099998	0.179829	0.182785	1.75472	-0.376805	0.074436	6.746	8.36613	-1.471308
49.200001	0.172413	0.165499	1.750135	-0.373645	0.074246	6.76413	8.61589	-1.473942
49.299999	0.060662	0.137762	1.745786	-0.369779	0.074041	6.75967	8.69222	-1.479176
49.400002	-0.130558	0.135207	1.742495	-0.36504	0.073578	6.832	8.85515	-1.472094
49.5	-0.261991	0.127888	1.740416	-0.359871	0.072906	6.93482	8.87143	-1.508846
49.599998	-0.292171	0.06434	1.739839	-0.354161	0.072449	7.16199	8.85515	-1.626826
49.700001	-0.226102	0.007588	1.740622	-0.348129	0.072368	7.41692	8.84102	-1.784338
49.799999	-0.0668	0.002923	1.743072	-0.342024	0.072424	7.71144	8.78386	-1.880598
49.900002	0.106122	0.007029	1.746652	-0.336244	0.072615	7.88791	8.79852	-1.894652
50.0	0.19199	-0.031789	1.750943	-0.330815	0.072764	7.91156	8.93694	-1.810496
50.099998	0.107114	-0.133494	1.75667	-0.327071	0.072598	7.72686	9.18691	-1.656933
50.200001	-0.05367	-0.179403	1.762078	-0.324399	0.07199	7.58393	9.32234	-1.454374
50.299999	-0.193589	-0.267678	1.767846	-0.323328	0.071201	7.44145	9.2474	-1.197527
50.400002	-0.30961	-0.37156	1.773835	-0.323478	0.070538	7.18441	9.11294	-0.940204
50.5	-0.339429	-0.394083	1.779458	-0.324604	0.069901	7.09657	8.93084	-0.793546
50.599998	-0.24392	-0.379585	1.784991	-0.326701	0.06924	7.23477	8.67841	-0.686522
50.700001	-0.09725	-0.370305	1.790496	-0.329132	0.068774	7.19072	8.25587	-0.672091
50.799999	0.106301	-0.384851	1.795914	-0.331949	0.068831	7.12766	7.97325	-0.711185
50.900002	0.253638	-0.415796	1.800072	-0.335184	0.069072	7.0181	7.64845	-0.746691
51.0	0.291584	-0.410306	1.803447	-0.339044	0.069443	6.71693	7.59171	-0.78316
51.099998	0.193604	-0.43347	1.806225	-0.34324	0.069822	6.40253	7.72852	-0.695448
51.200001	-0.023686	-0.498568	1.807919	-0.34714	0.070058	6.12842	7.87251	-0.632009
51.299999	-0.307689	-0.524295	1.808421	-0.350878	0.069991	5.98243	7.94199	-0.515043
51.400002	-0.556126	-0.489238	1.807784	-0.354187	0.069331	5.99145	7.95483	-0.481549
51.5	-0.693774	-0.426476	1.806701	-0.357105	0.068158	6.24839	8.0864	-0.464589
51.599998	-0.654776	-0.440729	1.805243	-0.359757	0.066762	6.35095	7.89199	-0.536773
51.700001	-0.374445	-0.455936	1.803511	-0.361792	0.065377	6.35497	7.60744	-0.792579
51.799999	-0.043917	-0.404379	1.802173	-0.363363	0.064173	6.50613	7.6174	-1.021088
51.900002	0.364175	-0.380459	1.801177	-0.364526	0.063115	6.46812	7.56655	-1.2205
52.0	0.59518	-0.395466	1.79952	-0.365731	0.062406	6.42162	7.77273	-1.320345
52.099998	0.663045	-0.448064	1.796731	-0.366817	0.061716	6.44553	8.1349	-1.277975
52.200001	0.433126	-0.480917	1.793196	-0.368124	0.060992	6.49948	8.30158	-1.087978
52.299999	0.076405	-0.550178	1.789109	-0.369208	0.060217	6.49553	8.27717	-0.864046
52.400002	-0.309806	-0.64781	1.784951	-0.369186	0.059723	6.61008	8.36838	-0.715384
52.5	-0.556727	-0.722487	1.782244	-0.367958	0.059615	6.77061	8.5903	-0.753609
52.599998	-0.618212	-0.689972	1.780555	-0.36499	0.059804	7.06207	8.58324	-0.958741
52.700001	-0.470399	-0.601173	1.779513	-0.361149	0.060054	7.39021	8.37512	-1.285916
52.799999	-0.224189	-0.557308	1.778945	-0.356055	0.06053	7.65925	8.39033	-1.604832
52.900002	-0.000458	-0.532715	1.77979	-0.350188	0.060982	7.66319	8.45574	-1.882842
53.0	0.175577	-0.570869	1.782227	-0.344478	0.061181	7.41692	8.50006	-1.982212
53.099998	0.221783	-0.644988	1.785121	-0.339085	0.061101	7.20692	8.53389	-2.007215
53.200001	0.12061	-0.764676	1.788204	-0.334166	0.061026	7.02616	8.61535	-1.915402
53.299999	-0.004915	-0.882705	1.792046	-0.330076	0.061084	7.01924	8.61075	-1.744284
53.400002	-0.141502	-0.909474	1.796753	-0.327237	0.061203	7.14071	8.50969	-1.507172
53.5	-0.268236	-0.861656	1.801803	-0.325208	0.061201	7.26262	8.48004	-1.304671
53.599998	-0.294541	-0.807794	1.807235	-0.324085	0.061222	7.42805	8.56996	-1.193036
53.700001	-0.299528	-0.743209	1.813143	-0.324091	0.061256	7.40738	8.48068	-1.124303
53.799999	-0.21556	-0.64464	1.819511	-0.325298	0.06129	7.22146	8.36913	-1.075662
53.900002	-0.070658	-0.537404	1.825405	-0.32848	0.061487	6.985	8.28691	-0.999174
54.0	0.0527	-0.473221	1.829498	-0.333438	0.061625	6.72787	8.17151	-0.837327
54.099998	0.159892	-0.414203	1.8315	-0.340007	0.061735	6.62375	8.11434	-0.524456
54.200001	0.199731	-0.349105	1.831321	-0.347584	0.061651	6.63242	8.00761	-0.092827
54.299999	0.147278	-0.292256	1.829435	-0.354746	0.061521	6.49991	7.92464	0.314777
54.400002	0.02652	-0.22968	1.825995	-0.361505	0.061577	6.35016	7.81523	0.56176
54.5	-0.10623	-0.146504	1.821269	-0.367634	0.061713	6.44833	7.80057	0.540807
54.599998	-0.222046	-0.055467	1.816174	-0.372525	0.061819	6.60036	7.81545	0.229695
54.700001	-0.308309	0.034975	1.810897	-0.37604	0.061825	6.54843	7.6614	-0.247316
54.799999	-0.338785	0.178197	1.804744	-0.378201	0.061808	6.4937	7.66846	-0.735579
54.900002	-0.311761	0.309835	1.7974	-0.378697	0.061535	6.5275	7.8966	-1.083987
55.0	-0.237447	0.400645	1.789367	-0.377885	0.06101	6.49256	8.06542	-1.275632
55.099998	-0.091438	0.443293	1.782097	-0.375356	0.060401	6.31443	7.89424	-1.425011
55.200001	0.062134	0.469021	1.776279	-0.371062	0.060032	6.34306	7.98823	-1.62391
55.299999	0.206448	0.419976	1.772806	-0.36556	0.059987	6.38764	8.01104	-1.898701
55.400002	0.280217	0.364257	1.771325	-0.359127	0.060165	6.48494	7.82059	-2.149642
55.5	0.266539	0.34296	1.771418	-0.352537	0.06055	6.77858	7.83333	-2.302545
55.599998	0.189209	0.367551	1.772178	-0.346065	0.061053	6.94445	7.9346	-2.284774
55.700001	0.029182	0.383464	1.77306	-0.340782	0.061518	6.99822	8.03009	-2.04292
55.799999	-0.167345	0.394559	1.7743	-0.336958	0.061883	7.06557	8.16765	-1.623567
55.900002	-0.324336	0.395788	1.776313	-0.334501	0.062071	7.08151	8.32866	-1.171286
56.0	-0.424552	0.40682	1.779366	-0.3334	0.062329	6.96302	8.43625	-0.822952
56.099998	-0.390112	0.410637	1.782781	-0.333322	0.062492	6.93876	8.4036	-0.63415
56.200001	-0.265596	0.384042	1.786133	-0.334239	0.062614	7.07809	8.33166	-0.569917
56.299999	-0.051325	0.320244	1.78905	-0.33573	0.062759	7.13405	8.30597	-0.618079
56.400002	0.136473	0.249547	1.790833	-0.33799	0.063307	7.05357	8.20009	-0.676266
56.5	0.263039	0.171051	1.791768	-0.340642	0.063989	7.26717	8.14539	-0.680186
56.599998	0.293717	0.095627	1.791627	-0.343626	0.064736	7.39634	8.21529	-0.635581
56.700001	0.179499	0.081673	1.790571	-0.346415	0.065579	7.33075	8.2017	-0.578605
56.799999	-0.013458	0.088243	1.789083	-0.349168	0.066331	7.1182	8.24837	-0.555461
56.900002	-0.225311	0.081611	1.787384	-0.351042	0.066978	7.08475	8.47447	-0.574801
57.0	-0.399245	0.078804	1.785665	-0.352604	0.067565	7.06557	8.53239	-0.654724
57.099998	-0.407198	0.007023	1.78404	-0.353312	0.068087	6.97055	8.40992	-0.818834
57.200001	-0.333238	-0.090263	1.78254	-0.353473	0.068579	6.75318	8.43486	-1.015982
57.299999	-0.174036	-0.137892	1.781087	-0.352911	0.069003	6.77718	8.30575	-1.181271
57.400002	-0.027894	-0.154035	1.779257	-0.35225	0.069271	6.95128	8.11306	-1.278284
57.5	0.04815	-0.176121	1.777908	-0.352056	0.069208	7.01075	7.84917	-1.252731
57.599998	0.056236	-0.161952	1.776821	-0.352431	0.068887	6.95312	7.89574	-1.167156
57.700001	0.021287	-0.120199	1.775164	-0.353573	0.068438	6.97519	7.94916	-1.094861
57.799999	-0.002809	-0.133168	1.774084	-0.355152	0.068007	6.88367	8.00054	-1.078111
57.900002	-0.0059	-0.161465	1.774057	-0.356562	0.068142	6.6022	8.15749	-1.047747
58.0	0.030355	-0.142681	1.774567	-0.35776	0.068678	6.43441	8.26861	-1.072838
58.099998	0.059801	-0.068885	1.774142	-0.359007	0.069354	6.38002	8.31004	-1.064906
58.200001	0.008087	0.034456	1.773169	-0.360288	0.069924	6.47487	8.28392	-1.022116
58.299999	-0.109151	0.106665	1.772203	-0.361381	0.07004	6.57278	8.09272	-0.893637
58.400002	-0.240217	0.14588	1.77127	-0.362294	0.069942	6.71666	8.0348	-0.778799
58.5	-0.387032	0.187952	1.769626	-0.363074	0.069584	6.80126	7.97731	-0.657165
58.599998	-0.404828	0.259582	1.767959	-0.363597	0.069113	6.92799	7.95398	-0.619377
58.700001	-0.308191	0.342046	1.766461	-0.364325	0.068712	7.11225	8.16005	-0.625299
58.799999	-0.097574	0.461213	1.765414	-0.364242	0.068645	7.0696	8.44364	-0.746133
58.900002	0.150039	0.591328	1.764182	-0.36439	0.068791	7.13659	8.5599	-0.904834
59.0	0.362432	0.720099	1.763207	-0.363666	0.069248	7.11698	8.54641	-1.048766
59.099998	0.45881	0.782268	1.762311	-0.362497	0.069989	7.22321	8.59533	-1.145909
59.200001	0.407477	0.76181	1.761598	-0.36039	0.070716	7.39424	8.91339	-1.172566
59.299999	0.243317	0.740035	1.76105	-0.35715	0.071525	7.25867	8.78418	-1.208071
59.400002	-0.011422	0.760885	1.760812	-0.353447	0.072352	7.24387	8.66428	-1.247561
59.5	-0.304137	0.810366	1.761374	-0.349094	0.07285	7.42393	8.65325	-1.318696
59.599998	-0.491723	0.88376	1.763473	-0.344338	0.073184	7.54452	8.75859	-1.439159
59.700001	-0.583724	0.986564	1.766629	-0.340036	0.073121	7.52955	8.71545	-1.545999
59.799999	-0.531455	1.054341	1.769895	-0.335804	0.072753	7.50844	8.5114	-1.659364
59.900002	-0.301454	1.006444	1.773813	-0.331788	0.072434	7.36219	8.44653	-1.718637
60.0	-0.006355	0.935207	1.779269	-0.327521	0.072092	7.15963	8.5523	-1.765112
60.099998	0.274121	0.881212	1.78625	-0.323083	0.071889	7.06066	8.63077	-1.833219
60.200001	0.457416	0.811586	1.794162	-0.318651	0.071819	6.8137	8.45306	-1.930284
60.299999	0.461331	0.773272	1.803581	-0.314803	0.071989	6.55115	8.33851	-1.989763
60.400002	0.322977	0.755134	1.814094	-0.312392	0.072337	6.42031	8.24377	-1.926692
60.5	0.07414	0.777188	1.823921	-0.31167	0.072701	6.39841	8.15599	-1.737551
60.599998	-0.162498	0.765145	1.831821	-0.31318	0.073191	6.40411	8.12408	-1.37301
60.700001	-0.379486	0.710811	1.838557	-0.317086	0.073609	6.4225	8.10492	-0.8713
60.799999	-0.487722	0.657129	1.845018	-0.323402	0.073994	6.45043	8.07505	-0.391587
60.900002	-0.436444	0.604026	1.851584	-0.33071	0.074255	6.57024	8.08886	0.159948
61.0	-0.300225	0.567597	1.85591	-0.340275	0.074334	6.57357	8.07088	0.407897
61.099998	-0.128291	0.538523	1.858569	-0.351159	0.074449	6.62453	8.14978	0.466413
61.200001	0.003222	0.542963	1.859081	-0.362986	0.074272	6.65343	8.20737	0.474789
61.299999	0.062081	0.527672	1.856843	-0.374708	0.074062	6.59029	8.27118	0.465797
61.400002	0.034207	0.539528	1.85115	-0.386079	0.07366	6.6304	8.48635	0.482688
61.5	0.021339	0.560543	1.842329	-0.396088	0.073441	6.65116	8.6039	0.479242
61.599998	0.027185	0.493348	1.832072	-0.403626	0.073533	6.71018	8.61118	0.404906
61.700001	-0.036286	0.402845	1.821344	-0.408984	0.073741	6.76019	8.66674	0.172593
61.799999	-0.10763	0.338542	1.810787	-0.411096	0.073934	6.82614	8.61482	-0.223881
61.900002	-0.194564	0.324045	1.799916	-0.410301	0.073746	6.8694	8.37191	-0.752046
62.0	-0.277657	0.318397	1.789988	-0.406311	0.073274	6.96459	8.25351	-1.29829
62.099998	-0.367509	0.355794	1.781045	-0.399129	0.072677	7.06916	8.25865	-1.831489
62.200001	-0.357089	0.395781	1.773551	-0.389611	0.071762	7.00488	8.22707	-2.390571
62.299999	-0.244059	0.356672	1.768782	-0.376953	0.071187	6.97116	8.30693	-2.860808
62.400002	-0.042325	0.298427	1.768413	-0.362431	0.07107	6.92107	8.38412	-3.356732
62.5	0.14867	0.302054	1.773233	-0.346027	0.071245	6.77806	8.51055	-3.830261
62.599998	0.265394	0.327821	1.7831	-0.328554	0.071539	6.69784	8.54491	-4.278025
62.700001	0.292253	0.334783	1.797372	-0.310952	0.071852	6.73383	8.36892	-4.595916
62.799999	0.219524	0.355533	1.815336	-0.295321	0.072214	6.69171	8.21026	-4.62582
62.900002	0.076458	0.437287	1.835154	-0.283086	0.072571	6.71369	8.0591	-4.313157
63.0	-0.101117	0.527684	1.855842	-0.275246	0.073063	6.92729	8.03362	-3.55704
63.099998	-0.274927	0.55737	1.875114	-0.273443	0.073162	6.87675	8.05611	-2.506178
63.200001	-0.361379	0.556005	1.8928	-0.277362	0.073106	6.77946	8.09475	-1.197356
63.299999	-0.369235	0.620229	1.908536	-0.286712	0.07299	6.76054	8.14464	0.190413
63.400002	-0.290159	0.701527	1.921546	-0.300439	0.072549	6.68435	8.17718	1.466693
63.5	-0.145995	0.831831	1.930728	-0.317832	0.07209	6.5169	8.13468	2.464924
63.599998	0.045272	0.964394	1.935477	-0.337665	0.072045	6.51007	7.93203	3.114805
63.700001	0.213436	1.062165	1.936025	-0.358527	0.072241	6.79154	7.90088	3.336172
63.799999	0.265951	1.101294	1.932416	-0.378567	0.072413	6.79715	7.96939	3.115274
63.900002	0.149824	1.178536	1.924057	-0.395763	0.072457	6.6368	8.01339	2.433821
64.0	-0.070811	1.183134	1.911906	-0.409362	0.072112	6.51533	8.00344	1.40213
64.099998	-0.277148	1.040275	1.89815	-0.41671	0.071494	6.56525	8.18018	0.434051
64.199997	-0.588907	0.912117	1.883213	-0.420823	0.070516	6.54309	8.18992	-0.827238
64.300003	-0.658888	0.780801	1.867831	-0.41814	0.069528	6.48975	8.04369	-1.651924
64.400002	-0.562322	0.708802	1.85338	-0.41016	0.068577	6.45551	8.03651	-2.237011
64.5	-0.347789	0.664132	1.842489	-0.39775	0.067825	6.56945	7.96072	-2.795002
64.599998	-0.025729	0.602395	1.836829	-0.381736	0.067108	6.59178	7.85249	-3.349162
64.699997	0.296923	0.545695	1.835512	-0.3641	0.066288	6.55097	7.81609	-3.964943
64.800003	0.436398	0.426939	1.838141	-0.346071	0.065548	6.47916	7.89071	-4.345092
64.900002	0.445335	0.325701	1.844416	-0.329117	0.065116	6.4789	7.93096	-4.529254
65.0	0.35566	0.24386	1.854779	-0.314331	0.064837	6.54703	8.07998	-4.259178
65.099998	0.173649	0.230207	1.866851	-0.302816	0.064863	6.49396	8.15342	-3.844237
65.199997	-0.005979	0.193915	1.879403	-0.295441	0.065303	6.46462	8.28199	-3.187966
65.300003	-0.177204	0.164474	1.89272	-0.292409	0.065945	6.52768	8.35157	-2.305992
65.400002	-0.212378	0.163904	1.905947	-0.294025	0.066626	6.60115	8.34397	-1.306082
65.5	-0.225968	0.183213	1.918362	-0.300071	0.06737	6.71036	8.39953	-0.32106
65.599998	-0.167213	0.22	1.928211	-0.310012	0.068071	6.82771	8.3884	0.545989
65.699997	-0.153893	0.279795	1.935995	-0.323818	0.069153	7.08834	8.21743	1.036674
65.800003	0.00084	0.456326	1.941163	-0.338199	0.069589	7.46798	8.30661	1.494511
65.900002	-0.067945	0.534151	1.943848	-0.354999	0.07031	7.64243	8.53249	1.454994
66.0	-0.109499	0.535144	1.942832	-0.370902	0.070462	7.63175	8.71438	1.321739
66.099998	-0.238191	0.562594	1.938581	-0.385634	0.070197	7.6652	8.90504	1.037878
66.199997	-0.285755	0.646764	1.930969	-0.397699	0.069292	7.65925	9.25618	0.771295
66.300003	-0.350098	0.647642	1.920864	-0.407919	0.068511	7.56703	9.4296	0.341424
66.400002	-0.323139	0.53918	1.908016	-0.415024	0.067689	7.48874	9.34139	0.03186
66.5	-0.237074	0.437845	1.892982	-0.419674	0.066747	7.60119	9.15951	-0.249801
66.599998	-0.049755	0.412847	1.87704	-0.420262	0.066217	7.81382	9.15458	-0.470898
66.699997	0.11477	0.436256	1.861831	-0.41662	0.065911	7.83458	9.00267	-0.809509
66.800003	0.239532	0.373127	1.848513	-0.408025	0.065891	7.5179	8.52361	-1.418325
66.900002	0.21431	0.345783	1.839284	-0.393982	0.065891	7.19641	8.26036	-2.300491
67.0	0.102896	0.337686	1.835345	-0.375505	0.065643	6.94463	8.06146	-3.362567
67.099998	-0.069653	0.339733	1.837537	-0.353142	0.0654	6.59528	7.85078	-4.345837
67.199997	-0.192258	0.310673	1.844972	-0.328696	0.065393	6.23736	7.75914	-5.232641
67.300003	-0.202227	0.296468	1.858066	-0.304104	0.065676	6.06834	7.70368	-5.709857
67.400002	-0.112158	0.318555	1.875202	-0.282548	0.066007	6.12491	7.6128	-5.921269
67.5	-0.047047	0.384119	1.895655	-0.265517	0.066351	6.24682	7.62618	-5.683323
67.599998	-0.020068	0.505387	1.917511	-0.25536	0.066278	6.24542	7.73452	-5.045216
67.699997	-0.070297	0.639947	1.939023	-0.25344	0.066248	6.17676	7.79575	-4.14443
67.800003	-0.120049	0.799724	1.958701	-0.259186	0.065963	6.31688	7.93267	-2.72044
67.900002	-0.007561	0.995931	1.973962	-0.271739	0.065926	6.42915	7.99027	-0.800464
68.0	-0.107664	1.135896	1.983737	-0.291493	0.06645	6.4986	8.03705	1.316522
68.099998	-0.119814	1.292635	1.986436	-0.315457	0.06707	6.65457	8.04422	3.486192
68.199997	-0.090136	1.430639	1.982593	-0.342078	0.067634	6.93744	8.11509	5.316897
68.300003	-0.312171	1.508304	1.973064	-0.370365	0.067987	7.36333	8.37084	6.152456
68.400002	-0.433446	1.638544	1.959045	-0.396625	0.067957	7.90639	8.95493	5.671402
68.5	-0.617641	1.74141	1.942858	-0.417255	0.067322	8.6176	9.64628	4.281036
68.599998	-0.531008	1.794678	1.926443	-0.429601	0.066744	9.47987	10.50057	1.542202
68.699997	-0.569303	1.703927	1.910445	-0.434709	0.066196	10.38725	11.56832	-1.375921
68.800003	-0.416739	1.562906	1.894588	-0.431685	0.065462	11.28053	12.644	-3.573451
68.900002	-0.111762	1.493676	1.879697	-0.420857	0.064294	12.04796	13.1191	-4.470198
69.0	0.023203	1.36883	1.867307	-0.406665	0.063375	12.26857	12.83905	-4.52774
69.099998	0.106513	1.289626	1.858746	-0.391392	0.062061	11.61192	12.17489	-4.177938
69.199997	0.150588	1.200342	1.854542	-0.37613	0.060785	10.31763	10.84646	-3.744726
69.300003	0.178063	1.074341	1.854982	-0.363352	0.059863	9.08166	9.77143	-3.21157
69.400002	0.177007	0.924509	1.858536	-0.353893	0.059359	7.63341	8.62638	-2.544102
69.5	0.184535	0.82661	1.8634	-0.34831	0.059421	6.25269	7.4717	-1.820038
69.599998	0.173477	0.678137	1.867912	-0.346775	0.059946	5.3785	6.78688	-0.963115
69.699997	0.124497	0.442099	1.87072	-0.348747	0.060721	4.68814	6.52567	-0.118125
69.800003	-0.017353	0.222961	1.871386	-0.352903	0.061612	4.4938	6.63004	0.604387
69.900002	-0.107106	0.045452	1.870176	-0.357145	0.062607	4.55502	6.86107	1.006926
70.0	-0.248833	-0.129421	1.868189	-0.359628	0.063774	5.27341	7.38541	0.925502
70.099998	-0.286593	-0.294312	1.866657	-0.358666	0.064902	5.76059	8.30682	0.219343
70.199997	-0.29083	-0.354313	1.866791	-0.353184	0.06582	6.13069	8.13543	-1.014409
70.300003	-0.230102	-0.358903	1.869069	-0.343012	0.066638	7.25973	8.25908	-2.360349
70.400002	-0.23629	-0.413589	1.87377	-0.329557	0.067048	7.5651	8.75281	-3.420862
70.5	-0.233519	-0.464927	1.881553	-0.313879	0.067092	7.83668	8.8984	-4.135357
70.599998	-0.188068	-0.416788	1.893287	-0.298716	0.066891	8.22368	9.29268	-4.571535
70.699997	-0.187053	-0.291903	1.908127	-0.285914	0.066497	8.64343	9.83651	-4.679453
70.800003	-0.098831	-0.131423	1.924372	-0.277801	0.066185	9.19218	10.52059	-4.311736
70.900002	-0.048255	0.084727	1.939516	-0.276106	0.065851	9.7109	11.25851	-3.37923
71.0	0.026179	0.305991	1.952024	-0.281524	0.065673	10.11865	11.85394	-1.86832
71.099998	0.056809	0.518129	1.960276	-0.293917	0.065308	10.61495	11.9034	0.040436
71.199997	0.014737	0.647626	1.963674	-0.312091	0.065027	11.02288	11.70235	2.059483
71.300003	-0.089552	0.731213	1.961444	-0.334494	0.064495	10.69088	11.0748	3.841803
71.400002	-0.224608	0.853913	1.954538	-0.358879	0.06384	9.94981	10.15907	4.911326
71.5	-0.341737	1.025926	1.94444	-0.38253	0.063304	9.08525	9.4964	5.055172
71.599998	-0.313827	1.163636	1.931783	-0.403399	0.062854	7.92154	9.15854	4.00719
71.699997	-0.298149	1.289915	1.917868	-0.417928	0.062515	7.02056	8.68815	2.440779
71.800003	-0.08409	1.338926	1.902102	-0.426165	0.062351	6.28185	8.05439	0.419702
71.900002	-0.052536	1.333463	1.884003	-0.429097	0.061795	5.8374	7.69287	-1.657119
72.0	0.009966	1.204093	1.86543	-0.42489	0.061183	5.63054	7.90826	-2.830528
72.099998	-0.039239	1.135211	1.848167	-0.415203	0.060167	5.67582	7.83825	-3.18117
72.199997	-0.114396	1.155451	1.83454	-0.401582	0.058816	5.95484	7.70743	-3.203926
72.300003	-0.155207	1.171181	1.825944	-0.386241	0.057452	6.24463	7.78879	-3.269865
72.400002	-0.117097	1.122853	1.822324	-0.370189	0.056448	6.44754	7.92368	-3.424675
72.5	0.035761	1.022369	1.822527	-0.354845	0.05599	6.74075	7.99498	-3.435572
72.599998	0.222325	0.93421	1.824687	-0.342148	0.056117	6.84164	8.29612	-3.248775
72.699997	0.376279	0.81356	1.828222	-0.332752	0.056838	6.95732	8.48785	-3.019362
72.800003	0.405165	0.655547	1.833181	-0.325448	0.057593	7.27663	9.16486	-2.497496
72.900002	0.287415	0.567857	1.839715	-0.319988	0.058172	7.98967	10.11218	-1.916834
73.0	0.062695	0.513724	1.84809	-0.316656	0.059051	8.80694	10.91925	-1.389455
73.099998	-0.180707	0.449567	1.857061	-0.315215	0.059714	10.1099	11.76337	-1.090235
73.199997	-0.365949	0.349734	1.866739	-0.315767	0.060329	12.04323	13.12948	-0.864418
73.300003	-0.477807	0.296246	1.875198	-0.318775	0.06077	14.47917	14.49634	-0.687835
73.400002	-0.426377	0.196361	1.88143	-0.324258	0.061236	17.15094	16.01822	-0.336002
73.5	-0.251463	0.086481	1.884056	-0.332605	0.061574	19.68584	18.47349	0.17638
73.599998	0.041583	0.01433	1.883311	-0.342869	0.062136	20.79613	19.76991	0.817503
73.699997	0.207958	0.009179	1.878643	-0.354789	0.062964	18.80386	19.37981	1.417598
73.800003	0.304738	-0.022441	1.871011	-0.365799	0.063836	14.31409	15.51325	1.798059
73.900002	0.212146	-0.096824	1.860877	-0.375192	0.064476	10.03283	11.6833	1.710207
74.0	-0.032548	-0.170512	1.849522	-0.381336	0.064859	6.92037	8.75452	1.052385
74.099998	-0.327106	-0.19918	1.838634	-0.382773	0.065065	4.6151	6.46229	0.005923
74.199997	-0.592761	-0.231498	1.829184	-0.379366	0.064885	3.54535	5.67341	-1.087657
74.300003	-0.666022	-0.250995	1.821217	-0.371241	0.064355	3.35049	5.31992	-2.132994
74.400002	-0.57786	-0.24721	1.816683	-0.358588	0.064174	3.42931	5.29102	-2.984273
74.5	-0.294533	-0.247854	1.816782	-0.34343	0.064398	4.09805	5.43361	-3.716513
74.599998	0.068246	-0.269237	1.821524	-0.328243	0.064648	5.2756	6.58679	-4.255719
74.699997	0.343053	-0.284502	1.829452	-0.314793	0.064862	4.88807	7.72092	-4.404799
74.800003	0.451278	-0.255292	1.83895	-0.305218	0.064945	5.18916	7.41571	-4.00444
74.900002	0.333045	-0.177665	1.848055	-0.301606	0.064792	6.94506	8.54373	-3.082437
75.0	0.077496	-0.07117	1.856045	-0.303847	0.064524	8.35881	10.46374	-1.433314
75.099998	-0.195357	0.009501	1.86056	-0.312582	0.064337	7.39967	9.48516	0.393602
75.199997	-0.42026	0.070506	1.861483	-0.326168	0.064194	8.02181	9.4706	2.065414
75.300003	-0.474382	0.130119	1.859761	-0.342309	0.064307	7.93091	9.79166	3.24709
75.400002	-0.393742	0.205164	1.856232	-0.358683	0.06477	7.72038	9.22781	3.545554
75.5	-0.191257	0.26972	1.851687	-0.372148	0.065437	7.49452	8.93577	2.881722
75.599998	0.01829	0.379515	1.846971	-0.381766	0.066137	7.21918	8.81822	1.376317
75.699997	0.133524	0.539492	1.842079	-0.386178	0.066557	7.05751	8.83385	-0.512943
75.800003	0.086756	0.641978	1.83625	-0.385735	0.066606	6.96328	8.63419	-2.168758
75.900002	-0.040589	0.679045	1.830634	-0.38084	0.066372	7.5785	8.75431	-3.005589
76.0	-0.198919	0.711938	1.825548	-0.373224	0.066102	7.6751	9.0107	-3.201012
76.099998	-0.27849	0.745186	1.822253	-0.364711	0.065873	8.66279	9.8576	-3.076892
76.199997	-0.259711	0.769422	1.820844	-0.357242	0.065784	8.89626	10.22373	-2.678584
76.300003	-0.096217	0.804599	1.821261	-0.351724	0.066113	9.43582	10.1125	-2.054403
76.400002	0.10963	0.863165	1.822343	-0.349605	0.06676	11.16125	11.47358	-1.25828
76.5	0.262221	0.931463	1.822477	-0.351328	0.067581	12.24037	13.07895	-0.400736
76.599998	0.271477	0.99994	1.820653	-0.355952	0.068509	13.67303	13.38491	0.410408
76.699997	0.146934	1.040911	1.816875	-0.362493	0.069306	14.87974	14.16983	1.049687
76.800003	-0.113086	1.03151	1.811546	-0.369394	0.06977	15.13792	14.05989	1.312721
76.900002	-0.400689	0.968483	1.804983	-0.374565	0.069765	12.96252	13.28375	1.12015
77.0	-0.579231	0.895589	1.797815	-0.37671	0.069491	10.00043	11.52721	0.434511
77.099998	-0.610539	0.814114	1.791252	-0.374632	0.069115	7.54908	9.53634	-0.629966
77.199997	-0.429775	0.725586	1.78614	-0.367739	0.068793	5.41038	7.65059	-1.708833
77.300003	-0.137796	0.736968	1.783347	-0.356631	0.0686	4.11652	6.36027	-2.580979
77.400002	0.19761	0.802701	1.783815	-0.343087	0.068525	3.65316	5.70168	-3.223551
77.5	0.470223	0.797929	1.78822	-0.327916	0.068743	3.7713	5.40674	-3.674885
77.599998	0.579251	0.773139	1.795951	-0.313811	0.069043	3.83873	5.54987	-3.918473
77.699997	0.494794	0.781741	1.805471	-0.302918	0.069519	5.04326	6.12143	-3.767438
77.800003	0.249512	0.831559	1.815308	-0.296913	0.070173	5.5131	7.68538	-3.078908
77.900002	-0.069776	0.846859	1.824246	-0.296708	0.070714	5.15185	7.9559	-1.909832
78.0	-0.379852	0.839683	1.830935	-0.302416	0.071063	6.53275	8.45113	-0.447246
78.099998	-0.604036	0.823599	1.835144	-0.313059	0.071315	7.44197	9.89871	1.004575
78.199997	-0.644861	0.822207	1.836892	-0.326398	0.071409	7.16252	9.34664	2.127035
78.300003	-0.522156	0.812486	1.837362	-0.340408	0.071615	7.60084	9.09774	2.620309
78.400002	-0.254981	0.866519	1.836048	-0.353572	0.071814	7.90008	9.4523	2.368057
78.5	0.001039	0.960444	1.833621	-0.364165	0.072228	8.06184	9.27866	1.470152
78.599998	0.223551	1.022532	1.830296	-0.371712	0.072593	8.22	9.46429	0.162195
78.699997	0.276405	0.990107	1.825752	-0.375304	0.072839	8.09748	9.76661	-1.038942
78.800003	0.174492	0.895494	1.819439	-0.37497	0.072897	7.90972	10.17887	-1.901845
78.900002	-0.00989	0.838332	1.813037	-0.371171	0.072775	7.75532	10.27244	-2.320055
79.0	-0.22798	0.811243	1.808771	-0.364271	0.07268	8.05422	10.07835	-2.480383
79.099998	-0.383882	0.795858	1.807693	-0.355946	0.072665	8.11473	9.88244	-2.616621
79.199997	-0.413085	0.765179	1.809292	-0.34694	0.072716	8.16553	9.39759	-2.773526
79.300003	-0.284907	0.754143	1.813939	-0.338656	0.072954	8.17061	8.93416	-2.88045
79.400002	-0.062213	0.740654	1.821192	-0.332093	0.073403	7.9493	8.55883	-2.819126
79.5	0.130938	0.740065	1.829036	-0.328364	0.073859	7.52044	8.32716	-2.468287
79.599998	0.243226	0.742619	1.835813	-0.328225	0.074079	7.02292	8.13008	-1.843239
79.699997	0.198964	0.721357	1.840793	-0.332189	0.074029	6.57383	8.00633	-0.850364
79.800003	0.070401	0.656829	1.843314	-0.340138	0.073508	6.16835	8.01725	0.323351
79.900002	-0.120136	0.600748	1.842608	-0.351207	0.073036	6.14462	8.38444	1.398011
80.0	-0.259808	0.55328	1.839886	-0.363866	0.072929	6.93403	9.27063	2.119795
80.099998	-0.306745	0.515439	1.835789	-0.376492	0.0732	7.0252	8.77304	2.264099
80.199997	-0.219552	0.450289	1.830083	-0.387066	0.073884	7.56537	8.53528	1.863688
80.300003	-0.09345	0.428806	1.822436	-0.395046	0.074538	8.17595	8.99518	0.95087
80.400002	-0.022668	0.405317	1.812959	-0.399823	0.07482	8.70631	9.25971	-0.027256
80.5	-0.028559	0.35988	1.801246	-0.401296	0.07466	9.33642	9.51535	-0.809703
80.599998	-0.151191	0.31018	1.787914	-0.399711	0.074184	9.39221	9.80204	-1.337849
80.699997	-0.301198	0.307338	1.774451	-0.393029	0.072851	9.25874	10.23636	-1.447818
80.800003	-0.377015	0.292151	1.763235	-0.383625	0.07173	8.75781	10.61147	-1.727386
80.900002	-0.342071	0.251655	1.755144	-0.370562	0.071006	7.93336	10.22672	-2.187847
81.0	-0.164161	0.193437	1.750997	-0.355217	0.070563	7.31113	9.17546	-2.75785
81.099998	0.007831	0.201995	1.751251	-0.338918	0.070234	6.76877	8.29301	-3.308938
81.199997	0.201402	0.269563	1.755068	-0.322343	0.070161	6.18096	7.44847	-3.707675
81.300003	0.275257	0.354285	1.762019	-0.30699	0.070237	5.65279	6.63208	-3.866127
81.400002	0.259347	0.401186	1.77128	-0.294032	0.070286	5.63799	6.54237	-3.75683
81.5	0.13382	0.449609	1.782264	-0.284452	0.070239	5.63501	6.87563	-3.2864
81.599998	-0.049752	0.525032	1.79419	-0.278721	0.070022	7.05996	8.1198	-2.60021
81.699997	-0.175764	0.538898	1.807229	-0.276991	0.069856	6.46777	9.02034	-1.813779
81.800003	-0.232296	0.537862	1.820483	-0.27911	0.069811	6.66675	8.39493	-1.0266
81.900002	-0.217405	0.572856	1.832896	-0.284464	0.069868	7.76128	9.36248	-0.340161
82.0	-0.123985	0.671296	1.844005	-0.293275	0.069994	7.25438	9.00278	0.129691
82.099998	-0.042974	0.788207	1.854172	-0.304422	0.070058	7.5637	8.79884	0.614729
82.199997	0.025511	0.921954	1.861406	-0.318187	0.069949	7.66512	9.12514	0.897522
82.300003	0.046971	1.045861	1.865223	-0.333982	0.069889	7.2317	8.54341	1.111598
82.400002	0.071303	1.115206	1.865354	-0.351254	0.069795	6.64862	8.17483	1.316444
82.5	0.012182	1.150847	1.861161	-0.369565	0.069822	6.17404	8.08298	1.525622
82.599998	-0.060822	1.194403	1.852791	-0.387341	0.069785	6.13595	8.06542	1.642161
82.699997	-0.137408	1.240788	1.84059	-0.40377	0.069672	5.96754	7.98106	1.601802
82.800003	-0.21398	1.186239	1.826055	-0.416765	0.069516	6.00721	8.03405	1.374579
82.900002	-0.238786	1.073999	1.810387	-0.425687	0.069402	6.53468	8.18832	0.836676
83.0	-0.284434	1.024998	1.794269	-0.429533	0.069145	7.20193	8.70089	0.128174
83.099998	-0.267217	0.980492	1.778776	-0.427965	0.069157	7.1993	8.45606	-0.770006
83.199997	-0.248807	0.926065	1.764546	-0.420782	0.068875	7.65408	8.45938	-1.49341
83.300003	-0.170542	0.863294	1.752067	-0.409793	0.068201	8.07541	9.15501	-2.157915
83.400002	-0.08037	0.856913	1.741565	-0.396149	0.067329	8.50637	9.45091	-2.708509
83.5	-0.02329	0.841096	1.733259	-0.380786	0.066425	8.60691	9.79241	-2.966298
83.599998	0.067667	0.770732	1.727803	-0.365523	0.065936	8.39305	10.25113	-3.117385
83.699997	0.145852	0.67201	1.725034	-0.350862	0.065723	8.19758	10.32125	-3.052729
83.800003	0.202355	0.559744	1.725302	-0.336906	0.066106	7.76565	10.01155	-2.935483
83.900002	0.219997	0.441839	1.728854	-0.323682	0.066879	7.30089	9.23509	-2.783474
84.0	0.129916	0.323829	1.735569	-0.311907	0.067933	7.01845	8.48282	-2.595129
84.099998	-0.021582	0.21575	1.744183	-0.30149	0.068889	6.76939	7.86287	-2.402668
84.199997	-0.086593	0.060122	1.754363	-0.292678	0.069589	6.37398	7.24014	-2.002279
84.300003	-0.326782	-0.056639	1.765424	-0.287637	0.070313	6.17404	6.92444	-1.76834
84.400002	-0.347196	-0.116843	1.776329	-0.284721	0.0713	6.05065	7.10483	-1.312482
84.5	-0.25573	-0.12581	1.786565	-0.28495	0.072481	6.74092	7.54161	-0.817891
84.599998	-0.131758	-0.116513	1.795732	-0.288687	0.073899	6.79119	8.5098	-0.339491
84.699997	-0.030485	-0.092948	1.803023	-0.295851	0.075199	6.51498	8.54684	0.130163
84.800003	0.001257	-0.057689	1.808099	-0.305859	0.076402	7.31875	8.70121	0.374381
84.900002	-0.087908	-0.023806	1.811506	-0.317449	0.076808	7.28609	9.1548	0.510571
85.0	-0.203341	-0.007364	1.813181	-0.329102	0.076642	7.4418	8.88449	0.573271
85.099998	-0.293144	-0.032199	1.813408	-0.341589	0.076598	7.68395	8.91853	0.209218
85.199997	-0.357547	-0.083703	1.812155	-0.352583	0.076497	7.9218	8.95503	-0.081891
85.300003	-0.30316	-0.084402	1.809286	-0.362435	0.076363	8.0945	8.92495	-0.388617
85.400002	-0.199237	-0.045422	1.804892	-0.370729	0.076222	7.84001	8.86158	-0.583433
85.5	-0.139081	-0.000547	1.799124	-0.378014	0.075979	7.64182	8.94936	-0.638964
85.599998	-0.057807	0.042133	1.792901	-0.3839	0.075563	7.20149	8.79478	-0.681015
85.699997	-0.111308	0.129144	1.786359	-0.388764	0.074743	6.7418	8.50038	-0.776338
85.800003	-0.161415	0.21112	1.779575	-0.391186	0.073394	6.36557	8.06135	-0.796646
85.900002	-0.204888	0.19165	1.773356	-0.392978	0.072545	6.15679	7.67821	-1.068324
86.0	-0.175727	0.173063	1.767528	-0.39237	0.071635	6.05266	7.19186	-1.237614
86.099998	-0.087508	0.127902	1.762384	-0.39049	0.071043	5.93426	7.01201	-1.446914
86.199997	0.03105	0.085579	1.758273	-0.387005	0.070795	5.93023	7.18886	-1.614541
86.300003	0.134817	0.124306	1.754919	-0.382679	0.070442	6.45683	8.01253	-1.695116
86.400002	0.205526	0.185993	1.753071	-0.378323	0.070997	6.13507	8.17119	-1.839362
86.5	0.208926	0.293314	1.751529	-0.373065	0.07119	6.32257	7.97164	-1.702461
86.599998	0.140939	0.327766	1.750489	-0.368411	0.072018	6.7425	8.35007	-1.606478
86.699997	0.052875	0.362314	1.748376	-0.363	0.072283	6.81002	8.1471	-1.168756
86.800003	-0.075445	0.354258	1.745981	-0.358033	0.072742	7.13712	8.23349	-0.782975
86.900002	-0.157601	0.360603	1.743767	-0.352932	0.073267	7.50345	8.52939	-0.532437
87.0	-0.219344	0.388766	1.742605	-0.346539	0.074001	7.90639	8.91949	-0.55173
87.099998	-0.196274	0.423951	1.743316	-0.338893	0.074738	8.18304	9.27363	-0.928339
87.199997	-0.167417	0.485843	1.746281	-0.329204	0.075495	8.43018	9.67711	-1.567486
87.300003	-0.139411	0.589808	1.752193	-0.31753	0.076075	8.71095	10.29213	-2.41084
87.400002	-0.058065	0.614308	1.762408	-0.303933	0.076423	8.74047	10.71585	-3.188022
87.5	-0.03475	0.663216	1.777308	-0.289476	0.076627	8.81867	10.62336	-3.935673
87.599998	-0.040149	0.728297	1.796602	-0.275868	0.076613	9.01546	10.27608	-4.577732
87.699997	-0.067832	0.794005	1.818643	-0.264913	0.076356	8.81228	9.92815	-4.906867
87.800003	-0.095111	0.771638	1.8415	-0.259139	0.075908	8.3314	9.45894	-4.677431
87.900002	-0.114687	0.779789	1.863924	-0.260022	0.075369	8.1241	9.23177	-3.54585
88.0	-0.104311	0.82514	1.882297	-0.269808	0.074742	7.67825	8.91243	-1.64661
88.099998	-0.037749	0.880484	1.894843	-0.288302	0.074382	6.96249	8.53613	0.962462
88.199997	0.072287	0.861155	1.900898	-0.313645	0.074285	6.38712	8.06349	3.923227
88.300003	-0.080237	0.947672	1.899939	-0.346301	0.074077	5.96167	7.62093	6.02559
88.400002	-0.140701	1.021462	1.893681	-0.378884	0.074063	5.55751	7.30523	7.210836
88.5	-0.258083	1.053348	1.883804	-0.409003	0.073549	5.20203	7.11157	6.875622
88.599998	-0.3862	1.070399	1.872467	-0.433484	0.072549	5.16429	7.09059	4.973451
88.699997	-0.454512	1.092285	1.860548	-0.449181	0.071256	5.41808	7.21531	2.029805
88.800003	-0.457497	1.088753	1.847711	-0.455783	0.069869	5.63974	7.5172	-1.178104
88.900002	-0.339652	1.025898	1.833559	-0.453179	0.068315	5.80482	7.63849	-3.686642
89.0	-0.167222	0.928792	1.818931	-0.443835	0.067212	6.11791	7.72445	-4.994652
89.099998	0.029546	0.848471	1.805751	-0.428521	0.06607	6.37039	7.89478	-4.925786
89.199997	0.240682	0.848553	1.795786	-0.409437	0.064865	6.3583	8.00215	-4.232361
89.300003	0.343766	0.86704	1.790521	-0.389799	0.063921	6.42074	8.06264	-3.631759
89.400002	0.35147	0.866445	1.791095	-0.369589	0.063247	6.61727	8.11766	-3.21352
89.5	0.2778	0.873031	1.797246	-0.349868	0.062983	6.79995	8.2396	-3.049888
89.599998	0.185553	0.914055	1.808048	-0.33108	0.063439	6.93709	8.24366	-3.194794
89.699997	0.046678	0.900514	1.822041	-0.314092	0.064547	7.24055	8.53292	-3.469686
89.800003	-0.037082	0.802708	1.838214	-0.299442	0.066059	7.49215	8.92345	-3.737735
89.900002	-0.190673	0.745013	1.856373	-0.287051	0.067638	7.66862	9.13317	-3.636663
90.0	-0.256593	0.725178	1.874526	-0.278504	0.068943	7.91567	9.38593	-3.354441
90.099998	-0.344855	0.744074	1.891839	-0.273836	0.069814	8.24934	9.43988	-2.754223
90.199997	-0.404449	0.741706	1.907101	-0.273613	0.07027	8.52906	9.3794	-1.788279
90.300003	-0.516903	0.770051	1.919658	-0.279682	0.070416	8.66638	9.10866	-0.774617
90.400002	-0.460444	0.832139	1.928661	-0.289493	0.069804	8.60831	8.77411	0.671937
90.5	-0.298402	0.99054	1.932773	-0.302904	0.068602	8.21159	8.6464	2.002533
90.599998	-0.127936	1.029463	1.933246	-0.319631	0.06753	7.63525	8.56247	2.922861
90.699997	0.095095	1.025077	1.930984	-0.337404	0.066505	7.0907	8.3914	3.22783
90.800003	0.257095	1.072774	1.926292	-0.353547	0.065806	6.70388	8.17162	2.787034
90.900002	0.333368	1.094325	1.91993	-0.366876	0.065381	6.45674	8.13779	1.762996
91.0	0.320898	1.064327	1.912018	-0.377138	0.065218	6.36093	7.86951	0.291465
91.099998	0.146621	0.952533	1.903153	-0.383332	0.065246	6.69416	8.01874	-1.169346
91.199997	-0.125253	0.82558	1.893105	-0.386416	0.0654	6.72787	7.87818	-2.127921
91.300003	-0.34812	0.747418	1.88211	-0.386215	0.065458	6.56402	7.7767	-2.365766
91.400002	-0.562898	0.687936	1.871548	-0.383694	0.065544	6.45534	7.8011	-2.316235
91.5	-0.655672	0.633213	1.86365	-0.379398	0.06555	6.2963	7.83065	-2.225613
91.599998	-0.609271	0.588482	1.859399	-0.373256	0.065394	6.17212	7.82605	-2.241924
91.699997	-0.407875	0.502565	1.858423	-0.366623	0.064857	6.23324	7.74158	-2.39972
91.800003	-0.141443	0.412651	1.860335	-0.359507	0.064183	6.4366	7.74019	-2.689308
91.900002	0.118974	0.304497	1.865023	-0.353008	0.063565	6.43309	7.63142	-2.840492
92.0	0.278414	0.217914	1.87104	-0.34862	0.062815	6.41015	7.67446	-2.872125
92.099998	0.310132	0.116361	1.87733	-0.346684	0.062019	6.38282	7.7206	-2.498234
92.199997	0.272751	-0.004687	1.882473	-0.347953	0.061427	6.38694	7.9225	-1.737228
92.300003	0.176956	-0.124943	1.885148	-0.352258	0.061246	6.36146	8.08533	-0.584656
92.400002	0.073842	-0.210706	1.884678	-0.359666	0.061479	6.42889	7.99776	0.770147
92.5	-0.032786	-0.290893	1.88116	-0.369329	0.061895	6.51787	8.0681	2.022265
92.599998	-0.098263	-0.320153	1.874314	-0.378989	0.062702	6.52978	8.06157	2.788085
92.699997	-0.13054	-0.334466	1.8655	-0.386513	0.063566	6.54974	8.00333	2.658637
92.800003	-0.135257	-0.367397	1.85716	-0.389632	0.064349	6.6713	8.08094	1.622635
92.900002	-0.179486	-0.387899	1.851093	-0.386692	0.064861	6.801	8.11466	-0.293349
93.0	-0.226682	-0.395257	1.84741	-0.376665	0.065089	7.13195	8.33241	-2.375534
93.099998	-0.325018	-0.36777	1.846848	-0.360496	0.065102	7.53244	8.74403	-4.011786
93.199997	-0.358265	-0.29828	1.850927	-0.3394	0.064599	7.81216	9.07558	-5.087961
93.300003	-0.313796	-0.23777	1.860896	-0.315974	0.06417	8.54596	9.4918	-5.727912
93.400002	-0.18501	-0.211242	1.875758	-0.294624	0.063952	9.44616	10.40111	-5.969794
93.5	0.001785	-0.163812	1.893591	-0.278304	0.063887	10.17278	11.23453	-5.612286
93.599998	0.132977	-0.060687	1.911469	-0.27011	0.063792	11.1193	11.9049	-4.547711
93.699997	0.173902	0.054681	1.92679	-0.271312	0.063584	11.99436	12.3254	-2.713396
93.800003	0.090019	0.156958	1.937624	-0.281265	0.06324	12.26261	12.30378	-0.384637
93.900002	-0.038918	0.253472	1.943441	-0.29758	0.06284	10.98076	11.47893	2.061505
94.0	-0.165106	0.390451	1.94453	-0.317419	0.062707	8.94732	9.57787	3.833444
94.099998	-0.293885	0.484383	1.943897	-0.33716	0.062202	6.68706	7.90323	4.615008
94.199997	-0.363716	0.570607	1.943351	-0.354594	0.061285	4.45194	6.3805	4.107712
94.300003	-0.360538	0.666625	1.94429	-0.367666	0.060236	3.42993	5.47579	2.412377
94.400002	-0.264013	0.733196	1.945458	-0.376638	0.059132	3.06193	4.9144	0.041285
94.5	-0.110428	0.735317	1.945722	-0.381663	0.058146	3.23542	5.11759	-2.318505
94.599998	0.030903	0.662383	1.94437	-0.384635	0.057191	3.27728	5.27057	-3.723133
94.699997	0.004737	0.595111	1.940131	-0.38779	0.056448	4.81249	6.30396	-3.77058
94.800003	0.158821	0.640054	1.932885	-0.392091	0.055452	5.09528	7.72981	-2.570996
94.900002	0.05972	0.605605	1.922701	-0.399948	0.055008	4.75031	7.01233	-0.984822
95.0	-0.012639	0.544694	1.910282	-0.408073	0.054743	6.73523	8.00568	0.793535
95.099998	-0.040848	0.52857	1.896345	-0.415484	0.054037	8.11438	9.98328	2.156827
95.199997	-0.258622	0.411811	1.88324	-0.421843	0.053848	7.46588	9.1033	2.349204
95.300003	-0.223	0.410847	1.871612	-0.421424	0.053553	8.10291	9.73524	1.692239
95.400002	-0.247369	0.384547	1.863835	-0.415304	0.053395	8.42607	10.46064	-0.216915
95.5	-0.236221	0.381934	1.859828	-0.402142	0.053216	9.0349	10.64284	-2.578208
95.599998	-0.169673	0.339774	1.858851	-0.382269	0.053305	9.71878	11.59369	-4.501687
95.699997	-0.064308	0.297163	1.861416	-0.356534	0.053404	10.76076	11.81037	-5.568871
95.800003	0.022356	0.262837	1.869018	-0.328714	0.053609	11.71429	12.93315	-6.022343
95.900002	0.129686	0.232469	1.881745	-0.301862	0.053832	12.53427	13.11428	-6.11867
96.0	0.118344	0.173222	1.899068	-0.279705	0.054014	13.01366	13.40129	-5.857619
96.099998	0.113109	0.140114	1.919621	-0.264683	0.053953	12.8964	13.57772	-5.238728
96.199997	0.077595	0.183671	1.940087	-0.2585	0.054142	11.30855	12.34628	-4.323055
96.300003	0.058699	0.21418	1.95816	-0.261361	0.054419	9.60791	10.99141	-2.970553
96.400002	-0.031484	0.278652	1.971228	-0.271654	0.054723	8.31327	9.47424	-0.930407
96.5	-0.045242	0.371814	1.977766	-0.288952	0.055261	7.1436	8.08587	1.430945
96.599998	-0.128276	0.468603	1.977138	-0.310698	0.055931	5.97446	7.17291	3.756058
96.699997	-0.185131	0.576488	1.970647	-0.334573	0.056379	5.36326	6.8692	5.437953
96.800003	-0.261815	0.667004	1.960749	-0.357978	0.056491	5.26237	7.04209	5.962468
96.900002	-0.362539	0.706206	1.949391	-0.376868	0.056039	5.75192	7.60873	5.03359
97.0	-0.461863	0.770951	1.93819	-0.389179	0.055199	6.68321	8.92613	2.834253
97.099998	-0.402418	0.857896	1.927006	-0.394996	0.054453	5.82453	8.74018	-0.105873
97.199997	-0.259802	0.87288	1.916066	-0.394427	0.053926	6.71772	8.47372	-2.747472
97.300003	-0.007358	0.802976	1.904997	-0.389222	0.05402	7.2902	9.13681	-4.213269
97.400002	0.102726	0.661391	1.894747	-0.381429	0.054592	7.05672	8.72969	-4.571315
97.5	0.102273	0.726161	1.88526	-0.37324	0.054401	7.38767	8.63205	-4.19054
97.599998	0.039203	0.740565	1.878638	-0.365579	0.054389	7.44635	8.70014	-3.397176
97.699997	0.059049	0.683675	1.874332	-0.359523	0.053957	7.76005	8.96927	-2.080191
97.800003	-0.131004	0.617229	1.870874	-0.358551	0.053457	7.74726	9.21528	-0.99206
97.900002	-0.2604	0.520611	1.86814	-0.360435	0.053124	7.71118	9.19601	-0.093545
98.0	-0.282762	0.406872	1.865463	-0.363812	0.052927	7.80515	9.27341	0.330649
98.099998	-0.248238	0.234764	1.864012	-0.366769	0.053296	7.692	9.19152	0.242079
98.199997	-0.121468	0.123612	1.864634	-0.368563	0.053994	7.6173	8.92838	-0.410245
98.300003	0.048642	0.05135	1.866448	-0.368389	0.055052	7.26708	8.68847	-1.359381
98.400002	0.209008	-0.082088	1.868586	-0.366332	0.056117	7.05129	8.35436	-2.136997
98.5	0.280882	-0.219287	1.869725	-0.363233	0.057349	6.35646	7.80217	-2.46659
98.599998	0.241885	-0.339436	1.869073	-0.359634	0.058655	6.35033	7.66761	-2.233808
98.699997	0.107009	-0.482531	1.866174	-0.35682	0.059634	6.24261	7.75818	-1.50431
98.800003	-0.102585	-0.656821	1.861021	-0.354533	0.060387	7.41368	9.07718	-0.520433
98.900002	-0.249944	-0.825944	1.855744	-0.352811	0.061085	8.27106	10.22972	0.285801
99.0	-0.384954	-0.948335	1.851933	-0.349767	0.061837	7.56729	9.40659	0.541515
99.099998	-0.398683	-1.031086	1.851105	-0.343903	0.062574	9.81021	10.77719	-0.118781
99.199997	-0.322464	-1.11637	1.85597	-0.334305	0.063475	11.73855	12.81635	-1.576122
99.300003	-0.211473	-1.129924	1.866698	-0.322056	0.064524	13.60323	13.4166	-3.332695
99.400002	-0.120959	-1.041147	1.881777	-0.308077	0.065336	16.09521	14.4487	-4.768961
99.5	-0.056229	-0.909816	1.899424	-0.295054	0.065846	17.9154	15.22334	-5.500514
99.599998	-0.053346	-0.703914	1.917567	-0.286102	0.065956	16.39411	14.38886	-5.360831
99.699997	-0.055036	-0.441799	1.932905	-0.284068	0.065601	11.9271	12.45001	-4.087261
99.800003	-0.070063	-0.127703	1.943068	-0.291551	0.06524	8.04853	10.39309	-1.623379
99.900002	-0.023555	0.141561	1.946779	-0.309348	0.064835	6.19208	8.68365	1.542772
100.0	0.024589	0.397935	1.943834	-0.3342	0.064389	4.98467	7.36946	4.763886
100.099998	0.029497	0.570292	1.934602	-0.362927	0.064188	4.37934	6.55768	6.865967
100.199997	0.021715	0.725554	1.92363	-0.389906	0.06396	4.59495	6.69802	7.288175
100.300003	-0.090289	0.913206	1.913308	-0.410441	0.063968	4.72886	6.69246	5.877612
100.400002	-0.125365	1.12282	1.904695	-0.423071	0.064195	6.52514	8.15963	2.718025
100.5	-0.181079	1.330093	1.897098	-0.426487	0.064236	6.22396	8.62167	-1.106585
100.599998	-0.244729	1.480623	1.889518	-0.421531	0.063735	6.74434	8.59052	-4.512166
100.699997	-0.24168	1.565671	1.881997	-0.408192	0.062858	7.72283	9.64649	-6.209795
100.800003	-0.189596	1.584792	1.874791	-0.391918	0.06227	6.35848	8.22536	-6.241572
100.900002	-0.068721	1.53265	1.869415	-0.376154	0.061671	6.55868	8.33776	-5.168267
101.0	0.097917	1.483401	1.866878	-0.362475	0.061207	5.89319	7.91522	-3.676243
101.099998	0.221531	1.413407	1.867407	-0.351708	0.060888	5.72802	7.59396	-2.195781
101.199997	0.302115	1.312542	1.870916	-0.343547	0.061004	5.82689	7.87058	-1.067108
101.300003	0.349032	1.217187	1.877406	-0.337496	0.061529	6.41829	8.28413	-0.527214
101.400002	0.287579	1.130935	1.886241	-0.331938	0.062221	8.74905	10.53044	-0.633786
101.5	0.158604	1.026074	1.897541	-0.326253	0.063097	7.98661	10.32008	-1.315007
101.599998	0.017619	0.910454	1.910321	-0.319538	0.064041	9.61623	10.627	-2.282638
101.699997	-0.128463	0.759636	1.924262	-0.311831	0.065209	12.43654	13.92168	-3.198129
101.800003	-0.211759	0.595436	1.938735	-0.303691	0.066511	14.08936	15.53819	-3.815372
101.900002	-0.255545	0.502101	1.952997	-0.296523	0.067796	16.92605	17.97848	-3.968818
102.0	-0.203064	0.468014	1.967231	-0.292824	0.068713	19.63163	20.11238	-3.747414
102.099998	-0.278013	0.481853	1.980243	-0.294125	0.069292	20.57851	20.31503	-2.94104
102.199997	-0.234912	0.578964	1.990169	-0.300651	0.069437	19.10784	18.82666	-1.629772
102.300003	-0.21669	0.673321	1.996011	-0.312663	0.069613	14.94218	15.23458	0.101568
102.400002	-0.144764	0.764145	1.997251	-0.330059	0.069661	10.20089	11.78146	1.918443
102.5	-0.043216	0.829342	1.993118	-0.351005	0.069539	7.03211	9.36537	3.601212
102.599998	-0.113815	0.832666	1.984276	-0.374195	0.069384	4.89981	7.0224	4.704073
102.699997	-0.157695	0.811415	1.971887	-0.397525	0.069269	3.86264	6.06748	4.758202
102.800003	-0.241632	0.795781	1.957024	-0.41772	0.068743	3.80484	5.69804	3.893949
102.900002	-0.30207	0.817705	1.940548	-0.432031	0.067715	3.73548	5.82061	2.171592
103.0	-0.343427	0.792105	1.922851	-0.439557	0.066871	5.02066	6.4336	0.077315
103.099998	-0.276578	0.73692	1.904129	-0.440289	0.06619	6.4182	8.80259	-1.946867
103.199997	-0.244256	0.52713	1.884979	-0.434784	0.066131	5.46634	8.1987	-3.326148
103.300003	0.046408	0.425338	1.866214	-0.421284	0.065742	7.06872	8.30533	-3.603319
103.400002	0.153571	0.35469	1.851229	-0.402823	0.065497	8.44945	10.64627	-3.604558
103.5	0.190808	0.337943	1.842053	-0.380555	0.065444	7.11776	9.58044	-3.770411
103.599998	0.172099	0.31106	1.839838	-0.356678	0.065587	7.26139	9.25992	-4.215396
103.699997	0.067874	0.278013	1.84382	-0.332411	0.065786	7.04411	9.40637	-4.648733
103.800003	-0.036082	0.264369	1.853387	-0.30944	0.065674	6.59187	8.47501	-4.766289
103.900002	-0.099308	0.192662	1.866874	-0.290783	0.066046	6.6079	8.20491	-4.853284
104.0	-0.142368	0.167196	1.882815	-0.276508	0.066303	6.77902	8.25737	-4.617784
104.099998	-0.13871	0.174347	1.899251	-0.26829	0.066551	7.00917	8.28584	-4.016486
104.199997	-0.182748	0.208622	1.91501	-0.266441	0.06694	7.22461	8.6024	-3.136542
104.300003	-0.129694	0.360945	1.929074	-0.270543	0.06709	7.73509	9.14741	-1.747866
104.400002	-0.029085	0.592926	1.939682	-0.279807	0.067058	7.48427	9.23948	-0.0287
104.5	-0.012268	0.729912	1.946537	-0.294598	0.067521	7.67887	9.36237	1.444088
104.599998	-0.145029	0.819674	1.949669	-0.312205	0.067718	7.62597	9.15287	2.684772
104.699997	-0.321202	0.918001	1.949682	-0.331161	0.067173	7.66888	9.12568	3.380937
104.800003	-0.471827	0.966139	1.947115	-0.350112	0.066235	7.46597	8.83246	3.287558
104.900002	-0.534137	1.03465	1.94223	-0.367312	0.06502	7.48795	8.70175	2.408776
105.0	-0.437713	1.128451	1.936043	-0.380645	0.063615	7.75243	8.7876	1.041133
105.099998	-0.272199	1.093123	1.928346	-0.389523	0.062774	8.92411	9.88255	-0.290182
105.199997	-0.002272	0.967981	1.91826	-0.396036	0.06233	10.07154	10.39962	-1.268667
105.300003	0.247831	0.802478	1.904796	-0.400665	0.062147	10.22234	10.68491	-1.485436
105.400002	0.354427	0.642066	1.888913	-0.404406	0.06214	12.35702	12.39681	-0.93326
105.5	0.264822	0.546414	1.870734	-0.408475	0.06198	13.25975	13.51177	-0.221748
105.599998	0.023442	0.454452	1.851361	-0.412037	0.061764	13.91342	13.68713	0.414543
105.699997	-0.297298	0.410638	1.832163	-0.414218	0.061572	12.60854	12.99674	0.661425
105.800003	-0.529889	0.367493	1.814727	-0.413259	0.061332	9.10907	10.06475	0.296437
105.900002	-0.625591	0.301185	1.800379	-0.407706	0.060978	5.66023	7.3852	-0.742336
106.0	-0.520316	0.193325	1.789914	-0.396663	0.060573	3.82884	5.78089	-2.1286
106.099998	-0.303129	0.059405	1.783153	-0.380513	0.060245	3.24882	5.32131	-3.373651
106.199997	-0.033211	-0.090042	1.780297	-0.359833	0.059835	3.26922	4.91954	-4.135128
106.300003	0.194508	-0.159369	1.781945	-0.336698	0.059467	3.37002	5.51305	-4.563466
106.400002	0.364445	-0.208239	1.788405	-0.314146	0.059253	4.89298	6.01481	-4.726109
106.5	0.381711	-0.222858	1.798722	-0.294281	0.059329	6.12325	8.86329	-4.607744
106.599998	0.28959	-0.225086	1.812298	-0.278905	0.059676	5.38515	8.71331	-4.204307
106.699997	0.103733	-0.178608	1.828445	-0.269341	0.060238	7.12372	9.3886	-3.541776
106.800003	-0.121045	-0.118185	1.845313	-0.266767	0.0609	9.93711	11.60697	-2.764177
106.900002	-0.258937	-0.052592	1.862802	-0.269631	0.061821	8.81543	10.18133	-1.580691
107.0	-0.344168	0.032429	1.87805	-0.279095	0.062671	9.12195	10.76788	-0.350449
107.099998	-0.301024	0.111903	1.89017	-0.293667	0.063605	8.97438	10.52155	1.097083
107.199997	-0.177436	0.165472	1.897516	-0.313056	0.064528	8.36161	10.26312	2.677383
107.300003	-0.185447	0.317695	1.897765	-0.338694	0.065282	8.2468	10.29845	3.811018
107.400002	-0.108418	0.394289	1.891612	-0.365861	0.06607	8.41249	10.65815	4.8374
107.5	-0.039905	0.461422	1.878781	-0.393415	0.066755	9.56946	11.26868	5.247517
107.599998	-0.072693	0.494975	1.861146	-0.418029	0.067226	11.20302	12.28579	4.789591
107.699997	-0.191568	0.481128	1.840136	-0.436714	0.067116	12.4255	13.24328	3.353882
107.800003	-0.343559	0.452973	1.81872	-0.446415	0.066623	13.96194	14.15067	1.130703
107.900002	-0.439746	0.368822	1.798918	-0.445159	0.066029	14.58373	14.25751	-1.330182
108.0	-0.385368	0.311571	1.78292	-0.432501	0.065743	14.43214	14.0814	-3.499083
108.099998	-0.221082	0.234067	1.773516	-0.410027	0.065788	12.95017	13.05005	-5.189615
108.199997	-0.125676	0.231168	1.772319	-0.381434	0.065831	10.26683	10.89367	-6.304358
108.300003	-0.019433	0.342348	1.780152	-0.350489	0.065546	8.30784	9.34953	-6.989244
108.400002	0.045019	0.456952	1.796402	-0.320811	0.065237	6.04758	7.58453	-7.272518
108.5	0.042164	0.579458	1.8192	-0.296378	0.064719	4.43084	6.23491	-7.103073
108.599998	0.061635	0.661031	1.844904	-0.279946	0.06444	3.73163	5.7719	-6.264091
108.699997	0.089936	0.768114	1.87108	-0.273831	0.064539	3.64414	5.53039	-4.460096
108.800003	0.085052	0.833565	1.893538	-0.278445	0.064482	3.79538	5.66624	-1.914463
108.900002	0.084408	0.879626	1.910026	-0.291409	0.064535	4.52314	6.10109	1.127132
109.0	-0.004396	0.893003	1.919827	-0.311622	0.065143	5.77154	7.6584	3.946391
109.099998	-0.069764	0.905269	1.923585	-0.334774	0.066127	5.36624	7.76192	6.034591
109.199997	-0.306861	1.001392	1.922869	-0.358026	0.067302	7.05305	8.1441	6.596578
109.300003	-0.326761	1.072787	1.920777	-0.374981	0.068558	8.5499	9.87848	5.909805
109.400002	-0.407954	1.208614	1.918166	-0.385775	0.069566	8.35215	10.19878	3.568861
109.5	-0.436024	1.366685	1.915558	-0.389205	0.070103	9.20226	10.63042	0.38546
109.599998	-0.473212	1.425057	1.912999	-0.386353	0.069935	10.10832	11.67784	-2.654459
109.699997	-0.400382	1.377869	1.910014	-0.378583	0.069593	11.30995	12.50108	-4.560837
109.800003	-0.284177	1.326001	1.906675	-0.368571	0.069097	12.44783	13.20999	-5.006529
109.900002	-0.12145	1.296587	1.903457	-0.359106	0.068604	13.78337	13.61818	-4.418436
110.0	0.04121	1.237013	1.901411	-0.352351	0.068227	14.96005	14.14125	-3.248894
110.099998	0.188589	1.189948	1.899732	-0.348984	0.06789	15.30939	13.89063	-1.807206
110.199997	0.217901	1.134315	1.898498	-0.350176	0.067515	13.67005	13.53746	-0.427271
110.300003	0.156669	1.041642	1.897175	-0.355002	0.067142	11.19216	11.85116	0.690229
110.400002	0.029798	0.904742	1.89578	-0.361925	0.066786	9.0793	10.57625	1.309102
110.5	-0.24142	0.759675	1.894144	-0.370832	0.066751	6.92956	9.54436	1.155413
110.599998	-0.363247	0.654925	1.89242	-0.377572	0.066748	5.31544	8.19602	0.549495
110.699997	-0.394548	0.547529	1.89022	-0.381797	0.067149	4.59925	7.25192	-0.416318
110.800003	-0.230706	0.473494	1.887098	-0.382577	0.067507	4.53987	6.8509	-1.386537
110.900002	-0.188009	0.396203	1.882821	-0.381428	0.068544	4.91846	6.88098	-2.362577
111.0	0.071818	0.24458	1.878104	-0.375495	0.069501	6.21249	7.32439	-2.342882
111.099998	0.137181	0.121025	1.872702	-0.368651	0.070762	5.98891	7.87379	-2.183753
111.199997	0.122342	0.028998	1.86832	-0.359445	0.071989	6.33947	7.61986	-1.939841
111.300003	-0.055621	0.030097	1.867166	-0.348067	0.072995	6.85933	8.35489	-1.896624
111.400002	-0.210893	0.036409	1.870689	-0.334267	0.073826	6.06834	8.4354	-2.213129
111.5	-0.388488	0.05341	1.879702	-0.319159	0.074515	5.83705	7.96629	-2.979626
111.599998	-0.459588	0.050082	1.893719	-0.30307	0.074876	5.75683	7.83525	-3.912343
111.699997	-0.387675	0.090481	1.911549	-0.287806	0.075043	5.82899	7.58828	-4.687943
111.800003	-0.281905	0.17253	1.931135	-0.275668	0.074993	6.70581	8.04733	-5.063847
111.900002	-0.151881	0.325133	1.950152	-0.268981	0.074551	7.26489	8.58238	-4.766899
112.0	-0.12166	0.598034	1.966265	-0.270495	0.074004	7.19299	8.40039	-3.780864
112.099998	-0.032975	0.94567	1.977808	-0.279669	0.073256	8.26606	8.98908	-1.733558
112.199997	0.033289	1.311801	1.982905	-0.297253	0.072514	9.11258	10.12866	1.038891
112.300003	-0.036691	1.575921	1.980999	-0.322728	0.071885	9.93685	10.90234	3.925888
112.400002	-0.17558	1.781103	1.972395	-0.35359	0.071129	10.4581	11.55055	6.340624
112.5	-0.314153	1.926727	1.958567	-0.385859	0.070234	10.93846	12.34896	7.678015
112.599998	-0.365198	2.011698	1.940632	-0.416118	0.069769	10.91087	12.47517	7.352615
112.699997	-0.37892	2.145347	1.919756	-0.439873	0.069451	10.37587	12.07072	5.511794
112.800003	-0.507871	2.302992	1.896767	-0.455182	0.069278	9.88465	11.10392	2.279708
112.900002	-0.349178	2.412555	1.872329	-0.456918	0.068006	9.13964	10.15275	-0.973956
113.0	-0.376219	2.331883	1.847986	-0.448493	0.066658	8.45821	9.13157	-3.897079
113.099998	-0.348422	2.29094	1.827521	-0.430723	0.06517	7.16663	8.09743	-5.965444
113.199997	-0.173996	2.25281	1.814881	-0.403979	0.063387	5.69824	6.83676	-6.858521
113.300003	0.031991	2.191538	1.812796	-0.37334	0.061728	4.49731	5.94961	-7.096086
113.400002	0.241111	2.051897	1.821872	-0.34222	0.060013	3.7678	5.51647	-6.994085
113.5	0.393887	1.897194	1.839852	-0.315115	0.058804	3.65806	5.46894	-6.982476
113.599998	0.470045	1.707651	1.86356	-0.294401	0.057784	3.56173	5.46723	-6.238134
113.699997	0.404366	1.492299	1.886807	-0.28413	0.057365	5.10535	6.83933	-4.741982
113.800003	0.272095	1.266138	1.906564	-0.285124	0.057449	5.83705	8.63034	-2.285772
113.900002	0.08647	1.075732	1.920158	-0.295683	0.057861	6.40831	8.24249	0.576876
114.0	-0.103382	0.904931	1.927523	-0.312815	0.058724	7.69235	9.0775	3.327414
114.099998	-0.248306	0.742803	1.930028	-0.33239	0.05985	8.70044	9.36013	5.281228
114.199997	-0.488149	0.570701	1.930552	-0.35144	0.061147	10.10491	11.37188	5.799688
114.300003	-0.609788	0.511844	1.93093	-0.365225	0.061933	10.7006	12.72407	5.207429
114.400002	-0.500418	0.452548	1.931439	-0.372528	0.062147	12.05409	13.29627	2.940944
114.5	-0.576569	0.377694	1.930981	-0.375187	0.062575	13.61435	14.88848	0.314999
114.599998	-0.398251	0.322655	1.927008	-0.37215	0.062791	14.91074	15.18074	-2.351345
114.699997	-0.168122	0.388549	1.919245	-0.365186	0.062538	14.48906	13.99608	-3.383982
114.800003	-0.152858	0.401472	1.908751	-0.358222	0.062647	11.09285	11.134	-3.254958
114.900002	-0.0744	0.409933	1.897622	-0.352023	0.062246	7.39065	8.99646	-2.434843
115.0	0.008407	0.409262	1.887766	-0.345736	0.061337	5.68712	7.40875	-1.488342
115.099998	-0.034893	0.347191	1.881094	-0.340457	0.060659	4.5171	6.52663	-1.144761
115.199997	-0.117209	0.256683	1.879	-0.334995	0.0603	4.3352	6.08161	-1.341866
115.300003	-0.115148	0.182487	1.880824	-0.329138	0.060333	4.18825	6.46101	-2.008243
115.400002	-0.082983	0.106445	1.885645	-0.32332	0.060889	5.33024	6.78591	-2.842038
115.5	-0.027956	0.085014	1.891623	-0.318464	0.061679	7.76145	9.87002	-3.354719
115.599998	-0.007011	0.09711	1.897098	-0.316117	0.062312	6.35988	9.48923	-3.321952
115.699997	-0.070553	0.102414	1.90087	-0.317128	0.062672	8.62854	8.98854	-2.642084
115.800003	-0.20249	0.121047	1.902585	-0.322127	0.062543	9.39755	10.93499	-1.414421
115.900002	-0.31288	0.120586	1.90253	-0.331642	0.062155	8.33875	9.5236	0.056281
116.0	-0.338723	0.098311	1.901084	-0.344787	0.061686	8.72234	9.74199	1.402232
116.099998	-0.300459	0.097907	1.898045	-0.359309	0.06131	7.57491	9.23113	2.241277
116.199997	-0.162832	0.096266	1.894361	-0.373688	0.061286	6.76912	8.434	2.357243
116.300003	-0.034819	0.030964	1.889656	-0.386602	0.06135	6.36575	8.24099	1.84393
116.400002	0.041308	-0.03164	1.88323	-0.396519	0.061398	6.10468	7.97892	0.840162
116.5	0.093912	-0.113265	1.873842	-0.402318	0.061367	6.35874	7.98085	-0.105548
116.599998	-0.009325	-0.209812	1.861498	-0.404655	0.061266	6.79478	8.18939	-0.840933
116.699997	-0.145533	-0.270553	1.847083	-0.403066	0.060963	7.51046	8.50455	-1.14211
116.800003	-0.284644	-0.271481	1.832116	-0.397777	0.060455	7.88537	9.00813	-1.168506
116.900002	-0.360305	-0.284074	1.818915	-0.389877	0.06005	7.77756	8.87485	-1.327757
117.0	-0.285144	-0.286103	1.808546	-0.378528	0.059701	8.13645	9.3188	-1.608726
117.099998	-0.152426	-0.272584	1.801323	-0.36468	0.059938	8.19565	9.63033	-2.120805
117.199997	0.05617	-0.258004	1.797089	-0.349142	0.060449	8.6486	10.1991	-2.698454
117.300003	0.198105	-0.247101	1.795988	-0.333324	0.061016	9.2985	10.93007	-3.255977
117.400002	0.252089	-0.262137	1.797741	-0.317953	0.061467	10.56135	11.53513	-3.557644
117.5	0.16011	-0.234462	1.801867	-0.304244	0.061628	12.20805	12.3117	-3.657101
117.599998	0.011014	-0.150067	1.808264	-0.292885	0.061416	14.62481	13.31897	-3.427583
117.699997	-0.133335	-0.139785	1.81706	-0.285322	0.061785	17.65679	14.31082	-3.100689
117.800003	-0.243142	-0.078151	1.827226	-0.281513	0.061936	19.38729	15.41925	-2.565816
117.900002	-0.287538	0.001392	1.83751	-0.282437	0.062212	18.63852	17.15502	-1.839013
118.0	-0.254855	0.092239	1.847788	-0.287158	0.062249	14.41033	15.59814	-0.805005
118.099998	-0.15256	0.132903	1.855712	-0.297369	0.062455	9.28178	11.53396	0.187891
118.199997	-0.040959	0.208941	1.860664	-0.312662	0.062641	5.73388	8.29344	1.215897
118.300003	0.085826	0.331173	1.861365	-0.332312	0.063084	3.8918	6.25182	2.254581
118.400002	0.155026	0.457777	1.856978	-0.355789	0.063326	3.35382	5.35322	3.136169
118.5	0.103514	0.505098	1.847289	-0.380954	0.06368	3.10029	4.708	3.753296
118.599998	-0.016069	0.498409	1.832556	-0.405377	0.063772	3.04923	4.8324	3.869955
118.699997	-0.23837	0.505513	1.813512	-0.426416	0.063672	3.28665	4.94138	3.327793
118.800003	-0.394292	0.451193	1.79188	-0.441016	0.063582	5.35976	6.39517	2.169567
118.900002	-0.459273	0.395068	1.769133	-0.446781	0.063376	4.81057	7.82551	0.564959
119.0	-0.431465	0.346322	1.747175	-0.442636	0.063625	5.56828	8.08576	-1.124342
119.099998	-0.312244	0.312817	1.728645	-0.426289	0.063608	6.81247	9.24601	-2.398565
119.199997	-0.192798	0.242452	1.716322	-0.401417	0.063723	8.6958	10.44458	-3.676898
119.300003	-0.064787	0.227001	1.713073	-0.369176	0.063824	11.95916	13.32068	-4.941331
119.400002	0.061749	0.248134	1.719526	-0.333361	0.063877	11.4739	13.15025	-6.062016
119.5	0.094753	0.290421	1.735613	-0.297772	0.064127	13.13758	14.72694	-6.854388
119.599998	0.148536	0.351068	1.757921	-0.266065	0.064285	14.35787	16.16713	-7.050239
119.699997	0.062252	0.425975	1.784201	-0.242712	0.064333	13.93681	15.29775	-6.652766
119.800003	0.015683	0.477975	1.811058	-0.229232	0.064402	10.95571	12.2904	-5.422754
119.900002	-0.012651	0.585537	1.835632	-0.228249	0.06442	8.06455	9.29643	-3.510073
120.0	-0.084128	0.728737	1.856479	-0.238433	0.064548	6.59012	7.82069	-0.903608
120.099998	-0.107856	0.870282	1.871716	-0.258688	0.06475	5.5646	6.86717	1.846321
120.199997	-0.082089	0.98191	1.881097	-0.286063	0.065335	5.289	6.55061	4.406225
120.300003	-0.019884	1.066169	1.884844	-0.31721	0.066257	5.29994	6.78131	6.257138
120.400002	-0.027792	1.156521	1.884279	-0.350468	0.067281	6.37284	7.42545	6.889761
120.5	-0.084137	1.240565	1.87989	-0.382192	0.068339	8.88068	10.26451	6.314831
120.599998	-0.154767	1.386565	1.87126	-0.410568	0.069315	7.69603	9.07344	4.574237
120.699997	-0.418638	1.500538	1.857498	-0.432116	0.069579	9.01887	9.95898	2.35848
120.800003	-0.529007	1.580574	1.838571	-0.448001	0.069796	8.37886	10.32136	0.235828
120.900002	-0.653783	1.530788	1.814833	-0.456131	0.069327	7.81338	9.21988	-1.144761
121.0	-0.625855	1.444092	1.788751	-0.457318	0.069134	7.95351	9.67936	-1.65633
121.099998	-0.450233	1.363955	1.763938	-0.451	0.068779	7.77441	9.27566	-1.758849
121.199997	-0.196308	1.327877	1.743816	-0.436541	0.068227	8.18865	9.50058	-2.125295
121.300003	0.026382	1.318173	1.732124	-0.41534	0.067353	8.51215	9.79198	-2.923304
121.400002	0.229843	1.282626	1.729122	-0.389506	0.066536	8.83295	10.02097	-4.174232
121.5	0.330381	1.229701	1.73378	-0.361577	0.065851	8.68424	10.18133	-5.316906
121.599998	0.339534	1.189644	1.744363	-0.334061	0.065513	8.56575	10.05747	-6.062248
121.699997	0.28099	1.183272	1.758714	-0.309292	0.065332	8.12761	9.72229	-6.134865
121.800003	0.200997	1.171822	1.774541	-0.289197	0.065512	7.76811	9.1139	-5.509695
121.900002	0.137162	1.109701	1.790644	-0.275554	0.066088	7.08738	8.31774	-4.172957
122.0	0.056137	1.025621	1.805809	-0.268992	0.066917	6.47084	7.54685	-2.353049
122.099998	-0.02506	0.944939	1.820399	-0.268919	0.067803	6.09846	7.13105	-0.541924
122.199997	-0.069388	0.896095	1.833856	-0.273468	0.068825	5.9135	7.11746	0.862053
122.300003	-0.156518	0.86715	1.848086	-0.280271	0.069796	5.79878	7.20813	1.776232
122.400002	-0.19623	0.863149	1.861909	-0.288765	0.070369	6.41102	7.96104	1.782846
122.5	-0.255762	0.868247	1.875492	-0.297907	0.070711	6.56306	8.60037	1.14867
122.599998	-0.23145	0.86665	1.887287	-0.307571	0.071039	6.46392	8.23874	0.23993
122.699997	-0.174091	0.845229	1.895299	-0.318042	0.071277	7.13992	8.7253	-0.527819
122.800003	-0.098622	0.7846	1.898254	-0.329527	0.07166	6.97957	8.50166	-0.746195
122.900002	-0.011698	0.71157	1.894574	-0.343525	0.071975	7.2627	8.50048	-0.224198
123.0	0.007049	0.605198	1.885136	-0.360712	0.072275	7.53069	8.72904	0.916644
123.099998	0.002432	0.51436	1.87075	-0.380024	0.072555	7.87232	9.01573	2.226191
123.199997	-0.088414	0.419612	1.853086	-0.399433	0.0729	8.08916	9.29739	3.15139
123.300003	-0.190092	0.326002	1.834255	-0.416126	0.073215	8.27579	9.72582	3.208954
123.400002	-0.264842	0.245265	1.816423	-0.427405	0.073503	8.4075	10.24096	2.186944
123.5	-0.344484	0.173958	1.80062	-0.432303	0.073783	8.61532	10.44972	0.304321
123.599998	-0.352407	0.164019	1.786718	-0.429263	0.073481	9.0088	10.53386	-1.495425
123.699997	-0.306543	0.128802	1.775025	-0.419875	0.073552	9.03682	10.3023	-3.016629
123.800003	-0.213168	0.082415	1.765587	-0.405029	0.073653	8.67829	9.92783	-3.96759
123.900002	-0.103959	0.126304	1.758772	-0.387103	0.073491	8.36065	9.26966	-4.383609
124.0	-0.008913	0.194283	1.756429	-0.368036	0.073444	7.91742	8.71962	-4.387044
124.099998	0.027162	0.257625	1.75765	-0.350028	0.073372	7.09035	8.08672	-4.01333
124.199997	0.023481	0.332544	1.762239	-0.334754	0.073238	5.95817	7.50542	-3.398909
124.300003	-0.01174	0.392528	1.768898	-0.323041	0.073048	4.983	6.66848	-2.652248
124.400002	-0.082685	0.441282	1.777196	-0.31522	0.072646	4.23046	6.12186	-1.846115
124.5	-0.122042	0.461957	1.785846	-0.310913	0.072263	3.901	5.94779	-1.105124
124.599998	-0.13357	0.438092	1.793825	-0.309525	0.071971	3.78172	5.86493	-0.469979
124.699997	-0.139392	0.435797	1.800772	-0.31019	0.071713	4.54232	6.21221	-0.00145
124.800003	-0.121377	0.454264	1.806888	-0.312095	0.07155	5.44926	7.56826	0.224657
124.900002	-0.079192	0.479298	1.812406	-0.313947	0.071507	5.72416	7.80453	0.107489
125.0	-0.016069	0.52891	1.817521	-0.314866	0.071654	6.78734	8.23178	-0.314644
125.099998	0.034166	0.602217	1.822837	-0.315056	0.071861	7.8189	9.08104	-0.963242
125.199997	0.053511	0.686244	1.828914	-0.314856	0.072133	9.05898	10.13509	-1.521133
125.300003	0.033356	0.753174	1.834923	-0.315118	0.072415	10.4616	11.67976	-1.829023
125.400002	-0.02247	0.819261	1.839779	-0.317195	0.072928	11.79346	13.14008	-1.839322
125.5	-0.087442	0.850722	1.842751	-0.322179	0.073351	13.40075	14.52418	-1.417688
125.599998	-0.115261	0.841095	1.84267	-0.330616	0.07398	14.86984	15.97058	-0.510481
125.699997	-0.132868	0.801839	1.838642	-0.342741	0.07455	17.34668	17.43785	0.730891
125.800003	-0.150423	0.788231	1.830321	-0.357499	0.075009	18.12173	17.34686	1.97797
125.900002	-0.157357	0.783114	1.818865	-0.37261	0.075546	13.79476	13.85381	2.73208
126.0	-0.2033	0.806729	1.806389	-0.385902	0.075561	8.78601	9.86178	2.699
126.099998	-0.269785	0.862798	1.794922	-0.394778	0.075161	6.00432	7.35094	1.655908
126.199997	-0.32865	0.914773	1.785373	-0.397513	0.07445	4.37295	5.94244	-0.060947
126.300003	-0.185301	0.892199	1.7784	-0.394662	0.073906	3.57872	5.46402	-1.753814
126.400002	-0.173185	0.813358	1.7729	-0.386653	0.073087	3.23016	5.09233	-2.901107
126.5	-0.047375	0.757719	1.767434	-0.376705	0.072433	3.18708	5.02959	-3.324601
126.599998	0.073958	0.76019	1.761727	-0.367349	0.071868	3.22824	5.13343	-3.056269
126.699997	0.145939	0.734416	1.755377	-0.360907	0.07114	4.17345	5.45695	-2.144881
126.800003	0.089048	0.714637	1.747708	-0.358314	0.070212	3.87105	6.18909	-0.833583
126.900002	-0.004246	0.703087	1.739173	-0.358449	0.069192	4.04471	6.2606	0.357272
127.0	-0.153654	0.755236	1.731478	-0.358954	0.068127	5.13801	6.62694	0.938018
127.099998	-0.227813	0.782678	1.727231	-0.358071	0.067267	6.38519	7.8178	0.667038
127.199997	-0.231864	0.777661	1.727851	-0.354272	0.066794	7.34073	8.87218	-0.452294
127.300003	-0.135253	0.711509	1.731761	-0.348555	0.066569	7.60609	9.24611	-1.881352
127.400002	0.026806	0.625276	1.736396	-0.341807	0.066657	8.1516	9.69852	-2.886722
127.5	0.15342	0.551329	1.740053	-0.336021	0.06701	8.76175	10.7241	-3.150774
127.599998	0.203813	0.514831	1.740679	-0.333345	0.067524	9.33931	11.56318	-2.527187
127.699997	0.151598	0.530879	1.738425	-0.335105	0.068053	10.14624	12.09963	-1.206529
127.800003	-0.029904	0.574307	1.732988	-0.341562	0.068398	11.69906	12.87031	0.538597
127.900002	-0.243613	0.6125	1.72575	-0.350955	0.068396	12.5073	12.82995	1.966814
128.0	-0.43428	0.671915	1.719308	-0.359883	0.068208	11.69074	11.75909	2.464554
128.100006	-0.477226	0.714281	1.716911	-0.365304	0.067997	9.93842	10.65847	1.638338
128.199997	-0.398725	0.734996	1.719684	-0.365036	0.067822	8.71848	9.92708	-0.256692
128.300003	-0.204554	0.655078	1.726732	-0.359688	0.067808	8.22149	9.5995	-2.496264
128.399994	0.043332	0.538005	1.735302	-0.349695	0.06825	7.87731	9.29386	-4.086694
128.5	0.234984	0.458261	1.743436	-0.336841	0.068803	7.79788	9.01755	-4.620559
128.600006	0.278032	0.456857	1.750866	-0.32402	0.069255	7.75103	8.80901	-4.131413
128.699997	0.135531	0.444976	1.757232	-0.314457	0.069386	7.49285	8.54395	-2.859083
128.800003	-0.101776	0.458901	1.761893	-0.309411	0.069239	7.20806	8.34665	-1.076176
128.899994	-0.376297	0.471924	1.765301	-0.308904	0.068718	6.63776	7.8359	0.594582
129.0	-0.532373	0.521351	1.769747	-0.311819	0.068068	5.71041	7.2684	1.714468
129.100006	-0.51749	0.616077	1.775855	-0.315912	0.067758	4.98563	6.75423	1.899978
129.199997	-0.290124	0.662882	1.784524	-0.319421	0.068081	4.70346	6.49794	1.120976
129.300003	-0.012515	0.651468	1.794394	-0.323272	0.068682	4.78561	6.72414	-0.232569
129.399994	0.24458	0.619997	1.80257	-0.327673	0.069415	5.9445	7.82198	-1.458297
129.5	0.353665	0.592253	1.806054	-0.33368	0.070011	6.07368	7.91019	-1.917391
129.600006	0.279573	0.544594	1.803607	-0.342763	0.070431	6.30453	7.82037	-1.31629
129.699997	0.065076	0.473793	1.794551	-0.355434	0.070696	7.12144	8.07612	0.166622
129.800003	-0.247828	0.445948	1.780019	-0.371545	0.07054	7.41176	8.85494	1.932044
129.899994	-0.480479	0.423433	1.763088	-0.387979	0.070196	7.649	9.06434	3.168855
130.0	-0.582754	0.374861	1.747223	-0.400942	0.07003	7.88695	9.0547	3.252796
130.100006	-0.486046	0.348768	1.735011	-0.407864	0.070119	7.95867	9.34375	1.980615
130.199997	-0.285565	0.380212	1.726941	-0.408681	0.07009	8.00465	9.27095	-0.216437
130.300003	-0.048567	0.398536	1.722335	-0.403717	0.069742	7.92452	9.24076	-2.399154
130.399994	0.148973	0.403149	1.718932	-0.394094	0.069216	7.79298	9.079	-3.920115
130.5	0.247385	0.373322	1.715971	-0.381993	0.068648	7.65461	8.81073	-4.41961
130.600006	0.25735	0.31841	1.713155	-0.37011	0.06838	7.60451	8.80184	-4.034939
130.699997	0.16821	0.236231	1.710529	-0.361286	0.068051	7.83825	8.86886	-2.932732
130.800003	0.036144	0.149072	1.707864	-0.356505	0.067734	7.9514	9.02505	-1.376231
130.899994	-0.158737	0.119231	1.705061	-0.355415	0.067561	8.10195	9.31955	0.175395
131.0	-0.315763	0.122989	1.702617	-0.356318	0.067402	8.13908	9.43346	1.218104
131.100006	-0.349099	0.139697	1.701608	-0.356854	0.06725	7.93205	9.34375	1.39416
131.199997	-0.300156	0.161137	1.703024	-0.355751	0.067219	7.95911	9.31249	0.64497
131.300003	-0.187788	0.125183	1.70684	-0.351823	0.067572	7.70934	9.15405	-0.685091
131.399994	-0.025412	0.04416	1.712503	-0.345003	0.068158	7.42157	8.78428	-2.129128
131.5	0.121634	-0.009379	1.71881	-0.335786	0.068842	7.27829	8.5432	-3.071965
131.600006	0.139539	0.006984	1.725489	-0.326128	0.069721	6.72306	8.04947	-3.298097
131.699997	0.138379	0.037835	1.731944	-0.317755	0.070498	6.02306	7.51292	-2.976076
131.800003	0.050354	0.085185	1.737933	-0.312792	0.071021	5.48508	7.12356	-2.156069
131.899994	-0.081004	0.156478	1.742774	-0.311804	0.071565	5.33165	7.16039	-1.05397
132.0	-0.166674	0.182269	1.746502	-0.314302	0.072191	5.34469	7.0953	0.109576
132.100006	-0.200375	0.188955	1.749719	-0.318654	0.072926	6.85784	8.31485	0.925438
132.199997	-0.19562	0.148709	1.754284	-0.323478	0.073813	6.55237	8.61032	1.08451
132.300003	-0.170886	0.17558	1.75967	-0.327815	0.074597	6.69276	7.75346	0.547174
132.399994	-0.165976	0.205863	1.7662	-0.330573	0.07508	7.30903	8.42747	-0.531701
132.5	-0.20605	0.234588	1.772966	-0.332437	0.075183	6.78524	8.69843	-1.661765
132.600006	-0.277451	0.258807	1.779731	-0.333385	0.074635	6.70213	8.1259	-2.344391
132.699997	-0.303382	0.292792	1.78542	-0.334347	0.07391	6.42285	8.14153	-2.573113
132.800003	-0.274062	0.327096	1.789125	-0.335881	0.072807	5.9241	7.87915	-2.167799
132.899994	-0.178685	0.361707	1.790886	-0.339206	0.071772	5.97664	7.60134	-1.39115
133.0	-0.007096	0.434551	1.791544	-0.343912	0.070661	6.02341	7.69405	-0.348783
133.100006	0.116118	0.464333	1.791976	-0.35112	0.070311	6.59993	7.80282	0.570918
133.199997	0.202742	0.502121	1.791629	-0.358885	0.070086	7.19509	8.52222	1.163103
133.300003	0.201724	0.554611	1.78994	-0.367061	0.069849	6.6699	8.13875	1.297614
133.399994	0.109913	0.576521	1.786833	-0.374475	0.069599	7.13213	8.39332	0.976174
133.5	-0.058106	0.582026	1.782809	-0.381438	0.069609	6.8518	8.66674	0.403926
133.600006	-0.169429	0.553613	1.776741	-0.386815	0.06977	6.36907	8.22065	-0.160267
133.699997	-0.293212	0.524697	1.76749	-0.391502	0.070052	6.20583	8.02581	-0.527635
133.800003	-0.3413	0.513577	1.755522	-0.394648	0.070386	5.58273	7.48872	-0.578642
133.899994	-0.329981	0.50958	1.742275	-0.396242	0.070494	5.49813	7.12881	-0.447658
134.0	-0.234273	0.492018	1.72927	-0.395979	0.070392	5.52948	7.20214	-0.413327
134.100006	-0.094203	0.44194	1.717636	-0.392755	0.070247	6.67077	7.58732	-0.670783
134.199997	0.086408	0.397726	1.709275	-0.386441	0.070504	7.78492	9.0896	-1.293401
134.300003	0.267808	0.367061	1.705103	-0.376634	0.071257	6.91546	8.48079	-2.187608
134.399994	0.214837	0.323128	1.704942	-0.364781	0.072404	8.14924	8.68162	-3.216416
134.5	0.236167	0.31647	1.708156	-0.349441	0.073222	8.39725	10.37842	-3.881057
134.600006	0.043773	0.329868	1.714973	-0.333703	0.073769	8.18716	9.95577	-4.322668
134.699997	-0.195211	0.378003	1.724866	-0.318412	0.074084	8.0466	9.99988	-4.385668
134.800003	-0.413523	0.431792	1.737322	-0.304985	0.074291	7.35448	9.42168	-4.017715
134.899994	-0.50441	0.504518	1.750688	-0.295239	0.074218	7.08238	8.54352	-3.249545
135.0	-0.425969	0.539926	1.764236	-0.290393	0.073915	6.84619	8.07313	-2.094208
135.100006	-0.25341	0.574955	1.776505	-0.291611	0.073713	7.04937	7.63624	-0.672493
135.199997	-0.03911	0.592839	1.786638	-0.298795	0.073512	7.13221	7.7267	0.767119
135.300003	0.171201	0.572453	1.794174	-0.310888	0.073485	7.1203	8.15609	1.973873
135.399994	0.301544	0.599075	1.799056	-0.326219	0.073589	6.63811	8.25715	2.674811
135.5	0.312191	0.612985	1.80171	-0.34251	0.073764	6.60089	8.26936	2.746381
135.600006	0.1851	0.581269	1.802841	-0.357264	0.074108	6.09014	8.05	2.141468
135.699997	-0.039046	0.5342	1.802989	-0.368857	0.074424	5.34128	7.46902	0.940643
135.800003	-0.297373	0.48528	1.80209	-0.376037	0.074643	5.27306	7.03942	-0.479219
135.899994	-0.45417	0.438146	1.799805	-0.378356	0.074698	5.19161	6.67426	-1.656955
136.0	-0.533489	0.367274	1.796755	-0.37709	0.074515	5.35004	6.69909	-2.221807
136.100006	-0.460043	0.30977	1.793156	-0.373268	0.074226	6.79023	8.08158	-2.266461
136.199997	-0.275126	0.25351	1.789693	-0.368374	0.074115	6.27712	8.04015	-1.977937
136.300003	-0.026951	0.150567	1.786153	-0.364168	0.07392	5.9854	7.60884	-1.463929
136.399994	0.164449	0.061774	1.782056	-0.361848	0.073767	6.76728	8.25683	-0.794038
136.5	0.269767	0.001663	1.776644	-0.361476	0.07347	6.94112	8.8649	-0.132475
136.600006	0.200541	-0.01059	1.770151	-0.362885	0.073015	6.50823	8.10396	0.370141
136.699997	0.062441	-0.049754	1.763341	-0.364893	0.072277	6.49501	8.14079	0.516001
136.800003	-0.146632	-0.085113	1.756775	-0.366109	0.07163	6.20539	7.98128	0.222354
136.899994	-0.289962	-0.14739	1.751533	-0.365156	0.071228	5.88574	7.46742	-0.458747
137.0	-0.366495	-0.19326	1.747431	-0.361736	0.071011	5.89634	7.3731	-1.2891
137.100006	-0.307892	-0.216611	1.744496	-0.355817	0.070866	6.04609	7.43412	-1.987801
137.199997	-0.180919	-0.211785	1.742874	-0.347834	0.07084	6.92142	7.93053	-2.482794
137.300003	-0.024481	-0.183238	1.743703	-0.338765	0.071029	7.41517	8.79809	-2.814949
137.399994	0.103172	-0.157604	1.746799	-0.329651	0.071291	6.93841	8.24056	-3.008908
137.5	0.147744	-0.115559	1.752219	-0.321922	0.071424	7.69708	8.83096	-2.966524
137.600006	0.113489	-0.048887	1.759408	-0.31631	0.071508	7.50853	9.19655	-2.723449
137.699997	-0.002876	0.010424	1.767481	-0.313672	0.071489	7.45993	8.85408	-2.187789
137.800003	-0.151396	0.039755	1.775253	-0.314618	0.071344	7.37235	8.71705	-1.409813
137.899994	-0.267568	0.061291	1.781347	-0.319351	0.071063	6.91021	8.13982	-0.500037
138.0	-0.327466	0.087162	1.785668	-0.328239	0.070927	6.72752	7.89114	0.405577
138.100006	-0.266747	0.08903	1.788483	-0.339204	0.071163	6.5959	8.01853	1.127935
138.199997	-0.132024	0.157038	1.789785	-0.351443	0.071555	6.53232	7.88011	1.503667
138.300003	0.012154	0.251505	1.789719	-0.362962	0.072126	6.88963	8.21412	1.39201
138.399994	0.117397	0.322932	1.788199	-0.372226	0.072557	7.26244	8.81565	0.839348
138.5	0.10592	0.347357	1.785938	-0.37846	0.072657	6.85722	8.5735	0.008061
138.600006	-0.028177	0.34229	1.782753	-0.381507	0.072272	7.45765	8.64105	-0.817336
138.699997	-0.214965	0.385526	1.779	-0.380739	0.071452	7.28171	8.61578	-1.381108
138.800003	-0.311074	0.436711	1.775223	-0.377216	0.070555	7.01898	8.15438	-1.655363
138.899994	-0.290163	0.467766	1.772342	-0.371437	0.070146	7.11374	8.39964	-1.809215
139.0	-0.210167	0.553482	1.770844	-0.365108	0.069996	6.62742	8.17622	-1.856516
139.100006	0.021034	0.615143	1.770023	-0.359207	0.069996	6.16642	7.92079	-1.746529
139.199997	0.182957	0.615614	1.768827	-0.355268	0.070269	5.80754	7.76867	-1.458843
139.300003	0.230634	0.58227	1.766767	-0.353548	0.070446	5.82041	7.57993	-1.020855
139.399994	0.160827	0.542549	1.764012	-0.353127	0.070348	5.89459	7.65787	-0.534171
139.5	-0.093222	0.542507	1.761058	-0.353582	0.070061	6.00231	7.71857	-0.232868
139.600006	-0.371001	0.555229	1.758979	-0.353574	0.069543	5.93303	7.65829	-0.260853
139.699997	-0.552088	0.567436	1.758414	-0.352357	0.069114	5.91543	7.54771	-0.563711
139.800003	-0.54308	0.545091	1.758505	-0.350497	0.068855	6.16231	7.63356	-1.000988
139.899994	-0.341549	0.441062	1.758597	-0.349058	0.068845	6.0961	7.52565	-1.358518
140.0	0.031996	0.282159	1.757818	-0.348888	0.069242	6.14978	7.43091	-1.372529
140.100006	0.386805	0.163985	1.755107	-0.350685	0.070106	6.34867	7.79875	-1.06177
140.199997	0.632879	0.051533	1.75056	-0.354751	0.071211	6.50543	7.98235	-0.513941
140.300003	0.64095	-0.103748	1.744632	-0.359835	0.072577	6.54738	8.1258	0.057059
140.399994	0.411616	-0.248787	1.738435	-0.364005	0.073951	6.74828	8.52297	0.399416
140.5	-0.011329	-0.333443	1.733092	-0.366039	0.075251	7.14036	9.16175	0.243901
140.600006	-0.500893	-0.380318	1.729866	-0.364599	0.076072	7.62544	9.63697	-0.487039
140.699997	-0.8452	-0.400737	1.729656	-0.359043	0.076674	8.29383	9.87088	-1.593917
140.800003	-0.985892	-0.356796	1.732933	-0.349325	0.076786	8.8333	9.98607	-2.638675
140.899994	-0.84209	-0.31018	1.739583	-0.336455	0.076694	8.96939	9.59521	-3.459788
141.0	-0.397927	-0.30235	1.748851	-0.322141	0.076591	8.5605	8.88641	-3.975031
141.100006	0.018169	-0.365708	1.761272	-0.309196	0.076529	7.65233	8.22311	-4.198137
141.199997	0.413701	-0.380504	1.775596	-0.299007	0.076519	6.77928	7.73366	-3.956053
141.300003	0.588876	-0.342108	1.79076	-0.29323	0.076389	5.96868	7.3503	-3.252796
141.399994	0.512769	-0.278476	1.805385	-0.29262	0.076417	5.32026	7.04959	-2.188252
141.5	0.226779	-0.22646	1.819384	-0.297759	0.076301	5.22822	7.14872	-0.933476
141.600006	-0.133201	-0.156299	1.832907	-0.306786	0.076654	5.28164	7.2941	0.232371
141.699997	-0.465884	-0.091716	1.844762	-0.319451	0.076845	6.30979	8.25212	1.161083
141.800003	-0.652394	-0.036009	1.854739	-0.334132	0.076996	6.26433	8.29955	1.828011
141.899994	-0.622445	0.02349	1.86188	-0.350427	0.077123	6.91152	8.03223	2.076314
142.0	-0.475727	0.115767	1.865451	-0.368246	0.077583	7.5045	8.60732	1.996621
142.100006	-0.133258	0.234381	1.863915	-0.384172	0.077727	7.07117	8.2883	2.009684
142.199997	0.117164	0.338433	1.856377	-0.400185	0.078095	7.14535	7.95002	1.884845
142.300003	0.198457	0.453155	1.843292	-0.414225	0.078024	6.77806	8.09732	1.745351
142.399994	0.093526	0.580565	1.825961	-0.425214	0.077444	6.31924	7.91394	1.514884
142.5	-0.150505	0.669731	1.806328	-0.431811	0.076218	5.9847	7.64074	1.021375
142.600006	-0.420003	0.702069	1.786898	-0.432306	0.074795	6.00187	7.73901	0.242341
142.699997	-0.580121	0.774895	1.769876	-0.426161	0.073297	6.19655	7.72799	-0.841884
142.800003	-0.511801	0.901625	1.757465	-0.413602	0.071989	6.59336	8.06478	-2.206938
142.899994	-0.25522	0.94824	1.751385	-0.395449	0.071243	6.91739	8.16412	-3.593508
143.0	0.067932	0.946971	1.752018	-0.373461	0.070828	6.86195	7.91672	-4.867214
143.100006	0.421926	0.954637	1.758471	-0.349967	0.070527	7.15516	8.36089	-5.734061
143.199997	0.591696	0.963041	1.769026	-0.327385	0.070581	7.17583	8.57146	-5.99656
143.300003	0.621032	0.92913	1.782199	-0.307969	0.070755	7.26384	8.5219	-5.566251
143.399994	0.388326	0.918527	1.796402	-0.29406	0.071083	7.32698	8.72391	-4.438931
143.5	0.009615	0.906305	1.810139	-0.28714	0.0714	7.31507	8.79906	-2.729772
143.600006	-0.405196	0.88699	1.822598	-0.286878	0.071438	7.25727	8.74842	-0.805365
143.699997	-0.664861	0.857958	1.833983	-0.291877	0.071363	6.96232	8.54652	0.952417
143.800003	-0.731163	0.89589	1.844729	-0.300519	0.071278	6.76159	8.10385	2.268244
143.899994	-0.569919	1.013405	1.853567	-0.3116	0.071127	6.76956	7.91073	2.82493
144.0	-0.221329	1.124787	1.859928	-0.323826	0.071177	6.63277	7.73869	2.697991
144.100006	0.186398	1.18625	1.863534	-0.336236	0.07137	6.25523	7.55188	2.001182
144.199997	0.471695	1.190837	1.863968	-0.34775	0.071951	6.10722	7.52822	0.934642
144.300003	0.503269	1.150437	1.861523	-0.357173	0.072567	6.09619	7.52619	-0.227585
144.399994	0.267759	1.048571	1.857075	-0.364243	0.072784	6.33685	8.09454	-1.188922
144.5	-0.121933	0.949259	1.852514	-0.367687	0.072452	6.23368	8.46591	-1.754042
144.600006	-0.59865	0.973655	1.848921	-0.367908	0.071652	6.45639	8.18532	-2.047055
144.699997	-0.894678	1.08115	1.84815	-0.364227	0.070592	6.99919	8.35843	-2.351626
144.800003	-0.877557	1.141671	1.851103	-0.357972	0.069539	6.94095	8.27471	-2.666467
144.899994	-0.620964	1.158692	1.856988	-0.351107	0.068661	6.92562	8.17119	-3.002514
145.0	-0.171778	1.119537	1.864197	-0.344583	0.068046	6.83997	8.05686	-3.034022
145.100006	0.299115	1.078624	1.871353	-0.340264	0.067471	6.65221	8.00568	-2.70225
145.199997	0.577576	1.006281	1.877696	-0.339039	0.066991	6.33177	8.06413	-1.884379
145.300003	0.620871	0.955248	1.88147	-0.341336	0.066558	6.16397	8.18842	-0.690383
145.399994	0.423142	0.910243	1.882015	-0.34713	0.066168	6.30541	8.22279	0.668394
145.5	0.074391	0.849389	1.879347	-0.355376	0.065797	6.53407	8.30297	1.902724
145.600006	-0.306371	0.806992	1.873944	-0.365451	0.065462	6.7813	8.19656	2.789698
145.699997	-0.5554	0.78893	1.865916	-0.375707	0.065048	6.90758	7.95505	3.008338
145.800003	-0.587417	0.801464	1.855405	-0.384619	0.064734	6.83086	7.80731	2.55906
145.899994	-0.437307	0.814333	1.843277	-0.391312	0.064404	6.79496	7.69287	1.544061
146.0	-0.14415	0.760397	1.829567	-0.394772	0.064198	6.53889	7.73227	0.234515
146.100006	0.163138	0.63241	1.814303	-0.395189	0.064025	6.29262	7.7571	-0.948083
146.199997	0.40393	0.514705	1.798111	-0.392438	0.0639	6.16362	7.92678	-1.648763
146.300003	0.437992	0.470049	1.782496	-0.3869	0.063709	5.92445	7.98609	-1.944781
146.399994	0.269272	0.519049	1.768754	-0.379409	0.063216	5.85159	7.86041	-2.173116
146.5	0.00321	0.525821	1.758621	-0.369965	0.063073	6.20364	8.1365	-2.445083
146.600006	-0.27403	0.574292	1.752285	-0.358694	0.062684	7.15884	8.45724	-2.683209
146.699997	-0.494373	0.656498	1.749264	-0.345256	0.062088	7.29572	8.17954	-2.891128
146.800003	-0.541354	0.67013	1.750231	-0.331732	0.061834	7.9796	8.41506	-3.188308
146.899994	-0.445225	0.649711	1.754803	-0.318654	0.061477	8.90423	8.83417	-3.350784
147.0	-0.263755	0.630914	1.762399	-0.306901	0.061202	9.54547	9.06219	-3.378694
147.100006	-0.059124	0.585083	1.772739	-0.298333	0.060708	9.85032	9.35766	-3.129249
147.199997	0.098087	0.559674	1.78441	-0.294595	0.059966	9.40316	9.6618	-2.540423
147.300003	0.15763	0.534387	1.795156	-0.296653	0.059188	8.77331	9.62112	-1.505368
147.399994	0.182635	0.51552	1.802924	-0.304395	0.058373	7.86024	9.52253	-0.067136
147.5	0.125134	0.53458	1.806898	-0.318109	0.057921	7.37051	9.14013	1.570013
147.600006	0.036881	0.527056	1.805969	-0.336537	0.057871	7.00103	8.47554	3.072113
147.699997	0.033145	0.505279	1.80008	-0.35582	0.058382	6.6868	7.89392	3.990641
147.800003	0.004903	0.487347	1.791322	-0.373727	0.059211	6.48818	7.36133	4.034044
147.899994	-0.004718	0.465108	1.781198	-0.386358	0.060093	6.23027	7.04552	3.034601
148.0	-0.078172	0.425205	1.770789	-0.391799	0.060794	5.87856	6.71633	1.225835
148.100006	-0.189734	0.37883	1.760644	-0.389757	0.061253	5.50382	6.67811	-0.791654
148.199997	-0.321436	0.403785	1.752171	-0.380257	0.061304	5.20781	7.01822	-2.391284
148.300003	-0.419977	0.430071	1.745815	-0.365444	0.061062	5.13215	7.3138	-3.279034
148.399994	-0.421	0.438744	1.742684	-0.348995	0.060551	5.44304	7.71964	-3.623657
148.5	-0.294657	0.461622	1.74233	-0.334938	0.060158	5.71199	8.05204	-3.520922
148.600006	-0.13071	0.48022	1.742286	-0.326314	0.059804	6.13568	7.88985	-2.780679
148.699997	0.047746	0.491025	1.740568	-0.325395	0.059601	6.84391	7.93524	-1.385468
148.800003	0.213342	0.480539	1.736318	-0.331855	0.059516	7.30789	8.22354	0.311115
148.899994	0.259747	0.464018	1.729723	-0.343234	0.059555	7.86234	8.7496	1.717395
149.0	0.19255	0.41362	1.721681	-0.357493	0.059662	8.42589	9.4402	2.486771
149.100006	0.070084	0.366714	1.714152	-0.370882	0.059975	8.94049	10.16324	2.307003
149.199997	-0.108	0.312549	1.708532	-0.380776	0.060578	9.38862	10.94837	1.201592
149.300003	-0.24677	0.253745	1.704837	-0.385319	0.061117	9.81879	11.96891	-0.464111
149.399994	-0.349175	0.195834	1.702218	-0.384693	0.061807	9.86127	12.54765	-2.04412
149.5	-0.374868	0.151861	1.69968	-0.379463	0.062335	9.2675	11.89044	-2.998904
149.600006	-0.313307	0.09389	1.69711	-0.371457	0.062742	8.62425	10.37949	-3.181422
149.699997	-0.157808	0.071885	1.695528	-0.362892	0.063176	7.99887	9.14388	-2.855319
149.800003	-0.010772	0.040803	1.69507	-0.355804	0.063609	7.58604	7.96864	-2.187541
149.899994	0.09327	0.02764	1.695352	-0.351073	0.063862	7.11023	7.10547	-1.335675
150.0	0.163238	-0.012411	1.6958	-0.348249	0.063913	6.6671	6.80069	-0.530885
150.100006	0.143913	-0.084033	1.697109	-0.346526	0.064052	6.13945	7.02218	0.062779
150.199997	0.020203	-0.158689	1.698752	-0.345198	0.064324	6.359	7.64074	0.162989
150.300003	-0.07807	-0.240608	1.700891	-0.342785	0.064941	6.22116	8.89273	-0.204231
150.399994	-0.167601	-0.299098	1.70433	-0.339383	0.06581	6.29805	9.15383	-0.860949
150.5	-0.1795	-0.330904	1.709605	-0.334007	0.066856	7.16462	9.35938	-1.538975
150.600006	-0.150991	-0.31916	1.715864	-0.327163	0.068046	7.4488	9.48302	-2.063861
150.699997	-0.117973	-0.278196	1.723085	-0.320033	0.069208	7.77555	8.97206	-2.347371
150.800003	-0.080867	-0.194553	1.731926	-0.314316	0.070239	8.24907	9.07322	-2.459626
150.899994	-0.052049	-0.113855	1.740963	-0.311943	0.071153	8.58274	9.11358	-2.183806
151.0	-0.081601	-0.059242	1.748197	-0.31405	0.07187	8.72759	9.27727	-1.444952
151.100006	-0.089633	-0.087338	1.753044	-0.320973	0.072279	8.41967	9.60913	-0.227383
151.199997	-0.117679	-0.074526	1.753335	-0.332341	0.072729	7.66801	9.61459	1.225568
151.300003	-0.149501	-0.04708	1.749709	-0.346757	0.073205	6.88148	9.2687	2.55555
151.399994	-0.124363	-0.027061	1.741963	-0.362191	0.073944	6.4436	8.87999	3.352619
151.5	-0.08633	-0.008101	1.731647	-0.376538	0.074897	6.01386	8.4248	3.404971
151.600006	-0.083396	0.060576	1.720253	-0.387737	0.07596	5.62651	7.61772	2.518241
151.699997	-0.120103	0.132837	1.709203	-0.394409	0.076777	5.75035	7.17944	0.904534
151.800003	-0.181012	0.134557	1.698817	-0.396264	0.077312	5.94897	6.95956	-0.929739
151.899994	-0.248458	0.13118	1.689537	-0.392376	0.077615	6.81475	7.496	-2.438282
152.0	-0.328819	0.158271	1.683079	-0.383682	0.077733	6.31303	8.11306	-3.456716
152.100006	-0.319187	0.232939	1.68079	-0.372379	0.077669	6.23491	7.67457	-3.968338
152.199997	-0.209819	0.313943	1.682986	-0.360168	0.077754	6.57041	8.26721	-4.187873
152.300003	-0.029653	0.400483	1.689088	-0.349343	0.07812	6.40568	8.71213	-4.079343
152.399994	0.057037	0.475489	1.697973	-0.341427	0.078874	6.51927	8.52661	-3.562245
152.5	0.281716	0.567616	1.706691	-0.336111	0.079072	6.63776	8.66353	-2.411203
152.600006	0.288153	0.597218	1.713502	-0.335138	0.079424	6.94717	8.99143	-1.029978
152.699997	0.121827	0.633924	1.718922	-0.337719	0.079262	7.44942	9.08575	0.396739
152.800003	-0.085551	0.695277	1.722833	-0.342388	0.079099	7.84728	9.22834	1.501306
152.899994	-0.266779	0.789815	1.725752	-0.347515	0.07898	8.14346	9.35156	2.031713
153.0	-0.259123	0.860426	1.728583	-0.351426	0.079221	8.31178	9.42521	1.836285
153.100006	-0.155754	0.919102	1.731448	-0.353091	0.079973	8.10028	9.35456	1.001915
153.199997	0.072122	0.947865	1.734237	-0.352233	0.081164	7.47341	9.09099	-0.187081
153.300003	0.253903	0.924547	1.735911	-0.34873	0.082568	6.91301	8.76073	-1.243883
153.399994	0.329235	0.89444	1.735647	-0.343817	0.083859	6.33693	8.12216	-1.813516
153.5	0.208162	0.903182	1.733915	-0.338519	0.08475	5.71593	7.33456	-1.84166
153.600006	-0.027932	0.973901	1.730935	-0.334058	0.085349	5.04947	6.65242	-1.525188
153.699997	-0.345425	1.060868	1.72748	-0.33121	0.085649	5.00788	6.5763	-0.990757
153.800003	-0.595026	1.13951	1.724077	-0.330269	0.085848	4.95936	6.67822	-0.554104
153.899994	-0.687631	1.218217	1.721818	-0.330207	0.086119	6.2787	7.74565	-0.345532
154.0	-0.552775	1.305492	1.720821	-0.330631	0.086283	6.89085	9.32458	-0.465983
154.100006	-0.298682	1.337182	1.721275	-0.331537	0.086619	6.37039	8.51044	-0.857313
154.199997	0.029785	1.282384	1.722437	-0.332895	0.087044	7.23424	8.6418	-1.294264
154.300003	0.315747	1.205398	1.723237	-0.335037	0.087402	7.69025	9.28583	-1.477002
154.399994	0.463168	1.113829	1.722785	-0.339278	0.087607	7.42087	8.90162	-1.284084
154.5	0.386545	1.02012	1.71994	-0.346228	0.087828	7.01968	8.23114	-0.754162
154.600006	0.118744	0.980923	1.714343	-0.356087	0.087951	6.75135	8.19731	0.049671
154.699997	-0.237045	1.015337	1.706396	-0.36822	0.087749	5.92506	7.57469	0.811108
154.800003	-0.519358	1.018446	1.697522	-0.380545	0.087528	5.40223	7.05526	1.225406
154.899994	-0.601564	1.005254	1.689177	-0.390155	0.087206	4.95288	6.81214	0.906708
155.0	-0.479936	0.985625	1.683937	-0.394543	0.086927	4.90217	6.80176	-0.084315
155.100006	-0.252957	0.905521	1.682974	-0.392402	0.086603	4.8766	6.84972	-1.458004
155.199997	0.028818	0.785174	1.686171	-0.382921	0.086113	6.00064	7.84457	-2.719656
155.300003	0.250351	0.707927	1.692689	-0.368471	0.085609	6.22221	8.34997	-3.592136
155.399994	0.33438	0.695799	1.701536	-0.352128	0.085157	6.01168	7.52266	-3.979162
155.5	0.320807	0.695191	1.710772	-0.337074	0.084865	6.89383	8.17708	-3.674234
155.600006	0.143558	0.745329	1.717955	-0.327158	0.084569	6.63925	8.22589	-2.48851
155.699997	-0.07518	0.800332	1.720814	-0.324939	0.084364	6.62112	7.87551	-0.421976
155.800003	-0.291873	0.868318	1.718693	-0.330741	0.084269	6.57024	7.99658	2.057432
155.899994	-0.433416	0.951535	1.711107	-0.342483	0.084321	6.26731	7.9224	4.147271
156.0	-0.473577	1.053137	1.699888	-0.356319	0.084375	6.21012	7.80153	5.183642
156.100006	-0.392686	1.125505	1.688809	-0.367942	0.084519	6.10214	7.7889	4.599955
156.199997	-0.225369	1.170873	1.681332	-0.373479	0.084379	6.27011	7.82872	2.492656
156.300003	-0.100626	1.187919	1.678497	-0.372078	0.084054	6.97703	8.42234	-0.580585
156.399994	0.038722	1.140552	1.678532	-0.364114	0.083814	7.04087	8.41655	-3.406179
156.5	0.086124	1.164622	1.680252	-0.350789	0.083685	7.14115	8.30468	-5.230468
156.600006	0.088069	1.211032	1.683267	-0.334901	0.083495	7.37489	8.78375	-5.756296
156.699997	-0.002613	1.31846	1.687731	-0.320908	0.083026	7.24895	8.67723	-5.177101
156.800003	-0.07808	1.398992	1.693452	-0.312016	0.082728	7.13467	8.41559	-3.795086
156.899994	-0.188982	1.484523	1.699708	-0.309204	0.082421	6.96258	8.32053	-1.932011
157.0	-0.218755	1.553348	1.706611	-0.311936	0.082284	6.57322	7.99926	-0.143136
157.100006	-0.183467	1.587668	1.714184	-0.318492	0.082104	6.23981	7.62286	1.151578
157.199997	-0.13135	1.622428	1.722577	-0.326411	0.08205	5.96649	7.27975	1.620944
157.300003	-0.082378	1.630964	1.732302	-0.333797	0.08202	5.37254	6.76611	1.234998
157.399994	-0.025835	1.601182	1.743833	-0.338957	0.082043	5.16753	6.60382	0.14853
157.5	0.064878	1.564647	1.755405	-0.341102	0.082201	4.84139	6.48306	-1.143504
157.600006	0.032519	1.434337	1.766267	-0.341377	0.082394	5.91009	7.30373	-2.231575
157.699997	-0.011582	1.276134	1.774325	-0.340395	0.082756	6.23675	8.1759	-2.506816
157.800003	-0.119272	1.186074	1.779466	-0.34029	0.08286	5.71497	7.53518	-2.031924
157.899994	-0.264674	1.098701	1.781504	-0.343216	0.082848	6.38773	7.53957	-0.956991
158.0	-0.382971	1.015443	1.780918	-0.350022	0.082216	6.79338	8.03405	0.468197
158.100006	-0.478099	0.903944	1.778075	-0.359917	0.081409	6.90023	8.32567	1.753466
158.199997	-0.47239	0.785285	1.774034	-0.371187	0.080439	6.92667	8.05921	2.474448
158.300003	-0.3822	0.681973	1.769536	-0.381463	0.079411	7.17486	8.3429	2.440008
158.399994	-0.194024	0.586443	1.765415	-0.389205	0.078491	6.95732	8.27407	1.574486
158.5	0.020967	0.450982	1.760675	-0.393675	0.07772	6.64275	8.1228	0.242407
158.600006	0.214221	0.328487	1.754193	-0.395129	0.077328	6.25242	8.01714	-1.068234
158.699997	0.344831	0.212058	1.745343	-0.393735	0.077333	6.13052	7.90698	-1.74935
158.800003	0.358767	0.117883	1.734127	-0.390091	0.077591	6.06825	7.51955	-1.802637
158.899994	0.224858	0.049254	1.722188	-0.385488	0.078119	6.31758	7.40993	-1.486603
159.0	-0.013532	-0.001598	1.711028	-0.380269	0.078519	6.75967	7.6523	-1.170537
159.100006	-0.338323	-0.059656	1.70246	-0.374799	0.078509	7.28039	8.14464	-0.989907
159.199997	-0.605805	-0.106528	1.696684	-0.368146	0.078217	6.82614	8.4097	-1.2617
159.300003	-0.688641	-0.169209	1.695129	-0.359724	0.077566	6.90916	8.21026	-1.910879
159.399994	-0.619619	-0.172213	1.697461	-0.349137	0.076966	7.01224	8.64276	-2.772473
159.5	-0.36811	-0.172694	1.703711	-0.336096	0.076428	6.70782	8.60711	-3.537964
159.600006	-0.041372	-0.223621	1.71384	-0.321779	0.076039	6.70747	8.32395	-4.089529
159.699997	0.262402	-0.266622	1.727958	-0.305922	0.075893	6.50771	8.03684	-4.396585
159.800003	0.44753	-0.249308	1.745839	-0.290956	0.075968	6.43668	7.74758	-4.511322
159.899994	0.425368	-0.243937	1.766885	-0.27879	0.075949	6.51612	7.60605	-4.263677
160.0	0.26129	-0.188699	1.789075	-0.270914	0.07599	6.77534	7.60744	-3.584999
160.100006	-0.05923	-0.125163	1.810435	-0.269756	0.075937	6.81212	7.75068	-2.492427
160.199997	-0.38372	-0.050656	1.829317	-0.275579	0.075668	6.51725	7.82594	-0.915073
160.300003	-0.602218	0.0357	1.843778	-0.288141	0.075134	6.38414	7.78879	0.882025
160.399994	-0.715208	0.129769	1.853667	-0.306364	0.074476	5.95887	7.66697	2.84772
160.5	-0.649555	0.239266	1.857502	-0.328861	0.073461	5.56504	7.57693	4.380761
