# Supplementary material for: Accurate time-series forecasting of floating platform motion via a reinforced fusion CNN–BiLSTM–attention model
Source: PLoS One. 2026 Feb 2;21(2):e0342081. doi: 10.1371/journal.pone.0342081 (PMC12863529; doi:10.1371/journal.pone.0342081)
Supplement: S1 Data — (ZIP) [file pone.0342081.s001.zip › S1 Dateset/Data for measured proportional model/data for dual-stage EWMA control limit/00_bainian_5.csv]

Time	Pitch	Yaw	Sway	Heave	Surge	Cable1	Cable2	Roll
160.600006	-0.475115	0.38283	1.856435	-0.353734	0.072223	5.26754	7.29817	5.206882
160.699997	-0.213441	0.505621	1.851672	-0.377756	0.070897	5.34487	6.91074	5.117857
160.800003	0.028037	0.628818	1.843573	-0.398709	0.06956	5.53517	6.91192	4.00536
160.899994	0.229139	0.659449	1.8329	-0.413817	0.068513	6.50175	7.58914	2.129766
161.0	0.286369	0.641699	1.820324	-0.422666	0.067691	6.72148	7.91683	-0.124229
161.100006	0.175491	0.526659	1.806201	-0.424848	0.067174	6.7594	7.77627	-1.920087
161.199997	0.023457	0.511447	1.790568	-0.419494	0.066261	7.38461	8.34183	-2.685777
161.300003	-0.1554	0.498242	1.775372	-0.409878	0.065718	7.62807	9.1215	-2.897181
161.399994	-0.272958	0.517419	1.762101	-0.395957	0.065069	7.70374	9.10245	-2.813963
161.5	-0.258311	0.515135	1.752776	-0.379576	0.064984	7.60495	9.12835	-2.733226
161.600006	-0.110609	0.563946	1.747216	-0.361831	0.064862	7.02467	8.78739	-2.710186
161.699997	0.0581	0.54122	1.745883	-0.345901	0.065612	6.19839	7.62232	-2.992258
161.800003	0.164047	0.533013	1.747653	-0.331067	0.065845	5.35161	6.99681	-3.231478
161.899994	0.128859	0.5009	1.753451	-0.317705	0.065655	4.90384	6.31499	-3.299931
162.0	-0.003876	0.428205	1.762239	-0.30716	0.065222	4.76634	6.21907	-3.359811
162.100006	-0.172514	0.313402	1.773445	-0.299137	0.064566	5.12514	6.19112	-3.260197
162.199997	-0.28222	0.204557	1.786532	-0.293962	0.063991	7.41211	8.49792	-2.930856
162.300003	-0.269345	0.145159	1.800337	-0.292551	0.063643	6.72665	8.97816	-2.391805
162.399994	-0.137509	0.124161	1.813863	-0.295483	0.063606	6.62016	7.76449	-1.567255
162.5	0.048351	0.197809	1.825424	-0.302838	0.063853	7.14229	8.26914	-0.530645
162.600006	0.261741	0.263917	1.83462	-0.314353	0.064202	7.9098	9.89197	0.613078
162.699997	0.379387	0.274216	1.840269	-0.32946	0.064565	7.21997	8.92121	1.687788
162.800003	0.340611	0.249682	1.842684	-0.346323	0.064845	7.16532	8.35179	2.447568
162.899994	0.170924	0.19927	1.841858	-0.363791	0.065075	6.76755	8.3444	2.691886
163.0	-0.081837	0.127307	1.83855	-0.379529	0.065316	6.25076	7.57661	2.42755
163.100006	-0.322893	0.107514	1.832926	-0.393156	0.065539	5.98409	7.47266	1.611391
163.199997	-0.502414	0.139681	1.825049	-0.404203	0.065682	6.11729	7.58047	0.543404
163.300003	-0.541606	0.149017	1.814438	-0.411502	0.065758	6.41225	7.86405	-0.407238
163.399994	-0.457573	0.115999	1.801551	-0.415437	0.066013	7.16217	8.21743	-0.977865
163.5	-0.318703	0.08956	1.786622	-0.414871	0.065574	7.28118	8.91104	-1.057781
163.600006	-0.190338	0.106399	1.770999	-0.409911	0.064352	7.19352	8.73301	-0.889853
163.699997	-0.089058	0.073215	1.756813	-0.401848	0.063297	7.45161	8.88802	-1.127052
163.800003	-0.037601	0.109352	1.745253	-0.38892	0.061868	6.71684	8.43786	-1.548721
163.899994	0.021759	0.194012	1.73748	-0.371329	0.060256	6.68715	8.02527	-2.217597
164.0	0.097871	0.264161	1.734762	-0.350415	0.059568	6.31022	7.70561	-3.144132
164.100006	0.101889	0.274913	1.737557	-0.327646	0.059919	5.85772	7.25213	-4.115351
164.199997	0.265855	0.329518	1.745226	-0.303758	0.060356	5.77785	7.09605	-4.802524
164.300003	0.437346	0.280463	1.758584	-0.281658	0.061383	5.67862	6.92862	-5.144296
164.399994	0.268428	0.259502	1.775803	-0.264954	0.06253	6.08541	7.18073	-5.290847
164.5	0.168713	0.244814	1.795239	-0.253215	0.063708	6.56253	7.82787	-4.853945
164.600006	-0.022561	0.245371	1.815542	-0.248123	0.064813	5.99153	7.42374	-3.897451
164.699997	-0.202252	0.281379	1.834606	-0.249778	0.065715	6.52986	7.88353	-2.500551
164.800003	-0.363906	0.320803	1.851713	-0.259104	0.066407	6.25882	8.08897	-0.649067
164.899994	-0.44467	0.412794	1.864914	-0.275421	0.066738	5.99486	7.68302	1.266891
165.0	-0.399739	0.507816	1.874031	-0.297233	0.067001	6.1363	7.77038	2.99971
165.100006	-0.280193	0.58639	1.878707	-0.323637	0.06732	6.12272	7.70283	4.370595
165.199997	-0.115128	0.675464	1.878634	-0.352732	0.067748	6.41689	7.77552	5.081699
165.300003	0.052545	0.761859	1.873146	-0.38236	0.0681	7.04359	8.06788	4.995596
165.399994	0.07354	0.811377	1.862732	-0.41049	0.06833	7.52666	8.17536	4.171811
165.5	0.005538	0.844793	1.847795	-0.433864	0.068439	8.56636	8.71523	2.802121
165.600006	-0.206037	0.887825	1.828688	-0.450833	0.068459	9.40105	9.37897	1.168386
165.699997	-0.409674	0.859485	1.806621	-0.45925	0.068213	10.09081	10.13284	-0.374091
165.800003	-0.557802	0.756893	1.784136	-0.458834	0.068159	10.72013	10.95094	-1.690629
165.899994	-0.504035	0.653373	1.764675	-0.447513	0.06803	10.76593	11.57303	-2.609853
166.0	-0.401063	0.620126	1.751363	-0.427698	0.067693	10.26499	11.67366	-3.50175
166.100006	-0.216878	0.641671	1.745625	-0.401215	0.066962	9.20112	10.91958	-4.423756
166.199997	0.022043	0.577919	1.748458	-0.372542	0.066476	8.3257	9.59768	-5.402107
166.300003	0.206701	0.518932	1.758277	-0.344705	0.066198	7.2571	8.23028	-6.062466
166.399994	0.347934	0.446618	1.772476	-0.321852	0.066108	5.94993	7.06768	-6.083419
166.5	0.381255	0.379284	1.788467	-0.306458	0.066457	4.77405	6.20493	-5.264769
166.600006	0.297805	0.286229	1.803508	-0.299428	0.06699	4.19911	5.60468	-3.547118
166.699997	0.10943	0.224082	1.815405	-0.300995	0.06746	4.08675	5.48457	-1.130718
166.800003	-0.122763	0.162041	1.822541	-0.309212	0.067904	4.27898	5.67641	1.580797
166.899994	-0.35418	0.074707	1.824861	-0.320986	0.068293	5.49568	6.8752	3.867643
167.0	-0.486174	-0.013932	1.823215	-0.333252	0.068611	5.18058	8.0924	5.081112
167.100006	-0.44434	-0.070749	1.82094	-0.342498	0.069096	5.40442	7.71985	4.806575
167.199997	-0.340828	-0.044031	1.820241	-0.345898	0.0696	6.88323	8.52125	2.939377
167.300003	-0.137405	-0.058467	1.822912	-0.34248	0.070392	7.07634	9.09495	-0.128802
167.399994	0.027089	-0.111144	1.829397	-0.333589	0.071447	6.96407	8.44664	-3.37083
167.5	0.120604	-0.097946	1.839267	-0.320064	0.072434	7.33303	8.64811	-5.751824
167.600006	0.092126	0.024914	1.852573	-0.304329	0.073157	7.40659	8.74478	-6.939239
167.699997	0.033943	0.240487	1.870545	-0.289911	0.073613	7.44635	8.88085	-6.899019
167.800003	-0.056077	0.40659	1.89073	-0.281236	0.073777	7.32777	9.27491	-6.134247
167.899994	-0.180331	0.559215	1.911402	-0.280822	0.073692	7.54058	9.61598	-4.414919
168.0	-0.212339	0.700038	1.929438	-0.289697	0.073145	7.83755	9.63408	-1.861726
168.100006	-0.235496	0.853845	1.942037	-0.307767	0.072603	8.09284	9.5889	1.1875
168.199997	-0.175539	1.013122	1.947796	-0.332328	0.072282	8.4526	9.36698	4.228921
168.300003	-0.138717	1.160932	1.946528	-0.360779	0.072143	8.26011	9.09485	6.585512
168.399994	-0.06922	1.32566	1.939975	-0.389106	0.072215	7.96568	8.89573	7.47929
168.5	-0.104622	1.468815	1.930802	-0.412307	0.071963	7.50695	8.63088	6.901777
168.600006	-0.174931	1.608093	1.921197	-0.427963	0.071512	6.91897	8.3899	4.618445
168.699997	-0.251715	1.697225	1.911077	-0.434536	0.070638	6.08428	7.90784	1.338709
168.800003	-0.45601	1.804274	1.899286	-0.433279	0.069414	5.35109	7.48091	-2.213578
168.899994	-0.455566	1.716091	1.886339	-0.422507	0.067903	5.10596	7.35373	-4.492673
169.0	-0.335734	1.665605	1.87255	-0.406067	0.066309	4.87161	7.14048	-5.165715
169.100006	-0.184968	1.632441	1.860093	-0.389498	0.064874	5.44042	7.42171	-4.761002
169.199997	-0.017259	1.568177	1.849975	-0.374062	0.063232	5.79624	7.6568	-3.85166
169.300003	0.138785	1.498465	1.843748	-0.361003	0.061794	5.7655	7.41817	-2.898879
169.399994	0.266161	1.374474	1.84142	-0.35093	0.060597	6.42679	7.88717	-2.07653
169.5	0.355861	1.281687	1.842057	-0.343435	0.059927	6.34447	8.09154	-1.572338
169.600006	0.374232	1.193706	1.845578	-0.337461	0.059745	6.36365	8.08255	-1.44469
169.699997	0.310183	1.096731	1.851539	-0.332645	0.060022	6.5973	8.33466	-1.724427
169.800003	0.230202	0.969304	1.85995	-0.327133	0.060683	7.12372	8.74906	-2.278543
169.899994	0.099397	0.856167	1.870728	-0.321127	0.061644	7.72204	9.29621	-2.89883
170.0	-0.029129	0.731877	1.883713	-0.314739	0.062713	8.41924	9.84272	-3.314777
170.100006	-0.122497	0.620813	1.897874	-0.309043	0.063734	9.21916	10.39084	-3.427431
170.199997	-0.203044	0.514271	1.912429	-0.30572	0.064872	10.00866	11.04204	-3.138844
170.300003	-0.238181	0.401862	1.924807	-0.306833	0.065406	10.70507	11.66531	-2.231805
170.399994	-0.319727	0.284698	1.933508	-0.313366	0.065914	11.3928	12.34221	-0.799667
170.5	-0.411857	0.126316	1.937812	-0.326294	0.066087	11.95968	12.7533	0.858248
170.600006	-0.400676	0.023605	1.937944	-0.341747	0.065671	11.4203	12.73563	2.509361
170.699997	-0.255673	-0.031906	1.934655	-0.357606	0.06499	9.84752	11.04033	3.659979
170.800003	-0.175452	-0.141768	1.929596	-0.372496	0.06432	8.40873	9.35242	3.768317
170.899994	-0.097497	-0.274172	1.923619	-0.383426	0.06364	7.05497	7.90227	2.864927
171.0	-0.069664	-0.349068	1.916728	-0.389433	0.062877	5.47098	6.43349	1.177256
171.100006	-0.001723	-0.39996	1.908757	-0.389701	0.062305	4.2309	5.58938	-0.820391
171.199997	0.050507	-0.455462	1.899252	-0.385049	0.061889	3.54938	5.29509	-2.43707
171.300003	-0.019476	-0.437596	1.888885	-0.376618	0.061561	3.44823	5.10474	-3.219984
171.399994	-0.205506	-0.32197	1.878855	-0.366215	0.061368	3.44946	5.318	-3.558404
171.5	-0.201496	-0.258031	1.872095	-0.351595	0.060824	4.20349	5.71388	-3.241252
171.600006	-0.34876	-0.175944	1.869037	-0.338016	0.059996	4.57034	6.70295	-3.187174
171.699997	-0.404121	-0.107266	1.869997	-0.324976	0.059053	4.69926	7.39034	-3.165784
171.800003	-0.332753	-0.073093	1.874557	-0.313723	0.058152	5.78914	7.57865	-3.123498
171.899994	-0.169367	-0.027912	1.881141	-0.305682	0.057653	7.27155	8.61278	-3.017398
172.0	0.072312	0.004586	1.888737	-0.301734	0.057207	8.00272	9.34439	-2.685784
172.100006	0.287897	0.021033	1.89613	-0.302303	0.057274	8.39498	9.6071	-2.111634
172.199997	0.41732	-0.010014	1.902445	-0.307729	0.057725	8.95704	9.95866	-1.223003
172.300003	0.374921	-0.02778	1.906527	-0.318007	0.058257	9.23851	10.25327	-0.08441
172.399994	0.162898	-0.022026	1.907153	-0.333125	0.058685	9.59898	10.44105	1.152784
172.5	-0.149783	0.021146	1.903918	-0.35172	0.058838	9.85636	10.64059	2.236565
172.600006	-0.484982	-0.027413	1.897785	-0.372118	0.059331	9.34553	10.42402	2.76143
172.699997	-0.664	-0.015485	1.889018	-0.390207	0.059436	7.94737	9.31987	2.656668
172.800003	-0.535582	-0.016745	1.879511	-0.402851	0.059387	7.04367	8.26497	1.882651
172.899994	-0.384812	-0.117999	1.871736	-0.409678	0.059543	6.30383	7.43851	0.233236
173.0	-0.171112	-0.230034	1.866586	-0.409647	0.059709	6.34876	7.23715	-1.715528
173.100006	0.021143	-0.341898	1.863474	-0.402342	0.059997	6.2307	7.07164	-3.301385
173.199997	0.132968	-0.362782	1.862848	-0.389413	0.05998	8.25494	8.56033	-4.243046
173.300003	0.171332	-0.359914	1.865551	-0.373596	0.060115	10.26596	11.86261	-4.56534
173.399994	0.11243	-0.336588	1.870034	-0.358312	0.060294	7.95351	9.58215	-4.353628
173.5	0.016182	-0.277973	1.874518	-0.346216	0.060725	10.46327	10.4236	-3.436329
173.600006	-0.048232	-0.191571	1.877486	-0.339827	0.06147	11.91143	13.62075	-1.824896
173.699997	-0.096293	-0.117785	1.877187	-0.339574	0.062371	12.25114	13.42859	0.21245
173.800003	-0.084923	-0.038873	1.873529	-0.344462	0.063418	13.68345	14.30697	2.160196
173.899994	-0.147224	0.05781	1.867039	-0.353143	0.064278	13.33104	13.73819	3.451183
174.0	-0.178467	0.103633	1.859858	-0.361481	0.065122	9.92502	10.47134	3.658827
174.100006	-0.248693	0.112734	1.854005	-0.366701	0.066015	6.59651	8.12173	2.618488
174.199997	-0.253242	0.131104	1.850263	-0.3671	0.066877	4.72203	6.43328	0.536148
174.300003	-0.274604	0.151093	1.848824	-0.36185	0.067785	3.50524	5.59387	-1.928325
174.399994	-0.2291	0.151156	1.848233	-0.350842	0.068647	3.38903	5.30675	-3.904285
174.5	-0.190972	0.186431	1.848753	-0.335952	0.069466	3.42888	5.48189	-4.900078
174.600006	-0.11247	0.251833	1.8515	-0.319557	0.070109	3.93787	5.74567	-5.086712
174.699997	-0.052629	0.324227	1.857412	-0.305447	0.070343	5.8804	7.05355	-4.722271
174.800003	-0.061289	0.356707	1.865976	-0.296139	0.070418	5.63816	9.44084	-3.912971
174.899994	-0.056757	0.398297	1.875938	-0.293157	0.070266	5.79641	8.18403	-2.746305
175.0	-0.055054	0.43893	1.886133	-0.296679	0.070288	8.53641	10.06229	-1.388516
175.100006	-0.044681	0.462984	1.895213	-0.305704	0.07078	8.2637	9.94624	-0.057631
175.199997	-0.029551	0.479341	1.901947	-0.319494	0.071484	7.56283	8.94165	1.092934
175.300003	-0.06926	0.513467	1.906287	-0.33519	0.072122	7.9077	9.50518	1.854134
175.399994	-0.117064	0.553739	1.909102	-0.35059	0.072641	7.21287	9.03993	2.128689
175.5	-0.197617	0.584927	1.910119	-0.363907	0.073058	7.35387	9.07376	1.815758
175.600006	-0.326045	0.571174	1.90984	-0.374153	0.073432	7.43067	9.3977	0.875882
175.699997	-0.272871	0.589263	1.906934	-0.379279	0.07327	8.05404	9.93864	-0.022282
175.800003	-0.308519	0.510246	1.901579	-0.382032	0.073475	8.71805	10.75835	-1.07769
175.899994	-0.24531	0.418317	1.893562	-0.381649	0.073473	9.34649	10.93617	-1.601758
176.0	-0.231678	0.510679	1.884472	-0.379085	0.073402	10.19879	11.52004	-1.92677
176.100006	0.03612	0.512015	1.877459	-0.372653	0.073489	10.44453	11.7699	-1.679045
176.199997	-0.021289	0.495888	1.873032	-0.366794	0.074035	10.13687	11.19085	-1.739404
176.300003	0.132574	0.618617	1.870839	-0.359434	0.074285	9.47103	10.4403	-2.142344
176.399994	0.101242	0.588871	1.871691	-0.352936	0.074819	8.54981	9.38004	-2.463454
176.5	-0.034168	0.663233	1.873461	-0.348335	0.075058	7.34441	8.53742	-2.706478
176.600006	-0.197107	0.681354	1.875227	-0.34493	0.075199	6.62348	7.76706	-2.569238
176.699997	-0.369	0.713747	1.876182	-0.343482	0.075168	5.90413	7.11907	-2.056252
176.800003	-0.466748	0.758495	1.876578	-0.344429	0.074888	5.88285	7.17794	-1.243607
176.899994	-0.475812	0.844906	1.875588	-0.348014	0.074474	5.88854	7.47074	-0.253181
177.0	-0.40241	0.902416	1.872857	-0.353839	0.07407	7.41526	8.90354	0.792328
177.100006	-0.245289	1.110705	1.867067	-0.362014	0.07358	7.88222	9.56995	1.519676
177.199997	-0.102682	1.154016	1.859576	-0.371605	0.073369	7.37042	8.76459	2.053328
177.300003	0.02759	1.212599	1.84939	-0.381086	0.073037	8.41994	10.04591	2.03396
177.399994	0.1039	1.235885	1.837015	-0.388962	0.072599	8.024	10.24021	1.464821
177.5	0.068968	1.224718	1.824114	-0.393187	0.072222	8.54832	10.4556	0.42608
177.600006	-0.013315	1.104653	1.811447	-0.392607	0.07182	8.93961	10.91701	-0.699919
177.699997	-0.086264	0.981841	1.7992	-0.386988	0.071547	9.35534	10.51834	-1.719182
177.800003	-0.153834	0.932611	1.789065	-0.376617	0.071428	9.55519	10.29438	-2.480864
177.899994	-0.162093	0.94679	1.782389	-0.362863	0.0711	9.38196	9.88501	-3.159131
178.0	-0.093872	0.945552	1.78031	-0.346783	0.071029	9.11783	9.9456	-3.707475
178.100006	-0.006288	0.917014	1.782501	-0.330906	0.070944	8.22315	9.7908	-4.163984
178.199997	0.073548	0.858709	1.788993	-0.31604	0.070986	7.55232	9.48805	-4.327753
178.300003	0.093417	0.789225	1.798139	-0.303151	0.070832	6.4084	8.77775	-4.187065
178.399994	0.097891	0.679395	1.809121	-0.293113	0.07057	5.54454	7.87711	-3.670378
178.5	-0.010295	0.585783	1.82091	-0.28617	0.070306	4.98423	7.18405	-2.96412
178.600006	-0.117359	0.532644	1.833126	-0.282072	0.069965	5.07435	6.86984	-2.096308
178.699997	-0.186587	0.519716	1.845005	-0.281643	0.069606	5.22288	6.68753	-1.292219
178.800003	-0.234008	0.512298	1.857521	-0.284101	0.069473	6.28404	7.41453	-0.366809
178.899994	-0.195426	0.532297	1.86903	-0.290542	0.069508	7.42034	8.99775	0.225567
179.0	-0.106412	0.563071	1.879084	-0.300333	0.069774	6.918	8.4522	0.584082
179.100006	-0.041586	0.573769	1.887133	-0.313609	0.07017	8.05326	9.06648	0.776634
179.199997	-0.046742	0.580592	1.891908	-0.329776	0.070413	8.49306	10.51031	0.910454
179.300003	-0.148598	0.611939	1.8926	-0.348599	0.070399	8.67802	10.35679	1.132243
179.399994	-0.277149	0.670167	1.888263	-0.368394	0.070022	9.13535	10.54799	1.504264
179.5	-0.357904	0.680973	1.879165	-0.38812	0.06961	9.17231	10.51042	1.934385
179.600006	-0.376013	0.66384	1.865041	-0.405962	0.069237	8.36126	9.34685	2.214679
179.699997	-0.260621	0.622684	1.847505	-0.420181	0.068858	6.97554	8.4567	2.210124
179.800003	-0.120921	0.539732	1.828054	-0.430496	0.068524	6.13954	7.83397	1.746771
179.899994	-0.004976	0.43272	1.807838	-0.435776	0.068017	5.73537	7.31776	0.895256
180.0	0.028647	0.382365	1.787797	-0.43642	0.06746	5.69264	7.4307	-0.275365
180.100006	-0.038249	0.452756	1.76855	-0.431079	0.066173	6.31399	7.84767	-1.163993
180.199997	-0.148921	0.48582	1.751799	-0.421874	0.06482	8.73022	9.93083	-2.076808
180.300003	-0.201685	0.483902	1.738127	-0.408464	0.063626	7.9437	9.97279	-2.884573
180.399994	-0.167377	0.477212	1.729123	-0.392251	0.062951	8.91938	9.36612	-3.556705
180.5	-0.0033	0.462855	1.724251	-0.373865	0.062731	10.30397	11.28827	-3.975856
180.600006	0.155669	0.426102	1.723294	-0.355002	0.062936	10.15036	11.18989	-4.113596
180.699997	0.306809	0.434783	1.72563	-0.336559	0.063464	10.64122	11.46009	-3.922168
180.800003	0.275349	0.479179	1.73014	-0.320005	0.063872	10.28242	11.31161	-3.420698
180.899994	0.137038	0.513951	1.736209	-0.305316	0.064069	9.27801	9.95374	-2.772238
181.0	-0.099722	0.478777	1.743969	-0.293454	0.064016	7.87635	9.09442	-2.029335
181.100006	-0.324367	0.405031	1.752657	-0.284536	0.063718	7.21489	8.35393	-1.297467
181.199997	-0.430076	0.335155	1.761629	-0.279139	0.063416	6.63443	8.22793	-0.772671
181.300003	-0.373864	0.180608	1.77105	-0.277269	0.063404	6.22598	7.93738	-0.340451
181.399994	-0.18997	0.118507	1.779337	-0.279037	0.063825	6.23053	7.90473	-0.145447
181.5	0.027848	0.116652	1.787245	-0.284392	0.064699	6.4267	8.17654	-0.121495
181.600006	0.212196	0.127505	1.79361	-0.292956	0.065697	6.97572	8.33123	-0.146678
181.699997	0.260638	0.124885	1.798105	-0.304189	0.066704	7.61765	8.77572	-0.184863
181.800003	0.189324	0.045708	1.801093	-0.317125	0.067885	7.44486	8.86672	-0.21679
181.899994	-0.004828	0.01761	1.801174	-0.330905	0.068558	7.9528	8.89915	-0.020874
182.0	-0.22017	-0.008193	1.798083	-0.345202	0.068955	7.82065	9.11176	0.239512
182.100006	-0.398174	-0.043968	1.79213	-0.359143	0.069376	7.71924	9.07226	0.512074
182.199997	-0.444324	-0.118561	1.784101	-0.371953	0.069755	7.75269	9.16871	0.71721
182.300003	-0.378811	-0.181892	1.774202	-0.383427	0.069976	7.45905	9.07461	0.698933
182.399994	-0.238734	-0.167202	1.763331	-0.392792	0.069883	7.36175	9.07354	0.56583
182.5	-0.059409	-0.194621	1.752209	-0.400122	0.070473	7.54014	9.25007	0.025509
182.600006	0.058694	-0.206467	1.741391	-0.404503	0.070863	7.76189	9.35327	-0.524627
182.699997	0.095208	-0.224648	1.730862	-0.405563	0.070777	7.73089	9.07526	-0.973726
182.800003	-0.003349	-0.256163	1.721517	-0.404783	0.070505	7.55731	8.75902	-1.448516
182.899994	-0.164657	-0.3044	1.713061	-0.401638	0.06983	7.14018	8.40842	-1.828326
183.0	-0.338645	-0.386085	1.705739	-0.397144	0.068654	6.69933	8.00365	-2.029211
183.100006	-0.428589	-0.468571	1.699912	-0.391527	0.067554	6.27178	7.56601	-2.075654
183.199997	-0.350159	-0.487776	1.695189	-0.38539	0.066687	5.83547	7.35084	-1.991625
183.300003	-0.137817	-0.482118	1.691537	-0.379064	0.06613	5.69518	7.46153	-1.76164
183.399994	0.208563	-0.493277	1.68856	-0.372541	0.066082	6.29682	7.75528	-1.479195
183.5	0.500407	-0.499755	1.68642	-0.365701	0.066608	6.42539	8.68472	-1.185293
183.600006	0.68202	-0.48743	1.685045	-0.358075	0.067643	6.72682	8.56793	-0.978689
183.699997	0.639575	-0.50236	1.684533	-0.350124	0.069113	7.28066	8.4688	-0.835803
183.800003	0.400194	-0.537087	1.684437	-0.341664	0.070887	7.41509	8.93191	-0.832122
183.899994	0.014162	-0.564761	1.685211	-0.333512	0.072592	7.67326	9.13852	-0.904085
184.0	-0.405375	-0.544466	1.686332	-0.325623	0.073879	7.9747	9.3674	-1.007153
184.100006	-0.724344	-0.493482	1.688033	-0.31902	0.07472	8.42686	9.80301	-1.152708
184.199997	-0.874506	-0.42216	1.690533	-0.313712	0.075269	8.93226	10.20853	-1.336508
184.300003	-0.729664	-0.291639	1.694131	-0.309277	0.075699	9.43004	10.73277	-1.546476
184.399994	-0.414935	-0.136112	1.69933	-0.305122	0.076124	9.90462	11.08101	-1.781585
184.5	-0.018235	-0.026587	1.706368	-0.300691	0.076586	10.22024	11.3904	-2.103093
184.600006	0.281003	0.066319	1.716029	-0.295761	0.076647	9.98545	11.02106	-2.481826
184.699997	0.436613	0.183001	1.728886	-0.290213	0.076313	9.5706	10.21548	-2.808567
184.800003	0.38715	0.313132	1.744801	-0.285529	0.075597	8.98717	9.58836	-3.025706
184.899994	0.301715	0.44229	1.761781	-0.282706	0.074707	8.15528	9.04367	-2.868913
185.0	-0.014788	0.603145	1.778485	-0.28582	0.073872	7.23275	8.39322	-2.411762
185.100006	-0.173698	0.801257	1.792099	-0.295223	0.073537	6.27423	7.96757	-1.191255
185.199997	-0.28547	1.019056	1.800227	-0.313219	0.073513	5.52563	7.75411	0.711086
185.300003	-0.275986	1.231875	1.801694	-0.339538	0.073756	5.24845	7.40286	3.052915
185.399994	-0.227268	1.430486	1.795921	-0.371924	0.074042	5.24153	7.06061	5.218353
185.5	-0.206064	1.65641	1.78378	-0.406135	0.074101	5.28479	6.86053	6.500554
185.600006	-0.194841	1.846001	1.767789	-0.437579	0.073793	5.30949	6.73035	6.4003
185.699997	-0.217059	2.040414	1.750771	-0.461027	0.07312	5.57791	7.00784	4.741816
185.800003	-0.260576	2.17706	1.734767	-0.473425	0.072161	5.78827	7.62661	1.865805
185.899994	-0.292191	2.154749	1.71965	-0.473988	0.070793	5.62678	7.55006	-1.295576
186.0	-0.221138	2.074004	1.70522	-0.463673	0.069643	5.83661	7.63228	-3.845414
186.100006	-0.060689	2.009842	1.692748	-0.443091	0.068746	6.20934	7.96372	-5.329632
186.199997	0.13559	1.951668	1.684316	-0.416668	0.068178	6.47907	8.16241	-5.770847
186.300003	0.288392	1.898765	1.68132	-0.387626	0.067773	6.65484	8.25448	-5.419672
186.399994	0.37677	1.852994	1.684208	-0.359654	0.067888	6.96503	8.3004	-4.879681
186.5	0.403532	1.830955	1.692792	-0.335098	0.06833	7.28293	8.59544	-4.201696
186.600006	0.280957	1.840417	1.705297	-0.315302	0.068824	7.56108	9.04314	-3.511572
186.699997	0.001358	1.777281	1.72067	-0.301094	0.069457	7.82678	9.75933	-2.96398
186.800003	-0.05826	1.65569	1.73796	-0.289956	0.069754	8.09258	10.37082	-2.331431
186.899994	-0.22288	1.484481	1.756376	-0.283009	0.07033	8.26081	10.56437	-1.904905
187.0	-0.284284	1.240957	1.775857	-0.278947	0.070944	8.41994	10.3068	-1.556566
187.100006	-0.254879	1.040189	1.795576	-0.277267	0.071798	8.52258	9.61384	-1.287929
187.199997	-0.156685	0.895569	1.814145	-0.277771	0.072838	8.38543	8.86051	-1.014206
187.300003	-0.061928	0.847053	1.830356	-0.280756	0.073997	7.96673	8.49963	-0.612608
187.399994	-0.018326	0.805691	1.842396	-0.287553	0.075055	7.62185	8.39354	-0.029423
187.5	-0.043498	0.769518	1.849874	-0.297578	0.075717	7.25167	8.32824	0.987782
187.600006	-0.153047	0.740262	1.851275	-0.312514	0.075871	6.86187	8.26047	2.010383
187.699997	-0.319574	0.667535	1.847929	-0.329759	0.075653	6.57505	8.13061	2.84787
187.800003	-0.485971	0.537689	1.841147	-0.348074	0.075155	6.23237	8.12291	3.197909
187.899994	-0.503932	0.443049	1.832896	-0.365293	0.074708	6.04338	7.85666	2.794659
188.0	-0.430504	0.374596	1.823773	-0.380074	0.074498	6.08436	7.67724	1.693883
188.100006	-0.205431	0.284705	1.814129	-0.390703	0.07456	6.10932	7.50157	0.157825
188.199997	0.061715	0.201491	1.803735	-0.397513	0.074945	6.0496	7.22805	-1.279538
188.300003	0.244142	0.13239	1.793653	-0.399613	0.075729	6.08498	7.2091	-2.172889
188.399994	0.263804	0.095394	1.784137	-0.398147	0.076547	6.08594	7.24624	-2.547286
188.5	0.180129	0.030541	1.776729	-0.394013	0.077139	5.96044	7.37781	-2.711406
188.600006	-0.026655	-0.016109	1.77264	-0.387695	0.077677	5.89844	7.51945	-2.83464
188.699997	-0.27581	-0.033806	1.771816	-0.379857	0.077943	5.91683	7.63217	-2.884768
188.800003	-0.472163	-0.078926	1.773724	-0.371666	0.078079	5.98172	7.62093	-2.843705
188.899994	-0.526573	-0.15261	1.777838	-0.363422	0.078134	6.05459	7.55103	-2.688764
189.0	-0.429488	-0.191079	1.78304	-0.356335	0.077968	6.07543	7.45254	-2.377787
189.100006	-0.241991	-0.240878	1.788836	-0.35124	0.077797	6.11519	7.37813	-1.846726
189.199997	0.005486	-0.289973	1.794336	-0.348842	0.077714	6.26582	7.44205	-1.183612
189.300003	0.186264	-0.312364	1.798921	-0.349184	0.077773	6.41882	7.57276	-0.41673
189.399994	0.280985	-0.340702	1.80211	-0.351947	0.077821	6.52733	7.71428	0.364024
189.5	0.27503	-0.32528	1.802946	-0.356652	0.077853	6.55334	7.84971	0.999057
189.600006	0.165748	-0.292021	1.800783	-0.362752	0.077988	6.49878	8.00922	1.374579
189.699997	-0.013631	-0.238689	1.795962	-0.368482	0.078179	6.44413	8.23713	1.419875
189.800003	-0.129966	-0.173832	1.789656	-0.372502	0.07845	6.44325	8.36003	1.020548
189.899994	-0.216165	-0.058115	1.782975	-0.373333	0.07874	6.57549	8.30126	0.173581
190.0	-0.259178	0.063529	1.776907	-0.369182	0.078784	6.76431	8.02613	-0.887616
190.100006	-0.274621	0.145476	1.772941	-0.359918	0.078735	6.89523	7.91854	-1.956467
190.199997	-0.231942	0.25616	1.772679	-0.345543	0.07848	7.07792	7.97292	-2.927178
190.300003	-0.192914	0.371097	1.77667	-0.327953	0.078021	7.29642	8.04347	-3.794244
190.399994	-0.168973	0.460979	1.785853	-0.309307	0.077257	7.49128	8.31956	-4.529053
190.5	-0.120135	0.524915	1.799841	-0.291256	0.076174	7.63079	8.72423	-4.931006
190.600006	-0.113824	0.643451	1.816859	-0.276765	0.074987	7.7942	9.20586	-4.874326
190.699997	-0.062869	0.807828	1.834148	-0.26805	0.073549	7.78264	9.48634	-4.151393
190.800003	-0.008603	0.963875	1.849408	-0.267577	0.072085	7.62939	9.46022	-2.560831
190.899994	0.042883	1.132559	1.859748	-0.276627	0.070738	7.43444	9.2854	-0.247565
191.0	0.085857	1.319547	1.863711	-0.294996	0.069492	7.09692	8.66438	2.454379
191.100006	0.031562	1.493096	1.861637	-0.320283	0.068373	6.39824	7.78108	4.865333
191.199997	-0.052133	1.623549	1.854753	-0.349026	0.067194	5.2664	6.89415	6.268544
191.300003	-0.139997	1.692036	1.846608	-0.376317	0.06606	4.21032	5.82864	6.095591
191.399994	-0.239267	1.815598	1.839488	-0.398061	0.064558	3.36293	5.22625	4.249178
191.5	-0.327841	1.920477	1.834789	-0.412055	0.062867	3.30846	4.95102	1.263503
191.600006	-0.382981	1.890715	1.831017	-0.417786	0.060573	3.15599	5.19317	-1.890315
191.699997	-0.33468	1.750035	1.827204	-0.416556	0.05848	4.76941	5.54227	-4.253099
191.800003	-0.224121	1.707571	1.822042	-0.409577	0.056147	5.68108	7.6629	-4.990404
191.899994	-0.086274	1.681827	1.815237	-0.401085	0.0541	5.65463	8.30265	-4.341754
192.0	-0.005028	1.614541	1.80715	-0.394532	0.052041	6.39456	7.70186	-2.739132
192.100006	-0.012346	1.599486	1.797827	-0.390679	0.049783	6.82036	8.2412	-0.603061
192.199997	-0.033612	1.558065	1.787773	-0.390086	0.047791	8.55209	10.04559	1.233716
192.300003	0.019296	1.474328	1.777982	-0.389905	0.046308	8.09109	9.85161	2.246781
192.399994	0.088162	1.376496	1.770875	-0.387634	0.045437	8.10492	9.78213	2.015161
192.5	0.167339	1.289292	1.767925	-0.380604	0.045163	8.23261	10.61265	0.558353
192.600006	0.213235	1.182681	1.769732	-0.367947	0.045177	8.08513	10.41867	-1.758301
192.699997	0.147988	1.004255	1.775121	-0.350071	0.045338	8.28586	10.45646	-3.977389
192.800003	0.036665	0.839964	1.784622	-0.327595	0.045706	8.54806	10.18637	-5.451454
192.899994	-0.097926	0.73544	1.798514	-0.303661	0.045797	9.45702	10.34063	-6.136105
193.0	-0.209246	0.609557	1.816526	-0.281952	0.045736	9.97582	10.03306	-6.244216
193.100006	-0.252398	0.427685	1.837275	-0.266191	0.045693	10.18504	10.13466	-5.75898
193.199997	-0.195292	0.24916	1.859592	-0.258569	0.04558	9.71388	10.17438	-4.400686
193.300003	0.004317	0.121179	1.880138	-0.259948	0.04556	8.85843	9.75879	-2.499055
193.399994	0.232523	0.070547	1.897584	-0.269628	0.045556	7.80016	9.43185	-0.263299
193.5	0.381332	0.050593	1.90983	-0.285802	0.045817	6.85118	8.72209	2.074142
193.600006	0.405509	0.023474	1.916178	-0.306556	0.046431	6.07876	8.04979	4.107684
193.699997	0.277622	-0.042002	1.916512	-0.330085	0.047146	5.29626	7.08492	5.513565
193.800003	0.162727	-0.184125	1.911611	-0.352969	0.047908	5.10421	6.67372	6.248537
193.899994	-0.346521	-0.147996	1.901718	-0.376571	0.048336	4.98327	6.34261	5.323558
194.0	-0.67392	-0.206181	1.889341	-0.39462	0.048371	6.101	7.31562	3.584776
194.100006	-0.982981	-0.1939	1.87522	-0.407685	0.048094	6.10004	7.5476	0.893954
194.199997	-0.925652	-0.235078	1.860444	-0.412175	0.047444	5.93478	7.07924	-1.646497
194.300003	-0.667369	-0.30288	1.846719	-0.410364	0.047045	6.66	7.93396	-3.601424
194.399994	-0.131258	-0.438887	1.835331	-0.400891	0.046622	6.49659	8.41002	-4.432014
194.5	0.255256	-0.532608	1.827622	-0.387732	0.046478	6.49737	8.13415	-4.672565
194.600006	0.477038	-0.56712	1.824055	-0.37232	0.046395	6.70896	8.19442	-4.612898
194.699997	0.578785	-0.61947	1.825139	-0.35738	0.046468	6.96897	8.30811	-4.294705
194.800003	0.481692	-0.677277	1.828614	-0.345211	0.046679	7.37007	8.40874	-3.544699
194.899994	0.227691	-0.724662	1.83232	-0.338029	0.047048	7.65145	8.54459	-2.389441
195.0	-0.092328	-0.804859	1.835201	-0.336995	0.047458	7.75777	8.30254	-0.959406
195.100006	-0.340416	-0.877849	1.836791	-0.340917	0.047985	7.66319	8.23403	0.364145
195.199997	-0.470874	-0.938723	1.838231	-0.347872	0.048799	7.27934	8.17665	1.194778
195.300003	-0.46451	-0.972666	1.840428	-0.355171	0.049642	6.96459	8.10738	1.273964
195.399994	-0.291519	-1.053614	1.844936	-0.360081	0.050721	6.6036	8.07163	0.550784
195.5	-0.116125	-1.128187	1.850911	-0.361721	0.051895	6.41864	7.74983	-0.681062
195.600006	0.05546	-1.162636	1.857594	-0.358809	0.053015	6.41348	7.76042	-1.808482
195.699997	0.168405	-1.173981	1.8614	-0.353288	0.053996	6.47093	7.92454	-2.498525
195.800003	0.187339	-1.154503	1.861962	-0.346202	0.054867	7.01101	8.19089	-2.370375
195.899994	0.099759	-1.105096	1.858774	-0.339928	0.055658	7.38067	8.57607	-1.647966
196.0	-0.045724	-1.059136	1.853118	-0.335576	0.056276	7.36569	8.62617	-0.570847
196.100006	-0.212186	-0.996598	1.846775	-0.333603	0.056792	7.92881	8.92988	0.368325
196.199997	-0.283363	-0.949343	1.842468	-0.332093	0.057575	8.91448	10.08466	0.62884
196.300003	-0.294337	-0.879913	1.842221	-0.329531	0.058788	9.97153	11.03273	-0.031234
196.399994	-0.224858	-0.785522	1.847091	-0.325858	0.060204	10.53718	11.59166	-1.581746
196.5	-0.1721	-0.669414	1.857535	-0.320331	0.061683	11.23429	12.29414	-3.17103
196.600006	-0.144279	-0.555354	1.869604	-0.314499	0.062821	11.61376	12.5849	-4.301842
196.699997	-0.211183	-0.413315	1.881297	-0.310192	0.063422	11.01806	12.1053	-4.520355
196.800003	-0.285371	-0.284769	1.889609	-0.30971	0.063397	9.01756	10.42274	-3.60467
196.899994	-0.285539	-0.147308	1.892808	-0.315157	0.063036	6.5324	8.62178	-1.545113
197.0	-0.178467	-0.007129	1.889725	-0.327675	0.062688	4.78867	6.87413	1.391055
197.100006	-0.030931	0.100909	1.880556	-0.346962	0.062537	3.64282	5.88527	4.337045
197.199997	0.137286	0.138787	1.866179	-0.368932	0.062867	3.40313	5.35568	6.357898
197.300003	0.215743	0.202321	1.850432	-0.390009	0.063456	3.23805	5.41723	6.656439
197.399994	0.190132	0.276342	1.837055	-0.405887	0.064074	4.39283	5.6641	5.0218
197.5	0.10288	0.403266	1.826886	-0.413911	0.064823	5.52335	7.29239	1.858357
197.600006	-0.074424	0.467312	1.819157	-0.415043	0.06529	5.08345	8.26283	-1.925492
197.699997	-0.216438	0.432104	1.812702	-0.408292	0.066002	5.54813	7.42813	-4.982425
197.800003	-0.287725	0.427444	1.807125	-0.395021	0.066766	7.45257	9.65977	-6.566854
197.899994	-0.326092	0.41065	1.802987	-0.377548	0.067362	7.17924	9.32919	-6.560601
198.0	-0.26552	0.368194	1.801977	-0.360295	0.067523	6.0883	8.21893	-5.496374
198.100006	-0.177187	0.360205	1.803814	-0.345878	0.067773	6.20793	8.31057	-3.918598
198.199997	-0.044527	0.364517	1.808492	-0.334679	0.068006	5.6414	7.39526	-2.166614
198.300003	0.086309	0.39244	1.814864	-0.326671	0.068306	5.9121	7.77509	-0.691296
198.399994	0.14664	0.391879	1.82252	-0.321754	0.068892	6.01991	8.01232	0.250816
198.5	0.173318	0.420685	1.831388	-0.318464	0.069726	8.15782	9.69499	0.504263
198.600006	0.095374	0.452084	1.840837	-0.315892	0.070717	7.88607	11.25048	0.087494
198.699997	-0.000194	0.455545	1.851978	-0.313008	0.071703	8.04021	10.62036	-0.634826
198.800003	-0.158329	0.493849	1.862849	-0.310074	0.072564	10.50338	12.98539	-1.598962
198.899994	-0.292909	0.530935	1.872836	-0.306855	0.073224	11.2152	14.9646	-2.387909
199.0	-0.358062	0.57936	1.882198	-0.304153	0.073846	12.42927	14.72373	-2.678033
199.100006	-0.364234	0.643702	1.889797	-0.302856	0.074218	14.56289	15.47096	-2.473206
199.199997	-0.350273	0.745424	1.895588	-0.305276	0.074242	15.36421	14.71473	-1.714574
199.300003	-0.282812	0.835715	1.898268	-0.313672	0.07374	13.00377	12.06548	-0.400485
199.399994	-0.217536	0.921088	1.897213	-0.328603	0.07283	9.53023	10.23047	1.289219
199.5	-0.108986	0.973788	1.891472	-0.349191	0.071702	6.94865	8.66674	3.024114
199.600006	-0.006795	1.050871	1.880061	-0.373398	0.070546	4.98204	6.99756	4.331638
199.699997	0.056271	1.093491	1.864283	-0.398295	0.069641	3.85274	5.97766	4.898471
199.800003	0.056648	1.172428	1.845737	-0.419958	0.068704	3.4428	5.68765	4.316198
199.899994	-0.201172	1.207382	1.826256	-0.435934	0.068006	3.54561	5.61047	2.802106
200.0	-0.107262	1.261402	1.807013	-0.4408	0.066671	3.91624	5.77554	0.388596
200.100006	-0.189796	1.192463	1.789327	-0.437189	0.065617	5.61574	7.61804	-1.866859
200.199997	-0.182129	1.191784	1.773091	-0.425279	0.065043	5.54997	7.98545	-3.597326
200.300003	-0.190685	1.218429	1.758641	-0.405492	0.064264	6.00467	7.68902	-4.469976
200.399994	-0.087321	1.195976	1.748309	-0.380286	0.063036	8.12699	8.87496	-4.548253
200.5	-0.026538	1.119882	1.742684	-0.354543	0.061849	8.21448	10.16624	-4.357837
200.600006	0.099269	1.022228	1.742544	-0.329679	0.060655	7.84193	9.4432	-4.017842
200.699997	0.180664	0.931708	1.74734	-0.309219	0.059672	8.04038	9.86531	-3.70117
200.800003	0.308015	0.883937	1.75619	-0.292866	0.059112	7.56353	10.02557	-3.291227
200.899994	0.207969	0.918038	1.767436	-0.282169	0.058748	7.19685	9.08468	-3.059652
201.0	0.133911	0.82044	1.781444	-0.275707	0.058635	6.69381	8.59566	-2.680126
201.100006	0.123065	0.765533	1.796087	-0.273175	0.058972	6.64573	7.92507	-2.147279
201.199997	0.091772	0.714398	1.810095	-0.274113	0.059796	6.56735	7.63806	-1.465613
201.300003	0.087618	0.665835	1.821978	-0.278556	0.060686	7.02003	7.83921	-0.580243
201.399994	0.00098	0.595574	1.830779	-0.286795	0.061558	7.4975	8.50434	0.440376
201.5	-0.157883	0.52094	1.835023	-0.299183	0.062307	8.25494	9.43742	1.483407
201.600006	-0.363868	0.444101	1.835009	-0.315074	0.062594	8.22447	9.43142	2.415379
201.699997	-0.550359	0.358399	1.831391	-0.334242	0.062281	8.35504	9.75269	2.977305
201.800003	-0.667159	0.289402	1.824551	-0.354831	0.061692	8.47765	9.8499	3.023787
201.899994	-0.619899	0.209112	1.815222	-0.374442	0.060966	7.94816	9.43496	2.443593
202.0	-0.403119	0.184622	1.804675	-0.391748	0.060199	7.67457	9.18242	1.382026
202.100006	-0.091307	0.182448	1.792476	-0.405014	0.059515	7.4115	8.61268	0.16377
202.199997	0.210565	0.149159	1.778464	-0.413464	0.059085	7.3988	8.6449	-0.767215
202.300003	0.41222	0.12312	1.763061	-0.417608	0.059139	8.16929	9.6238	-1.294806
202.399994	0.405351	0.204773	1.74677	-0.416582	0.058604	8.72181	9.97065	-1.238254
202.5	0.21513	0.238317	1.730153	-0.41298	0.058304	8.16807	9.96808	-1.193795
202.600006	-0.072685	0.199152	1.713621	-0.407093	0.058062	9.17808	10.95158	-0.980702
202.699997	-0.343955	0.157824	1.698075	-0.400093	0.058027	9.02929	10.48098	-0.866053
202.800003	-0.505131	0.123106	1.683791	-0.392129	0.058057	9.08219	10.05908	-0.902388
202.899994	-0.513007	0.053213	1.672189	-0.382792	0.0581	8.134	8.88502	-1.24162
203.0	-0.408322	0.014128	1.664395	-0.372131	0.057836	6.41015	7.14315	-1.857905
203.100006	-0.231191	0.032813	1.660738	-0.358894	0.057304	4.84139	6.07444	-2.560628
203.199997	0.009872	0.05779	1.661514	-0.343688	0.056795	3.70395	5.41306	-3.25726
203.300003	0.312724	0.022563	1.666852	-0.326131	0.056689	3.52547	5.60961	-3.807263
203.399994	0.547861	-0.008169	1.675827	-0.307766	0.057389	3.92324	5.73572	-4.222824
203.5	0.683021	-0.062536	1.687766	-0.289472	0.059028	6.41146	8.09133	-4.29515
203.600006	0.620729	-0.103698	1.701495	-0.274014	0.061294	6.43047	9.7027	-3.953817
203.699997	0.378789	-0.146948	1.716083	-0.263011	0.063612	6.29052	8.14806	-3.21964
203.800003	-0.01216	-0.17944	1.730682	-0.258521	0.06565	7.8711	8.96499	-2.184669
203.899994	-0.465901	-0.222722	1.745077	-0.261373	0.067222	9.45001	10.87847	-0.907684
204.0	-0.85624	-0.197108	1.758436	-0.272461	0.068048	8.8121	9.87966	0.403339
204.100006	-1.027995	-0.242483	1.770018	-0.291013	0.068188	9.57489	10.09269	1.706183
204.199997	-1.002354	-0.273779	1.777526	-0.315713	0.068077	9.40727	10.04034	2.78947
204.300003	-0.714878	-0.283226	1.780358	-0.344345	0.067848	8.72444	9.2793	3.611579
204.399994	-0.212437	-0.289319	1.777438	-0.374685	0.067683	8.09065	9.26785	4.068821
204.5	0.2898	-0.303765	1.767704	-0.40322	0.067696	7.92128	9.19826	4.060619
204.600006	0.667008	-0.307351	1.752285	-0.426952	0.068153	8.29374	9.75055	3.531428
204.699997	0.763115	-0.299685	1.732533	-0.443022	0.068824	9.03963	10.32928	2.488406
204.800003	0.567809	-0.281754	1.710662	-0.44931	0.069368	9.41717	10.68823	0.991735
204.899994	0.117954	-0.332153	1.688888	-0.445808	0.069871	9.63199	10.71671	-0.61615
205.0	-0.450126	-0.32204	1.6705	-0.432122	0.070282	9.54564	10.73052	-2.144512
205.100006	-0.876787	-0.297913	1.658926	-0.409448	0.070739	8.7381	10.16099	-3.68221
205.199997	-1.112198	-0.269537	1.657143	-0.380656	0.071074	8.02523	9.42297	-5.244752
205.300003	-1.043685	-0.209458	1.666542	-0.349444	0.071314	7.02879	8.47083	-6.734488
205.399994	-0.699428	-0.167112	1.685886	-0.319077	0.071541	5.65069	7.27504	-7.795377
205.5	-0.187934	-0.122703	1.712244	-0.293197	0.071688	4.49372	6.27495	-8.140939
205.600006	0.306499	-0.028754	1.741452	-0.274315	0.071679	3.83899	5.66089	-7.415503
205.699997	0.62606	0.097743	1.769436	-0.264774	0.071486	3.75729	5.54377	-5.472974
205.800003	0.638762	0.252643	1.793511	-0.265904	0.070972	3.83751	5.77747	-2.460588
205.899994	0.356156	0.362376	1.811922	-0.277203	0.07045	5.6139	7.07143	1.038061
206.0	0.000237	0.368936	1.824772	-0.296444	0.070389	5.84511	8.72594	4.327134
206.100006	-0.32162	0.297318	1.832203	-0.320577	0.07061	6.10503	8.17322	6.640996
206.199997	-0.537232	0.207503	1.836591	-0.345907	0.071254	6.99673	8.60079	7.373734
206.300003	-0.555665	0.177512	1.83942	-0.368726	0.072237	8.19233	9.8181	6.414378
206.399994	-0.398978	0.165523	1.841332	-0.385972	0.073474	8.47152	10.34106	3.994475
206.5	-0.23102	0.209666	1.841171	-0.396625	0.074764	8.46136	10.08381	0.791808
206.600006	-0.078591	0.237227	1.83778	-0.400094	0.075853	8.79774	10.51213	-2.216053
206.699997	-0.130315	0.191927	1.830934	-0.395912	0.075761	8.5633	10.43248	-4.076779
206.800003	-0.212225	0.162383	1.822836	-0.386671	0.075234	8.5259	10.33078	-4.583469
206.899994	-0.346441	0.188282	1.816265	-0.374979	0.074227	8.52082	10.22105	-4.216596
207.0	-0.382062	0.235488	1.813751	-0.363085	0.073309	8.81193	10.37992	-3.716697
207.100006	-0.294871	0.237682	1.816047	-0.35287	0.072697	8.93497	10.25135	-3.199533
207.199997	-0.102261	0.196502	1.821321	-0.346101	0.072376	8.803	10.10511	-2.712318
207.300003	0.086751	0.132742	1.827949	-0.343725	0.072404	8.13365	9.77432	-2.00444
207.399994	0.247943	0.050248	1.833471	-0.345148	0.072529	7.10831	9.06873	-1.089752
207.5	0.263447	-0.07121	1.836923	-0.349598	0.072618	6.19664	8.21294	-0.089533
207.600006	0.125331	-0.189598	1.837612	-0.354915	0.072694	5.14992	7.12367	0.721587
207.699997	-0.144895	-0.25792	1.837113	-0.359302	0.072558	4.6912	6.33554	1.059474
207.800003	-0.373651	-0.299131	1.836911	-0.361808	0.072282	4.54442	6.00399	0.803707
207.899994	-0.490004	-0.30693	1.838045	-0.361283	0.071824	4.96584	6.0557	-0.087294
208.0	-0.447069	-0.311735	1.841006	-0.358511	0.071151	5.48666	6.80861	-1.343992
208.100006	-0.262007	-0.320932	1.845003	-0.35359	0.070627	5.18277	6.83687	-2.529439
208.199997	-0.032575	-0.323509	1.849513	-0.347386	0.0706	5.74019	7.23115	-3.23788
208.300003	0.226955	-0.342373	1.854534	-0.340619	0.070933	5.99206	7.98962	-3.241599
208.399994	0.347427	-0.35005	1.859727	-0.33484	0.071442	5.92025	8.0378	-2.950653
208.5	0.29322	-0.302071	1.865669	-0.329417	0.071614	5.80176	7.66611	-2.441427
208.600006	0.031932	-0.21798	1.873195	-0.324593	0.071718	5.84992	7.77959	-1.87765
208.699997	-0.246448	-0.092323	1.882391	-0.319338	0.071542	5.83591	7.60948	-1.516872
208.800003	-0.495962	-0.005971	1.893496	-0.313879	0.071275	6.0129	7.71546	-1.414081
208.899994	-0.606605	0.060063	1.906176	-0.308014	0.070923	6.24174	7.924	-1.636584
209.0	-0.532557	0.115299	1.919513	-0.302935	0.070538	6.41216	7.90859	-1.931121
209.100006	-0.295739	0.19428	1.932085	-0.300401	0.070202	6.92641	8.28777	-2.071587
209.199997	0.024403	0.31355	1.941014	-0.302885	0.070013	7.6032	8.74521	-1.618706
209.300003	0.253636	0.448914	1.944531	-0.312135	0.070249	8.22876	9.23359	-0.401171
209.399994	0.346212	0.56813	1.94074	-0.328966	0.070596	8.88917	9.77667	1.555112
209.5	0.200167	0.632549	1.92907	-0.352848	0.070736	9.2583	10.55227	3.864572
209.600006	-0.121549	0.680054	1.909937	-0.38164	0.070364	9.03814	10.83468	5.744661
209.699997	-0.487736	0.684106	1.886852	-0.410334	0.069449	8.28717	10.56876	6.503534
209.800003	-0.71673	0.778138	1.862344	-0.433663	0.068139	7.39853	9.69188	5.616932
209.899994	-0.748634	0.854365	1.839556	-0.44802	0.067027	6.71342	8.36967	3.107711
210.0	-0.571682	0.944319	1.819213	-0.451992	0.066214	6.1151	7.2197	-0.44885
210.100006	-0.204559	0.872391	1.801547	-0.442664	0.065312	5.50005	6.22003	-3.836427
210.199997	0.125755	0.707115	1.788012	-0.423943	0.065071	4.92048	5.47354	-6.363232
210.300003	0.317038	0.518391	1.780307	-0.395969	0.064389	4.56413	5.1177	-7.548437
210.399994	0.330915	0.547378	1.779996	-0.362999	0.062643	4.3881	5.08976	-7.665101
210.5	0.221994	0.628221	1.789599	-0.330388	0.061197	4.32977	5.41616	-7.22782
210.600006	0.101099	0.681552	1.808722	-0.301572	0.060317	4.47068	5.6778	-6.721916
210.699997	-0.004248	0.720365	1.834305	-0.279961	0.059943	5.47588	6.88344	-6.022142
210.800003	-0.063688	0.717856	1.862368	-0.268563	0.060155	5.45101	8.16691	-4.811108
210.899994	-0.09065	0.742963	1.887963	-0.268998	0.060586	5.95151	8.20919	-2.915681
211.0	-0.086938	0.791627	1.907627	-0.280187	0.061088	6.84216	8.72369	-0.257491
211.100006	-0.11469	0.873789	1.918908	-0.299626	0.061684	7.63298	9.1549	2.776401
211.199997	-0.143832	0.933483	1.92237	-0.323718	0.062367	8.90747	9.64489	5.524689
211.300003	-0.048619	0.949269	1.920368	-0.34733	0.063173	9.94543	10.10618	7.288217
211.399994	-0.260477	1.163515	1.914676	-0.369746	0.0638	11.11037	10.52444	6.969026
211.5	-0.356759	1.205115	1.909705	-0.384083	0.064597	12.13238	11.17618	5.388376
211.600006	-0.271628	1.287472	1.904982	-0.390238	0.064612	13.48999	12.39777	2.099468
211.699997	-0.251231	1.275482	1.900959	-0.389604	0.06453	13.47414	12.66583	-1.395813
211.800003	-0.294694	1.059333	1.896019	-0.383455	0.064788	10.41694	11.26386	-4.199306
211.899994	-0.200366	0.842433	1.889317	-0.372716	0.065171	7.12092	8.8012	-5.267877
212.0	0.008727	0.751625	1.881201	-0.359551	0.065359	5.1987	6.86471	-4.735845
212.100006	0.065954	0.669087	1.873515	-0.348692	0.065817	4.20287	5.87724	-3.678849
212.199997	0.064309	0.549796	1.86829	-0.339664	0.066196	3.67856	5.31853	-2.489207
212.300003	-0.011459	0.415186	1.866624	-0.332727	0.066373	3.93034	5.3667	-1.570333
212.399994	-0.173041	0.239262	1.869441	-0.327976	0.06618	4.06643	5.54677	-1.154503
212.5	-0.288331	0.100966	1.876611	-0.324872	0.065782	6.25575	7.01694	-1.309356
212.600006	-0.295523	-0.02389	1.886531	-0.323337	0.065318	6.07771	8.84894	-1.872081
212.699997	-0.239518	-0.149231	1.897463	-0.323463	0.065293	6.36119	8.3838	-2.476393
212.800003	-0.06987	-0.268603	1.90701	-0.325975	0.065327	8.63362	9.77378	-2.69326
212.899994	0.131538	-0.364206	1.913144	-0.331599	0.065634	7.56651	9.37565	-2.242742
213.0	0.280023	-0.449112	1.915047	-0.340327	0.065853	8.01971	8.72209	-1.049958
213.100006	0.258579	-0.515984	1.912669	-0.35248	0.066032	7.98845	8.76844	0.545136
213.199997	0.129402	-0.576064	1.906801	-0.36683	0.066079	7.63849	8.32716	2.102595
213.300003	-0.062544	-0.609277	1.899145	-0.3818	0.065974	7.35229	8.36035	3.046141
213.399994	-0.292885	-0.599288	1.89125	-0.39482	0.065974	6.87465	8.42983	3.089543
213.5	-0.464226	-0.571	1.883783	-0.404159	0.066126	6.82132	8.5371	2.141778
213.600006	-0.485428	-0.560642	1.876277	-0.408108	0.066159	6.57698	8.49085	0.540195
213.699997	-0.409344	-0.581807	1.867674	-0.406975	0.066125	6.91809	8.48742	-1.169668
213.800003	-0.272703	-0.594456	1.856945	-0.400959	0.06586	7.10165	8.44482	-2.305156
213.899994	-0.092881	-0.581394	1.844736	-0.390197	0.065404	7.81995	8.84466	-2.660811
214.0	0.049458	-0.496599	1.833124	-0.376526	0.064785	7.94895	8.76427	-2.645908
214.100006	0.105906	-0.35006	1.824478	-0.361026	0.064079	7.96594	8.56011	-2.506674
214.199997	0.084598	-0.156371	1.819801	-0.346031	0.063442	8.6091	9.18242	-2.668182
214.300003	0.009246	-0.006136	1.819936	-0.330766	0.062993	8.41556	9.56481	-2.799001
214.399994	-0.031451	0.157605	1.823674	-0.316235	0.062543	8.62303	10.04902	-2.970731
214.5	-0.026007	0.285783	1.829576	-0.3041	0.062835	8.63424	10.54938	-3.277942
214.600006	0.031026	0.385752	1.836879	-0.294816	0.063409	9.12852	11.32456	-3.351996
214.699997	0.097347	0.479236	1.844819	-0.288792	0.064172	9.70451	11.524	-3.180536
214.800003	0.109195	0.58231	1.853917	-0.286157	0.064775	10.90036	11.40335	-2.508554
214.899994	0.052256	0.667288	1.862324	-0.288203	0.064944	11.96949	11.64433	-1.750252
215.0	-0.086633	0.766396	1.870022	-0.29437	0.064836	11.94637	10.91155	-0.819458
215.100006	-0.202478	0.876164	1.876478	-0.305162	0.064443	10.9748	10.5951	0.153346
215.199997	-0.30265	0.991182	1.880564	-0.320466	0.063878	9.23457	9.93993	1.078504
215.300003	-0.232218	1.102814	1.88153	-0.339344	0.063569	7.05523	8.73397	1.885228
215.399994	-0.057344	1.213364	1.878857	-0.360371	0.063601	4.82353	7.28939	2.390794
215.5	0.135261	1.327813	1.872545	-0.3824	0.06393	3.5626	6.12368	2.682477
215.600006	0.266205	1.382607	1.861849	-0.402908	0.064249	3.03469	5.29958	2.61467
215.699997	0.230447	1.375857	1.846971	-0.420714	0.064402	3.22281	5.30429	2.196133
215.800003	0.033975	1.317842	1.828557	-0.43316	0.064385	3.38955	5.00882	1.481439
215.899994	-0.236504	1.200036	1.807217	-0.438777	0.06404	5.65883	7.16017	0.57114
216.0	-0.43053	1.018536	1.785405	-0.43656	0.063969	5.93198	8.95418	-0.434786
216.100006	-0.510094	0.930047	1.764787	-0.424946	0.063706	6.91047	8.68258	-1.19616
216.199997	-0.449504	0.861336	1.749063	-0.404811	0.063942	7.49128	9.38496	-2.209934
216.300003	-0.224135	0.818332	1.740237	-0.377688	0.06428	9.06301	9.94475	-3.460239
216.399994	-0.003752	0.749821	1.740455	-0.34581	0.064676	11.55613	14.23695	-4.866825
216.5	0.08113	0.652799	1.750285	-0.31281	0.065245	11.97011	14.6019	-6.256593
216.600006	0.26098	0.605562	1.768516	-0.280224	0.065157	14.07588	15.82295	-7.049282
216.699997	0.202344	0.594971	1.792151	-0.253653	0.065183	15.57886	16.10493	-7.321441
216.800003	0.0873	0.568551	1.819162	-0.235143	0.06519	15.68807	15.48316	-6.816927
216.899994	-0.08673	0.535725	1.846587	-0.227448	0.065165	12.56282	12.82909	-5.415618
217.0	-0.265372	0.539458	1.871129	-0.232155	0.064924	8.57039	9.83138	-3.253057
217.100006	-0.383467	0.578787	1.890486	-0.248591	0.064567	5.9051	7.80517	-0.348136
217.199997	-0.410637	0.625839	1.90309	-0.27468	0.064124	4.65722	6.44452	2.92936
217.300003	-0.28688	0.713148	1.90734	-0.307456	0.063829	3.90932	5.8569	5.920744
217.399994	0.025018	0.783172	1.905062	-0.343009	0.064115	4.04725	5.91161	8.10022
217.5	0.136589	0.97069	1.897798	-0.38046	0.064773	4.08762	6.04906	8.344946
217.600006	0.302721	1.072148	1.887801	-0.412935	0.066062	6.96582	7.58207	7.045616
217.699997	0.286714	1.171999	1.874687	-0.439466	0.067338	7.01731	10.22394	4.339113
217.800003	0.077126	1.24796	1.858621	-0.458787	0.06844	6.98701	8.62328	1.023551
217.899994	-0.321677	1.225891	1.83908	-0.466955	0.068626	9.73122	10.5435	-1.755227
218.0	-0.682319	1.128644	1.816423	-0.468029	0.069036	8.67583	10.79261	-3.564689
218.100006	-0.910298	1.072853	1.791942	-0.458927	0.068509	8.72339	9.76254	-3.737685
218.199997	-0.902379	0.947732	1.768967	-0.443832	0.068324	8.71489	10.40283	-3.268178
218.300003	-0.637226	0.811335	1.750644	-0.422699	0.067995	8.11211	9.71576	-2.869102
218.399994	-0.245275	0.667013	1.740567	-0.396842	0.067593	8.0797	9.51064	-3.016233
218.5	0.156878	0.474912	1.739675	-0.368315	0.067189	8.09661	9.31998	-3.715949
218.600006	0.438979	0.278601	1.747649	-0.338585	0.06659	8.74388	9.15458	-4.73767
218.699997	0.514978	0.160796	1.762843	-0.310314	0.066134	8.9989	9.2413	-5.663232
218.800003	0.423382	0.100883	1.783213	-0.284962	0.065792	9.01791	9.41537	-6.196359
218.899994	0.197066	0.050763	1.805877	-0.265173	0.065654	8.39787	9.27352	-6.172504
219.0	-0.05135	0.012378	1.829277	-0.252578	0.065662	7.63193	8.8862	-5.430737
219.100006	-0.247803	0.014154	1.85215	-0.248231	0.065742	6.70046	8.5796	-3.889919
219.199997	-0.347103	0.097709	1.87291	-0.252499	0.065685	5.67705	7.82348	-1.821347
219.300003	-0.316912	0.267038	1.889925	-0.263693	0.065588	5.36125	7.47941	0.44919
219.399994	-0.192621	0.479492	1.902715	-0.279215	0.06566	5.32954	7.27494	2.497738
219.5	-0.071658	0.694724	1.911058	-0.297933	0.066023	5.97962	7.70797	3.952504
219.600006	0.010715	0.827571	1.915536	-0.317086	0.066394	7.29397	8.87282	4.584674
219.699997	0.078864	0.838745	1.917074	-0.334647	0.066544	6.89339	8.30907	4.552589
219.800003	-0.164944	1.013517	1.91484	-0.353413	0.066437	7.82661	8.68066	3.114643
219.899994	-0.368484	1.070065	1.909868	-0.367838	0.065764	7.83064	9.43025	1.61421
220.0	-0.447446	1.170608	1.901247	-0.380765	0.065194	7.66047	9.46632	0.090862
220.100006	-0.494195	1.107761	1.88883	-0.393897	0.064825	8.05842	9.88126	-1.000449
220.199997	-0.220829	1.06467	1.871895	-0.404306	0.064381	8.15966	10.01904	-0.913213
220.300003	-0.043113	0.933651	1.852196	-0.415394	0.064392	8.47458	10.01326	-0.378668
220.399994	0.083536	0.790676	1.831296	-0.424813	0.064283	8.7543	10.20435	0.178388
220.5	0.135124	0.606738	1.810539	-0.431373	0.063959	8.98226	10.19257	0.360367
220.600006	0.126199	0.444555	1.791824	-0.433069	0.063617	9.11214	10.44158	-0.050644
220.699997	0.034408	0.318923	1.776791	-0.428761	0.063281	8.89784	10.56919	-0.945416
220.800003	-0.065305	0.247505	1.765685	-0.418433	0.063023	8.43798	10.39244	-2.19841
220.899994	-0.201923	0.208314	1.758796	-0.402112	0.062787	7.85945	10.08841	-3.351789
221.0	-0.262083	0.173101	1.756618	-0.380911	0.062477	7.36105	9.49448	-4.189295
221.100006	-0.272115	0.137157	1.758077	-0.357411	0.062021	6.72131	8.39729	-4.642074
221.199997	-0.245674	0.15067	1.763436	-0.334246	0.061217	6.07604	7.35362	-4.746433
221.300003	-0.142409	0.185349	1.77198	-0.313963	0.060511	5.49603	6.65499	-4.440285
221.399994	-0.009368	0.192229	1.782576	-0.297926	0.059853	4.95629	6.25536	-3.705506
221.5	0.14945	0.177261	1.794815	-0.287904	0.059397	4.74418	6.15794	-2.748626
221.600006	0.221567	0.13236	1.80766	-0.283852	0.059094	4.58471	6.42247	-1.677336
221.699997	0.22604	0.078744	1.819939	-0.285095	0.059062	5.01628	6.78142	-0.636724
221.800003	0.188246	0.048477	1.83162	-0.290944	0.059433	5.4123	7.63335	0.209853
221.899994	0.090669	0.056095	1.841951	-0.299855	0.059953	5.74054	8.34376	0.714812
222.0	-0.038619	0.113762	1.850633	-0.309333	0.060737	6.77359	8.30939	1.055692
222.100006	-0.150993	0.189238	1.856712	-0.319491	0.061445	7.5468	8.75078	0.956451
222.199997	-0.215602	0.285605	1.860494	-0.328682	0.062154	8.42064	9.49555	0.523603
222.300003	-0.222478	0.313176	1.862272	-0.336108	0.062755	9.713	10.83276	-0.044333
222.399994	-0.252345	0.291735	1.86237	-0.342143	0.063286	11.18034	12.02501	-0.621029
222.5	-0.265341	0.244827	1.861293	-0.347327	0.063726	12.54969	13.7126	-0.970842
222.600006	-0.313942	0.245249	1.85906	-0.352165	0.06371	13.9531	15.20365	-1.008174
222.699997	-0.370126	0.27744	1.85594	-0.35819	0.063385	15.5243	16.55691	-0.843058
222.800003	-0.337672	0.293693	1.851389	-0.36535	0.062525	18.00008	18.77335	-0.44283
222.899994	-0.271617	0.356146	1.843612	-0.374585	0.061446	18.2326	18.44609	0.161605
223.0	-0.125034	0.370571	1.832578	-0.3855	0.060482	13.34339	13.57611	0.845268
223.100006	0.052562	0.409282	1.817877	-0.39685	0.059749	8.07804	8.81372	1.409113
223.199997	0.2285	0.433661	1.801494	-0.405764	0.059449	5.00779	6.43767	1.443077
223.300003	0.312208	0.419185	1.786563	-0.411361	0.05989	3.69572	5.3333	0.812465
223.399994	0.291949	0.435574	1.774257	-0.410091	0.060134	3.16098	4.83197	-0.278584
223.5	0.138463	0.396985	1.765732	-0.403569	0.060919	3.01972	4.50974	-1.671825
223.600006	-0.1195	0.36048	1.760736	-0.393046	0.061915	2.73037	4.76089	-2.965508
223.699997	-0.367488	0.37007	1.757329	-0.377505	0.062225	3.51242	5.08387	-3.605096
223.800003	-0.558739	0.355528	1.755148	-0.360989	0.062392	4.29308	6.07304	-3.850275
223.899994	-0.611334	0.289817	1.753564	-0.345675	0.062149	3.4872	6.42707	-3.499052
224.0	-0.575749	0.229799	1.751998	-0.333779	0.061323	4.24658	6.14242	-2.593323
224.100006	-0.387324	0.191301	1.75066	-0.326201	0.060172	5.44655	7.13662	-1.424297
224.199997	-0.067678	0.154412	1.750489	-0.322975	0.05909	7.61634	8.93191	-0.3708
224.300003	0.321421	0.128199	1.752087	-0.32298	0.058763	8.3363	9.37982	0.222251
224.399994	0.664604	0.081596	1.756188	-0.32469	0.059525	8.94872	9.44834	0.17712
224.5	0.87385	0.00415	1.763004	-0.326867	0.061097	9.93282	10.71789	-0.43738
224.600006	0.807671	-0.104835	1.771301	-0.328836	0.063003	10.61346	11.71381	-1.308779
224.699997	0.431064	-0.229043	1.778571	-0.330813	0.064806	11.34893	12.78884	-2.129421
224.800003	-0.114477	-0.263799	1.783687	-0.332149	0.065502	12.41876	14.26404	-2.241879
224.899994	-0.690305	-0.238171	1.7864	-0.335072	0.065805	13.98059	14.55426	-1.845697
225.0	-1.069261	-0.185599	1.786855	-0.339804	0.06573	15.95693	15.66216	-1.004658
225.100006	-1.124006	-0.127318	1.785455	-0.346542	0.065652	16.49824	14.86857	0.070662
225.199997	-0.852717	-0.012251	1.783789	-0.354044	0.065692	13.80176	12.29575	0.90208
225.300003	-0.349213	0.148191	1.783659	-0.359778	0.06591	10.21315	10.35283	1.072486
225.399994	0.216744	0.253382	1.785864	-0.362126	0.066216	7.91243	8.78996	0.374444
225.5	0.634314	0.295809	1.790874	-0.360509	0.066459	5.929	7.59952	-0.94312
225.600006	0.752956	0.239983	1.798249	-0.355857	0.066856	4.73385	6.90528	-2.371279
225.699997	0.621658	0.261335	1.806192	-0.347837	0.067128	4.30184	6.66687	-3.137645
225.800003	0.291599	0.341669	1.813722	-0.339991	0.067996	4.22083	6.64385	-3.483841
225.899994	-0.083706	0.466267	1.819959	-0.33223	0.068491	5.04676	6.69128	-2.920208
226.0	-0.310698	0.581062	1.824199	-0.327291	0.069577	4.82703	7.00173	-1.882699
226.100006	-0.399598	0.700242	1.825828	-0.325223	0.070959	4.73227	6.901	-0.518791
226.199997	-0.360406	0.821575	1.826486	-0.326837	0.072282	5.63273	6.96287	0.747695
226.300003	-0.28497	0.897113	1.827344	-0.330873	0.073593	5.39181	7.04777	1.514773
226.399994	-0.192726	0.973535	1.828824	-0.336823	0.074409	5.53211	7.22055	1.508532
226.5	-0.128086	1.001671	1.831929	-0.343839	0.074556	5.76427	7.51184	0.800666
226.600006	-0.183781	1.020076	1.835385	-0.352024	0.074258	6.11011	8.06413	-0.229337
226.699997	-0.208853	1.032782	1.837033	-0.36083	0.073842	6.74775	8.27803	-1.185269
226.800003	-0.174655	1.002446	1.833934	-0.370283	0.073587	6.65764	8.5903	-1.442439
226.899994	-0.056408	0.979444	1.825305	-0.380378	0.073734	7.32374	9.2823	-0.91518
227.0	0.113976	0.971109	1.811501	-0.390435	0.074371	8.15222	9.9061	0.143739
227.100006	0.216405	0.963679	1.793974	-0.398489	0.075491	8.67067	10.30188	1.207236
227.199997	0.193481	0.919342	1.776951	-0.402761	0.076798	9.50921	10.63524	1.65675
227.300003	0.007631	0.866334	1.763787	-0.40183	0.078108	10.1705	10.72624	1.123754
227.399994	-0.241274	0.841843	1.756625	-0.395422	0.079078	10.38795	10.55056	-0.310539
227.5	-0.54226	0.930568	1.754471	-0.384916	0.079418	9.5734	10.11582	-2.13094
227.600006	-0.703788	1.046536	1.756047	-0.372056	0.079427	8.60875	9.68771	-3.648692
227.699997	-0.663436	1.126756	1.759109	-0.358795	0.079151	7.7858	9.34396	-4.398194
227.800003	-0.446812	1.191485	1.76207	-0.347096	0.078935	7.55696	9.14067	-4.344653
227.899994	-0.123038	1.242103	1.764357	-0.338408	0.078847	7.51886	9.09335	-3.413605
228.0	0.24368	1.254924	1.765249	-0.333543	0.078819	7.38207	9.00642	-1.877045
228.100006	0.490475	1.226158	1.765292	-0.332351	0.079414	7.37533	8.88481	-0.163109
228.199997	0.64796	1.165311	1.76554	-0.333988	0.08032	7.51974	8.83149	1.153935
228.300003	0.593433	1.118585	1.76745	-0.336527	0.081863	7.55013	9.10512	1.674019
228.399994	0.334285	1.135506	1.771427	-0.33816	0.083437	7.20832	9.03939	1.247742
228.5	-0.034266	1.218426	1.776906	-0.337892	0.084864	7.20797	8.83032	0.110052
228.600006	-0.462343	1.319486	1.782485	-0.33611	0.08592	6.90268	8.68034	-1.281154
228.699997	-0.763473	1.372577	1.786858	-0.33263	0.08655	6.56201	8.26293	-2.290002
228.800003	-0.863301	1.390531	1.789423	-0.328264	0.086841	6.38256	7.82294	-2.622859
228.899994	-0.725729	1.384893	1.791233	-0.324106	0.086785	6.1215	7.52212	-2.445141
229.0	-0.381508	1.332217	1.793253	-0.321054	0.086703	5.848	7.14829	-1.889632
229.100006	0.052849	1.272258	1.795801	-0.320503	0.086849	5.79142	7.32868	-1.190645
229.199997	0.422991	1.250603	1.798699	-0.322444	0.087245	5.96903	7.51581	-0.532603
229.300003	0.647985	1.247039	1.801611	-0.326282	0.087763	6.58486	8.30875	-0.002908
229.399994	0.633115	1.240384	1.803748	-0.33117	0.088042	6.27265	8.44963	0.173743
229.5	0.318319	1.260696	1.805663	-0.336563	0.088209	6.43397	8.20652	0.0257
229.600006	-0.087754	1.318115	1.807373	-0.341481	0.088128	7.00777	8.71149	-0.374385
229.699997	-0.486006	1.336847	1.808986	-0.345907	0.087996	7.27777	9.05031	-0.85477
229.800003	-0.731234	1.307547	1.809506	-0.349956	0.087582	7.46229	9.0881	-1.247764
229.899994	-0.760147	1.239288	1.808876	-0.3528	0.087072	7.57649	8.86532	-1.304277
230.0	-0.622962	1.214096	1.807273	-0.355493	0.086221	7.45301	8.50466	-1.12319
230.100006	-0.356785	1.196972	1.804043	-0.357882	0.085054	7.15849	7.98384	-0.756276
230.199997	-0.027882	1.204103	1.799066	-0.361004	0.083693	6.80389	7.70411	-0.237999
230.300003	0.231354	1.234234	1.792008	-0.36547	0.082413	6.73409	7.72874	0.362331
230.399994	0.443889	1.293506	1.783319	-0.37155	0.081175	6.598	7.93802	0.876518
230.5	0.492592	1.36329	1.773043	-0.378518	0.080181	6.66578	8.53239	1.152913
230.600006	0.413899	1.407017	1.761665	-0.385152	0.079581	6.67892	9.03843	1.031162
230.699997	0.202703	1.393576	1.749606	-0.390548	0.079435	6.65247	8.87057	0.562702
230.800003	-0.046865	1.306862	1.736391	-0.393621	0.079388	6.97896	8.77015	-0.145491
230.899994	-0.281477	1.208927	1.722745	-0.393396	0.079539	6.92571	8.12152	-0.779247
231.0	-0.433148	1.15558	1.708883	-0.389949	0.079618	6.95505	7.85966	-1.189634
231.100006	-0.464669	1.14586	1.696649	-0.383795	0.079755	6.88656	7.65701	-1.501857
231.199997	-0.369433	1.108214	1.686717	-0.374972	0.079683	6.73558	7.48819	-1.849247
231.300003	-0.210657	1.074814	1.680063	-0.364452	0.079461	6.82071	7.61023	-2.240136
231.399994	-0.021341	1.062122	1.676746	-0.352498	0.078905	7.41018	8.33584	-2.697755
231.5	0.113177	1.057621	1.676652	-0.339455	0.078079	6.90741	9.29868	-3.038711
231.600006	0.190832	1.114943	1.679537	-0.325603	0.077375	7.20858	9.17364	-3.248972
231.699997	0.206448	1.153194	1.685863	-0.312397	0.076776	7.87285	9.83748	-3.316275
231.800003	0.170598	1.151113	1.6953	-0.301064	0.076439	8.05474	10.11325	-3.226311
231.899994	0.115839	1.061293	1.706778	-0.292844	0.076328	8.34567	9.78995	-2.896512
232.0	0.025909	0.951811	1.719005	-0.289356	0.076335	8.20572	9.42232	-2.264848
232.100006	-0.0934	0.84875	1.730625	-0.291489	0.076282	7.76364	8.6282	-1.264866
232.199997	-0.192277	0.802075	1.739939	-0.298634	0.076257	6.93254	8.17911	0.006569
232.300003	-0.239021	0.819562	1.745771	-0.310309	0.076249	6.36846	8.00568	1.388938
232.399994	-0.303177	0.869039	1.747705	-0.326117	0.076188	6.15311	7.79746	2.537154
232.5	-0.303338	0.891653	1.746209	-0.343902	0.076064	5.96973	7.72456	3.1932
232.600006	-0.243609	0.874885	1.742441	-0.36135	0.075786	6.17334	7.60006	3.152842
232.699997	-0.154502	0.807121	1.737687	-0.376395	0.075612	6.13551	7.55435	2.347368
232.800003	-0.04241	0.671293	1.731735	-0.386618	0.075464	6.66657	7.7585	0.93112
232.899994	0.021382	0.498176	1.725249	-0.391051	0.075542	6.53389	7.70251	-0.529607
233.0	0.070138	0.373148	1.717928	-0.389396	0.075636	6.25925	7.76856	-1.604473
233.100006	-0.003536	0.347753	1.710374	-0.38307	0.075393	6.23596	7.86876	-2.178748
233.199997	-0.091024	0.401055	1.703109	-0.373091	0.07495	6.00344	8.02452	-2.381677
233.300003	-0.163191	0.461859	1.697315	-0.361937	0.074404	6.7911	8.64447	-2.316462
233.399994	-0.222643	0.508752	1.692785	-0.352575	0.073891	6.66675	8.32021	-1.999637
233.5	-0.220117	0.497924	1.688436	-0.346483	0.073344	6.40796	7.97646	-1.354014
233.600006	-0.175943	0.44819	1.68329	-0.344285	0.072781	7.28162	8.42822	-0.604513
233.699997	-0.113253	0.379401	1.67717	-0.346055	0.072342	7.73001	8.76287	0.067822
233.800003	-0.058338	0.337558	1.670535	-0.349972	0.071775	7.79692	8.50509	0.444358
233.899994	0.004832	0.372766	1.66453	-0.354045	0.071117	8.01647	8.49759	0.324396
234.0	0.046254	0.410529	1.660288	-0.355984	0.070557	7.62212	8.15438	-0.25809
234.100006	0.065301	0.433484	1.658722	-0.354492	0.070217	6.95391	7.91244	-1.142871
234.199997	0.059917	0.43978	1.660342	-0.348738	0.069991	6.34455	8.02185	-2.027416
234.300003	0.063008	0.412131	1.664413	-0.339465	0.069967	6.16817	8.18221	-2.749461
234.399994	0.028278	0.371694	1.670326	-0.32845	0.070305	6.38641	8.40949	-3.190335
234.5	-0.004331	0.360818	1.676908	-0.317736	0.070861	7.54295	9.07151	-3.249596
234.600006	-0.040909	0.335873	1.684284	-0.309747	0.071489	7.1887	9.04442	-2.825151
234.699997	-0.121424	0.342095	1.691465	-0.306808	0.071963	7.96874	8.58324	-2.03833
234.800003	-0.272681	0.390869	1.698784	-0.309597	0.072011	8.3293	8.88299	-1.019715
234.899994	-0.367157	0.436859	1.705922	-0.316764	0.071647	8.15773	8.55166	-0.054479
235.0	-0.376328	0.458077	1.712955	-0.327925	0.07116	8.34164	8.3322	0.691008
235.100006	-0.31377	0.514001	1.718717	-0.341372	0.070777	7.57877	8.35082	1.099018
235.199997	-0.135257	0.539627	1.722944	-0.354832	0.070709	7.04989	8.27867	1.177506
235.300003	0.033828	0.507808	1.725209	-0.367272	0.07101	6.49247	8.27942	0.917614
235.399994	0.191997	0.398071	1.725161	-0.376767	0.071689	6.29875	8.46912	0.487205
235.5	0.196818	0.317285	1.722974	-0.382985	0.072207	6.45315	8.56054	-0.054559
235.600006	0.098069	0.225253	1.7195	-0.385719	0.07263	6.90145	8.53581	-0.500856
235.699997	-0.079299	0.144948	1.715759	-0.384927	0.07302	7.03614	8.36988	-0.857494
235.800003	-0.267324	0.088729	1.712546	-0.380804	0.073312	7.25	8.2336	-1.113393
235.899994	-0.41806	0.085428	1.710513	-0.374075	0.073358	7.33101	8.25523	-1.38965
236.0	-0.48781	0.083873	1.709113	-0.365799	0.073186	6.99997	8.14196	-1.667341
236.100006	-0.46833	0.035522	1.70852	-0.357789	0.072733	6.88613	8.05054	-1.810253
236.199997	-0.332252	-0.033449	1.70766	-0.351589	0.071957	6.5099	7.93931	-1.775465
236.300003	-0.132405	-0.111915	1.706451	-0.347675	0.071088	6.0503	7.69169	-1.447594
236.399994	0.118248	-0.214488	1.704531	-0.346547	0.070531	5.70726	7.45404	-0.978393
236.5	0.364029	-0.285173	1.70217	-0.347345	0.07032	5.52852	7.33831	-0.528385
236.600006	0.52306	-0.339935	1.699957	-0.34845	0.070476	5.70814	7.37246	-0.234501
236.699997	0.516826	-0.344178	1.698625	-0.34933	0.070745	5.93724	7.71589	-0.199838
236.800003	0.384723	-0.307423	1.698355	-0.348913	0.071269	5.8903	7.66964	-0.478187
236.899994	0.109115	-0.302604	1.699177	-0.347508	0.071788	6.20872	7.47534	-0.883391
237.0	-0.161132	-0.333928	1.700178	-0.345774	0.07224	6.44255	7.77038	-1.236991
237.100006	-0.355801	-0.353495	1.700216	-0.344373	0.072686	6.43791	7.81866	-1.331408
237.199997	-0.426458	-0.376897	1.69929	-0.344137	0.073052	6.55833	7.91972	-1.124794
237.300003	-0.353268	-0.415272	1.696537	-0.345456	0.073364	6.69144	8.08116	-0.67371
237.399994	-0.280388	-0.365086	1.692231	-0.348013	0.073347	6.84531	8.22739	-0.162539
237.5	-0.139875	-0.246365	1.687005	-0.350242	0.073019	7.0294	8.52982	0.193744
237.600006	-0.050072	-0.134528	1.683252	-0.351543	0.07241	7.33084	8.71395	0.144897
237.699997	-0.010529	-0.028698	1.68135	-0.350094	0.071585	7.48322	8.88706	-0.398616
237.800003	-0.025456	0.08768	1.68213	-0.345584	0.070663	7.46816	8.87871	-1.273695
237.899994	-0.002146	0.170394	1.685082	-0.337578	0.069649	7.37384	8.78782	-2.153626
238.0	0.040156	0.214823	1.690624	-0.326832	0.068991	7.15201	8.56268	-2.828019
238.100006	0.076001	0.306092	1.699234	-0.315554	0.068506	6.86371	8.4021	-3.262506
238.199997	0.117734	0.434483	1.710664	-0.306056	0.068265	6.40069	7.97753	-3.426784
238.300003	0.10999	0.548904	1.72353	-0.300473	0.06824	5.82356	7.30427	-3.231762
238.399994	0.083568	0.614617	1.73602	-0.300436	0.068396	5.3341	6.80775	-2.526404
238.5	0.020434	0.670453	1.747138	-0.306129	0.068565	5.17453	6.52267	-1.366527
238.600006	-0.117438	0.680838	1.756374	-0.317282	0.068475	5.19196	6.38371	0.083615
238.699997	-0.268517	0.704246	1.763117	-0.332255	0.068132	6.11029	7.07507	1.449077
238.800003	-0.369961	0.766448	1.767218	-0.348802	0.067371	6.10319	7.97228	2.461649
238.899994	-0.383462	0.88168	1.768763	-0.3655	0.066444	6.1165	7.50638	2.930731
239.0	-0.270954	0.977625	1.767686	-0.381212	0.065565	6.72612	8.05835	2.845263
239.100006	-0.112998	1.0581	1.762685	-0.394857	0.064887	6.63688	8.41238	2.347453
239.199997	0.042578	1.08085	1.752681	-0.406606	0.064386	6.63916	8.28092	1.673739
239.300003	0.13508	0.990688	1.737579	-0.416826	0.063935	6.53897	7.8936	0.930937
239.399994	0.102779	0.891073	1.717856	-0.423499	0.062707	6.29726	7.7692	0.629855
239.5	0.008869	0.824385	1.69617	-0.42701	0.061468	6.06037	7.45382	0.341346
239.600006	-0.172441	0.818511	1.674772	-0.425712	0.060202	5.72294	7.17024	-0.066715
239.699997	-0.290884	0.822108	1.656611	-0.418484	0.059295	5.66908	7.16863	-0.894046
239.800003	-0.341868	0.808009	1.643812	-0.405278	0.058451	5.76953	7.27183	-2.09858
239.899994	-0.268696	0.780996	1.637218	-0.386332	0.057757	6.18683	7.51388	-3.478454
240.0	-0.110079	0.716896	1.637058	-0.363091	0.057473	6.45367	8.08929	-4.701531
240.100006	0.094341	0.669849	1.643214	-0.337679	0.057403	6.49221	8.10717	-5.531277
240.199997	0.272366	0.683809	1.654378	-0.312695	0.057522	6.94638	8.31753	-5.878969
240.300003	0.351784	0.667043	1.669161	-0.290755	0.057809	7.05331	8.58591	-5.548664
240.399994	0.279446	0.652444	1.685855	-0.275018	0.05816	7.10971	8.67723	-4.534662
240.5	0.128341	0.64298	1.702327	-0.266692	0.058703	7.047	8.49192	-2.886623
240.600006	-0.067179	0.614695	1.717302	-0.266092	0.059189	6.65913	8.23242	-0.866591
240.699997	-0.275606	0.539957	1.730108	-0.272846	0.059493	6.23552	7.95515	1.162634
240.800003	-0.40809	0.445971	1.740724	-0.284652	0.059632	6.0573	7.63817	2.779331
240.899994	-0.432325	0.353755	1.748573	-0.299717	0.059591	5.96001	7.38541	3.632065
241.0	-0.26403	0.285818	1.753973	-0.315929	0.05949	5.89354	7.20953	3.741739
241.100006	-0.134531	0.255704	1.756969	-0.332499	0.059687	5.94056	7.17976	2.918848
241.199997	0.087535	0.180039	1.757206	-0.347191	0.060224	6.08795	7.26948	1.626331
241.300003	0.243503	0.082309	1.754061	-0.3597	0.060847	6.11615	7.49332	0.171485
241.399994	0.266234	-0.005682	1.748436	-0.368837	0.061396	6.18481	7.85881	-1.021532
241.5	0.119769	-0.042451	1.742084	-0.374851	0.061889	6.12386	8.01275	-1.800142
241.600006	-0.139511	-0.050752	1.735927	-0.376789	0.061505	6.3379	7.8177	-2.053496
241.699997	-0.382693	-0.033356	1.732239	-0.375157	0.060862	6.46068	8.06895	-2.21109
241.800003	-0.557894	-0.05809	1.731995	-0.370937	0.060249	6.45788	8.00611	-2.499486
241.899994	-0.579552	-0.074305	1.734917	-0.364533	0.059612	6.58977	7.9665	-2.777133
242.0	-0.355042	-0.105212	1.739917	-0.357442	0.059469	6.5747	7.94638	-2.905847
242.100006	-0.067526	-0.102908	1.745774	-0.351618	0.059584	6.46769	7.69459	-2.710654
242.199997	0.201445	-0.023924	1.750849	-0.348501	0.059757	6.37985	7.58111	-2.05564
242.300003	0.344608	-0.017323	1.754561	-0.348341	0.059947	6.35892	7.53133	-1.081823
242.399994	0.324264	0.019982	1.756072	-0.351714	0.060266	6.36233	7.60616	0.121212
242.5	0.138159	-0.018448	1.755437	-0.357671	0.060446	6.27633	7.7798	1.326729
242.600006	-0.170358	-0.083649	1.752274	-0.365304	0.060633	6.20969	7.93182	2.177942
242.699997	-0.450631	-0.132848	1.746835	-0.373811	0.060509	6.26836	7.97485	2.427988
242.800003	-0.580617	-0.158144	1.739785	-0.381009	0.060158	6.32555	7.99616	2.069607
242.899994	-0.525121	-0.121058	1.731588	-0.385981	0.059805	6.31355	7.78687	1.141581
243.0	-0.341196	-0.163565	1.722432	-0.388068	0.059937	6.48722	7.68281	-0.201546
243.100006	0.167007	-0.258864	1.713016	-0.385265	0.060125	6.45464	7.6022	-1.225189
243.199997	0.560145	-0.392418	1.705192	-0.379251	0.061061	6.30856	7.45746	-2.02756
243.300003	0.790297	-0.457712	1.69936	-0.370304	0.062487	6.15732	7.56398	-2.591168
243.399994	0.715671	-0.460764	1.695139	-0.360187	0.063734	6.08042	7.58111	-2.973671
243.5	0.33131	-0.462048	1.693198	-0.350316	0.064549	6.05327	7.62864	-3.154761
243.600006	-0.229033	-0.430566	1.693951	-0.340725	0.064963	6.38063	7.84928	-3.126289
243.699997	-0.724302	-0.420839	1.69757	-0.331803	0.065149	6.73147	8.30468	-2.971399
243.800003	-1.011102	-0.44292	1.704074	-0.323371	0.065206	6.75835	8.21016	-2.827615
243.899994	-0.991046	-0.455772	1.714081	-0.315283	0.065694	7.1619	8.39707	-2.758216
244.0	-0.713494	-0.408223	1.727227	-0.3078	0.06616	7.43996	8.85323	-2.729096
244.100006	-0.273605	-0.261276	1.743102	-0.301731	0.066478	7.35369	8.85162	-2.688459
244.199997	0.13453	-0.121031	1.760696	-0.298261	0.066411	7.22811	8.69596	-2.545848
244.300003	0.441965	-0.018601	1.778263	-0.297961	0.066396	7.03395	8.67027	-2.118853
244.399994	0.545845	0.018911	1.794688	-0.301604	0.066544	6.67839	8.38273	-1.341818
244.5	0.456634	0.017895	1.807592	-0.309939	0.066758	6.31898	8.10888	-0.182952
244.600006	0.203369	-0.046902	1.815017	-0.323016	0.066998	6.06921	7.92175	1.290646
244.699997	-0.075017	-0.091737	1.817284	-0.339938	0.067195	5.75946	7.58325	2.819898
244.800003	-0.32389	-0.044952	1.8146	-0.35869	0.067492	5.46266	7.1044	3.979898
244.899994	-0.448164	0.129384	1.807754	-0.376129	0.067735	5.37044	6.79266	4.318589
245.0	-0.410607	0.321346	1.798619	-0.38962	0.068033	5.24731	6.64364	3.598027
245.100006	-0.325216	0.512418	1.789511	-0.396443	0.068086	5.2079	6.65178	1.797406
245.199997	-0.189027	0.644764	1.781937	-0.395446	0.067817	5.30458	6.88933	-0.565537
245.300003	-0.021569	0.728064	1.776025	-0.386996	0.06716	5.05806	7.26948	-2.714084
245.399994	0.123497	0.737985	1.772412	-0.372859	0.066246	5.1952	7.22312	-4.132365
245.5	0.218173	0.738614	1.771753	-0.35567	0.065315	5.4997	7.42213	-4.79748
245.600006	0.307321	0.815569	1.774876	-0.339316	0.064578	5.8952	7.6508	-4.84129
245.699997	0.338701	0.9051	1.780713	-0.327901	0.064442	6.2279	7.90248	-4.320859
245.800003	0.313782	0.969638	1.78676	-0.323224	0.0647	6.51042	8.16509	-3.070675
245.899994	0.201744	1.021855	1.791242	-0.32653	0.065506	7.03369	8.55883	-1.233305
246.0	0.048372	1.046339	1.793113	-0.336688	0.066401	7.6434	9.12728	0.827889
246.100006	-0.129491	1.06437	1.791765	-0.351022	0.067535	8.09713	9.84379	2.527373
246.199997	-0.286252	1.064696	1.788937	-0.366662	0.068474	8.50751	10.25113	3.371938
246.300003	-0.349632	1.085049	1.786156	-0.380064	0.069415	8.8319	10.7925	3.066533
246.399994	-0.305075	1.120414	1.78551	-0.388581	0.070333	8.88208	10.91497	1.675717
246.5	-0.231994	1.127228	1.786863	-0.391048	0.071134	8.22771	10.16378	-0.464485
246.600006	-0.135055	1.01714	1.789116	-0.387676	0.071582	7.42472	9.24429	-2.581165
246.699997	-0.02923	0.818477	1.791165	-0.378879	0.071858	6.65072	8.1957	-3.931345
246.800003	-0.001565	0.678004	1.793461	-0.366376	0.072037	6.00887	7.42845	-4.294436
246.899994	-0.007553	0.616438	1.796399	-0.353089	0.071919	5.52589	6.7401	-3.931989
247.0	-0.065884	0.557388	1.800236	-0.340895	0.071554	5.27796	6.32676	-3.069734
247.100006	-0.193149	0.480917	1.805278	-0.332683	0.070857	5.10001	6.05099	-1.956623
247.199997	-0.286471	0.412519	1.810652	-0.328431	0.070297	5.83232	6.80947	-0.761394
247.300003	-0.267333	0.426203	1.815437	-0.327442	0.06999	5.67459	7.67371	0.158193
247.399994	-0.127334	0.41542	1.820056	-0.328151	0.070089	5.51958	7.54086	0.622739
247.5	0.06511	0.38249	1.826091	-0.32946	0.070583	6.23885	8.14046	0.504113
247.600006	0.245776	0.326016	1.833268	-0.329902	0.071537	6.41356	8.46773	-0.148113
247.699997	0.343794	0.216545	1.840782	-0.328945	0.072853	6.56376	8.19249	-1.151991
247.800003	0.331764	0.101907	1.847539	-0.327066	0.074371	6.75555	8.08191	-2.130705
247.899994	0.175127	0.052304	1.853634	-0.324181	0.076256	6.92081	8.14657	-2.447706
248.0	-0.016218	0.117941	1.857088	-0.322297	0.078143	6.942	8.17911	-2.292527
248.100006	-0.304851	0.21758	1.858492	-0.323391	0.079836	6.77814	8.1622	-1.571093
248.199997	-0.57396	0.30322	1.857519	-0.328668	0.080965	6.62891	8.19442	-0.372395
248.300003	-0.765945	0.378197	1.853818	-0.337974	0.081504	6.36154	8.18757	0.963319
248.399994	-0.792701	0.423677	1.847536	-0.351	0.081357	5.94941	7.90173	2.055188
248.5	-0.645043	0.493477	1.840074	-0.365994	0.081016	5.68125	7.57554	2.60164
248.600006	-0.371377	0.633692	1.831449	-0.381152	0.080343	5.41782	7.3412	2.37215
248.699997	-0.090249	0.748787	1.821422	-0.394061	0.079353	5.39654	7.11907	1.335716
248.800003	0.171502	0.702348	1.811906	-0.403062	0.078495	5.81682	6.97005	-0.246824
248.899994	0.277304	0.620462	1.802277	-0.405208	0.077064	6.56034	7.534	-1.575815
249.0	0.267593	0.549403	1.794058	-0.401279	0.075984	6.25479	7.67553	-2.649299
249.100006	0.170271	0.560425	1.787107	-0.391389	0.075319	6.57751	7.59674	-3.247804
249.199997	0.098339	0.607283	1.783555	-0.377993	0.075046	6.46576	8.05032	-3.592
249.300003	0.03189	0.698877	1.784113	-0.36286	0.075072	6.094	8.33155	-3.833511
249.399994	0.057385	0.788579	1.789951	-0.347963	0.075586	6.18368	8.3793	-3.915107
249.5	0.057788	0.833061	1.799212	-0.335296	0.076343	6.28229	8.51322	-3.758718
249.600006	0.0494	0.834949	1.810184	-0.325925	0.077107	6.53459	8.63494	-3.277871
249.699997	0.031154	0.857895	1.820983	-0.320589	0.077885	7.04613	8.51237	-2.435915
249.800003	-0.07071	0.853213	1.831	-0.320033	0.078726	7.55319	8.45038	-1.395027
249.899994	-0.233819	0.84662	1.838362	-0.322911	0.079028	8.14381	8.59052	-0.102468
250.0	-0.354232	0.915531	1.843198	-0.327819	0.078627	8.44831	8.70175	1.239594
250.100006	-0.403216	0.968811	1.845643	-0.335569	0.078219	8.32912	8.74671	2.032734
250.199997	-0.393133	1.009171	1.846453	-0.343501	0.077554	8.21238	9.10309	2.209526
250.300003	-0.214816	1.015424	1.846703	-0.349979	0.077349	7.79779	9.14484	1.680279
250.399994	0.012987	1.069342	1.846446	-0.354055	0.077464	7.27024	8.824	0.592425
250.5	0.193203	1.095794	1.845465	-0.355546	0.077716	6.81948	8.46066	-0.718652
250.600006	0.261647	0.986404	1.843082	-0.354155	0.077933	6.16196	7.99166	-1.751912
250.699997	0.217244	0.871392	1.839569	-0.349968	0.078125	5.39339	7.40372	-2.18787
250.800003	0.017566	0.899048	1.834786	-0.344216	0.078054	4.98554	6.85111	-2.173812
250.899994	-0.212313	0.931426	1.829531	-0.338735	0.078187	4.97994	6.81396	-2.041562
251.0	-0.396027	0.984663	1.824537	-0.333519	0.077802	5.61408	7.05044	-1.542646
251.100006	-0.491744	1.010008	1.820934	-0.331248	0.077718	7.34774	8.96338	-1.113147
251.199997	-0.451136	0.999729	1.818614	-0.331995	0.077685	6.71772	8.90643	-0.871852
251.300003	-0.297865	0.922849	1.817858	-0.335233	0.077609	6.92045	8.27985	-0.908867
251.399994	-0.106416	0.845681	1.818907	-0.341371	0.077201	7.88879	9.04025	-1.115363
251.5	0.077279	0.830633	1.820597	-0.349358	0.076542	7.8626	9.73203	-1.368321
251.600006	0.18356	0.815561	1.821402	-0.358245	0.075697	7.45957	9.21646	-1.509875
251.699997	0.19873	0.753689	1.820802	-0.366947	0.074678	7.47061	8.96478	-1.413579
251.800003	0.11033	0.654591	1.819058	-0.375097	0.073653	6.82815	8.80644	-1.061026
251.899994	-0.046131	0.590258	1.815792	-0.381813	0.072542	6.16169	8.01189	-0.618847
252.0	-0.154205	0.541054	1.811214	-0.385848	0.071473	5.59814	7.34238	-0.243245
252.100006	-0.176196	0.462989	1.807373	-0.387013	0.070574	5.24985	7.00537	-0.130549
252.199997	-0.130426	0.411258	1.804562	-0.384674	0.069915	5.31063	6.87284	-0.354123
252.300003	-0.008219	0.382436	1.803306	-0.378548	0.069572	5.19301	6.92551	-0.885036
252.399994	0.106109	0.344751	1.803727	-0.368949	0.069286	6.35217	7.38488	-1.544863
252.5	0.172534	0.257239	1.806572	-0.356521	0.069092	7.24177	9.0638	-2.131297
252.600006	0.172963	0.221735	1.81088	-0.34349	0.069006	6.72315	8.59416	-2.562526
252.699997	0.089534	0.211019	1.815735	-0.332118	0.068792	8.17455	8.94208	-2.684099
252.800003	-0.076362	0.243851	1.819444	-0.324542	0.068439	7.85174	9.94485	-2.326558
252.899994	-0.27663	0.281701	1.820309	-0.322394	0.067756	8.15835	9.58708	-1.375225
253.0	-0.403282	0.355773	1.817647	-0.326201	0.066724	8.31809	9.7118	0.059447
253.100006	-0.454298	0.436173	1.811398	-0.335501	0.065365	8.0015	9.32587	1.578354
253.199997	-0.37859	0.528256	1.802167	-0.347546	0.063995	7.76478	8.68472	2.680202
253.300003	-0.160177	0.570996	1.791846	-0.358831	0.062837	7.42358	8.43058	2.865833
253.399994	0.115632	0.617471	1.78302	-0.365859	0.062193	7.71635	8.40317	1.924194
253.5	0.3576	0.606426	1.777426	-0.36724	0.061986	7.802	8.59748	0.016389
253.600006	0.423066	0.517213	1.774804	-0.363046	0.062146	8.1657	8.98158	-2.132784
253.699997	0.394159	0.470454	1.775004	-0.353436	0.062668	8.39305	9.40894	-3.878369
253.800003	0.22888	0.523784	1.77888	-0.340738	0.063132	8.14171	9.27384	-4.8574
253.899994	-0.035403	0.665568	1.785895	-0.328105	0.063282	8.28227	9.62358	-5.085604
254.0	-0.277234	0.839491	1.795548	-0.318507	0.063212	7.83466	9.30071	-4.640715
254.100006	-0.439392	0.944406	1.80582	-0.3142	0.063124	7.50468	8.84573	-3.445814
254.199997	-0.454106	0.994824	1.814968	-0.315419	0.063197	6.99454	8.29944	-1.638232
254.300003	-0.278065	1.006586	1.821971	-0.321268	0.06361	6.34604	7.41111	0.349958
254.399994	-0.062204	1.003238	1.826822	-0.330346	0.064014	5.57196	6.78163	1.970908
254.5	0.149532	0.939192	1.830263	-0.34007	0.064534	5.13364	6.42247	2.831017
254.600006	0.254572	0.900161	1.833476	-0.349085	0.064958	5.04702	6.30953	2.649168
254.699997	0.202246	0.875325	1.837435	-0.356049	0.065174	6.04793	6.7827	1.605796
254.800003	0.014571	0.852016	1.841242	-0.361248	0.064876	6.29008	8.25865	0.044894
254.899994	-0.256087	0.806161	1.843041	-0.364997	0.064224	6.22781	8.25415	-1.382822
255.0	-0.474802	0.718307	1.84166	-0.367923	0.063326	7.24405	8.49203	-2.124771
255.100006	-0.528089	0.64276	1.836733	-0.370758	0.062434	7.30833	9.04175	-1.88245
255.199997	-0.395743	0.57293	1.828007	-0.374569	0.061858	7.56782	9.11187	-0.995118
255.300003	-0.124058	0.508039	1.816123	-0.379624	0.061798	7.95421	9.21646	0.222114
255.399994	0.194556	0.461176	1.802221	-0.385261	0.062485	8.29908	9.42125	1.222491
255.5	0.426462	0.347702	1.787813	-0.389269	0.063188	8.46784	9.52006	1.824003
255.600006	0.450147	0.271089	1.773827	-0.39111	0.063191	8.3222	9.53816	1.72061
255.699997	0.259661	0.155611	1.761582	-0.391564	0.063228	8.19417	9.38089	0.613565
255.800003	-0.050427	0.066613	1.750087	-0.389149	0.062809	7.74376	9.23477	-0.797425
255.899994	-0.311137	0.034541	1.739201	-0.384763	0.062569	7.28162	8.69051	-2.038848
256.0	-0.47413	0.119523	1.728129	-0.377918	0.062368	7.16111	8.31025	-2.576952
256.100006	-0.391784	0.20189	1.717873	-0.36943	0.06285	7.17592	7.99016	-2.747011
256.200012	-0.216676	0.233481	1.709912	-0.360263	0.063495	7.08361	7.7767	-2.668146
256.299988	-0.016255	0.264975	1.704948	-0.350141	0.063834	7.14544	8.06917	-2.559385
256.399994	0.113706	0.252307	1.703475	-0.339269	0.063853	7.75655	8.65411	-2.467797
256.5	0.147735	0.148603	1.705905	-0.327968	0.063585	7.29178	9.24376	-2.516566
256.600006	0.122224	0.042252	1.711958	-0.315631	0.063413	7.78413	8.99946	-2.708679
256.700012	0.047163	0.027272	1.721221	-0.302976	0.063463	7.6279	9.37244	-2.982194
256.799988	-0.006223	0.063792	1.733959	-0.291033	0.063821	7.43864	9.1169	-3.175255
256.899994	-0.030379	0.16076	1.749409	-0.280748	0.064438	7.48042	8.83599	-3.134204
257.0	-0.082326	0.399264	1.765728	-0.274101	0.065102	7.10375	8.53967	-2.898396
257.100006	-0.105323	0.526046	1.782786	-0.272734	0.065658	6.92151	7.96929	-2.226763
257.200012	-0.158375	0.659019	1.797913	-0.277618	0.06596	6.76956	7.81663	-1.177165
257.299988	-0.225889	0.754958	1.809463	-0.289462	0.066093	6.72455	7.89403	0.27232
257.399994	-0.266093	0.780568	1.816495	-0.308137	0.065992	6.4817	7.83515	1.923187
257.5	-0.271502	0.75445	1.818057	-0.331937	0.065629	6.45262	7.96372	3.456115
257.600006	-0.204501	0.722597	1.814524	-0.358743	0.065072	6.57322	8.18575	4.516082
257.700012	-0.063602	0.688149	1.806644	-0.384958	0.064635	6.59204	8.31485	4.775912
257.799988	0.071595	0.688039	1.795757	-0.408072	0.064398	6.58215	8.2958	4.12794
257.899994	0.170431	0.703129	1.781897	-0.425048	0.064292	6.6762	8.2412	2.677085
258.0	0.141083	0.709184	1.765608	-0.435227	0.064519	6.85258	8.1698	0.78049
258.100006	0.02264	0.607363	1.747336	-0.438333	0.064771	6.95207	8.2336	-0.922843
258.200012	-0.115212	0.477385	1.727987	-0.433774	0.065122	7.20525	8.48839	-2.026235
258.299988	-0.291981	0.351992	1.709908	-0.422022	0.0654	7.32777	8.71609	-2.624449
258.399994	-0.384528	0.308953	1.695467	-0.405939	0.065555	7.60241	8.99272	-2.963233
258.5	-0.323082	0.273541	1.685811	-0.38696	0.066077	7.81969	9.42339	-3.328141
258.600006	-0.147879	0.19297	1.681311	-0.366631	0.06689	7.69034	9.59629	-3.687784
258.700012	0.019574	0.126955	1.681581	-0.34671	0.067696	7.52718	9.28476	-3.972682
258.799988	0.095942	0.063613	1.686489	-0.328807	0.068124	7.15533	8.94883	-4.083495
258.899994	0.090029	-0.082059	1.695573	-0.313102	0.068317	6.6325	8.40007	-4.059768
259.0	0.019708	-0.209415	1.708599	-0.299756	0.068355	6.29192	7.75957	-3.911748
259.100006	-0.021918	-0.271719	1.725358	-0.289848	0.068466	5.85649	7.1575	-3.614851
259.200012	-0.074778	-0.303914	1.743896	-0.283707	0.068848	5.79816	6.87113	-3.024433
259.299988	-0.024045	-0.325123	1.76181	-0.282285	0.06936	5.66172	6.91652	-2.130627
259.399994	-0.100201	-0.376279	1.778427	-0.287013	0.069861	7.10498	7.72274	-1.068915
259.5	-0.105188	-0.375344	1.791824	-0.296606	0.070436	7.36026	9.50957	0.3128
259.600006	-0.084003	-0.316781	1.80193	-0.311006	0.071109	6.59958	8.95696	1.702827
259.700012	-0.049393	-0.241316	1.808254	-0.329221	0.071804	7.34888	9.06926	2.808264
259.799988	-0.021512	-0.159855	1.811733	-0.349298	0.072746	7.68237	10.21313	3.33967
259.899994	-0.014989	-0.120637	1.812795	-0.368753	0.073868	7.52753	10.15361	3.172694
260.0	-0.091753	-0.113426	1.811356	-0.386152	0.074971	7.96979	9.86488	2.364954
260.100006	-0.206502	-0.142237	1.807334	-0.400047	0.075783	8.2531	9.66758	1.131679
260.200012	-0.330227	-0.204143	1.800411	-0.410091	0.076227	7.79727	8.70442	-0.126207
260.299988	-0.382089	-0.291432	1.790132	-0.415238	0.076333	7.24256	8.21615	-0.983752
260.399994	-0.349169	-0.356797	1.777564	-0.415249	0.07624	6.62129	7.96522	-1.253744
260.5	-0.26334	-0.381345	1.764009	-0.410887	0.076105	6.27151	7.89242	-1.208941
260.600006	-0.145317	-0.341356	1.750896	-0.402257	0.075997	5.84852	8.13597	-1.122306
260.700012	-0.043716	-0.244974	1.739336	-0.390211	0.075705	6.03471	8.35018	-1.212603
260.799988	-0.005227	-0.112231	1.730371	-0.376133	0.075205	6.67288	8.88277	-1.542176
260.899994	-0.011857	-0.024777	1.724857	-0.359645	0.07464	6.15241	8.49171	-2.089465
261.0	-0.008755	0.004612	1.722883	-0.342057	0.074235	7.07485	8.21872	-2.737335
261.100006	0.006125	0.016159	1.725401	-0.32438	0.073949	7.04315	8.31186	-3.401834
261.200012	0.053663	0.010912	1.732516	-0.307056	0.074035	6.63469	7.6675	-3.976922
261.299988	0.131899	0.038104	1.743705	-0.291051	0.074353	6.52908	7.69105	-4.422931
261.399994	0.182558	0.065955	1.75836	-0.277652	0.07503	5.90133	7.66183	-4.555863
261.5	0.153821	0.091974	1.775541	-0.26837	0.075809	5.67407	7.76481	-4.23514
261.600006	0.015873	0.109886	1.792611	-0.264272	0.076373	5.37473	7.76663	-3.449361
261.700012	-0.169033	0.165585	1.809148	-0.266074	0.076608	6.22825	8.32385	-2.222997
261.799988	-0.37078	0.288129	1.824306	-0.274163	0.076401	6.04609	7.8192	-0.678231
261.899994	-0.441358	0.462225	1.837365	-0.288278	0.075855	6.16213	7.58753	0.887682
262.0	-0.403629	0.625077	1.847494	-0.307562	0.075251	6.81247	8.00782	2.419962
262.100006	-0.228538	0.749457	1.853907	-0.331105	0.074641	6.7009	8.16733	3.490276
262.200012	0.029891	0.838856	1.855903	-0.357408	0.074479	6.66885	8.13854	4.061719
262.299988	0.239415	0.908026	1.852625	-0.384523	0.074603	6.83927	8.30972	4.055603
262.399994	0.379596	0.940753	1.84443	-0.410241	0.074951	7.12319	8.49599	3.488247
262.5	0.290991	0.958746	1.831869	-0.432138	0.075312	7.42314	8.98501	2.506125
262.600006	0.012683	0.959195	1.81513	-0.448412	0.075088	7.93835	9.53023	1.288961
262.700012	-0.369598	0.900042	1.794845	-0.457672	0.074231	8.4047	9.95267	0.105852
262.799988	-0.755367	0.796429	1.772892	-0.459718	0.072898	8.7353	10.3539	-0.895899
262.899994	-0.92849	0.726912	1.751735	-0.452112	0.070953	8.69992	10.4555	-1.56821
263.0	-0.8683	0.680939	1.735164	-0.435933	0.068993	8.49604	10.27051	-2.345087
263.100006	-0.529766	0.686942	1.726018	-0.411497	0.067011	7.90297	9.50304	-3.42541
263.200012	-0.003418	0.615699	1.726812	-0.383004	0.065496	7.16006	8.7359	-4.777134
263.299988	0.520679	0.565052	1.736204	-0.353362	0.064554	6.4246	7.89124	-5.972671
263.399994	0.857122	0.529489	1.751032	-0.325475	0.064141	5.40442	6.70348	-6.652271
263.5	0.927688	0.480837	1.768946	-0.302304	0.064278	4.66037	6.0086	-6.531217
263.600006	0.69109	0.408539	1.787829	-0.286405	0.064589	4.22354	5.59409	-5.466574
263.700012	0.208297	0.31307	1.805138	-0.278565	0.064876	4.15786	5.54784	-3.494575
263.799988	-0.338469	0.150414	1.819589	-0.278678	0.06492	4.13054	5.76623	-1.014932
263.899994	-0.78558	0.029731	1.830776	-0.285521	0.064846	5.25528	6.6643	1.525272
264.0	-0.96867	-0.037884	1.838659	-0.296934	0.064687	5.25957	7.72531	3.54347
264.100006	-0.801279	-0.037863	1.843374	-0.31053	0.06477	5.21648	7.36186	4.585677
264.200012	-0.393921	-0.01887	1.845642	-0.322776	0.064727	6.31416	7.80988	4.420656
264.299988	0.0856	0.049407	1.847201	-0.333544	0.065303	6.74565	8.24816	3.069549
264.399994	0.448219	0.151333	1.849163	-0.339326	0.066026	6.75345	8.29612	0.913801
264.5	0.479522	0.234292	1.851233	-0.34094	0.066367	6.99875	8.16744	-1.749901
264.600006	0.280228	0.246315	1.855046	-0.337521	0.066464	7.20087	8.39514	-3.879603
264.700012	-0.072438	0.314335	1.862006	-0.329812	0.06626	7.41185	8.90087	-5.004623
264.799988	-0.44653	0.447581	1.872309	-0.320821	0.065711	7.65531	9.01381	-5.281412
264.899994	-0.66853	0.543816	1.885251	-0.314441	0.065182	7.95237	9.2808	-4.963293
265.0	-0.715588	0.616527	1.899115	-0.312805	0.064661	8.31607	9.59993	-3.878858
265.100006	-0.53095	0.660401	1.911065	-0.318315	0.064247	8.5196	9.47382	-1.946478
265.200012	-0.220588	0.743363	1.918918	-0.331171	0.06373	8.59316	9.22856	0.549949
265.299988	0.074774	0.826543	1.920931	-0.350798	0.063341	8.2799	8.85365	3.234035
265.399994	0.235677	0.90486	1.916614	-0.374352	0.062959	7.69647	8.51119	5.383389
265.5	0.242537	0.904542	1.90686	-0.398506	0.062348	7.06417	7.95783	6.474041
265.600006	0.079448	0.85849	1.893906	-0.419646	0.061516	6.37669	7.63999	6.158875
265.700012	-0.24555	0.877303	1.879032	-0.434992	0.06075	5.62765	6.8813	4.252315
265.799988	-0.303323	0.916521	1.864324	-0.440253	0.059896	5.00709	6.55607	1.665038
265.899994	-0.35583	0.922092	1.84925	-0.436697	0.058824	4.80733	6.65156	-1.409796
266.0	-0.322281	0.740779	1.834668	-0.424906	0.058032	4.92354	6.6976	-3.746156
266.100006	-0.104083	0.569266	1.820686	-0.406626	0.057911	5.66426	7.48551	-4.922112
266.200012	0.132205	0.404655	1.809354	-0.385029	0.057959	5.73625	7.56612	-5.035824
266.299988	0.283997	0.371174	1.801496	-0.363835	0.05775	6.38869	7.44697	-4.667152
266.399994	0.278779	0.339827	1.798827	-0.3447	0.057725	6.85705	8.12205	-4.074857
266.5	0.108503	0.351374	1.800652	-0.329218	0.057452	6.55824	7.97871	-3.339904
266.600006	-0.082393	0.37813	1.805945	-0.317463	0.05719	6.69503	8.06927	-2.692292
266.700012	-0.254419	0.363991	1.813299	-0.30933	0.056944	6.81212	8.27192	-2.172546
266.799988	-0.291133	0.309138	1.821787	-0.303697	0.056744	7.06767	8.50809	-1.82079
266.899994	-0.184513	0.239011	1.831712	-0.299896	0.057038	7.43899	8.84541	-1.673613
267.0	0.001068	0.182156	1.842467	-0.298288	0.057873	7.85384	8.89883	-1.694367
267.100006	0.180243	0.206865	1.855241	-0.297709	0.05918	8.39051	9.1746	-1.682867
267.200012	0.322033	0.236624	1.868271	-0.299374	0.060792	8.9799	9.62059	-1.694546
267.299988	0.269083	0.277944	1.880955	-0.303453	0.062218	9.51289	10.03071	-1.54833
267.399994	0.071702	0.247471	1.890802	-0.310311	0.062997	9.84988	10.31408	-1.072288
267.5	-0.239359	0.157883	1.896131	-0.320461	0.063141	9.82992	10.48494	-0.200446
267.600006	-0.533901	0.025969	1.896503	-0.333889	0.062772	9.29176	10.59263	1.044353
267.700012	-0.662884	-0.060104	1.89212	-0.349662	0.062165	8.48606	9.97911	2.315564
267.799988	-0.569804	-0.047169	1.883549	-0.36558	0.061711	7.69008	8.85933	3.21841
267.899994	-0.32545	0.061581	1.872453	-0.380019	0.061439	6.90171	7.81502	3.362701
268.0	0.028147	0.208254	1.860827	-0.391111	0.061172	5.9276	6.64835	2.629163
268.100006	0.321716	0.295736	1.848344	-0.397054	0.0609	4.89446	5.87285	1.215502
268.200012	0.44822	0.27547	1.834596	-0.397893	0.060679	4.11486	5.42869	-0.470217
268.299988	0.35455	0.267904	1.820923	-0.392624	0.060329	3.86212	5.36435	-1.732561
268.399994	0.115386	0.334753	1.808035	-0.382349	0.059609	3.75807	5.76634	-2.455252
268.5	-0.173039	0.438351	1.796764	-0.368273	0.05896	4.32408	6.33586	-3.008012
268.600006	-0.37466	0.534306	1.7892	-0.351638	0.057975	4.65906	7.2152	-3.263402
268.700012	-0.43818	0.535077	1.785927	-0.335068	0.057478	4.75434	7.51474	-3.323275
268.799988	-0.274143	0.515754	1.785668	-0.320593	0.05715	5.85211	7.64727	-3.277061
268.899994	-0.014392	0.519218	1.78789	-0.310102	0.057186	6.94988	8.23574	-3.102057
269.0	0.213491	0.546641	1.791795	-0.304454	0.056922	7.66958	8.54309	-2.56484
269.100006	0.328606	0.564222	1.796322	-0.304935	0.05743	8.51338	9.00449	-2.002465
269.200012	0.340001	0.636897	1.800108	-0.309996	0.057404	9.31689	9.59532	-1.140908
269.299988	0.196526	0.700421	1.802589	-0.319287	0.057275	9.63261	10.2112	0.004588
269.399994	-0.010632	0.723938	1.802384	-0.332545	0.057333	9.84664	11.4101	1.024518
269.5	-0.205511	0.716598	1.798949	-0.348219	0.05765	10.26876	12.32069	1.889693
269.600006	-0.368529	0.682394	1.792359	-0.365585	0.057722	10.6851	13.5501	2.364756
269.700012	-0.448764	0.629931	1.783215	-0.38226	0.057729	10.45863	12.95616	2.281082
269.799988	-0.385213	0.574172	1.772685	-0.396213	0.057559	9.2901	10.87536	1.565695
269.899994	-0.259157	0.501847	1.762066	-0.405054	0.057274	7.91418	8.69993	0.358393
270.0	-0.077099	0.349793	1.753509	-0.407468	0.056984	7.46693	7.20396	-1.006682
270.100006	0.0962	0.236162	1.747102	-0.402796	0.057008	6.97405	6.16136	-2.191129
270.200012	0.205175	0.200032	1.743116	-0.391985	0.05703	6.2533	6.39046	-3.049865
270.299988	0.263933	0.232365	1.742096	-0.376982	0.057365	6.21336	6.55639	-3.596938
270.399994	0.229156	0.255048	1.743307	-0.360955	0.057759	8.4956	9.45166	-3.734393
270.5	0.119055	0.262748	1.745822	-0.346363	0.058338	7.33951	10.6452	-3.357225
270.600006	-0.028792	0.228871	1.748523	-0.335898	0.058982	8.07541	9.64478	-2.422326
270.700012	-0.173473	0.200922	1.750156	-0.331238	0.059485	9.38687	11.78971	-1.014177
270.799988	-0.300595	0.151224	1.749311	-0.332539	0.059815	8.99207	11.21804	0.59264
270.899994	-0.330694	0.108661	1.745619	-0.337946	0.060074	9.68209	11.08401	1.978494
271.0	-0.343183	0.078339	1.740021	-0.345845	0.060123	9.93869	10.64819	2.721085
271.100006	-0.230714	0.023446	1.734296	-0.352086	0.060317	8.7677	9.29953	2.548561
271.200012	-0.02383	-0.006523	1.729872	-0.353837	0.06095	6.89506	8.19089	1.372328
271.299988	0.150032	-0.058372	1.72733	-0.350935	0.061716	5.28742	6.8676	-0.476917
271.399994	0.277448	-0.165276	1.726392	-0.342313	0.062927	4.02886	6.15933	-2.285229
271.5	0.287694	-0.259172	1.72702	-0.329862	0.064306	3.61646	5.69664	-3.540147
271.600006	0.175795	-0.261398	1.729673	-0.315826	0.06555	3.49911	6.07133	-4.14184
271.700012	-0.033339	-0.206139	1.73488	-0.303468	0.066444	4.28625	6.12122	-4.233606
271.799988	-0.279937	-0.117622	1.742521	-0.295689	0.066961	6.51699	8.51547	-3.818369
271.899994	-0.462512	-0.008068	1.751953	-0.293827	0.067194	6.27554	9.28198	-2.911203
272.0	-0.592473	0.06812	1.762062	-0.299801	0.067345	6.91214	8.1001	-1.774644
272.100006	-0.460173	0.146027	1.771257	-0.311112	0.067765	8.48641	8.90012	-0.425926
272.200012	-0.234485	0.218865	1.778817	-0.326272	0.068471	8.29234	10.11806	0.834145
272.299988	-0.000669	0.259156	1.784189	-0.343623	0.069079	7.77406	9.91295	1.77503
272.399994	0.144882	0.241351	1.786885	-0.360362	0.06931	8.02593	10.31569	2.229148
272.5	0.137904	0.159219	1.787362	-0.374853	0.069267	7.87933	10.65312	2.203849
272.600006	0.034827	0.115592	1.785563	-0.38512	0.069055	8.14556	9.96091	1.667372
272.700012	-0.121232	0.156877	1.781015	-0.391216	0.068867	8.30337	9.80022	0.77279
272.799988	-0.240545	0.19397	1.77404	-0.393983	0.068624	8.82445	9.54169	-0.176649
272.899994	-0.231447	0.183225	1.76525	-0.393566	0.06872	8.9919	9.54982	-0.933871
273.0	-0.136048	0.146421	1.756953	-0.390887	0.069647	8.9975	10.00523	-1.464104
273.100006	0.052442	0.187736	1.749847	-0.384178	0.070925	8.88646	10.31023	-1.818908
273.200012	0.184917	0.249351	1.745479	-0.375043	0.072319	8.48036	10.29331	-2.215634
273.299988	0.254176	0.2876	1.744367	-0.364411	0.073639	8.11316	10.19782	-2.706008
273.399994	0.174384	0.277524	1.746726	-0.35337	0.074678	7.81636	9.6572	-3.085077
273.5	0.010401	0.279278	1.750285	-0.343274	0.075542	7.422	8.99925	-3.276831
273.600006	-0.200617	0.29009	1.753594	-0.335006	0.075904	6.76334	8.26893	-2.854439
273.700012	-0.335775	0.299444	1.756976	-0.330796	0.076669	6.19699	7.4065	-2.200891
273.799988	-0.404784	0.428793	1.759706	-0.329573	0.076698	6.04863	6.92498	-1.094789
273.899994	-0.376346	0.530759	1.761512	-0.333481	0.07737	5.71917	6.7356	-0.077529
274.0	-0.242499	0.637682	1.761796	-0.34011	0.077695	6.42416	7.24592	0.875726
274.100006	-0.148741	0.670547	1.760817	-0.349587	0.078021	6.81107	8.82304	1.507538
274.200012	-0.050993	0.672635	1.758283	-0.360409	0.078025	6.11677	8.49139	1.636702
274.299988	-0.019837	0.636245	1.753821	-0.369984	0.077528	6.97239	8.94583	1.381242
274.399994	0.03532	0.539693	1.748046	-0.378306	0.07755	7.40966	9.73653	0.516855
274.5	0.015658	0.458978	1.740644	-0.38215	0.077622	7.52552	9.53312	-0.339221
274.600006	0.017799	0.410836	1.732261	-0.381275	0.077854	7.7865	9.42468	-1.147692
274.700012	-0.008583	0.355445	1.724082	-0.375001	0.078168	7.9634	9.2626	-1.562425
274.799988	-0.016016	0.353927	1.718425	-0.365173	0.078822	7.7223	8.93159	-2.015626
274.899994	-0.037291	0.422569	1.716224	-0.353059	0.079644	7.45922	8.8544	-2.524718
275.0	-0.049847	0.466092	1.718042	-0.340053	0.080534	6.95461	8.88288	-3.11857
275.100006	-0.018578	0.466562	1.723988	-0.327316	0.081557	6.62664	8.80387	-3.62564
275.200012	0.032715	0.449474	1.733129	-0.315781	0.082824	6.297	8.55123	-3.907769
275.299988	0.051521	0.468231	1.7443	-0.305316	0.084134	5.82199	8.03855	-3.879683
275.399994	-0.006616	0.500514	1.756731	-0.296506	0.085075	5.42194	7.47341	-3.500696
275.5	-0.157401	0.573263	1.770044	-0.290363	0.085244	5.09475	6.86578	-2.803931
275.600006	-0.312737	0.658805	1.783716	-0.287171	0.084826	4.96566	6.5671	-1.931155
275.700012	-0.440948	0.74621	1.797277	-0.288012	0.084114	5.08757	6.64792	-0.967229
275.799988	-0.432258	0.870662	1.8107	-0.293197	0.083309	5.99346	7.24079	-0.104063
275.899994	-0.271288	1.013363	1.823537	-0.302274	0.082738	6.02332	8.13575	0.591795
276.0	-0.050916	1.170537	1.834661	-0.315292	0.082572	6.38668	7.89263	0.979043
276.100006	0.191999	1.333788	1.843003	-0.331652	0.0826	6.95146	8.3945	1.196189
276.200012	0.337215	1.56798	1.848411	-0.348797	0.082959	6.9822	8.86918	1.42707
276.299988	0.307426	1.773218	1.848561	-0.366824	0.083047	7.18564	9.10587	1.581434
276.399994	0.071305	1.917018	1.84354	-0.384339	0.08277	7.24755	9.20201	1.714366
276.5	-0.279357	1.991223	1.834091	-0.399734	0.082194	7.26244	9.13039	1.77485
276.600006	-0.593087	2.063409	1.821418	-0.412275	0.081204	6.8736	8.69404	1.674125
276.700012	-0.796419	2.135942	1.806361	-0.420711	0.079993	6.3012	8.03587	1.341722
276.799988	-0.731088	2.147095	1.789122	-0.425783	0.078423	5.99749	7.52651	0.79305
276.899994	-0.498656	2.113157	1.770549	-0.426286	0.077113	5.89721	7.23425	0.157671
277.0	-0.0854	2.062544	1.751803	-0.423147	0.076179	5.98409	7.27001	-0.531949
277.100006	0.28402	2.028539	1.73402	-0.416611	0.07523	6.27747	7.3199	-1.220881
277.200012	0.550186	1.964075	1.718345	-0.406303	0.074436	7.41605	8.74253	-2.019902
277.299988	0.653032	1.874076	1.706842	-0.392915	0.073737	7.22723	9.10919	-2.838083
277.399994	0.552169	1.791978	1.700504	-0.377167	0.073351	7.20052	8.42405	-3.636638
277.5	0.35483	1.714584	1.699499	-0.359318	0.073249	7.77949	9.19162	-4.259626
277.600006	0.107941	1.668112	1.703627	-0.340441	0.073524	7.57938	9.58676	-4.660218
277.700012	-0.055111	1.645157	1.711983	-0.321701	0.074405	7.33951	9.29632	-4.706683
277.799988	-0.170296	1.631901	1.723219	-0.304119	0.075603	7.22452	8.94572	-4.353347
277.899994	-0.208972	1.589942	1.735115	-0.288737	0.076862	6.99113	8.45092	-3.638656
278.0	-0.232339	1.488565	1.747809	-0.276977	0.077879	6.82193	7.72852	-2.586768
278.100006	-0.264672	1.376605	1.760626	-0.269632	0.078585	6.42013	7.452	-1.488604
278.200012	-0.28804	1.309405	1.773265	-0.266974	0.078855	6.1285	7.11393	-0.432012
278.299988	-0.287577	1.247899	1.78556	-0.26908	0.078687	5.8113	7.22665	0.415538
278.399994	-0.235274	1.158833	1.796968	-0.2752	0.078301	5.73012	7.38927	0.946734
278.5	-0.143683	1.108603	1.806372	-0.285075	0.078111	5.73388	7.59813	1.081922
278.600006	0.010016	1.098588	1.813178	-0.298144	0.078072	5.91464	7.63453	0.994424
278.700012	0.102769	1.13094	1.817567	-0.313414	0.078391	6.56297	7.97046	0.784705
278.799988	0.118219	1.162166	1.81854	-0.330185	0.078962	6.25899	7.87904	0.572363
278.899994	0.066231	1.145241	1.816037	-0.346907	0.07945	6.75791	7.70465	0.463066
279.0	-0.056595	1.068087	1.810336	-0.363327	0.079864	6.84426	8.10299	0.459837
279.100006	-0.239908	0.934204	1.801805	-0.3778	0.080142	6.76816	8.27631	0.532183
279.200012	-0.349035	0.833519	1.79075	-0.389661	0.080266	6.96065	8.56129	0.572228
279.299988	-0.359505	0.746942	1.778835	-0.398525	0.080375	6.86852	8.60144	0.49355
279.399994	-0.292547	0.699088	1.767044	-0.404113	0.080635	6.87273	8.57735	0.163635
279.5	-0.19542	0.64804	1.755543	-0.407381	0.080889	6.95531	8.55444	-0.415653
279.600006	-0.109198	0.532044	1.745522	-0.408338	0.080811	6.97764	8.52436	-1.065591
279.700012	-0.07659	0.398875	1.736395	-0.407281	0.08032	6.9145	8.24784	-1.663282
279.799988	-0.081872	0.283153	1.727651	-0.404061	0.079406	6.64284	7.88011	-2.055904
279.899994	-0.081542	0.17215	1.719328	-0.399318	0.078183	6.34806	7.5461	-2.185448
280.0	-0.058765	0.114042	1.71143	-0.392454	0.076973	5.98286	7.36218	-2.062654
280.100006	-0.023095	0.106286	1.705019	-0.383896	0.076052	5.71961	7.28061	-1.845022
280.200012	0.020824	0.096564	1.700668	-0.373443	0.075235	5.59551	7.112	-1.703151
280.299988	0.041327	0.050816	1.698983	-0.361888	0.074769	5.8409	7.20053	-1.676301
280.399994	0.055512	-0.000233	1.699646	-0.350133	0.07437	6.37985	7.82102	-1.816469
280.5	0.025574	-0.001709	1.702205	-0.339495	0.073973	6.35848	8.02859	-1.959307
280.600006	-0.011477	0.00276	1.705855	-0.329706	0.073795	6.80468	7.93717	-1.947688
280.700012	-0.012043	0.013603	1.709296	-0.321967	0.073664	6.90636	8.28595	-1.77615
280.799988	-0.003805	0.006822	1.712629	-0.316827	0.073869	6.90863	8.30854	-1.412459
280.899994	0.009629	-0.033925	1.715633	-0.313495	0.074293	7.18327	8.35821	-0.923668
281.0	0.029307	-0.064383	1.718613	-0.311106	0.074902	7.45126	8.44792	-0.525373
281.100006	0.01724	-0.050177	1.721337	-0.309685	0.075455	7.84544	8.72476	-0.35465
281.200012	-0.042899	-0.026209	1.724314	-0.30837	0.076015	8.26659	9.16978	-0.422078
281.299988	-0.108636	0.035285	1.72832	-0.307592	0.076509	8.56514	9.60346	-0.735258
281.399994	-0.19333	0.093462	1.73371	-0.306795	0.076808	8.86097	10.1095	-1.210199
281.5	-0.25306	0.13266	1.740226	-0.30607	0.077081	8.83846	10.03114	-1.629434
281.600006	-0.303465	0.144061	1.746837	-0.305569	0.077183	8.58143	9.51107	-1.910047
281.700012	-0.324946	0.15018	1.753322	-0.305285	0.077167	8.11018	8.85312	-2.033748
281.799988	-0.283678	0.088399	1.760518	-0.305708	0.076984	7.77783	8.29665	-1.917709
281.899994	-0.230387	0.091979	1.768216	-0.308233	0.076881	7.22075	7.7874	-1.820138
282.0	-0.154053	0.124567	1.776321	-0.312435	0.076176	6.47233	7.5005	-1.442685
282.100006	-0.034595	0.088606	1.785297	-0.32096	0.075956	5.90755	7.53904	-1.088802
282.200012	0.025352	0.110012	1.792898	-0.332876	0.075072	5.30257	7.45778	-0.389997
282.299988	0.030498	0.083972	1.797557	-0.350665	0.074559	5.00034	7.49707	0.321179
282.399994	-0.008691	0.057995	1.797125	-0.372144	0.073463	5.06261	7.58828	1.568759
282.5	-0.113399	-0.001364	1.789567	-0.39759	0.07241	5.16341	7.51784	2.886592
282.600006	-0.206347	-0.034139	1.774774	-0.42386	0.071105	5.41195	7.42085	3.997535
282.700012	-0.278793	-0.055342	1.755442	-0.44684	0.069817	5.79256	7.50564	4.41045
282.799988	-0.282198	-0.024375	1.73455	-0.462097	0.068504	5.95125	7.45222	3.696633
282.899994	-0.186337	-0.038248	1.715104	-0.466806	0.067332	6.11134	7.32354	1.815335
283.0	-0.047923	-0.111707	1.698274	-0.460751	0.066231	6.11869	7.54246	-0.682768
283.100006	0.100102	-0.172185	1.685518	-0.443647	0.06545	6.09741	7.75967	-3.016433
283.200012	0.213721	-0.179597	1.677797	-0.418211	0.064786	6.19121	8.02709	-4.748295
283.299988	0.252358	-0.124312	1.674527	-0.387382	0.064331	6.35568	8.30897	-5.742828
283.399994	0.22592	0.000417	1.677125	-0.354519	0.064142	6.63373	8.59341	-6.055846
283.5	0.193686	0.174292	1.685559	-0.32359	0.06461	7.09499	9.0319	-5.873359
283.600006	0.122427	0.339833	1.699439	-0.298048	0.065295	7.8274	9.65142	-5.310957
283.700012	0.044172	0.456477	1.716756	-0.278785	0.066146	8.5887	10.13487	-4.422799
283.799988	-0.076178	0.484115	1.735555	-0.266808	0.066769	9.50413	10.70814	-3.263796
283.899994	-0.156785	0.496018	1.755117	-0.260981	0.067259	10.30922	10.99516	-1.999259
284.0	-0.245146	0.532062	1.775005	-0.260328	0.067685	10.42202	10.79828	-0.810547
284.100006	-0.255292	0.587642	1.793612	-0.263506	0.067996	9.67928	10.24867	0.135678
284.200012	-0.267065	0.639122	1.810953	-0.269601	0.068147	8.65937	9.38314	0.787993
284.299988	-0.279495	0.714184	1.825851	-0.278047	0.068085	7.96673	8.68686	1.179748
284.399994	-0.266202	0.800969	1.836757	-0.288461	0.067806	7.31858	8.0773	1.315322
284.5	-0.267273	0.850844	1.843384	-0.301248	0.067216	6.65536	7.69651	1.555932
284.600006	-0.251919	0.86741	1.844054	-0.316877	0.066529	6.19182	7.45007	1.666158
284.700012	-0.244582	0.874178	1.839373	-0.334617	0.065492	5.78976	7.33199	1.881928
284.799988	-0.16704	0.920001	1.830408	-0.35429	0.064558	5.59656	7.31658	1.946801
284.899994	-0.14404	0.905321	1.817862	-0.373776	0.063475	5.62126	7.53176	1.770596
285.0	-0.048673	0.882834	1.803789	-0.391147	0.062619	5.71348	7.48819	1.396087
285.100006	0.031775	0.878131	1.78864	-0.404575	0.061845	5.8529	7.3761	0.743011
285.200012	0.106929	0.851556	1.773929	-0.414539	0.061557	5.98619	7.38948	-0.177313
285.299988	0.137168	0.830039	1.759896	-0.418903	0.0615	6.00204	7.24753	-1.078849
285.399994	0.063136	0.835159	1.747321	-0.417923	0.061563	6.05319	7.36261	-1.840103
285.5	-0.074256	0.844642	1.736704	-0.412759	0.061439	5.99101	7.42599	-2.494767
285.600006	-0.214194	0.847416	1.729082	-0.40368	0.060865	5.9932	7.44119	-3.006221
285.700012	-0.315541	0.808292	1.724721	-0.392531	0.059861	6.082	7.53144	-3.324021
285.799988	-0.342722	0.783626	1.724027	-0.37976	0.058942	6.18963	7.54696	-3.464264
285.899994	-0.222407	0.718118	1.727006	-0.366861	0.058	6.30313	7.6372	-3.314568
286.0	-0.075658	0.635584	1.731935	-0.354818	0.057111	6.38966	7.74265	-2.936073
286.100006	0.141261	0.537439	1.737853	-0.344587	0.056255	6.5247	7.76385	-2.306872
286.200012	0.239802	0.439259	1.743485	-0.337523	0.055329	6.64074	7.97699	-1.485741
286.299988	0.278243	0.399042	1.747934	-0.333823	0.054633	6.76264	8.32738	-0.579128
286.399994	0.306472	0.335828	1.751331	-0.333325	0.054219	6.72726	8.13104	0.420341
286.5	0.262015	0.316965	1.752897	-0.335897	0.054298	6.83472	8.12012	1.113082
286.600006	0.184506	0.289019	1.753034	-0.340636	0.054808	6.97712	8.11777	1.471136
286.700012	0.111304	0.2076	1.751674	-0.346267	0.055414	7.04823	8.11252	1.406765
286.799988	-0.037999	0.147406	1.748417	-0.351721	0.056318	7.10717	8.13554	0.919332
286.899994	-0.166548	0.098528	1.743296	-0.355631	0.057213	6.9815	8.12515	0.217909
287.0	-0.283888	0.088411	1.736907	-0.357165	0.057941	6.88604	8.19356	-0.556541
287.100006	-0.351734	0.084986	1.729977	-0.354715	0.058441	6.86248	8.17376	-1.19426
287.200012	-0.388343	0.087199	1.72465	-0.348338	0.0589	7.05051	8.34858	-1.822128
287.299988	-0.427384	0.084592	1.723131	-0.338642	0.05945	7.24055	8.44878	-2.568075
287.399994	-0.331152	0.065582	1.727408	-0.325435	0.059737	7.20762	8.4734	-3.29644
287.5	-0.143544	0.070429	1.736751	-0.309786	0.059759	7.37182	8.5098	-3.98651
287.600006	-0.014905	0.082404	1.75069	-0.295958	0.059782	7.45493	8.50958	-4.441136
287.700012	0.020435	0.050898	1.766839	-0.28576	0.059498	7.40335	8.48507	-4.409478
287.799988	0.027547	0.042868	1.78191	-0.280234	0.059077	7.33522	8.3975	-3.618378
287.899994	-0.010864	0.01045	1.793733	-0.282644	0.058395	7.17881	8.17237	-1.987694
288.0	-0.080531	-0.023441	1.800831	-0.293877	0.057639	6.83656	7.90527	0.376755
288.100006	-0.125769	-0.084774	1.802482	-0.314306	0.056703	6.34447	7.64994	3.013458
288.200012	-0.163243	-0.111597	1.798213	-0.341159	0.055973	5.79738	7.2713	5.151886
288.299988	-0.091035	-0.091365	1.790773	-0.370444	0.055573	5.19179	6.87348	6.138279
288.399994	0.06824	-0.056446	1.782059	-0.397384	0.05565	4.61632	6.44473	5.72716
288.5	0.181704	-0.079888	1.773849	-0.417802	0.056146	4.12029	6.08043	3.57771
288.600006	0.16235	-0.156945	1.766511	-0.42944	0.056684	4.22783	6.09296	0.560741
288.700012	0.099241	-0.196448	1.760361	-0.432657	0.057433	4.20375	5.96439	-2.437586
288.799988	-0.012493	-0.181873	1.754566	-0.427892	0.058455	5.4708	6.9511	-4.514943
288.899994	-0.179013	-0.191824	1.749485	-0.417338	0.059349	6.45902	8.52008	-5.286423
289.0	-0.375529	-0.169005	1.745851	-0.404018	0.059782	6.2935	7.94445	-4.895659
289.100006	-0.548198	-0.132481	1.743296	-0.390971	0.05986	6.88052	8.39579	-3.728435
289.200012	-0.53409	-0.076099	1.741529	-0.38008	0.059809	7.55819	8.59683	-2.096555
289.299988	-0.415918	-0.01304	1.739847	-0.371995	0.059612	8.80457	10.1762	-0.414908
289.399994	-0.163095	0.022638	1.73845	-0.365657	0.059624	8.86141	10.85438	0.881943
289.5	0.117436	0.071183	1.737668	-0.360012	0.059785	9.38547	10.8441	1.373012
289.600006	0.387948	0.036401	1.739474	-0.352576	0.060366	9.98484	11.60911	0.890206
289.700012	0.533462	-0.040663	1.743944	-0.342538	0.061558	10.36702	11.38162	-0.512318
289.799988	0.465193	-0.092094	1.752043	-0.329985	0.063023	10.39356	11.13368	-2.34984
289.899994	0.315679	-0.16452	1.763826	-0.314711	0.064777	10.01234	10.73448	-3.851639
290.0	0.125512	-0.163118	1.778457	-0.298334	0.066935	9.38949	10.37178	-4.823679
290.100006	-0.103016	-0.129273	1.796258	-0.282902	0.069225	8.91247	10.02289	-5.246367
290.200012	-0.295033	-0.077699	1.817149	-0.27164	0.071367	8.34742	9.74402	-5.156234
290.299988	-0.449984	-0.025808	1.838441	-0.266241	0.072815	7.56528	9.19302	-4.378554
290.399994	-0.543307	-0.014787	1.85787	-0.267732	0.073686	6.81519	8.47565	-2.729946
290.5	-0.598689	0.0685	1.872939	-0.276952	0.073689	6.01439	7.83911	-0.509135
290.600006	-0.557113	0.241896	1.882102	-0.293277	0.073177	5.4194	7.2881	2.0326
290.700012	-0.429705	0.489385	1.88478	-0.315412	0.072615	4.98046	6.84651	4.387043
290.799988	-0.211823	0.729336	1.881794	-0.340961	0.072157	4.847	6.58669	6.031523
290.899994	0.039483	0.950175	1.874811	-0.367245	0.072004	4.88168	6.52288	6.513366
291.0	0.19837	1.142166	1.864916	-0.391395	0.071993	5.08626	6.79394	5.645608
291.100006	0.266987	1.253517	1.853888	-0.41026	0.072052	5.22191	7.19304	3.542161
291.200012	0.162559	1.243975	1.841432	-0.421983	0.072094	5.37666	7.25235	0.716634
291.299988	-0.063179	1.138157	1.827685	-0.425519	0.07208	5.78871	7.65134	-2.095933
291.399994	-0.259681	1.051978	1.813399	-0.42206	0.072474	6.07438	8.13682	-4.196822
291.5	-0.42035	1.02089	1.800694	-0.411328	0.072804	6.07911	8.10374	-5.128182
291.600006	-0.432022	0.967597	1.792376	-0.395025	0.073174	6.23447	8.1061	-5.113078
291.700012	-0.418548	0.955175	1.789323	-0.376827	0.072802	6.55316	8.3717	-4.810676
291.799988	-0.199171	0.912711	1.793028	-0.358315	0.072344	6.7855	8.35992	-4.508783
291.899994	-0.002915	0.865355	1.802094	-0.343387	0.072095	7.05077	8.4992	-4.169333
292.0	0.185413	0.80664	1.813873	-0.333877	0.071892	7.28022	8.70571	-3.523473
292.100006	0.279982	0.785296	1.82589	-0.330401	0.071954	7.18748	8.68183	-2.457863
292.200012	0.314684	0.751873	1.836185	-0.332408	0.072128	6.80249	8.52297	-1.054062
292.299988	0.195651	0.695867	1.843596	-0.338353	0.072466	6.42565	8.20855	0.40424
292.399994	-0.021268	0.563361	1.849594	-0.345281	0.072815	6.33474	8.02923	1.692166
292.5	-0.210116	0.412305	1.853465	-0.351556	0.072981	6.19979	7.87101	2.213289
292.600006	-0.378827	0.362252	1.857053	-0.355042	0.07301	6.04303	7.72617	1.896124
292.700012	-0.358886	0.341048	1.861369	-0.354425	0.073241	6.00922	7.85945	0.803562
292.799988	-0.232566	0.374825	1.866505	-0.350442	0.073693	6.30374	8.18778	-0.747903
292.899994	-0.053792	0.390629	1.870974	-0.344246	0.07434	6.57085	8.46644	-2.179933
293.0	0.074166	0.394589	1.873576	-0.337812	0.07509	6.58442	8.29259	-2.901774
293.100006	0.138262	0.429065	1.874221	-0.332936	0.075443	6.96039	8.52639	-2.788111
293.200012	0.031216	0.46187	1.87341	-0.33111	0.075461	7.21217	8.84188	-2.082115
293.299988	-0.155512	0.454651	1.871346	-0.331684	0.075059	7.67834	9.30885	-1.11993
293.399994	-0.372986	0.453559	1.868946	-0.333629	0.074175	8.14136	9.75001	-0.232179
293.5	-0.522893	0.489407	1.867867	-0.335459	0.07301	8.52906	9.92858	0.184687
293.600006	-0.496817	0.546637	1.869287	-0.335579	0.071873	8.89793	10.32768	-0.040687
293.700012	-0.321195	0.606471	1.873409	-0.333777	0.071024	8.85502	10.25477	-0.90527
293.799988	-0.069645	0.697628	1.879423	-0.330781	0.070354	8.28761	9.7195	-1.997856
293.899994	0.182283	0.748849	1.886024	-0.328469	0.069895	7.15814	8.63569	-2.770455
294.0	0.321988	0.777198	1.890494	-0.328825	0.069357	5.73686	7.29495	-2.818303
294.100006	0.255378	0.7489	1.890587	-0.333729	0.06861	4.55423	6.12443	-1.88442
294.200012	0.044933	0.697447	1.884838	-0.344768	0.067517	3.66069	5.3818	-0.029793
294.299988	-0.198477	0.638244	1.872795	-0.36156	0.066058	3.61007	5.1117	2.263206
294.399994	-0.369985	0.541945	1.855118	-0.381886	0.064712	3.588	5.10464	4.208777
294.5	-0.363465	0.478605	1.83528	-0.401075	0.063941	4.6383	5.90422	4.990386
294.600006	-0.195286	0.522058	1.817621	-0.414269	0.063876	5.84292	7.71321	4.069335
294.700012	-0.074987	0.560346	1.805433	-0.419538	0.064698	5.13066	7.52148	1.62147
294.799988	0.246599	0.630313	1.798342	-0.413637	0.064878	5.793	7.39366	-1.740177
294.899994	0.277508	0.694307	1.79604	-0.400046	0.065068	7.31359	9.17535	-4.586603
295.0	0.129861	0.797707	1.796727	-0.379775	0.064527	7.05699	9.30135	-6.411303
295.100006	-0.091748	0.887301	1.800982	-0.356358	0.063596	6.8454	8.24912	-6.897243
295.200012	-0.228835	0.974776	1.809221	-0.334982	0.06288	7.17819	8.45991	-6.337496
295.299988	-0.124077	1.076594	1.820494	-0.318573	0.062746	6.74557	7.87433	-4.95863
295.399994	0.070996	1.205743	1.832761	-0.309265	0.063141	6.68733	7.69244	-3.020147
295.5	0.275769	1.283077	1.84514	-0.306068	0.063647	6.56192	7.88964	-0.826061
295.600006	0.403392	1.304957	1.855838	-0.30778	0.064153	7.16514	8.31667	1.045943
295.700012	0.334755	1.260324	1.864268	-0.31239	0.064616	8.11044	9.98018	2.274733
295.799988	0.182636	1.15284	1.871273	-0.317942	0.06506	7.72222	10.06679	2.641918
295.899994	-0.027169	1.095658	1.878348	-0.322303	0.0658	9.35797	10.33934	2.065546
296.0	-0.252337	1.156187	1.885881	-0.325279	0.066585	10.45705	12.04182	0.750334
296.100006	-0.419936	1.29959	1.893528	-0.327114	0.067191	11.07902	11.96688	-0.904093
296.200012	-0.496784	1.372627	1.900046	-0.328492	0.067422	12.15909	12.57034	-2.29767
296.299988	-0.45518	1.32245	1.904638	-0.330711	0.067427	12.56746	12.3952	-2.900906
296.399994	-0.324978	1.281773	1.906343	-0.336387	0.067309	10.79282	10.92	-2.552241
296.5	-0.066899	1.203061	1.90442	-0.347111	0.067176	8.18786	9.41729	-1.280809
296.600006	0.18521	1.053248	1.898054	-0.362404	0.067169	6.57786	7.63753	0.622375
296.700012	0.326145	0.826867	1.887049	-0.38056	0.067242	4.79813	6.17464	2.581141
296.799988	0.315818	0.602945	1.87263	-0.398989	0.067155	3.72296	5.43832	3.938438
296.899994	0.145334	0.397116	1.856532	-0.414662	0.066986	3.452	5.11085	4.216089
297.0	-0.111624	0.200973	1.84031	-0.425231	0.066491	3.38307	5.32613	3.241097
297.100006	-0.272857	0.040399	1.824403	-0.428779	0.066177	4.34335	5.49902	1.235351
297.200012	-0.296531	-0.001322	1.80936	-0.424831	0.066174	5.25834	7.42973	-1.238265
297.299988	-0.201977	-0.005351	1.795781	-0.412971	0.066489	5.074	8.19378	-3.20447
297.399994	-0.021837	-0.051493	1.785487	-0.394047	0.06685	5.76891	7.71257	-4.465623
297.5	0.130843	-0.069231	1.780789	-0.369612	0.067293	7.75164	9.15715	-5.165623
297.600006	0.195892	-0.057865	1.782981	-0.343512	0.067462	8.15493	9.78288	-5.557271
297.700012	0.180602	-0.066781	1.791694	-0.31803	0.067388	7.87994	8.9348	-5.705947
297.799988	0.113704	-0.065195	1.805407	-0.295863	0.067263	8.46653	9.40134	-5.527783
297.899994	0.007219	-0.023453	1.821972	-0.278694	0.067517	8.25547	9.38154	-4.981966
298.0	-0.070629	0.047081	1.839835	-0.267414	0.06775	8.14162	9.08125	-4.080724
298.100006	-0.156526	0.182189	1.858301	-0.262327	0.068279	7.64506	9.16593	-2.793067
298.200012	-0.191768	0.409145	1.875333	-0.263314	0.068702	7.37209	8.88138	-1.452918
298.299988	-0.212496	0.611004	1.890933	-0.269948	0.068992	7.12074	8.67627	-0.105348
298.399994	-0.239252	0.805826	1.903674	-0.281275	0.069104	7.19264	8.6738	1.069835
298.5	-0.257849	0.946336	1.913807	-0.296988	0.069056	7.54435	8.82603	1.964818
298.600006	-0.186702	1.053207	1.920536	-0.315152	0.068837	7.79525	8.83075	2.629033
298.700012	-0.335141	1.241913	1.923473	-0.337702	0.068461	8.56172	9.21732	2.543165
298.799988	-0.22584	1.337206	1.922336	-0.358885	0.068069	8.55647	9.7286	2.474426
298.899994	-0.215642	1.478222	1.91716	-0.380034	0.06742	7.88441	9.05599	2.026313
299.0	-0.26536	1.631428	1.908166	-0.399449	0.066392	8.48553	9.72379	1.468006
299.100006	-0.229271	1.720255	1.895746	-0.414659	0.065163	7.98845	9.76564	0.892817
299.200012	-0.222225	1.706326	1.880534	-0.425635	0.063911	7.70418	9.34996	0.198738
299.299988	-0.131787	1.564577	1.86379	-0.430565	0.063021	7.52	9.42628	-0.404399
299.399994	0.033347	1.375509	1.847532	-0.428677	0.062656	7.47149	9.10983	-0.987113
299.5	0.16261	1.206841	1.833311	-0.421481	0.062437	7.83099	9.06755	-1.621735
299.600006	0.203027	1.111218	1.822471	-0.410487	0.062255	8.15055	9.08328	-2.2565
299.700012	0.101804	1.072708	1.814781	-0.397877	0.061871	8.71936	9.54233	-2.938575
299.799988	-0.084202	1.008044	1.810339	-0.38516	0.061321	8.31738	9.65484	-3.368445
299.899994	-0.266978	0.941017	1.80825	-0.372736	0.060825	7.89895	9.67476	-3.537756
300.0	-0.328619	0.890914	1.807519	-0.360924	0.060502	7.68447	9.4614	-3.300322
300.100006	-0.226317	0.816101	1.807344	-0.349092	0.060297	6.60851	8.81287	-2.774351
300.200012	-0.080342	0.698371	1.807953	-0.337385	0.060437	6.0291	7.94413	-2.165457
300.299988	0.129728	0.526928	1.810497	-0.324677	0.060897	4.97136	6.72918	-1.729805
300.399994	0.272841	0.377708	1.81592	-0.311847	0.061536	4.55712	5.94255	-1.655249
300.5	0.338894	0.258294	1.826038	-0.298588	0.062423	4.55695	5.95914	-2.05323
300.600006	0.309355	0.149942	1.840199	-0.28671	0.063676	5.42141	6.60328	-2.792539
300.700012	0.168181	0.146122	1.857727	-0.277111	0.065206	7.78886	9.46632	-3.430737
300.799988	0.049349	0.181102	1.875993	-0.272172	0.066889	7.02852	9.56042	-3.769401
300.899994	-0.069341	0.225047	1.893049	-0.273004	0.068534	6.93622	8.99047	-3.508828
301.0	-0.218485	0.27739	1.907249	-0.27992	0.06986	8.08934	10.43783	-2.410532
301.100006	-0.369087	0.360289	1.917615	-0.293145	0.070645	9.64565	12.35377	-0.680313
301.200012	-0.519359	0.461328	1.923118	-0.311413	0.071047	9.70057	11.14728	1.415802
301.299988	-0.600186	0.567317	1.923936	-0.333234	0.070951	11.14785	11.96474	3.342772
301.399994	-0.584843	0.674445	1.920823	-0.356248	0.070577	10.88731	11.3813	4.63647
301.5	-0.489267	0.804637	1.914636	-0.379464	0.069951	9.33677	10.32179	4.967388
301.600006	-0.299157	0.896964	1.905489	-0.400358	0.06881	8.01533	9.74027	4.278778
301.700012	-0.081613	0.947345	1.893774	-0.417763	0.067884	7.26235	9.21464	2.82003
301.799988	0.149411	0.945205	1.879324	-0.430702	0.067056	7.23258	9.64382	0.884817
301.899994	0.243931	0.876694	1.861807	-0.437279	0.066496	6.98447	9.79444	-0.951263
302.0	0.257821	0.728529	1.842221	-0.436293	0.066511	7.95657	9.92676	-2.122752
302.100006	0.163261	0.617086	1.822817	-0.427475	0.06666	8.14206	10.10939	-2.654118
302.200012	-0.048486	0.593638	1.806672	-0.410754	0.066852	7.74936	9.66833	-2.929406
302.299988	-0.249062	0.688449	1.797253	-0.38706	0.067023	8.35373	9.43496	-3.486358
302.399994	-0.339394	0.761067	1.797505	-0.358907	0.067087	7.49408	8.73632	-4.498628
302.5	-0.35463	0.790777	1.808314	-0.328713	0.067454	7.10454	7.96843	-5.675215
302.600006	-0.193229	0.798528	1.82759	-0.300182	0.068187	6.11633	7.47812	-6.681738
302.700012	-0.040631	0.824999	1.852965	-0.276674	0.06873	5.16718	6.98996	-6.968998
302.799988	0.05443	0.862047	1.880455	-0.262082	0.06875	4.49897	6.71472	-6.584612
302.899994	0.036307	0.912723	1.90604	-0.258365	0.068471	4.54346	6.60371	-5.077306
303.0	-0.038397	0.968959	1.926885	-0.266865	0.068028	4.866	7.21638	-2.392093
303.100006	-0.123339	1.064399	1.94028	-0.285861	0.067627	7.09324	8.85515	1.023798
303.200012	-0.176344	1.097137	1.945781	-0.313064	0.067497	7.06242	8.25897	4.516737
303.299988	-0.19356	1.093695	1.94319	-0.343445	0.067467	7.26034	8.29933	7.315526
303.399994	-0.198005	1.124148	1.93566	-0.37309	0.067616	8.85291	9.31324	8.552618
303.5	-0.090151	1.099315	1.925898	-0.397192	0.06817	9.48968	11.09985	7.740782
303.600006	-0.248405	1.177261	1.915925	-0.412495	0.068926	10.07355	11.26932	5.435497
303.700012	-0.191286	1.229372	1.904845	-0.418038	0.069196	11.07087	12.20818	1.730988
303.799988	-0.185495	1.270636	1.8925	-0.413335	0.068779	12.54329	13.16952	-2.256595
303.899994	-0.282965	1.221387	1.880463	-0.401437	0.068269	13.57065	13.65683	-4.887707
304.0	-0.353675	1.17176	1.870242	-0.38491	0.067473	13.71182	13.66914	-6.0424
304.100006	-0.375465	1.062195	1.86385	-0.367126	0.066443	12.68788	13.56926	-5.922962
304.200012	-0.284071	0.937386	1.862324	-0.351015	0.065114	10.79667	11.9626	-5.231918
304.299988	-0.101076	0.83467	1.865001	-0.338424	0.063959	9.1512	10.44105	-4.276301
304.399994	0.150099	0.726286	1.870484	-0.330205	0.063163	7.61546	9.29247	-2.961814
304.5	0.353578	0.640878	1.875933	-0.327088	0.062803	6.1144	8.0029	-1.369722
304.600006	0.433487	0.576486	1.879224	-0.32873	0.062567	4.91566	6.93675	0.203166
304.700012	0.287753	0.454465	1.879993	-0.333932	0.062366	4.39213	6.3274	1.522187
304.799988	0.011688	0.27101	1.878738	-0.340646	0.061865	4.3338	6.3683	2.190322
304.899994	-0.339605	0.066471	1.877042	-0.34695	0.061367	4.38004	6.52331	1.994579
305.0	-0.547507	-0.064887	1.876549	-0.351402	0.060786	4.78499	6.76686	0.877351
305.100006	-0.52315	-0.173394	1.878752	-0.352827	0.060547	5.17821	7.03342	-0.898354
305.200012	-0.367143	-0.260334	1.883205	-0.350971	0.060624	5.45478	7.72692	-2.72142
305.299988	-0.062789	-0.357146	1.888207	-0.345874	0.060959	6.25321	8.07762	-3.921479
305.399994	0.204445	-0.425514	1.892773	-0.338558	0.061354	6.64573	8.19474	-4.211528
305.5	0.380213	-0.495071	1.896588	-0.330358	0.061583	6.46909	8.55037	-3.778609
305.600006	0.348677	-0.55943	1.900399	-0.323375	0.061506	6.44842	8.607	-2.813895
305.700012	0.172795	-0.611244	1.903955	-0.319194	0.061123	6.54361	8.64212	-1.560721
305.799988	-0.056504	-0.662129	1.908179	-0.317446	0.060711	6.78699	8.88117	-0.427334
305.899994	-0.317993	-0.70834	1.91301	-0.318226	0.060379	7.27531	9.07333	0.28054
306.0	-0.439466	-0.756648	1.91921	-0.321155	0.060225	7.96139	9.18681	0.402426
306.100006	-0.432507	-0.821084	1.926166	-0.325731	0.06018	8.77348	9.35563	0.046555
306.200012	-0.320343	-0.870229	1.931692	-0.331886	0.060286	9.33082	9.7058	-0.496873
306.299988	-0.132714	-0.888451	1.934354	-0.339589	0.060378	9.68112	10.17823	-0.805149
306.399994	0.025528	-0.860595	1.931727	-0.348927	0.060419	9.89332	10.64894	-0.60489
306.5	0.153061	-0.778256	1.923238	-0.360245	0.060271	10.05735	11.08187	0.23713
306.600006	0.14926	-0.688661	1.908329	-0.374124	0.05991	10.13529	11.21354	1.464577
306.700012	0.006675	-0.622854	1.888468	-0.389868	0.059417	10.31623	11.24834	2.636506
306.799988	-0.174995	-0.62874	1.865412	-0.405546	0.058818	10.23452	11.09493	3.344721
306.899994	-0.365097	-0.710128	1.842376	-0.419036	0.058213	9.75478	11.02299	2.999249
307.0	-0.49694	-0.754585	1.821852	-0.426923	0.057756	8.93445	10.39726	1.467499
307.100006	-0.491026	-0.781613	1.80495	-0.427306	0.057422	7.88861	9.299	-0.772046
307.200012	-0.392895	-0.822291	1.791308	-0.41908	0.057166	6.62874	8.31175	-2.988236
307.299988	-0.296959	-0.891903	1.782167	-0.403377	0.056968	5.42264	7.00227	-4.968682
307.399994	-0.111742	-0.857836	1.779515	-0.377951	0.055724	4.52857	6.3258	-5.894415
307.5	0.021844	-0.726648	1.785008	-0.349565	0.05441	4.18921	5.77747	-6.499191
307.600006	0.142658	-0.638824	1.799216	-0.320348	0.053279	4.01529	5.55009	-6.79016
307.700012	0.196051	-0.585542	1.821104	-0.294173	0.052679	4.64522	5.73293	-6.757984
307.799988	0.248077	-0.556148	1.847366	-0.2744	0.052649	5.58921	7.08481	-6.313565
307.899994	0.298697	-0.487796	1.875262	-0.263096	0.053175	5.14966	7.94391	-5.065655
308.0	0.286262	-0.327064	1.89994	-0.262805	0.05397	6.426	8.12805	-3.150627
308.100006	0.227578	-0.096981	1.918601	-0.272816	0.05483	7.54304	9.66726	-0.488108
308.200012	0.063639	0.108948	1.929597	-0.291303	0.055977	7.9662	10.48751	2.569151
308.299988	-0.151097	0.2697	1.932455	-0.315601	0.057	9.19157	11.1613	5.432302
308.399994	-0.293077	0.379305	1.928968	-0.342307	0.058094	11.10669	12.44841	7.321503
308.5	-0.673112	0.471055	1.921205	-0.367018	0.05835	12.85603	13.19628	7.567594
308.600006	-0.922675	0.528547	1.912267	-0.386633	0.058379	14.01764	14.14007	6.318665
308.700012	-0.835852	0.67212	1.902466	-0.397709	0.057243	15.1479	15.18213	3.224566
308.799988	-0.624616	0.73457	1.892564	-0.40053	0.055929	16.62417	16.63966	-0.409221
308.899994	-0.277924	0.653872	1.882573	-0.394699	0.054318	16.18279	16.4201	-3.513162
309.0	0.143822	0.573315	1.872835	-0.382354	0.053465	11.1806	12.4361	-5.264023
309.100006	0.513437	0.505021	1.864603	-0.367274	0.05296	7.10664	8.70025	-5.575643
309.200012	0.654238	0.48937	1.859584	-0.352446	0.052656	4.77808	6.23555	-5.007807
309.299988	0.614889	0.444803	1.858167	-0.340497	0.052716	3.63591	5.46455	-4.113266
309.399994	0.379318	0.396387	1.860451	-0.332142	0.052998	3.54999	5.02413	-3.053914
309.5	0.028427	0.356193	1.865032	-0.327221	0.053504	3.35373	5.22207	-2.028957
309.600006	-0.256084	0.220079	1.871853	-0.325661	0.054598	4.2443	5.42516	-1.166178
309.700012	-0.48189	0.128309	1.879761	-0.326952	0.055673	6.29069	7.64727	-0.734895
309.799988	-0.63498	0.070889	1.888355	-0.329936	0.056685	5.9375	9.58333	-0.599337
309.899994	-0.60339	0.036397	1.896608	-0.33498	0.057365	6.07981	8.68965	-0.719736
310.0	-0.442858	0.020587	1.9036	-0.341154	0.057779	8.63266	9.78727	-0.796158
310.100006	-0.246351	0.073375	1.907914	-0.349652	0.058255	9.78219	11.34618	-0.6829
310.200012	-0.0994	0.060163	1.908475	-0.36041	0.058744	8.94601	9.83052	-0.348101
310.299988	0.144201	0.045844	1.904796	-0.371737	0.05871	10.13617	10.46342	0.464235
310.399994	0.131331	-0.120448	1.897745	-0.384612	0.058932	9.45465	10.24899	1.168139
310.5	0.080632	-0.276685	1.888035	-0.395758	0.058756	8.19933	9.29472	1.604271
310.600006	0.112045	-0.481779	1.877725	-0.403087	0.058428	7.0139	9.13082	1.630109
310.700012	-0.020952	-0.692618	1.86807	-0.406214	0.058609	6.44308	8.69596	0.84606
310.799988	-0.092822	-0.835826	1.859232	-0.403618	0.059498	6.14216	8.36388	-0.400222
310.899994	-0.067104	-0.845673	1.851026	-0.394951	0.060963	6.23771	8.35971	-1.699344
311.0	-0.013618	-0.835545	1.843672	-0.381192	0.062998	7.46378	8.72519	-2.668209
