# Supplementary material for: Accurate time-series forecasting of floating platform motion via a reinforced fusion CNN–BiLSTM–attention model
Source: PLoS One. 2026 Feb 2;21(2):e0342081. doi: 10.1371/journal.pone.0342081 (PMC12863529; doi:10.1371/journal.pone.0342081)
Supplement: S1 Data — (ZIP) [file pone.0342081.s001.zip › S1 Dateset/Data for measured proportional model/data for dual-stage EWMA control limit/00_bainian_6.csv]

Time	Pitch	Yaw	Sway	Heave	Surge	Cable1	Cable2	Roll
311.100006	-0.014646	-0.755456	1.838349	-0.364124	0.06503	8.83233	9.88501	-3.276554
311.200012	-0.078774	-0.647809	1.836017	-0.345487	0.066835	8.4477	9.2064	-3.658576
311.299988	-0.223674	-0.5342	1.837758	-0.327668	0.068056	9.75775	10.1414	-3.897076
311.399994	-0.385066	-0.453929	1.843729	-0.311842	0.068524	9.92467	10.95244	-3.964208
311.5	-0.483164	-0.362213	1.853029	-0.299077	0.068538	10.42973	11.42134	-3.827222
311.600006	-0.437195	-0.258496	1.864001	-0.290041	0.068351	10.37928	11.78564	-3.520813
311.700012	-0.209028	-0.147766	1.875504	-0.284105	0.068227	9.57708	10.87708	-2.992224
311.799988	0.064089	-0.034901	1.886452	-0.282533	0.068333	8.6916	10.56202	-2.254311
311.899994	0.301579	0.074939	1.896619	-0.28569	0.068635	8.58432	9.45251	-1.408626
312.0	0.456789	0.211291	1.905946	-0.293152	0.069387	8.6415	9.08254	-0.46077
312.100006	0.451293	0.375753	1.914074	-0.305225	0.070427	8.4047	8.72059	0.484552
312.200012	0.109034	0.575063	1.920237	-0.323729	0.071394	8.3159	8.65057	1.037832
312.299988	-0.177257	0.701475	1.923173	-0.343339	0.072093	7.96314	8.70292	1.725105
312.399994	-0.519986	0.76049	1.922327	-0.364537	0.072407	7.28057	8.45873	2.086219
312.5	-0.78144	0.750113	1.917759	-0.385088	0.072491	6.21371	8.02067	2.222457
312.600006	-0.853127	0.79801	1.909007	-0.402819	0.072311	5.27446	7.47084	2.063241
312.700012	-0.6255	0.834942	1.896834	-0.414857	0.07205	4.64006	6.90624	1.689907
312.799988	-0.358009	0.890997	1.88244	-0.423285	0.071643	4.23519	6.36894	0.798298
312.899994	-0.01484	0.830376	1.867617	-0.426363	0.071554	4.91286	7.25459	-0.234902
313.0	0.306977	0.74584	1.852022	-0.422888	0.070974	6.38589	8.59523	-1.007518
313.100006	0.45619	0.633176	1.837165	-0.415493	0.070934	6.42031	8.21069	-1.860889
313.200012	0.484397	0.553957	1.824494	-0.400738	0.070651	7.28644	8.73579	-2.376764
313.299988	0.362799	0.520299	1.815709	-0.381377	0.070966	8.36538	9.37083	-3.075902
313.399994	0.107612	0.558581	1.811706	-0.358864	0.071695	10.06094	11.87845	-4.032544
313.5	-0.154882	0.591569	1.81463	-0.332309	0.072401	11.32546	12.91559	-4.859467
313.600006	-0.349629	0.686907	1.824965	-0.30461	0.07263	13.02566	13.91879	-5.591843
313.700012	-0.434711	0.766188	1.842945	-0.279365	0.072794	14.99052	15.59396	-6.335939
313.799988	-0.351211	0.849537	1.867133	-0.258255	0.072801	17.36008	16.04123	-6.662867
313.899994	-0.178486	0.945295	1.894961	-0.245418	0.072455	18.25266	16.83332	-6.56125
314.0	0.024036	1.099192	1.923086	-0.241727	0.071933	14.17799	14.77051	-5.687982
314.100006	0.176864	1.332553	1.947815	-0.248966	0.07133	9.29999	11.27264	-3.887231
314.200012	0.270444	1.599167	1.965793	-0.266919	0.071332	5.86402	8.27011	-1.200601
314.299988	0.194096	1.843418	1.974622	-0.293184	0.071395	4.21496	6.39121	2.38297
314.399994	-0.003791	1.994371	1.974259	-0.326476	0.071857	3.52293	5.76591	5.913045
314.5	-0.349137	2.100065	1.965714	-0.36413	0.071924	3.46513	5.58038	8.491774
314.600006	-0.697612	2.17768	1.952473	-0.4017	0.071642	3.58196	5.65018	9.269459
314.700012	-0.895192	2.34013	1.936817	-0.434955	0.070486	5.39925	6.4503	7.934033
314.799988	-0.934572	2.523816	1.920155	-0.459544	0.069315	6.99489	9.33058	4.890695
314.899994	-0.60427	2.640169	1.902622	-0.473618	0.068514	6.39946	9.1822	0.844667
315.0	-0.211809	2.576105	1.883886	-0.475654	0.067981	8.24224	8.90504	-2.966254
315.100006	0.186748	2.377764	1.863438	-0.464939	0.0671	9.38398	11.13743	-5.329259
315.200012	0.476376	2.180813	1.842297	-0.44446	0.066459	8.02339	10.62036	-6.033584
315.299988	0.582113	2.01864	1.823739	-0.416726	0.065686	8.16999	10.37521	-5.506679
315.399994	0.463683	1.905241	1.811106	-0.385324	0.064623	8.11526	10.95512	-4.635331
315.5	0.300831	1.791137	1.807841	-0.353221	0.063651	7.73632	9.85107	-4.364571
315.600006	0.139689	1.612459	1.814724	-0.322366	0.063209	7.5926	9.67797	-4.55906
315.700012	0.011431	1.443064	1.830349	-0.295078	0.063268	7.53664	9.10041	-5.091488
315.799988	-0.041884	1.252721	1.852628	-0.272881	0.06371	7.7237	8.95718	-5.611866
315.899994	-0.066734	1.05409	1.878571	-0.256527	0.064117	7.77809	8.92174	-5.908895
316.0	-0.068318	0.926001	1.904894	-0.246043	0.064466	7.70619	8.68697	-5.741632
316.100006	-0.200374	0.821348	1.929107	-0.242831	0.064771	7.33863	8.45006	-5.104197
316.200012	-0.137168	0.861854	1.949439	-0.245806	0.064193	7.08352	8.25833	-3.579158
316.299988	-0.134491	0.878189	1.964541	-0.257031	0.063845	6.62506	8.04187	-1.599281
316.399994	-0.145284	0.905742	1.973365	-0.274384	0.063293	6.19515	7.84746	0.85626
316.5	-0.165205	0.936189	1.975245	-0.296542	0.062386	6.21722	7.82519	3.438781
316.600006	-0.148453	0.926561	1.971425	-0.321666	0.061634	6.33781	8.19784	5.361439
316.700012	-0.124473	0.90564	1.963299	-0.347938	0.060946	7.37139	8.88877	6.295115
316.799988	-0.181196	0.820752	1.952683	-0.371694	0.059917	7.61993	8.79049	5.751374
316.899994	-0.211995	0.839936	1.940974	-0.39117	0.059252	7.67703	8.83984	4.021931
317.0	-0.21622	0.882601	1.928112	-0.405246	0.058845	8.27114	9.65045	1.455782
317.100006	-0.212528	0.874834	1.913668	-0.413446	0.058265	8.39962	10.39416	-1.089646
317.200012	-0.08758	0.78421	1.897191	-0.416018	0.057602	9.01011	10.74294	-2.508914
317.299988	-0.227233	0.861881	1.877852	-0.418258	0.056831	9.51876	11.11259	-3.073907
317.399994	-0.262622	0.868948	1.857366	-0.418408	0.055921	10.26823	11.22286	-2.38387
317.5	-0.294598	0.813495	1.836121	-0.418033	0.054913	11.03339	10.93103	-1.262995
317.600006	-0.309096	0.724878	1.814562	-0.417196	0.053648	11.93937	10.61073	-0.366601
317.700012	-0.200127	0.584731	1.795136	-0.413607	0.052705	12.07712	10.55517	0.078974
317.799988	-0.043699	0.487271	1.780062	-0.406223	0.052301	10.6541	10.29834	-0.26027
317.899994	0.189055	0.496349	1.771688	-0.393605	0.052555	8.89907	10.13166	-1.517742
318.0	0.30352	0.564176	1.769962	-0.375821	0.053048	7.58209	9.68899	-3.106778
318.100006	0.261558	0.634802	1.773389	-0.353989	0.053256	6.09584	8.98126	-4.441964
318.200012	0.110576	0.616645	1.780666	-0.330449	0.053043	5.02119	8.17408	-5.162047
318.299988	-0.164988	0.497464	1.790707	-0.307871	0.052328	4.75128	7.40297	-5.313253
318.399994	-0.357578	0.295841	1.802081	-0.288962	0.051403	4.75758	7.06554	-4.777156
318.5	-0.370615	0.09694	1.813625	-0.276034	0.050653	4.87441	6.87017	-3.626958
318.600006	-0.177286	-0.03371	1.824498	-0.270247	0.050064	5.23557	6.81632	-2.077401
318.700012	0.111854	-0.089414	1.83463	-0.271765	0.049824	5.95747	7.07464	-0.511994
318.799988	0.471115	-0.116587	1.844311	-0.278688	0.050362	6.44369	7.65722	0.823192
318.899994	0.677008	-0.138054	1.854215	-0.289243	0.051721	6.37214	8.08051	1.708862
319.0	0.664646	-0.199414	1.862338	-0.301866	0.053448	6.97896	8.34087	1.903081
319.100006	0.418358	-0.274306	1.868697	-0.315119	0.055232	7.13616	9.00235	1.645204
319.200012	0.014541	-0.350252	1.872113	-0.328096	0.056622	7.49443	9.60207	1.076759
319.299988	-0.430205	-0.419824	1.870929	-0.33995	0.057469	8.49744	10.83993	0.484436
319.399994	-0.783488	-0.405956	1.865299	-0.350721	0.05795	9.66948	12.17842	0.064215
319.5	-0.915368	-0.365763	1.856181	-0.360056	0.058224	11.20145	13.25966	-0.079694
319.600006	-0.811963	-0.350071	1.84487	-0.368333	0.058493	13.30039	14.54698	-0.023249
319.700012	-0.511772	-0.358896	1.832466	-0.374615	0.058731	15.77941	15.13695	0.082022
319.799988	-0.121511	-0.312828	1.820737	-0.38005	0.058733	18.93794	16.73259	-0.020241
319.899994	0.217657	-0.245032	1.80987	-0.383862	0.058529	22.48277	18.64927	-0.400463
320.0	0.444494	-0.161353	1.79972	-0.386637	0.05819	22.15891	19.13733	-0.851975
320.100006	0.501659	-0.071823	1.789266	-0.388831	0.058093	15.3643	16.04926	-1.270823
320.200012	0.410329	-0.013408	1.778113	-0.391308	0.057916	8.48045	11.20509	-1.41386
320.299988	0.220148	-0.007271	1.76552	-0.393231	0.058107	4.65013	7.47951	-1.300429
320.399994	0.005031	-0.057303	1.751887	-0.394007	0.058506	3.39621	5.72169	-1.016523
320.5	-0.185303	-0.167426	1.738752	-0.393152	0.059212	2.92225	5.01118	-0.788903
320.600006	-0.302578	-0.264319	1.727774	-0.388644	0.060252	2.65593	4.36383	-0.864838
320.700012	-0.313609	-0.269982	1.720934	-0.379856	0.06158	2.61643	4.52965	-1.469487
320.799988	-0.242896	-0.212214	1.719368	-0.366978	0.062978	3.88874	4.64292	-2.334519
320.899994	-0.131657	-0.13878	1.722274	-0.351218	0.064409	4.81617	6.0799	-3.182118
321.0	-0.058551	-0.077084	1.727592	-0.334838	0.065952	4.05697	6.83398	-3.734278
321.100006	-0.07548	-0.056518	1.734322	-0.320868	0.067038	4.6856	6.44088	-3.83096
321.200012	-0.135766	-0.085519	1.740826	-0.310942	0.067484	6.137	8.30725	-3.254465
321.299988	-0.233001	-0.095817	1.746014	-0.306803	0.067377	9.92415	12.7123	-2.099129
321.399994	-0.288962	-0.137061	1.748911	-0.307472	0.067034	9.99438	12.89686	-0.62628
321.5	-0.280687	-0.257061	1.752053	-0.312192	0.066886	10.7873	13.39583	0.667912
321.600006	-0.172199	-0.305894	1.755401	-0.318651	0.06716	12.4981	14.73422	1.36245
321.700012	-0.060202	-0.303587	1.760463	-0.32537	0.067795	14.2971	15.06126	1.195352
321.799988	0.083281	-0.302604	1.767694	-0.3312	0.0686	16.24514	16.67114	0.325273
321.899994	0.124237	-0.276585	1.776013	-0.336397	0.06951	19.03454	18.78962	-0.967534
322.0	0.101801	-0.25454	1.784099	-0.340075	0.070412	22.02133	20.79966	-2.07393
322.100006	0.027401	-0.221887	1.789369	-0.343296	0.071124	23.13582	22.63959	-2.486315
322.200012	-0.064406	-0.180999	1.791578	-0.347218	0.071583	19.51866	19.87033	-2.079197
322.299988	-0.12387	-0.202786	1.790127	-0.351316	0.072064	13.48447	13.49753	-1.078037
322.399994	-0.127722	-0.232961	1.786651	-0.355589	0.072638	8.38648	9.51289	0.066996
322.5	-0.115359	-0.232434	1.783376	-0.358502	0.073495	5.15702	6.86364	0.852835
322.600006	-0.110085	-0.216975	1.782974	-0.358455	0.074681	3.98455	5.61914	0.853139
322.700012	-0.080345	-0.224318	1.785869	-0.35552	0.075802	3.46802	5.25494	0.018379
322.799988	-0.073471	-0.206791	1.791992	-0.35016	0.076962	3.53335	5.36092	-1.405495
322.899994	-0.03407	-0.189703	1.800223	-0.343131	0.078114	3.8742	5.45117	-2.695769
323.0	-0.010246	-0.133216	1.807957	-0.33664	0.079243	4.9668	6.28608	-3.357
323.100006	-0.004272	-0.051622	1.813904	-0.331862	0.08021	4.15077	6.77746	-3.165689
323.200012	-0.070854	0.062394	1.816717	-0.33042	0.080879	4.01958	6.11565	-2.254547
323.299988	-0.193582	0.156124	1.816563	-0.332913	0.080886	5.29889	7.30641	-0.775782
323.399994	-0.323239	0.232221	1.813869	-0.339434	0.080372	5.95895	8.19463	0.85282
323.5	-0.451028	0.317179	1.809965	-0.34895	0.0795	5.71199	7.48797	2.122926
323.600006	-0.455459	0.368483	1.806074	-0.359896	0.078488	6.09943	7.7161	2.575537
323.700012	-0.311608	0.439536	1.803438	-0.370951	0.077475	6.04793	7.82637	2.045818
323.799988	-0.047668	0.496555	1.801795	-0.380314	0.07723	7.03089	8.58559	0.756573
323.899994	0.244645	0.553894	1.799904	-0.387265	0.077258	7.61222	9.51128	-0.79406
324.0	0.37694	0.561767	1.795147	-0.391493	0.077131	6.97966	9.58847	-1.942314
324.100006	0.342454	0.594212	1.786378	-0.39311	0.076735	8.46495	11.38162	-2.221712
324.200012	0.133113	0.637692	1.774555	-0.392724	0.075986	9.42435	12.34275	-1.747965
324.299988	-0.160064	0.693687	1.761407	-0.390328	0.075066	10.15911	12.78916	-0.994787
324.399994	-0.37318	0.762108	1.750191	-0.386248	0.074492	11.67646	12.75865	-0.433734
324.5	-0.456918	0.813304	1.742825	-0.380684	0.074389	12.25832	11.34436	-0.440404
324.600006	-0.394404	0.904195	1.740805	-0.373021	0.074586	10.97927	10.03767	-1.143968
324.700012	-0.247494	1.032065	1.743507	-0.363458	0.074566	8.82971	8.92592	-2.312972
324.799988	-0.045641	1.102128	1.750271	-0.352835	0.074217	7.72633	8.71181	-3.425149
324.899994	0.14985	1.091554	1.758744	-0.342657	0.073807	6.77788	8.35607	-3.98516
325.0	0.282981	1.019833	1.76754	-0.333862	0.073801	6.22851	8.36613	-3.875203
325.100006	0.451745	0.927001	1.775294	-0.327793	0.074172	5.82741	8.54727	-3.06463
325.200012	0.427204	0.851193	1.781352	-0.324606	0.074845	5.8148	8.4536	-1.652793
325.299988	0.256095	0.740908	1.785317	-0.32419	0.075404	6.19024	8.4856	-0.040134
325.399994	-0.104017	0.633594	1.788387	-0.325513	0.075885	6.65343	8.13864	1.297456
325.5	-0.458491	0.546028	1.791741	-0.327296	0.076156	6.7622	7.78869	1.953898
325.600006	-0.74386	0.461873	1.796255	-0.328336	0.076306	6.77972	7.7054	1.671809
325.700012	-0.819139	0.427144	1.802362	-0.328142	0.076561	6.68785	7.66825	0.540281
325.799988	-0.63232	0.428929	1.809248	-0.326992	0.076901	6.31653	7.66279	-1.008529
325.899994	-0.307528	0.445007	1.81599	-0.325909	0.077174	6.06063	7.74458	-2.354649
326.0	0.110328	0.413858	1.820951	-0.325161	0.077722	5.88881	7.85934	-3.033565
326.100006	0.379864	0.42769	1.823666	-0.324075	0.077657	5.88425	7.79757	-2.802618
326.200012	0.429939	0.415604	1.825139	-0.325831	0.077495	5.94302	7.7965	-2.072255
326.299988	0.239096	0.412995	1.825418	-0.329727	0.077035	6.00274	7.66697	-0.964367
326.399994	-0.083861	0.395413	1.824677	-0.336226	0.076126	6.14987	7.68174	0.218822
326.5	-0.352728	0.383974	1.823108	-0.34432	0.075168	6.19383	7.8845	1.062406
326.600006	-0.45689	0.35188	1.821834	-0.352191	0.074336	6.57418	8.03288	1.397407
326.700012	-0.440146	0.350144	1.820315	-0.359868	0.073649	6.95724	8.24709	1.150656
326.799988	-0.208039	0.355637	1.818087	-0.365963	0.073432	7.03089	8.46559	0.370311
326.899994	0.055416	0.382898	1.814829	-0.370274	0.073405	7.38689	8.80698	-0.649055
327.0	0.199105	0.384976	1.810872	-0.373011	0.073189	7.58709	9.01948	-1.487616
327.100006	0.223588	0.395393	1.806392	-0.374258	0.072612	7.50415	9.0349	-1.837141
327.200012	0.094638	0.454458	1.80124	-0.374258	0.071553	7.3727	8.72433	-1.840838
327.299988	-0.076198	0.513111	1.795747	-0.37392	0.070207	7.14842	8.23489	-1.568323
327.399994	-0.164008	0.567156	1.78977	-0.37385	0.068923	6.87124	7.95109	-1.045263
327.5	-0.153154	0.58185	1.782892	-0.374846	0.068173	6.56849	7.74383	-0.355969
327.600006	-0.031643	0.553469	1.77431	-0.376964	0.06773	6.46339	7.66739	0.307435
327.700012	0.127944	0.51734	1.764484	-0.37997	0.067645	6.50806	7.70037	0.700081
327.799988	0.20466	0.465242	1.754356	-0.383496	0.067738	6.75774	8.03362	0.665004
327.899994	0.192022	0.439806	1.745293	-0.386153	0.067857	7.04227	8.3915	0.139441
328.0	0.054431	0.410543	1.737315	-0.387321	0.067802	6.79268	8.11498	-0.74404
328.100006	-0.117623	0.361612	1.730663	-0.385637	0.067706	7.44145	8.5371	-1.612149
328.200012	-0.304316	0.297242	1.725355	-0.380104	0.067832	7.11269	8.14978	-2.243307
328.299988	-0.37954	0.272859	1.721609	-0.370378	0.067995	6.9702	8.00836	-2.654311
328.399994	-0.376945	0.308658	1.720431	-0.357634	0.068165	6.93709	8.14796	-2.92806
328.5	-0.438606	0.351634	1.722514	-0.343901	0.068076	6.84225	7.97913	-3.220028
328.600006	-0.232634	0.390878	1.727787	-0.32916	0.067147	6.84295	8.03341	-3.207179
328.700012	-0.135421	0.376135	1.736314	-0.316785	0.066423	7.65522	8.88599	-3.15329
328.799988	-0.024579	0.332045	1.747212	-0.30672	0.065928	7.43882	8.3975	-2.96666
328.899994	0.082582	0.163903	1.760285	-0.299012	0.065813	7.71232	8.63559	-2.671409
329.0	0.130325	0.061712	1.774765	-0.294485	0.066042	8.12445	9.34353	-2.367765
329.100006	0.142004	0.034091	1.790352	-0.293023	0.066412	7.62851	8.89337	-1.98757
329.200012	0.05076	0.056731	1.805904	-0.296135	0.066633	7.4855	8.77208	-1.462193
329.299988	-0.052057	0.081949	1.820131	-0.303339	0.066915	6.76124	8.29344	-0.72507
329.399994	-0.185904	0.07021	1.831662	-0.314725	0.066831	6.19883	7.63571	0.198945
329.5	-0.282928	0.023984	1.838845	-0.329452	0.066382	5.63685	6.97722	1.329466
329.600006	-0.326196	-0.043823	1.840743	-0.346883	0.065776	5.62809	6.66537	2.415028
329.700012	-0.266026	-0.133584	1.837597	-0.364729	0.065311	5.60059	6.5945	3.261642
329.799988	-0.121949	-0.193496	1.830383	-0.381021	0.064994	6.31784	7.02004	3.503921
329.899994	0.049688	-0.263354	1.820572	-0.393264	0.065189	6.29901	7.92657	2.906851
330.0	0.181628	-0.30995	1.810818	-0.39983	0.065475	5.95037	7.92721	1.424938
330.100006	0.162939	-0.349822	1.802357	-0.400086	0.065701	6.74994	8.42512	-0.527839
330.200012	0.023599	-0.372397	1.795668	-0.394165	0.065532	6.2794	8.28381	-2.335137
330.299988	-0.211016	-0.3471	1.790407	-0.383394	0.064998	6.46042	7.94809	-3.625318
330.399994	-0.409237	-0.286945	1.78804	-0.369739	0.064236	6.46007	7.8527	-4.237903
330.5	-0.485832	-0.231286	1.788021	-0.356087	0.063712	6.40349	7.69512	-4.303237
330.600006	-0.343398	-0.222539	1.790001	-0.345148	0.063441	6.95671	8.22193	-3.834186
330.700012	-0.11944	-0.203018	1.792967	-0.338584	0.063364	6.67901	8.21733	-2.79341
330.799988	0.170522	-0.237097	1.795791	-0.337099	0.063445	7.23433	8.34365	-1.412962
330.899994	0.39713	-0.305539	1.797079	-0.339386	0.063874	7.86243	8.88427	0.038715
331.0	0.495871	-0.311832	1.796711	-0.344109	0.064459	7.84307	8.80098	1.11305
331.100006	0.422125	-0.261726	1.796189	-0.348655	0.065313	8.02217	9.10898	1.589631
331.200012	0.233458	-0.214852	1.796721	-0.351388	0.066351	7.49636	9.1047	1.124267
331.299988	-0.061293	-0.250715	1.800167	-0.350963	0.067421	7.16409	9.04828	-0.102716
331.399994	-0.345853	-0.315068	1.80693	-0.34721	0.068498	6.81738	8.8195	-1.79789
331.5	-0.516663	-0.408861	1.816503	-0.341211	0.069417	7.0153	8.32395	-3.303179
331.600006	-0.540791	-0.508102	1.826823	-0.333563	0.070217	7.23547	8.13661	-4.130301
331.700012	-0.429098	-0.55577	1.836729	-0.32663	0.070832	8.14398	8.57253	-4.207954
331.799988	-0.249485	-0.553605	1.84604	-0.322518	0.071295	8.1911	8.79317	-3.524935
331.899994	-0.072632	-0.488601	1.85463	-0.321973	0.071679	7.68324	8.37491	-2.114768
332.0	0.034968	-0.391044	1.861019	-0.326507	0.071535	8.13146	9.27909	-0.52519
332.100006	0.041501	-0.315378	1.866112	-0.334423	0.071168	7.35028	9.11262	0.901628
332.200012	-0.064746	-0.267458	1.871503	-0.344949	0.070497	7.2338	8.7693	1.800865
332.299988	-0.152591	-0.255852	1.877544	-0.356108	0.069659	6.77963	8.55498	1.926102
332.399994	-0.269419	-0.277475	1.883539	-0.366851	0.068673	6.56323	8.09711	1.33423
332.5	-0.244099	-0.352347	1.88848	-0.375489	0.067758	6.45122	7.71685	0.336695
332.600006	-0.140815	-0.395936	1.890958	-0.381073	0.067171	6.53048	7.69533	-0.706842
332.700012	0.017561	-0.355902	1.889708	-0.3833	0.067174	6.53232	7.60188	-1.495498
332.799988	0.048547	-0.311977	1.885488	-0.383044	0.067469	6.98894	7.93235	-1.79745
332.899994	0.181171	-0.169332	1.878554	-0.378528	0.067281	6.59642	8.34044	-1.432894
333.0	0.074989	-0.053791	1.871248	-0.372833	0.067057	6.32003	8.21326	-1.082361
333.100006	-0.157112	0.083586	1.865971	-0.365789	0.066544	6.74521	8.62724	-0.945529
333.200012	-0.392978	0.304225	1.863441	-0.357849	0.065718	6.51454	8.35832	-1.123072
333.299988	-0.485206	0.465828	1.863713	-0.349622	0.064862	6.6988	8.08629	-1.538978
333.399994	-0.449994	0.585551	1.864908	-0.342437	0.064125	6.54572	7.84906	-2.060636
333.5	-0.251309	0.630788	1.866231	-0.336966	0.06382	6.29577	7.66001	-2.33942
333.600006	0.04095	0.711575	1.866409	-0.334242	0.063588	5.89572	7.43081	-2.248942
333.700012	0.333281	0.797046	1.865283	-0.334657	0.063815	5.61758	7.35137	-1.740854
333.799988	0.505467	0.889919	1.8622	-0.337246	0.064133	5.65708	7.43316	-0.985506
333.899994	0.508879	1.019203	1.858476	-0.340891	0.064606	6.1313	7.99401	-0.252661
334.0	0.321094	1.174183	1.855347	-0.344795	0.064947	6.10109	8.03769	0.12641
334.100006	0.012793	1.286607	1.853874	-0.347303	0.06533	6.49571	7.95847	0.067612
334.200012	-0.285972	1.284036	1.854458	-0.348589	0.06553	6.98211	8.54716	-0.453216
334.299988	-0.458899	1.192408	1.856427	-0.348881	0.065901	6.9674	8.59962	-1.231323
334.399994	-0.453068	1.08961	1.858166	-0.348482	0.06642	7.31429	8.79788	-1.856568
334.5	-0.283483	1.019684	1.85831	-0.348116	0.066917	7.52797	8.95407	-2.120794
334.600006	-0.008923	0.91992	1.856642	-0.347733	0.067519	7.78308	8.97131	-1.870741
334.700012	0.187839	0.878435	1.853602	-0.347555	0.068013	8.15922	8.97463	-1.322212
334.799988	0.276716	0.86119	1.85061	-0.347222	0.068429	8.34953	9.09838	-0.706952
334.899994	0.163133	0.879491	1.84823	-0.346098	0.068608	8.3328	9.25875	-0.378281
335.0	0.003743	0.78205	1.847995	-0.34353	0.068677	7.92583	9.24301	-0.524099
335.100006	-0.243768	0.637524	1.851491	-0.339283	0.06866	7.64638	9.1457	-1.23034
335.200012	-0.409404	0.481737	1.858554	-0.333712	0.068617	7.54286	9.13114	-2.212841
335.299988	-0.399329	0.340276	1.867295	-0.32782	0.068608	7.30675	8.86875	-3.098964
335.399994	-0.24321	0.204682	1.877018	-0.323126	0.068791	6.9096	8.2943	-3.499646
335.5	0.006861	0.120023	1.886725	-0.321406	0.069342	6.55684	7.78451	-3.308568
335.600006	0.213756	0.095817	1.894884	-0.323535	0.070004	6.02744	7.15493	-2.450713
335.700012	0.276515	0.048689	1.899963	-0.33108	0.070516	5.64893	6.74309	-0.956528
335.799988	0.179164	-0.030593	1.900801	-0.343045	0.070626	5.51328	6.78056	0.920382
335.899994	-0.087364	-0.149021	1.897481	-0.357777	0.070588	5.86534	7.41753	2.765087
336.0	-0.428289	-0.240042	1.890816	-0.373841	0.070174	6.79899	8.80869	3.941413
336.100006	-0.59416	-0.321923	1.882342	-0.388254	0.069594	6.1793	8.47169	4.227224
336.200012	-0.57507	-0.397007	1.872399	-0.399644	0.069192	6.68978	8.32963	3.447954
336.299988	-0.374051	-0.45264	1.861614	-0.407723	0.069292	7.44048	8.90397	1.855437
336.399994	-0.039763	-0.469378	1.848757	-0.412397	0.069684	7.39705	9.06423	-0.055987
336.5	0.215094	-0.447843	1.832846	-0.41401	0.07031	7.57255	8.48475	-1.550388
336.600006	0.323907	-0.464264	1.813647	-0.412309	0.070537	7.86943	8.52992	-2.192812
336.700012	0.190267	-0.471618	1.7933	-0.40726	0.069958	7.58271	8.28756	-2.009764
336.799988	-0.129811	-0.448141	1.774136	-0.398665	0.068634	7.00295	7.93578	-1.772099
336.899994	-0.451487	-0.434402	1.759438	-0.386274	0.06689	6.38142	7.93749	-1.872328
337.0	-0.589762	-0.440973	1.751381	-0.369601	0.06539	6.16642	7.91008	-2.478291
337.100006	-0.434041	-0.46495	1.750528	-0.349138	0.064655	6.29131	8.0833	-3.511671
337.200012	-0.09681	-0.49887	1.757112	-0.326468	0.064546	6.49711	8.33948	-4.630185
337.299988	0.294089	-0.524854	1.770248	-0.302763	0.065013	7.82109	9.52659	-5.431334
337.399994	0.514413	-0.504362	1.787657	-0.281144	0.06567	7.54987	9.02162	-5.760871
337.5	0.503086	-0.467914	1.806659	-0.264142	0.065851	8.21212	8.42341	-5.362398
337.600006	0.200421	-0.394946	1.824986	-0.254875	0.06571	8.99242	9.50839	-4.155996
337.700012	-0.241035	-0.332665	1.840582	-0.255131	0.06515	8.82909	9.48827	-2.19413
337.799988	-0.633465	-0.305326	1.852926	-0.264686	0.064507	9.00144	9.32383	0.377887
337.899994	-0.847686	-0.197524	1.860412	-0.282348	0.063653	8.0008	9.02205	2.732837
338.0	-0.806722	-0.122324	1.864121	-0.304762	0.062748	7.2987	8.58409	4.536419
338.100006	-0.555418	-0.049472	1.86544	-0.329143	0.06189	6.57917	8.32224	5.199858
338.200012	-0.194822	0.056522	1.865317	-0.351513	0.061057	6.17509	8.01061	4.70412
338.299988	0.152107	0.154029	1.863446	-0.370353	0.060184	6.08918	7.8238	3.174813
338.399994	0.36257	0.200861	1.858602	-0.384568	0.059281	6.37372	7.80988	1.104917
338.5	0.358246	0.193279	1.850602	-0.393317	0.058389	7.09535	8.34697	-0.857533
338.600006	0.205763	0.172785	1.839787	-0.396976	0.057386	7.74481	8.95054	-2.118491
338.700012	-0.029135	0.187398	1.827825	-0.396368	0.056446	7.75987	9.17567	-2.468944
338.799988	-0.284716	0.151422	1.816849	-0.39333	0.055664	7.63517	9.3263	-2.256624
338.899994	-0.431171	0.178181	1.808915	-0.388078	0.055037	7.45633	9.39417	-2.200873
339.0	-0.432775	0.215703	1.805515	-0.381118	0.054979	7.26551	9.53612	-2.302089
339.100006	-0.291939	0.227784	1.806065	-0.373723	0.055109	7.40817	9.54394	-2.509027
339.200012	-0.043531	0.262794	1.808539	-0.365691	0.055449	7.53839	9.13778	-2.602641
339.299988	0.127052	0.313703	1.811294	-0.358727	0.055635	7.59418	8.83599	-2.395094
339.399994	0.218437	0.306126	1.812601	-0.352953	0.05561	7.56011	8.77797	-1.769138
339.5	0.160546	0.19896	1.811022	-0.349349	0.055284	7.69095	9.04806	-0.762846
339.600006	0.062536	0.096287	1.806641	-0.348085	0.054693	7.53244	9.06948	0.416242
339.700012	-0.033574	0.000881	1.800313	-0.349959	0.054432	7.05532	9.01199	1.545369
339.799988	-0.099358	-0.057458	1.792069	-0.354591	0.05431	6.78095	9.09742	2.22109
339.899994	-0.083679	-0.061814	1.782458	-0.36104	0.054458	6.62541	8.97998	2.228496
340.0	-0.059493	-0.006264	1.773351	-0.367527	0.054692	6.67437	8.86361	1.486809
340.100006	-0.035562	0.040256	1.764671	-0.372563	0.054772	6.95093	8.71438	0.24326
340.200012	-0.093078	-0.03824	1.755804	-0.374497	0.05474	7.32383	8.86554	-1.160426
340.299988	-0.151164	-0.172907	1.746763	-0.372272	0.054787	7.38986	8.81576	-2.204303
340.399994	-0.218729	-0.224889	1.738607	-0.365536	0.054675	7.58104	8.60465	-2.761415
340.5	-0.243119	-0.162426	1.73273	-0.354943	0.054496	7.66661	9.0182	-3.054486
340.600006	-0.187052	-0.048897	1.730447	-0.342085	0.054393	7.44574	9.28958	-3.236274
340.700012	-0.114074	0.048588	1.73211	-0.329247	0.054306	7.3071	9.22267	-3.321576
340.799988	-0.043393	0.093657	1.73752	-0.317928	0.05426	7.14097	9.11968	-3.284733
340.899994	0.037643	0.092021	1.745952	-0.30871	0.054556	7.30702	9.079	-3.150841
341.0	0.082553	0.053324	1.756293	-0.302768	0.054952	7.60968	9.24065	-2.859976
341.100006	0.115826	-0.006684	1.768011	-0.299912	0.055456	8.24487	9.49105	-2.423083
341.200012	0.126736	-0.016334	1.780191	-0.300433	0.056125	8.47353	9.23295	-1.833453
341.299988	0.041059	0.047176	1.792213	-0.304342	0.056952	8.88216	9.42821	-1.061458
341.399994	-0.067154	0.123408	1.80325	-0.311308	0.057686	9.15873	9.60731	-0.222095
341.5	-0.188975	0.127796	1.811959	-0.320573	0.058194	8.70482	9.3961	0.624661
341.600006	-0.271902	0.057325	1.817208	-0.331588	0.058715	8.09914	9.25553	1.360472
341.700012	-0.210943	0.039331	1.818781	-0.343651	0.059304	7.23021	8.83695	1.938131
341.799988	-0.073865	0.037896	1.816007	-0.356336	0.060411	6.41812	8.38926	2.2996
341.899994	0.171945	0.007916	1.809028	-0.369211	0.062023	5.73564	7.72895	2.406183
342.0	0.284141	0.00391	1.798037	-0.381509	0.063828	5.24188	7.00195	2.189409
342.100006	0.212029	0.03841	1.784151	-0.391621	0.065429	5.31264	6.50319	1.552455
342.200012	-0.058646	0.03753	1.769009	-0.397549	0.066211	5.23733	6.34335	0.588754
342.299988	-0.445098	0.01607	1.754146	-0.398217	0.06615	6.14567	7.13748	-0.508337
342.399994	-0.778208	-0.015017	1.74218	-0.392785	0.065393	6.39684	7.73976	-1.5495
342.5	-0.899071	-0.002282	1.7342	-0.381778	0.064453	5.51459	7.26327	-2.581925
342.600006	-0.680523	0.021212	1.731248	-0.367052	0.063845	6.55106	8.27428	-3.520527
342.700012	-0.221064	-0.00586	1.733244	-0.350564	0.063967	6.37941	8.53999	-4.19105
342.799988	0.308601	-0.05323	1.737988	-0.335494	0.064543	6.60247	8.37084	-4.355964
342.899994	0.656096	-0.064948	1.743609	-0.324559	0.065046	7.21664	8.55101	-3.879078
343.0	0.678218	-0.049412	1.747796	-0.320313	0.065322	8.22552	9.08639	-2.698344
343.100006	0.479058	-0.08202	1.749796	-0.323498	0.065471	9.36681	9.41622	-0.847388
343.200012	0.057514	-0.138163	1.748881	-0.333797	0.065717	10.89554	10.32757	1.11052
343.299988	-0.320528	-0.172364	1.745879	-0.348577	0.066159	11.92395	11.75727	2.688566
343.399994	-0.573561	-0.213894	1.742008	-0.364629	0.066779	12.35912	12.92362	3.331711
343.5	-0.619856	-0.259383	1.739434	-0.377315	0.067874	12.71337	14.71998	2.688653
343.600006	-0.434856	-0.289302	1.739437	-0.384271	0.069151	11.66832	14.44207	0.988058
343.700012	-0.179489	-0.260998	1.74181	-0.383642	0.070234	9.07615	11.76541	-1.261223
343.799988	-0.05641	-0.236241	1.745515	-0.376835	0.070904	6.97396	8.66899	-3.225056
343.899994	0.038498	-0.166145	1.748817	-0.363998	0.070901	5.77067	6.76686	-4.193263
344.0	0.073669	-0.116928	1.752333	-0.34899	0.070495	4.82992	5.84523	-4.194112
344.100006	0.009164	-0.080372	1.75616	-0.334924	0.069775	4.30578	5.6519	-3.519509
344.200012	-0.036792	-0.07118	1.760347	-0.324388	0.069044	4.20734	5.72748	-2.368077
344.299988	-0.072115	-0.071478	1.764643	-0.318689	0.068744	4.55371	5.85733	-1.020782
344.399994	-0.062386	-0.069872	1.769116	-0.317571	0.068767	5.79825	7.18148	0.165095
344.5	0.038172	-0.051512	1.773461	-0.319784	0.069353	5.10587	8.16873	0.802303
344.600006	0.161832	-0.012894	1.778951	-0.323651	0.070351	5.82978	8.00365	0.807314
344.700012	0.21612	0.066792	1.7859	-0.327829	0.071582	7.14772	9.05834	0.190136
344.799988	0.139085	0.139937	1.793957	-0.33074	0.072941	6.62891	8.66278	-0.748365
344.899994	-0.032706	0.150324	1.801293	-0.33249	0.073849	6.70694	8.24816	-1.673065
345.0	-0.313384	0.156701	1.806511	-0.333952	0.074426	7.02651	8.53153	-2.170803
345.100006	-0.537044	0.220404	1.807824	-0.335369	0.074208	7.05182	8.65486	-1.890625
345.200012	-0.608914	0.310665	1.805223	-0.338752	0.073488	7.13493	8.8468	-1.043653
345.299988	-0.539887	0.402611	1.799336	-0.345212	0.072629	7.13826	8.95964	0.264829
345.399994	-0.257723	0.480007	1.792238	-0.35524	0.072751	7.30132	9.10309	1.265192
345.5	0.086393	0.614282	1.784324	-0.366615	0.072864	6.81186	8.85569	2.030083
345.600006	0.388508	0.725078	1.776797	-0.379216	0.073313	6.42346	8.10503	1.943917
345.700012	0.498805	0.749366	1.769551	-0.390534	0.073883	6.01737	7.51163	1.100522
345.799988	0.394302	0.704793	1.762368	-0.398723	0.07418	5.57108	7.23629	-0.171077
345.899994	0.101576	0.656318	1.755281	-0.40257	0.074209	5.42588	7.13309	-1.420797
346.0	-0.270391	0.664074	1.747818	-0.400933	0.074105	6.04031	7.57747	-2.267616
346.100006	-0.572957	0.719947	1.741171	-0.393787	0.073852	6.20697	8.30768	-2.704343
346.200012	-0.677401	0.805696	1.736913	-0.382929	0.07324	6.19997	8.00675	-2.925382
346.299988	-0.63627	0.918896	1.736054	-0.369244	0.072456	6.8969	8.3687	-3.115303
346.399994	-0.405137	0.946001	1.73948	-0.354258	0.071381	6.92475	8.78728	-3.205687
346.5	-0.089601	0.926576	1.746669	-0.339624	0.070166	7.06548	8.83257	-3.233044
346.600006	0.231713	0.891411	1.757135	-0.326635	0.06896	7.19737	8.79445	-3.192278
346.700012	0.481381	0.860084	1.769225	-0.315905	0.068022	7.34599	9.04185	-2.958444
346.799988	0.598072	0.877513	1.781721	-0.30844	0.067447	7.4791	9.03211	-2.465652
346.899994	0.554261	0.918901	1.793334	-0.30585	0.067316	7.46299	9.09988	-1.633544
347.0	0.365242	0.90436	1.802459	-0.307909	0.067756	7.49312	9.13906	-0.457041
347.100006	0.074457	0.885334	1.808139	-0.314288	0.068489	7.43523	9.36944	0.852572
347.200012	-0.220589	0.911467	1.810081	-0.323795	0.069325	7.25938	9.4341	2.018452
347.299988	-0.422917	0.953965	1.80897	-0.334649	0.070228	7.16287	9.00342	2.729918
347.399994	-0.5402	0.966596	1.806035	-0.345293	0.071079	7.1612	8.78407	2.715722
347.5	-0.500774	0.98176	1.802795	-0.353251	0.071832	6.96223	8.34751	1.942007
347.600006	-0.391395	1.053669	1.799213	-0.358002	0.072429	6.75713	7.86362	0.544752
347.700012	-0.266963	1.080245	1.794184	-0.359216	0.07245	6.48555	7.37524	-0.936937
347.799988	-0.116849	1.004851	1.788152	-0.357125	0.072183	6.06895	6.89629	-2.005783
347.899994	-0.030332	0.928661	1.781875	-0.353015	0.071925	5.54962	6.83987	-2.504239
348.0	0.025956	0.993565	1.775381	-0.347126	0.070939	5.54752	7.3457	-2.453475
348.100006	0.05446	1.005856	1.770153	-0.342453	0.070355	5.74632	8.17172	-2.261053
348.200012	0.052844	1.043325	1.766958	-0.33969	0.069891	5.59648	8.18746	-1.956558
348.299988	0.025895	1.095321	1.765686	-0.339456	0.069528	6.28491	8.10439	-1.565381
348.399994	0.007076	1.119666	1.765612	-0.342519	0.068903	7.03938	8.21572	-1.131487
348.5	-0.007719	1.09514	1.765025	-0.348028	0.068268	7.46825	8.28702	-0.748057
348.600006	-0.027969	1.079238	1.763851	-0.355817	0.06772	7.85165	8.35189	-0.456553
348.700012	-0.047913	1.047627	1.761883	-0.364667	0.067314	7.94571	8.58934	-0.198949
348.799988	-0.085565	1.0158	1.759583	-0.374025	0.066819	7.52473	8.76212	-0.089455
348.899994	-0.14444	1.011347	1.756362	-0.382156	0.065977	7.00103	8.63698	-0.142363
349.0	-0.172153	0.974807	1.753329	-0.388111	0.065074	6.32082	8.22247	-0.360907
349.100006	-0.118991	0.876679	1.750357	-0.39	0.064362	5.61828	7.75304	-0.622451
349.200012	0.032557	0.805573	1.747618	-0.387516	0.06403	5.19336	7.32921	-0.957087
349.299988	0.235573	0.771771	1.745282	-0.380694	0.064344	4.90804	6.58744	-1.257512
349.399994	0.363781	0.776352	1.744018	-0.370578	0.065177	5.30056	6.57202	-1.553952
349.5	0.363593	0.750725	1.744416	-0.357878	0.066044	5.51293	6.74245	-1.865458
349.600006	0.158092	0.716742	1.746772	-0.344435	0.0665	7.19536	8.55315	-2.127192
349.700012	-0.182359	0.665937	1.750946	-0.331804	0.066531	6.96398	8.78739	-2.299922
349.799988	-0.479097	0.57807	1.755839	-0.32203	0.066037	6.98798	8.30104	-2.174967
349.899994	-0.623506	0.529452	1.7599	-0.316241	0.06556	8.23375	9.59307	-1.742414
350.0	-0.560006	0.527756	1.761871	-0.315569	0.065323	7.86619	9.39909	-0.867509
350.100006	-0.259222	0.559627	1.760877	-0.320478	0.065464	8.20249	9.33036	0.278034
350.200012	0.09517	0.629646	1.75594	-0.32918	0.066087	7.93126	9.08425	1.459618
350.299988	0.388182	0.637127	1.748064	-0.339648	0.066964	7.36079	8.36934	2.273917
350.399994	0.4937	0.572476	1.739816	-0.348961	0.067699	6.83358	7.81074	2.281746
350.5	0.365299	0.496004	1.732529	-0.35502	0.068177	6.47574	7.85806	1.394235
350.600006	0.0535	0.423554	1.727745	-0.356557	0.068225	6.67113	8.06349	-0.252747
350.700012	-0.303772	0.334705	1.726111	-0.353715	0.068012	6.85241	8.5781	-2.063503
350.799988	-0.557159	0.260991	1.727912	-0.346796	0.067921	7.19203	8.99486	-3.562284
350.899994	-0.607024	0.236599	1.733712	-0.337496	0.068105	7.10804	8.87871	-4.437207
351.0	-0.387757	0.252697	1.742798	-0.328103	0.068636	7.40484	8.89166	-4.751342
351.100006	0.036335	0.261504	1.753608	-0.320571	0.069636	7.18546	8.28606	-4.410923
351.200012	0.355767	0.213363	1.764858	-0.318008	0.070816	6.83971	7.68891	-3.353011
351.299988	0.551274	0.231015	1.774461	-0.320693	0.071969	6.57488	7.41635	-1.577406
351.399994	0.480499	0.270506	1.781235	-0.329247	0.072936	5.91333	7.04584	0.557974
351.5	0.178784	0.254003	1.783957	-0.341804	0.073454	5.3898	6.81578	2.491381
351.600006	-0.219073	0.164748	1.784309	-0.356363	0.073604	5.08109	6.77232	3.717324
351.700012	-0.577742	0.086528	1.783672	-0.370045	0.073611	5.55505	7.34484	3.875201
351.799988	-0.756974	0.100462	1.783514	-0.380567	0.07387	5.6816	8.12259	2.864438
351.899994	-0.646254	0.160464	1.783649	-0.386562	0.07441	5.85343	7.87797	1.020998
352.0	-0.328368	0.208811	1.782921	-0.388448	0.075048	6.70861	8.25608	-0.990494
352.100006	-0.005115	0.193708	1.779845	-0.387169	0.075675	6.88026	8.52532	-2.393028
352.200012	0.217902	0.162836	1.773644	-0.384403	0.076089	7.09937	8.57703	-2.875597
352.299988	0.231565	0.113227	1.764897	-0.381122	0.075695	7.54873	8.67552	-2.273156
352.399994	0.125945	0.033523	1.754132	-0.379172	0.074718	7.97137	8.7709	-1.181241
352.5	-0.082007	-0.057706	1.741951	-0.378683	0.073492	8.27798	8.97313	0.003564
352.600006	-0.267061	-0.148123	1.729642	-0.379228	0.072422	8.22088	9.25885	0.985894
352.700012	-0.379234	-0.170713	1.718181	-0.37977	0.071976	8.03767	9.48227	1.176432
352.799988	-0.194899	-0.074554	1.708991	-0.377865	0.071766	7.71722	9.63301	0.679453
352.899994	0.020011	0.040634	1.702459	-0.374127	0.072203	7.36674	9.33443	-0.654801
353.0	0.255543	0.080693	1.698401	-0.367959	0.073098	6.94296	8.83342	-2.125257
353.100006	0.415519	0.097873	1.695965	-0.359275	0.074123	6.5853	8.58174	-3.154222
353.200012	0.40567	0.092927	1.695034	-0.348767	0.075559	6.29814	7.98599	-3.652423
353.299988	0.221395	0.117787	1.696404	-0.33741	0.077013	6.2632	7.52576	-3.727041
353.399994	-0.099446	0.132456	1.700283	-0.326201	0.078108	6.07569	7.60659	-3.51105
353.5	-0.431577	0.166411	1.707002	-0.316493	0.078772	6.80748	7.83879	-3.04469
353.600006	-0.67507	0.190458	1.71646	-0.3078	0.079125	7.03063	8.72144	-2.445961
353.700012	-0.722304	0.237015	1.728233	-0.300041	0.079288	6.41514	8.32888	-1.990282
353.799988	-0.59545	0.313668	1.741932	-0.293424	0.079493	7.19282	8.32931	-1.75074
353.899994	-0.117458	0.391635	1.757645	-0.287324	0.079658	6.94699	8.75484	-1.609349
354.0	0.06072	0.508502	1.774959	-0.284459	0.079995	6.73339	8.35157	-1.911313
354.100006	0.32143	0.592422	1.79275	-0.283061	0.080162	6.62637	8.2852	-2.020628
354.200012	0.420372	0.619684	1.810651	-0.285572	0.080158	6.38169	8.15138	-1.887746
354.299988	0.301468	0.620853	1.826449	-0.293105	0.079957	6.14287	7.80849	-1.368397
354.399994	0.040159	0.628754	1.838053	-0.306101	0.079628	5.93566	7.59481	-0.283301
354.5	-0.238663	0.672404	1.843508	-0.32483	0.079276	5.96701	7.56248	1.261797
354.600006	-0.452552	0.739628	1.842394	-0.348148	0.078814	5.93829	7.57383	3.077473
354.700012	-0.588923	0.847288	1.834852	-0.374435	0.078265	5.76077	7.67264	4.680419
354.799988	-0.582638	0.922038	1.822153	-0.400693	0.077468	5.87742	7.73088	5.421654
354.899994	-0.462411	0.957742	1.806982	-0.423093	0.076473	6.17982	7.84082	4.965207
355.0	-0.244845	0.970329	1.791218	-0.438666	0.075274	6.4119	8.05439	3.233953
355.100006	-0.012312	0.954275	1.775641	-0.446492	0.07413	6.6403	8.1106	0.642316
355.200012	0.21306	0.834219	1.760355	-0.44581	0.073148	6.77928	8.20159	-1.906484
355.299988	0.366113	0.68135	1.745019	-0.436224	0.072867	6.86625	8.48496	-3.757043
355.399994	0.439396	0.559575	1.731614	-0.418378	0.073141	6.93569	8.93116	-4.681914
355.5	0.379902	0.592828	1.722515	-0.394575	0.073632	6.95032	9.37051	-4.927019
355.600006	0.277998	0.754719	1.719675	-0.368292	0.074288	6.94121	9.41526	-4.871911
355.700012	0.073366	0.943741	1.723265	-0.34294	0.074892	7.00243	9.07675	-4.866338
355.799988	-0.177929	1.066884	1.733384	-0.320642	0.075459	7.02213	8.55658	-4.807111
355.899994	-0.386711	1.0901	1.74877	-0.302796	0.075888	6.97248	8.01361	-4.602137
356.0	-0.471465	1.006714	1.767459	-0.290783	0.075931	6.73891	7.71739	-4.129351
356.100006	-0.443237	0.94206	1.787166	-0.284676	0.075839	6.28115	7.39955	-3.40579
356.200012	-0.310977	0.880533	1.806691	-0.283519	0.075621	5.93382	7.05483	-2.409051
356.299988	-0.093416	0.917524	1.825602	-0.286131	0.075505	5.71225	7.32771	-1.290798
356.399994	0.110075	1.076881	1.843878	-0.292167	0.075649	5.47632	7.46121	-0.074142
356.5	0.247136	1.344819	1.860084	-0.300798	0.075735	6.52365	8.71406	0.851987
356.600006	0.246883	1.55451	1.873067	-0.312156	0.075903	6.40454	9.06327	1.542003
356.700012	0.08865	1.669562	1.882581	-0.325328	0.076208	6.56253	8.01114	1.93851
356.799988	-0.151494	1.6919	1.888432	-0.340311	0.076265	7.63543	8.19142	2.062023
356.899994	-0.371053	1.699628	1.890465	-0.355646	0.076054	7.77205	8.67113	1.948602
357.0	-0.521426	1.676548	1.888697	-0.371	0.075707	7.90779	8.56482	1.590012
357.100006	-0.494785	1.607942	1.883689	-0.384755	0.075663	8.15046	8.50937	1.1218
357.200012	-0.293593	1.538075	1.875651	-0.395666	0.075874	7.55354	8.86522	0.556837
357.299988	-0.067541	1.466351	1.865265	-0.402674	0.076303	6.70195	8.29462	0.016739
357.399994	0.11685	1.329129	1.853121	-0.405428	0.076666	5.90308	7.82326	-0.50166
357.5	0.183362	1.143625	1.840304	-0.403242	0.076851	5.43525	7.499	-0.919763
357.600006	0.072041	1.010566	1.828205	-0.396394	0.076525	5.1698	7.21284	-1.344561
357.700012	-0.120382	0.903977	1.818159	-0.3856	0.07577	5.29005	7.15461	-1.862295
357.799988	-0.32393	0.846419	1.810655	-0.371858	0.074794	5.80246	6.87755	-2.375541
357.899994	-0.406462	0.774322	1.805591	-0.356529	0.074175	7.2028	7.86063	-2.935291
358.0	-0.345401	0.738628	1.802977	-0.339938	0.07378	6.12106	7.92764	-3.27834
358.100006	-0.145539	0.735317	1.803926	-0.323236	0.073295	6.47233	7.59428	-3.429648
358.200012	0.079614	0.738659	1.809289	-0.308191	0.07323	6.93911	8.61717	-3.600482
358.299988	0.263478	0.703429	1.817876	-0.295249	0.073345	6.10801	7.92518	-3.773143
358.399994	0.383989	0.644614	1.829933	-0.28484	0.073645	6.26976	7.68795	-3.856971
358.5	0.368646	0.595559	1.84441	-0.277592	0.074055	5.87584	7.4671	-3.77885
358.600006	0.156197	0.582851	1.86021	-0.273731	0.074318	5.84782	7.25534	-3.294651
358.700012	-0.137693	0.550365	1.875101	-0.274672	0.07417	5.66163	7.0907	-2.549306
358.799988	-0.408677	0.539568	1.887863	-0.280856	0.073707	6.48546	7.68634	-1.391931
358.899994	-0.554975	0.56082	1.89781	-0.292765	0.073358	6.93648	8.26143	0.080409
359.0	-0.534805	0.650645	1.904138	-0.310247	0.073098	6.18394	7.69951	1.591162
359.100006	-0.343566	0.755306	1.906967	-0.332428	0.073285	6.82561	8.21112	2.88485
359.200012	-0.058131	0.906031	1.907173	-0.357678	0.073951	6.8877	8.7693	3.702371
359.299988	0.175612	1.069259	1.903788	-0.383998	0.07453	6.96722	8.88898	3.882774
359.399994	0.265371	1.164499	1.896464	-0.409008	0.074743	7.38102	9.18766	3.474715
359.5	0.093815	1.131258	1.884748	-0.430644	0.074304	7.7414	9.32308	2.595938
359.600006	-0.176427	1.03347	1.868784	-0.446812	0.073465	8.26405	9.04839	1.482141
359.700012	-0.420029	0.92051	1.848561	-0.456026	0.07233	8.84354	9.0881	0.373274
359.799988	-0.481324	0.745733	1.825497	-0.458062	0.071586	9.61246	9.37447	-0.491563
359.899994	-0.389087	0.601239	1.801268	-0.452061	0.071115	9.55869	9.36805	-1.073662
360.0	-0.214244	0.53383	1.780044	-0.438335	0.070688	8.83584	9.4053	-1.672373
360.100006	-0.04947	0.584767	1.765161	-0.41783	0.069693	8.39095	9.49084	-2.630941
360.200012	0.027318	0.621736	1.758507	-0.390616	0.068363	7.87618	9.40316	-3.902085
360.299988	0.030911	0.625429	1.761165	-0.359407	0.066883	7.29152	8.93951	-5.339665
360.399994	0.064287	0.575312	1.772097	-0.327042	0.065476	6.43283	8.29248	-6.485363
360.5	0.091848	0.587559	1.789465	-0.296861	0.064374	5.46818	7.36893	-7.150219
360.600006	0.176133	0.612313	1.810736	-0.271843	0.064007	4.59049	6.50265	-7.018807
360.700012	0.241509	0.677655	1.83314	-0.254463	0.063922	4.02597	5.67116	-6.101228
360.799988	0.218099	0.737095	1.854097	-0.246455	0.064001	4.06739	5.49024	-4.147065
360.899994	0.117946	0.765254	1.871221	-0.24941	0.064056	3.87805	5.3955	-1.575009
361.0	-0.078603	0.775679	1.883812	-0.261504	0.064259	5.47054	6.66698	1.256353
361.100006	-0.318373	0.737956	1.891257	-0.280627	0.0648	5.95212	8.02677	3.69621
361.200012	-0.330598	0.745762	1.893872	-0.301665	0.065178	5.67459	7.66193	5.497461
361.299988	-0.223168	0.685991	1.893875	-0.322273	0.06603	6.74688	8.05354	6.088257
361.399994	-0.258447	0.745334	1.892569	-0.341649	0.066798	7.59155	8.96692	4.74254
361.5	-0.174484	0.806638	1.891761	-0.355465	0.06751	7.72616	10.38142	2.316555
361.600006	-0.052542	0.865766	1.891361	-0.36288	0.067961	7.78711	9.90278	-0.835414
361.700012	-0.074269	0.795561	1.892019	-0.363161	0.067997	8.22779	10.33881	-3.516745
361.799988	-0.163053	0.738543	1.893748	-0.357478	0.06785	8.54088	10.43334	-4.993641
361.899994	-0.190145	0.791115	1.897087	-0.348804	0.067663	8.92131	10.14451	-5.337123
362.0	-0.190438	0.867053	1.903067	-0.341805	0.067386	9.4254	9.9956	-4.896
362.100006	-0.169933	0.941332	1.9107	-0.338629	0.066931	10.01943	9.84058	-3.893971
362.200012	-0.136658	0.978784	1.91827	-0.341442	0.066147	9.97564	9.99142	-2.18478
362.299988	-0.0689	0.931155	1.923144	-0.351587	0.06527	9.2485	10.04238	0.023563
362.399994	-0.047213	0.773631	1.923398	-0.368013	0.064542	8.24207	9.88597	2.397911
362.5	-0.019404	0.623215	1.918358	-0.388152	0.064246	7.6765	9.63365	4.402683
362.600006	-0.029907	0.551572	1.908235	-0.409053	0.064333	6.81265	9.25307	5.530205
362.700012	-0.049927	0.517196	1.894637	-0.426518	0.064632	5.95773	8.54609	5.400257
362.799988	-0.09042	0.428031	1.879593	-0.436994	0.064864	5.56644	7.92475	4.033854
362.899994	-0.212696	0.310346	1.864095	-0.439345	0.064931	5.56013	7.43948	1.551097
363.0	-0.339504	0.233623	1.84971	-0.432561	0.064588	5.79449	7.1834	-1.454868
363.100006	-0.399292	0.17226	1.836889	-0.418104	0.06398	6.15968	7.28521	-4.005015
363.200012	-0.321454	0.11996	1.827397	-0.397181	0.063464	6.4514	7.60198	-5.518884
363.299988	-0.132757	0.084939	1.822248	-0.372295	0.062986	6.52496	8.11092	-6.069399
363.399994	0.057185	0.114307	1.822816	-0.348459	0.062636	6.7897	8.4886	-6.1232
363.5	0.28394	0.145851	1.828216	-0.326057	0.061998	6.7446	8.70485	-5.598883
363.600006	0.397076	0.089794	1.837666	-0.308352	0.061817	6.88227	8.91607	-4.779802
363.700012	0.41684	-0.01923	1.85091	-0.295196	0.062254	7.28171	9.17781	-3.700984
363.799988	0.239281	-0.029354	1.865511	-0.288617	0.062317	7.73001	9.33272	-2.652392
363.899994	0.034578	-0.04308	1.88147	-0.286445	0.062664	8.21045	9.35798	-1.691741
364.0	-0.219644	0.013337	1.897266	-0.289043	0.06299	8.86868	9.59404	-0.912545
364.100006	-0.380341	0.101115	1.912597	-0.294562	0.063717	9.38599	9.72496	-0.351189
364.200012	-0.437185	0.26247	1.926667	-0.302208	0.064479	9.70705	9.74809	-0.015566
364.299988	-0.436578	0.47923	1.939313	-0.311312	0.06515	10.14449	10.33827	0.100989
364.399994	-0.334065	0.682208	1.949518	-0.321131	0.065382	10.18136	10.9154	0.006072
364.5	-0.215444	0.789286	1.95657	-0.329769	0.065148	9.91854	11.48803	-0.062178
364.600006	-0.069362	0.831171	1.960505	-0.338624	0.064514	9.87624	11.72248	-0.096501
364.700012	0.052628	0.839003	1.961234	-0.347717	0.063668	9.57227	11.09878	-0.006262
364.799988	0.142483	0.835074	1.957983	-0.357612	0.062848	8.83242	9.92398	0.191756
364.899994	0.164057	0.764105	1.951673	-0.368166	0.062141	7.88047	8.65368	0.520293
365.0	0.134567	0.695955	1.942685	-0.378599	0.061613	6.58994	7.32568	0.757677
365.100006	0.024813	0.658077	1.930843	-0.387279	0.061231	5.23969	6.38982	0.893106
365.200012	-0.002135	0.617704	1.916789	-0.393219	0.061248	4.25857	5.8644	0.65893
365.299988	-0.069376	0.601701	1.901817	-0.394522	0.061394	3.91843	5.8888	0.079069
365.399994	-0.209453	0.520705	1.887278	-0.391251	0.061635	3.87981	6.10634	-0.838263
365.5	-0.337845	0.520445	1.874036	-0.38234	0.06157	4.14542	6.38543	-1.80871
365.600006	-0.279233	0.433315	1.865007	-0.368366	0.060939	4.88343	7.04081	-2.513934
365.700012	-0.288674	0.384176	1.859872	-0.353802	0.060195	5.12523	7.63121	-3.414668
365.799988	-0.146587	0.376071	1.859797	-0.33868	0.059734	5.92068	7.68431	-4.211904
365.899994	0.047468	0.356434	1.863691	-0.325717	0.059448	6.93771	8.42405	-4.640763
366.0	0.243433	0.327211	1.870423	-0.316756	0.059466	7.29835	9.12546	-4.601621
366.100006	0.37179	0.282049	1.877671	-0.312158	0.059687	7.93222	9.92366	-3.862363
366.200012	0.315243	0.220969	1.883883	-0.313259	0.059786	8.89092	10.96143	-2.516944
366.299988	0.102843	0.135381	1.887911	-0.319561	0.059624	10.1472	12.33793	-0.798869
366.399994	-0.205435	0.081532	1.88976	-0.329884	0.059157	11.54151	13.09094	0.912272
366.5	-0.478396	0.101067	1.890128	-0.343143	0.058478	13.20388	14.41423	2.190163
366.600006	-0.56728	0.104309	1.889827	-0.357548	0.057869	15.5123	15.42022	2.838896
366.700012	-0.483907	0.116207	1.888577	-0.372367	0.057511	17.82966	17.03266	2.730359
366.799988	-0.220951	0.191295	1.885652	-0.386646	0.0576	16.81956	16.89766	1.969525
366.899994	0.171346	0.267509	1.880218	-0.39937	0.058286	11.76588	12.97929	0.847151
367.0	0.459393	0.328267	1.871417	-0.408867	0.059258	7.56458	9.50058	-0.357098
367.100006	0.536827	0.275128	1.860092	-0.413147	0.060251	5.74877	7.17805	-1.253945
367.200012	0.397232	0.201574	1.848572	-0.41091	0.061311	4.47349	6.03472	-1.766017
367.299988	0.042893	0.187315	1.838399	-0.401617	0.062081	4.25717	5.75627	-2.070235
367.399994	-0.287168	0.186092	1.831988	-0.387341	0.062639	3.9926	5.95357	-2.616841
367.5	-0.562214	0.235503	1.830441	-0.368086	0.062827	5.89861	6.82381	-3.199627
367.600006	-0.620054	0.32858	1.833741	-0.347324	0.062889	7.33627	9.90803	-3.665795
367.700012	-0.46165	0.449172	1.840506	-0.329172	0.063006	6.53748	9.40295	-3.984304
367.799988	-0.20309	0.580754	1.848004	-0.314803	0.063098	9.37066	10.68234	-3.612747
367.899994	0.068643	0.69985	1.853425	-0.307855	0.063227	9.13868	11.73233	-2.686665
368.0	0.263464	0.769662	1.855939	-0.307622	0.063382	8.54018	10.28025	-1.066831
368.100006	0.3291	0.842436	1.854835	-0.31348	0.063313	8.82463	10.47263	0.811019
368.200012	0.294768	0.880055	1.850524	-0.322929	0.063357	7.77021	9.29632	2.31509
368.299988	0.206661	0.766298	1.845367	-0.33308	0.063645	6.7876	8.00386	3.003372
368.399994	0.004144	0.620371	1.842246	-0.340807	0.064045	5.84694	7.30363	2.545336
368.5	-0.172343	0.563543	1.841667	-0.343938	0.064648	4.83299	6.6719	0.935464
368.600006	-0.326964	0.571863	1.843795	-0.342557	0.065028	4.23002	6.16222	-1.341636
368.700012	-0.407265	0.559594	1.847514	-0.3373	0.065145	4.54048	6.58241	-3.418094
368.799988	-0.41521	0.524244	1.852839	-0.329792	0.065134	4.75688	6.77724	-4.65534
368.899994	-0.321966	0.506074	1.859981	-0.322336	0.065054	7.13642	9.42254	-4.949259
369.0	-0.15257	0.5398	1.869212	-0.318053	0.065066	7.38584	9.99581	-4.557454
369.100006	0.15926	0.530083	1.879141	-0.318708	0.065606	7.17399	8.80355	-3.480769
369.200012	0.403083	0.517004	1.888459	-0.324776	0.066508	9.0194	9.50069	-1.848011
369.299988	0.545056	0.474371	1.896871	-0.335459	0.067615	9.56833	11.05982	-0.008815
369.399994	0.43953	0.424321	1.903072	-0.348925	0.068584	10.13608	11.26729	1.671186
369.5	0.137468	0.302871	1.90676	-0.363064	0.06936	11.16537	11.69839	2.846206
369.600006	-0.308913	0.116343	1.907752	-0.377294	0.070309	11.82963	12.43353	3.079138
369.700012	-0.586734	-0.065877	1.907094	-0.388305	0.070844	11.38641	12.29232	2.669602
369.799988	-0.749594	-0.199058	1.904581	-0.395904	0.071228	10.47378	12.07244	1.522903
369.899994	-0.602523	-0.259735	1.900041	-0.398801	0.070994	9.72211	11.59894	0.156125
370.0	-0.330191	-0.310787	1.893422	-0.398414	0.070818	9.68401	10.90523	-1.241061
370.100006	0.014039	-0.35855	1.885373	-0.394722	0.070631	9.76721	10.94313	-2.130762
370.200012	0.239828	-0.356468	1.876613	-0.38887	0.070525	9.32933	11.21408	-2.608024
370.299988	0.50144	-0.407744	1.869224	-0.380049	0.070881	9.23229	10.84025	-2.606537
370.399994	0.617701	-0.473893	1.864459	-0.369116	0.071629	9.23466	10.62379	-2.52494
370.5	0.517028	-0.533925	1.862771	-0.357043	0.07283	9.0102	10.31408	-2.542737
370.600006	0.25348	-0.560746	1.864141	-0.344941	0.074133	8.33201	9.84112	-2.531641
370.700012	-0.16786	-0.498338	1.86719	-0.334147	0.075232	7.82363	9.42521	-2.50338
370.799988	-0.615673	-0.393468	1.870544	-0.326471	0.07581	7.25543	9.08725	-2.298062
370.899994	-0.919267	-0.290679	1.873332	-0.323172	0.075842	6.76904	8.70303	-1.838587
371.0	-0.994839	-0.15865	1.875303	-0.324782	0.075397	6.54966	8.53421	-1.076941
371.100006	-0.805771	0.016085	1.875433	-0.330583	0.074513	6.73996	8.67595	-0.227707
371.200012	-0.440641	0.238222	1.874176	-0.339408	0.073573	7.08125	8.94208	0.585705
371.299988	-0.014447	0.436762	1.871027	-0.349443	0.072656	7.44294	9.51054	1.157921
371.399994	0.354836	0.635494	1.866464	-0.358551	0.07161	7.51133	9.51311	1.344149
371.5	0.480161	0.853818	1.860142	-0.365941	0.070535	7.6476	9.48602	1.07336
371.600006	0.449111	1.038567	1.852497	-0.370011	0.069638	7.89947	9.58794	0.436576
371.700012	0.330135	1.135212	1.843702	-0.371062	0.069202	8.35233	9.86156	-0.407765
371.799988	0.166758	1.164547	1.835137	-0.368471	0.06944	8.65044	9.91702	-1.215415
371.899994	0.019949	1.214597	1.828188	-0.363388	0.070321	8.88646	10.12995	-1.946097
372.0	-0.091582	1.306271	1.823924	-0.356068	0.071674	8.95818	10.30562	-2.781751
372.100006	-0.178701	1.391431	1.823997	-0.345627	0.072952	8.49613	10.35101	-3.417726
372.200012	-0.241073	1.459837	1.828655	-0.333973	0.073829	7.74674	10.01701	-3.952415
372.299988	-0.265894	1.504718	1.836657	-0.320946	0.074109	7.13852	9.5692	-4.295161
372.399994	-0.224756	1.482385	1.8479	-0.308222	0.074505	6.58477	8.87806	-4.258475
372.5	-0.144266	1.493672	1.860394	-0.297583	0.074621	6.19016	7.77723	-3.904178
372.600006	-0.033035	1.49871	1.873086	-0.289871	0.074695	5.738	6.85914	-3.140191
372.700012	0.09322	1.516556	1.884464	-0.287631	0.074733	5.5117	6.46582	-1.985945
372.799988	0.177627	1.56238	1.893893	-0.291524	0.074913	5.40976	6.43874	-0.63258
372.899994	0.217008	1.568051	1.901555	-0.300745	0.075274	6.30847	7.04766	0.70878
373.0	0.201857	1.527107	1.907559	-0.314704	0.075994	6.20977	8.35104	1.739375
373.100006	0.084616	1.49085	1.912707	-0.33152	0.077048	6.56402	8.97505	2.260054
373.200012	-0.075286	1.449793	1.916384	-0.350589	0.077882	7.532	9.85675	2.18244
373.299988	-0.280713	1.411234	1.918177	-0.369601	0.078529	7.53647	10.27372	1.674996
373.399994	-0.423572	1.390973	1.916697	-0.386882	0.078823	8.25713	10.57625	0.998328
373.5	-0.49972	1.405787	1.910986	-0.400981	0.079032	9.00696	10.9837	0.39855
373.600006	-0.491895	1.358052	1.900238	-0.411784	0.079013	9.62831	10.91412	0.079137
373.700012	-0.396776	1.213045	1.884634	-0.418753	0.078724	9.69382	10.70012	0.118593
373.799988	-0.266132	1.072712	1.865626	-0.422322	0.078185	9.36033	10.35615	0.368775
373.899994	-0.064837	0.986713	1.845192	-0.423288	0.077706	8.65587	9.89978	0.528371
374.0	0.007221	0.891387	1.825145	-0.41989	0.076688	7.36937	9.3264	0.378578
374.100006	0.037031	0.916525	1.807015	-0.414311	0.075744	6.63715	8.48389	-0.466374
374.200012	0.052597	0.926706	1.792839	-0.404026	0.074578	6.18928	7.99187	-1.502352
374.299988	0.037163	0.914452	1.78287	-0.390432	0.073181	6.16581	8.29259	-2.685163
374.399994	0.089123	0.921043	1.777067	-0.374271	0.072516	5.94643	8.33862	-3.852927
374.5	0.230343	0.981435	1.775713	-0.356548	0.07285	8.04117	10.02643	-4.759943
374.600006	0.318444	1.056272	1.779357	-0.337455	0.073769	7.95753	10.38495	-5.300549
374.700012	0.306078	1.064065	1.787784	-0.318368	0.074876	7.92574	9.40991	-5.376663
374.799988	0.115699	1.094954	1.799943	-0.300708	0.075526	9.40587	10.42338	-5.049904
374.899994	-0.16324	1.119197	1.814318	-0.2859	0.075576	8.85992	10.24139	-4.294647
375.0	-0.426424	1.137537	1.82996	-0.274902	0.075062	9.33861	9.58323	-3.254592
375.100006	-0.526978	1.17139	1.845463	-0.268463	0.074397	8.9905	9.57423	-2.03735
375.200012	-0.415233	1.294701	1.859794	-0.267401	0.073724	8.09354	9.15983	-0.863116
375.299988	-0.168357	1.437403	1.872571	-0.271456	0.07315	7.16155	8.85044	0.170004
375.399994	0.159967	1.535373	1.883479	-0.27995	0.072796	6.23894	8.40478	1.000615
375.5	0.39032	1.636493	1.892435	-0.292559	0.072525	5.95825	8.04508	1.486719
375.600006	0.45007	1.721442	1.899215	-0.307374	0.072303	5.75052	7.77016	1.674662
375.700012	0.34641	1.807644	1.902829	-0.323915	0.072046	6.12465	7.72435	1.545322
375.799988	0.102137	1.823873	1.902775	-0.340279	0.071763	6.51787	7.78258	1.256133
375.899994	-0.210146	1.852088	1.899598	-0.356006	0.071452	7.77196	8.75302	0.862021
376.0	-0.409026	1.843466	1.893795	-0.37007	0.07117	7.66485	8.71588	0.477969
376.100006	-0.500042	1.772269	1.885045	-0.38268	0.070806	8.02961	8.81511	0.217295
376.200012	-0.444868	1.606586	1.873491	-0.393335	0.07059	8.52407	9.53387	0.093152
376.299988	-0.253167	1.403585	1.860261	-0.402106	0.070421	8.35399	9.47788	0.02587
376.399994	-0.032494	1.244141	1.846629	-0.408652	0.070339	8.68556	10.04249	-0.137462
376.5	0.125408	1.085506	1.833767	-0.412662	0.070345	8.416	10.4404	-0.492524
376.600006	0.162507	0.969411	1.821973	-0.414292	0.070371	8.25293	10.6149	-1.195918
376.700012	0.095107	0.847534	1.812435	-0.410973	0.069759	7.90341	10.13701	-1.621025
376.799988	-0.068015	0.716636	1.804454	-0.404913	0.069	7.938	9.38914	-2.104593
376.899994	-0.222445	0.55166	1.797519	-0.396115	0.068156	7.95403	8.783	-2.391458
377.0	-0.324588	0.39476	1.791422	-0.384607	0.067393	7.74586	8.31036	-2.46027
377.100006	-0.356171	0.261518	1.786623	-0.371823	0.066782	7.59392	7.97239	-2.347421
377.200012	-0.253789	0.164202	1.783303	-0.358876	0.066362	7.13598	7.91233	-2.109806
377.299988	-0.088129	0.076356	1.781571	-0.347131	0.066226	6.71745	8.10128	-1.85133
377.399994	0.138426	-0.025281	1.781392	-0.337186	0.066393	6.34657	8.40317	-1.646621
377.5	0.317245	-0.086373	1.783239	-0.329032	0.067156	6.68479	8.62734	-1.511388
377.600006	0.381555	-0.153586	1.786788	-0.32325	0.068127	7.07459	8.994	-1.483672
377.700012	0.287764	-0.209418	1.790475	-0.318864	0.069048	7.00654	9.39085	-1.466991
377.799988	0.083271	-0.267883	1.794025	-0.316126	0.069753	7.47367	9.11968	-1.363088
377.899994	-0.212838	-0.303001	1.796983	-0.314773	0.070325	7.62466	9.35028	-1.160883
378.0	-0.449008	-0.315578	1.799063	-0.314455	0.070658	7.84316	9.74381	-0.844357
378.100006	-0.516547	-0.278517	1.7998	-0.315201	0.071002	8.14582	10.19696	-0.552413
378.200012	-0.429456	-0.208162	1.800015	-0.316877	0.071656	8.80764	10.82944	-0.367848
378.299988	-0.211655	-0.149013	1.799962	-0.319153	0.0724	9.8223	11.3814	-0.393563
378.399994	0.033119	-0.111736	1.800251	-0.321494	0.073025	11.11659	11.96185	-0.592103
378.5	0.136297	-0.073248	1.801137	-0.324317	0.073326	12.06583	12.10584	-0.921642
378.600006	0.13316	-0.017743	1.802526	-0.326384	0.072941	11.56577	11.85608	-1.25608
378.700012	0.044973	0.045204	1.804537	-0.327945	0.072297	9.9527	10.66714	-1.551437
378.799988	-0.079049	0.081346	1.807202	-0.32914	0.07174	8.39314	9.55411	-1.742779
378.899994	-0.174245	0.182494	1.810952	-0.330334	0.071284	7.19142	8.68205	-1.859012
379.0	-0.231798	0.339525	1.815004	-0.332259	0.071024	5.93146	7.88161	-1.821537
379.100006	-0.193473	0.456701	1.818582	-0.335895	0.070775	5.20326	7.39698	-1.603253
379.200012	-0.091787	0.546204	1.821512	-0.341653	0.07083	4.92967	7.09872	-1.115596
379.299988	0.007476	0.690195	1.822576	-0.350827	0.070929	5.08442	7.45628	-0.397258
379.399994	0.057563	0.888978	1.820696	-0.363155	0.071078	5.62135	7.7525	0.480625
379.5	0.045491	1.004739	1.815758	-0.378715	0.071179	6.23289	8.01435	1.382545
379.600006	-0.065424	0.980074	1.807422	-0.396103	0.070912	6.37827	8.05043	2.141859
379.700012	-0.253845	0.922721	1.79622	-0.413941	0.06987	6.50534	8.18821	2.576473
379.799988	-0.480335	0.924897	1.781782	-0.429587	0.068215	6.5818	8.14378	2.431466
379.899994	-0.597881	0.941278	1.765059	-0.440282	0.066311	6.34088	8.05771	1.719934
380.0	-0.498384	0.883412	1.748079	-0.44319	0.06446	6.4182	8.21701	0.529971
380.100006	-0.222588	0.823205	1.732154	-0.436863	0.063217	6.51988	8.16348	-0.881031
380.200012	0.141866	0.823156	1.719081	-0.420733	0.06259	6.74775	8.39375	-2.200344
380.299988	0.462022	0.794983	1.711266	-0.395871	0.062362	7.16287	8.67969	-3.440468
380.399994	0.607752	0.713073	1.710452	-0.365314	0.062457	7.77003	9.16914	-4.565092
380.5	0.562458	0.654236	1.717895	-0.332553	0.062732	8.36266	9.66876	-5.491836
380.600006	0.402743	0.650511	1.732213	-0.301784	0.063498	8.87971	10.51438	-6.076822
380.700012	0.205917	0.662322	1.751249	-0.276517	0.06464	9.52454	11.90393	-6.136976
380.799988	0.045235	0.653864	1.772129	-0.259123	0.06619	10.59157	13.4484	-5.546173
380.899994	-0.099695	0.634443	1.793221	-0.251584	0.068002	11.81702	14.35921	-4.197244
381.0	-0.206231	0.61646	1.812451	-0.253168	0.069793	12.64576	13.92296	-2.208016
381.100006	-0.326779	0.609778	1.828802	-0.262561	0.071305	12.47525	12.33686	0.022982
381.200012	-0.404441	0.594468	1.841193	-0.277567	0.072356	10.95422	10.54778	2.036494
381.299988	-0.451042	0.600854	1.851977	-0.29402	0.072944	9.36734	9.74755	3.610653
381.399994	-0.461035	0.663525	1.860611	-0.311008	0.072747	8.02917	9.39824	4.077734
381.5	-0.446297	0.740976	1.867339	-0.326868	0.07214	6.50622	8.88095	3.620577
381.600006	-0.331995	0.821272	1.870858	-0.341503	0.071077	5.67766	8.56964	2.515338
381.700012	-0.183451	0.858851	1.869523	-0.355108	0.069681	5.29478	8.27921	1.219141
381.799988	-0.020134	0.805849	1.862631	-0.368496	0.068251	5.28453	8.23649	0.207763
381.899994	0.105169	0.68527	1.850204	-0.381768	0.067055	5.6428	8.07441	-0.19532
382.0	0.198659	0.59877	1.833741	-0.394366	0.066195	5.90387	7.83932	-0.07076
382.100006	0.222076	0.575603	1.81543	-0.405684	0.065765	6.11904	7.77894	0.160847
382.200012	0.192451	0.618936	1.798786	-0.413882	0.065773	6.3428	7.84831	0.002268
382.299988	0.059424	0.726355	1.785845	-0.417181	0.066394	6.39176	8.00986	-0.673345
382.399994	-0.071188	0.874255	1.777691	-0.415151	0.067032	6.30085	8.02131	-1.797279
382.5	-0.256388	0.928659	1.773415	-0.40829	0.067517	6.34096	8.17526	-3.120187
382.600006	-0.384792	0.921636	1.772298	-0.394832	0.06728	6.42223	8.38904	-3.951311
382.700012	-0.437351	0.858764	1.774239	-0.378676	0.067158	6.5282	8.43529	-4.46145
382.799988	-0.351453	0.925455	1.778844	-0.360196	0.066267	6.66	8.34975	-4.377246
382.899994	-0.151724	0.997648	1.785364	-0.342892	0.065448	6.96354	8.5356	-3.971205
383.0	0.102414	0.993628	1.79388	-0.328688	0.064516	7.27724	8.69361	-3.24781
383.100006	0.296403	0.901411	1.804322	-0.31879	0.063647	7.51221	8.76523	-2.317265
383.200012	0.360471	0.812363	1.815714	-0.313444	0.063038	7.66958	8.68772	-1.378495
383.299988	0.259988	0.791542	1.827198	-0.312482	0.062603	7.68324	8.70357	-0.521581
383.399994	0.126982	0.828085	1.837312	-0.315421	0.062366	7.60521	8.85194	0.221588
383.5	-0.032902	0.861327	1.845851	-0.321008	0.062654	7.40607	8.85066	0.928929
383.600006	-0.159366	0.923284	1.850843	-0.328951	0.063078	7.29896	8.89048	1.328794
383.700012	-0.224609	0.967823	1.852598	-0.338301	0.063691	7.42866	9.03575	1.548803
383.799988	-0.206863	0.969872	1.849861	-0.348038	0.064321	7.55153	9.06594	1.541507
383.899994	-0.172122	0.893265	1.84395	-0.356959	0.065281	7.62396	8.78932	1.306113
384.0	-0.118117	0.80792	1.835134	-0.364231	0.066343	7.66713	8.49214	0.817783
384.100006	-0.071414	0.732281	1.825218	-0.368306	0.067494	7.66319	8.36924	0.15539
384.200012	-0.063589	0.6338	1.815175	-0.36967	0.068599	7.58656	8.42159	-0.772825
384.299988	-0.150905	0.56778	1.806333	-0.365948	0.06899	7.47315	8.6586	-1.481951
384.399994	-0.214384	0.48943	1.801239	-0.358555	0.069543	7.30658	8.87689	-2.295749
384.5	-0.284028	0.462378	1.800453	-0.347836	0.069862	7.24992	8.97024	-3.136468
384.600006	-0.299453	0.455983	1.803908	-0.335724	0.069859	7.4037	8.94583	-3.894278
384.700012	-0.243733	0.424676	1.810212	-0.323501	0.069614	7.46106	8.8741	-4.342619
384.799988	-0.164666	0.379339	1.819334	-0.313399	0.069069	7.40598	8.80901	-4.351952
384.899994	-0.058911	0.414075	1.829804	-0.30683	0.068443	7.31157	8.61856	-3.807526
385.0	0.025369	0.444655	1.840368	-0.305846	0.067592	7.20333	8.43893	-2.760586
385.100006	0.096035	0.449236	1.849911	-0.310855	0.066905	6.90618	8.33241	-1.120794
385.200012	0.120284	0.424661	1.855892	-0.323126	0.066538	6.58775	8.18189	0.779116
385.299988	0.085162	0.449525	1.856925	-0.340695	0.066412	6.16021	7.8071	2.698623
385.399994	-0.01399	0.459363	1.853009	-0.362287	0.066236	5.66522	7.37492	4.178984
385.5	-0.120246	0.378195	1.845657	-0.383614	0.066069	5.07548	7.10997	4.745105
385.600006	-0.239223	0.267983	1.837049	-0.400949	0.066001	4.65214	6.90935	4.074757
385.700012	-0.294598	0.215905	1.829308	-0.41096	0.065943	4.49485	6.8054	2.164107
385.799988	-0.243337	0.224219	1.823558	-0.412156	0.066024	5.04711	6.82756	-0.500464
385.899994	-0.166402	0.18532	1.819255	-0.406063	0.066581	6.22869	7.80945	-3.116373
386.0	-0.014316	0.124262	1.81644	-0.391969	0.067262	6.42617	8.33787	-4.563694
386.100006	0.085334	0.048815	1.816236	-0.375142	0.068412	7.15017	8.50402	-5.060811
386.200012	0.144329	0.064629	1.818309	-0.35806	0.069427	7.99029	9.23744	-4.743091
386.299988	0.110794	0.072295	1.82183	-0.344775	0.070277	8.81149	10.27747	-3.803873
386.399994	0.004048	0.10368	1.825488	-0.33679	0.070719	9.65012	11.72355	-2.287791
386.5	-0.1668	0.112884	1.827951	-0.334518	0.070931	10.14344	12.4559	-0.557197
386.600006	-0.330432	0.095541	1.828766	-0.335737	0.071184	10.68308	12.88337	0.988798
386.700012	-0.403632	0.101843	1.828242	-0.33887	0.071575	11.36005	12.93422	1.951734
386.799988	-0.388263	0.13088	1.828042	-0.340807	0.072006	12.11697	13.05711	2.012893
386.899994	-0.32016	0.192537	1.829004	-0.340386	0.072392	11.74039	12.20518	1.1115
387.0	-0.199767	0.22877	1.83233	-0.336713	0.072722	10.30204	10.70761	-0.541729
387.100006	-0.067625	0.188915	1.837766	-0.330079	0.072952	8.552	9.60474	-2.408072
387.200012	0.051428	0.139034	1.844586	-0.32159	0.073072	7.42025	8.82143	-3.788942
387.299988	0.146717	0.098062	1.852318	-0.313094	0.073385	6.48152	8.11156	-4.147185
387.399994	0.245143	0.101463	1.859357	-0.308103	0.073585	5.68178	7.37664	-3.838807
387.5	0.258818	0.093388	1.865192	-0.308403	0.073987	5.33646	6.88344	-2.726879
387.600006	0.167516	0.132081	1.86801	-0.314869	0.074611	5.23776	6.71933	-0.940517
387.700012	-0.033855	0.146254	1.867432	-0.327108	0.07542	5.57423	6.86364	1.143813
387.799988	-0.270547	0.131358	1.863693	-0.343575	0.076075	5.54778	7.21788	3.033992
387.899994	-0.539915	0.206513	1.856839	-0.362049	0.076361	5.34522	7.1591	4.212247
388.0	-0.68971	0.331927	1.847736	-0.379645	0.076099	5.50951	7.11714	4.333664
388.100006	-0.732204	0.456825	1.837333	-0.393901	0.075362	5.53412	7.4413	3.357527
388.200012	-0.598883	0.475082	1.825779	-0.402881	0.07441	5.80193	7.80474	1.316983
388.299988	-0.365414	0.388659	1.81354	-0.404191	0.072721	6.28421	8.182	-0.819381
388.399994	-0.074389	0.241755	1.801041	-0.400044	0.071271	6.55132	8.58891	-2.870023
388.5	0.273544	0.092299	1.789857	-0.388615	0.070013	6.87886	8.78493	-3.972641
388.600006	0.549619	-0.004184	1.782749	-0.371694	0.068931	7.39652	9.20907	-4.355181
388.700012	0.646709	-0.023879	1.7822	-0.352859	0.06869	7.90525	9.71576	-4.61575
388.799988	0.577187	0.013871	1.788475	-0.333693	0.068955	8.59071	9.90546	-4.839955
388.899994	0.341842	0.090535	1.800758	-0.317383	0.069505	9.10181	9.96177	-4.925939
389.0	0.049255	0.152308	1.816924	-0.305832	0.070123	9.20033	10.0184	-4.643361
389.100006	-0.21374	0.179277	1.833515	-0.30109	0.070866	8.51356	10.04356	-3.68732
389.200012	-0.398357	0.220039	1.847169	-0.304027	0.071523	7.71915	9.81532	-2.069826
389.299988	-0.514783	0.309871	1.857325	-0.313466	0.072092	7.35676	9.39663	0.276716
389.399994	-0.507022	0.346013	1.862746	-0.328252	0.072017	7.27102	9.02023	2.534129
389.5	-0.44607	0.333846	1.863974	-0.345456	0.071586	7.11023	8.74071	4.257922
389.600006	-0.369861	0.385035	1.862403	-0.361736	0.070714	6.81755	8.4248	4.996145
389.700012	-0.250148	0.492643	1.858307	-0.375218	0.069526	6.70405	7.96436	4.5088
389.799988	-0.082769	0.577685	1.853162	-0.383865	0.068336	6.58661	7.92721	2.863155
389.899994	0.11653	0.609135	1.847848	-0.386867	0.067575	6.58337	7.9983	0.597627
390.0	0.245796	0.678596	1.842009	-0.385316	0.067031	6.90802	8.5933	-1.711161
390.100006	0.288438	0.785531	1.835299	-0.379355	0.066967	6.81676	8.87828	-3.173702
390.200012	0.164322	0.903911	1.827144	-0.370477	0.066773	7.08606	8.75699	-3.584557
390.299988	-0.067407	1.006086	1.818243	-0.361057	0.066306	7.41526	9.09067	-3.302053
390.399994	-0.305468	1.040146	1.810519	-0.352434	0.066047	7.60968	9.42853	-2.62501
390.5	-0.46002	1.082363	1.804534	-0.344926	0.065319	8.10063	9.81617	-1.79423
390.600006	-0.456264	1.109447	1.800293	-0.338071	0.06478	8.57284	10.03199	-1.216748
390.700012	-0.341761	1.120946	1.799493	-0.332063	0.064222	8.83934	10.39758	-1.082086
390.799988	-0.116273	1.215964	1.80276	-0.325844	0.063529	8.87919	10.19182	-1.448894
390.899994	0.142316	1.333628	1.810111	-0.320546	0.0628	8.77611	9.92933	-2.248996
391.0	0.315534	1.369176	1.820027	-0.316826	0.061917	8.23865	9.40188	-2.971425
391.100006	0.384182	1.278708	1.829758	-0.31525	0.061022	7.1697	8.73247	-3.142444
391.200012	0.325625	1.109596	1.837024	-0.317393	0.060223	5.93811	7.97378	-2.622342
391.299988	0.19615	0.926806	1.840073	-0.323843	0.05935	5.05963	7.0376	-1.311091
391.399994	0.058501	0.752072	1.838211	-0.334668	0.058734	4.4452	6.29068	0.63916
391.5	-0.027754	0.670874	1.831769	-0.34905	0.058456	4.54521	6.3956	2.641969
391.600006	-0.036914	0.677352	1.8218	-0.365006	0.058599	4.61177	6.46079	3.975361
391.700012	-0.030314	0.690443	1.810625	-0.378638	0.059066	6.825	8.26304	4.074179
391.799988	0.014753	0.62158	1.801471	-0.38761	0.059628	7.25333	9.36216	2.755125
391.899994	-0.018303	0.536385	1.795829	-0.390487	0.060329	7.08808	8.31753	0.321838
392.0	-0.082554	0.489383	1.794017	-0.388042	0.061039	8.79949	9.14784	-2.375193
392.100006	-0.16435	0.515988	1.794357	-0.380474	0.061757	8.49709	10.30626	-4.481607
392.200012	-0.262693	0.610506	1.796606	-0.3693	0.062235	8.43938	9.891	-5.491421
392.299988	-0.305208	0.789504	1.800819	-0.35727	0.062221	8.65701	10.03831	-5.43414
392.399994	-0.304164	0.928186	1.806626	-0.347708	0.061841	7.9874	9.81253	-4.491426
392.5	-0.203737	1.028904	1.812337	-0.341217	0.061161	7.61791	8.83471	-2.776878
392.600006	0.027762	1.059972	1.816594	-0.338752	0.060452	7.04709	8.68654	-0.615488
392.700012	0.231641	1.041387	1.818899	-0.339557	0.060049	7.16768	8.68933	1.399665
392.799988	0.381302	1.024665	1.819142	-0.341674	0.060311	7.36885	8.63976	2.718651
392.899994	0.417965	1.051462	1.818836	-0.344272	0.06105	8.19802	9.23016	3.029691
393.0	0.31759	1.145514	1.819672	-0.345543	0.061973	9.03875	10.44469	2.179978
393.100006	0.096516	1.267398	1.822323	-0.345029	0.062754	8.40566	9.36248	0.488078
393.200012	-0.186416	1.355316	1.826051	-0.342748	0.063297	9.48162	9.54908	-1.555713
393.299988	-0.339904	1.320512	1.829882	-0.339538	0.063757	9.34229	10.18915	-3.17815
393.399994	-0.434813	1.259455	1.833114	-0.336162	0.064093	8.76105	9.76018	-3.863007
393.5	-0.371072	1.213344	1.835326	-0.33454	0.064315	7.99528	9.30178	-3.625195
393.600006	-0.204333	1.162299	1.835734	-0.336331	0.064486	7.13405	8.56279	-2.606914
393.700012	0.007921	1.025742	1.834307	-0.341612	0.064748	6.06921	7.68859	-1.02178
393.799988	0.173859	0.880394	1.830711	-0.349336	0.06508	4.90953	7.06757	0.792283
393.899994	0.236056	0.7772	1.824903	-0.358399	0.065371	4.34519	6.63625	2.26867
394.0	0.155732	0.697273	1.817852	-0.366978	0.065651	4.56912	6.47396	2.915774
394.100006	-0.024269	0.585781	1.81145	-0.372599	0.065846	4.77081	6.41133	2.464941
394.200012	-0.230347	0.44382	1.806854	-0.37476	0.065939	6.74232	8.07248	1.049468
394.299988	-0.370503	0.349561	1.803372	-0.372918	0.066061	6.94892	8.84359	-0.878118
394.399994	-0.374535	0.276894	1.799505	-0.368127	0.066151	6.95408	8.07398	-2.543004
394.5	-0.265399	0.183017	1.795415	-0.360435	0.066427	8.4399	8.77604	-3.463004
394.600006	-0.048582	0.106766	1.792331	-0.350789	0.066905	8.34786	9.97997	-3.676619
394.700012	0.224977	0.096342	1.792316	-0.340478	0.06765	8.27885	10.33431	-3.58117
394.799988	0.408478	0.109284	1.796014	-0.331843	0.068641	8.62487	10.48322	-3.304452
394.899994	0.40644	0.101551	1.802281	-0.3257	0.069735	8.89679	11.05971	-2.809803
395.0	0.271974	-0.005504	1.809708	-0.323402	0.070855	9.06441	10.56341	-2.078793
395.100006	0.029129	-0.123768	1.816095	-0.324751	0.071907	8.64536	10.1596	-1.048091
395.200012	-0.214243	-0.237789	1.819917	-0.329084	0.072818	8.15835	9.26164	0.039324
395.299988	-0.440796	-0.349782	1.821179	-0.335768	0.073649	7.384	8.57992	1.000128
395.399994	-0.51325	-0.408395	1.820613	-0.343255	0.074484	6.76072	7.95087	1.581624
395.5	-0.489873	-0.433995	1.819069	-0.351386	0.075248	5.74903	7.47662	1.586752
395.600006	-0.373654	-0.407898	1.81714	-0.358644	0.075892	5.382	7.2243	0.992955
395.700012	-0.2115	-0.40057	1.815906	-0.364824	0.076407	5.42745	7.19539	0.008252
395.799988	-0.080333	-0.367232	1.814479	-0.369968	0.076729	6.71973	7.57212	-1.093457
395.899994	0.058974	-0.319156	1.811964	-0.373088	0.076964	7.50476	9.34075	-1.846861
396.0	0.098622	-0.298369	1.807714	-0.373846	0.07703	6.28737	8.96082	-2.037808
396.100006	0.096482	-0.267479	1.802173	-0.371889	0.077209	7.41587	9.12578	-1.794415
396.200012	0.030294	-0.255543	1.796021	-0.36806	0.07758	7.60504	10.02675	-1.48826
396.299988	-0.067877	-0.225534	1.790087	-0.36171	0.07769	7.14535	9.28936	-1.101849
396.399994	-0.192501	-0.195565	1.786314	-0.35424	0.077544	7.33609	9.31837	-1.027773
396.5	-0.284667	-0.119725	1.785784	-0.345789	0.076927	7.20998	9.0061	-1.244813
396.600006	-0.30018	-0.056259	1.789488	-0.338901	0.076654	7.15516	8.70549	-2.052718
396.700012	-0.233841	0.051179	1.796183	-0.333458	0.076167	7.31972	9.02922	-2.79902
396.799988	-0.088037	0.171642	1.80442	-0.329716	0.075551	7.5919	9.22353	-3.120648
396.899994	0.073581	0.255437	1.811934	-0.329871	0.07532	7.3896	9.47189	-2.937415
397.0	0.25322	0.313498	1.816852	-0.332481	0.075303	7.54619	9.63525	-2.023282
397.100006	0.391029	0.388039	1.817878	-0.33713	0.07539	7.74026	9.57177	-0.488713
397.200012	0.405583	0.483712	1.814791	-0.343223	0.075655	7.34327	9.2778	1.220115
397.299988	0.301324	0.581979	1.808335	-0.349295	0.076057	7.01801	8.70303	2.546494
397.399994	0.081391	0.679078	1.801297	-0.354222	0.076291	6.40016	8.21412	3.018416
397.5	-0.235306	0.809864	1.796056	-0.357107	0.076076	5.53841	7.43584	2.391388
397.600006	-0.516274	0.965409	1.792797	-0.35772	0.075506	5.44514	7.09305	0.785196
397.700012	-0.656061	1.10611	1.790763	-0.356394	0.074447	5.0324	6.8692	-1.235368
397.799988	-0.589558	1.179761	1.789234	-0.35416	0.07346	6.43064	8.29591	-2.875866
397.899994	-0.292333	1.173079	1.788395	-0.350475	0.072826	7.28652	9.76746	-3.708479
398.0	0.108146	1.201072	1.787948	-0.34593	0.072682	6.25514	8.52147	-3.764549
398.100006	0.500944	1.281063	1.788498	-0.341725	0.072988	6.9166	8.70003	-3.390859
398.200012	0.695954	1.329885	1.790565	-0.338111	0.073504	7.8584	10.60109	-2.661845
398.299988	0.633142	1.307756	1.793985	-0.336295	0.073967	7.96559	10.14205	-1.640298
398.399994	0.300065	1.289591	1.797501	-0.336637	0.073897	8.19215	9.83962	-0.571628
398.5	-0.197055	1.315076	1.800225	-0.339064	0.073346	8.6394	10.11196	0.316628
398.600006	-0.617613	1.368402	1.802635	-0.34447	0.072556	8.04213	9.05352	0.856862
398.700012	-0.8632	1.399325	1.80432	-0.351904	0.071757	7.0442	8.78846	1.002718
398.799988	-0.767632	1.42513	1.804779	-0.360836	0.071024	6.457	8.63816	0.840613
398.899994	-0.467051	1.452362	1.803451	-0.370181	0.070236	6.10941	8.79552	0.493409
399.0	-0.01739	1.458834	1.799808	-0.378431	0.069488	6.24296	8.85291	0.02163
399.100006	0.364681	1.366909	1.79388	-0.383796	0.068678	7.59085	9.71843	-0.395835
399.200012	0.601315	1.214758	1.786665	-0.385359	0.068015	6.64468	9.70045	-0.732326
399.299988	0.601989	1.132631	1.779195	-0.3816	0.067602	7.55258	8.61193	-1.089512
399.399994	0.397016	1.131961	1.773268	-0.372534	0.067526	8.02786	9.56042	-1.478259
399.5	0.024716	1.183681	1.771268	-0.359234	0.067471	7.33977	8.90879	-1.990429
399.600006	-0.372179	1.272773	1.774021	-0.343569	0.067292	7.51282	8.62092	-2.688018
399.700012	-0.64683	1.342979	1.780824	-0.327712	0.066941	6.89646	8.55455	-3.422049
399.799988	-0.783064	1.41923	1.791236	-0.315095	0.066222	6.26705	8.10203	-4.002161
399.899994	-0.580344	1.45974	1.804622	-0.307796	0.0653	5.84546	7.81588	-4.116307
400.0	-0.191605	1.526528	1.818205	-0.306438	0.064605	5.94109	7.95376	-3.547654
400.100006	0.24022	1.591195	1.829717	-0.312273	0.064157	5.88732	7.83632	-2.198634
400.200012	0.618209	1.601596	1.836574	-0.323645	0.064049	7.1986	9.01905	-0.191735
400.299988	0.770345	1.559458	1.837505	-0.338925	0.064109	7.10717	9.22567	2.165335
400.399994	0.694703	1.46103	1.832708	-0.355653	0.064281	7.13773	8.14068	4.211798
400.5	0.435805	1.342448	1.824172	-0.371489	0.064657	8.22832	8.8635	5.204999
400.600006	0.073738	1.167285	1.814178	-0.383848	0.06528	7.79149	9.51974	4.860795
400.700012	-0.225092	1.000413	1.804483	-0.390941	0.066286	7.99116	9.21357	3.13947
400.799988	-0.417387	0.870564	1.795672	-0.392276	0.067443	7.87486	9.3264	0.457678
400.899994	-0.473362	0.758808	1.787946	-0.388082	0.068597	7.69638	9.33325	-2.265148
401.0	-0.447523	0.67256	1.781061	-0.379049	0.069497	7.40782	8.8771	-4.242778
401.100006	-0.392035	0.58159	1.77627	-0.365864	0.069563	7.14526	8.49909	-5.217379
401.200012	-0.399869	0.528149	1.775701	-0.350175	0.068546	7.16961	8.27321	-5.414663
401.299988	-0.305249	0.55535	1.780836	-0.333841	0.066932	6.83621	8.05204	-5.172438
401.399994	-0.14781	0.616682	1.790466	-0.318592	0.065148	6.66289	7.68859	-4.607073
401.5	0.092056	0.593844	1.803598	-0.30623	0.063628	6.53232	7.61355	-3.767051
401.600006	0.355506	0.477877	1.817861	-0.299319	0.062696	6.56735	7.81952	-2.658898
401.700012	0.537278	0.321978	1.831446	-0.298695	0.062354	6.89366	8.31892	-1.312031
401.799988	0.53882	0.170568	1.842052	-0.305705	0.062421	6.60413	8.15695	0.170985
401.899994	0.392811	-0.031835	1.849573	-0.318995	0.062783	7.27496	8.47287	1.839124
402.0	0.072203	-0.232179	1.852848	-0.338217	0.063123	7.30439	8.77679	3.070184
402.100006	-0.238174	-0.354054	1.852757	-0.359317	0.063594	7.15262	8.42876	3.646052
402.200012	-0.524819	-0.359162	1.851046	-0.378927	0.064077	7.21042	8.54919	3.347828
402.299988	-0.641039	-0.377789	1.849005	-0.393733	0.06454	7.0414	8.61664	2.178727
402.399994	-0.594446	-0.462326	1.847	-0.401747	0.06482	6.91345	8.45263	0.372749
402.5	-0.404787	-0.596399	1.843886	-0.402478	0.064927	7.12617	8.52232	-1.518248
402.600006	-0.213305	-0.696523	1.839554	-0.39722	0.064876	7.17767	8.3155	-2.741248
402.700012	-4.8e-05	-0.728655	1.834149	-0.388236	0.064595	7.26043	8.487	-3.09987
402.799988	0.117254	-0.696662	1.828783	-0.377405	0.064165	7.69638	8.74125	-2.854092
402.899994	0.154358	-0.71123	1.82407	-0.366499	0.064105	7.78229	8.7435	-2.488252
403.0	0.120621	-0.689436	1.821012	-0.355111	0.063721	7.62833	8.98619	-1.984221
403.100006	0.009424	-0.645146	1.8207	-0.343201	0.063358	7.25036	8.71288	-1.636258
403.200012	-0.10439	-0.649401	1.823533	-0.331747	0.063314	6.6727	8.57499	-1.73977
403.299988	-0.155013	-0.686262	1.829649	-0.321098	0.063222	6.32432	8.50702	-2.155773
403.399994	-0.15987	-0.709728	1.838374	-0.312042	0.063298	5.95282	8.53731	-2.634614
403.5	-0.116249	-0.647737	1.848131	-0.306411	0.063784	6.25409	8.37855	-2.967035
403.600006	0.033975	-0.520785	1.857232	-0.303844	0.064675	7.5419	9.36002	-2.654851
403.700012	0.182353	-0.343881	1.863651	-0.306649	0.065995	6.50823	8.51772	-1.86923
403.799988	0.246828	-0.129569	1.866379	-0.314765	0.067576	7.36061	7.85848	-0.56073
403.899994	0.173036	0.085715	1.865333	-0.327965	0.068885	7.89632	9.06241	1.038849
404.0	-0.068971	0.246143	1.860741	-0.344507	0.06972	7.31963	9.10288	2.498651
404.100006	-0.367858	0.335338	1.853661	-0.361982	0.069909	7.44539	8.87967	3.217167
404.200012	-0.643505	0.318867	1.846216	-0.37746	0.069602	7.13318	9.30435	2.971204
404.299988	-0.757757	0.260244	1.840015	-0.389249	0.068938	6.45113	9.02258	1.688765
404.399994	-0.668131	0.21871	1.835339	-0.395351	0.068189	6.23981	8.70924	-0.247352
404.5	-0.422212	0.243933	1.831313	-0.396045	0.067418	6.16712	8.23157	-2.177939
404.600006	0.004055	0.255762	1.828695	-0.390156	0.066941	6.17912	7.5491	-3.467583
404.700012	0.395069	0.260647	1.827395	-0.379675	0.06676	6.08655	7.20631	-4.044528
404.799988	0.579895	0.303661	1.828676	-0.365939	0.066652	6.18192	7.01308	-4.036033
404.899994	0.56536	0.345475	1.831838	-0.351845	0.066476	6.49308	7.22954	-3.723756
405.0	0.393608	0.294051	1.83714	-0.339496	0.066351	6.4958	7.72563	-3.059021
405.100006	0.113954	0.165138	1.843316	-0.330859	0.066487	6.50981	8.37384	-2.157974
405.200012	-0.12445	0.034643	1.849454	-0.326779	0.067124	6.67822	8.79627	-1.129352
405.299988	-0.334297	-0.036773	1.8549	-0.326765	0.067753	6.83647	9.10716	0.026868
405.399994	-0.451701	-0.066453	1.85829	-0.330994	0.068509	7.09727	9.63782	0.93177
405.5	-0.444904	-0.065998	1.860098	-0.338326	0.069294	7.20376	9.98885	1.564863
405.600006	-0.366921	-0.009851	1.858869	-0.347525	0.069824	7.27794	9.91477	1.841749
405.700012	-0.196464	0.028228	1.854694	-0.356807	0.070157	7.52044	9.51835	1.767081
405.799988	-0.042502	0.085324	1.847262	-0.364566	0.070215	7.69568	9.1821	1.299841
405.899994	0.089188	0.083636	1.837714	-0.36904	0.07016	7.78466	8.90001	0.522051
406.0	0.127029	0.056074	1.826986	-0.369833	0.069997	7.82494	8.89551	-0.466231
406.100006	0.100525	0.06759	1.816849	-0.366023	0.069817	7.3847	8.89658	-1.411828
406.200012	0.047652	0.086559	1.809139	-0.358491	0.070086	6.57558	8.44482	-2.139437
406.299988	0.002291	0.089365	1.80525	-0.348786	0.070685	5.81218	7.92379	-2.810405
406.399994	-0.09765	0.083541	1.805392	-0.339323	0.071181	4.98362	7.3366	-3.369941
406.5	-0.162081	0.072419	1.808546	-0.331691	0.071692	4.85987	7.10215	-3.685492
406.600006	-0.233282	0.054124	1.812933	-0.327955	0.072005	4.61089	6.64996	-3.467526
406.700012	-0.270329	0.101649	1.816589	-0.328277	0.072197	6.23219	7.64866	-2.700177
406.799988	-0.268411	0.175915	1.819077	-0.332713	0.071973	7.13607	9.48184	-1.388615
406.899994	-0.22645	0.263817	1.819196	-0.33996	0.071609	6.2582	8.30768	0.070074
407.0	-0.160658	0.349849	1.817473	-0.348768	0.071239	7.10007	8.13008	1.30074
407.100006	-0.055459	0.433246	1.815177	-0.356956	0.071196	8.14591	9.57852	1.878969
407.200012	0.014625	0.527629	1.814386	-0.363435	0.071105	8.27062	10.53011	1.619991
407.299988	0.063388	0.573042	1.814748	-0.367576	0.071004	8.93024	9.82956	0.593809
407.399994	0.027692	0.522903	1.815808	-0.369546	0.070714	10.32209	10.66821	-0.77143
407.5	-0.050334	0.423627	1.816831	-0.369799	0.070114	10.59297	10.09184	-1.920999
407.600006	-0.142544	0.375427	1.815295	-0.368943	0.069427	9.53111	9.50786	-2.35585
407.700012	-0.185032	0.342818	1.810644	-0.367362	0.068815	7.48874	8.82743	-2.11567
407.799988	-0.135102	0.261734	1.804557	-0.365011	0.068617	6.3816	8.03983	-1.467843
407.899994	-0.060463	0.189871	1.799013	-0.362235	0.068851	5.12847	7.28714	-0.712605
408.0	0.084927	0.18855	1.794967	-0.357882	0.069484	4.38136	6.70123	-0.284777
408.100006	0.148638	0.242612	1.794017	-0.352306	0.070211	4.38503	6.52267	-0.409573
408.200012	0.205077	0.218094	1.79578	-0.345527	0.070879	4.77536	6.6446	-1.035148
408.299988	0.119409	0.186763	1.800386	-0.33888	0.071539	5.54708	7.065	-1.921662
408.399994	-0.022033	0.147764	1.8059	-0.333612	0.072075	7.10174	8.68023	-2.569125
408.5	-0.2111	0.130037	1.810682	-0.330975	0.072296	6.9201	8.23381	-2.633171
408.600006	-0.349896	0.117465	1.812746	-0.331621	0.072204	7.79867	8.50423	-2.098458
408.700012	-0.428957	0.08141	1.812059	-0.335524	0.071923	7.80541	9.41215	-1.082065
408.799988	-0.362592	0.049151	1.809126	-0.3418	0.071766	7.53463	8.90108	0.095087
408.899994	-0.191598	0.011271	1.805487	-0.34954	0.071731	7.96725	9.32555	1.040861
409.0	-0.013109	0.023449	1.802156	-0.357066	0.071851	7.9042	9.49865	1.344172
409.100006	0.164369	0.079701	1.800926	-0.363016	0.072183	8.13803	9.39877	0.832689
409.200012	0.253836	0.128734	1.80295	-0.366572	0.072603	8.2158	9.51717	-0.372993
409.299988	0.213416	0.081634	1.807362	-0.368001	0.073102	8.56558	9.45872	-1.837402
409.399994	0.106247	0.018801	1.812327	-0.36712	0.073678	8.71533	9.34086	-2.922983
409.5	-0.095396	0.006544	1.815704	-0.364823	0.074343	8.72304	9.2231	-3.340092
409.600006	-0.265559	0.001377	1.817291	-0.360497	0.074685	8.46119	9.18691	-3.016948
409.700012	-0.376683	-0.05691	1.817851	-0.356084	0.074861	7.66179	9.08072	-2.295225
409.799988	-0.433047	-0.063349	1.819871	-0.35135	0.074882	6.76369	8.5584	-1.26506
409.899994	-0.374757	0.059935	1.82306	-0.348114	0.074878	5.7683	8.0424	-0.51244
410.0	-0.283639	0.233359	1.82743	-0.345649	0.074475	4.90226	7.31615	-0.144721
410.100006	-0.129573	0.255652	1.833143	-0.343582	0.073879	4.86355	6.98825	-0.24685
410.200012	0.032363	0.221108	1.839725	-0.342125	0.073257	4.86451	6.75615	-0.701226
410.299988	0.108453	0.227249	1.845979	-0.342052	0.072662	6.36347	7.66611	-1.234376
410.399994	0.094775	0.273015	1.850139	-0.343307	0.071892	7.05804	8.60625	-1.347292
410.5	0.04333	0.283374	1.850224	-0.346857	0.071049	6.88648	7.886	-1.130811
410.600006	-0.052007	0.298686	1.846899	-0.351648	0.070138	8.46206	9.08093	-0.611632
410.700012	-0.14961	0.351664	1.841982	-0.356398	0.069289	8.03854	10.08777	-0.030466
410.799988	-0.212471	0.483239	1.83704	-0.360318	0.068336	8.12165	9.82538	0.238796
410.899994	-0.190206	0.612728	1.834256	-0.361762	0.067524	8.76805	10.40079	-0.005801
411.0	-0.109209	0.6882	1.834022	-0.360446	0.066878	8.74441	10.38677	-0.700053
411.100006	0.031378	0.718443	1.836699	-0.356543	0.066482	8.24137	9.69906	-1.629266
411.200012	0.153545	0.771386	1.840516	-0.351926	0.066202	7.5489	9.12461	-2.453267
411.299988	0.281152	0.815324	1.843752	-0.347758	0.066276	7.37191	8.52693	-3.005882
411.399994	0.31278	0.830432	1.84655	-0.345101	0.066659	7.01889	8.10749	-2.900883
411.5	0.253105	0.836271	1.848734	-0.344848	0.067564	6.66543	7.56173	-2.116098
411.600006	0.046221	0.859761	1.849363	-0.348432	0.068315	6.55474	7.41753	-1.104781
411.700012	-0.278336	0.90618	1.848589	-0.355131	0.068719	6.45394	7.53979	0.033357
411.799988	-0.622895	0.948075	1.847027	-0.36325	0.068674	6.80591	7.86919	0.890016
411.899994	-0.858731	0.962925	1.845054	-0.370948	0.068238	7.28355	8.78675	1.231712
412.0	-0.830685	0.973061	1.843983	-0.376363	0.067435	7.0315	8.63634	0.94991
412.100006	-0.571101	0.971791	1.843577	-0.377309	0.066657	7.56992	8.64843	0.096006
412.200012	-0.145029	0.984689	1.843349	-0.37473	0.06607	7.57684	8.88106	-0.950832
412.299988	0.285312	0.958943	1.841763	-0.368677	0.065776	7.38435	8.89755	-1.852066
412.399994	0.590651	0.871875	1.83958	-0.36069	0.065939	7.3452	8.74724	-2.312833
412.5	0.660592	0.781155	1.837622	-0.352732	0.06628	7.24869	8.7314	-2.322345
412.600006	0.432538	0.760276	1.836505	-0.346135	0.066592	7.20718	8.7724	-2.111701
412.700012	0.077173	0.680266	1.835972	-0.342332	0.066958	7.16287	8.58506	-1.886989
412.799988	-0.330077	0.602988	1.836426	-0.340471	0.067016	6.97615	8.22268	-1.397697
412.899994	-0.618624	0.590806	1.836756	-0.34032	0.066642	6.7235	8.07484	-0.789847
413.0	-0.654378	0.605891	1.836543	-0.341445	0.066853	6.53144	7.99958	-0.400027
413.100006	-0.441215	0.604894	1.835734	-0.343085	0.067419	6.39395	7.86544	-0.208208
413.200012	-0.083648	0.57668	1.834463	-0.344984	0.068286	6.22755	7.80721	-0.244535
413.299988	0.238194	0.514284	1.833349	-0.34736	0.069308	6.85241	8.28659	-0.517638
413.399994	0.38735	0.427131	1.831998	-0.349758	0.07027	6.59493	8.66963	-0.904464
413.5	0.281283	0.307992	1.83094	-0.352151	0.07077	6.79259	8.16562	-1.266204
413.600006	-0.016166	0.189103	1.829765	-0.35476	0.070974	7.35772	8.55423	-1.516534
413.700012	-0.380052	0.205284	1.827168	-0.355977	0.069891	7.18914	8.45135	-1.372656
413.799988	-0.681335	0.230648	1.823385	-0.356642	0.068904	7.21497	8.3383	-1.123647
413.899994	-0.673842	0.189353	1.818433	-0.356209	0.067937	7.0033	8.4901	-0.700317
414.0	-0.430178	0.130311	1.81295	-0.355715	0.067499	6.93201	8.27888	-0.247798
414.100006	0.023725	0.086122	1.807021	-0.355394	0.067632	6.93403	8.38326	0.015076
414.200012	0.472359	-0.01347	1.801448	-0.356173	0.068274	7.16987	8.82197	-0.094116
414.299988	0.730792	-0.214967	1.797191	-0.357256	0.069303	7.02178	8.69125	-0.582013
414.399994	0.702757	-0.347718	1.795323	-0.357687	0.070427	7.13327	8.69489	-1.309533
414.5	0.408579	-0.311032	1.795415	-0.357633	0.071304	7.32392	8.54705	-2.08033
414.600006	-0.048803	-0.229268	1.797485	-0.356051	0.07171	7.20657	8.19784	-2.664538
414.700012	-0.464385	-0.166844	1.800785	-0.353319	0.072101	7.09701	8.06403	-2.90122
414.799988	-0.667708	-0.097122	1.804686	-0.350578	0.072692	6.7037	7.7267	-2.791527
414.899994	-0.649032	-0.009946	1.808641	-0.349122	0.073492	6.36505	7.54107	-2.234558
415.0	-0.439616	0.030899	1.811523	-0.349831	0.074012	6.17299	7.65465	-1.267622
415.100006	-0.142489	-0.035232	1.81234	-0.35271	0.074519	6.55587	7.69191	-0.105512
415.200012	0.11576	-0.154526	1.81158	-0.356507	0.074671	7.08054	8.48796	0.991185
415.299988	0.180663	-0.178763	1.809427	-0.360215	0.074405	6.61981	8.55754	1.596157
415.399994	0.111232	-0.093966	1.806695	-0.361456	0.073697	7.42227	8.6237	1.420896
415.5	-0.070877	-0.021962	1.805005	-0.360011	0.072888	7.5701	8.97388	0.462592
415.600006	-0.252375	0.037623	1.806109	-0.355784	0.072097	7.68596	8.8149	-0.980611
415.700012	-0.343391	0.132489	1.809743	-0.349681	0.071224	7.80848	9.0243	-2.353698
415.799988	-0.350132	0.228976	1.814505	-0.342802	0.07006	7.43024	8.83257	-3.231721
415.899994	-0.27511	0.261941	1.819679	-0.337189	0.068869	7.44653	8.35714	-3.498878
416.0	-0.134812	0.285922	1.824474	-0.333927	0.067765	7.40948	8.36677	-3.115197
416.100006	0.009708	0.329182	1.827584	-0.334335	0.06701	7.35317	8.45434	-2.095495
416.200012	0.231272	0.357849	1.828544	-0.338286	0.066824	7.19755	8.62584	-0.738339
416.299988	0.397094	0.417645	1.827	-0.344516	0.066735	7.18993	8.71738	0.681877
416.399994	0.445931	0.498957	1.824524	-0.350798	0.06664	7.23731	8.651	1.795864
416.5	0.35929	0.569604	1.822427	-0.357497	0.066758	7.05208	8.65389	2.05671
416.600006	0.197035	0.630998	1.821063	-0.363265	0.067074	6.87781	8.54609	1.403275
416.700012	-0.033275	0.629838	1.820297	-0.367449	0.067715	6.87203	8.50798	0.152892
416.799988	-0.261831	0.606286	1.8195	-0.369583	0.068503	7.01696	8.45724	-1.311479
416.899994	-0.402103	0.534433	1.818075	-0.369532	0.069309	7.3417	8.70667	-2.364262
417.0	-0.447607	0.483904	1.815355	-0.366634	0.069679	7.30132	8.9075	-2.770117
417.100006	-0.458064	0.436326	1.812141	-0.362186	0.0696	7.21813	8.70753	-2.668694
417.200012	-0.342174	0.375682	1.810035	-0.356817	0.069197	7.39748	8.86051	-2.295013
417.299988	-0.189008	0.333342	1.809895	-0.352011	0.068328	7.26656	8.89947	-1.770703
417.399994	-0.059956	0.306236	1.811451	-0.348299	0.067131	7.04718	8.8817	-1.349444
417.5	0.04381	0.229193	1.814763	-0.34649	0.065794	6.72437	8.83792	-1.014311
417.600006	0.116938	0.205802	1.81826	-0.345811	0.064397	6.34438	8.54149	-0.845664
417.700012	0.172828	0.157929	1.821056	-0.347012	0.063369	6.21179	8.26904	-0.771583
417.799988	0.22358	0.056377	1.822509	-0.349612	0.06306	6.28115	8.06221	-0.683989
417.899994	0.297243	-0.136987	1.822387	-0.352741	0.063428	6.7439	8.02238	-0.611197
418.0	0.283738	-0.282255	1.821194	-0.354981	0.064382	7.18064	8.22054	-0.529297
418.100006	0.137369	-0.399414	1.819332	-0.355262	0.065479	7.84351	8.60433	-0.60665
418.200012	-0.12117	-0.481917	1.81842	-0.352684	0.066237	7.48077	8.97719	-0.879781
418.299988	-0.438098	-0.494933	1.819461	-0.347429	0.066267	7.4284	8.9302	-1.299153
418.399994	-0.653475	-0.406322	1.823436	-0.34059	0.065646	7.4037	9.31099	-1.829534
418.5	-0.767815	-0.316608	1.829302	-0.333977	0.064548	6.98876	9.43817	-2.297551
418.600006	-0.651616	-0.229834	1.835607	-0.329539	0.063171	7.09193	9.20008	-2.591355
418.700012	-0.361648	-0.167969	1.840554	-0.328996	0.062086	7.00724	9.14109	-2.403022
418.799988	0.063167	-0.108552	1.843283	-0.332873	0.061228	6.99262	8.66128	-1.702277
418.899994	0.45623	-0.036472	1.843296	-0.340958	0.060619	7.13834	8.28734	-0.548229
419.0	0.695371	0.060237	1.840765	-0.3518	0.060136	7.41675	8.2442	0.694856
419.100006	0.710117	0.16149	1.836941	-0.36301	0.059776	7.35081	8.09871	1.504662
419.200012	0.456369	0.201166	1.834379	-0.371503	0.059822	7.06688	8.27364	1.540287
419.299988	0.057366	0.152036	1.834203	-0.376004	0.059897	6.97055	8.5068	0.695257
419.399994	-0.406365	0.128499	1.835959	-0.375838	0.059981	6.55955	8.67391	-0.722586
419.5	-0.7361	0.126199	1.83786	-0.372351	0.059498	6.63898	8.85997	-2.056111
419.600006	-0.833009	0.158256	1.837715	-0.366929	0.058685	6.90583	8.83503	-2.725378
419.700012	-0.676466	0.217433	1.83488	-0.361085	0.057667	7.27129	8.50263	-2.506909
419.799988	-0.260193	0.306909	1.829996	-0.356747	0.056877	7.57666	8.18393	-1.692291
419.899994	0.290644	0.364969	1.824518	-0.354702	0.056623	7.3325	7.94809	-0.606709
420.0	0.781513	0.374291	1.819117	-0.354691	0.056976	6.97116	7.68977	0.35444
420.100006	1.00402	0.35503	1.814606	-0.355724	0.05781	6.68619	7.60305	0.807238
420.200012	0.932232	0.282006	1.811195	-0.355894	0.058843	6.44798	7.82348	0.54279
420.299988	0.515848	0.153674	1.809768	-0.354583	0.059925	6.39088	8.48967	-0.334264
420.399994	-0.073113	0.047711	1.809868	-0.351441	0.060823	6.37065	8.58624	-1.495755
420.5	-0.670383	0.091895	1.810344	-0.347266	0.061333	6.78892	8.60679	-2.474503
420.600006	-1.068871	0.200354	1.809916	-0.342632	0.061507	7.31665	8.60722	-2.855455
420.700012	-1.118214	0.272052	1.808785	-0.338463	0.061317	7.32287	8.44835	-2.652572
420.799988	-0.879965	0.307551	1.807762	-0.336089	0.061068	7.46982	8.32138	-2.038903
420.899994	-0.426953	0.344902	1.80686	-0.335838	0.060493	7.47928	8.05332	-1.204459
421.0	0.099921	0.346015	1.806036	-0.33773	0.05967	7.35203	7.94702	-0.421603
421.100006	0.560231	0.25577	1.806012	-0.34042	0.058861	6.96109	8.17429	0.119221
421.200012	0.784463	0.093505	1.807479	-0.343392	0.058254	6.43125	8.27514	0.099436
421.299988	0.741346	-0.113324	1.810661	-0.345453	0.057908	6.49168	8.33134	-0.407268
421.399994	0.471564	-0.278344	1.814654	-0.346639	0.057722	6.727	8.45392	-1.140478
421.5	0.033241	-0.280527	1.818381	-0.347746	0.057606	7.66485	9.23798	-1.783192
421.600006	-0.350038	-0.227978	1.820704	-0.349045	0.057466	7.11549	8.85451	-1.961455
421.700012	-0.540118	-0.18298	1.820487	-0.35174	0.057901	7.52473	8.43572	-1.646879
421.799988	-0.472715	-0.084118	1.817357	-0.355367	0.058412	7.93196	9.1396	-0.875695
421.899994	-0.266855	0.068675	1.811835	-0.358951	0.058865	7.54365	9.08853	0.138981
422.0	-0.001402	0.134599	1.806079	-0.36274	0.059653	7.64927	8.6237	0.805911
422.100006	0.180402	0.117434	1.801179	-0.364895	0.060162	7.37095	8.62713	0.898276
422.200012	0.173517	0.049419	1.798695	-0.364959	0.060168	6.96967	8.27118	0.319623
422.299988	0.060531	-0.053441	1.79873	-0.362685	0.059766	6.47574	8.14967	-0.761962
422.399994	-0.074562	-0.110868	1.800358	-0.359028	0.05945	6.00336	8.04476	-1.867414
422.5	-0.124969	-0.099107	1.801374	-0.355659	0.059418	5.90825	7.90666	-2.531868
422.600006	-0.074348	-0.039495	1.800119	-0.352762	0.059783	5.96018	7.80796	-2.545863
422.700012	-0.02508	0.040694	1.796903	-0.351851	0.06043	6.84277	8.59651	-1.979007
422.799988	0.03651	0.105422	1.792565	-0.352231	0.061105	6.54764	8.69714	-1.094366
422.899994	0.026155	0.11403	1.787958	-0.354096	0.06174	7.20622	8.22857	-0.255568
423.0	-0.017608	0.118597	1.785359	-0.355633	0.06241	7.47175	8.91457	0.173621
423.100006	-0.069347	0.197205	1.785899	-0.356794	0.063176	7.18275	8.73868	-0.051827
423.200012	-0.102867	0.278302	1.789834	-0.356532	0.063837	7.46492	8.67348	-0.856584
423.299988	-0.069852	0.183643	1.795881	-0.354591	0.064813	7.14982	8.59052	-1.922133
423.399994	-0.091964	0.033414	1.802543	-0.351728	0.066116	6.9145	8.3611	-2.724743
423.5	-0.10538	-0.024142	1.808179	-0.347906	0.067511	6.69004	8.20512	-2.913999
423.600006	-0.183947	-0.011101	1.81165	-0.344571	0.068364	6.84076	8.14903	-2.507963
423.700012	-0.289786	-0.031627	1.813436	-0.3424	0.068629	7.09499	8.06424	-1.699501
423.799988	-0.345285	-0.052355	1.814921	-0.342747	0.068444	7.14737	8.2396	-0.657087
423.899994	-0.341077	-0.014861	1.817073	-0.344983	0.068176	7.18555	8.60518	0.250345
424.0	-0.21731	0.042029	1.819407	-0.348017	0.067929	7.11558	8.88641	0.732653
424.100006	-0.040301	0.056267	1.821865	-0.35127	0.067854	7.21068	9.1625	0.694419
424.200012	0.145552	0.028204	1.824964	-0.353342	0.068001	7.37533	9.2884	0.057536
424.299988	0.292538	0.005382	1.828832	-0.353951	0.068536	7.47367	9.19987	-0.845925
424.399994	0.330431	0.044422	1.83232	-0.353281	0.069307	7.59681	8.97163	-1.741696
424.5	0.239628	0.140173	1.834765	-0.351807	0.07021	7.61388	8.73247	-2.233525
424.600006	0.0162	0.295629	1.835758	-0.350451	0.070998	7.49898	8.33284	-2.238652
424.700012	-0.257649	0.413798	1.835703	-0.349342	0.071369	7.41036	8.30929	-1.874395
424.799988	-0.544734	0.503012	1.834773	-0.349505	0.071208	6.92247	8.22054	-1.262453
424.899994	-0.685878	0.556784	1.833282	-0.350315	0.070368	6.48038	8.18371	-0.58671
425.0	-0.59731	0.577102	1.831644	-0.35166	0.069687	6.03558	8.10406	-0.091575
425.100006	-0.29554	0.611716	1.831141	-0.35338	0.069215	5.99609	8.31293	0.080655
425.200012	0.173161	0.70548	1.832065	-0.354692	0.069447	6.03786	8.58805	-0.167072
425.299988	0.627345	0.862831	1.833336	-0.355654	0.070205	6.70169	9.00214	-0.747977
425.399994	0.900107	0.930433	1.834387	-0.355944	0.071494	7.22513	9.36216	-1.415811
425.5	0.880156	0.803711	1.835208	-0.35603	0.073198	6.97283	8.37812	-1.979481
425.600006	0.481624	0.629994	1.835572	-0.354665	0.074577	7.9289	8.96049	-2.092908
425.700012	-0.091319	0.57889	1.835359	-0.353568	0.075389	7.61117	8.6555	-1.985496
425.799988	-0.679168	0.558934	1.835566	-0.35281	0.075809	7.63061	8.23253	-1.744065
425.899994	-1.042894	0.528977	1.836606	-0.353169	0.075834	7.16681	8.32899	-1.478121
426.0	-1.025294	0.524485	1.83869	-0.354596	0.075666	6.2533	8.11959	-1.172512
426.100006	-0.685175	0.53676	1.841866	-0.35747	0.07638	6.09514	8.30757	-1.015968
426.200012	-0.095555	0.649063	1.844123	-0.360235	0.076806	6.15845	8.68462	-0.906281
426.299988	0.41836	0.773041	1.845618	-0.361829	0.077085	6.69538	9.38785	-0.643498
426.399994	0.682405	0.78676	1.846002	-0.363011	0.077568	6.92238	9.28412	-0.611921
426.5	0.641114	0.69935	1.845888	-0.362166	0.077919	7.12241	8.69596	-0.657938
426.600006	0.298412	0.532439	1.845452	-0.360343	0.078069	7.67055	8.83471	-0.829509
426.700012	-0.202076	0.38403	1.844846	-0.357281	0.077607	7.41579	8.49192	-1.001713
426.799988	-0.632407	0.349732	1.844353	-0.354098	0.076735	7.42884	8.38262	-1.351952
426.899994	-0.828491	0.374575	1.844483	-0.349512	0.075958	7.18108	8.24741	-1.471806
427.0	-0.689847	0.422018	1.844351	-0.344729	0.075533	6.81326	8.15706	-1.507479
427.100006	-0.299543	0.481302	1.844016	-0.340518	0.075724	6.63539	8.20545	-1.454641
427.200012	0.195967	0.489737	1.843556	-0.33763	0.076296	6.44553	8.43936	-1.28931
427.299988	0.586528	0.452963	1.842448	-0.336803	0.077154	6.46795	8.92902	-1.002772
427.399994	0.690316	0.406814	1.840486	-0.337926	0.077789	6.71395	9.0774	-0.688502
427.5	0.485747	0.404508	1.83781	-0.340014	0.077715	6.97668	8.70881	-0.444221
427.600006	0.035459	0.413527	1.834783	-0.342372	0.077037	7.29187	8.54588	-0.383026
427.700012	-0.463262	0.417292	1.831513	-0.344139	0.076042	7.09281	8.24238	-0.556025
427.799988	-0.744674	0.423662	1.82821	-0.344398	0.075123	6.93026	8.16391	-0.929655
427.899994	-0.774554	0.427825	1.824799	-0.343204	0.074398	6.72402	8.20512	-1.335756
428.0	-0.488433	0.414688	1.822367	-0.340753	0.074018	6.36741	8.18446	-1.630311
428.100006	-0.052054	0.390941	1.821544	-0.338559	0.073802	6.30479	8.31282	-1.76489
428.200012	0.305546	0.400868	1.821386	-0.337553	0.07371	6.76527	8.60818	-1.778283
428.299988	0.483851	0.404109	1.821363	-0.338237	0.073311	6.78025	8.59384	-1.61075
428.399994	0.408772	0.431803	1.820831	-0.340827	0.072856	6.94419	8.1683	-1.262392
428.5	0.166043	0.485248	1.819422	-0.344909	0.072383	7.08343	8.54266	-0.815417
428.600006	-0.116653	0.520505	1.816956	-0.349326	0.072027	6.85696	8.51504	-0.412054
428.700012	-0.369391	0.543811	1.813936	-0.354016	0.071791	6.84076	8.29976	-0.190872
428.799988	-0.440627	0.607224	1.811624	-0.357263	0.071528	6.58583	8.19592	-0.365834
428.899994	-0.38053	0.662343	1.810869	-0.358755	0.071463	6.35296	8.08019	-0.844267
429.0	-0.234876	0.701662	1.811697	-0.358283	0.071429	6.30497	8.13543	-1.486422
429.100006	-0.10282	0.64677	1.813581	-0.35685	0.071217	6.62585	7.99016	-1.947559
429.200012	0.019819	0.593174	1.81584	-0.354993	0.070793	7.29642	8.48122	-2.128915
429.299988	0.053891	0.545066	1.81792	-0.353376	0.070154	7.25946	8.86629	-1.986413
429.399994	-0.010224	0.523673	1.818913	-0.352861	0.069207	7.31542	8.80762	-1.512148
429.5	-0.119228	0.542035	1.818985	-0.352676	0.067999	7.40861	9.09731	-0.880278
429.600006	-0.216136	0.599392	1.818585	-0.352336	0.066681	7.39345	8.79006	-0.296587
429.700012	-0.271122	0.718319	1.818668	-0.350895	0.065303	7.35991	8.74692	0.004085
429.799988	-0.190485	0.774669	1.819453	-0.34814	0.064385	6.98675	8.39183	-0.226109
429.899994	-0.009876	0.844046	1.821152	-0.343845	0.063649	6.84006	7.98513	-0.704156
430.0	0.156572	0.876196	1.823482	-0.338979	0.06314	6.90154	7.85185	-1.287552
430.100006	0.283769	0.846166	1.824268	-0.33399	0.062455	7.07135	8.0864	-1.546404
430.200012	0.297048	0.642661	1.823376	-0.33072	0.062278	7.28039	8.40692	-1.551349
430.299988	0.197409	0.388093	1.821421	-0.328463	0.062161	7.34538	8.92345	-1.233157
430.399994	-0.004515	0.210111	1.817849	-0.327464	0.061962	6.98876	8.85066	-0.72985
430.5	-0.194851	0.138531	1.813123	-0.327685	0.06155	7.18888	8.9636	-0.330006
430.600006	-0.264382	0.138039	1.809348	-0.328797	0.061335	7.169	9.00599	-0.206678
430.700012	-0.240425	0.189803	1.807722	-0.329862	0.06151	7.05191	8.71962	-0.457035
430.799988	-0.134504	0.232976	1.808753	-0.331283	0.061965	7.15087	8.4931	-1.061963
430.899994	0.008421	0.209101	1.81137	-0.332827	0.062297	7.17933	8.16573	-1.79854
431.0	0.095483	0.077409	1.813964	-0.334435	0.062614	7.17197	7.96907	-2.340726
431.100006	0.127393	-0.148628	1.815688	-0.336897	0.06304	7.02274	7.91544	-2.415522
431.200012	0.090768	-0.376456	1.816268	-0.34019	0.063155	7.24615	8.13832	-2.021256
431.299988	-0.023901	-0.549648	1.81567	-0.343813	0.063113	7.22391	8.52736	-1.309916
431.399994	-0.163137	-0.678466	1.813844	-0.34751	0.062842	6.87159	9.03875	-0.580794
431.5	-0.241155	-0.835309	1.813215	-0.350249	0.0626	7.03833	9.22738	-0.115093
431.600006	-0.289681	-1.020488	1.814738	-0.351811	0.062432	6.77823	9.27116	-0.094883
431.700012	-0.244582	-1.138584	1.817777	-0.351851	0.062386	7.07161	8.79574	-0.454887
431.799988	-0.185351	-1.172401	1.821551	-0.351505	0.062345	7.28477	8.27642	-1.071325
431.899994	-0.104912	-1.130359	1.824293	-0.351107	0.062164	7.31683	8.06317	-1.497828
432.0	-0.009794	-1.067775	1.824976	-0.351346	0.061857	7.33636	8.00279	-1.570434
432.100006	0.015565	-1.061162	1.823282	-0.352646	0.061165	7.36009	8.04561	-1.262938
432.200012	0.004717	-1.114007	1.820364	-0.355337	0.060254	7.48681	8.27578	-0.784018
432.299988	-0.058485	-1.210779	1.816841	-0.35888	0.05935	7.28433	8.68836	-0.327181
432.399994	-0.10747	-1.250933	1.813912	-0.362008	0.058374	7.06986	8.94668	-0.12125
432.5	-0.116712	-1.247157	1.812098	-0.364562	0.057568	7.03299	9.13339	-0.223443
432.600006	-0.122647	-1.146344	1.811337	-0.36568	0.056842	7.17898	9.26388	-0.645973
432.700012	-0.07236	-1.00406	1.811246	-0.364843	0.05627	7.55372	9.08072	-1.207204
432.799988	-0.03005	-0.825525	1.810934	-0.362602	0.055739	7.89036	8.77893	-1.627641
432.899994	-0.027552	-0.720299	1.809928	-0.358627	0.055118	8.15423	8.57574	-1.71509
433.0	-0.037135	-0.737594	1.806935	-0.353681	0.054351	8.22149	8.49256	-1.431271
433.100006	-0.14194	-0.738697	1.80185	-0.34874	0.053145	8.00036	8.48047	-0.88639
433.200012	-0.159456	-0.64492	1.795709	-0.344045	0.051666	7.4622	8.51515	-0.304085
433.299988	-0.145932	-0.47248	1.789514	-0.340401	0.050318	6.82964	8.69072	0.133557
433.399994	-0.063169	-0.249166	1.784609	-0.338338	0.049332	6.54755	8.81597	0.161621
433.5	0.121138	-0.042733	1.781391	-0.336964	0.048851	6.54002	8.73654	-0.239648
433.600006	0.246053	0.156448	1.779438	-0.337457	0.048675	6.83551	8.62948	-0.968965
433.700012	0.237499	0.26798	1.778277	-0.339977	0.048507	7.37708	8.47597	-1.646194
433.799988	0.138969	0.300864	1.777174	-0.343239	0.048032	7.86137	8.46591	-2.080631
433.899994	-0.01093	0.309263	1.775924	-0.346435	0.047385	7.90849	8.28777	-2.147523
434.0	-0.120385	0.353958	1.774444	-0.348812	0.046853	7.71101	8.44257	-1.955539
434.100006	-0.180702	0.450161	1.773321	-0.350359	0.046441	7.26367	8.68644	-1.587037
434.200012	-0.1101	0.491707	1.772662	-0.350687	0.046234	6.86782	8.60443	-1.157061
434.299988	-0.028212	0.489447	1.772652	-0.349896	0.046147	6.7312	8.66406	-0.759482
434.399994	0.045727	0.433068	1.772836	-0.348394	0.045979	6.64529	8.48892	-0.455999
434.5	0.079468	0.32127	1.772702	-0.346311	0.045603	6.59993	8.23649	-0.262881
434.600006	-0.01341	0.259358	1.77167	-0.344427	0.045028	6.64284	8.09079	-0.196741
434.700012	-0.106642	0.323088	1.769747	-0.343462	0.044243	6.81615	8.18511	-0.223865
434.799988	-0.160056	0.404018	1.767126	-0.343443	0.04343	7.17679	8.33926	-0.341508
434.899994	-0.138279	0.389619	1.764083	-0.344051	0.042801	7.17224	8.51537	-0.460358
435.0	-0.037311	0.330596	1.761353	-0.345761	0.042421	6.97002	8.50166	-0.678488
435.100006	0.068627	0.22965	1.759392	-0.347935	0.042515	7.18161	8.64201	-0.940098
435.200012	0.13869	0.102816	1.758029	-0.34945	0.042859	6.99104	8.74478	-1.240164
435.299988	0.151259	-0.013761	1.757742	-0.350979	0.043287	6.91695	8.65325	-1.509482
435.399994	0.037436	-0.067933	1.757867	-0.352108	0.043503	6.96521	8.82464	-1.618339
435.5	-0.138928	-0.043777	1.757622	-0.353212	0.043459	6.90854	8.73118	-1.565981
435.600006	-0.346979	-0.031873	1.756813	-0.354769	0.043105	7.05182	8.61353	-1.370423
435.700012	-0.480247	-0.088297	1.755662	-0.356366	0.042569	7.26279	8.5918	-1.050383
435.799988	-0.489223	-0.14634	1.754559	-0.358051	0.042057	7.4939	8.68943	-0.731333
435.899994	-0.289875	-0.106539	1.753819	-0.359581	0.041734	7.52666	8.93416	-0.563179
436.0	0.018206	-0.10078	1.754103	-0.360914	0.041943	7.22075	8.97773	-0.646627
436.100006	0.399083	-0.230987	1.755963	-0.360822	0.042979	7.56572	9.04753	-0.869167
436.200012	0.672331	-0.418626	1.759357	-0.35998	0.044744	7.41605	9.15747	-1.097339
436.299988	0.666938	-0.534371	1.761959	-0.357951	0.046688	7.07879	9.03533	-1.291193
436.399994	0.432381	-0.664938	1.763053	-0.354761	0.048654	6.98684	8.67434	-1.223601
436.5	-0.007733	-0.80036	1.763098	-0.351149	0.050369	6.89112	8.43829	-1.055298
436.600006	-0.502022	-0.933873	1.763274	-0.347561	0.051813	6.87851	8.3079	-0.805869
436.700012	-0.856487	-0.993148	1.763969	-0.344863	0.052947	6.97747	8.27375	-0.694741
436.799988	-0.926452	-1.022978	1.764955	-0.343148	0.054048	7.19737	8.28381	-0.741596
436.899994	-0.704301	-1.007156	1.766101	-0.342129	0.055344	6.99253	8.39536	-0.952087
437.0	-0.265982	-0.993963	1.767596	-0.341633	0.056827	7.18275	8.53988	-1.215837
437.100006	0.195839	-1.008256	1.77025	-0.341276	0.058317	7.17609	8.60508	-1.442374
437.200012	0.492506	-1.048888	1.773591	-0.34079	0.05968	7.00786	8.58238	-1.561386
437.299988	0.532463	-1.084842	1.776799	-0.340264	0.060809	7.0527	8.41088	-1.561767
437.399994	0.319534	-1.130005	1.778953	-0.340271	0.061661	7.15796	8.3201	-1.441473
437.5	-0.06486	-1.23859	1.780982	-0.34118	0.062211	7.05979	8.26711	-1.140635
437.600006	-0.402058	-1.332402	1.782116	-0.3432	0.062484	7.07652	8.33776	-0.744083
437.700012	-0.626285	-1.300202	1.78232	-0.345852	0.06282	7.27794	8.45766	-0.368317
437.799988	-0.590433	-1.201957	1.781784	-0.348707	0.063416	7.35948	8.46601	-0.18948
437.899994	-0.342144	-1.091351	1.78285	-0.351427	0.064507	7.22102	8.52318	-0.25622
438.0	0.046228	-0.962158	1.785151	-0.353442	0.066083	7.17285	8.42844	-0.66064
438.100006	0.343399	-0.81459	1.788626	-0.354745	0.067728	7.01022	8.28509	-1.157778
438.200012	0.434724	-0.691723	1.791372	-0.355798	0.069227	6.83463	8.22054	-1.579007
438.299988	0.251739	-0.683945	1.792517	-0.356953	0.069819	6.6826	8.14186	-1.621443
438.399994	-0.120699	-0.69267	1.791983	-0.35792	0.069833	6.60658	8.08394	-1.34282
438.5	-0.459976	-0.604635	1.790125	-0.359305	0.069537	6.68269	8.18179	-0.81379
438.600006	-0.654012	-0.400664	1.78704	-0.360031	0.069504	6.93009	8.51087	-0.286827
438.700012	-0.575393	-0.192923	1.783229	-0.359783	0.070073	7.15262	8.64629	0.062237
438.799988	-0.255436	-0.020927	1.780563	-0.359374	0.071177	7.20849	8.75163	0.02053
438.899994	0.157067	0.156005	1.779593	-0.357575	0.072668	7.32374	8.88149	-0.47808
439.0	0.456283	0.310693	1.780366	-0.354711	0.074196	7.05199	8.97045	-1.204411
439.100006	0.526483	0.375533	1.782245	-0.351459	0.075547	6.97177	8.89637	-1.941241
439.200012	0.34759	0.383817	1.784687	-0.347627	0.076588	6.83743	8.48914	-2.337219
439.299988	-0.008553	0.442609	1.786774	-0.343817	0.077407	6.65527	8.16862	-2.34673
439.399994	-0.392343	0.563381	1.787845	-0.340874	0.077906	6.41032	8.1061	-2.053874
439.5	-0.695125	0.694792	1.788378	-0.339147	0.078192	6.44518	8.32931	-1.437026
439.600006	-0.760532	0.813628	1.788444	-0.338958	0.078175	6.32949	8.654	-0.706102
439.700012	-0.610393	0.984395	1.788186	-0.340261	0.078162	6.38466	8.83321	0.013699
439.799988	-0.26378	1.208001	1.787014	-0.343071	0.078077	6.65895	9.01134	0.421996
439.899994	0.143612	1.353992	1.785307	-0.346376	0.07816	6.72919	8.994	0.450533
440.0	0.442449	1.326264	1.783672	-0.349664	0.078593	6.80661	8.7178	0.082701
440.100006	0.581093	1.193306	1.782606	-0.351983	0.079187	6.80661	8.73086	-0.524229
440.200012	0.50891	1.049661	1.781952	-0.353579	0.079874	6.72901	8.69853	-1.202143
440.299988	0.269371	0.995664	1.781878	-0.353871	0.080621	6.61735	8.60968	-1.684322
440.399994	-0.060749	1.04214	1.78207	-0.353754	0.081463	6.55596	8.76255	-1.865109
440.5	-0.380445	1.093158	1.782043	-0.352967	0.082293	6.53494	8.97077	-1.796633
440.600006	-0.623001	1.155558	1.781256	-0.351817	0.08288	6.52295	8.953	-1.48899
440.700012	-0.654936	1.224274	1.7795	-0.350759	0.083357	6.6008	8.65882	-0.951292
440.799988	-0.495599	1.271048	1.775945	-0.349888	0.083743	6.70003	8.70442	-0.346548
440.899994	-0.225854	1.231169	1.771978	-0.349317	0.084198	6.67953	8.63056	0.118712
441.0	0.026999	1.20645	1.768248	-0.349236	0.084564	6.55325	8.38797	0.25927
441.100006	0.177903	1.202287	1.765472	-0.349073	0.084551	6.46821	8.38133	-0.026271
441.200012	0.203338	1.13213	1.763786	-0.348704	0.084116	6.3576	8.63152	-0.628858
441.299988	0.109866	0.967823	1.76319	-0.349037	0.083732	6.16835	8.71802	-1.378795
441.399994	-0.011093	0.816119	1.763156	-0.348889	0.083366	6.16686	8.52468	-1.889285
441.5	-0.085854	0.726943	1.763519	-0.348579	0.083404	6.30742	8.41324	-2.108531
441.600006	-0.049268	0.67861	1.76418	-0.348435	0.083981	6.35673	8.25373	-2.057638
441.700012	0.020752	0.660014	1.764353	-0.347416	0.084629	6.34035	8.18286	-1.769023
441.799988	0.108449	0.569418	1.764994	-0.347144	0.085899	6.42836	8.16648	-1.534808
441.899994	0.144659	0.456227	1.765637	-0.346545	0.086828	6.71561	8.05225	-1.098143
442.0	0.106651	0.370383	1.765694	-0.346082	0.087581	6.70388	8.23756	-0.7169
442.100006	0.013612	0.298368	1.765693	-0.345623	0.088027	6.59012	8.55915	-0.374081
442.200012	-0.12492	0.218813	1.766538	-0.346237	0.088521	6.56306	8.84616	-0.307438
442.299988	-0.317457	0.189896	1.767763	-0.347724	0.088846	6.60632	8.99775	-0.49738
442.399994	-0.487382	0.199863	1.768929	-0.349295	0.088711	6.63548	8.97527	-0.784171
442.5	-0.572609	0.244616	1.770043	-0.351222	0.088107	6.57654	8.81223	-1.090858
442.600006	-0.515285	0.276885	1.770983	-0.352508	0.087331	6.61052	8.30554	-1.230073
442.700012	-0.338481	0.251181	1.771241	-0.352902	0.086356	6.73147	7.92711	-1.256724
442.799988	-0.100172	0.252203	1.771532	-0.352754	0.085408	6.97615	7.8982	-1.182894
442.899994	0.154542	0.300201	1.771772	-0.351961	0.084405	7.16225	8.03673	-1.060889
443.0	0.335153	0.403615	1.772068	-0.350722	0.083567	7.13572	8.29237	-0.994567
443.100006	0.364041	0.476665	1.772849	-0.34936	0.082886	6.90618	8.5098	-0.962701
443.200012	0.227435	0.566268	1.774267	-0.348056	0.082092	6.67095	8.59833	-0.923741
443.299988	0.011271	0.695463	1.774919	-0.347163	0.081258	6.73926	8.61439	-0.852808
443.399994	-0.218035	0.827068	1.774003	-0.346785	0.080278	6.85626	8.50305	-0.744569
443.5	-0.371822	0.891941	1.772017	-0.346906	0.079567	6.80731	8.30939	-0.622378
443.600006	-0.382009	0.983259	1.769555	-0.34669	0.079032	6.74618	8.02485	-0.557694
443.700012	-0.293845	1.124722	1.767643	-0.346447	0.078411	6.94244	7.7403	-0.603731
443.799988	-0.122297	1.225959	1.767227	-0.345277	0.077552	7.12468	7.79243	-0.854414
443.899994	0.02398	1.180492	1.768148	-0.343674	0.076523	7.06119	7.96939	-1.215975
444.0	0.07387	1.123452	1.769926	-0.342238	0.075139	6.90276	8.28616	-1.56328
444.100006	0.084098	1.13479	1.772287	-0.340883	0.073461	6.56227	8.47329	-1.761869
444.200012	0.026562	1.223964	1.774053	-0.339978	0.071754	6.6847	8.61525	-1.710891
444.299988	-0.014609	1.325459	1.774399	-0.339435	0.069878	6.80739	8.62777	-1.38928
444.399994	-0.0325	1.452855	1.773489	-0.339487	0.068235	6.8771	8.51269	-0.928201
444.5	0.016316	1.552448	1.771918	-0.339651	0.06688	6.9984	8.17204	-0.475312
444.600006	0.127906	1.611431	1.770842	-0.339888	0.065986	7.09491	7.93599	-0.257742
444.700012	0.196342	1.596216	1.770732	-0.340699	0.065458	7.04508	7.93503	-0.3053
444.799988	0.248458	1.524611	1.770696	-0.341787	0.065389	7.01337	8.26614	-0.577142
444.899994	0.20225	1.454706	1.770854	-0.343161	0.065591	7.04455	8.65421	-0.869572
445.0	0.117647	1.364544	1.770436	-0.344699	0.06573	6.79294	8.86297	-1.144672
445.100006	-0.063797	1.237771	1.769938	-0.346147	0.06595	7.04954	9.10587	-1.25244
445.200012	-0.267627	1.154278	1.769465	-0.346788	0.065845	7.1612	9.33443	-1.268438
445.299988	-0.408885	1.068667	1.768863	-0.347019	0.065411	7.2176	9.27695	-1.174524
445.399994	-0.414595	0.947914	1.767637	-0.346881	0.06483	7.37498	8.99807	-1.111816
445.5	-0.289446	0.849488	1.766378	-0.346432	0.064275	7.27426	8.72701	-1.009948
445.600006	-0.084257	0.793295	1.766015	-0.346465	0.063679	6.98868	8.32663	-0.935928
445.700012	0.108172	0.759962	1.766216	-0.347239	0.063152	6.86747	8.10556	-0.99074
445.799988	0.237993	0.643579	1.766723	-0.34827	0.062673	6.8764	7.92871	-1.10086
445.899994	0.219866	0.477021	1.76749	-0.350387	0.062042	6.86187	7.96886	-1.197432
446.0	0.085383	0.286658	1.768556	-0.352849	0.061112	6.80188	8.27246	-1.232485
446.100006	-0.138396	0.127955	1.769471	-0.355068	0.059981	6.5564	8.73836	-1.207957
446.200012	-0.298925	-0.020571	1.769636	-0.356363	0.058706	6.67839	8.67787	-1.090808
446.299988	-0.366326	-0.119287	1.769868	-0.356112	0.057881	6.84628	8.63955	-0.960623
446.399994	-0.309596	-0.173077	1.769961	-0.355198	0.057491	7.03544	8.65957	-0.900084
446.5	-0.180818	-0.158782	1.769398	-0.353129	0.056919	7.08641	8.53089	-0.901119
446.600006	-0.01091	-0.291949	1.768959	-0.350497	0.056608	7.07266	8.48186	-0.850781
446.700012	0.161792	-0.488799	1.768513	-0.348354	0.056526	7.07932	8.12087	-0.848128
446.799988	0.251366	-0.659323	1.768035	-0.346979	0.056735	6.91214	8.00622	-0.833763
446.899994	0.206034	-0.715692	1.766782	-0.346119	0.057004	6.67331	8.13468	-0.876276
447.0	0.106087	-0.737945	1.765211	-0.344727	0.057077	6.51988	8.09497	-0.824769
447.100006	-0.090336	-0.812077	1.76385	-0.344201	0.057368	6.66359	8.14539	-0.937544
447.200012	-0.317209	-0.855809	1.763032	-0.343251	0.05726	6.59231	8.40585	-1.120871
447.299988	-0.441255	-0.871843	1.762315	-0.34219	0.056831	6.79347	8.12237	-1.303079
447.399994	-0.430075	-0.877763	1.761875	-0.341627	0.056295	7.02739	8.07645	-1.477281
447.5	-0.280833	-0.934573	1.76266	-0.341996	0.05601	7.05935	8.16691	-1.552212
447.600006	0.00054	-0.980626	1.764361	-0.34333	0.055966	7.11093	8.13436	-1.566646
447.700012	0.257211	-1.014109	1.766627	-0.34569	0.055866	7.0484	8.15823	-1.449568
447.799988	0.382327	-1.055795	1.76818	-0.349159	0.055766	6.93368	8.19196	-1.272144
447.899994	0.393132	-1.210106	1.768955	-0.352797	0.055695	6.76781	8.17665	-1.011669
448.0	0.237099	-1.355002	1.768999	-0.355815	0.055625	6.75783	8.06392	-0.789179
448.100006	0.002052	-1.387473	1.769799	-0.357574	0.055661	6.70397	7.99187	-0.646188
448.200012	-0.234908	-1.328238	1.771883	-0.35758	0.055748	6.64801	8.06499	-0.757097
448.299988	-0.40843	-1.230585	1.774938	-0.355933	0.055792	6.76002	8.12719	-1.039944
448.399994	-0.487342	-1.155276	1.778362	-0.353997	0.055647	6.90399	8.13607	-1.330731
448.5	-0.432647	-1.091108	1.781636	-0.351649	0.05522	7.11969	8.06917	-1.537039
448.600006	-0.281148	-1.081497	1.784876	-0.349457	0.054687	7.28941	8.05728	-1.580073
448.700012	-0.079756	-1.10823	1.787655	-0.347977	0.05422	7.10752	8.12719	-1.429169
448.799988	0.159189	-1.106716	1.789844	-0.347255	0.054018	6.95969	8.29623	-1.181089
448.899994	0.292981	-1.002528	1.791726	-0.347348	0.053859	6.91485	8.39771	-0.862468
449.0	0.286716	-0.858646	1.793358	-0.349263	0.053897	6.76177	8.33798	-0.717872
449.100006	0.175257	-0.712346	1.794335	-0.350948	0.053424	6.66605	8.49288	-0.458622
449.200012	0.011453	-0.653757	1.795129	-0.353813	0.053251	6.69959	8.48593	-0.485921
449.299988	-0.152763	-0.638002	1.79592	-0.356752	0.05298	6.90276	8.36731	-0.671479
449.399994	-0.24923	-0.639368	1.797049	-0.359723	0.05294	7.07503	8.50744	-1.003136
449.5	-0.241346	-0.61297	1.798793	-0.361483	0.053296	7.11365	8.68462	-1.357442
449.600006	-0.15069	-0.557013	1.801281	-0.362467	0.054072	7.06636	8.67948	-1.597551
449.700012	-0.050024	-0.454989	1.803846	-0.362297	0.055001	7.00558	8.60882	-1.668561
449.799988	0.034954	-0.339527	1.806005	-0.361495	0.055937	6.98561	8.65389	-1.562861
449.899994	0.01165	-0.266958	1.808157	-0.360709	0.056556	7.00418	8.96199	-1.315757
450.0	-0.045399	-0.267354	1.810278	-0.35972	0.056927	6.98491	9.1381	-0.986975
450.100006	-0.141571	-0.233218	1.811835	-0.358798	0.057005	7.04735	9.0531	-0.745502
450.200012	-0.23528	-0.229212	1.812992	-0.357358	0.057041	7.11426	9.02055	-0.633764
450.299988	-0.234399	-0.322801	1.814973	-0.355653	0.057173	7.04306	8.91071	-0.69779
450.399994	-0.131194	-0.458725	1.818075	-0.353944	0.057649	7.0449	8.83578	-0.898549
450.5	0.035161	-0.493881	1.821173	-0.351823	0.058612	7.08177	8.77593	-1.204796
450.600006	0.195641	-0.468448	1.82335	-0.349955	0.060101	6.89331	8.6131	-1.45334
450.700012	0.343181	-0.480147	1.825172	-0.348143	0.062083	6.77052	8.7254	-1.510685
450.799988	0.335722	-0.459654	1.826705	-0.347037	0.064156	6.68146	9.00107	-1.427733
450.899994	0.127219	-0.381014	1.827729	-0.346228	0.065895	6.61333	8.98597	-1.207736
451.0	-0.174817	-0.30477	1.827454	-0.346137	0.067016	6.71378	8.94786	-0.913158
451.100006	-0.501278	-0.328832	1.825909	-0.346871	0.067829	6.76396	8.98255	-0.745018
451.200012	-0.674564	-0.427773	1.824569	-0.348057	0.068306	6.78716	8.62435	-0.517687
451.299988	-0.60903	-0.498633	1.823773	-0.350161	0.068892	6.75467	8.32331	-0.535239
451.399994	-0.303558	-0.523003	1.823441	-0.35185	0.069928	6.72761	8.45263	-0.700566
451.5	0.063348	-0.437669	1.822799	-0.353921	0.07117	6.62427	8.36131	-1.069325
451.600006	0.396692	-0.329389	1.822018	-0.355602	0.072419	6.46558	8.20759	-1.327677
451.700012	0.511299	-0.203942	1.819987	-0.357607	0.07336	6.47058	8.25126	-1.390817
451.799988	0.319013	-0.079079	1.816301	-0.35913	0.073626	6.37704	8.35843	-1.142419
451.899994	-0.090942	0.006064	1.811337	-0.361648	0.073499	6.37205	8.47105	-0.82741
452.0	-0.518557	0.017625	1.806186	-0.363463	0.072762	6.49107	8.41484	-0.489657
452.100006	-0.799654	0.022599	1.801283	-0.365235	0.071733	6.76194	8.49021	-0.294027
452.200012	-0.784249	0.102539	1.796984	-0.366408	0.070784	6.82797	8.45542	-0.35978
452.299988	-0.474207	0.213724	1.792998	-0.366961	0.070055	6.76334	8.30897	-0.647533
452.399994	-0.026944	0.358569	1.789835	-0.36646	0.069532	6.79417	8.33113	-1.083443
452.5	0.416685	0.497074	1.78747	-0.364507	0.069319	6.79864	8.22943	-1.442842
452.600006	0.688203	0.613529	1.785379	-0.361506	0.069322	6.7023	8.23403	-1.679352
452.700012	0.723208	0.623538	1.78318	-0.357785	0.069354	6.5571	8.39343	-1.665741
452.799988	0.483971	0.634314	1.781166	-0.354109	0.069371	6.47119	8.41045	-1.507546
452.899994	0.073822	0.711412	1.779061	-0.350998	0.069296	6.56358	8.29002	-1.173977
453.0	-0.344478	0.834824	1.776345	-0.348585	0.06907	6.61166	8.43647	-0.833919
453.100006	-0.589647	0.894087	1.773605	-0.346514	0.068784	6.62848	8.37716	-0.547037
453.200012	-0.619814	0.921872	1.771688	-0.344788	0.068624	6.6431	8.16487	-0.414902
453.299988	-0.39259	1.006545	1.770453	-0.343401	0.068792	6.81633	7.99787	-0.478941
453.399994	-0.008062	1.103028	1.768831	-0.341996	0.069329	6.87824	8.0727	-0.659294
453.5	0.344429	1.120196	1.766452	-0.341556	0.070095	6.67375	7.98641	-0.821103
453.600006	0.504279	1.090851	1.763582	-0.342128	0.070914	6.56402	8.1471	-0.851457
453.700012	0.396742	1.121888	1.760101	-0.344004	0.071217	6.54029	8.15459	-0.751471
453.799988	0.081952	1.216778	1.755854	-0.347041	0.070793	6.51471	8.1532	-0.632999
453.899994	-0.326653	1.254136	1.751024	-0.350363	0.069767	6.52181	8.32727	-0.517412
454.0	-0.637764	1.214366	1.746239	-0.353455	0.068517	6.61779	8.44289	-0.528876
454.100006	-0.732205	1.166868	1.74224	-0.355687	0.067445	6.79759	8.45135	-0.640382
454.200012	-0.559385	1.120111	1.739232	-0.356589	0.066984	6.87404	8.31935	-0.891609
454.299988	-0.199206	1.057719	1.736968	-0.356336	0.066929	6.88709	8.33798	-1.205457
454.399994	0.201548	1.015425	1.734999	-0.35461	0.067089	6.96477	8.31689	-1.445299
454.5	0.436319	0.961336	1.733068	-0.35249	0.067025	7.15709	8.35607	-1.533847
454.600006	0.434816	0.863618	1.731012	-0.350177	0.066665	7.12206	8.38465	-1.445111
454.700012	0.289293	0.720298	1.728967	-0.348055	0.06597	6.92781	8.57467	-1.240005
454.799988	0.039775	0.563866	1.727724	-0.346812	0.065542	6.70983	8.56343	-0.9351
454.899994	-0.170763	0.448459	1.726631	-0.346813	0.065392	6.5021	8.42897	-0.683302
455.0	-0.285752	0.37423	1.724874	-0.347509	0.065863	6.40927	8.35179	-0.542977
455.100006	-0.247849	0.281019	1.723422	-0.348518	0.066643	6.37521	8.22536	-0.601808
455.200012	-0.165171	0.159683	1.723427	-0.349456	0.067682	6.51244	8.18521	-0.795535
455.299988	-0.061276	0.021703	1.724134	-0.349264	0.068463	6.70265	8.27075	-1.033476
455.399994	0.017926	-0.074714	1.724768	-0.348512	0.068814	6.88525	8.36463	-1.30939
455.5	0.01271	-0.147742	1.72559	-0.347685	0.068769	6.81545	8.35564	-1.378044
455.600006	-0.043063	-0.234033	1.726091	-0.347253	0.06853	6.75187	8.46708	-1.267034
455.700012	-0.128025	-0.323819	1.725589	-0.347655	0.06805	6.80678	8.56932	-1.017686
455.799988	-0.166273	-0.408814	1.723749	-0.348796	0.067485	6.84523	8.59437	-0.751682
455.899994	-0.171794	-0.492765	1.722276	-0.350821	0.067035	6.79513	8.60775	-0.564517
456.0	-0.099593	-0.574168	1.722184	-0.353014	0.0669	6.63058	8.52992	-0.58634
456.100006	0.033125	-0.630925	1.723925	-0.355077	0.067046	6.92834	8.43829	-0.834502
456.200012	0.124863	-0.615153	1.726731	-0.356838	0.067476	7.15455	8.48539	-1.229053
456.299988	0.229383	-0.580189	1.730003	-0.357518	0.068282	7.26787	8.52243	-1.543351
456.399994	0.231147	-0.582549	1.732912	-0.357464	0.069257	7.23398	8.60947	-1.610425
456.5	0.13086	-0.646471	1.734969	-0.356503	0.070154	7.32874	8.63548	-1.461561
456.600006	-0.044743	-0.735319	1.736072	-0.354966	0.07081	7.30264	8.74189	-1.103027
456.700012	-0.335852	-0.827505	1.736357	-0.353758	0.070903	7.19045	9.00235	-0.628154
456.799988	-0.586225	-0.920337	1.736347	-0.353039	0.070581	7.01442	8.9348	-0.214497
456.899994	-0.700086	-0.937849	1.736308	-0.353094	0.069797	6.94471	8.82593	-0.031623
457.0	-0.602803	-0.879212	1.736566	-0.353692	0.068882	7.14596	8.59298	-0.134144
457.100006	-0.279933	-0.808587	1.737728	-0.354268	0.06822	7.32847	8.41816	-0.494784
457.200012	0.161507	-0.738816	1.739758	-0.354709	0.068183	7.33793	8.14314	-0.998482
457.299988	0.587748	-0.723305	1.742173	-0.354292	0.068592	7.29668	7.97014	-1.436501
457.399994	0.796133	-0.731921	1.744142	-0.352761	0.069307	7.2479	8.10535	-1.650313
457.5	0.738296	-0.792984	1.745836	-0.350515	0.070027	7.03063	8.40885	-1.638416
457.600006	0.412462	-0.818381	1.747324	-0.347859	0.070464	6.71246	8.66524	-1.451008
457.700012	-0.03864	-0.804855	1.748967	-0.345189	0.070437	6.57357	8.68847	-1.137323
457.799988	-0.556746	-0.769049	1.75078	-0.344183	0.070333	6.64161	8.56814	-0.996403
457.899994	-0.724063	-0.712333	1.753002	-0.342662	0.070571	6.65834	8.31914	-0.864974
458.0	-0.671422	-0.63877	1.756052	-0.342338	0.071297	6.76107	8.06403	-0.876492
458.100006	-0.459212	-0.547344	1.75967	-0.342742	0.071804	6.80144	7.91565	-1.034368
458.200012	-0.195181	-0.5109	1.762922	-0.344117	0.071684	6.83761	7.93642	-1.172186
458.299988	-0.031284	-0.4916	1.765529	-0.346439	0.07088	7.00829	8.13436	-1.209946
458.399994	0.04329	-0.464828	1.767169	-0.349935	0.069471	6.79102	8.27599	-1.052253
458.5	0.060593	-0.466604	1.767929	-0.35303	0.068022	6.67682	8.54844	-0.764152
458.600006	0.054658	-0.428828	1.767588	-0.355812	0.066756	6.78287	8.75003	-0.492335
458.700012	0.042143	-0.314376	1.767772	-0.357791	0.066139	6.68347	8.9499	-0.356162
458.799988	0.089596	-0.158048	1.768662	-0.358549	0.06613	6.56201	8.99828	-0.402859
458.899994	0.115035	-0.040057	1.769874	-0.358876	0.066524	6.68873	8.75902	-0.710474
459.0	0.105131	-0.014971	1.7715	-0.359116	0.067176	6.84523	8.42587	-1.105792
459.100006	0.040813	-0.004604	1.773237	-0.359574	0.067903	6.90592	8.28038	-1.419925
459.200012	-0.087875	0.001669	1.774918	-0.360174	0.068437	6.93219	8.17001	-1.603806
459.299988	-0.246862	0.011544	1.775993	-0.360805	0.068816	7.03518	8.09593	-1.578038
459.399994	-0.332829	0.034064	1.776528	-0.36098	0.069123	6.75949	8.26818	-1.362321
459.5	-0.335354	0.124239	1.776636	-0.360121	0.069451	6.48284	8.67198	-1.027081
459.600006	-0.266811	0.265342	1.776352	-0.358747	0.069553	6.22484	8.73011	-0.718946
