# Supplementary material for: Accurate time-series forecasting of floating platform motion via a reinforced fusion CNN–BiLSTM–attention model
Source: PLoS One. 2026 Feb 2;21(2):e0342081. doi: 10.1371/journal.pone.0342081 (PMC12863529; doi:10.1371/journal.pone.0342081)
Supplement: S1 Data — (ZIP) [file pone.0342081.s001.zip › S1 Dateset/Data for measured proportional model/data for dual-stage EWMA control limit/00_bainian_7.csv]

Time	Pitch	Yaw	Sway	Heave	Surge	Cable1	Cable2	Roll
3.55	-0.436399	-0.173327	1.762351	-0.340913	0.062694	6.54677	8.09539	-0.933009
3.65	-0.43773	-0.186301	1.762972	-0.343026	0.062894	6.72901	8.14774	-0.857376
3.75	-0.315526	-0.128481	1.763295	-0.34546	0.063352	6.81431	8.14186	-0.734492
3.85	-0.10214	-0.027813	1.763354	-0.347531	0.06396	6.82281	8.22664	-0.670078
3.95	0.054579	0.029512	1.762988	-0.349132	0.064609	6.76028	8.30244	-0.666586
4.05	0.10218	0.016435	1.76325	-0.350783	0.064803	6.74889	8.50787	-0.724357
4.15	0.029372	-0.078493	1.76424	-0.351834	0.064353	6.6001	8.4643	-0.785103
4.25	-0.105868	-0.175823	1.764941	-0.352613	0.063651	6.58337	8.3975	-0.900104
4.35	-0.282016	-0.229834	1.765238	-0.353226	0.062867	6.69924	8.36774	-0.969395
4.45	-0.322695	-0.236302	1.765326	-0.353545	0.062548	6.82561	8.21636	-0.948351
4.55	-0.213986	-0.223994	1.765158	-0.353721	0.06288	6.85968	8.06938	-0.876601
4.65	-0.023921	-0.233662	1.76414	-0.353782	0.06368	6.80153	7.97978	-0.8402
4.75	0.185164	-0.203895	1.763276	-0.35394	0.064798	6.69784	8.09732	-0.87074
4.85	0.294393	-0.159945	1.762634	-0.354148	0.066038	6.59353	8.24795	-0.913943
4.95	0.24209	-0.124217	1.762435	-0.353927	0.067087	6.51804	8.22632	-0.965595
5.05	0.045577	-0.151684	1.761805	-0.353449	0.067689	6.51717	8.30618	-0.989095
5.15	-0.245693	-0.140321	1.761206	-0.352668	0.067798	6.5592	8.43743	-0.939055
5.25	-0.443349	-0.089309	1.760448	-0.351268	0.067837	6.65492	8.29858	-0.868314
5.35	-0.497763	-0.085086	1.759656	-0.349748	0.067785	6.77727	7.99883	-0.825516
5.45	-0.446655	-0.113767	1.758634	-0.348848	0.06775	6.80214	7.86394	-0.79098
5.55	-0.196118	-0.106031	1.757394	-0.347962	0.067939	6.79277	8.00022	-0.851253
5.65	0.073436	-0.073186	1.756681	-0.347647	0.068226	6.75248	8.00012	-0.924837
5.75	0.336747	-0.056284	1.755847	-0.347645	0.068577	6.62217	8.00954	-1.01127
5.85	0.388496	0.010385	1.755196	-0.348054	0.068589	6.49238	8.2139	-1.099793
5.95	0.282631	0.06378	1.754956	-0.348322	0.068094	6.37083	8.39911	-1.115758
6.05	0.000521	0.109583	1.755174	-0.348683	0.067336	6.4401	8.34365	-1.073222
6.15	-0.232617	0.137027	1.754981	-0.348585	0.066349	6.59397	8.28691	-0.969169
6.25	-0.412896	0.160116	1.753975	-0.348235	0.065794	6.70616	8.1259	-0.856496
6.35	-0.364569	0.154781	1.752656	-0.347947	0.065812	6.83218	7.91972	-0.772978
6.45	-0.149032	0.153132	1.751791	-0.348165	0.066389	6.82876	7.81523	-0.686926
6.55	0.064562	0.157898	1.75098	-0.34892	0.067274	6.59292	7.7525	-0.625804
6.65	0.235833	0.156029	1.749165	-0.35008	0.068167	6.3675	7.7585	-0.633905
6.75	0.284004	0.173068	1.747906	-0.351399	0.068781	6.34517	8.16476	-0.686242
6.85	0.111102	0.209318	1.746906	-0.352172	0.069053	6.43353	8.42426	-0.736589
6.95	-0.124771	0.247847	1.74621	-0.352352	0.069131	6.48249	8.44375	-0.837501
7.05	-0.379611	0.25009	1.745121	-0.351468	0.069196	6.57225	8.24463	-0.995989
7.15	-0.500199	0.280669	1.744259	-0.349813	0.069324	6.70484	8.17772	-1.117925
7.25	-0.460067	0.302621	1.744549	-0.34746	0.069359	6.77876	8.06628	-1.258519
7.35	-0.312713	0.318729	1.74543	-0.345302	0.069455	6.74924	7.9695	-1.370066
7.45	-0.066144	0.310787	1.746424	-0.343232	0.069642	6.7277	7.93588	-1.415294
7.55	0.14391	0.284103	1.747655	-0.342062	0.069859	6.62559	7.9589	-1.336061
7.65	0.294557	0.272606	1.749086	-0.342369	0.069915	6.54861	8.12954	-1.163864
7.75	0.279375	0.276827	1.750207	-0.343848	0.069753	6.37013	8.08351	-0.933184
7.85	0.210637	0.218448	1.75113	-0.346129	0.069494	6.38116	8.03063	-0.658663
7.95	0.064435	0.125262	1.75166	-0.348644	0.069388	6.5458	7.99434	-0.471846
8.05	-0.074934	-0.006503	1.752291	-0.350921	0.069676	6.60851	7.97442	-0.411044
8.15	-0.104641	-0.051904	1.752158	-0.352319	0.070125	6.60544	7.87733	-0.472052
8.25	-0.064512	-0.132387	1.75183	-0.352942	0.071181	6.70414	7.80549	-0.591573
8.35	-0.0359	-0.213837	1.752318	-0.352838	0.072469	6.78874	7.97796	-0.823974
8.45	-0.017593	-0.210744	1.754118	-0.351457	0.073826	6.74381	8.07709	-1.055424
8.55	-0.047612	-0.176416	1.756701	-0.349714	0.074768	6.64634	8.14496	-1.282206
8.65	-0.115681	-0.168439	1.758726	-0.348314	0.07533	6.66333	8.09882	-1.404889
8.75	-0.240375	-0.172271	1.760636	-0.347865	0.075374	6.70011	8.09229	-1.38308
8.85	-0.339794	-0.152405	1.762314	-0.348474	0.074924	6.65895	8.13672	-1.15962
8.95	-0.352104	-0.124027	1.763056	-0.350223	0.074152	6.61954	8.02891	-0.865278
9.05	-0.281389	-0.11206	1.76271	-0.352851	0.073461	6.59949	7.7237	-0.535704
9.15	-0.095641	-0.110569	1.762093	-0.355099	0.073063	6.66552	7.72242	-0.355584
9.25	0.104289	-0.034858	1.761739	-0.357288	0.073047	6.62944	7.83376	-0.315962
9.35	0.263097	0.113312	1.761565	-0.358426	0.073404	6.58206	7.92357	-0.544608
9.45	0.310786	0.250191	1.762065	-0.35792	0.073849	6.76772	8.06681	-0.891527
9.55	0.249432	0.302251	1.763454	-0.355998	0.074373	6.75135	8.31625	-1.262822
9.65	0.114842	0.364537	1.765789	-0.352296	0.074789	6.7228	8.35082	-1.491189
9.75	-0.082588	0.445614	1.768113	-0.348373	0.074972	6.91371	8.46173	-1.601382
9.85	-0.219971	0.455201	1.769517	-0.3446	0.075227	6.95277	8.3884	-1.496168
9.95	-0.303902	0.452367	1.770087	-0.342308	0.075476	6.98386	8.20234	-1.255328
10.05	-0.2475	0.476706	1.770162	-0.341683	0.075836	6.91984	8.09068	-0.872027
10.15	-0.095793	0.523316	1.770303	-0.342959	0.076547	6.77412	7.94745	-0.476863
10.25	0.129563	0.628882	1.769716	-0.345491	0.077439	6.62191	7.86994	-0.262011
10.35	0.274539	0.785339	1.769669	-0.348115	0.078562	6.60737	7.94969	-0.302083
10.45	0.310944	0.928914	1.770535	-0.349957	0.079526	6.72796	8.43122	-0.577671
10.55	0.206049	0.997105	1.772023	-0.350107	0.080159	6.85714	8.54973	-1.030885
10.65	-0.030269	0.967011	1.773662	-0.349385	0.080362	6.77376	8.51087	-1.410762
10.75	-0.277339	0.951329	1.775307	-0.347874	0.080102	6.79899	8.6146	-1.600496
10.85	-0.447942	0.978174	1.776095	-0.346746	0.079508	6.95023	8.54673	-1.541697
10.95	-0.485878	1.022272	1.775883	-0.346361	0.078968	6.84558	8.21358	-1.280617
11.05	-0.371828	1.089637	1.775123	-0.347192	0.078575	6.93517	7.94177	-0.919775
11.15	-0.083875	1.175297	1.774906	-0.348829	0.078591	6.86773	7.94188	-0.614971
11.25	0.220528	1.272122	1.77552	-0.350804	0.078719	6.67454	7.92325	-0.452653
11.35	0.392962	1.360065	1.776355	-0.352779	0.078751	6.41742	7.95612	-0.524072
11.45	0.390251	1.416762	1.777062	-0.354444	0.078559	6.39421	8.08116	-0.740287
11.55	0.233175	1.436359	1.777957	-0.355649	0.078266	6.52899	8.18382	-1.023988
11.65	0.021198	1.376702	1.779007	-0.356179	0.078208	6.62725	8.24837	-1.197992
11.75	-0.198243	1.308984	1.779168	-0.356012	0.078549	6.7538	8.3854	-1.2798
11.85	-0.373816	1.253738	1.779249	-0.355324	0.079047	6.95767	8.46569	-1.230944
11.95	-0.40888	1.265814	1.779471	-0.354366	0.079535	6.87351	8.36495	-1.099465
12.05	-0.34239	1.308981	1.779354	-0.353471	0.080041	6.82465	8.18874	-0.983854
12.15	-0.195793	1.281353	1.779585	-0.352626	0.080563	6.77412	8.05257	-0.897004
12.25	-0.074169	1.220304	1.779966	-0.351885	0.080649	6.68505	8.08362	-0.873481
12.35	-0.009055	1.173873	1.780622	-0.351563	0.080423	6.58197	8.17643	-0.874742
12.45	-0.007928	1.112624	1.780997	-0.3513	0.0798	6.6332	8.26197	-0.920081
12.55	-0.044842	0.993376	1.781421	-0.351385	0.0789	6.72315	8.15203	-0.965768
12.65	-0.052743	0.857872	1.781421	-0.351433	0.078095	6.89646	8.35082	-0.953936
12.75	-0.05146	0.7542	1.780741	-0.351738	0.077474	6.97957	8.37609	-0.868885
12.85	-0.001219	0.633113	1.779078	-0.352309	0.077088	6.90364	8.13768	-0.769824
12.95	0.076155	0.502215	1.777432	-0.353967	0.077364	6.85915	7.99027	-0.800594
13.05	0.163923	0.453606	1.775454	-0.354571	0.077656	6.71842	7.95076	-0.844986
13.15	0.212639	0.404276	1.774922	-0.354551	0.078151	6.62471	8.01832	-0.993056
13.25	0.147767	0.340707	1.775554	-0.354242	0.07869	6.71316	8.07323	-1.28145
13.35	-0.002726	0.269787	1.776901	-0.352703	0.078761	6.72245	8.22439	-1.427191
13.45	-0.195816	0.237393	1.777888	-0.351502	0.078382	6.66806	8.29773	-1.57373
13.55	-0.377321	0.209839	1.77818	-0.349881	0.077457	6.77455	8.36078	-1.529745
13.65	-0.492512	0.15904	1.777968	-0.348474	0.07637	6.98404	8.27813	-1.253258
13.75	-0.456994	0.138551	1.776997	-0.347862	0.075092	6.99936	8.19345	-0.924826
13.85	-0.275939	0.163143	1.775774	-0.34768	0.073794	7.04236	8.23735	-0.646261
13.95	0.028189	0.19756	1.774547	-0.347259	0.072746	6.97256	8.08437	-0.487511
14.05	0.313876	0.190467	1.77408	-0.347624	0.072336	6.887	7.91233	-0.514506
14.15	0.516285	0.159721	1.774909	-0.347734	0.072248	6.8116	8.05332	-0.721475
14.25	0.468701	0.182989	1.776228	-0.348337	0.072244	6.57322	8.29355	-0.988614
14.35	0.225534	0.282943	1.776749	-0.348548	0.071953	6.30768	8.45488	-1.177523
14.45	-0.106798	0.328791	1.776305	-0.348965	0.071233	6.43055	8.40949	-1.285558
14.55	-0.46565	0.328542	1.775511	-0.349382	0.070383	6.71237	8.35928	-1.182056
14.65	-0.651306	0.33545	1.774563	-0.3498	0.069568	6.7799	8.13083	-0.993593
14.75	-0.589298	0.404731	1.773127	-0.350835	0.06873	6.72061	7.96811	-0.785284
14.85	-0.317907	0.455679	1.771741	-0.352176	0.067858	6.74486	7.83311	-0.636457
14.95	0.050463	0.498572	1.770925	-0.353144	0.067293	6.75029	7.82016	-0.571778
15.05	0.403259	0.53299	1.770458	-0.354015	0.066789	6.63785	7.99905	-0.610415
15.15	0.559076	0.588623	1.769603	-0.354613	0.066467	6.46821	8.1289	-0.738042
15.25	0.543204	0.600983	1.767975	-0.355115	0.066149	6.33387	8.17365	-0.880376
15.35	0.303608	0.574998	1.766427	-0.355598	0.065913	6.29323	8.25276	-0.956192
15.45	-0.023885	0.536041	1.764942	-0.356321	0.065608	6.29455	8.2458	-1.004122
15.55	-0.382852	0.498898	1.762726	-0.357463	0.065083	6.30366	8.11006	-0.988459
15.65	-0.576979	0.504708	1.760041	-0.35818	0.064596	6.45919	8.08244	-0.926607
15.75	-0.571159	0.49151	1.758371	-0.358588	0.064309	6.75205	8.1349	-0.862091
15.85	-0.376099	0.445282	1.757407	-0.358172	0.064215	6.70265	7.97871	-0.892712
15.95	-0.123843	0.432973	1.757138	-0.357298	0.064321	6.60684	7.9816	-0.983764
16.049999	0.092763	0.439882	1.757186	-0.356245	0.064417	6.47373	8.04658	-1.113087
16.15	0.220466	0.394428	1.757488	-0.354999	0.064447	6.41313	8.08822	-1.221482
16.25	0.211333	0.299491	1.757607	-0.353868	0.064088	6.40165	8.20266	-1.274946
16.35	0.062517	0.133335	1.757486	-0.353223	0.063684	6.46173	8.21358	-1.231681
16.450001	-0.123305	-0.021157	1.756777	-0.352217	0.063168	6.47811	8.11338	-1.077956
16.549999	-0.257162	-0.120351	1.75621	-0.351155	0.062898	6.57295	8.15749	-0.879447
16.65	-0.31302	-0.190972	1.756114	-0.350214	0.063002	6.71465	8.13383	-0.71241
16.75	-0.281601	-0.277969	1.756196	-0.349106	0.063326	6.70204	8.012	-0.671416
16.85	-0.190377	-0.335391	1.757165	-0.347784	0.063684	6.6396	8.06264	-0.742944
16.950001	-0.118277	-0.37968	1.758805	-0.34662	0.063842	6.65519	8.13961	-0.930206
17.049999	-0.058842	-0.471476	1.761096	-0.34571	0.063687	6.64739	8.14442	-1.137387
17.15	-0.019914	-0.57392	1.7618	-0.345181	0.063186	6.61543	8.12023	-1.272351
17.25	7.7e-05	-0.707072	1.76268	-0.345316	0.062582	6.69547	8.08094	-1.24429
17.35	0.008478	-0.825746	1.763537	-0.345869	0.062023	6.80161	8.10706	-1.094172
17.450001	0.039778	-0.887227	1.76407	-0.346937	0.06159	6.68803	7.97239	-0.889022
17.549999	0.081124	-0.926381	1.763371	-0.34835	0.061332	6.55824	7.87476	-0.689773
17.65	0.095811	-0.983613	1.763363	-0.349898	0.061354	6.63592	7.92015	-0.62749
17.75	0.095787	-0.992004	1.76443	-0.351629	0.061661	6.63259	7.99947	-0.655806
17.85	0.033653	-0.942666	1.766171	-0.352895	0.062379	6.56577	7.95612	-0.817442
17.950001	0.008834	-0.922109	1.767787	-0.354092	0.063191	6.50333	7.90002	-1.041389
18.049999	-0.122875	-0.912594	1.769203	-0.355468	0.063851	6.60754	8.03138	-1.252602
18.15	-0.273432	-0.910271	1.77063	-0.356651	0.064252	6.66911	8.21711	-1.271348
18.25	-0.362753	-0.857902	1.771608	-0.357464	0.064184	6.73234	8.24869	-1.134278
18.35	-0.381492	-0.8268	1.771543	-0.358065	0.063844	6.74644	8.1137	-0.923734
18.450001	-0.323939	-0.789304	1.770929	-0.358137	0.063459	6.85171	8.14796	-0.718836
18.549999	-0.219245	-0.696024	1.771322	-0.357976	0.062889	6.76886	8.16723	-0.623359
18.65	-0.083402	-0.543474	1.77259	-0.357355	0.062192	6.63215	8.11595	-0.644369
18.75	0.063527	-0.433627	1.773456	-0.356306	0.061537	6.57733	7.92807	-0.838434
18.85	0.163742	-0.385581	1.774216	-0.355819	0.061028	6.6135	7.92122	-1.046854
18.950001	0.280597	-0.36576	1.775413	-0.355474	0.060907	6.69626	8.0636	-1.191345
19.049999	0.276314	-0.280309	1.776156	-0.355352	0.061106	6.6741	8.16262	-1.248918
19.15	0.213631	-0.233766	1.776299	-0.355182	0.06135	6.63531	8.23863	-1.181939
19.25	0.000781	-0.180791	1.776235	-0.355286	0.061758	6.54248	8.33648	-1.03722
19.35	-0.23204	-0.105147	1.776408	-0.354691	0.061735	6.51489	8.45006	-0.883805
19.450001	-0.441514	0.001458	1.776561	-0.353738	0.061282	6.52768	8.32181	-0.815945
19.549999	-0.458724	0.038093	1.776671	-0.352839	0.06069	6.69206	8.0241	-0.805456
19.65	-0.362256	0.035134	1.776945	-0.351894	0.06061	6.8151	7.89189	-0.896984
19.75	-0.137238	0.081198	1.777559	-0.351028	0.060791	6.79067	8.03245	-1.002306
19.85	0.105899	0.189035	1.778251	-0.350704	0.060918	6.67918	8.17151	-1.089164
19.950001	0.210844	0.263486	1.778482	-0.350704	0.060975	6.5162	8.26786	-1.10792
20.049999	0.203466	0.304289	1.778376	-0.350895	0.060792	6.49475	8.40992	-1.070557
20.15	0.056368	0.349875	1.778375	-0.351879	0.060082	6.42074	8.42319	-0.967485
20.25	-0.124162	0.374092	1.778497	-0.352821	0.059358	6.48967	8.37727	-0.847237
20.35	-0.274905	0.38075	1.778249	-0.353701	0.058707	6.57444	8.11563	-0.765934
20.450001	-0.294927	0.413897	1.777698	-0.354263	0.058431	6.60982	8.13811	-0.728711
20.549999	-0.194674	0.467439	1.777114	-0.354498	0.058629	6.68759	8.06681	-0.810101
20.65	0.002937	0.448313	1.776666	-0.35463	0.059157	6.67647	8.11306	-0.865949
20.75	0.122653	0.398056	1.776291	-0.354482	0.059795	6.62445	8.273	-0.926444
20.85	0.166424	0.378729	1.775381	-0.354287	0.060415	6.44316	8.32513	-0.970341
20.950001	0.083045	0.376257	1.774755	-0.35389	0.060717	6.50158	8.4962	-1.023644
21.049999	-0.029066	0.305849	1.774659	-0.352995	0.061003	6.6191	8.49802	-1.085294
21.15	-0.155531	0.210753	1.775048	-0.351885	0.061437	6.7178	8.36367	-1.15451
21.25	-0.251922	0.175645	1.775261	-0.350356	0.061884	6.66202	8.30222	-1.226771
21.35	-0.271986	0.197612	1.775233	-0.349131	0.062495	6.6417	8.29398	-1.21087
21.450001	-0.266268	0.19637	1.775311	-0.348572	0.062898	6.78068	8.30875	-1.126433
21.549999	-0.189011	0.10926	1.775383	-0.348275	0.063275	6.73873	8.11809	-1.052553
21.65	-0.137009	0.013243	1.775866	-0.348369	0.063574	6.65203	8.12826	-1.008065
21.75	-0.002805	-0.055703	1.777036	-0.348833	0.063986	6.66613	8.2002	-0.992382
21.85	0.040565	-0.136163	1.778755	-0.349333	0.064723	6.75984	8.12805	-1.026468
21.950001	0.086198	-0.2283	1.780263	-0.349756	0.065423	6.7862	8.1456	-1.090786
22.049999	0.129113	-0.27511	1.781637	-0.350221	0.06642	6.77613	8.23585	-1.088898
22.15	0.077514	-0.291172	1.782633	-0.351094	0.067341	6.72393	8.22	-0.94237
22.25	-0.045095	-0.301585	1.782146	-0.352923	0.067892	6.67428	8.13693	-0.738267
22.35	-0.188351	-0.395712	1.780325	-0.354953	0.068158	6.67296	8.0879	-0.480547
22.450001	-0.327323	-0.487823	1.778	-0.356942	0.068125	6.61762	7.99016	-0.315241
22.549999	-0.374457	-0.574093	1.776554	-0.358485	0.068271	6.74679	7.97014	-0.317237
22.65	-0.302532	-0.59117	1.775972	-0.358625	0.068499	6.81895	8.01521	-0.568248
22.75	-0.150813	-0.575099	1.776408	-0.357856	0.068972	6.93701	8.11145	-0.9611
22.85	0.023392	-0.547583	1.777634	-0.356137	0.069703	6.94997	8.04615	-1.308885
22.950001	0.178273	-0.540717	1.778278	-0.354411	0.070415	6.84856	8.06028	-1.499191
23.049999	0.253013	-0.52172	1.777788	-0.35325	0.070935	6.71745	8.0667	-1.468368
23.15	0.169383	-0.513632	1.776705	-0.353237	0.071239	6.66289	8.09828	-1.227244
23.25	0.028881	-0.549374	1.775099	-0.353558	0.071273	6.70309	8.12644	-0.88777
23.35	-0.157633	-0.652748	1.773554	-0.354072	0.07132	6.73733	8.05043	-0.615238
23.450001	-0.301834	-0.681506	1.772478	-0.353943	0.071555	6.83586	8.19303	-0.521384
23.549999	-0.319515	-0.665205	1.772551	-0.35311	0.072019	6.84225	8.01767	-0.621766
23.65	-0.266542	-0.629568	1.772893	-0.351776	0.072563	6.91257	7.91983	-0.859172
23.75	-0.164586	-0.571179	1.772737	-0.350352	0.073094	6.96967	7.97945	-1.089318
23.85	-0.025926	-0.464625	1.772248	-0.34874	0.073477	7.02774	8.21219	-1.223711
23.950001	0.068909	-0.415511	1.771744	-0.347539	0.073782	7.01942	8.27214	-1.192823
24.049999	0.067719	-0.374877	1.770749	-0.347028	0.074265	6.93263	8.11755	-1.022564
24.15	-0.003236	-0.331675	1.769228	-0.347162	0.074701	6.71439	8.03384	-0.864731
24.25	-0.10296	-0.300373	1.767894	-0.347938	0.074845	6.60649	7.99145	-0.753733
24.35	-0.226701	-0.27958	1.767279	-0.349356	0.07475	6.69889	7.96586	-0.714309
24.450001	-0.286588	-0.261213	1.767153	-0.350046	0.07444	6.64783	7.91758	-0.85945
24.549999	-0.34824	-0.205637	1.767153	-0.350479	0.073745	6.64853	7.96693	-1.091832
24.65	-0.267637	-0.124742	1.76766	-0.349893	0.072965	6.77972	7.98181	-1.273373
24.75	-0.14295	-0.037687	1.768245	-0.349454	0.072603	7.05366	8.18147	-1.332882
24.85	0.013643	0.014094	1.768346	-0.348937	0.072645	6.93385	8.02645	-1.235005
24.950001	0.145574	0.092568	1.767851	-0.349134	0.072861	6.75879	7.99926	-0.944117
25.049999	0.208856	0.196024	1.766787	-0.350392	0.072855	6.60168	8.06199	-0.633127
25.15	0.176485	0.243829	1.765751	-0.352115	0.073149	6.52846	8.0165	-0.411822
25.25	0.049263	0.193564	1.764694	-0.354066	0.073277	6.5155	7.93149	-0.331236
25.35	-0.108678	0.148234	1.76421	-0.35555	0.073396	6.43773	7.9164	-0.428357
25.450001	-0.278664	0.162941	1.76359	-0.356877	0.073228	6.42153	7.94027	-0.661671
25.549999	-0.354122	0.172467	1.762882	-0.357455	0.073048	6.61779	7.98663	-0.924978
25.65	-0.361458	0.169177	1.761808	-0.357082	0.072864	6.79653	8.01596	-1.053047
25.75	-0.290469	0.25948	1.760387	-0.355941	0.072572	6.77385	8.1	-1.109499
25.85	-0.149754	0.361853	1.759171	-0.354056	0.072397	6.92133	8.2897	-1.097583
25.950001	0.045739	0.382283	1.758526	-0.351665	0.072438	6.98955	8.13083	-1.054514
26.049999	0.242162	0.322598	1.758245	-0.349233	0.072687	6.86432	8.01553	-0.99272
26.15	0.302622	0.276053	1.758205	-0.34763	0.07285	6.60299	7.95815	-1.021736
26.25	0.237361	0.243064	1.75798	-0.346542	0.072706	6.42118	8.02838	-1.045906
26.35	0.05702	0.210491	1.758327	-0.346288	0.072373	6.38063	8.0515	-1.037106
26.450001	-0.168884	0.210235	1.758293	-0.346778	0.071866	6.37739	8.08276	-0.950592
26.549999	-0.34093	0.265633	1.757357	-0.348182	0.071453	6.50447	8.01393	-0.843984
26.65	-0.359094	0.30454	1.755976	-0.349286	0.071373	6.75958	7.97143	-0.73359
26.75	-0.304548	0.325891	1.755307	-0.350106	0.071738	6.85337	7.95173	-0.667408
26.85	-0.191812	0.2941	1.754729	-0.351083	0.071966	6.73882	7.93588	-0.618524
26.950001	-0.08784	0.248536	1.753739	-0.351567	0.071851	6.61254	8.09015	-0.691554
27.049999	-0.044122	0.251981	1.753063	-0.352261	0.0715	6.45061	8.1092	-0.787513
27.15	-0.050835	0.268671	1.753266	-0.352819	0.070906	6.46033	8.07762	-0.880327
27.25	-0.056016	0.280957	1.753636	-0.353567	0.070329	6.52382	7.96286	-0.993173
27.35	-0.054723	0.250182	1.753551	-0.354254	0.069942	6.58714	7.91683	-1.04481
27.450001	-0.010979	0.19227	1.753545	-0.354692	0.069814	6.66508	7.9574	-1.057589
27.549999	0.040453	0.089483	1.753486	-0.354316	0.06993	6.7101	7.99434	-1.068484
27.65	0.058728	-0.004275	1.753248	-0.353385	0.07019	6.64441	8.06071	-1.054995
27.75	0.063594	-0.046138	1.753626	-0.351932	0.070575	6.6657	8.15588	-1.05079
27.85	0.041561	-0.103706	1.754891	-0.350772	0.070994	6.74924	8.21904	-1.020567
27.950001	-0.06994	-0.149244	1.756382	-0.350074	0.071226	6.68058	8.12837	-1.015342
28.049999	-0.18521	-0.119837	1.757739	-0.350176	0.0711	6.44369	8.1031	-0.960515
28.15	-0.27188	-0.114604	1.758744	-0.351802	0.071059	6.43117	8.0029	-0.975219
28.25	-0.318925	-0.186058	1.759074	-0.353438	0.070673	6.60991	7.84435	-0.869469
28.35	-0.288198	-0.329507	1.759335	-0.355374	0.070204	6.76247	7.87636	-0.826164
28.450001	-0.186525	-0.502156	1.759616	-0.356939	0.069777	6.80564	7.99016	-0.751558
28.549999	-0.007694	-0.595207	1.760037	-0.357547	0.069372	6.76632	7.93642	-0.853069
28.65	0.138062	-0.633122	1.760871	-0.356804	0.069057	6.79645	7.97592	-0.994473
28.75	0.241769	-0.607197	1.762189	-0.355154	0.068859	6.75949	8.11702	-1.176638
28.85	0.249478	-0.57995	1.763207	-0.351643	0.068588	6.77306	8.22696	-1.20302
28.950001	0.127471	-0.5723	1.764666	-0.347988	0.068589	6.73173	8.19656	-1.33532
29.049999	-0.035836	-0.579462	1.767101	-0.344751	0.068649	6.85504	8.32096	-1.367805
29.15	-0.219178	-0.610962	1.770353	-0.342391	0.068776	6.89339	8.35596	-1.359638
29.25	-0.348014	-0.639811	1.772793	-0.342124	0.068767	6.69319	7.97763	-1.261233
29.35	-0.41624	-0.643065	1.774101	-0.34339	0.068529	6.62646	7.8785	-1.059675
29.450001	-0.266356	-0.619821	1.775214	-0.345455	0.068264	6.70519	7.90719	-0.786683
29.549999	-0.285596	-0.540702	1.77559	-0.349735	0.067635	6.67603	7.89735	-0.447613
29.65	-0.172976	-0.488987	1.775144	-0.353571	0.066781	6.58442	7.85741	-0.293033
29.75	0.003593	-0.45794	1.775019	-0.356073	0.066015	6.72717	8.04422	-0.369691
29.85	0.1017	-0.412292	1.775973	-0.357222	0.065437	6.85539	8.21454	-0.690209
29.950001	0.150606	-0.391462	1.778243	-0.356741	0.064783	6.88866	8.30276	-1.109591
30.049999	0.152558	-0.379606	1.780947	-0.354797	0.064068	6.74767	8.28638	-1.510064
30.15	0.082217	-0.334621	1.783339	-0.352465	0.063466	6.85863	8.29162	-1.723508
30.25	-0.021996	-0.273403	1.785592	-0.350536	0.063264	6.94191	8.38305	-1.664909
30.35	-0.104686	-0.180084	1.787315	-0.349482	0.063266	6.82789	8.33198	-1.3538
30.450001	-0.170886	-0.056029	1.787618	-0.349625	0.063393	6.7566	8.29997	-0.891159
30.549999	-0.260838	0.029163	1.786511	-0.351166	0.063299	6.65107	8.2928	-0.388433
30.65	-0.27407	0.110672	1.784959	-0.354073	0.062891	6.47417	8.25876	-0.024552
30.75	-0.246294	0.227875	1.784176	-0.356857	0.062414	6.42293	8.16166	0.057597
30.85	-0.159143	0.317345	1.784266	-0.359538	0.061936	6.55281	8.21337	-0.182798
30.950001	-0.044254	0.336818	1.784825	-0.361382	0.061719	6.64722	7.95109	-0.685149
31.049999	0.101472	0.33474	1.7852	-0.36178	0.061773	6.8426	8.19966	-1.168336
31.15	0.194644	0.378126	1.784819	-0.360491	0.062039	6.71491	8.46955	-1.482685
31.25	0.220777	0.37096	1.784059	-0.358586	0.062215	6.74767	8.39225	-1.515943
31.35	0.176203	0.30514	1.782604	-0.355905	0.062342	6.78708	8.35414	-1.368779
31.450001	0.037259	0.276233	1.781111	-0.353661	0.062227	6.63487	8.38294	-1.151093
31.549999	-0.118516	0.255551	1.78052	-0.352042	0.061964	6.58381	8.42223	-0.938442
31.65	-0.233005	0.230627	1.780456	-0.350513	0.061552	6.48459	8.1774	-0.835321
31.75	-0.32105	0.230494	1.780334	-0.349751	0.06096	6.4422	8.06799	-0.870399
31.85	-0.273683	0.278254	1.781326	-0.348862	0.060468	6.54186	8.12997	-1.013316
31.950001	-0.073786	0.326738	1.782665	-0.347773	0.060285	6.88875	8.09572	-1.19927
32.049999	0.155612	0.321914	1.783884	-0.346463	0.060582	7.16716	8.25094	-1.325608
32.150002	0.343842	0.315193	1.78493	-0.344901	0.061288	7.02931	8.42052	-1.30833
32.25	0.411708	0.345059	1.785751	-0.342864	0.062007	6.89033	8.67723	-1.179732
32.349998	0.261448	0.293049	1.786151	-0.341063	0.062665	6.8109	8.71738	-0.998966
32.450001	-0.005583	0.171727	1.786315	-0.339623	0.063024	6.70484	8.5538	-0.831922
32.549999	-0.306946	0.083791	1.787087	-0.33906	0.062939	6.63925	8.53742	-0.754079
32.650002	-0.511412	0.100084	1.788137	-0.33986	0.06259	6.64363	8.41206	-0.741853
32.75	-0.569815	0.166506	1.789453	-0.341289	0.06249	6.77604	8.19196	-0.82235
32.849998	-0.386955	0.252871	1.790427	-0.342571	0.062816	6.89199	8.06189	-0.918612
32.950001	-0.137724	0.391415	1.790375	-0.343577	0.063014	6.99446	8.21069	-0.988202
33.049999	0.118123	0.486793	1.789367	-0.343574	0.063158	7.10113	8.478	-0.943801
33.150002	0.277078	0.499636	1.788301	-0.342839	0.063051	7.0146	8.5948	-0.900974
33.25	0.289987	0.461856	1.787103	-0.341482	0.062832	6.86406	8.59244	-0.86887
33.349998	0.228433	0.36507	1.786599	-0.34003	0.062575	6.82062	8.57242	-0.866653
33.450001	0.073427	0.304337	1.786608	-0.339879	0.062412	6.75467	8.46023	-0.869894
33.549999	-0.097523	0.358211	1.786331	-0.341233	0.062431	6.52531	8.34697	-0.824898
33.650002	-0.217223	0.394593	1.784657	-0.344305	0.062393	6.5085	8.14624	-0.723624
33.75	-0.274507	0.391421	1.782288	-0.349392	0.062706	6.49273	7.93278	-0.663879
33.849998	-0.271313	0.473865	1.779001	-0.353705	0.06244	6.44719	8.15823	-0.362919
33.950001	-0.17711	0.563913	1.774459	-0.359128	0.062496	6.43038	8.08137	-0.364671
34.049999	-0.037713	0.615397	1.769128	-0.36312	0.062102	6.61788	8.05803	-0.16446
34.150002	0.134952	0.538349	1.76298	-0.367219	0.062527	6.70747	8.0666	-0.27691
34.25	0.282679	0.488424	1.756549	-0.369508	0.062856	6.44185	7.84221	-0.281378
34.349998	0.345965	0.405557	1.750497	-0.371349	0.063607	6.16721	7.88075	-0.47971
34.450001	0.199536	0.306581	1.744659	-0.372658	0.064086	6.06177	8.01286	-0.692711
34.549999	-0.081557	0.218299	1.738821	-0.373311	0.064155	5.9819	7.97753	-0.90695
34.650002	-0.396324	0.198433	1.73298	-0.373585	0.063731	5.98899	7.94167	-1.018514
34.75	-0.594709	0.165679	1.727411	-0.373169	0.063183	6.17973	7.82444	-1.095635
34.849998	-0.577664	0.099045	1.722213	-0.371719	0.063067	6.3788	7.55841	-1.096951
34.950001	-0.322001	0.078937	1.717614	-0.369347	0.063417	6.41978	7.53636	-1.10356
35.049999	0.058737	0.072003	1.713686	-0.366211	0.064087	6.38685	7.53882	-1.128105
35.150002	0.354291	-0.017533	1.710333	-0.362386	0.064865	6.40288	7.64866	-1.194928
35.25	0.487578	-0.151314	1.708053	-0.358157	0.065656	6.31898	7.83236	-1.27844
35.349998	0.378791	-0.290503	1.706657	-0.353555	0.066332	6.32651	8.20416	-1.300785
35.450001	0.091644	-0.423003	1.706066	-0.348782	0.066984	6.3315	8.29762	-1.382243
35.549999	-0.266695	-0.525123	1.706748	-0.344213	0.067418	6.31679	8.09325	-1.437413
35.650002	-0.555038	-0.514217	1.708874	-0.339277	0.067756	6.48757	8.18082	-1.45167
35.75	-0.687111	-0.467229	1.71237	-0.334341	0.06803	6.66394	8.12826	-1.51367
35.849998	-0.588602	-0.481971	1.71595	-0.329618	0.068238	6.8616	7.91126	-1.504669
35.950001	-0.340262	-0.50422	1.719814	-0.32599	0.068362	7.05243	7.86651	-1.454136
36.049999	-0.021976	-0.517261	1.724259	-0.322806	0.068654	7.17469	7.96757	-1.339791
36.150002	0.295583	-0.553901	1.729308	-0.320289	0.069056	7.17005	7.96233	-1.225391
36.25	0.44086	-0.594307	1.734479	-0.318809	0.069551	7.04219	8.10085	-1.101179
36.349998	0.44783	-0.573938	1.740135	-0.318447	0.070055	6.9342	8.33744	-1.000378
36.450001	0.290698	-0.54433	1.745602	-0.319216	0.070501	6.82832	8.29205	-0.917064
36.549999	0.071729	-0.585025	1.750968	-0.32109	0.070953	6.83253	8.34333	-0.700371
36.650002	-0.17522	-0.551382	1.75504	-0.323732	0.071493	6.92361	8.4567	-0.556398
36.75	-0.377194	-0.487458	1.758328	-0.328001	0.072004	6.87106	8.1668	-0.419432
36.849998	-0.462472	-0.420245	1.760866	-0.333059	0.072625	6.87413	7.94702	-0.318645
36.950001	-0.41248	-0.306811	1.762626	-0.33907	0.073294	6.79399	7.86791	-0.31062
37.049999	-0.299438	-0.144855	1.763541	-0.345477	0.073631	6.67507	7.86298	-0.293811
37.150002	-0.197738	-0.018337	1.763783	-0.352076	0.0736	6.58311	7.88182	-0.313524
37.25	-0.139528	0.076626	1.76301	-0.358206	0.073126	6.50797	7.88878	-0.344825
37.349998	-0.044654	0.137656	1.760947	-0.363328	0.072509	6.49151	7.86587	-0.35322
37.450001	0.018605	0.135474	1.758006	-0.368641	0.071982	6.46523	7.72841	-0.37538
37.549999	0.114093	0.110439	1.754229	-0.372769	0.071758	6.4584	7.71824	-0.363769
37.650002	0.177265	0.190866	1.749084	-0.375948	0.071823	6.3548	7.74651	-0.373445
37.75	0.1779	0.286512	1.74315	-0.378556	0.071887	6.21406	7.74115	-0.405928
37.849998	0.149331	0.306145	1.737024	-0.380757	0.072108	6.13708	7.65947	-0.480642
37.950001	0.028665	0.333692	1.73101	-0.381963	0.072325	6.09277	7.71225	-0.589615
38.049999	-0.20538	0.413965	1.724872	-0.383497	0.072488	5.94845	7.69555	-0.868796
38.150002	-0.233246	0.532981	1.718809	-0.382625	0.072326	5.99197	7.60541	-0.973394
38.25	-0.295764	0.559176	1.713424	-0.38084	0.072526	6.16196	7.57019	-1.189978
38.349998	-0.281001	0.615451	1.709605	-0.37778	0.072806	6.26801	7.68656	-1.379765
38.450001	-0.239456	0.728388	1.706716	-0.373313	0.072896	6.22107	7.74918	-1.517725
38.549999	-0.149146	0.823989	1.704661	-0.366859	0.072878	6.25093	7.70251	-1.670764
38.650002	-0.059468	0.853132	1.703797	-0.360192	0.072724	6.33912	7.72328	-1.749409
38.75	-0.022232	0.911256	1.704437	-0.353402	0.072377	6.33615	7.91769	-1.76067
38.849998	-0.019855	0.996363	1.706165	-0.346647	0.071582	6.2857	8.0332	-1.770716
38.950001	-0.004674	1.015325	1.709305	-0.340347	0.070697	6.34946	7.96971	-1.753149
39.049999	0.008055	0.933355	1.71375	-0.334438	0.07022	6.59993	7.94038	-1.7339
39.150002	0.084444	0.819048	1.719851	-0.328962	0.07029	6.8095	8.07794	-1.651199
39.25	0.150819	0.781675	1.726874	-0.324096	0.070718	6.94349	8.22075	-1.571428
39.349998	0.237571	0.778581	1.733907	-0.320042	0.071406	7.0252	8.33594	-1.450628
39.450001	0.262485	0.767082	1.74139	-0.316727	0.07241	7.13099	8.41795	-1.323471
39.549999	0.197974	0.742139	1.749336	-0.313925	0.073538	7.14964	8.50552	-1.225686
39.650002	0.075491	0.641465	1.758353	-0.312074	0.074393	7.12083	8.60711	-1.152665
39.75	-0.132732	0.559711	1.767423	-0.311326	0.074961	7.09972	8.71192	-1.109541
39.849998	-0.382478	0.477182	1.776481	-0.311897	0.075122	7.12389	8.73001	-1.108993
39.950001	-0.565204	0.385955	1.785426	-0.313961	0.07472	7.18625	8.75656	-1.006819
40.049999	-0.622122	0.336198	1.793285	-0.318001	0.073994	7.33171	8.65475	-0.832729
40.150002	-0.447402	0.313015	1.799327	-0.323451	0.0734	7.49066	8.38176	-0.535191
40.25	-0.145109	0.314597	1.803353	-0.330003	0.073517	7.54102	8.18039	-0.188733
40.349998	0.225124	0.323938	1.805909	-0.337132	0.074111	7.43908	8.17194	0.160256
40.450001	0.475449	0.320047	1.807167	-0.344653	0.07511	7.19982	8.12451	0.371153
40.549999	0.56034	0.227933	1.807135	-0.352104	0.076168	6.92335	8.11017	0.423248
40.650002	0.366029	0.067849	1.805888	-0.359668	0.077108	6.60606	8.16198	0.340984
40.75	0.027689	-0.093955	1.802858	-0.366888	0.077658	6.32704	8.35147	0.140015
40.849998	-0.385149	-0.182906	1.798018	-0.373535	0.077864	6.16126	8.23125	-0.08744
40.950001	-0.667331	-0.234173	1.792452	-0.378765	0.078025	6.32826	7.95076	-0.332213
41.049999	-0.730595	-0.275314	1.78638	-0.382127	0.078202	6.65781	7.80838	-0.566632
41.150002	-0.570449	-0.264966	1.780666	-0.383012	0.078454	6.8377	7.58443	-0.882807
41.25	-0.178903	-0.26274	1.775523	-0.382061	0.079108	6.92352	7.56098	-1.217072
41.349998	0.219499	-0.240068	1.771017	-0.379533	0.07996	6.84339	7.69137	-1.508808
41.450001	0.465699	-0.26953	1.766634	-0.375776	0.080652	6.67463	7.83793	-1.725671
41.549999	0.431488	-0.327456	1.762625	-0.371978	0.080714	6.46751	7.98288	-1.714183
41.650002	0.169497	-0.365051	1.758616	-0.368174	0.08007	6.35244	8.15641	-1.56904
41.75	-0.20298	-0.397058	1.754835	-0.364693	0.078971	6.45814	8.24463	-1.35689
41.849998	-0.515502	-0.46989	1.751903	-0.360966	0.078089	6.68339	8.07484	-1.187778
41.950001	-0.606859	-0.466571	1.750936	-0.356718	0.077568	6.81536	7.89049	-1.166588
42.049999	-0.453101	-0.31165	1.751994	-0.351865	0.077543	6.93955	7.79436	-1.350971
42.150002	-0.161563	-0.135877	1.754588	-0.346188	0.077797	7.14412	7.80924	-1.607162
42.25	0.12333	-0.034559	1.757712	-0.340565	0.078151	7.34354	8.01425	-1.899918
42.349998	0.3218	0.02017	1.761451	-0.334587	0.078284	7.18275	8.25062	-1.983022
42.450001	0.341093	0.048816	1.765942	-0.329473	0.078159	7.26988	8.59127	-1.885581
42.549999	0.206316	0.054419	1.770598	-0.325292	0.077887	7.34362	8.71181	-1.612947
42.650002	0.034992	0.052707	1.775432	-0.322245	0.077577	7.32007	8.80516	-1.2947
42.75	-0.13682	0.120534	1.780838	-0.320311	0.07768	7.21033	8.6161	-1.075359
42.849998	-0.256469	0.248811	1.787223	-0.319852	0.078	7.16514	8.48914	-0.952414
42.950001	-0.326234	0.409752	1.793817	-0.320875	0.078489	7.13046	8.44011	-0.916092
43.049999	-0.325719	0.561661	1.799949	-0.323058	0.078665	7.16068	8.33252	-0.971532
43.150002	-0.290202	0.699707	1.805219	-0.326108	0.078349	7.27689	8.46976	-1.005385
43.25	-0.224485	0.752248	1.809833	-0.330348	0.077698	7.31236	8.48775	-0.931034
43.349998	-0.109518	0.762152	1.81329	-0.335244	0.07693	7.33364	8.44128	-0.719584
43.450001	0.009647	0.73148	1.815245	-0.340809	0.076237	7.39267	8.4264	-0.457047
43.549999	0.137798	0.65695	1.815849	-0.34643	0.075885	7.28101	8.37662	-0.175048
43.650002	0.18846	0.617632	1.815444	-0.352427	0.07579	6.9913	8.38594	0.004817
43.75	0.124285	0.672627	1.814415	-0.358078	0.075574	6.67472	8.48229	0.04209
43.849998	-0.056697	0.733304	1.812704	-0.363232	0.075027	6.45954	8.42094	-0.043117
43.950001	-0.31281	0.728972	1.810136	-0.368476	0.074029	6.39228	8.21658	-0.276189
44.049999	-0.483886	0.679389	1.806271	-0.373323	0.072986	6.42574	8.06007	-0.576254
44.150002	-0.418415	0.660434	1.801371	-0.376244	0.072136	6.58653	7.88332	-0.734634
44.25	-0.292526	0.609145	1.796149	-0.378875	0.071996	6.80923	7.80089	-0.935276
44.349998	-0.029249	0.527413	1.790579	-0.378368	0.071755	6.832	7.95162	-0.967291
44.450001	0.153328	0.444017	1.784928	-0.376818	0.071546	6.68251	8.09304	-1.037078
44.549999	0.150485	0.396146	1.780035	-0.373967	0.070788	6.40139	8.22054	-1.157335
44.650002	0.046927	0.378883	1.776273	-0.369659	0.069452	6.39465	8.29783	-1.369123
44.75	-0.084136	0.307941	1.773878	-0.36483	0.068115	6.54896	8.25747	-1.579614
44.849998	-0.161341	0.164098	1.77222	-0.359479	0.067139	6.72498	8.06724	-1.783995
44.950001	-0.132893	0.030537	1.771474	-0.354121	0.066744	6.84426	8.00033	-1.93756
45.049999	0.025226	-0.058003	1.772046	-0.348684	0.066877	7.01425	8.15074	-1.952028
45.150002	0.195276	-0.147247	1.773317	-0.343713	0.067312	7.12661	8.16241	-1.886865
45.25	0.270392	-0.254549	1.77536	-0.339148	0.067983	7.14745	8.29591	-1.712917
45.349998	0.249801	-0.328362	1.777668	-0.334903	0.068505	7.02642	8.51975	-1.534522
45.450001	0.058037	-0.403773	1.781067	-0.331527	0.068639	7.04692	8.67049	-1.337056
45.549999	-0.171878	-0.517783	1.78573	-0.327829	0.068465	7.21305	8.7527	-1.215209
45.650002	-0.413015	-0.578591	1.791294	-0.324618	0.068001	7.28398	8.82871	-1.181619
45.75	-0.520052	-0.584493	1.797099	-0.321542	0.067269	7.37673	8.69307	-1.253598
45.849998	-0.483764	-0.624092	1.803053	-0.320034	0.066477	7.62089	8.5569	-1.286147
45.950001	-0.315422	-0.680714	1.808054	-0.320899	0.06576	7.74306	8.38315	-1.162835
46.049999	-0.023442	-0.702363	1.811511	-0.323844	0.065275	7.5919	8.34183	-0.907154
46.150002	0.287154	-0.695935	1.814108	-0.328917	0.065127	7.40554	8.35114	-0.572352
46.25	0.478528	-0.656004	1.815946	-0.335353	0.064958	7.19553	8.33027	-0.210429
46.349998	0.467708	-0.621767	1.81652	-0.342936	0.064721	6.84829	8.39311	0.090729
46.450001	0.311331	-0.589555	1.815374	-0.350915	0.064209	6.47986	8.28477	0.237117
46.549999	0.007561	-0.604805	1.813001	-0.358773	0.063483	6.33501	8.20812	0.254155
46.650002	-0.267602	-0.612517	1.809354	-0.366009	0.062687	6.27659	8.12462	0.200332
46.75	-0.471067	-0.525015	1.80413	-0.372503	0.061873	6.23631	7.98331	0.062074
46.849998	-0.488302	-0.382784	1.796821	-0.378033	0.06094	6.33282	7.89081	-0.097145
46.950001	-0.361569	-0.320772	1.78835	-0.382049	0.060236	6.54151	7.73152	-0.227619
47.049999	-0.146772	-0.285214	1.779748	-0.384629	0.059593	6.50885	7.75293	-0.370864
47.150002	0.062989	-0.21952	1.771153	-0.385511	0.058779	6.39114	7.94498	-0.55926
47.25	0.114053	-0.109952	1.7624	-0.385181	0.057588	6.13989	8.12623	-0.83299
47.349998	0.103643	-0.057468	1.754113	-0.383486	0.056048	6.10197	8.13147	-1.10943
47.450001	0.005951	-0.025425	1.746451	-0.380685	0.054398	6.1222	8.03041	-1.30928
47.549999	-0.075688	-0.001235	1.739553	-0.376729	0.052863	6.15775	7.9453	-1.504262
47.650002	-0.10731	0.076051	1.73361	-0.371292	0.051833	6.22063	7.94894	-1.667662
47.75	-0.100899	0.148559	1.729224	-0.364451	0.051564	6.31732	8.03116	-1.824127
47.849998	-0.049962	0.192042	1.726713	-0.356204	0.051443	6.44343	8.226	-1.957251
47.950001	-0.036565	0.221648	1.726299	-0.347084	0.051124	6.49755	8.41067	-2.044034
48.049999	-0.029344	0.217475	1.727671	-0.337489	0.050798	6.60185	8.487	-2.120568
48.150002	0.005827	0.162662	1.730657	-0.328188	0.050649	6.77517	8.50584	-2.131569
48.25	0.006445	0.077307	1.734354	-0.320586	0.05086	6.9011	8.50295	-2.007012
48.349998	0.021157	0.07809	1.739129	-0.314694	0.051205	6.85232	8.7177	-1.765444
48.450001	0.023263	0.083315	1.744653	-0.311043	0.051478	6.84059	8.68954	-1.469344
48.549999	-0.004997	0.008236	1.751043	-0.30893	0.051727	6.94927	8.59148	-1.193881
48.650002	-0.092491	-0.124586	1.758309	-0.308519	0.052035	6.96853	8.57574	-0.957904
48.75	-0.130388	-0.184447	1.765657	-0.309783	0.052177	6.89261	8.75517	-0.773713
48.849998	-0.164417	-0.184927	1.772188	-0.312189	0.052255	6.91275	8.72241	-0.638083
48.950001	-0.134065	-0.254709	1.777536	-0.31602	0.052403	7.13887	8.51301	-0.488796
49.049999	-0.072124	-0.351165	1.781642	-0.321406	0.052844	7.10428	8.49406	-0.249073
49.150002	-0.001653	-0.367895	1.783827	-0.327875	0.053263	6.86476	8.45788	-0.021442
49.25	0.030107	-0.333135	1.783829	-0.335837	0.053679	6.68015	8.26432	0.220833
49.349998	0.070244	-0.350887	1.781717	-0.344674	0.054007	6.5839	8.11723	0.429939
49.450001	0.018905	-0.413737	1.778051	-0.3541	0.054277	6.35357	7.97153	0.598221
49.549999	-0.096175	-0.445079	1.772702	-0.363447	0.05441	6.0122	7.83012	0.587153
49.650002	-0.257748	-0.449849	1.76592	-0.371762	0.054448	5.85894	7.836	0.438229
49.75	-0.384964	-0.419035	1.75772	-0.379126	0.054147	5.87733	7.74983	0.22122
49.849998	-0.399273	-0.430203	1.748552	-0.384898	0.053931	6.00423	7.63046	-0.031175
49.950001	-0.29757	-0.396207	1.73799	-0.388713	0.053956	6.10144	7.57072	-0.299822
50.049999	-0.090518	-0.361555	1.726787	-0.391235	0.054278	6.03865	7.37813	-0.545068
50.150002	0.132503	-0.37949	1.715371	-0.392153	0.054969	6.0538	7.49504	-0.761607
50.25	0.249365	-0.431488	1.70437	-0.392046	0.055803	6.0002	7.66889	-0.952487
50.349998	0.241191	-0.43708	1.694451	-0.390476	0.056412	5.77618	7.71311	-1.201455
50.450001	0.048233	-0.423276	1.686137	-0.387422	0.056869	5.72434	7.79982	-1.432106
50.549999	-0.160247	-0.45775	1.679636	-0.382438	0.057177	5.85474	7.71236	-1.695859
50.650002	-0.363758	-0.507927	1.674671	-0.376294	0.057506	5.98742	7.67499	-1.963088
50.75	-0.414352	-0.541994	1.671265	-0.369019	0.058166	6.08822	7.69576	-2.097909
50.849998	-0.322579	-0.526121	1.66859	-0.361142	0.059005	6.28982	7.79061	-2.135729
50.950001	-0.101042	-0.576956	1.667885	-0.352674	0.060011	6.47154	7.73056	-2.034877
51.049999	0.061016	-0.650949	1.668389	-0.344694	0.060961	6.60343	7.76685	-1.818988
51.150002	0.177136	-0.670671	1.670888	-0.336758	0.061871	6.58294	7.99894	-1.655064
51.25	0.166465	-0.638891	1.675083	-0.329682	0.062457	6.48932	8.08769	-1.579022
51.349998	0.109848	-0.688753	1.681774	-0.323494	0.062937	6.6191	8.13672	-1.595362
51.450001	0.048948	-0.846474	1.690096	-0.318609	0.063775	6.71062	7.94049	-1.648214
51.549999	0.004652	-0.988754	1.699299	-0.315439	0.065114	6.90522	7.9953	-1.6507
51.650002	-0.029137	-0.997009	1.70845	-0.313813	0.066799	6.93035	8.10406	-1.493458
51.75	-0.026437	-0.9105	1.717007	-0.313374	0.068618	6.92834	8.19945	-1.198839
51.849998	-0.083685	-0.836194	1.724557	-0.314716	0.070188	6.92475	8.23735	-0.855809
51.950001	-0.188228	-0.808984	1.73148	-0.317574	0.071366	6.88516	8.19677	-0.461104
52.049999	-0.315073	-0.808765	1.737578	-0.321645	0.072099	6.83262	8.14293	-0.186009
52.150002	-0.367516	-0.800834	1.742918	-0.326265	0.072792	7.03387	8.20373	-0.024025
52.25	-0.31376	-0.779406	1.74759	-0.330874	0.073624	7.10261	8.08683	0.01009
52.349998	-0.224704	-0.771556	1.751963	-0.336143	0.074576	7.03124	7.96575	-0.096515
52.450001	-0.093478	-0.644414	1.754802	-0.341497	0.07549	6.9011	7.98095	-0.236781
52.549999	0.025249	-0.497551	1.756024	-0.347214	0.076223	6.74767	7.95109	-0.257931
52.650002	0.039125	-0.386128	1.755581	-0.353023	0.076544	6.59844	7.88193	-0.238956
52.75	-0.028267	-0.352716	1.753007	-0.359129	0.076561	6.44203	7.85699	-0.167691
52.849998	-0.220926	-0.284426	1.748343	-0.365454	0.076054	6.15005	7.795	-0.09263
52.950001	-0.338249	-0.284533	1.743101	-0.371282	0.075451	6.07228	7.64074	-0.099926
53.049999	-0.395225	-0.281884	1.737984	-0.375912	0.074902	6.26337	7.57533	-0.205181
53.150002	-0.337431	-0.207262	1.733433	-0.379417	0.074507	6.30392	7.56484	-0.464845
53.25	-0.158469	-0.063096	1.729109	-0.38156	0.074193	6.26889	7.53015	-0.836647
53.349998	0.086794	0.083583	1.724872	-0.381984	0.07415	6.37293	7.51388	-1.143014
53.450001	0.315954	0.108988	1.720443	-0.381387	0.074388	6.32091	7.56815	-1.323625
53.549999	0.424941	0.133326	1.715773	-0.38063	0.074973	6.26346	7.6842	-1.339469
53.650002	0.4081	0.164543	1.710437	-0.379448	0.075775	6.06457	7.82005	-1.189493
53.75	0.232672	0.241362	1.705179	-0.378193	0.076847	5.96798	7.67435	-1.01864
53.849998	-0.028056	0.251174	1.700477	-0.376649	0.077782	6.063	7.59042	-0.894077
53.950001	-0.30428	0.184131	1.697002	-0.374065	0.078525	6.07499	7.62907	-0.869884
54.049999	-0.514984	0.206697	1.694544	-0.369391	0.078968	6.10503	7.67435	-1.049665
54.150002	-0.599712	0.329117	1.694014	-0.363359	0.079284	6.36522	7.74437	-1.360523
54.25	-0.481978	0.424521	1.695631	-0.355454	0.079313	6.71211	7.80646	-1.678123
54.349998	-0.287302	0.484037	1.698286	-0.347018	0.079175	6.7911	7.82797	-1.90282
54.450001	-0.060303	0.52232	1.702088	-0.339018	0.078881	6.82929	7.92486	-2.018706
54.549999	0.1644	0.566872	1.706442	-0.332939	0.078453	6.86362	8.09861	-1.906626
54.650002	0.279334	0.586458	1.710919	-0.328519	0.078087	6.78708	7.98534	-1.640646
54.75	0.314358	0.602867	1.715148	-0.326015	0.07793	6.7263	8.16209	-1.288728
54.849998	0.211894	0.684731	1.720431	-0.325026	0.077881	6.58513	8.3004	-0.971591
54.950001	0.084851	0.800671	1.726068	-0.325486	0.078024	6.45464	8.14089	-0.732083
55.049999	-0.053704	0.899405	1.731948	-0.32611	0.078317	6.58031	8.02452	-0.675228
55.150002	-0.167551	0.983443	1.738101	-0.32761	0.078934	6.76597	8.05375	-0.71378
55.25	-0.217187	1.074759	1.744088	-0.329184	0.079749	6.87115	8.20384	-0.787365
55.349998	-0.224191	1.176708	1.748995	-0.331334	0.080619	6.85101	8.16434	-0.775475
55.450001	-0.186286	1.236151	1.752166	-0.334241	0.081198	6.77683	8.20566	-0.647918
55.549999	-0.1844	1.266308	1.754026	-0.33796	0.081526	6.69425	8.14539	-0.416513
55.650002	-0.180413	1.284652	1.754948	-0.341728	0.081497	6.62445	8.20416	-0.15998
55.75	-0.183702	1.305611	1.754946	-0.346392	0.080886	6.54213	8.16123	-0.020668
55.849998	-0.143216	1.305141	1.754995	-0.350964	0.080202	6.46112	7.89071	-0.045901
55.950001	-0.070524	1.335216	1.755128	-0.355886	0.079686	6.42241	7.81267	-0.288564
56.049999	0.020744	1.38156	1.755054	-0.360068	0.079373	6.3506	7.78312	-0.561371
56.150002	0.110269	1.396379	1.754187	-0.363996	0.079259	6.35007	7.80956	-0.837773
56.25	0.066004	1.330289	1.752736	-0.367794	0.079179	6.37135	7.81909	-1.030336
56.349998	0.045912	1.279258	1.750034	-0.370116	0.079019	6.38598	7.98652	-1.014296
56.450001	-0.028172	1.249845	1.746653	-0.371937	0.078634	6.3104	8.05	-0.857172
56.549999	-0.136256	1.196083	1.742975	-0.373424	0.078083	6.24437	7.84981	-0.644813
56.650002	-0.185912	1.121102	1.738785	-0.374715	0.078141	6.27756	7.67896	-0.586297
56.75	-0.131834	1.07369	1.73402	-0.374174	0.078469	6.3442	7.73238	-0.48445
56.849998	-0.042606	0.959894	1.730551	-0.373095	0.079443	6.40603	7.71557	-0.618633
56.950001	0.062771	0.766052	1.727992	-0.370887	0.080479	6.3654	7.63067	-0.878372
57.049999	0.098493	0.599882	1.726105	-0.3675	0.081493	6.38134	7.81481	-1.200099
57.150002	0.026436	0.507832	1.72509	-0.363456	0.082049	6.3499	8.00964	-1.463964
57.25	-0.166908	0.503155	1.724322	-0.359165	0.082194	6.25102	8.03641	-1.625085
57.349998	-0.309252	0.436788	1.723636	-0.354044	0.082045	6.45087	7.89702	-1.624128
57.450001	-0.384673	0.274527	1.724607	-0.349523	0.082036	6.77657	7.80217	-1.60766
57.549999	-0.302634	0.102472	1.727463	-0.344594	0.082358	6.99866	7.87154	-1.603972
57.650002	-0.121644	-0.012886	1.731259	-0.33947	0.08311	7.0308	7.88343	-1.662304
57.75	0.087191	-0.040568	1.735847	-0.335109	0.083713	6.94401	7.87326	-1.703897
57.849998	0.215421	-0.129051	1.741007	-0.331887	0.084144	7.02064	7.99091	-1.641471
57.950001	0.240822	-0.233535	1.746785	-0.329606	0.084469	7.07074	8.07099	-1.526334
58.049999	0.186005	-0.292056	1.752564	-0.328352	0.084594	6.94366	8.135	-1.251829
58.150002	-0.083169	-0.259779	1.758807	-0.328687	0.084613	6.94095	8.3414	-1.052646
58.25	-0.273476	-0.235597	1.764651	-0.329374	0.084594	7.17399	8.3884	-0.826315
58.349998	-0.41133	-0.270671	1.770004	-0.331049	0.084469	7.31315	8.21283	-0.625063
58.450001	-0.402237	-0.286836	1.774875	-0.334346	0.084088	7.24326	8.02474	-0.402122
58.549999	-0.302688	-0.26768	1.778577	-0.339108	0.083688	7.19098	7.96575	-0.163925
58.650002	-0.141743	-0.216834	1.780092	-0.345325	0.083267	7.0139	7.81748	0.117357
58.75	0.01466	-0.166442	1.779143	-0.353041	0.082817	6.751	7.76749	0.335876
58.849998	0.153857	-0.106931	1.776683	-0.360877	0.082187	6.49483	7.73912	0.463776
58.950001	0.149096	-0.034959	1.773254	-0.368186	0.081186	6.32835	7.76845	0.407858
59.049999	0.061857	0.04799	1.769168	-0.374275	0.079903	6.21406	7.83097	0.160455
59.150002	-0.070825	0.114482	1.764001	-0.378781	0.078277	6.18114	7.83258	-0.177091
59.25	-0.164553	0.1136	1.757926	-0.380559	0.07663	6.31119	7.74501	-0.531486
59.349998	-0.165574	0.090798	1.751911	-0.380737	0.075275	6.48082	7.72403	-0.792927
59.450001	-0.108616	0.122901	1.745911	-0.378976	0.074232	6.54326	7.76813	-1.038095
59.549999	0.00397	0.209988	1.740294	-0.375447	0.073302	6.36881	7.73559	-1.306429
59.650002	0.087885	0.316091	1.735742	-0.370871	0.07258	6.40612	7.79382	-1.587162
59.75	0.110321	0.405503	1.733273	-0.365324	0.071706	6.40104	7.96372	-1.841993
59.849998	0.053228	0.464011	1.732176	-0.359564	0.07052	6.2878	7.98866	-2.009551
59.950001	-0.040123	0.512855	1.731905	-0.353686	0.069007	6.32678	8.17472	-2.028174
60.049999	-0.153881	0.551224	1.732295	-0.348628	0.06744	6.4422	8.21979	-1.895884
60.150002	-0.177795	0.59546	1.733409	-0.344321	0.066112	6.53486	8.10985	-1.597905
60.25	-0.184449	0.657952	1.734974	-0.341391	0.065012	6.50963	8.06606	-1.278073
60.349998	-0.123972	0.752259	1.737361	-0.339426	0.064267	6.5169	8.09796	-1.020567
60.450001	-0.001942	0.791351	1.740372	-0.338182	0.063731	6.52689	8.0743	-0.809727
60.549999	0.010358	0.813322	1.74391	-0.338038	0.063187	6.48555	8.16723	-0.690447
60.650002	-0.028749	0.823823	1.747248	-0.338514	0.062206	6.36706	8.30169	-0.668756
60.75	-0.160538	0.849654	1.749939	-0.339744	0.060587	6.34429	8.41966	-0.664445
60.849998	-0.260281	0.855856	1.751663	-0.341594	0.058824	6.43432	8.38315	-0.637443
60.950001	-0.240967	0.832696	1.752408	-0.343515	0.057326	6.57838	8.1805	-0.570233
61.049999	-0.109681	0.792385	1.752517	-0.345436	0.056323	6.59949	8.11049	-0.474607
61.150002	0.070122	0.764564	1.752278	-0.347325	0.055731	6.55237	8.09325	-0.514683
61.25	0.27029	0.705669	1.752056	-0.34914	0.055558	6.47609	8.0864	-0.533564
61.349998	0.363802	0.626962	1.751857	-0.350781	0.05553	6.36128	8.14325	-0.667259
61.450001	0.308205	0.551439	1.751487	-0.352342	0.055638	6.20653	8.24356	-0.787353
61.549999	0.129465	0.499987	1.750265	-0.353329	0.055354	6.06694	8.27214	-0.816919
61.650002	-0.169027	0.460967	1.748644	-0.354364	0.054598	6.06527	8.21026	-0.870509
61.75	-0.470714	0.384008	1.74713	-0.354725	0.053316	6.22694	8.23157	-0.864019
61.849998	-0.625558	0.297759	1.745582	-0.35456	0.051665	6.33448	8.16509	-0.891
61.950001	-0.614048	0.248037	1.744249	-0.353605	0.049689	6.3816	8.10546	-0.919258
62.049999	-0.385659	0.119667	1.743269	-0.352675	0.047787	6.53521	7.98128	-0.974216
62.150002	0.033026	-0.04462	1.742833	-0.352111	0.046283	6.67113	7.87786	-1.00233
62.25	0.46831	-0.204683	1.742062	-0.352244	0.045579	6.55666	7.86234	-0.957081
62.349998	0.845415	-0.321869	1.740484	-0.353263	0.045634	6.26302	7.86137	-0.90129
62.450001	0.977892	-0.483969	1.738371	-0.354732	0.04615	6.08428	7.9543	-0.771748
62.549999	0.768063	-0.647909	1.736586	-0.35694	0.046867	6.00125	8.21144	-0.628985
62.650002	0.309043	-0.777976	1.735086	-0.358918	0.047476	5.88259	8.24709	-0.552904
62.75	-0.283758	-0.861692	1.732978	-0.360418	0.047587	5.83276	8.2382	-0.551266
62.849998	-0.823348	-0.902367	1.730816	-0.361652	0.04723	5.95037	8.13115	-0.617902
62.950001	-1.133273	-0.933384	1.728624	-0.362321	0.046464	6.14996	7.8784	-0.672522
63.049999	-1.136577	-0.92875	1.726055	-0.36304	0.045557	6.31084	7.67403	-0.717643
63.150002	-0.790563	-0.936899	1.722874	-0.363699	0.044726	6.41785	7.58368	-0.731398
63.25	-0.238427	-0.96096	1.719692	-0.364567	0.044098	6.42031	7.49878	-0.708075
63.349998	0.318714	-0.998097	1.716776	-0.36528	0.043713	6.28307	7.48059	-0.672367
63.450001	0.739694	-1.059494	1.714189	-0.365379	0.043268	6.07508	7.72295	-0.710657
63.549999	0.798819	-1.106771	1.711129	-0.364944	0.042624	5.83144	7.95879	-0.769494
63.650002	0.574005	-1.150741	1.708776	-0.363459	0.041938	5.8557	8.08372	-0.905392
63.75	0.187073	-1.207856	1.707338	-0.360756	0.041314	5.9791	8.1	-1.113689
63.849998	-0.173925	-1.256114	1.706803	-0.356957	0.041076	6.1017	7.97924	-1.349331
63.950001	-0.408021	-1.267349	1.707114	-0.352665	0.041449	6.2653	7.8405	-1.535547
64.050003	-0.468815	-1.258183	1.708522	-0.34801	0.042209	6.4471	7.90034	-1.606065
64.150002	-0.360542	-1.211229	1.710068	-0.343426	0.043156	6.50289	7.93417	-1.601815
64.25	-0.209068	-1.179193	1.712038	-0.338728	0.043754	6.59336	8.15245	-1.532346
64.349998	-0.021447	-1.217037	1.714911	-0.333482	0.044067	6.77236	8.32931	-1.444572
64.449997	0.068703	-1.271545	1.719045	-0.327931	0.04414	6.84707	8.46195	-1.394388
64.550003	0.08634	-1.291921	1.724628	-0.321846	0.04404	6.77648	8.61771	-1.455362
64.650002	0.010932	-1.280244	1.731795	-0.316279	0.043747	6.83621	8.72176	-1.562698
64.75	0.00137	-1.273537	1.740019	-0.311677	0.043402	6.95102	8.66556	-1.641648
64.849998	0.069004	-1.293787	1.748724	-0.30831	0.043357	6.97519	8.59812	-1.465307
64.949997	-0.051266	-1.215234	1.756801	-0.30909	0.043727	7.00269	8.52093	-1.439319
65.050003	0.022568	-1.199118	1.763972	-0.311377	0.044612	7.06767	8.42801	-1.084935
65.150002	0.053295	-1.188933	1.770295	-0.316223	0.045717	6.95496	8.37909	-0.640013
65.25	0.013607	-1.164545	1.775563	-0.322861	0.046613	6.751	8.53635	-0.13911
65.349998	-0.095005	-1.065512	1.779168	-0.330975	0.04723	6.50902	8.57564	0.251339
65.449997	-0.257569	-0.955298	1.781003	-0.340008	0.047486	6.37906	8.33916	0.523655
65.550003	-0.352505	-0.908973	1.781237	-0.350087	0.04756	6.39929	8.18714	0.662704
65.650002	-0.266423	-0.887479	1.779844	-0.360554	0.0479	6.30935	7.74704	0.689209
65.75	-0.137997	-0.800718	1.776067	-0.371806	0.048414	6.16397	7.43701	0.654209
65.849998	0.054523	-0.733691	1.769766	-0.382898	0.049133	6.01763	7.24678	0.619452
65.949997	0.230768	-0.710098	1.760242	-0.393629	0.05008	5.86823	7.12292	0.600506
66.050003	0.316669	-0.710368	1.748882	-0.402496	0.051205	5.72539	7.2091	0.57272
66.150002	0.252826	-0.65335	1.736303	-0.409185	0.052387	5.59726	7.38477	0.431574
66.25	0.050338	-0.582369	1.722814	-0.412838	0.053501	5.50776	7.49579	0.186329
66.349998	-0.220831	-0.524677	1.709004	-0.412762	0.054344	5.59674	7.68206	-0.251062
66.449997	-0.487664	-0.52871	1.696124	-0.408797	0.054827	5.83276	7.75079	-0.833417
66.550003	-0.606566	-0.591597	1.685468	-0.401511	0.055149	5.95072	7.5188	-1.536729
66.650002	-0.553247	-0.637276	1.677508	-0.390643	0.055457	6.12973	7.64716	-2.202812
66.75	-0.346783	-0.619676	1.672464	-0.37714	0.05588	6.29761	7.68538	-2.832663
66.849998	-0.030098	-0.606745	1.670716	-0.361589	0.056711	6.59458	7.77081	-3.32607
66.949997	0.260842	-0.614307	1.672773	-0.344567	0.057907	7.02642	8.05985	-3.657924
67.050003	0.420561	-0.603184	1.679083	-0.326889	0.059164	7.34669	8.54481	-3.856825
67.150002	0.400326	-0.550262	1.689841	-0.310257	0.060218	7.59383	9.09592	-3.948028
67.25	0.2579	-0.522145	1.704794	-0.295225	0.061488	7.98836	9.56106	-3.878342
67.349998	0.065874	-0.552885	1.722692	-0.282799	0.062864	8.50051	9.89422	-3.625029
67.449997	-0.085243	-0.562819	1.742237	-0.2747	0.064546	9.00959	9.99099	-3.162811
67.550003	-0.167134	-0.542016	1.761835	-0.271382	0.066509	9.44318	9.95192	-2.41826
67.650002	-0.255951	-0.542629	1.781493	-0.273464	0.068315	9.56745	9.83791	-1.387887
67.75	-0.294957	-0.481843	1.798816	-0.281148	0.069856	8.89679	9.53708	-0.123877
67.849998	-0.348985	-0.382951	1.81321	-0.293838	0.070938	7.92898	9.01209	1.115043
67.949997	-0.386415	-0.322656	1.824389	-0.310791	0.071644	7.34231	8.44567	2.255334
68.050003	-0.3984	-0.23211	1.831383	-0.331176	0.071954	6.54414	7.80196	3.026644
68.150002	-0.321495	-0.134601	1.833932	-0.353014	0.072349	5.63808	6.99328	3.402643
68.25	-0.183043	-0.051514	1.831604	-0.374578	0.072875	5.06883	6.39324	3.310296
68.349998	-0.025065	0.007541	1.824798	-0.394144	0.073543	4.89236	6.15858	2.779854
68.449997	0.052566	0.072513	1.814202	-0.409891	0.074181	4.86495	6.40652	1.890217
68.550003	0.034294	0.156988	1.800833	-0.421095	0.074914	5.19179	6.6643	0.677067
68.650002	-0.067087	0.182009	1.785276	-0.425026	0.075186	5.79501	7.52812	-0.234105
68.75	-0.182623	0.168872	1.769148	-0.423106	0.075444	5.6196	7.77316	-1.001511
68.849998	-0.332155	0.18971	1.753867	-0.4157	0.075482	6.23675	7.65241	-1.576099
68.949997	-0.427575	0.274548	1.741556	-0.4033	0.075145	6.58477	8.01992	-2.135254
69.050003	-0.360646	0.357347	1.732754	-0.386918	0.074976	6.72647	8.22215	-2.795537
69.150002	-0.313658	0.367683	1.728534	-0.369062	0.075191	7.21349	8.37641	-3.504312
69.25	-0.072248	0.367094	1.72863	-0.349488	0.075529	7.68219	8.5295	-3.952899
69.349998	0.219544	0.414578	1.732406	-0.329769	0.075934	8.0156	8.8725	-4.102468
69.449997	0.319179	0.475534	1.739831	-0.312833	0.076477	8.2087	9.25222	-4.052604
69.550003	0.261024	0.555251	1.750059	-0.300115	0.077184	8.24032	9.58901	-3.774126
69.650002	0.125687	0.536022	1.761927	-0.291514	0.077558	8.21956	9.68717	-3.156528
69.75	-0.097004	0.579039	1.774216	-0.288051	0.077843	8.07165	9.78085	-2.208265
69.849998	-0.315951	0.70321	1.785966	-0.28922	0.07757	7.81312	9.66833	-0.985587
69.949997	-0.424676	0.805583	1.796219	-0.295666	0.07739	7.56563	8.97184	0.147921
70.050003	-0.404466	0.871041	1.804973	-0.305951	0.077323	7.44311	8.37962	1.091471
70.150002	-0.249606	0.959426	1.812027	-0.319135	0.077294	7.176	7.92314	1.724035
70.25	-0.030625	1.088998	1.816836	-0.333943	0.077493	6.75686	7.81095	1.95743
70.349998	0.155022	1.208088	1.818764	-0.349542	0.07749	6.28789	7.46902	1.81688
70.449997	0.247553	1.251405	1.817432	-0.365242	0.077578	5.82479	7.1211	1.484494
70.550003	0.191941	1.270694	1.812388	-0.380358	0.077613	5.55786	7.29742	1.095105
70.650002	0.007772	1.288767	1.803436	-0.39414	0.077485	5.43516	7.3154	0.772008
70.75	-0.17819	1.230016	1.790845	-0.406369	0.077055	5.27779	7.38242	0.620233
70.849998	-0.359288	1.177226	1.775255	-0.415879	0.076601	5.38262	7.36186	0.589609
70.949997	-0.472605	1.16426	1.758247	-0.421678	0.076317	5.64876	7.34356	0.503721
71.050003	-0.447081	1.201123	1.740735	-0.42267	0.076092	5.83048	7.45532	0.193936
71.150002	-0.367785	1.252447	1.724535	-0.41842	0.075869	6.09908	7.53465	-0.438603
71.25	-0.249355	1.261211	1.710495	-0.408227	0.07547	6.28246	7.7616	-1.336625
71.349998	-0.125884	1.221974	1.700722	-0.392695	0.074755	6.42188	8.08244	-2.329169
71.449997	-0.033411	1.199535	1.696248	-0.372443	0.07385	6.67682	8.26614	-3.34651
71.550003	0.031092	1.167541	1.69733	-0.348541	0.072833	7.32471	8.93619	-4.2736
71.650002	0.120958	1.120878	1.704196	-0.323392	0.071917	8.04362	9.60624	-4.992334
71.75	0.155763	1.060277	1.716508	-0.298797	0.071172	8.84494	10.2082	-5.392756
71.849998	0.15698	0.990694	1.733882	-0.276903	0.070686	9.85207	11.1158	-5.380121
71.949997	0.130768	0.908034	1.754175	-0.259238	0.070495	10.88898	11.91464	-4.95398
72.050003	0.081806	0.842426	1.776132	-0.248136	0.070223	12.06223	12.38075	-4.073358
72.150002	0.042251	0.854994	1.79789	-0.24474	0.070047	12.79183	12.80104	-2.769865
72.25	0.006098	0.87097	1.818521	-0.249232	0.07022	12.64471	12.48374	-1.108258
72.349998	-0.028121	0.915378	1.835652	-0.262607	0.070598	10.73686	10.9518	0.768392
72.449997	-0.084032	0.942188	1.847814	-0.282181	0.07123	8.14153	9.20597	2.892728
72.550003	-0.173908	0.984544	1.852809	-0.308269	0.071529	6.0397	7.63335	4.603899
72.650002	-0.25559	0.928523	1.852062	-0.337831	0.071845	4.59854	6.30417	5.731335
72.75	-0.326978	0.876896	1.84632	-0.36819	0.071762	3.75624	5.64601	5.950241
72.849998	-0.424635	0.872449	1.835962	-0.396066	0.071295	3.37116	5.19488	5.109758
72.949997	-0.48401	0.898619	1.821275	-0.418619	0.070271	3.36293	5.31328	3.402231
73.050003	-0.479666	0.890912	1.803976	-0.433593	0.069033	3.72988	5.30269	1.160401
73.150002	-0.368864	0.797135	1.785068	-0.439781	0.06761	5.17996	6.71269	-1.033363
73.25	-0.197819	0.654106	1.766847	-0.436644	0.066516	4.80698	7.42031	-2.57254
73.349998	-0.039795	0.576218	1.75085	-0.425831	0.065421	5.19205	7.12977	-3.463318
73.449997	0.034767	0.612449	1.739266	-0.40961	0.064217	6.4753	7.74447	-3.919769
73.550003	0.050193	0.730086	1.733057	-0.391024	0.06311	7.19028	8.99186	-4.204005
73.650002	0.056661	0.819034	1.73182	-0.371983	0.062372	6.94901	9.18317	-4.314939
73.75	0.001179	0.868087	1.734545	-0.355829	0.062004	6.85083	8.57874	-4.06741
73.849998	-0.066047	0.895231	1.739327	-0.343986	0.061953	6.98701	9.0016	-3.42754
73.949997	-0.148857	0.850881	1.744847	-0.336894	0.06216	6.99008	8.90097	-2.375357
74.050003	-0.169327	0.764837	1.750257	-0.334843	0.062441	6.82859	8.49363	-1.076425
74.150002	-0.194199	0.706573	1.754076	-0.336963	0.062895	6.54607	8.27417	0.217478
74.25	-0.1592	0.66601	1.755847	-0.341501	0.063427	6.41137	7.97592	1.275573
74.349998	-0.056308	0.616403	1.756671	-0.346758	0.064177	6.23123	7.73537	1.851581
74.449997	0.075821	0.596538	1.757439	-0.350813	0.065245	6.3224	7.59438	1.66845
74.550003	0.164276	0.590356	1.758484	-0.35172	0.066459	6.32047	7.92775	0.788477
74.650002	0.212142	0.49874	1.760384	-0.349053	0.067613	6.89891	8.07109	-0.642526
74.75	0.141694	0.282606	1.763943	-0.342018	0.068657	7.49566	9.20158	-2.088766
74.849998	0.013573	0.125095	1.769706	-0.33115	0.069544	7.17644	9.28412	-3.1786
74.949997	-0.18647	0.099784	1.778496	-0.317835	0.07046	8.13286	9.24558	-3.922317
75.050003	-0.342679	0.130522	1.790733	-0.30307	0.070789	8.80177	10.42531	-4.306546
75.150002	-0.408318	0.149565	1.80609	-0.289703	0.070894	9.54258	11.11645	-4.401122
75.25	-0.375927	0.199681	1.823492	-0.280007	0.070762	10.37508	11.33687	-4.123002
75.349998	-0.227955	0.245819	1.841634	-0.276485	0.070778	11.22325	11.37316	-3.341902
75.449997	-0.068562	0.323242	1.858382	-0.279193	0.070568	11.27431	10.68577	-1.799623
75.550003	0.082092	0.371297	1.87125	-0.290451	0.070705	9.80426	9.89893	0.065687
75.650002	0.12079	0.453099	1.878886	-0.309088	0.070713	7.87188	8.82507	2.154922
75.75	0.111875	0.472594	1.880878	-0.332599	0.070879	6.23657	7.83579	4.092275
75.849998	0.013781	0.486676	1.877834	-0.358172	0.071233	4.98125	6.7052	5.308269
75.949997	-0.126828	0.510072	1.870959	-0.382956	0.071722	4.04357	6.05549	5.503065
76.050003	-0.287775	0.571504	1.861905	-0.403346	0.072175	3.70938	5.73015	4.567853
76.150002	-0.401705	0.621036	1.850709	-0.41749	0.072548	3.80475	6.00175	2.70826
76.25	-0.457326	0.592616	1.837157	-0.424934	0.072767	4.20349	6.03311	0.359499
76.349998	-0.436465	0.450154	1.822006	-0.425829	0.07269	5.69456	7.38349	-1.705386
76.449997	-0.32488	0.345619	1.805983	-0.420616	0.072708	5.55006	8.05621	-3.086316
76.550003	-0.218848	0.295913	1.790455	-0.409828	0.07202	6.01395	7.35126	-3.376336
76.650002	-0.084993	0.257341	1.778288	-0.396551	0.071422	7.4904	8.34451	-3.369441
76.75	0.044601	0.212861	1.771174	-0.381596	0.070924	7.21874	8.8649	-3.324573
76.849998	0.108495	0.167357	1.768429	-0.366127	0.070276	7.13151	8.39814	-3.355093
76.949997	0.180551	0.09398	1.769605	-0.351674	0.069847	7.43015	8.53271	-3.374817
77.050003	0.290477	-0.049365	1.774185	-0.339062	0.070274	7.71994	8.65229	-3.2901
77.150002	0.341919	-0.206147	1.78059	-0.32931	0.071691	8.01586	8.6313	-3.007591
77.25	0.313011	-0.280478	1.78819	-0.32204	0.073637	7.9627	8.81876	-2.575393
77.349998	0.178312	-0.265014	1.796394	-0.316774	0.075546	7.96288	9.13007	-2.025571
77.449997	-0.083779	-0.248642	1.805343	-0.313766	0.077223	7.94413	9.36869	-1.438473
77.550003	-0.432656	-0.278324	1.815083	-0.312873	0.078214	7.91541	9.54201	-0.924906
77.650002	-0.745066	-0.31688	1.825543	-0.313867	0.078465	7.95237	9.56588	-0.573104
77.75	-0.91714	-0.280215	1.835403	-0.316925	0.078069	7.93065	9.15972	-0.359133
77.849998	-0.807129	-0.204779	1.843481	-0.322551	0.077497	8.18996	8.59459	-0.195881
77.949997	-0.490187	-0.126961	1.848843	-0.330894	0.077195	8.13663	8.20866	0.067929
78.050003	-0.034903	-0.075584	1.850407	-0.340588	0.077158	7.97391	7.85913	0.47775
78.150002	0.369354	0.013134	1.847963	-0.351811	0.077176	7.42533	7.75325	0.937368
78.25	0.563195	0.08088	1.842372	-0.362944	0.077103	6.86458	7.87808	1.275247
78.349998	0.472848	0.120982	1.834449	-0.372371	0.076811	6.37853	8.00204	1.362471
78.449997	0.176267	0.082336	1.824563	-0.379357	0.076171	6.00712	8.03127	1.036216
78.550003	-0.18115	0.050425	1.814127	-0.381736	0.075339	6.21082	8.41013	0.26311
78.650002	-0.499092	0.042235	1.805094	-0.379088	0.074808	6.8595	8.7678	-0.647253
78.75	-0.682355	0.081166	1.798048	-0.371552	0.074365	7.17241	8.50584	-1.591129
78.849998	-0.619303	0.167101	1.793219	-0.359931	0.073835	7.51221	8.45563	-2.474781
78.949997	-0.42512	0.213847	1.791779	-0.345523	0.073618	7.88782	8.74136	-3.293029
79.050003	-0.147641	0.22887	1.794504	-0.330844	0.073495	8.34961	9.09881	-3.844498
79.150002	0.13121	0.253035	1.800696	-0.317872	0.073311	8.57311	9.34417	-4.119669
79.25	0.257337	0.261789	1.808319	-0.308161	0.072785	8.37116	9.46429	-3.894402
79.349998	0.238961	0.296576	1.816693	-0.303079	0.071954	8.30994	9.57198	-3.213682
79.449997	0.116317	0.248254	1.825222	-0.303227	0.071204	8.23883	9.80814	-2.122558
79.550003	-0.053456	0.229167	1.832179	-0.307901	0.070241	7.85962	9.45765	-0.676352
79.650002	-0.21716	0.198258	1.836174	-0.317393	0.069341	7.34397	8.83299	0.823714
79.75	-0.266024	0.198464	1.837649	-0.33059	0.068682	6.92659	8.24184	2.030577
79.849998	-0.231761	0.224733	1.836709	-0.3456	0.068474	6.43432	7.56516	2.724885
79.949997	-0.100692	0.246277	1.833571	-0.360298	0.068675	5.69071	6.93964	2.744169
80.050003	-0.021437	0.268167	1.828552	-0.373494	0.068953	5.45811	6.64439	1.978107
80.150002	0.011599	0.279813	1.822636	-0.38234	0.069	5.26167	6.94831	0.631984
80.25	-0.078812	0.296284	1.816476	-0.386694	0.068338	6.10529	7.75914	-0.914531
80.349998	-0.212727	0.287885	1.810378	-0.385171	0.066837	6.48082	8.76394	-2.06881
80.449997	-0.361835	0.262154	1.805337	-0.379598	0.065512	6.29087	8.39407	-2.78847
80.550003	-0.41734	0.276331	1.802112	-0.371358	0.064062	7.48217	8.78418	-3.113718
80.650002	-0.368128	0.319878	1.800957	-0.36225	0.062537	7.25342	9.06476	-3.120728
80.75	-0.201564	0.393471	1.801247	-0.354266	0.061512	7.15577	8.57874	-2.888749
80.849998	0.025116	0.424433	1.802215	-0.349277	0.060713	7.40361	8.59587	-2.318436
80.949997	0.276698	0.458368	1.803337	-0.347776	0.060537	7.16979	8.5265	-1.478814
81.050003	0.416836	0.475826	1.804013	-0.349602	0.060754	6.77902	8.1501	-0.460113
81.150002	0.419047	0.471967	1.802988	-0.354096	0.060823	6.35401	8.16262	0.499973
81.25	0.237382	0.461251	1.80038	-0.36064	0.060782	6.15539	8.02624	1.171284
81.349998	-0.005878	0.433016	1.79649	-0.366658	0.06065	5.92077	8.06242	1.410008
81.449997	-0.256114	0.431612	1.791522	-0.370925	0.060731	5.94757	7.96029	1.098356
81.550003	-0.407537	0.407633	1.786396	-0.372404	0.060924	6.13008	7.99637	0.273411
81.650002	-0.467555	0.368184	1.78172	-0.369562	0.061372	6.90504	8.29494	-0.920433
81.75	-0.406495	0.22989	1.778743	-0.362071	0.061555	7.13992	8.90943	-2.056465
81.849998	-0.325035	0.102521	1.77888	-0.350289	0.061223	7.10314	8.6571	-2.926527
81.949997	-0.225081	0.087445	1.782122	-0.33623	0.060313	7.7604	9.00599	-3.561075
82.050003	-0.106417	0.091552	1.7896	-0.321408	0.059297	8.07506	9.86028	-3.931844
82.150002	0.055124	0.053272	1.800136	-0.308793	0.058285	8.72733	9.88351	-4.00969
82.25	0.246533	-0.001088	1.810871	-0.300231	0.058218	8.91448	9.70858	-3.610773
82.349998	0.409549	-0.051474	1.821036	-0.2976	0.058881	8.96405	9.66726	-2.679836
82.449997	0.424487	-0.097113	1.830263	-0.301048	0.060176	8.51452	9.29054	-1.35816
82.550003	0.313714	-0.171381	1.837674	-0.309408	0.061503	7.51195	9.04603	0.124699
82.650002	-0.011684	-0.254374	1.842513	-0.321991	0.062286	6.73506	8.77957	1.394236
82.75	-0.359923	-0.338447	1.845648	-0.335548	0.062635	6.20268	8.56515	2.211931
82.849998	-0.681492	-0.406624	1.847591	-0.349265	0.062783	6.04049	8.16391	2.397158
82.949997	-0.680764	-0.473681	1.848387	-0.361175	0.062995	5.89082	7.62211	1.947698
83.050003	-0.638007	-0.501194	1.846801	-0.370054	0.062859	6.04662	7.32397	0.884557
83.150002	-0.343612	-0.545908	1.84397	-0.375637	0.062853	6.42898	7.23318	-0.378612
83.25	-0.00044	-0.59743	1.839812	-0.377831	0.063109	7.37971	8.0666	-1.590376
83.349998	0.26653	-0.634428	1.834585	-0.376345	0.063284	7.2402	8.358	-2.317562
83.449997	0.402356	-0.56585	1.829614	-0.369761	0.062622	7.32812	8.52885	-2.496908
83.550003	0.300331	-0.503765	1.827455	-0.361404	0.062438	7.60241	9.38924	-2.64713
83.650002	0.073863	-0.442108	1.828809	-0.351486	0.062212	7.40204	9.48677	-2.853334
83.75	-0.206706	-0.371996	1.832911	-0.341117	0.062061	7.74376	9.71501	-3.060013
83.849998	-0.413972	-0.35108	1.839316	-0.332515	0.062009	7.82354	9.81039	-3.138437
83.949997	-0.457501	-0.359407	1.846965	-0.326933	0.061996	8.11342	9.49319	-2.970318
84.050003	-0.313228	-0.353429	1.855473	-0.324687	0.062283	8.18427	9.19055	-2.299558
84.150002	-0.12434	-0.327592	1.862062	-0.326771	0.062653	8.11324	8.83695	-1.414374
84.25	0.056992	-0.204295	1.866565	-0.333	0.062818	7.74148	8.86382	-0.346828
84.349998	0.208186	-0.048109	1.869895	-0.342313	0.062748	7.31166	8.87817	0.741875
84.449997	0.204535	0.094846	1.870856	-0.353532	0.062608	6.94217	8.60754	1.652789
84.550003	0.141294	0.209752	1.868934	-0.366698	0.062279	6.22729	8.05311	2.174069
84.650002	0.008653	0.259765	1.863558	-0.37958	0.061977	5.65796	7.52683	2.303933
84.75	-0.112956	0.28486	1.85597	-0.391444	0.061554	5.41633	7.36614	2.000206
84.849998	-0.216337	0.289299	1.84604	-0.401407	0.060944	5.33138	7.28703	1.327312
84.949997	-0.268669	0.294311	1.833707	-0.407534	0.060321	5.69877	7.43798	0.415253
85.050003	-0.21766	0.300747	1.819403	-0.409297	0.05975	6.27922	7.9695	-0.511548
85.150002	-0.114143	0.320338	1.804976	-0.405895	0.059329	6.2519	8.17012	-1.225525
85.25	-0.041407	0.379242	1.792021	-0.397551	0.058931	6.727	8.16198	-1.729992
85.349998	-0.012292	0.472897	1.781417	-0.384658	0.05826	6.8271	8.68076	-2.229011
85.449997	0.002685	0.557255	1.774168	-0.368952	0.057316	6.76212	8.79167	-2.775055
85.550003	-0.060632	0.597182	1.770474	-0.351614	0.056409	7.17197	9.09731	-3.265418
85.650002	-0.059787	0.610524	1.770439	-0.33393	0.055752	7.51466	9.44994	-3.597183
85.75	-0.002534	0.582165	1.773621	-0.317167	0.055383	7.9098	9.73289	-3.763479
85.849998	0.09006	0.580771	1.78006	-0.302331	0.055238	8.33691	10.01893	-3.758539
85.949997	0.149863	0.575684	1.789145	-0.289726	0.055718	8.83225	10.57593	-3.578445
86.050003	0.193589	0.562219	1.800801	-0.280229	0.056318	9.15917	10.73566	-3.195912
86.150002	0.145531	0.562514	1.813678	-0.274554	0.05698	9.19902	10.98691	-2.666728
86.25	0.065544	0.556444	1.827084	-0.272757	0.057762	9.14743	11.09996	-1.97279
86.349998	-0.074224	0.517053	1.839651	-0.276182	0.058525	8.90266	10.85855	-1.194964
86.449997	-0.216524	0.475489	1.851572	-0.283667	0.059262	8.29479	10.20403	-0.161883
86.550003	-0.301865	0.437119	1.860338	-0.29559	0.059732	7.94545	9.52017	0.728842
86.650002	-0.300985	0.361476	1.866612	-0.311141	0.06021	7.59689	8.77561	1.515734
86.75	-0.258274	0.30961	1.869323	-0.329855	0.060506	6.81098	7.81887	2.036547
86.849998	-0.160169	0.321866	1.868341	-0.349029	0.060741	5.93207	7.19454	2.262493
86.949997	-0.06714	0.302608	1.864008	-0.367866	0.06089	5.50934	6.84083	2.172746
87.050003	-0.019831	0.228287	1.85684	-0.385316	0.060936	5.40512	6.81728	1.810353
87.150002	-0.032089	0.173516	1.84652	-0.399935	0.061063	5.31991	6.88183	1.259392
87.25	-0.077267	0.117176	1.832345	-0.411566	0.061106	5.4856	7.06843	0.717668
87.349998	-0.110848	0.054967	1.815364	-0.42013	0.061274	5.5392	7.36325	0.335224
87.449997	-0.177386	0.016495	1.796303	-0.424855	0.061526	5.59008	7.31711	0.130979
87.550003	-0.187383	0.001518	1.776474	-0.426375	0.061849	5.90107	7.40051	-0.13716
87.650002	-0.176973	-0.034106	1.757524	-0.423811	0.06231	6.00309	7.58882	-0.564372
87.75	-0.147512	-0.09894	1.741014	-0.417102	0.062838	6.14794	7.68688	-1.153484
87.849998	-0.128349	-0.125678	1.726995	-0.406235	0.063559	6.22405	7.77263	-1.855163
87.949997	-0.094817	-0.129954	1.715609	-0.392631	0.064284	6.33378	7.90752	-2.470193
88.050003	-0.076618	-0.126165	1.706606	-0.377257	0.065178	6.36382	7.92764	-2.874141
88.150002	-0.036495	-0.133963	1.69947	-0.361476	0.066061	6.45639	8.01146	-2.981294
88.25	-0.054959	-0.10723	1.694139	-0.346715	0.06685	6.64371	8.18114	-2.883035
88.349998	-0.109292	-0.101503	1.691501	-0.332725	0.067671	6.86134	8.44257	-2.586416
88.449997	-0.151402	-0.122315	1.69182	-0.320408	0.068193	7.07214	8.58934	-2.286903
88.550003	-0.255359	-0.170813	1.694724	-0.309411	0.068582	7.17907	8.55241	-2.08414
88.650002	-0.263933	-0.235402	1.700415	-0.299336	0.068786	7.3466	8.64297	-2.008466
88.75	-0.211585	-0.305544	1.708802	-0.291175	0.068914	7.62072	8.72979	-1.957625
88.849998	-0.12548	-0.364852	1.71843	-0.28536	0.069112	7.80585	8.60722	-1.878978
88.949997	-0.013187	-0.373245	1.72824	-0.283237	0.069798	7.77984	8.51397	-1.641632
89.050003	0.089471	-0.342472	1.736788	-0.284621	0.070672	7.63026	8.50048	-1.131246
89.150002	0.157632	-0.340062	1.74303	-0.290112	0.071618	7.45476	8.43251	-0.37718
89.25	0.200786	-0.354162	1.74642	-0.299054	0.072572	7.03562	8.15395	0.505366
89.349998	0.081911	-0.279026	1.747561	-0.31138	0.073369	6.54283	8.06991	1.181682
89.449997	-0.099592	-0.203878	1.747864	-0.325981	0.073963	6.06641	7.73912	1.474264
89.550003	-0.212267	-0.185485	1.746709	-0.340324	0.074504	5.78126	7.41164	1.464637
89.650002	-0.286566	-0.1904	1.744188	-0.353559	0.075144	5.63562	7.24432	1.011399
89.75	-0.308451	-0.201493	1.740061	-0.365062	0.07584	5.8776	7.452	0.336266
89.849998	-0.29922	-0.225807	1.734171	-0.374308	0.076411	6.12824	7.56419	-0.234255
89.949997	-0.278687	-0.221979	1.726223	-0.381372	0.076916	5.92173	7.29795	-0.608533
90.050003	-0.193467	-0.208294	1.71765	-0.386034	0.077157	6.14435	7.39783	-0.747439
90.150002	-0.133754	-0.126238	1.709502	-0.388785	0.07731	6.1518	7.60541	-0.839908
90.25	-0.145584	-0.010675	1.702096	-0.389558	0.076988	5.9502	7.55745	-0.97388
90.349998	-0.187083	0.012857	1.695451	-0.388922	0.07629	5.94223	7.40137	-1.195508
90.449997	-0.219894	-0.034244	1.68975	-0.387831	0.07534	6.00283	7.49225	-1.346964
90.550003	-0.18909	-0.05759	1.684423	-0.386207	0.074474	5.9396	7.3624	-1.408407
90.650002	-0.066193	-0.07795	1.678642	-0.384702	0.074035	5.93732	7.20942	-1.313444
90.75	0.132215	-0.143585	1.673085	-0.382911	0.074183	6.07438	7.19882	-1.13766
90.849998	0.311234	-0.196946	1.668529	-0.380868	0.074818	6.13332	7.38927	-0.967667
90.949997	0.373602	-0.162131	1.664875	-0.377832	0.075565	6.04644	7.66996	-0.849572
91.050003	0.299652	-0.12914	1.662298	-0.373735	0.07619	5.90098	7.66504	-0.898333
91.150002	0.103602	-0.149492	1.660759	-0.368618	0.076608	5.97875	7.56719	-0.984506
91.25	-0.156452	-0.146025	1.659413	-0.362924	0.076881	6.04592	7.70411	-1.078484
91.349998	-0.347027	-0.041191	1.658662	-0.356844	0.077179	6.1215	7.71428	-1.198248
91.449997	-0.426635	0.08776	1.657992	-0.35005	0.077639	6.2455	7.57394	-1.21533
91.550003	-0.395155	0.196437	1.657594	-0.342711	0.078105	6.44649	7.60049	-1.258083
91.650002	-0.187784	0.22475	1.658967	-0.33449	0.078476	6.66692	7.73848	-1.48129
91.75	0.024872	0.252695	1.663075	-0.324808	0.078858	6.82797	7.88782	-1.788968
91.849998	0.152704	0.291458	1.670022	-0.314104	0.079033	6.9906	8.10214	-2.307181
91.949997	0.205028	0.333873	1.680571	-0.302605	0.07873	7.18152	8.4749	-2.83061
92.050003	0.16989	0.372694	1.694519	-0.291759	0.078656	7.4044	8.7102	-3.406049
92.150002	0.112289	0.419839	1.712761	-0.281295	0.078824	7.85122	9.17942	-3.840178
92.25	0.038337	0.473256	1.734204	-0.273601	0.079245	8.37597	9.59832	-3.990129
92.349998	-0.026672	0.556023	1.756758	-0.269077	0.079848	8.78031	9.95352	-3.651031
92.449997	-0.131544	0.657736	1.777701	-0.270911	0.080394	9.00153	10.06315	-2.73554
92.550003	-0.179597	0.753558	1.795368	-0.280088	0.080809	8.78373	9.92505	-1.052406
92.650002	-0.254057	0.834176	1.80759	-0.298102	0.081077	7.83624	9.29108	1.310037
92.75	-0.337691	0.90653	1.812735	-0.32412	0.081076	6.48319	7.97196	3.890528
92.849998	-0.370453	0.949332	1.810129	-0.355646	0.080939	4.92179	6.64043	6.024964
92.949997	-0.372437	0.9659	1.80203	-0.389026	0.080748	3.85887	5.50737	7.049096
93.050003	-0.314127	0.976761	1.790913	-0.419289	0.080497	3.32405	5.04576	6.586339
93.150002	-0.212947	1.022366	1.778693	-0.443169	0.080189	3.33237	4.93613	4.621795
93.25	-0.139357	1.094416	1.765225	-0.458552	0.07987	3.22596	5.10046	1.534886
93.349998	-0.097094	1.025319	1.750275	-0.462721	0.079017	4.94964	5.77704	-1.502139
93.449997	-0.016955	0.835286	1.735584	-0.457048	0.078606	5.42509	7.68998	-3.919431
93.550003	0.029991	0.668699	1.722597	-0.442911	0.07826	5.21333	7.4459	-5.102113
93.650002	0.053834	0.562805	1.712693	-0.422937	0.078041	6.1687	7.34249	-5.217087
93.75	-0.016609	0.519151	1.706377	-0.401127	0.077492	7.51475	8.66299	-4.763964
93.849998	-0.091544	0.420077	1.705845	-0.379277	0.077286	7.59409	9.34739	-4.205272
93.949997	-0.038908	0.373344	1.710824	-0.358647	0.077369	7.55048	8.61867	-3.613939
94.050003	-0.055227	0.3976	1.720018	-0.340642	0.077428	7.98608	9.15619	-3.11502
94.150002	-0.011663	0.392406	1.732138	-0.325464	0.077718	8.20888	9.23659	-2.696958
94.25	0.035804	0.34734	1.746281	-0.312319	0.078194	8.68223	9.20372	-2.459499
94.349998	0.024342	0.263751	1.763192	-0.301313	0.078805	9.19306	9.63193	-2.29351
94.449997	-0.00462	0.254007	1.781664	-0.291938	0.079357	9.81643	10.14729	-2.255875
94.550003	-0.081385	0.270175	1.800678	-0.284867	0.080065	9.9865	10.54071	-2.200822
94.650002	-0.172632	0.260231	1.818942	-0.280764	0.08079	10.25466	10.39983	-2.008866
94.75	-0.267362	0.272572	1.835923	-0.280535	0.081561	10.14615	10.37821	-1.569064
94.849998	-0.346219	0.324807	1.850506	-0.285239	0.082096	9.713	10.2537	-0.705865
94.949997	-0.399288	0.451197	1.860755	-0.295177	0.082061	8.77558	9.75451	0.407986
95.050003	-0.434924	0.579556	1.86613	-0.309478	0.081543	8.06543	9.12921	1.629011
95.150002	-0.395206	0.646488	1.867538	-0.326595	0.080905	7.23993	8.37577	2.65957
95.25	-0.281709	0.715727	1.865778	-0.344768	0.080062	6.3957	7.79832	3.152688
95.349998	-0.170198	0.797115	1.861647	-0.361795	0.079096	5.58798	7.14776	2.934297
95.449997	-0.015002	0.820535	1.855459	-0.375725	0.078292	5.39768	6.72607	2.008192
95.550003	0.075008	0.816526	1.848262	-0.385175	0.077557	5.48131	6.90817	0.559555
95.650002	0.097228	0.774749	1.841378	-0.389618	0.07671	6.58854	7.85731	-1.02669
95.75	0.04404	0.763619	1.834029	-0.389407	0.075752	6.54151	8.52286	-2.261379
95.849998	-0.079947	0.700912	1.827154	-0.385497	0.074624	6.30751	8.10417	-2.840544
95.949997	-0.143766	0.677192	1.821431	-0.379045	0.07363	7.43339	8.56718	-3.112245
96.050003	-0.156343	0.658093	1.818938	-0.371668	0.07316	7.12433	8.71588	-3.082988
96.150002	-0.114779	0.644226	1.818308	-0.36496	0.072912	7.1246	8.36624	-2.851388
96.25	-0.058921	0.602513	1.819211	-0.359957	0.072814	7.26542	8.4218	-2.506161
96.349998	-0.02447	0.528797	1.821424	-0.356845	0.072604	7.16707	8.531	-1.992817
96.449997	-0.071811	0.483262	1.825455	-0.355784	0.072242	6.93342	8.43979	-1.537326
96.550003	-0.119622	0.449811	1.830867	-0.355759	0.071715	6.71596	8.51547	-1.217638
96.650002	-0.19974	0.360684	1.837073	-0.357144	0.071007	6.91853	8.38572	-1.045245
96.75	-0.230039	0.241617	1.843784	-0.359462	0.070546	7.10051	8.31817	-1.001196
96.849998	-0.190527	0.111928	1.849622	-0.362193	0.070226	7.36272	8.46837	-0.8627
96.949997	-0.105735	0.046255	1.854062	-0.365696	0.07013	7.40221	8.54984	-0.465463
97.050003	-0.021338	-0.024815	1.854115	-0.370341	0.06973	7.23485	8.54298	0.120535
97.150002	0.014774	-0.092091	1.849978	-0.376116	0.069136	7.06347	8.26518	0.822614
97.25	0.034541	-0.142187	1.842132	-0.381057	0.068243	6.73733	8.18799	1.438217
97.349998	0.008035	-0.167535	1.8328	-0.384129	0.06735	6.71115	8.1593	1.548886
97.449997	-0.002936	-0.222797	1.823785	-0.382672	0.066798	6.76273	8.08212	0.905103
97.550003	0.014129	-0.317804	1.817397	-0.375253	0.06686	7.45029	8.79863	-0.522311
97.650002	0.023721	-0.376007	1.81614	-0.361609	0.067431	8.12726	9.53591	-2.235394
97.75	0.015257	-0.365729	1.820975	-0.342641	0.067848	7.96515	9.28401	-3.832782
97.849998	-0.029429	-0.220323	1.831672	-0.320857	0.067779	9.0751	10.30862	-5.159527
97.949997	-0.117355	-0.060199	1.846515	-0.299525	0.067407	10.52124	12.25689	-6.084126
98.050003	-0.132272	0.080817	1.865343	-0.280733	0.066792	11.99997	13.44283	-6.024919
98.150002	-0.087633	0.169465	1.88465	-0.269266	0.065962	13.35784	14.36296	-5.118749
98.25	-0.089914	0.275668	1.902018	-0.267634	0.064985	14.96303	14.84245	-3.350254
98.349998	-0.057637	0.373902	1.914109	-0.276623	0.06386	14.20041	14.07776	-0.737156
98.449997	-0.090232	0.514565	1.92044	-0.294385	0.06249	10.0711	11.01988	2.015956
98.550003	-0.064809	0.671479	1.921141	-0.317417	0.061247	6.74749	8.69532	4.417192
98.650002	0.03637	0.800651	1.919202	-0.341165	0.060288	4.79664	7.08342	5.90205
98.75	-0.067159	1.053069	1.915864	-0.364913	0.059757	3.93016	6.12957	5.437491
98.849998	0.050989	1.157844	1.914018	-0.381774	0.059432	3.77139	5.68176	3.822267
98.949997	-0.0106	1.226701	1.913685	-0.393054	0.058964	3.80957	5.93816	1.052555
99.050003	-0.14722	1.260019	1.913737	-0.398458	0.058098	4.46306	6.26499	-1.844154
99.150002	-0.287527	1.209276	1.912141	-0.398935	0.057116	5.95081	8.2654	-3.87342
99.25	-0.371635	1.119199	1.907847	-0.397267	0.056302	4.92678	8.53506	-4.358345
99.349998	-0.41836	1.056057	1.901752	-0.396617	0.055421	6.71675	8.70378	-3.479323
99.449997	-0.381341	1.020314	1.893186	-0.39835	0.054585	7.91777	9.86156	-1.79605
99.550003	-0.224541	0.977832	1.88269	-0.402465	0.053582	6.39106	8.12194	0.224631
99.650002	-0.025755	0.876316	1.870052	-0.407889	0.052858	6.70309	8.03833	1.858318
99.75	0.17376	0.714511	1.857718	-0.412255	0.0524	6.12824	7.43691	2.57055
99.849998	0.288793	0.507525	1.847593	-0.412481	0.052294	5.78871	7.47555	2.096907
99.949997	0.236395	0.323513	1.841562	-0.40697	0.052404	5.91061	7.86587	0.387294
100.050003	0.089488	0.153901	1.84036	-0.394274	0.052809	6.66377	8.73975	-2.07376
100.150002	-0.099462	0.038766	1.843218	-0.375266	0.05319	8.91912	11.52336	-4.366757
100.25	-0.242978	0.019398	1.849701	-0.3508	0.053749	8.05387	10.7833	-5.96338
100.349998	-0.332793	0.038302	1.861528	-0.322748	0.054278	10.21692	11.73971	-6.442794
100.449997	-0.2746	0.009289	1.877473	-0.296486	0.054859	13.39506	15.41829	-6.49323
100.550003	-0.175824	-0.049909	1.896961	-0.275546	0.055225	15.7767	15.91791	-5.993408
100.650002	-0.046755	-0.085616	1.917994	-0.263108	0.055105	19.89384	18.29974	-4.938622
100.75	0.052336	-0.050256	1.937652	-0.259797	0.054742	22.9379	19.42648	-3.456732
100.849998	0.056706	0.057261	1.954366	-0.265401	0.054135	20.47429	18.48152	-1.734152
100.949997	0.004928	0.144135	1.967615	-0.27765	0.053837	15.12031	16.0696	0.178856
101.050003	0.010024	0.190355	1.975803	-0.295618	0.053805	10.91455	12.16461	1.985646
101.150002	-0.052825	0.229413	1.978863	-0.316493	0.053939	7.96559	10.20317	3.568642
101.25	-0.148622	0.286282	1.976812	-0.339417	0.053997	5.53727	7.66975	4.584702
101.349998	-0.321347	0.372261	1.969856	-0.36085	0.053698	4.37628	6.57352	4.798902
101.449997	-0.367445	0.456388	1.959519	-0.379915	0.053448	3.81526	5.92467	3.918239
101.550003	-0.420287	0.576819	1.946973	-0.393044	0.052465	3.94584	5.9601	2.304512
101.650002	-0.309269	0.66452	1.933073	-0.40057	0.051601	4.07965	6.18063	-0.059199
101.75	-0.32867	0.673298	1.919574	-0.401029	0.050251	5.70402	7.58796	-1.93975
101.849998	-0.175757	0.582877	1.906949	-0.396727	0.049003	6.21608	8.97623	-3.256199
101.949997	-0.023094	0.514773	1.896606	-0.387996	0.047839	6.05695	8.27728	-3.854839
102.050003	0.154054	0.428472	1.889535	-0.376876	0.046954	8.2961	9.53302	-4.012472
102.150002	0.174727	0.407617	1.885412	-0.366873	0.046758	8.15616	9.894	-4.126282
102.25	0.256636	0.336262	1.884407	-0.357482	0.04681	7.77835	9.38603	-3.612383
102.349998	0.387483	0.269954	1.884573	-0.350652	0.047133	7.99335	9.89475	-2.447686
102.449997	0.239093	0.230068	1.883663	-0.349235	0.047716	7.56878	9.84818	-1.209479
102.550003	-0.021721	0.165069	1.881452	-0.351792	0.048392	7.11032	9.41515	0.030033
102.650002	-0.332008	0.077944	1.878832	-0.356324	0.048693	6.54642	8.96852	0.91627
102.75	-0.562044	0.010634	1.876435	-0.361886	0.048687	6.4091	8.56525	1.19541
102.849998	-0.612707	-0.020713	1.875323	-0.366162	0.048681	6.46471	8.31143	0.805687
102.949997	-0.463953	-0.117404	1.874853	-0.367923	0.048941	6.9688	8.22996	-0.029278
103.050003	-0.13499	-0.213022	1.87459	-0.367284	0.049628	7.62658	8.40189	-1.075709
103.150002	0.245651	-0.344241	1.873056	-0.364295	0.050687	7.90376	8.86061	-1.860525
103.25	0.524287	-0.456101	1.869568	-0.359564	0.052027	7.65373	9.11711	-2.094685
103.349998	0.609947	-0.560718	1.864234	-0.35417	0.053144	7.83055	9.2733	-1.840175
103.449997	0.451842	-0.673303	1.85816	-0.348581	0.05436	7.62185	9.54929	-1.276211
103.550003	0.086515	-0.770123	1.852361	-0.343189	0.055318	7.45414	9.51964	-0.763793
103.650002	-0.332063	-0.832457	1.848666	-0.336801	0.056378	7.5433	9.6997	-0.624331
103.75	-0.618762	-0.899507	1.848693	-0.329246	0.05784	7.81058	9.53034	-1.017575
103.849998	-0.692946	-0.873223	1.853121	-0.319169	0.059706	8.28209	9.68792	-1.994469
103.949997	-0.586197	-0.772125	1.862065	-0.307962	0.061505	9.40561	10.20178	-3.118483
104.050003	-0.394461	-0.634827	1.874764	-0.297032	0.06315	10.2036	10.22201	-3.954659
104.150002	-0.164135	-0.528384	1.888224	-0.289587	0.064231	10.93758	10.95255	-4.105396
104.25	0.019975	-0.405733	1.899828	-0.288039	0.064915	11.52224	10.87151	-3.328408
104.349998	0.133314	-0.238878	1.906614	-0.295238	0.06523	10.46677	10.63171	-1.441523
104.449997	0.184829	-0.069327	1.906438	-0.311651	0.065388	8.91632	9.86606	1.42417
104.550003	0.126133	0.079876	1.898785	-0.337085	0.06577	6.43581	8.02313	4.481056
104.650002	0.017214	0.174369	1.88405	-0.367269	0.066414	4.4424	6.30589	6.813244
104.75	-0.119108	0.244211	1.866329	-0.396697	0.067479	3.34673	5.38448	7.415336
104.849998	-0.301032	0.390149	1.849596	-0.418767	0.068389	3.21992	5.04308	6.007298
104.949997	-0.386413	0.591717	1.836505	-0.429948	0.069148	3.23288	5.37613	2.842336
105.050003	-0.427758	0.77366	1.826025	-0.430103	0.069518	4.29106	5.76591	-1.137988
105.150002	-0.44259	0.888028	1.816546	-0.422044	0.069692	6.40402	8.51997	-4.674252
105.25	-0.281957	0.994621	1.807476	-0.405532	0.069704	6.22177	9.03147	-6.543999
105.349998	-0.05292	1.054572	1.799404	-0.384481	0.069711	6.55334	7.91319	-6.61955
105.449997	0.191243	1.035693	1.79394	-0.364434	0.069569	8.45987	9.59372	-5.36044
105.550003	0.336395	1.001551	1.791378	-0.349382	0.069632	9.75723	10.44308	-3.655437
105.650002	0.357803	0.973435	1.791268	-0.339116	0.069594	7.8809	9.30638	-1.911732
105.75	0.272194	0.940364	1.792852	-0.333281	0.069529	7.94484	9.65474	-0.571843
105.849998	0.151383	0.889791	1.79698	-0.329424	0.069714	7.12486	8.94594	0.201426
105.949997	0.007895	0.877007	1.80412	-0.326376	0.070461	6.95864	8.61471	0.008185
106.050003	-0.111623	0.922041	1.814824	-0.321934	0.071407	7.19142	8.91628	-0.927395
106.150002	-0.137229	0.954323	1.829094	-0.315313	0.072683	8.14022	9.33433	-2.212768
106.25	-0.149022	0.898978	1.844942	-0.307201	0.073957	9.59539	10.54574	-3.445576
106.349998	-0.117635	0.794794	1.861522	-0.298363	0.075095	9.69732	10.8486	-3.890911
106.449997	-0.087018	0.743254	1.876837	-0.292055	0.075876	11.24988	11.03402	-3.749557
106.550003	-0.058489	0.723136	1.890578	-0.289762	0.076483	11.53844	11.74571	-2.913522
106.650002	-0.078975	0.743284	1.901566	-0.294201	0.076922	11.35313	11.43921	-1.327916
106.75	-0.131842	0.778128	1.908606	-0.305691	0.077263	9.68778	10.66725	0.704352
106.849998	-0.253009	0.824146	1.911017	-0.32303	0.077484	7.75567	9.06327	2.72699
106.949997	-0.346783	0.853038	1.909453	-0.34435	0.077575	6.29026	7.99712	4.254087
107.050003	-0.395308	0.900647	1.904598	-0.367648	0.077576	4.87695	6.96009	4.93247
107.150002	-0.471593	0.907911	1.89663	-0.390994	0.077465	4.05592	6.00624	4.476468
107.25	-0.413447	0.89808	1.885353	-0.410548	0.076923	3.80142	5.47847	3.287434
107.349998	-0.236743	0.956002	1.871046	-0.424686	0.076134	3.86711	5.60565	1.671802
107.449997	-0.150645	0.956545	1.854524	-0.43335	0.075355	4.42865	6.02573	-0.232969
107.550003	-0.072628	0.873598	1.835561	-0.435414	0.074395	5.58395	7.15354	-1.758609
107.650002	-0.031818	0.731136	1.816019	-0.431321	0.073669	5.23417	7.81095	-2.711327
107.75	0.047451	0.641566	1.798249	-0.419966	0.072466	6.2159	7.72895	-2.865612
107.849998	0.091044	0.566924	1.784305	-0.404493	0.071855	7.51028	8.68355	-2.978884
107.949997	0.115657	0.527891	1.775382	-0.384956	0.07151	7.29117	8.97591	-3.300562
108.050003	0.122345	0.515497	1.771861	-0.363589	0.071578	7.58787	9.03672	-3.699015
108.150002	0.07154	0.56624	1.773712	-0.341015	0.071714	8.08391	9.67968	-4.140962
108.25	-0.009732	0.644784	1.780658	-0.319209	0.071937	8.65902	10.32778	-4.485993
108.349998	-0.091809	0.694451	1.792309	-0.299444	0.072127	9.27267	10.95662	-4.6694
108.449997	-0.148414	0.729115	1.807974	-0.282941	0.072342	10.01733	11.70064	-4.649882
108.550003	-0.158257	0.738492	1.826764	-0.270629	0.072673	10.96201	11.9808	-4.307881
108.650002	-0.160147	0.756476	1.845586	-0.264699	0.073012	12.02239	12.52174	-3.656345
108.75	-0.115547	0.828342	1.864183	-0.264111	0.073085	12.67667	12.54219	-2.296826
108.849998	-0.074493	0.952915	1.879317	-0.270991	0.072953	11.88901	11.85458	-0.697215
108.949997	-0.122331	1.031955	1.890422	-0.284452	0.072812	10.27042	10.81295	0.9527
109.050003	0.038184	1.144329	1.897158	-0.300626	0.072319	8.50751	9.58569	2.764262
109.150002	0.020061	1.240012	1.900421	-0.320776	0.072162	6.95373	8.50691	3.773034
109.25	0.000933	1.332145	1.900699	-0.341551	0.072204	5.56626	7.40286	4.089355
109.349998	-0.022424	1.400442	1.898538	-0.36103	0.072412	4.77519	6.57063	3.524771
109.449997	-0.109181	1.43452	1.894362	-0.377481	0.072743	4.52953	6.32762	2.256422
109.550003	-0.256849	1.451338	1.887905	-0.389899	0.072587	4.61387	6.70905	0.61071
109.650002	-0.395073	1.392221	1.878986	-0.397901	0.071593	5.69658	7.4808	-0.886594
109.75	-0.494047	1.270309	1.867682	-0.401938	0.070359	5.31825	8.29719	-1.747537
109.849998	-0.501228	1.138732	1.854373	-0.403394	0.068858	5.84992	7.79297	-1.782507
109.949997	-0.376977	1.088029	1.839754	-0.403996	0.067428	7.06242	8.25833	-1.389342
110.050003	-0.13232	1.003511	1.824814	-0.403979	0.06623	6.53223	8.26186	-0.830504
110.150002	0.132579	0.835517	1.809993	-0.403564	0.065295	6.33834	7.61173	-0.252331
110.25	0.303619	0.708541	1.795436	-0.403089	0.064641	6.1659	7.54043	0.002526
110.349998	0.378011	0.639748	1.781979	-0.400725	0.063962	5.91683	7.65208	-0.219478
110.449997	0.276913	0.51352	1.770865	-0.39511	0.063259	5.92629	7.7494	-0.912493
110.550003	0.1034	0.3959	1.762644	-0.384867	0.062796	6.54072	8.45167	-1.999801
110.650002	-0.119573	0.278871	1.758985	-0.369531	0.062733	6.91827	8.9757	-2.978068
110.75	-0.299148	0.177869	1.759588	-0.350005	0.062947	7.33872	9.04635	-3.752504
110.849998	-0.400032	0.124766	1.765128	-0.327714	0.063055	8.30136	9.88223	-4.375572
110.949997	-0.398095	0.063096	1.775946	-0.305506	0.063093	9.26443	10.8547	-4.827051
111.050003	-0.271686	0.042617	1.79079	-0.285717	0.062937	10.43016	11.3995	-5.005819
111.150002	-0.140215	0.013592	1.808733	-0.271093	0.06284	11.32992	11.80362	-4.692591
111.25	0.002882	0.026411	1.827506	-0.263158	0.062512	12.25569	12.08881	-3.936782
111.349998	0.116212	0.077844	1.844828	-0.263096	0.062278	12.25683	11.79195	-2.747104
111.449997	0.113864	0.010867	1.861514	-0.269909	0.062039	10.98943	11.21515	-0.879246
111.550003	0.061373	-0.001621	1.87403	-0.283994	0.061867	9.20374	10.31408	1.045175
111.650002	-0.029592	-0.015459	1.881495	-0.303852	0.061517	7.58376	9.1199	3.00887
111.75	-0.183978	-0.027408	1.882797	-0.328978	0.060959	5.90256	7.71996	4.497169
111.849998	-0.20485	-0.058453	1.878605	-0.35588	0.060748	4.6073	6.35053	5.44165
111.949997	-0.188735	-0.087371	1.869614	-0.382842	0.060904	3.99681	5.54837	5.527193
112.050003	-0.104267	-0.11711	1.855967	-0.406947	0.061339	3.73644	5.1632	4.642604
112.150002	-0.021841	-0.16365	1.838777	-0.425948	0.061972	3.69791	5.27475	2.96976
112.25	-0.007492	-0.220939	1.818679	-0.437556	0.062356	3.92237	5.34615	0.86382
112.349998	-0.133485	-0.312811	1.796763	-0.440753	0.062318	5.20124	7.01918	-1.086564
112.449997	-0.353738	-0.316488	1.774963	-0.434507	0.061443	5.01304	7.75068	-2.527691
112.550003	-0.578489	-0.279833	1.757007	-0.418742	0.059862	5.62494	8.07088	-3.540279
112.650002	-0.685952	-0.238994	1.746708	-0.395272	0.057852	7.03317	8.95311	-4.478317
112.75	-0.570351	-0.234633	1.747913	-0.36554	0.056053	8.59798	9.98885	-5.494613
112.849998	-0.300952	-0.238096	1.761165	-0.334119	0.054659	9.7722	10.93039	-6.615056
112.949997	0.048362	-0.291529	1.783626	-0.304448	0.053617	11.05844	11.43429	-7.430045
113.050003	0.367606	-0.333917	1.81158	-0.280468	0.052904	12.46053	12.5864	-7.507975
113.150002	0.526861	-0.317099	1.840724	-0.265948	0.052384	13.43193	13.90305	-6.591534
113.25	0.50413	-0.291776	1.867386	-0.263287	0.052305	14.85557	14.96117	-4.263728
113.349998	0.343569	-0.231079	1.887554	-0.273322	0.052327	15.27567	15.25075	-0.925517
113.449997	0.093796	-0.152128	1.899758	-0.293558	0.052615	11.76062	13.10764	2.854436
113.550003	-0.155266	-0.103064	1.903883	-0.320135	0.053085	7.00138	8.96959	6.227337
113.650002	-0.372693	-0.143951	1.90307	-0.347612	0.053785	4.92529	6.898	8.529672
113.75	-0.410064	-0.051868	1.899958	-0.371738	0.053945	3.9073	5.95957	8.205239
113.849998	-0.387333	0.033256	1.897672	-0.388585	0.054632	3.7212	5.41402	6.008947
113.949997	-0.361391	0.153441	1.895942	-0.395192	0.055087	3.66927	5.72416	2.450301
114.050003	-0.254424	0.294325	1.893971	-0.394153	0.055521	4.5298	5.74107	-1.669338
114.150002	-0.185184	0.267781	1.891063	-0.384711	0.05518	7.50652	9.06509	-4.801505
114.25	-0.173833	0.214468	1.887958	-0.372032	0.055177	6.70274	10.02536	-6.297197
114.349998	0.013425	0.308149	1.885007	-0.357398	0.054429	7.60898	8.83995	-5.855049
114.449997	0.065634	0.377627	1.883699	-0.346787	0.053906	9.89857	11.98433	-4.711704
114.550003	0.090947	0.418113	1.883729	-0.341183	0.053277	8.51067	10.52134	-3.031432
114.650002	0.075423	0.408826	1.884117	-0.341126	0.05273	8.29926	9.95106	-1.146529
114.75	0.068958	0.382928	1.883733	-0.346157	0.052346	7.74814	9.50839	0.602334
114.849998	0.11393	0.329055	1.88212	-0.354751	0.052572	6.672	8.08415	1.85259
114.949997	0.16089	0.275945	1.880193	-0.365074	0.053488	6.28465	7.57543	2.323501
115.050003	0.177869	0.272066	1.878405	-0.374263	0.054872	5.824	7.43455	1.874044
115.150002	0.128854	0.294065	1.877993	-0.380506	0.056497	5.82023	7.55124	0.675976
115.25	-0.01201	0.3116	1.878166	-0.383109	0.05809	5.8719	8.02399	-0.915573
115.349998	-0.228179	0.300625	1.87692	-0.381616	0.059301	6.96556	8.72391	-2.42336
115.449997	-0.42239	0.244673	1.874135	-0.376933	0.060194	7.27917	9.61941	-3.140627
115.550003	-0.539477	0.221444	1.869944	-0.369913	0.060683	7.41421	9.29878	-2.989231
115.650002	-0.491067	0.221385	1.865877	-0.361185	0.060998	8.45523	9.74873	-2.43384
115.75	-0.331719	0.192413	1.863142	-0.351044	0.061242	8.50051	9.59896	-1.817423
115.849998	-0.084637	0.171068	1.864038	-0.33887	0.061775	9.53294	9.93286	-1.57515
115.949997	0.180878	0.13601	1.869713	-0.325421	0.062364	10.08284	10.2537	-1.890195
116.050003	0.368701	0.10587	1.880738	-0.310469	0.06324	10.8648	10.95351	-2.740038
116.150002	0.407836	0.090255	1.896943	-0.295335	0.064381	11.62234	11.65964	-3.85589
116.25	0.323876	0.15631	1.917048	-0.281521	0.065823	12.73815	13.64901	-4.844903
116.349998	0.077839	0.235822	1.939206	-0.271378	0.067974	14.80898	14.84876	-5.499176
116.449997	-0.123963	0.32993	1.960946	-0.266244	0.069962	17.14849	17.01917	-5.442502
116.550003	-0.330172	0.469105	1.978474	-0.268387	0.07184	19.44833	19.44158	-4.136116
116.650002	-0.458452	0.656237	1.989964	-0.280194	0.073222	18.7	17.96724	-1.826252
116.75	-0.539979	0.891796	1.993215	-0.301631	0.074007	12.87678	13.82469	1.434192
116.849998	-0.466525	1.163728	1.987618	-0.330932	0.074465	7.35019	8.97773	5.131596
116.949997	-0.474267	1.369708	1.973828	-0.366199	0.074665	4.3846	6.41594	8.022482
117.050003	-0.461453	1.600923	1.954178	-0.400818	0.07431	3.32501	5.2832	9.266351
117.150002	-0.307964	1.875486	1.932874	-0.431787	0.073955	2.8098	4.76538	8.184082
117.25	-0.427179	2.009649	1.911376	-0.452936	0.073715	2.90403	4.60641	5.433933
117.349998	-0.130957	2.156666	1.889761	-0.460691	0.073036	2.82267	4.74504	1.081552
117.449997	-0.053242	2.121659	1.868546	-0.456509	0.072321	5.08416	5.43415	-3.183143
117.550003	0.064603	2.004338	1.848121	-0.440974	0.071827	5.14082	7.70368	-6.358887
117.650002	0.130579	1.885185	1.831199	-0.416203	0.071716	5.14502	7.3047	-7.849861
117.75	0.134556	1.755547	1.820611	-0.386343	0.07169	6.39745	8.53785	-7.920672
117.849998	0.077745	1.630685	1.819564	-0.354948	0.071337	8.08207	9.93201	-7.217239
117.949997	0.053075	1.47805	1.830031	-0.325902	0.070881	12.51965	13.85167	-6.554545
118.050003	0.058165	1.300363	1.850629	-0.301731	0.070562	12.02887	13.54796	-6.049096
118.150002	0.096208	1.107753	1.876367	-0.286084	0.07024	14.0327	13.71592	-5.429992
118.25	0.129797	0.953897	1.902695	-0.28003	0.070242	15.87434	14.8903	-4.283194
118.349998	0.141035	0.871924	1.925035	-0.284584	0.070382	16.06719	13.52141	-2.280425
118.449997	0.096964	0.83982	1.940544	-0.297621	0.070835	14.42504	12.86592	0.402606
118.550003	0.00126	0.805439	1.948204	-0.316417	0.071674	10.84011	10.85556	3.19579
118.650002	-0.178288	0.798157	1.949041	-0.336991	0.072548	7.41027	8.88984	5.350372
118.75	-0.319495	0.758073	1.946502	-0.355818	0.073253	5.78678	7.85474	6.084921
118.849998	-0.528338	0.731549	1.943886	-0.368815	0.073199	4.7046	7.11157	5.395958
118.949997	-0.576422	0.706913	1.942201	-0.375873	0.073095	4.9457	7.06747	3.10276
119.050003	-0.548387	0.694318	1.940868	-0.376329	0.072292	4.62298	7.00794	0.020746
119.150002	-0.576792	0.502781	1.938438	-0.371826	0.071187	7.51913	8.54042	-2.904217
119.25	-0.277248	0.331139	1.933788	-0.362793	0.069795	8.76341	10.87365	-4.479637
119.349998	-0.047792	0.18074	1.9268	-0.35226	0.068487	8.90546	8.58088	-4.665788
119.449997	0.181437	0.123193	1.919555	-0.342718	0.067267	10.82645	10.59542	-3.920212
119.550003	0.318767	0.058134	1.913214	-0.335033	0.066207	9.40464	10.51887	-2.784434
119.650002	0.217036	0.080231	1.909088	-0.329546	0.065179	9.84156	10.28571	-1.813839
119.75	-0.026173	0.085274	1.908128	-0.326501	0.064366	8.81622	10.97963	-1.318244
119.849998	-0.223353	0.170437	1.910352	-0.324098	0.063411	8.36476	10.41664	-1.17685
119.949997	-0.344119	0.231356	1.915327	-0.322899	0.062485	7.96331	10.17684	-1.483778
120.050003	-0.392793	0.365976	1.921933	-0.322771	0.061386	8.08575	9.91124	-2.048614
120.150002	-0.292064	0.48086	1.928977	-0.323468	0.060248	8.54815	9.94881	-2.448388
120.25	-0.157559	0.48594	1.934772	-0.326968	0.059317	8.84941	10.01519	-2.5696
120.349998	-0.021853	0.495929	1.938132	-0.332954	0.058385	8.73504	10.02225	-2.091887
120.449997	0.083042	0.555211	1.938066	-0.34214	0.057335	8.26519	9.89497	-1.07472
120.550003	0.172663	0.615344	1.934184	-0.353661	0.056372	7.84412	9.69927	0.302004
120.650002	0.139276	0.668251	1.927428	-0.366541	0.055428	7.36666	9.22085	1.633003
120.75	0.065598	0.71011	1.919074	-0.378732	0.054639	6.72586	8.73847	2.417742
120.849998	-0.04614	0.719948	1.910591	-0.388845	0.053896	6.13533	8.28242	2.356969
120.949997	-0.158971	0.698381	1.902493	-0.395033	0.05336	5.97621	8.01596	1.4623
121.050003	-0.262963	0.618605	1.894372	-0.397452	0.052952	6.08559	7.97282	0.020354
121.150002	-0.318728	0.441234	1.885335	-0.396817	0.052378	6.96853	8.83053	-1.350171
121.25	-0.309512	0.306598	1.874255	-0.392314	0.051735	6.70975	9.02526	-2.066746
121.349998	-0.291099	0.227471	1.861318	-0.385742	0.050747	7.06399	8.54117	-2.172012
121.449997	-0.224829	0.151926	1.848089	-0.377583	0.049729	7.31542	9.11883	-1.913873
121.550003	-0.058576	0.108759	1.836255	-0.368001	0.048943	7.16094	8.84466	-1.630466
121.650002	0.134695	0.094261	1.826936	-0.35767	0.048594	7.49075	8.87603	-1.571023
121.75	0.338072	0.01362	1.821762	-0.34609	0.049014	7.54207	8.95835	-1.742679
121.849998	0.460966	-0.090884	1.820098	-0.333696	0.049681	7.69174	9.0198	-2.262506
121.949997	0.440857	-0.205495	1.821266	-0.32085	0.05065	7.86637	9.60892	-2.891222
122.050003	0.227408	-0.303194	1.824766	-0.30827	0.05156	7.95648	10.17288	-3.297981
122.150002	-0.062882	-0.369811	1.829954	-0.297331	0.052456	8.25634	10.60484	-3.46709
122.25	-0.353836	-0.419233	1.837367	-0.289375	0.053155	8.5175	11.09257	-3.340503
122.349998	-0.572557	-0.426104	1.845966	-0.285638	0.053497	8.60402	10.88264	-2.994308
122.449997	-0.631617	-0.43032	1.856548	-0.286433	0.053786	8.60639	10.29577	-2.225321
122.550003	-0.536494	-0.388793	1.866024	-0.293345	0.053842	8.31537	9.47253	-1.315634
122.650002	-0.290431	-0.325136	1.873275	-0.306205	0.053664	7.84465	8.73986	-0.09755
122.75	0.013092	-0.263681	1.876725	-0.324545	0.053255	7.36044	7.95997	1.323699
122.849998	0.292633	-0.226866	1.8749	-0.346874	0.052861	6.64468	7.2638	2.719224
122.949997	0.485127	-0.203581	1.867803	-0.37067	0.05291	5.63387	6.53552	3.83106
123.050003	0.526474	-0.201438	1.855987	-0.394279	0.053391	4.80733	6.22709	4.33487
123.150002	0.365291	-0.227135	1.840388	-0.414119	0.054211	4.29492	6.01406	4.058122
123.25	0.0548	-0.234005	1.821884	-0.429215	0.055236	4.0258	6.16383	2.931291
123.349998	-0.339371	-0.242177	1.801485	-0.437536	0.056165	4.2901	6.27024	1.204868
123.449997	-0.665625	-0.266624	1.780087	-0.438502	0.05692	5.51573	7.56162	-0.645789
123.550003	-0.835845	-0.253269	1.759233	-0.430984	0.057514	5.55234	8.22204	-2.073472
123.650002	-0.872106	-0.221467	1.740547	-0.415072	0.057758	6.21844	7.88	-3.143243
123.75	-0.709256	-0.246654	1.727398	-0.390017	0.057226	7.36377	8.65186	-3.879555
123.849998	-0.44491	-0.245747	1.722834	-0.359785	0.056536	8.54202	9.63879	-4.729814
123.949997	-0.124763	-0.248312	1.728348	-0.32638	0.055673	9.74225	10.7257	-5.634333
124.050003	0.155024	-0.265814	1.742864	-0.292698	0.055057	11.35865	11.8048	-6.434049
124.150002	0.435985	-0.290049	1.765488	-0.263123	0.054746	13.11114	13.23793	-6.849985
124.25	0.546152	-0.348485	1.793221	-0.240596	0.054835	14.67945	14.45438	-6.751045
124.349998	0.534166	-0.339437	1.821773	-0.228062	0.055268	16.46181	15.66355	-5.882282
124.449997	0.348466	-0.271953	1.848084	-0.227099	0.055886	17.86636	16.77755	-4.083351
124.550003	0.055114	-0.184987	1.869423	-0.238883	0.056618	16.52223	17.31988	-1.4334
124.650002	-0.286695	-0.099725	1.88358	-0.261821	0.057602	11.26196	12.98646	1.825104
124.75	-0.526573	-0.029785	1.890082	-0.293341	0.058556	6.70791	8.7101	5.016914
124.849998	-0.562905	-0.008103	1.890218	-0.328802	0.059338	4.40973	6.41893	7.557173
124.949997	-0.590808	0.061386	1.885378	-0.366313	0.0601	3.53099	5.28181	8.266776
125.050003	-0.404791	0.094567	1.878051	-0.399732	0.061013	3.27351	4.86205	7.475828
125.150002	-0.180624	0.11887	1.867702	-0.42719	0.061848	3.2581	4.68563	5.18173
125.25	0.021279	0.131232	1.853115	-0.446909	0.062431	3.02961	4.87576	2.153539
125.349998	0.0776	0.116263	1.833712	-0.458034	0.062762	3.71831	5.05839	-0.660311
125.449997	-0.014405	0.039759	1.810302	-0.46205	0.062556	4.48759	6.20204	-2.529749
125.550003	-0.211364	-0.084557	1.784361	-0.459038	0.062604	3.62058	6.25975	-3.156438
125.650002	-0.437568	-0.146669	1.758677	-0.449009	0.062248	4.22056	5.98847	-2.89763
125.75	-0.589747	-0.180284	1.73721	-0.432824	0.061394	5.4821	7.19004	-2.512294
125.849998	-0.607553	-0.212458	1.723774	-0.411673	0.060748	6.86914	8.65486	-2.809533
125.949997	-0.454578	-0.262788	1.719946	-0.386234	0.060295	7.31744	9.01766	-3.687627
126.050003	-0.326563	-0.322277	1.725337	-0.359001	0.060557	8.07462	9.11337	-4.917806
126.150002	0.059851	-0.294656	1.737979	-0.330044	0.060568	9.14901	10.11914	-5.802385
126.25	0.256825	-0.269515	1.755263	-0.304059	0.060756	10.02407	10.79432	-6.286316
126.349998	0.348858	-0.226382	1.774452	-0.282284	0.061184	10.81445	11.72911	-6.013656
126.449997	0.369833	-0.198037	1.793879	-0.266838	0.061805	11.98753	12.65845	-4.910388
126.550003	0.251996	-0.181827	1.811872	-0.260044	0.062533	13.49061	13.36104	-3.035502
126.650002	0.108226	-0.1844	1.827176	-0.261174	0.063122	13.93409	13.32924	-0.838956
126.75	-0.041859	-0.194089	1.839858	-0.269249	0.063966	12.12336	11.73457	1.139431
126.849998	-0.129885	-0.228096	1.8516	-0.280437	0.065307	9.64846	9.84979	2.777777
126.949997	-0.208931	-0.19762	1.861967	-0.293939	0.066958	8.0875	8.73686	3.382625
127.050003	-0.231486	-0.095039	1.871745	-0.307149	0.068528	7.07091	8.19474	2.91133
127.150002	-0.305811	0.061393	1.880467	-0.319809	0.069775	6.30348	7.91758	1.761876
127.25	-0.359404	0.20613	1.886836	-0.331308	0.070461	5.97419	7.93107	0.333977
127.349998	-0.392241	0.307352	1.889119	-0.342071	0.070284	6.15609	8.10118	-0.858177
127.449997	-0.407433	0.334596	1.886719	-0.353825	0.069277	6.47276	8.2336	-1.291341
127.550003	-0.301884	0.306681	1.878662	-0.367191	0.067936	6.29437	7.98267	-0.749117
127.650002	-0.091254	0.263423	1.865482	-0.383102	0.06667	6.72866	7.68806	0.462159
127.75	0.179618	0.195433	1.847983	-0.39993	0.065682	6.28071	7.14561	1.764885
127.849998	0.370437	0.10206	1.828294	-0.414954	0.065439	5.78564	6.74459	2.578123
127.949997	0.444028	0.027927	1.808388	-0.426458	0.065543	5.45592	6.7994	2.412969
128.050003	0.355982	-0.025752	1.791501	-0.431578	0.065926	4.94114	6.8161	1.258417
128.149994	0.162843	0.004531	1.778108	-0.430019	0.066539	5.74387	7.9544	-0.643911
128.25	-0.181183	0.145592	1.767974	-0.421683	0.066854	6.53565	8.38016	-2.560085
128.350006	-0.465391	0.285968	1.761391	-0.406651	0.066864	6.05126	8.04219	-4.011254
128.449997	-0.654492	0.395999	1.758122	-0.386835	0.066411	6.78112	8.64222	-4.846526
128.550003	-0.645097	0.468015	1.758667	-0.365472	0.065716	7.5912	9.21175	-5.14226
128.649994	-0.388821	0.485174	1.763125	-0.345715	0.064879	8.09301	9.37554	-4.890033
128.75	-0.015973	0.479738	1.769871	-0.329584	0.06427	8.52407	9.07269	-4.124523
128.850006	0.352103	0.473116	1.777709	-0.318421	0.063945	9.05951	9.26763	-2.938666
128.949997	0.544448	0.530722	1.786296	-0.312096	0.063679	8.96028	9.40905	-1.627277
129.050003	0.536778	0.595566	1.795334	-0.309262	0.063658	8.26335	9.54287	-0.468363
129.149994	0.291046	0.622536	1.80479	-0.309086	0.063575	7.46229	9.47885	0.304027
129.25	-0.010839	0.598174	1.814201	-0.31045	0.063271	7.13747	9.41986	0.582685
129.350006	-0.270706	0.567112	1.82412	-0.312323	0.063346	7.29406	9.14966	0.296971
129.449997	-0.452053	0.552491	1.833627	-0.314501	0.063695	7.71232	9.16539	-0.330702
129.550003	-0.417898	0.555848	1.842052	-0.316188	0.064181	7.99388	9.26399	-1.17249
129.649994	-0.290289	0.5555	1.85005	-0.317733	0.064902	8.46329	9.43046	-1.707721
129.75	-0.120259	0.52153	1.856281	-0.32003	0.065729	8.16229	9.5115	-1.926763
129.850006	0.005825	0.482402	1.86115	-0.323464	0.066387	8.03232	9.35499	-1.750015
129.949997	0.000404	0.474255	1.864507	-0.328551	0.066414	7.82608	9.44598	-1.285933
130.050003	-0.08893	0.435027	1.866687	-0.334957	0.066181	7.54925	9.25361	-0.587443
130.149994	-0.163955	0.396933	1.866898	-0.342824	0.06573	7.34012	8.92859	0.153963
130.25	-0.224329	0.369347	1.865583	-0.351637	0.0655	7.09526	8.61707	0.806102
130.350006	-0.218594	0.301398	1.861678	-0.361031	0.065615	6.93473	8.1941	1.245866
130.449997	-0.170227	0.259583	1.855024	-0.370137	0.065846	6.61184	7.88386	1.404789
130.550003	-0.105424	0.257292	1.845688	-0.379086	0.066128	6.43484	7.62489	1.243612
130.649994	-0.049828	0.259318	1.834683	-0.385892	0.066567	6.28316	7.63795	0.802102
130.75	-0.064009	0.266657	1.823091	-0.390176	0.06693	6.42145	7.89242	0.056908
130.850006	-0.127711	0.316034	1.812256	-0.39088	0.067114	6.58731	8.4279	-0.809433
130.949997	-0.230846	0.346022	1.803263	-0.387852	0.066934	6.23648	8.33262	-1.659998
131.050003	-0.365219	0.353378	1.796827	-0.381801	0.066328	6.70467	8.44257	-2.51654
131.149994	-0.442772	0.345344	1.793194	-0.373177	0.065058	7.00094	8.56782	-3.0856
131.25	-0.366982	0.28605	1.790933	-0.363963	0.063687	6.9469	8.39429	-3.221372
131.350006	-0.177418	0.173995	1.788966	-0.357637	0.062908	7.15481	8.36057	-3.027796
131.449997	0.099948	0.07647	1.786084	-0.353474	0.062275	7.15244	8.25769	-2.214873
131.550003	0.348337	0.024903	1.782067	-0.351541	0.061555	6.96416	8.07784	-0.999909
131.649994	0.45433	-0.056171	1.777871	-0.352102	0.061197	6.63601	7.97785	0.003842
131.75	0.405432	-0.132095	1.775097	-0.35314	0.060928	6.38099	8.05793	0.503476
131.850006	0.250831	-0.199157	1.775173	-0.353095	0.060893	6.38904	8.08811	0.290268
131.949997	0.059611	-0.236059	1.778564	-0.351405	0.061196	6.39552	8.2305	-0.569184
132.050003	-0.0937	-0.27744	1.784704	-0.348608	0.061852	6.89269	8.40564	-1.699933
132.149994	-0.193202	-0.326635	1.791329	-0.345406	0.062887	7.21314	8.54127	-2.611964
132.25	-0.192803	-0.364169	1.796607	-0.343134	0.063925	7.01784	8.39985	-2.837304
132.350006	-0.208432	-0.385039	1.799089	-0.343426	0.064634	7.434	8.63987	-2.401521
132.449997	-0.214292	-0.404667	1.79852	-0.346414	0.064984	6.93123	8.4962	-1.257377
132.550003	-0.274263	-0.398742	1.795043	-0.352696	0.064667	6.72604	8.24109	0.221203
132.649994	-0.28918	-0.375873	1.79042	-0.360385	0.063887	6.54151	8.11541	1.501221
132.75	-0.268812	-0.331936	1.786446	-0.366264	0.062997	6.11659	7.6144	1.889859
132.850006	-0.195619	-0.304745	1.786132	-0.367693	0.062364	6.38747	7.68003	1.056677
132.949997	0.008485	-0.286064	1.791842	-0.362648	0.062366	6.78857	7.77873	-0.883966
133.050003	0.201925	-0.266096	1.803091	-0.351674	0.063278	8.85799	9.60849	-3.103919
133.149994	0.327955	-0.176209	1.817078	-0.337098	0.064323	8.14521	9.69049	-4.711108
133.25	0.320979	-0.067475	1.831883	-0.320847	0.065085	8.7402	9.67219	-5.32059
133.350006	0.188889	0.055819	1.845999	-0.30705	0.065607	10.4997	11.92888	-5.052534
133.449997	-0.02501	0.150888	1.858684	-0.298094	0.065784	10.37806	12.47185	-3.565639
133.550003	-0.242563	0.192003	1.867927	-0.297568	0.065653	10.99126	12.86635	-1.387631
133.649994	-0.36552	0.217044	1.874041	-0.304504	0.06552	9.94613	11.18571	0.992997
133.75	-0.364299	0.271376	1.877612	-0.316455	0.065458	8.21667	9.21571	2.894088
133.850006	-0.257917	0.3208	1.88087	-0.329865	0.065754	6.96153	7.87283	3.75726
133.949997	-0.033107	0.32202	1.886094	-0.342254	0.06641	6.6114	7.10397	3.328864
134.050003	0.15488	0.331841	1.893009	-0.352299	0.067278	6.12447	6.82392	1.780475
134.149994	0.215381	0.312687	1.899682	-0.360088	0.067859	5.73204	6.91085	-0.237747
134.25	0.155747	0.337179	1.903143	-0.366438	0.06797	6.21021	7.63474	-2.031199
134.350006	-0.033524	0.350932	1.901421	-0.372071	0.067634	6.65965	8.35703	-2.737697
134.449997	-0.235584	0.337204	1.89379	-0.379033	0.067007	6.50806	8.7268	-2.100847
134.550003	-0.428607	0.308041	1.881239	-0.388064	0.066154	7.20394	8.70763	-0.590895
134.649994	-0.49592	0.217897	1.865718	-0.397481	0.065151	6.65843	8.16466	0.991421
134.75	-0.402822	0.128575	1.850266	-0.405322	0.06429	6.47206	7.57094	1.92375
134.850006	-0.180954	0.037576	1.839242	-0.40876	0.063968	6.61586	7.59139	1.669068
134.949997	0.132193	-0.016624	1.833956	-0.406767	0.064063	6.40314	7.65754	0.134718
135.050003	0.340446	-0.079627	1.834718	-0.399774	0.064741	7.08843	8.45081	-2.135546
135.149994	0.394538	-0.104025	1.838632	-0.387474	0.064751	7.57255	9.24044	-3.968481
135.25	0.227249	-0.175479	1.843694	-0.373768	0.065092	6.68925	8.57585	-5.02595
135.350006	-0.011199	-0.135853	1.847469	-0.359564	0.064584	8.03294	9.76479	-4.9278
135.449997	-0.269768	-0.089784	1.850318	-0.349129	0.064371	8.18033	10.193	-3.931395
135.550003	-0.392004	-0.040011	1.852527	-0.343166	0.064341	8.24461	9.83073	-1.99654
135.649994	-0.40952	0.011663	1.852755	-0.342656	0.064438	8.41792	9.48848	0.033832
135.75	-0.28814	0.093717	1.852221	-0.345073	0.06481	7.85463	8.65314	1.659392
135.850006	-0.111648	0.146198	1.852867	-0.347746	0.065362	7.28976	8.17365	2.27987
135.949997	0.056922	0.156773	1.856629	-0.348218	0.065811	7.1577	8.17986	1.674728
136.050003	0.129554	0.161307	1.864153	-0.345777	0.066119	7.17504	8.58334	0.096187
136.149994	0.057144	0.196112	1.874044	-0.340231	0.066054	7.7526	9.14891	-1.935624
136.25	-0.03856	0.190042	1.883312	-0.332394	0.065979	9.22608	10.77955	-3.622801
136.350006	-0.101001	0.188339	1.890909	-0.323495	0.066345	8.50427	10.35754	-4.225585
136.449997	-0.177403	0.2507	1.896708	-0.315937	0.066979	10.09877	10.62903	-3.771728
136.550003	-0.184264	0.350054	1.90068	-0.311996	0.067775	10.12496	11.54605	-2.58425
136.649994	-0.211137	0.439931	1.902493	-0.313365	0.068281	9.59355	10.62614	-0.926368
136.75	-0.245662	0.50296	1.903279	-0.31888	0.068495	9.0074	10.20178	0.711363
136.850006	-0.251744	0.56443	1.903964	-0.326719	0.068341	7.95613	9.32747	1.778159
136.949997	-0.239404	0.640844	1.905562	-0.334514	0.068	7.31017	8.8544	1.948875
137.050003	-0.223527	0.694547	1.908764	-0.340864	0.067482	6.97572	8.66974	1.155475
137.149994	-0.283105	0.798018	1.91328	-0.345306	0.067015	7.02966	8.86789	-0.492601
137.25	-0.125461	0.875272	1.918177	-0.345698	0.066353	7.93398	9.19826	-2.007457
137.350006	-0.051011	0.807194	1.921458	-0.34503	0.065732	8.66095	10.0776	-3.107494
137.449997	0.026082	0.702119	1.922249	-0.343592	0.065297	8.3152	9.91081	-3.236315
137.550003	0.111358	0.644107	1.920336	-0.343413	0.064961	9.18632	10.12224	-2.513298
137.649994	0.181288	0.600563	1.915888	-0.346251	0.064641	8.25512	9.83491	-1.172709
137.75	0.190694	0.575809	1.909075	-0.352885	0.064467	8.04853	9.32212	0.407435
137.850006	0.103202	0.575922	1.900693	-0.362001	0.064613	7.13397	8.97559	1.772905
137.949997	-0.006423	0.562857	1.891553	-0.372284	0.064719	6.31399	8.23232	2.532839
138.050003	-0.16506	0.588519	1.881849	-0.38205	0.064367	5.60383	7.69876	2.42544
138.149994	-0.286802	0.570763	1.872338	-0.389663	0.064013	5.34662	7.37492	1.43843
138.25	-0.364794	0.558584	1.863134	-0.394245	0.06363	5.44059	7.37867	-0.00027
138.350006	-0.329113	0.551772	1.852732	-0.396101	0.063317	6.55123	7.75882	-1.452973
138.449997	-0.182188	0.519404	1.840597	-0.394801	0.063478	6.65107	8.22279	-2.303407
138.550003	-0.027761	0.480731	1.827147	-0.391271	0.063606	6.48511	8.05664	-2.35734
138.649994	0.060389	0.505787	1.813051	-0.386784	0.063424	7.10655	8.58923	-2.05231
138.75	0.06446	0.502771	1.800213	-0.381012	0.062928	6.49186	8.53892	-1.604854
138.850006	0.025209	0.462651	1.790224	-0.374105	0.062357	6.68934	8.38551	-1.37421
138.949997	-0.027436	0.37327	1.784905	-0.365368	0.06215	6.84453	8.45574	-1.581175
139.050003	-0.045856	0.272103	1.784292	-0.354104	0.062425	6.89409	8.38497	-2.212405
139.149994	-0.0479	0.195085	1.787789	-0.340537	0.063369	7.56467	8.85515	-3.089804
139.25	-0.057619	0.141327	1.795047	-0.325879	0.064386	7.95753	9.33636	-3.735181
139.350006	-0.063754	0.133886	1.805098	-0.311748	0.065461	8.48877	9.79765	-4.044444
139.449997	-0.074796	0.126118	1.816615	-0.299921	0.066424	9.22214	10.45914	-3.906872
139.550003	-0.125748	0.128801	1.828818	-0.292597	0.067073	9.45824	10.51952	-3.293261
139.649994	-0.116065	0.135753	1.840489	-0.291301	0.067442	9.69391	10.51202	-2.184923
139.75	-0.106987	0.155323	1.850597	-0.295977	0.067892	8.99339	9.91691	-0.634301
139.850006	-0.086927	0.212478	1.858131	-0.306946	0.068092	8.04529	9.01563	0.918693
139.949997	-0.09621	0.206892	1.862677	-0.322254	0.068337	7.2007	8.35939	2.243335
140.050003	-0.101719	0.186884	1.864775	-0.339352	0.068297	6.37065	7.72884	3.035178
140.149994	-0.172392	0.216744	1.863768	-0.355687	0.067795	5.54831	7.39794	3.04965
140.25	-0.199381	0.222958	1.861142	-0.369053	0.067147	5.35809	7.09862	2.328044
140.350006	-0.178745	0.229921	1.856553	-0.378413	0.066806	5.55969	7.16852	1.034878
140.449997	-0.095662	0.275705	1.851077	-0.3825	0.066992	6.64801	7.58518	-0.514574
140.550003	0.015051	0.294857	1.844767	-0.381905	0.067518	7.43672	8.67188	-1.735123
140.649994	0.139534	0.321331	1.837902	-0.378371	0.068154	6.88367	8.53999	-2.479699
140.75	0.120839	0.337196	1.831622	-0.371316	0.068171	7.66661	8.68826	-2.624659
140.850006	0.024188	0.354061	1.827063	-0.365072	0.068454	7.24571	9.06551	-2.550223
140.949997	-0.102226	0.394498	1.823003	-0.359446	0.068191	7.03641	8.6829	-2.007599
141.050003	-0.213146	0.34923	1.818393	-0.357379	0.068526	7.00497	8.4188	-1.398259
141.149994	-0.30046	0.319842	1.813104	-0.357459	0.068173	6.69118	8.19228	-0.48735
141.25	-0.32965	0.299771	1.806459	-0.360255	0.068032	6.43747	7.94102	0.238147
141.350006	-0.313934	0.288453	1.798902	-0.36354	0.067856	6.23718	7.66707	0.612448
141.449997	-0.215238	0.238823	1.791871	-0.365724	0.067899	6.42267	7.63356	0.433728
141.550003	-0.063081	0.192203	1.787358	-0.364606	0.068236	6.62909	7.73783	-0.333331
141.649994	0.07748	0.139478	1.785119	-0.359175	0.068552	7.3628	8.37331	-1.493457
141.75	0.141051	0.082526	1.785666	-0.349996	0.068835	7.49706	9.21849	-2.580843
141.850006	0.12894	0.010104	1.788898	-0.338003	0.068933	7.41193	9.01541	-3.353627
141.949997	0.002777	-0.057783	1.794502	-0.325377	0.068745	8.06797	9.40744	-3.707565
142.050003	-0.143709	-0.072826	1.801853	-0.314954	0.068319	8.00071	9.74702	-3.680685
142.149994	-0.231854	-0.082606	1.810034	-0.30856	0.067967	8.14854	9.50079	-3.149026
142.25	-0.208396	-0.142876	1.817855	-0.30761	0.068019	8.28025	9.05352	-2.173208
142.350006	-0.109549	-0.183725	1.824724	-0.311873	0.068674	8.12069	8.56814	-0.88894
142.449997	0.06131	-0.16473	1.830757	-0.320532	0.069842	7.55013	8.26593	0.317829
142.550003	0.21167	-0.136025	1.835716	-0.332051	0.071013	7.0146	8.11541	1.221575
142.649994	0.25895	-0.178615	1.839755	-0.344779	0.072091	6.89208	7.99626	1.543902
142.75	0.153017	-0.233867	1.843456	-0.356789	0.073036	6.4288	7.98256	1.307357
142.850006	-0.04419	-0.252621	1.84613	-0.367047	0.073706	6.14523	8.14849	0.680998
142.949997	-0.330946	-0.258784	1.84681	-0.374642	0.073772	6.12062	8.24752	-0.187091
143.050003	-0.578965	-0.310618	1.845004	-0.379164	0.073321	6.74565	8.4233	-0.959784
143.149994	-0.649869	-0.372149	1.841197	-0.380235	0.072696	7.24414	8.69993	-1.359746
143.25	-0.563787	-0.375231	1.835992	-0.378921	0.071973	7.35334	8.23103	-1.411991
143.350006	-0.363851	-0.326527	1.830917	-0.375589	0.071316	7.72327	8.33391	-1.356433
143.449997	-0.018248	-0.304858	1.827363	-0.370294	0.070928	7.5651	8.36314	-1.362418
143.550003	0.257213	-0.247284	1.825671	-0.36428	0.070489	7.54522	8.41559	-1.438219
143.649994	0.430074	-0.172745	1.825234	-0.358495	0.070173	7.2839	8.51815	-1.595964
143.75	0.401206	-0.10015	1.824935	-0.354298	0.069758	6.95225	8.45392	-1.681495
143.850006	0.223963	-0.067325	1.823691	-0.352052	0.069135	6.75231	8.48443	-1.570288
143.949997	-0.053293	-0.073711	1.821074	-0.351899	0.06857	6.81098	8.40456	-1.265202
144.050003	-0.304731	-0.111191	1.817515	-0.352523	0.068229	6.97799	8.38251	-0.893572
144.149994	-0.45708	-0.119486	1.814252	-0.353158	0.068129	7.09254	8.45295	-0.555971
144.25	-0.484673	-0.068426	1.811356	-0.3532	0.068041	7.11645	8.41752	-0.452558
144.350006	-0.362538	0.002555	1.809429	-0.351836	0.068019	7.20087	8.31228	-0.609381
144.449997	-0.15485	0.060108	1.808339	-0.350116	0.068065	7.26367	8.27278	-0.92049
144.550003	0.032927	0.085664	1.807381	-0.348723	0.068171	7.14334	8.34879	-1.191315
144.649994	0.193694	0.037355	1.805389	-0.348342	0.068202	6.92492	8.27589	-1.239585
144.75	0.221315	-0.09115	1.801576	-0.349734	0.067696	6.92948	8.33466	-1.001788
144.850006	0.107328	-0.188288	1.795837	-0.352673	0.066822	6.69241	8.39579	-0.587984
144.949997	-0.028949	-0.274204	1.789021	-0.355859	0.065808	6.49203	8.23296	-0.154859
145.050003	-0.194011	-0.273444	1.782093	-0.357886	0.064988	6.51428	8.07056	0.018539
145.149994	-0.275956	-0.207337	1.776794	-0.357198	0.064434	6.54659	8.02356	-0.34229
145.25	-0.264638	-0.078066	1.774699	-0.352806	0.064015	6.89147	8.28392	-1.171982
145.350006	-0.197974	0.036077	1.776424	-0.34441	0.063464	7.49942	8.67166	-2.228274
145.449997	-0.123301	0.101156	1.782051	-0.332659	0.062793	7.38776	8.90343	-3.183159
145.550003	-0.049182	0.119388	1.792054	-0.318731	0.061937	8.04441	9.48474	-3.936554
145.649994	-0.017832	0.145501	1.805723	-0.305599	0.060928	8.73775	10.2689	-4.398568
145.75	-0.004168	0.17098	1.821447	-0.295142	0.0597	8.90914	10.68524	-4.419072
145.850006	0.016863	0.215918	1.837642	-0.290143	0.058373	9.20944	10.96486	-3.806321
145.949997	0.021966	0.270399	1.85255	-0.291427	0.057111	9.13473	10.9397	-2.395268
146.050003	0.102111	0.36222	1.86419	-0.299091	0.056198	8.7247	10.22223	-0.661799
146.149994	0.129398	0.422731	1.873767	-0.312059	0.05599	8.09477	9.38496	1.141353
146.25	0.202491	0.470323	1.881333	-0.328022	0.05639	7.42586	8.7603	2.562413
146.350006	0.155267	0.561803	1.886735	-0.345378	0.05701	6.45849	8.2321	3.291875
146.449997	0.025264	0.611913	1.889969	-0.362538	0.057391	5.52659	7.65091	3.292646
146.550003	-0.183613	0.663617	1.89026	-0.37885	0.057226	4.93072	7.25256	2.752855
146.649994	-0.419962	0.741077	1.886258	-0.393533	0.056466	4.7187	7.17612	1.877125
146.75	-0.579444	0.793016	1.876375	-0.405958	0.055373	4.8435	7.07592	1.045763
146.850006	-0.535916	0.736308	1.860895	-0.416622	0.054293	5.24083	6.98139	0.483942
146.949997	-0.388823	0.608617	1.840389	-0.42462	0.053208	5.60015	7.17024	0.340976
147.050003	-0.115522	0.482507	1.817102	-0.429424	0.052182	5.695	7.4489	0.315084
147.149994	0.143526	0.382189	1.794422	-0.428824	0.051271	6.00773	7.48658	0.038143
147.25	0.314088	0.295616	1.775972	-0.422125	0.050301	6.18876	7.88279	-0.76875
147.350006	0.35002	0.286432	1.764353	-0.407716	0.049555	6.49361	8.3824	-2.139289
147.449997	0.297478	0.28875	1.760158	-0.387402	0.049009	6.81107	8.84734	-3.783216
147.550003	0.172291	0.302731	1.763373	-0.362973	0.048828	7.14369	9.45166	-5.251697
147.649994	0.016982	0.322438	1.772684	-0.337249	0.048687	7.86164	10.41514	-6.214443
147.75	-0.079266	0.34128	1.785998	-0.313426	0.048757	8.65736	11.43857	-6.40518
147.850006	-0.1325	0.348216	1.800886	-0.294501	0.048931	9.30954	11.95018	-5.711095
147.949997	-0.101924	0.329146	1.814986	-0.28293	0.049327	10.475	12.66305	-4.062959
148.050003	0.004138	0.310033	1.826803	-0.279772	0.049698	11.51445	12.99973	-1.72234
148.149994	0.065736	0.290365	1.835524	-0.283863	0.050028	10.95422	11.92427	0.647864
148.25	0.118823	0.218675	1.84231	-0.293524	0.05039	8.97018	9.99399	2.62271
148.350006	0.145462	0.161935	1.848752	-0.305744	0.051028	7.3579	8.92014	3.784111
148.449997	0.09802	0.150775	1.854042	-0.31881	0.05191	6.18639	7.91255	3.75325
148.550003	0.015947	0.14346	1.858604	-0.331726	0.052801	5.37894	7.13159	2.720064
148.649994	-0.076511	0.136634	1.861208	-0.343233	0.053696	5.08109	7.00313	1.148179
148.75	-0.208499	0.122717	1.860048	-0.352754	0.054226	5.23365	7.01619	-0.478954
148.850006	-0.345528	0.02725	1.854913	-0.359473	0.054556	6.34814	8.1319	-1.645163
148.949997	-0.387674	-0.106754	1.847206	-0.363585	0.054907	6.211	8.55776	-2.046373
149.050003	-0.358828	-0.199548	1.840124	-0.364231	0.055091	7.42209	8.31539	-1.933435
149.149994	-0.205121	-0.260684	1.835554	-0.362368	0.055307	7.72546	9.22888	-1.80718
149.25	-0.095589	-0.283719	1.83489	-0.358691	0.056018	7.20324	8.84316	-2.15733
149.350006	0.06022	-0.240916	1.838604	-0.352508	0.056553	7.5651	8.9287	-2.665715
149.449997	0.146188	-0.18715	1.845642	-0.345688	0.05687	7.53761	9.13617	-3.160634
149.550003	0.146024	-0.227679	1.854965	-0.339711	0.057458	7.74069	9.19933	-3.263515
149.649994	0.069701	-0.236224	1.863063	-0.336596	0.057922	7.76215	9.42382	-2.957544
149.75	-0.019171	-0.244758	1.868705	-0.336609	0.058279	7.86786	9.57295	-2.02763
149.850006	-0.16051	-0.245357	1.871341	-0.340759	0.058565	7.81189	9.39342	-0.564051
149.949997	-0.256856	-0.237178	1.870299	-0.348412	0.058539	7.37191	9.03747	1.129961
150.050003	-0.277969	-0.205433	1.865703	-0.358628	0.058426	6.94769	8.42319	2.615422
150.149994	-0.232728	-0.160133	1.858769	-0.369857	0.058637	6.48739	7.70829	3.424636
150.25	-0.109795	-0.101126	1.850732	-0.380181	0.059161	5.98488	7.04423	3.35591
150.350006	0.003881	-0.049979	1.841678	-0.38852	0.059873	5.66163	6.78506	2.420084
150.449997	0.040884	0.000434	1.831241	-0.393835	0.060144	5.39181	6.84983	0.818053
150.550003	0.004404	0.012398	1.819867	-0.395529	0.059959	6.39228	7.59674	-0.852778
150.649994	-0.031989	-0.043594	1.807727	-0.39424	0.059541	6.29139	8.48325	-2.105355
150.75	-0.07702	-0.129479	1.795426	-0.389152	0.059469	6.16283	7.81705	-2.707697
150.850006	0.009158	-0.184049	1.784772	-0.380875	0.059882	7.25438	8.11038	-2.999154
150.949997	0.100321	-0.208106	1.777804	-0.370875	0.061371	7.10673	8.46644	-3.153112
151.050003	0.145344	-0.175626	1.774378	-0.358916	0.06269	7.03746	8.43679	-3.108261
151.149994	0.08572	-0.185238	1.774693	-0.346722	0.06398	7.24098	8.67391	-3.184149
151.25	-0.09031	-0.203637	1.779007	-0.33405	0.064725	7.29756	9.19708	-3.237978
151.350006	-0.298364	-0.147539	1.7872	-0.322429	0.064906	7.55127	9.6421	-3.325316
151.449997	-0.459047	-0.115288	1.798923	-0.31185	0.064836	7.86173	9.86156	-3.369176
151.550003	-0.498885	-0.117973	1.813151	-0.303485	0.064726	8.49052	9.99688	-3.324231
151.649994	-0.417151	-0.110385	1.828864	-0.298107	0.064544	9.22581	9.94903	-3.030201
151.75	-0.188836	-0.134662	1.844362	-0.296701	0.064741	9.56508	9.79797	-2.525058
151.850006	0.081062	-0.04917	1.858379	-0.299778	0.064662	9.70783	9.53462	-1.667645
151.949997	0.308812	-0.028282	1.870895	-0.306524	0.064964	9.38932	9.4037	-0.166494
152.050003	0.453725	-0.007165	1.879484	-0.318663	0.065528	8.48614	9.14463	1.252007
152.149994	0.456672	0.046595	1.882732	-0.333668	0.066433	7.27645	8.70528	2.565705
152.25	0.318636	0.030137	1.881723	-0.350215	0.067526	6.56113	8.17793	3.469848
152.350006	0.057673	-0.068299	1.877839	-0.36565	0.068712	5.89975	7.6493	3.681794
152.449997	-0.223547	-0.208673	1.871498	-0.377775	0.069977	5.48771	7.47555	2.994627
152.550003	-0.560499	-0.278673	1.863706	-0.384914	0.070737	5.29942	7.4079	1.483627
152.649994	-0.728418	-0.31647	1.85623	-0.385346	0.071153	5.96798	8.29098	-0.508624
152.75	-0.761527	-0.311838	1.85039	-0.37989	0.071116	7.90814	9.70666	-2.37901
152.850006	-0.637584	-0.27155	1.846339	-0.369089	0.070452	7.3551	8.5417	-3.783185
152.949997	-0.423274	-0.23759	1.846405	-0.355122	0.069833	8.41197	8.95921	-4.596171
153.050003	-0.109803	-0.175545	1.850204	-0.339917	0.068579	9.15304	9.60795	-4.657219
153.149994	0.193448	-0.126024	1.85586	-0.328885	0.06763	8.99777	9.56867	-4.336082
153.25	0.412125	-0.071481	1.861778	-0.323937	0.066766	9.19175	9.41815	-3.272725
153.350006	0.510843	0.014133	1.865318	-0.326123	0.066261	8.60446	9.48838	-1.476994
153.449997	0.481041	0.078891	1.866037	-0.334875	0.066213	7.68097	8.77604	0.629864
153.550003	0.316006	0.082844	1.862823	-0.348296	0.066537	6.58267	8.03213	2.462614
153.649994	0.060698	0.040855	1.85797	-0.363531	0.067325	5.67582	7.63207	3.505111
153.75	-0.278215	0.047831	1.853042	-0.377122	0.068076	4.93895	7.24753	3.345203
153.850006	-0.528961	0.106847	1.850106	-0.386311	0.06866	4.92293	7.08063	1.966848
153.949997	-0.658652	0.170448	1.849727	-0.389666	0.068871	4.94281	7.13448	-0.268453
154.050003	-0.636205	0.198725	1.85214	-0.387141	0.068723	7.07529	8.32267	-2.710399
154.149994	-0.461422	0.161746	1.855816	-0.378996	0.068607	7.75427	9.51054	-4.397652
154.25	-0.181834	0.091063	1.86019	-0.3672	0.068285	7.82135	8.41024	-5.022618
154.350006	0.117809	0.066794	1.864921	-0.354989	0.067954	9.66781	9.64692	-4.684669
154.449997	0.324193	0.065494	1.869419	-0.34526	0.067547	9.21881	10.02739	-3.513681
154.550003	0.38634	0.11995	1.873068	-0.339456	0.067236	9.67438	10.08713	-1.767027
154.649994	0.301817	0.179633	1.875355	-0.337414	0.066922	9.16153	10.35155	0.048478
154.75	0.115473	0.168594	1.876887	-0.338077	0.066936	8.41538	9.70826	1.423741
154.850006	-0.068911	0.097395	1.878882	-0.338971	0.06745	7.85192	9.15041	1.967118
154.949997	-0.223754	0.049615	1.882655	-0.339005	0.068379	7.36324	8.75913	1.470565
155.050003	-0.313782	0.085326	1.888466	-0.336597	0.069538	7.58647	8.9059	0.061156
155.149994	-0.33142	0.160645	1.896576	-0.331565	0.070489	8.24654	9.47103	-1.785449
155.25	-0.320458	0.225175	1.905403	-0.324941	0.071138	9.72474	10.66447	-3.325402
155.350006	-0.274119	0.334002	1.913058	-0.317502	0.071445	9.29903	10.45978	-4.032271
155.449997	-0.245264	0.449255	1.918446	-0.312641	0.071438	10.09475	10.98659	-3.830853
155.550003	-0.261636	0.479327	1.921891	-0.312529	0.071555	10.20614	11.03605	-2.791015
155.649994	-0.235829	0.570916	1.921944	-0.317815	0.071034	9.36646	10.44768	-0.948315
155.75	-0.215396	0.668987	1.917988	-0.329208	0.070286	8.41565	9.87623	1.20882
155.850006	-0.238052	0.691203	1.910506	-0.34477	0.06932	6.91038	8.46741	3.078619
155.949997	-0.239832	0.644555	1.900837	-0.361637	0.068134	5.71584	7.30759	4.078444
156.050003	-0.303579	0.695738	1.890438	-0.377578	0.066987	4.62096	6.47921	3.665511
156.149994	-0.131295	0.664569	1.881932	-0.387763	0.066128	4.54722	6.27505	2.395607
156.25	-0.042014	0.662861	1.873983	-0.393941	0.065709	4.54215	6.33244	0.100602
156.350006	-0.034029	0.595005	1.866441	-0.394575	0.065346	6.2216	7.4459	-2.249537
156.449997	-0.007304	0.494693	1.858734	-0.389749	0.065225	6.84032	9.22738	-3.886728
156.550003	-0.054733	0.458204	1.851554	-0.380998	0.065011	6.51296	8.24891	-4.477452
156.649994	-0.072702	0.452769	1.846104	-0.370717	0.064525	7.82591	9.14024	-4.292009
156.75	-0.142137	0.425192	1.843951	-0.36114	0.063868	7.65102	9.74092	-3.748063
156.850006	-0.160514	0.361928	1.845474	-0.352568	0.063141	7.6878	9.15009	-2.991332
156.949997	-0.099361	0.334344	1.850019	-0.345895	0.062658	8.20371	9.53537	-2.299289
157.050003	0.005113	0.258061	1.857087	-0.341208	0.062582	8.34497	9.33786	-1.661075
157.149994	0.115074	0.128741	1.865387	-0.338686	0.062982	8.3899	9.05053	-1.12772
157.25	0.126914	0.03994	1.872807	-0.337854	0.06332	7.89895	9.06616	-0.716511
157.350006	0.031634	-0.035859	1.878433	-0.338906	0.063622	7.67081	9.13017	-0.288191
157.449997	-0.100212	-0.095993	1.881745	-0.341317	0.063642	7.63236	9.26624	0.101823
157.550003	-0.27411	-0.14201	1.882767	-0.34428	0.063383	7.76452	9.22727	0.383252
157.649994	-0.358093	-0.199268	1.882364	-0.346609	0.063095	7.92233	9.14645	0.400155
157.75	-0.329508	-0.2508	1.881072	-0.347847	0.063076	7.88879	8.85986	0.115823
157.850006	-0.223289	-0.244785	1.879526	-0.348024	0.063295	7.82013	8.76812	-0.412903
157.949997	-0.059092	-0.239625	1.877606	-0.347078	0.063629	7.88949	8.96435	-1.022564
158.050003	0.071831	-0.236193	1.875038	-0.344719	0.064094	8.00894	9.14687	-1.480598
158.149994	0.141659	-0.198866	1.871976	-0.34143	0.064192	7.90525	9.32961	-1.740231
158.25	0.120979	-0.168071	1.868638	-0.336693	0.064108	8.01139	9.44566	-1.823519
158.350006	0.002332	-0.150262	1.865718	-0.332325	0.063901	7.90481	9.47863	-1.740196
158.449997	-0.124399	-0.130847	1.862743	-0.328995	0.063496	7.78842	9.41322	-1.522805
158.550003	-0.242607	-0.08291	1.86004	-0.326682	0.063019	7.65286	9.26335	-1.253907
158.649994	-0.276652	-0.025899	1.857236	-0.326673	0.062501	7.59882	9.01809	-0.958318
158.75	-0.205446	0.018361	1.854893	-0.328485	0.062084	7.53034	8.76384	-0.786313
158.850006	-0.105706	0.028751	1.853302	-0.332656	0.061674	7.43348	8.54598	-0.722752
158.949997	0.012303	0.012596	1.852427	-0.338502	0.061235	7.21375	8.43839	-0.768577
159.050003	0.052484	0.029069	1.850783	-0.346888	0.060547	6.69101	8.24002	-0.856855
159.149994	0.053534	0.094425	1.847619	-0.356798	0.059646	6.18989	8.08619	-0.862965
159.25	0.016312	0.134039	1.843031	-0.36797	0.058794	6.1081	7.99401	-0.745984
159.350006	-0.040079	0.151269	1.837452	-0.379122	0.058057	6.17903	7.95344	-0.593325
159.449997	-0.065557	0.156799	1.831601	-0.38746	0.05785	6.35436	8.00697	-0.434902
159.550003	-0.078877	0.128808	1.826043	-0.392158	0.057905	6.54458	8.16337	-0.525288
159.649994	-0.041511	0.052639	1.821864	-0.391053	0.058117	6.86099	8.36206	-0.949498
159.75	-0.047634	-0.008122	1.821012	-0.383968	0.058487	7.19474	8.8908	-1.622652
159.850006	-0.058228	0.021314	1.824132	-0.372066	0.058818	7.3903	9.13028	-2.317459
159.949997	-0.133196	0.101437	1.830014	-0.357355	0.059184	7.7555	9.67593	-2.900329
160.050003	-0.164166	0.136117	1.836946	-0.342689	0.059281	8.16649	10.0472	-3.224953
160.149994	-0.200211	0.120976	1.843372	-0.331036	0.059238	8.50506	10.21966	-3.029147
160.25	-0.166848	0.096644	1.847876	-0.324759	0.059095	8.63266	10.05876	-2.0616
160.350006	-0.078429	0.099387	1.848637	-0.32529	0.059119	8.17875	9.22074	-0.313639
160.449997	0.079906	0.089573	1.844221	-0.333008	0.059283	7.26734	8.29912	1.618021
160.550003	0.193591	0.037484	1.835616	-0.345212	0.059782	6.54712	7.61472	3.226213
160.649994	0.221284	-0.022361	1.824692	-0.358431	0.060296	5.64736	7.00259	3.867206
160.75	0.097224	-0.07119	1.814387	-0.369197	0.060972	4.98274	6.89939	3.173601
160.850006	-0.06137	-0.077497	1.806386	-0.373831	0.060824	4.63357	6.93772	1.383403
160.949997	-0.232306	-0.121195	1.802265	-0.372443	0.060841	5.75192	7.65176	-1.275211
161.050003	-0.286536	-0.143657	1.801964	-0.36472	0.060908	7.76784	9.91092	-3.751177
161.149994	-0.284296	-0.101615	1.805643	-0.351625	0.061167	7.06434	8.86436	-5.383875
