# Supplementary material for: Accurate time-series forecasting of floating platform motion via a reinforced fusion CNN–BiLSTM–attention model
Source: PLoS One. 2026 Feb 2;21(2):e0342081. doi: 10.1371/journal.pone.0342081 (PMC12863529; doi:10.1371/journal.pone.0342081)
Supplement: S1 Data — (ZIP) [file pone.0342081.s001.zip › S1 Dateset/Data for measured proportional model/data for dual-stage EWMA control limit/00_bainian_8.csv]

Time	Pitch	Yaw	Sway	Heave	Surge	Cable1	Cable2	Roll
161.25	-0.173553	-0.054902	1.812717	-0.335848	0.061577	8.17691	8.7861	-6.028074
161.350006	-0.021029	0.04335	1.822796	-0.32131	0.061882	9.32959	10.32189	-5.874871
161.449997	0.11476	0.150872	1.834371	-0.311058	0.062294	9.14612	10.48365	-4.882906
161.550003	0.169912	0.230719	1.845742	-0.30727	0.062399	9.78797	10.70354	-3.124902
161.649994	0.135799	0.317597	1.855903	-0.309144	0.062228	9.81345	11.23924	-0.805994
161.75	-0.015362	0.411124	1.863322	-0.315708	0.061699	8.51548	10.35765	1.251921
161.850006	-0.153503	0.472478	1.869018	-0.324709	0.06122	7.36026	9.34353	2.616384
161.949997	-0.234236	0.471264	1.875452	-0.333567	0.060784	6.93009	8.62702	2.885983
162.050003	-0.229079	0.488745	1.884068	-0.341207	0.060752	6.78086	8.23885	2.034557
162.149994	-0.127722	0.571691	1.894506	-0.346257	0.061052	6.75572	8.17044	0.433953
162.25	-0.018764	0.665511	1.904382	-0.349195	0.061525	7.0738	8.46366	-1.39271
162.350006	0.043156	0.707643	1.911557	-0.351011	0.061809	8.30416	9.52113	-2.763365
162.449997	0.008391	0.649073	1.914977	-0.353098	0.062158	7.6934	9.73642	-3.191452
162.550003	-0.023854	0.690971	1.913771	-0.35596	0.062239	8.15554	9.83855	-2.43662
162.649994	0.021919	0.75606	1.908137	-0.360623	0.062133	7.9028	9.66994	-0.82407
162.75	-0.075627	0.707796	1.899293	-0.368407	0.062149	7.25789	8.9302	0.979054
162.850006	-0.131978	0.653229	1.888484	-0.377292	0.06196	6.9251	8.70068	2.456655
162.949997	-0.211099	0.583603	1.877137	-0.386553	0.061926	6.16327	8.01253	3.059093
163.050003	-0.245546	0.478266	1.866961	-0.393834	0.061846	5.80999	7.41539	2.63099
163.149994	-0.250812	0.334878	1.858032	-0.398087	0.061915	5.46625	7.1575	1.231496
163.25	-0.161679	0.268021	1.8496	-0.399016	0.062136	5.7352	7.23779	-0.717706
163.350006	-0.050035	0.25262	1.841279	-0.396203	0.062639	7.14395	8.52093	-2.415557
163.449997	0.073722	0.168946	1.832668	-0.39084	0.06368	6.53065	8.39568	-3.422261
163.550003	0.168671	0.114365	1.823143	-0.382109	0.064577	7.16313	8.31453	-3.507599
163.649994	0.14789	0.134043	1.81417	-0.372346	0.06503	7.34564	9.02719	-2.993071
163.75	0.056312	0.10493	1.807644	-0.363434	0.065534	6.87798	8.7163	-2.347496
163.850006	-0.07231	0.048902	1.803561	-0.355032	0.065738	7.26612	8.63302	-1.771077
163.949997	-0.15485	-0.068579	1.802632	-0.346531	0.066034	7.20972	8.60754	-1.547803
164.050003	-0.197471	-0.17349	1.806407	-0.336827	0.066809	7.4834	8.57949	-1.834599
164.149994	-0.155743	-0.247594	1.815408	-0.325131	0.067844	8.00369	8.96306	-2.714902
164.25	-0.074995	-0.336167	1.829487	-0.311711	0.069185	9.22214	9.90588	-3.751152
164.350006	-0.010244	-0.372548	1.847248	-0.29847	0.070467	10.28347	10.3023	-4.595804
164.449997	-0.001679	-0.279359	1.868481	-0.285918	0.071557	11.58494	11.61596	-4.849163
164.550003	-0.056871	-0.068721	1.889991	-0.277247	0.072307	12.84438	13.24382	-4.646472
164.649994	-0.151527	0.172909	1.910079	-0.274217	0.072394	13.20283	14.18632	-3.810428
164.75	-0.265022	0.397373	1.927705	-0.277743	0.071998	13.40145	14.42312	-2.268375
164.850006	-0.323047	0.582296	1.941432	-0.289092	0.071138	12.24177	13.74922	-0.177184
164.949997	-0.37462	0.777638	1.950881	-0.307031	0.070391	10.05788	11.2038	2.047779
165.050003	-0.213917	0.895163	1.955074	-0.329693	0.069796	7.8365	8.77411	3.911762
165.149994	-0.008137	0.988238	1.954278	-0.353973	0.069506	6.09155	7.04648	5.139494
165.25	0.194439	1.064987	1.949385	-0.377802	0.06995	4.84122	5.89908	5.377489
165.350006	0.295815	1.174816	1.941755	-0.399247	0.070792	3.99383	5.6004	4.60111
165.449997	0.297398	1.286877	1.930588	-0.416012	0.071732	3.7889	5.44443	2.806734
165.550003	-0.011876	1.382602	1.917217	-0.425899	0.072076	3.79311	5.9585	0.753505
165.649994	-0.423407	1.415365	1.901868	-0.429535	0.071747	4.82572	6.42793	-1.503764
165.75	-0.608835	1.297505	1.885766	-0.424691	0.071092	5.50645	8.28102	-2.854468
165.850006	-0.756286	1.212916	1.869152	-0.41462	0.070488	5.27455	8.78803	-3.436373
165.949997	-0.696773	1.065858	1.85436	-0.399846	0.069618	7.49128	8.92881	-3.413846
166.050003	-0.45173	0.938832	1.843216	-0.382715	0.068736	8.39314	9.43549	-3.283592
166.149994	-0.064174	0.793169	1.836436	-0.364037	0.06807	8.2059	8.98116	-3.252461
166.25	0.273846	0.656604	1.834358	-0.346016	0.067272	9.01379	9.32662	-3.351429
166.350006	0.482796	0.499192	1.836986	-0.329699	0.066987	9.12046	9.70591	-3.659077
166.449997	0.492576	0.390209	1.84374	-0.315309	0.066475	9.2809	10.24182	-3.831716
166.550003	0.37278	0.341351	1.854007	-0.304074	0.065753	8.98042	10.93917	-3.982243
166.649994	0.132147	0.254346	1.8672	-0.295001	0.065071	9.10347	11.1825	-3.648157
166.75	-0.052303	0.141855	1.881017	-0.290637	0.064734	9.44186	11.269	-3.313403
166.850006	-0.188843	0.038729	1.89496	-0.29017	0.06479	10.09448	11.10467	-2.678864
166.949997	-0.209239	0.013242	1.908147	-0.294032	0.06505	10.35888	10.80663	-1.690388
167.050003	-0.077813	0.051161	1.918828	-0.301911	0.065535	10.24634	10.35679	-0.541269
167.149994	0.043061	0.052046	1.926866	-0.314136	0.066181	9.65949	9.73032	0.741841
167.25	0.117206	0.04443	1.931559	-0.33033	0.066714	8.56873	9.20115	1.953582
167.350006	0.105531	0.095842	1.93233	-0.349094	0.067173	6.85337	8.50434	2.878311
167.449997	-0.052624	0.173898	1.928864	-0.369684	0.067137	5.20037	7.80528	3.314032
167.550003	-0.276125	0.18452	1.921891	-0.389311	0.066702	4.40342	6.97219	3.163143
167.649994	-0.49319	0.166538	1.912276	-0.405885	0.065806	4.3458	6.74845	2.282049
167.75	-0.573311	0.153576	1.90183	-0.416705	0.064603	4.45553	6.82916	0.933299
167.850006	-0.512554	0.101494	1.890929	-0.421808	0.063159	5.51486	7.36068	-0.643508
167.949997	-0.236152	-0.042673	1.878821	-0.420474	0.06212	6.36154	8.22514	-1.818056
168.050003	0.039581	-0.161391	1.865967	-0.41397	0.061371	6.53048	7.8557	-2.331144
168.149994	0.35243	-0.204411	1.85256	-0.403551	0.060938	7.88414	8.54438	-2.329639
168.25	0.494483	-0.237459	1.839659	-0.390604	0.06076	7.42682	9.03383	-2.096689
168.350006	0.479593	-0.307658	1.828262	-0.376185	0.060899	7.4199	8.73954	-1.829592
168.449997	0.266199	-0.371893	1.81942	-0.360936	0.060903	7.6032	9.40445	-1.838629
168.550003	-0.07712	-0.399834	1.814859	-0.343879	0.060911	7.47026	9.81093	-2.170199
168.649994	-0.397309	-0.414945	1.815126	-0.325815	0.060702	7.876	10.31419	-2.939841
168.75	-0.617461	-0.445749	1.821044	-0.306827	0.060512	8.64904	10.98959	-3.850858
168.850006	-0.616765	-0.441608	1.832711	-0.288368	0.060386	9.76669	11.04279	-4.666797
168.949997	-0.388989	-0.430193	1.848454	-0.271772	0.06016	11.70168	11.76241	-5.233607
169.050003	-0.079154	-0.416512	1.867392	-0.258606	0.060245	13.78425	12.35163	-5.239344
169.149994	0.229116	-0.333657	1.886953	-0.251548	0.060285	15.5173	12.65706	-4.786237
169.25	0.392208	-0.168487	1.905198	-0.252049	0.060121	16.37572	13.38523	-3.670983
169.350006	0.322522	0.00653	1.920366	-0.260734	0.059997	14.34447	13.90605	-1.866042
169.449997	0.123311	0.153598	1.931449	-0.277854	0.059824	10.43515	12.66626	0.423098
169.550003	-0.167782	0.286875	1.938303	-0.301877	0.0597	7.23958	10.36557	2.776377
169.649994	-0.396472	0.432125	1.940788	-0.330765	0.059791	5.16753	8.34986	4.55403
169.75	-0.565918	0.521592	1.939517	-0.361369	0.059387	4.07466	6.38393	5.514368
169.850006	-0.610749	0.474454	1.934876	-0.391062	0.059244	3.75632	5.47451	5.515611
169.949997	-0.460126	0.483797	1.926345	-0.417615	0.059169	3.46881	4.93753	4.329023
170.050003	-0.196529	0.543578	1.913778	-0.438762	0.059222	3.60753	4.84011	2.422307
170.149994	-0.111979	0.539614	1.897875	-0.453177	0.059551	3.77743	5.36232	0.249037
170.25	-0.03356	0.459412	1.878496	-0.458726	0.059173	4.6757	5.88741	-1.44154
170.350006	-0.176568	0.407581	1.855993	-0.456796	0.05824	4.75382	6.96876	-2.465683
170.449997	-0.234882	0.343533	1.834791	-0.445411	0.056608	4.74751	7.35383	-2.519028
170.550003	-0.378885	0.400791	1.817368	-0.428051	0.055037	6.39719	8.75099	-2.838269
170.649994	-0.40988	0.443742	1.808185	-0.404833	0.053723	7.51659	9.90096	-3.496009
170.75	-0.313101	0.450454	1.809196	-0.378387	0.052693	8.07059	9.85482	-4.575677
170.850006	-0.05106	0.434449	1.818911	-0.350913	0.052324	8.87472	10.42188	-5.70953
170.949997	0.218247	0.377249	1.834779	-0.326412	0.052404	9.92336	10.92182	-6.414126
171.050003	0.41329	0.241675	1.85364	-0.306959	0.05266	10.90097	11.40442	-6.258446
171.149994	0.542936	0.185742	1.871863	-0.295232	0.052992	11.53292	12.34981	-5.054291
171.25	0.470534	0.17487	1.885281	-0.292902	0.053179	12.35062	13.45086	-2.705396
171.350006	0.255819	0.112277	1.89231	-0.299008	0.053631	11.72953	13.26212	0.405414
171.449997	0.014666	-0.025931	1.893475	-0.311706	0.054046	9.50623	10.74133	3.484272
171.550003	-0.268884	-0.120039	1.890843	-0.327109	0.054762	7.09736	8.86779	5.665271
171.649994	-0.4396	-0.110096	1.887289	-0.34124	0.055704	5.46047	7.67649	6.166598
171.75	-0.454933	-0.039345	1.884679	-0.349937	0.056999	5.05744	6.76386	4.689127
171.850006	-0.341449	-0.038455	1.885638	-0.352107	0.058361	5.04842	6.44452	1.631068
171.949997	-0.244404	-0.063563	1.890774	-0.346508	0.059297	7.13756	7.74008	-2.189292
172.050003	-0.198656	-0.068404	1.898814	-0.33466	0.059462	10.8338	13.02596	-5.343006
172.149994	-0.175915	0.009292	1.909252	-0.318162	0.058753	8.5598	11.34361	-7.104311
172.25	-0.16658	0.061817	1.923021	-0.30127	0.057599	11.27063	11.71241	-7.482318
172.350006	-0.038121	0.045415	1.940247	-0.289003	0.05671	13.94372	16.20653	-6.867835
172.449997	0.072946	0.075297	1.958756	-0.285011	0.056099	15.43988	14.83592	-5.320938
172.550003	0.231072	0.175283	1.9754	-0.291491	0.055958	18.08556	16.30084	-2.954486
172.649994	0.301521	0.286223	1.987152	-0.307449	0.055986	16.04389	15.40865	0.13482
172.75	0.233924	0.376448	1.992396	-0.331091	0.056571	9.86162	10.26194	3.356608
172.850006	0.103452	0.403506	1.990443	-0.359739	0.057326	5.68011	7.98106	6.021845
172.949997	-0.141638	0.414914	1.982436	-0.388698	0.057895	3.85625	5.88752	7.478859
173.050003	-0.561786	0.426027	1.971299	-0.414951	0.058113	3.21405	5.56111	7.358388
173.149994	-0.652333	0.474715	1.959107	-0.432481	0.05771	3.15564	5.08687	5.351635
173.25	-0.810345	0.554401	1.94675	-0.441241	0.05677	3.3547	5.42569	2.115259
173.350006	-0.635364	0.657887	1.933628	-0.43971	0.055627	3.86238	5.54955	-1.447262
173.449997	-0.524166	0.559323	1.919767	-0.430193	0.054096	5.85176	7.61751	-4.307597
173.550003	-0.155009	0.394706	1.905491	-0.414083	0.05276	5.58115	8.91928	-5.468551
173.649994	0.339915	0.273569	1.891781	-0.394544	0.051386	6.5578	8.27246	-5.094188
173.75	0.385213	0.254918	1.880837	-0.378217	0.050354	9.97599	10.81798	-4.599948
173.850006	0.597602	0.142769	1.87444	-0.360335	0.04908	8.82279	10.79036	-3.480171
173.949997	0.562734	0.026172	1.871882	-0.346031	0.048548	8.55892	10.09194	-2.729811
174.050003	0.421687	-0.066105	1.873241	-0.335066	0.048991	8.7529	10.75953	-2.233844
174.149994	0.274697	-0.170083	1.87831	-0.326778	0.050452	8.37808	10.20146	-2.118339
174.25	0.106297	-0.264232	1.886875	-0.320822	0.052471	8.43824	9.86189	-2.306306
174.350006	-0.093102	-0.309621	1.897916	-0.316387	0.054638	8.31686	10.36011	-2.681425
174.449997	-0.305298	-0.288709	1.910277	-0.313593	0.05663	8.79809	10.8531	-2.980173
174.550003	-0.476655	-0.260038	1.923175	-0.312292	0.058116	9.25331	11.15541	-3.059771
174.649994	-0.579671	-0.326318	1.935582	-0.312824	0.058984	10.23933	11.26771	-2.726783
174.75	-0.673284	-0.411325	1.945929	-0.316209	0.059619	10.60409	11.39768	-2.100643
174.850006	-0.532629	-0.387658	1.953743	-0.32219	0.059506	10.54305	11.18336	-1.105945
174.949997	-0.223179	-0.269506	1.958933	-0.329805	0.058758	10.09895	10.71671	0.228893
175.050003	0.049882	-0.143957	1.961123	-0.339986	0.058259	9.27661	10.12342	1.352947
175.149994	0.28651	0.008502	1.959602	-0.35213	0.058051	8.16728	9.29001	2.153451
175.25	0.413873	0.157934	1.955466	-0.364098	0.058187	7.18424	8.522	2.405281
175.350006	0.460217	0.25314	1.949404	-0.374398	0.058575	6.36146	8.13265	2.030749
175.449997	0.344081	0.289625	1.941804	-0.381962	0.058975	6.14251	8.13886	1.093501
175.550003	0.095425	0.239108	1.932723	-0.385326	0.059267	6.07289	8.21594	-0.071647
175.649994	-0.228511	0.151379	1.923115	-0.385587	0.060086	7.23731	9.5358	-1.418328
175.75	-0.321889	0.174867	1.912374	-0.380083	0.060559	7.75742	10.12599	-2.172455
175.850006	-0.514894	0.118648	1.901898	-0.372424	0.061721	7.8323	9.4113	-2.574619
175.949997	-0.50621	0.10191	1.89188	-0.361694	0.062708	8.58187	9.80418	-2.581457
176.050003	-0.301852	0.202826	1.883458	-0.348528	0.063354	8.3518	9.74273	-2.414938
176.149994	-0.155035	0.227947	1.878544	-0.335887	0.064106	9.0462	10.07064	-2.439536
176.25	-0.016179	0.208205	1.877614	-0.323839	0.064677	9.25288	10.23101	-2.595199
176.350006	0.081988	0.184049	1.880028	-0.313398	0.065083	9.26251	9.97344	-2.812398
176.449997	0.130788	0.173591	1.884269	-0.305679	0.065517	9.03201	10.14076	-2.980674
176.550003	0.108103	0.186772	1.889461	-0.302404	0.065868	8.86964	10.2172	-2.786768
176.649994	0.056403	0.23453	1.893643	-0.303813	0.066535	8.56601	9.85825	-2.19102
176.75	-0.019296	0.269794	1.89521	-0.311003	0.067358	8.12384	9.33936	-1.10121
176.850006	-0.11297	0.281467	1.893954	-0.323677	0.06837	7.63254	8.81244	0.295916
176.949997	-0.182233	0.310271	1.890079	-0.340839	0.069282	6.72367	8.20127	1.718959
177.050003	-0.220335	0.377114	1.883234	-0.36089	0.069963	5.91639	7.63185	2.731505
177.149994	-0.247722	0.418953	1.874674	-0.380555	0.070624	5.02259	6.84351	3.030107
177.25	-0.212684	0.470048	1.865382	-0.396836	0.07129	4.93142	6.54858	2.422259
177.350006	-0.118926	0.464817	1.856504	-0.40739	0.071929	4.9922	6.69181	1.05054
177.449997	-0.058338	0.365182	1.848813	-0.410675	0.072512	6.24945	7.19165	-0.756233
177.550003	0.021866	0.191582	1.842764	-0.406589	0.073275	6.97431	8.77829	-2.347054
177.649994	0.023862	0.119834	1.838211	-0.396048	0.074176	6.93596	8.51708	-3.314657
177.75	0.017719	0.200056	1.835681	-0.381777	0.074679	8.08329	9.01798	-3.849123
177.850006	-0.03189	0.262641	1.835697	-0.365942	0.075155	7.92277	9.87859	-3.915649
177.949997	-0.151829	0.303289	1.837737	-0.352447	0.075419	8.25126	9.70751	-3.536721
178.050003	-0.245455	0.328884	1.840754	-0.343454	0.075484	8.46696	9.88801	-2.635425
178.149994	-0.223984	0.376218	1.842955	-0.340351	0.075499	8.27421	9.46161	-1.270529
178.25	-0.141402	0.416758	1.842201	-0.342898	0.075716	7.8485	8.58527	0.384846
178.350006	-0.007272	0.439304	1.838195	-0.349444	0.076115	6.99927	7.95794	1.905131
178.449997	0.120671	0.455929	1.831161	-0.35758	0.076822	6.57978	7.68163	2.873591
178.550003	0.120524	0.475553	1.822019	-0.363914	0.077389	6.1102	7.63656	2.963472
178.649994	0.046221	0.463656	1.813011	-0.366003	0.077924	6.25374	7.93867	2.051936
178.75	-0.05389	0.405762	1.806362	-0.362678	0.078477	6.44798	8.06478	0.22383
178.850006	-0.227653	0.369034	1.80312	-0.353983	0.078841	8.06543	9.42275	-1.943591
178.949997	-0.310072	0.409204	1.80261	-0.340982	0.079221	7.80664	9.77143	-3.745298
179.050003	-0.371121	0.507741	1.805615	-0.325953	0.079643	7.61423	8.63612	-4.830077
179.149994	-0.351685	0.613117	1.812032	-0.311615	0.079779	8.9066	9.54308	-5.235794
179.25	-0.257738	0.69371	1.821514	-0.300803	0.079505	9.1068	10.41396	-4.997738
179.350006	-0.156961	0.801019	1.831772	-0.295371	0.078795	9.11862	10.07353	-4.026912
179.449997	-0.00872	0.880812	1.841371	-0.296505	0.07799	9.49459	10.21773	-2.51688
179.550003	0.109942	0.898532	1.850353	-0.302507	0.077377	9.17808	9.6359	-0.585036
179.649994	0.225468	0.911033	1.857911	-0.312973	0.07705	8.25713	8.92667	1.041872
179.75	0.258614	0.936202	1.864357	-0.325903	0.07698	7.18012	8.64683	2.184947
179.850006	0.191433	0.988211	1.869496	-0.339516	0.077042	6.6332	8.30115	2.578839
179.949997	0.140008	1.004224	1.873613	-0.352529	0.077473	6.08918	7.8937	2.229351
180.050003	0.06105	0.977881	1.875571	-0.363614	0.078254	5.96911	7.55702	1.377411
180.149994	-0.053917	0.987457	1.87503	-0.372361	0.079326	6.04066	7.79704	0.263341
180.25	-0.154406	0.969512	1.871684	-0.377853	0.080259	6.64468	8.11263	-0.777057
180.350006	-0.305801	0.855438	1.865831	-0.380402	0.080778	7.01162	8.70517	-1.386819
180.449997	-0.439817	0.738762	1.85748	-0.380679	0.080615	6.86957	8.66792	-1.533158
180.550003	-0.519536	0.644697	1.849216	-0.378667	0.079811	7.50091	8.60133	-1.461754
180.649994	-0.50253	0.559679	1.843455	-0.374519	0.078756	7.28267	8.71545	-1.479607
180.75	-0.352039	0.506818	1.841146	-0.369202	0.077905	7.64278	8.8619	-1.952533
180.850006	-0.078376	0.486363	1.842986	-0.361015	0.077364	7.77783	8.75313	-2.499808
180.949997	0.241094	0.482187	1.848008	-0.35201	0.076955	8.02558	8.64201	-2.941163
181.050003	0.479021	0.429893	1.853944	-0.344324	0.077274	8.20073	8.69918	-3.208328
181.149994	0.571909	0.322282	1.858647	-0.339204	0.077785	8.27184	8.97955	-2.942059
181.25	0.455281	0.196913	1.860849	-0.33751	0.07822	8.06902	9.14795	-2.021923
181.350006	0.133143	0.070317	1.860841	-0.340084	0.078332	7.58078	9.13938	-0.655446
181.449997	-0.286325	-0.049165	1.85894	-0.346693	0.07803	7.20306	8.92881	0.845638
181.550003	-0.640826	-0.158577	1.855299	-0.35664	0.077424	6.55806	8.25341	2.060505
181.649994	-0.838215	-0.201145	1.850057	-0.368378	0.076593	6.03777	7.60316	2.645593
181.75	-0.808875	-0.199665	1.844045	-0.379496	0.07578	5.68554	7.01608	2.483
181.850006	-0.558833	-0.156709	1.8378	-0.38836	0.074702	5.90764	6.88291	1.60627
181.949997	-0.176365	-0.144783	1.8303	-0.393134	0.073346	6.10109	7.02657	0.325195
182.050003	0.171368	-0.154353	1.820294	-0.393371	0.071741	7.04849	7.71011	-0.980924
182.149994	0.446263	-0.205082	1.807968	-0.388731	0.070388	7.02099	8.32342	-1.834375
182.25	0.56661	-0.22741	1.795973	-0.379188	0.069562	6.95225	8.26186	-2.204402
182.350006	0.50548	-0.173975	1.786335	-0.366941	0.0691	7.41631	8.85515	-2.464521
182.449997	0.274186	-0.072295	1.780691	-0.352509	0.069141	7.00479	9.07258	-2.729873
182.550003	-0.028698	0.033598	1.780381	-0.337834	0.069279	7.32331	9.23873	-3.185411
182.649994	-0.29126	0.117938	1.785268	-0.323229	0.069369	7.58665	9.66255	-3.688703
182.75	-0.498743	0.191323	1.794586	-0.309178	0.069336	8.05606	10.08006	-4.134954
182.850006	-0.52997	0.245333	1.806713	-0.296269	0.068945	8.75089	10.4358	-4.329071
182.949997	-0.434923	0.290075	1.820389	-0.285368	0.068378	9.69514	10.94516	-4.156869
183.050003	-0.246211	0.341971	1.834271	-0.277311	0.067547	10.78914	11.2963	-3.526439
183.149994	-0.080801	0.389554	1.847324	-0.273914	0.066514	11.72279	11.84612	-2.561859
183.25	0.075644	0.431121	1.860508	-0.274313	0.0653	11.5373	11.66724	-1.232882
183.350006	0.151496	0.455455	1.871742	-0.280676	0.064314	10.17225	10.86573	0.023575
183.449997	0.184717	0.464696	1.881611	-0.292073	0.063673	8.60341	9.66405	1.122888
183.550003	0.300297	0.460752	1.889727	-0.307331	0.063119	7.19229	8.90461	1.972838
183.649994	0.163406	0.54728	1.895815	-0.327033	0.062773	5.98251	8.11905	2.076002
183.75	0.068372	0.65295	1.899204	-0.347208	0.062602	5.10754	7.38392	1.978847
183.850006	-0.091686	0.78034	1.89967	-0.367554	0.062387	4.72273	7.20589	1.642565
183.949997	-0.34235	0.813288	1.895972	-0.386884	0.062162	4.80286	7.15236	1.056192
184.050003	-0.463838	0.767574	1.887538	-0.402351	0.06144	5.0042	7.26434	0.759915
184.149994	-0.39387	0.743731	1.873899	-0.413722	0.060164	5.38761	7.41121	0.764729
184.25	-0.316819	0.627628	1.856587	-0.422399	0.059382	5.71733	7.40361	0.74954
184.350006	-0.163832	0.481555	1.83617	-0.427562	0.058795	6.01711	7.66739	0.766231
184.449997	0.041766	0.31629	1.815388	-0.428416	0.058412	6.16345	7.65134	0.593258
184.550003	0.197707	0.212205	1.795854	-0.425316	0.058166	6.10705	7.69908	0.062094
184.649994	0.243748	0.117113	1.778846	-0.418429	0.058024	6.04566	7.79661	-0.854931
184.75	0.182269	0.071121	1.765098	-0.408559	0.057841	6.10407	7.85206	-2.085356
184.850006	0.040302	0.053853	1.756047	-0.395625	0.057833	6.16222	8.01842	-3.193209
184.949997	-0.11639	0.051037	1.751583	-0.381007	0.058343	6.44238	8.2806	-4.212688
185.050003	-0.211391	0.052489	1.750639	-0.363993	0.058749	6.79907	8.60079	-4.648059
185.149994	-0.258649	0.030152	1.752606	-0.34597	0.059112	7.2155	8.80345	-4.550168
185.25	-0.242298	-0.052566	1.756543	-0.329446	0.059848	7.92504	9.28529	-4.084713
185.350006	-0.161843	-0.127242	1.761576	-0.313721	0.060196	8.72076	9.7802	-3.059332
185.449997	-0.076563	-0.205763	1.767133	-0.300928	0.060367	9.4656	10.18058	-1.985135
185.550003	-0.024127	-0.270443	1.774167	-0.291001	0.060494	9.8075	10.23989	-1.082109
185.649994	0.034425	-0.292979	1.783456	-0.283699	0.06053	9.67394	10.17255	-0.579166
185.75	0.027618	-0.261858	1.794638	-0.278734	0.060873	9.1364	9.99677	-0.461946
185.850006	0.031537	-0.179545	1.806361	-0.276539	0.061501	8.52783	9.64885	-0.667419
185.949997	0.00858	-0.119889	1.81669	-0.277412	0.06236	8.31073	9.38614	-0.889824
186.050003	-0.052547	-0.082088	1.824718	-0.282406	0.063171	8.21527	9.38293	-0.906433
186.149994	-0.129256	-0.05297	1.829055	-0.291019	0.063756	7.9479	9.27298	-0.612454
186.25	-0.20965	-0.058917	1.830242	-0.302976	0.064029	7.48506	8.77765	-0.092212
186.350006	-0.220498	-0.09552	1.828307	-0.317053	0.064275	7.00759	8.25833	0.517318
186.449997	-0.186844	-0.106626	1.825059	-0.332969	0.064491	6.57129	7.90238	1.040415
186.550003	-0.102078	-0.028766	1.820543	-0.349589	0.064859	6.02402	7.44954	1.262126
186.649994	-0.019176	0.077303	1.814757	-0.365495	0.065321	5.73292	7.27333	1.101986
186.75	0.040952	0.125783	1.807682	-0.379736	0.066038	5.64386	7.13726	0.698866
186.850006	0.027207	0.097234	1.798863	-0.392376	0.066814	5.73712	7.14893	0.092457
186.949997	-0.017932	0.07024	1.787755	-0.401644	0.067179	5.7267	7.47373	-0.323478
187.050003	-0.138728	0.022182	1.775108	-0.406974	0.067165	5.72907	7.499	-0.490017
187.149994	-0.308292	-0.06554	1.762575	-0.409744	0.067446	6.05433	7.63014	-0.761059
187.25	-0.444818	-0.026755	1.750623	-0.408277	0.066792	6.08165	7.79682	-0.888915
187.350006	-0.510376	0.047877	1.739902	-0.4048	0.066002	6.00502	7.6842	-1.251988
187.449997	-0.454913	0.056029	1.731273	-0.399515	0.064991	6.12754	7.48551	-1.683914
187.550003	-0.304831	0.040796	1.725623	-0.392628	0.063919	6.21152	7.53272	-2.069231
187.649994	-0.023739	0.025757	1.722247	-0.384359	0.062851	6.20198	7.64802	-2.412664
187.75	0.224413	-0.00867	1.720436	-0.375812	0.061846	6.28404	7.71942	-2.547633
187.850006	0.421337	-0.132475	1.719144	-0.366872	0.061091	6.54615	7.82958	-2.453545
187.949997	0.415339	-0.298029	1.718222	-0.359013	0.061131	6.67638	8.02688	-2.157025
188.050003	0.369881	-0.385411	1.716716	-0.351642	0.061451	6.61105	8.12259	-1.512815
188.149994	0.242708	-0.460479	1.714822	-0.345248	0.062251	6.55404	8.11948	-0.787146
188.25	0.101584	-0.495406	1.713016	-0.339154	0.06316	6.53179	8.18147	-0.136686
188.350006	-0.113944	-0.514017	1.712308	-0.334339	0.064294	6.45201	8.05493	0.029457
188.449997	-0.277858	-0.511436	1.713188	-0.329464	0.065566	6.47066	7.94638	-0.236272
188.550003	-0.338361	-0.515847	1.71579	-0.324467	0.066941	6.78515	7.90933	-0.873831
188.649994	-0.308576	-0.529856	1.720164	-0.319178	0.068417	7.17049	8.11284	-1.595737
188.75	-0.254513	-0.51801	1.725457	-0.31357	0.069824	7.07932	8.23692	-2.122533
188.850006	-0.235944	-0.469748	1.731426	-0.307513	0.070811	7.24957	8.56996	-2.473403
188.949997	-0.266449	-0.483831	1.738488	-0.301227	0.071062	7.56484	8.9075	-2.579247
189.050003	-0.301253	-0.472214	1.746662	-0.295046	0.070623	7.76662	9.02933	-2.536122
189.149994	-0.345833	-0.482852	1.756547	-0.289883	0.06979	7.9662	9.16197	-2.359703
189.25	-0.264129	-0.461	1.767613	-0.286481	0.068987	8.25871	9.22353	-2.146287
189.350006	-0.121417	-0.446391	1.780732	-0.285826	0.068454	8.31861	9.04121	-1.919137
189.449997	0.033078	-0.358052	1.795061	-0.288841	0.06818	8.14714	8.88095	-1.659799
189.550003	0.236128	-0.253774	1.80885	-0.296067	0.068462	7.7181	8.6085	-1.209642
189.649994	0.337909	-0.171444	1.82005	-0.309544	0.069028	7.29625	8.24216	-0.449041
189.75	0.281472	-0.116051	1.826608	-0.329028	0.069688	6.66596	8.03395	0.802213
189.850006	0.08173	-0.116378	1.82608	-0.354163	0.070192	5.64587	7.584	2.482736
189.949997	-0.229406	-0.188054	1.817441	-0.383155	0.070281	4.61229	6.73795	4.186395
190.050003	-0.49154	-0.265982	1.802398	-0.412862	0.070082	3.96151	6.14359	5.401017
190.149994	-0.676488	-0.31503	1.783298	-0.439393	0.06962	3.6832	5.57075	5.552849
190.25	-0.599839	-0.3871	1.762823	-0.458329	0.069288	3.79529	5.41359	4.305913
190.350006	-0.337513	-0.417867	1.743827	-0.467288	0.069298	4.02422	5.2953	1.81242
190.449997	0.064467	-0.470245	1.728273	-0.465349	0.06981	6.11195	7.40693	-1.193003
190.550003	0.4253	-0.511311	1.716476	-0.452959	0.070573	6.19865	7.88043	-3.807552
190.649994	0.608586	-0.564193	1.708341	-0.431087	0.071551	6.44894	7.7069	-5.616118
190.75	0.49928	-0.618389	1.704895	-0.403391	0.072332	6.7693	8.29976	-6.386728
190.850006	0.18113	-0.562097	1.706792	-0.373709	0.07276	7.89641	9.02516	-6.269241
190.949997	-0.134798	-0.44854	1.713564	-0.345789	0.072898	8.53203	11.18239	-5.607279
191.050003	-0.39998	-0.338714	1.724292	-0.322396	0.072928	8.51741	10.3478	-4.531817
191.149994	-0.476694	-0.246556	1.73771	-0.304556	0.073108	9.87073	10.82879	-3.251755
191.25	-0.250516	-0.125188	1.753123	-0.291376	0.073477	10.3594	10.70354	-1.950477
191.350006	-0.160788	0.013401	1.769833	-0.28439	0.073848	10.64359	9.9607	-1.126457
191.449997	0.083833	0.168578	1.787039	-0.279835	0.07452	10.27901	9.71051	-0.668794
191.550003	0.197309	0.28817	1.805603	-0.277752	0.075416	10.17935	9.71394	-0.618289
191.649994	0.197484	0.379083	1.825508	-0.277634	0.076552	9.74934	10.3417	-0.918436
191.75	0.065826	0.492099	1.844733	-0.278787	0.077235	9.46954	10.5936	-1.213057
191.850006	-0.139283	0.672287	1.861066	-0.281722	0.077131	9.16109	10.91647	-1.146026
191.949997	-0.388465	0.80203	1.872723	-0.288629	0.07696	9.08955	10.83404	-0.80351
192.050003	-0.586051	0.934725	1.878655	-0.299852	0.076511	8.62618	10.28453	0.175919
192.149994	-0.65684	1.119946	1.878117	-0.315485	0.075708	7.8238	9.54897	1.622611
192.25	-0.576497	1.283808	1.87099	-0.334463	0.074936	6.97309	8.47233	3.126084
192.350006	-0.348288	1.388984	1.859503	-0.354546	0.074333	6.03769	7.35865	4.103515
192.449997	-0.070714	1.525269	1.846916	-0.37304	0.073863	5.47632	6.54151	4.0082
192.550003	0.160918	1.658327	1.835508	-0.387651	0.07338	4.68516	6.33169	2.706743
192.649994	0.300636	1.711029	1.82611	-0.39757	0.072907	5.26316	6.26595	0.499453
192.75	0.285457	1.637757	1.817988	-0.402532	0.072442	6.21205	7.70294	-1.848705
192.850006	0.120932	1.592326	1.811181	-0.401885	0.071902	5.40512	8.43229	-3.45079
192.949997	-0.096242	1.603221	1.804559	-0.396752	0.071214	5.812	7.64952	-4.06078
193.050003	-0.234444	1.577992	1.798388	-0.388069	0.070361	7.06723	8.96981	-3.950173
193.149994	-0.25107	1.475513	1.793959	-0.378471	0.069693	7.25158	9.16475	-3.410322
193.25	-0.1572	1.35273	1.792247	-0.368811	0.069284	7.06496	8.4066	-2.65501
193.350006	0.005049	1.181887	1.793533	-0.360867	0.069009	7.4277	8.70988	-1.912957
193.449997	0.124985	0.975705	1.797311	-0.355312	0.068647	7.16059	8.6039	-1.313022
193.550003	0.121272	0.784777	1.802898	-0.352757	0.068106	6.79837	8.30972	-0.953547
193.649994	0.061402	0.628172	1.809582	-0.352779	0.067503	6.48301	8.34429	-0.757403
193.75	-0.016901	0.481657	1.816145	-0.354711	0.066904	6.58521	8.26218	-0.682397
193.850006	-0.073425	0.325163	1.821366	-0.358004	0.066465	6.6939	8.19902	-0.539245
193.949997	-0.112751	0.186465	1.82396	-0.361264	0.06615	6.97484	8.31817	-0.319494
194.050003	-0.071346	0.019455	1.824007	-0.363836	0.066029	7.28486	8.59255	-0.007562
194.149994	-0.002258	-0.156195	1.8214	-0.365394	0.066022	7.35352	8.60368	0.298014
194.25	0.104067	-0.325464	1.816165	-0.365484	0.066272	7.41036	8.40478	0.512962
194.350006	0.16281	-0.437481	1.80889	-0.36449	0.066961	7.03255	8.42159	0.505869
194.449997	0.145725	-0.517899	1.801168	-0.361034	0.067843	6.96573	8.38604	0.14827
194.550003	0.030562	-0.622652	1.795296	-0.355222	0.06885	7.20919	8.60261	-0.558303
194.649994	-0.149579	-0.696061	1.792764	-0.346079	0.069744	7.31507	8.89872	-1.560609
194.75	-0.336309	-0.697425	1.794186	-0.333809	0.070401	7.4615	9.02002	-2.666361
194.850006	-0.513976	-0.61263	1.799243	-0.319766	0.070513	7.76092	9.58579	-3.745007
194.949997	-0.612587	-0.564888	1.808263	-0.304893	0.070197	8.46539	10.26719	-4.576932
195.050003	-0.586285	-0.535408	1.820979	-0.29033	0.069482	9.62726	10.70108	-4.965661
195.149994	-0.448073	-0.464399	1.836278	-0.278572	0.068222	10.96552	11.39436	-4.838464
195.25	-0.235406	-0.348441	1.851899	-0.27158	0.066708	12.15804	11.73532	-3.974784
195.350006	0.038198	-0.180526	1.864857	-0.27179	0.065031	12.67956	11.76551	-2.442787
195.449997	0.26482	0.014386	1.873525	-0.281326	0.063554	11.32134	10.76049	-0.196538
195.550003	0.447335	0.198879	1.876822	-0.299491	0.062496	8.33359	9.19044	2.399493
195.649994	0.616995	0.324397	1.874467	-0.32419	0.061905	5.69666	7.70304	4.986485
195.75	0.367703	0.477484	1.867097	-0.354615	0.061395	4.0434	6.31734	6.173748
195.850006	0.108797	0.539928	1.857602	-0.383315	0.061217	3.18244	5.57128	6.049061
195.949997	-0.239801	0.580514	1.848986	-0.4061	0.060846	3.17508	5.22015	4.307938
196.050003	-0.541541	0.667247	1.842511	-0.420654	0.060041	3.20056	5.65714	1.382766
196.149994	-0.720921	0.738703	1.836908	-0.425649	0.058925	4.42681	6.21371	-1.865093
196.25	-0.661835	0.749892	1.830852	-0.422303	0.057779	5.42019	8.42673	-4.271594
196.350006	-0.477562	0.731196	1.824716	-0.413154	0.056774	4.8639	7.72167	-5.362122
196.449997	-0.054144	0.697157	1.818781	-0.400857	0.05518	5.99793	7.99487	-4.887889
196.550003	0.061031	0.645183	1.812701	-0.392056	0.053272	8.29838	10.00373	-3.44359
196.649994	0.289422	0.653934	1.806675	-0.385692	0.051061	7.22942	8.66535	-1.478333
196.75	0.404482	0.617457	1.799984	-0.383378	0.049574	6.65694	8.33626	0.426455
196.850006	0.437913	0.561575	1.792392	-0.382859	0.048705	6.52881	8.28177	1.738069
196.949997	0.398126	0.52034	1.785366	-0.381474	0.04855	5.63737	7.64084	2.035064
197.050003	0.321517	0.454098	1.781456	-0.375765	0.049377	6.15285	7.99798	1.108347
197.149994	0.177256	0.373891	1.783343	-0.36414	0.050881	6.34079	8.42865	-0.913596
197.25	-0.026689	0.255305	1.791318	-0.346423	0.052378	8.51899	10.13048	-3.336995
197.350006	-0.233795	0.197911	1.803939	-0.324396	0.053853	8.53571	12.05381	-5.262599
197.449997	-0.38861	0.158355	1.820923	-0.299782	0.055043	9.21425	11.28987	-6.377602
197.550003	-0.405019	0.072868	1.841771	-0.277523	0.055777	12.70723	14.655	-6.828048
197.649994	-0.41474	-0.03355	1.865429	-0.261247	0.056122	14.10688	15.20804	-6.318344
197.75	-0.273889	-0.07515	1.888487	-0.254303	0.055865	16.20897	16.46827	-4.861351
197.850006	-0.187937	0.0049	1.9081	-0.258694	0.054797	18.24171	17.55251	-2.668223
197.949997	-0.080458	0.071302	1.922687	-0.272392	0.053485	16.17272	15.10302	0.216163
198.050003	0.036826	0.164129	1.930575	-0.292969	0.052159	10.65558	11.6363	3.134033
198.149994	0.123853	0.271862	1.93166	-0.31812	0.051112	6.76798	8.57028	5.551224
198.25	0.191565	0.340581	1.928236	-0.344253	0.05064	4.70364	6.56431	6.83454
198.350006	0.198521	0.38366	1.922698	-0.368766	0.0509	3.92587	5.71367	6.540308
198.449997	0.182688	0.363751	1.916054	-0.388344	0.051377	3.50787	5.24124	4.898879
198.550003	0.034963	0.356349	1.907276	-0.402713	0.051927	3.51523	5.36403	2.124507
198.649994	-0.157989	0.334983	1.895994	-0.410325	0.052023	3.71779	5.58167	-0.77189
198.75	-0.460739	0.276726	1.882958	-0.411552	0.051969	5.14861	6.87873	-3.092244
198.850006	-0.652768	0.223715	1.868829	-0.407742	0.051653	4.90366	8.40853	-4.187366
198.949997	-0.673981	0.146811	1.8552	-0.399167	0.051206	4.93852	7.73891	-4.116137
199.050003	-0.536274	0.065232	1.844457	-0.387374	0.05081	7.49688	9.36922	-3.667048
199.149994	-0.255528	-0.010028	1.838232	-0.373637	0.050501	8.20905	9.58783	-3.339362
199.25	0.074155	-0.104292	1.83762	-0.35946	0.049952	7.93625	9.09474	-3.082924
199.350006	0.319644	-0.146602	1.841008	-0.347263	0.049431	8.46548	9.79273	-3.004987
199.449997	0.471229	-0.159579	1.847317	-0.33881	0.048856	7.87907	9.58847	-2.877731
199.550003	0.489531	-0.193218	1.855325	-0.334385	0.048587	7.57404	9.47125	-2.377299
199.649994	0.41816	-0.257366	1.861817	-0.335197	0.048659	7.23345	9.34664	-1.717879
199.75	0.263198	-0.369704	1.866606	-0.339728	0.049474	7.33425	9.03211	-0.796397
199.850006	0.089719	-0.50305	1.869167	-0.346332	0.050655	7.19308	8.91253	0.206493
199.949997	-0.09576	-0.649517	1.870053	-0.352789	0.0523	7.26253	8.9332	0.949818
200.050003	-0.286064	-0.753989	1.870211	-0.357809	0.053806	7.40694	9.07162	1.208611
200.149994	-0.411915	-0.812661	1.870976	-0.35901	0.055182	7.384	9.1396	0.816019
200.25	-0.426793	-0.79846	1.872621	-0.357235	0.056287	7.6131	9.18027	-0.142025
200.350006	-0.349393	-0.791079	1.874527	-0.352864	0.057171	7.90604	9.34321	-1.268324
200.449997	-0.213071	-0.788798	1.875774	-0.346764	0.057819	8.27815	9.5737	-2.063715
200.550003	-0.029156	-0.815272	1.875121	-0.340633	0.058354	7.99186	9.12236	-2.350674
200.649994	0.078917	-0.867843	1.873249	-0.335382	0.058903	8.52328	9.42928	-2.150672
200.75	0.174736	-0.924664	1.871014	-0.331456	0.059347	8.32824	9.51278	-1.677397
200.850006	0.120141	-0.949619	1.86954	-0.328687	0.059865	8.11648	9.48848	-1.242761
200.949997	0.006781	-0.922634	1.869936	-0.326543	0.060461	8.11719	9.70387	-1.040686
201.050003	-0.095427	-0.884228	1.873283	-0.323875	0.061199	8.06061	9.60014	-1.269682
201.149994	-0.201224	-0.816716	1.879452	-0.321103	0.062168	8.20678	9.63761	-1.760388
201.25	-0.21066	-0.695389	1.88735	-0.318491	0.063282	8.49157	9.76821	-2.352678
201.350006	-0.218357	-0.560606	1.894703	-0.317816	0.064233	8.81937	9.92076	-2.607828
201.449997	-0.226474	-0.443446	1.898735	-0.32018	0.065139	8.63327	9.77967	-2.166449
201.550003	-0.237643	-0.354649	1.897391	-0.328108	0.065507	8.44787	9.5631	-0.843218
201.649994	-0.224679	-0.264019	1.889796	-0.342511	0.065353	7.66512	8.98736	1.245297
201.75	-0.166477	-0.164994	1.875453	-0.362257	0.064952	6.49764	7.96875	3.499513
201.850006	-0.09373	-0.048433	1.855795	-0.384535	0.064517	5.05525	6.72318	5.106263
201.949997	-0.017476	0.052956	1.834823	-0.404916	0.064311	4.12047	5.75584	5.26798
202.050003	0.06368	0.195514	1.81674	-0.418552	0.064336	3.87595	5.92852	3.723116
202.149994	0.104127	0.374641	1.803882	-0.422539	0.064492	4.37733	6.08428	0.770061
202.25	0.074367	0.497291	1.795736	-0.417308	0.064467	6.88227	8.64372	-2.506836
202.350006	0.031758	0.660817	1.79089	-0.403809	0.064368	6.57479	9.67154	-5.10124
202.449997	-0.020108	0.845677	1.78864	-0.383935	0.063661	6.98412	8.66299	-6.451776
202.550003	-0.011155	0.970116	1.789323	-0.361441	0.062868	7.1288	9.24023	-6.431026
202.649994	0.092336	1.012301	1.792931	-0.34117	0.062349	9.33782	11.21536	-5.426362
202.75	0.246302	0.999644	1.79827	-0.325986	0.062167	9.38082	10.7226	-3.746124
202.850006	0.417827	0.964638	1.804842	-0.316749	0.062374	9.61982	10.58707	-1.74805
202.949997	0.461911	0.939395	1.811595	-0.312933	0.062906	9.58803	10.69487	-0.016292
203.050003	0.393671	0.900524	1.818949	-0.31294	0.063804	8.17061	9.63557	1.147702
203.149994	0.231534	0.887662	1.826843	-0.31377	0.065001	7.4918	9.38657	1.4756
203.25	0.008078	0.958054	1.836589	-0.314748	0.066279	7.19361	9.32373	0.901753
203.350006	-0.217881	1.073616	1.84859	-0.313432	0.067503	7.42743	9.72914	-0.255687
203.449997	-0.43745	1.147211	1.860585	-0.311141	0.068208	8.18243	10.16966	-1.648399
203.550003	-0.606373	1.142961	1.871824	-0.309199	0.067955	8.74861	10.66993	-2.656723
203.649994	-0.595474	1.101478	1.880485	-0.308366	0.067084	8.5816	10.64359	-2.859761
203.75	-0.477157	1.03061	1.885411	-0.311947	0.065762	8.94934	10.21238	-2.166024
203.850006	-0.23918	0.974851	1.885625	-0.321942	0.064296	7.98783	9.35274	-0.591321
203.949997	0.08033	0.906625	1.880832	-0.339427	0.062873	7.39573	8.43839	1.519939
204.050003	0.348127	0.821038	1.870999	-0.362301	0.061655	6.34508	7.43873	3.539662
204.149994	0.515302	0.700103	1.857784	-0.386793	0.060948	5.18294	6.55168	4.848938
204.25	0.507853	0.568831	1.842477	-0.409241	0.06066	4.2062	5.81943	4.969471
204.350006	0.300882	0.473021	1.826355	-0.426795	0.060314	3.93498	6.06887	3.801229
204.449997	-0.011783	0.386704	1.809644	-0.437729	0.060196	3.69336	5.98954	1.472555
204.550003	-0.288044	0.36345	1.792372	-0.440137	0.060076	5.0204	7.2972	-0.939068
204.649994	-0.459199	0.370129	1.774287	-0.432643	0.059491	6.20785	8.77315	-2.793598
204.75	-0.464195	0.362403	1.757215	-0.417058	0.059275	5.95878	8.05182	-3.814126
204.850006	-0.281136	0.353473	1.743795	-0.394777	0.058699	7.16847	8.44781	-4.136769
204.949997	-0.041417	0.289206	1.736349	-0.370326	0.058166	8.24881	9.28497	-4.284807
205.050003	0.201718	0.195142	1.735301	-0.345755	0.057904	8.36327	9.78085	-4.364206
205.149994	0.317698	0.12469	1.739753	-0.323667	0.057612	8.21063	9.50647	-4.320276
205.25	0.285229	0.118776	1.74799	-0.305993	0.057175	8.41678	10.12288	-4.100642
205.350006	0.164312	0.057976	1.758772	-0.2929	0.056625	8.24785	10.28989	-3.635756
205.449997	-0.037185	0.031102	1.770523	-0.284196	0.056221	8.28183	10.48537	-2.945968
205.550003	-0.177638	0.00387	1.782595	-0.278858	0.055815	8.35233	10.74658	-2.148246
205.649994	-0.2596	-0.033295	1.795117	-0.276424	0.055476	8.86544	10.7211	-1.409312
205.75	-0.255272	-0.101743	1.807889	-0.276475	0.05525	9.17239	10.45229	-0.807806
205.850006	-0.181779	-0.164477	1.820846	-0.279843	0.05509	9.21355	10.08937	-0.248135
205.949997	-0.036789	-0.197399	1.832428	-0.28692	0.055291	8.68407	9.61588	0.239661
206.050003	0.118259	-0.220539	1.840139	-0.298751	0.055735	7.90315	8.8453	0.734004
206.149994	0.252553	-0.271505	1.843246	-0.315569	0.056286	7.06872	8.12965	1.381505
206.25	0.275893	-0.331046	1.841104	-0.336991	0.05704	5.91543	7.2274	2.179927
206.350006	0.152023	-0.331581	1.833864	-0.360908	0.057809	4.92424	6.67319	2.808523
206.449997	-0.069773	-0.331746	1.822548	-0.384711	0.05834	4.23186	6.37697	2.979833
206.550003	-0.320065	-0.40367	1.809296	-0.405041	0.058591	4.19053	6.34432	2.478824
206.649994	-0.519418	-0.518306	1.795352	-0.419106	0.058651	4.34238	6.45662	1.372207
206.75	-0.611449	-0.587885	1.781472	-0.425919	0.058573	5.30134	7.51174	0.026102
206.850006	-0.602035	-0.622249	1.767318	-0.425196	0.058158	5.61093	7.68795	-1.125586
206.949997	-0.449729	-0.688798	1.75334	-0.418692	0.057424	5.75832	7.44536	-1.865732
207.050003	-0.213734	-0.760345	1.739899	-0.408644	0.056224	6.62471	7.90098	-2.222217
207.149994	-0.01829	-0.797161	1.727487	-0.398219	0.054855	6.46812	8.01382	-2.26062
207.25	0.143588	-0.821307	1.715979	-0.388976	0.053271	6.04977	7.74758	-2.050315
207.350006	0.104788	-0.845834	1.705394	-0.382441	0.052063	5.92734	7.63977	-1.77214
207.449997	0.195211	-0.82332	1.696082	-0.37615	0.050699	5.87856	7.84307	-1.468828
207.550003	0.134913	-0.822288	1.689505	-0.36974	0.050002	6.00572	7.82765	-1.480812
207.649994	0.123451	-0.88679	1.686708	-0.36057	0.049847	6.27668	7.91051	-1.881652
207.75	0.122773	-0.978384	1.688242	-0.347175	0.05056	6.8771	8.54459	-2.454625
207.850006	0.134874	-1.009851	1.694248	-0.330281	0.051995	7.42376	8.90654	-3.018614
207.949997	0.135905	-0.95237	1.703717	-0.310699	0.053747	8.14503	9.56224	-3.448086
208.050003	0.079423	-0.827074	1.715791	-0.290714	0.055538	8.85108	10.61265	-3.652534
208.149994	-0.035175	-0.727412	1.729251	-0.273799	0.057193	9.38406	11.15167	-3.602711
208.25	-0.15422	-0.667058	1.743864	-0.262176	0.058753	9.59591	11.27039	-3.136784
208.350006	-0.284694	-0.585209	1.75787	-0.259153	0.05992	9.12396	10.62775	-2.272758
208.449997	-0.357981	-0.578338	1.771132	-0.264693	0.060754	8.08706	9.40841	-1.005993
208.550003	-0.335257	-0.557771	1.782391	-0.279018	0.061442	7.19606	8.3672	0.451944
208.649994	-0.235664	-0.56767	1.790659	-0.300456	0.061879	6.46628	7.3609	1.882012
208.75	-0.126767	-0.540173	1.794908	-0.326925	0.062098	5.5463	6.57684	3.078121
208.850006	-0.055788	-0.463952	1.794338	-0.355261	0.061867	4.6313	6.09777	3.888948
208.949997	-0.010148	-0.417248	1.78936	-0.383258	0.061527	4.21794	5.77651	4.133937
209.050003	0.003459	-0.371273	1.779446	-0.407692	0.061232	4.15646	5.77115	3.791978
209.149994	0.042939	-0.362666	1.7644	-0.426247	0.061197	4.24841	5.86076	2.875763
209.25	0.061796	-0.343795	1.745125	-0.43821	0.061366	4.44931	5.88003	1.583208
209.350006	0.026861	-0.396469	1.723149	-0.442578	0.061717	5.39172	6.72564	0.235723
209.449997	-0.063895	-0.452976	1.700564	-0.438888	0.062394	5.32385	7.64598	-0.955055
209.550003	-0.2067	-0.475723	1.681	-0.427128	0.062881	5.65787	7.57543	-2.047931
209.649994	-0.344596	-0.506239	1.668437	-0.406942	0.063019	6.50683	8.21155	-3.2364
209.75	-0.456117	-0.505255	1.665711	-0.380622	0.062953	7.07695	8.8377	-4.568877
209.850006	-0.437638	-0.507613	1.673535	-0.351268	0.063003	7.89947	9.51236	-6.004359
209.949997	-0.27504	-0.487823	1.690572	-0.321504	0.063374	8.75334	10.06229	-7.143292
210.050003	-0.025279	-0.458212	1.714561	-0.295053	0.063842	9.947	10.52316	-7.575417
210.149994	0.219601	-0.368914	1.74175	-0.275347	0.064381	10.92979	11.29983	-7.105875
210.25	0.383533	-0.266954	1.768651	-0.264508	0.064747	11.66157	11.87267	-5.488266
210.350006	0.377367	-0.139947	1.792092	-0.265351	0.065089	12.7385	12.19876	-2.710344
210.449997	0.254369	-0.029084	1.810175	-0.27774	0.065602	11.87263	11.58438	0.731238
210.550003	0.066209	0.030636	1.821835	-0.299545	0.066214	8.57311	9.299	4.247203
210.649994	-0.156232	0.043744	1.827543	-0.32698	0.067076	5.50794	7.32921	6.861752
210.75	-0.357858	0.032652	1.829136	-0.355194	0.068002	4.16189	6.20097	7.918004
210.850006	-0.466015	-0.019857	1.82926	-0.379335	0.068815	3.50787	5.56829	7.147209
210.949997	-0.685577	-0.062828	1.828007	-0.397771	0.069531	3.55201	5.27582	4.796549
211.050003	-0.485331	-0.035046	1.824325	-0.405937	0.069731	3.61646	5.66806	1.294979
211.149994	-0.432444	0.004958	1.81757	-0.405569	0.069381	4.89184	6.07561	-1.948065
211.25	-0.289597	-0.059028	1.809081	-0.39762	0.068859	6.8666	8.65561	-4.230523
211.350006	-0.087354	-0.136384	1.80098	-0.38524	0.068667	5.97376	8.50948	-5.060436
211.449997	0.12854	-0.170694	1.79497	-0.370671	0.068308	7.88905	7.95462	-4.761933
211.550003	0.25674	-0.126655	1.792986	-0.358597	0.068131	8.39682	9.59061	-4.227685
211.649994	0.258285	-0.164172	1.79502	-0.34911	0.068208	7.36149	9.01937	-3.529148
211.75	0.158064	-0.185336	1.800143	-0.343105	0.068348	7.68009	8.86404	-2.652374
211.850006	-0.016527	-0.191557	1.805517	-0.341468	0.068345	7.1929	9.18756	-1.554285
211.949997	-0.227097	-0.230467	1.809142	-0.343813	0.068306	6.97764	8.61428	-0.303036
212.050003	-0.337895	-0.266033	1.809759	-0.348922	0.068339	6.77525	8.2108	0.907428
212.149994	-0.356323	-0.273743	1.807872	-0.35597	0.06847	6.61464	8.03202	1.759203
212.25	-0.283946	-0.267756	1.804249	-0.362553	0.068638	6.44868	7.65969	1.992754
212.350006	-0.162838	-0.270181	1.80042	-0.366878	0.068843	6.32669	7.47256	1.407898
212.449997	-0.003498	-0.265995	1.798219	-0.36849	0.06902	6.31049	7.51698	0.117117
212.550003	0.087673	-0.230458	1.797957	-0.366314	0.068963	7.20306	8.47693	-1.502684
212.649994	0.043488	-0.174418	1.799018	-0.360922	0.068428	7.03115	9.06905	-2.800295
212.75	-0.060945	-0.109182	1.801062	-0.352733	0.067419	6.78147	8.47768	-3.491764
212.850006	-0.178042	-0.027375	1.804362	-0.343394	0.066133	7.77406	9.24044	-3.601016
212.949997	-0.230621	0.087029	1.809223	-0.333429	0.064997	7.89895	9.80665	-3.346026
213.050003	-0.141329	0.202094	1.815437	-0.323809	0.064095	8.34392	9.72561	-2.863942
213.149994	0.061827	0.29602	1.823613	-0.31578	0.063684	9.04103	10.16784	-2.280718
213.25	0.268014	0.394942	1.833829	-0.309427	0.063866	9.54722	10.04773	-1.820206
213.350006	0.459667	0.439912	1.845647	-0.304221	0.064489	9.85137	10.22801	-1.614222
213.449997	0.517657	0.513788	1.860178	-0.300116	0.065768	9.46017	10.50335	-1.469576
213.550003	0.385864	0.605682	1.874666	-0.298865	0.067129	9.43162	11.14203	-1.477499
213.649994	0.134782	0.674498	1.887469	-0.301187	0.068354	8.82016	11.41448	-1.204291
213.75	-0.229041	0.772035	1.895638	-0.309027	0.069095	8.15248	10.72666	-0.418848
213.850006	-0.567045	0.853053	1.897161	-0.323189	0.069461	7.62439	9.93233	1.019164
213.949997	-0.80304	0.915523	1.889982	-0.343948	0.069546	6.50937	8.51023	3.04433
214.050003	-0.846761	1.038281	1.874252	-0.370348	0.069428	5.35827	6.89104	5.0518
214.149994	-0.677912	1.191294	1.851604	-0.399352	0.069078	4.10707	5.64033	6.302197
214.25	-0.355176	1.347203	1.826263	-0.425391	0.068536	3.66481	4.84953	6.159889
214.350006	-0.195819	1.474496	1.801876	-0.444822	0.067933	3.30075	4.97414	4.427257
214.449997	0.03016	1.516987	1.780392	-0.452577	0.066948	4.45002	5.04715	1.326865
214.550003	0.338761	1.38105	1.761808	-0.448498	0.065832	6.22168	7.34645	-2.340161
214.649994	0.342829	1.23611	1.746998	-0.432559	0.064921	5.81095	8.8559	-5.100207
214.75	0.284812	1.122953	1.737449	-0.407625	0.064581	7.23398	8.94626	-6.972283
214.850006	0.153235	1.012083	1.735415	-0.376436	0.064559	6.97064	9.44373	-7.734509
214.949997	0.031985	0.93671	1.741497	-0.343505	0.064741	8.31537	9.5327	-7.452925
215.050003	-0.03075	0.896543	1.756841	-0.313935	0.06525	10.99284	13.00648	-6.843662
215.149994	-0.044987	0.86136	1.779618	-0.29095	0.066007	10.76217	13.03206	-6.084514
215.25	-0.041848	0.819039	1.806722	-0.276256	0.066983	12.36963	13.46499	-4.99311
215.350006	-0.000547	0.780076	1.834324	-0.271064	0.068031	13.35293	13.67085	-3.429839
215.449997	0.021632	0.736488	1.859504	-0.275419	0.069216	14.10959	13.16085	-1.237986
215.550003	-0.079873	0.69923	1.878161	-0.288178	0.070075	12.33223	11.74335	1.330359
215.649994	-0.124184	0.643818	1.888823	-0.306802	0.070846	9.12825	9.66769	4.051919
215.75	-0.293286	0.601538	1.891985	-0.330923	0.071507	6.68619	8.07859	6.016159
215.850006	-0.404427	0.63166	1.888573	-0.354255	0.072011	4.89035	6.72168	6.996397
215.949997	-0.509786	0.696119	1.881485	-0.374416	0.072255	3.93542	5.94094	6.541747
216.050003	-0.471563	0.729585	1.873184	-0.388034	0.072301	3.89259	5.73379	4.511569
216.149994	-0.396799	0.719644	1.865819	-0.393462	0.072376	3.9334	5.74353	1.338706
216.25	-0.264363	0.591432	1.859457	-0.391307	0.072238	6.06431	6.9708	-2.021872
216.350006	-0.111942	0.473147	1.853525	-0.38261	0.071996	7.51396	9.9016	-4.355256
216.449997	-0.027047	0.359226	1.847202	-0.369355	0.071631	6.66254	8.73322	-5.194184
216.550003	0.029812	0.307763	1.841749	-0.353928	0.070901	9.08552	9.36987	-4.858258
216.649994	0.088848	0.244652	1.837834	-0.340461	0.070341	9.46262	11.23292	-4.157383
216.75	0.152679	0.186833	1.836429	-0.329082	0.069934	9.04085	10.03585	-3.013192
216.850006	0.215228	0.13874	1.836946	-0.321905	0.069978	9.44449	9.87152	-1.912441
216.949997	0.238839	0.138822	1.840308	-0.319133	0.070259	8.64404	9.60849	-1.0515
217.050003	0.242823	0.114362	1.846889	-0.320328	0.071417	7.89317	8.61161	-0.743664
217.149994	0.172429	0.112771	1.85628	-0.324223	0.072949	7.24239	8.68911	-0.779304
217.25	0.025303	0.152723	1.866222	-0.329889	0.074454	7.12451	8.57499	-1.182766
217.350006	-0.204934	0.212651	1.875486	-0.33654	0.075617	7.21103	8.97441	-1.493016
217.449997	-0.474913	0.255316	1.882318	-0.343926	0.075916	7.44232	9.33165	-1.457521
217.550003	-0.678638	0.278936	1.884588	-0.351744	0.07533	7.55354	9.20715	-0.965923
217.649994	-0.723847	0.298526	1.882748	-0.361241	0.073988	7.53515	8.95182	0.018291
217.75	-0.607318	0.38385	1.876724	-0.371809	0.072427	7.49671	8.51151	1.117859
217.850006	-0.292074	0.457661	1.868504	-0.382686	0.071087	6.96477	7.89456	1.974155
217.949997	0.069968	0.533317	1.859486	-0.392733	0.070073	6.63189	7.3882	2.229642
218.050003	0.372633	0.603806	1.850917	-0.400183	0.069439	6.1377	7.3063	1.686933
218.149994	0.513993	0.61858	1.842769	-0.403549	0.068736	5.99933	7.52191	0.480526
218.25	0.461492	0.557973	1.835005	-0.402348	0.067979	6.58696	8.48485	-0.963193
218.350006	0.243741	0.548526	1.827208	-0.395929	0.067202	6.45604	8.97891	-2.089881
218.449997	-0.04951	0.609346	1.819024	-0.385004	0.066822	6.89611	8.82165	-2.87008
218.550003	-0.242048	0.740023	1.811888	-0.369253	0.066539	7.61318	9.55068	-3.063782
218.649994	-0.268649	0.791699	1.807268	-0.351486	0.067087	8.01892	9.75451	-3.146234
218.75	-0.141238	0.847356	1.805856	-0.334162	0.068306	8.62907	9.88019	-3.071084
218.850006	0.039882	0.921567	1.807609	-0.318977	0.069559	8.90598	10.14483	-2.944614
218.949997	0.1499	0.950934	1.812532	-0.307205	0.070484	8.79065	9.86713	-2.815346
219.050003	0.109977	0.943537	1.819903	-0.298758	0.070768	8.5104	9.97418	-2.671986
219.149994	-0.072206	0.913788	1.828805	-0.293762	0.070435	8.02733	10.11154	-2.485125
219.25	-0.254076	0.885671	1.837964	-0.292145	0.069593	8.02856	10.14215	-2.214772
219.350006	-0.359523	0.84956	1.846713	-0.293333	0.068997	8.19084	9.83448	-1.697917
219.449997	-0.29335	0.84274	1.85452	-0.297871	0.068658	8.5217	9.44952	-1.141593
219.550003	-0.117791	0.807848	1.861776	-0.305422	0.068667	8.52757	9.21496	-0.509799
219.649994	0.075474	0.79758	1.868249	-0.315829	0.068753	8.10116	8.97238	0.097164
219.75	0.176526	0.829668	1.873098	-0.329562	0.068743	7.24011	8.70506	0.593049
219.850006	0.176647	0.846967	1.875393	-0.345953	0.068488	6.39841	8.33123	1.017716
219.949997	0.029708	0.840293	1.873747	-0.364741	0.067913	5.65445	7.91993	1.492624
220.050003	-0.168286	0.834587	1.867078	-0.384271	0.067291	5.08678	7.46999	1.925161
220.149994	-0.317236	0.792628	1.854991	-0.402966	0.06687	4.9111	7.04905	2.277941
220.25	-0.378671	0.717715	1.838788	-0.418914	0.066837	5.15422	6.82959	2.326197
220.350006	-0.274824	0.544482	1.820152	-0.429014	0.067084	5.38332	6.76857	1.934746
220.449997	-0.150012	0.365485	1.801148	-0.432329	0.067437	5.85054	7.11799	1.013695
220.550003	-0.030883	0.20983	1.782726	-0.427315	0.06768	6.36829	8.18564	-0.225029
220.649994	-0.025713	0.084919	1.766719	-0.415214	0.06781	6.44483	8.32642	-1.780279
220.75	-0.074781	0.027195	1.755287	-0.3939	0.067291	7.01477	8.67391	-2.988891
220.850006	-0.165944	0.043093	1.750885	-0.366519	0.066801	7.79561	9.5813	-4.332157
220.949997	-0.188774	0.084116	1.754593	-0.334837	0.066404	9.0426	10.84143	-5.542425
221.050003	-0.165249	0.084241	1.766913	-0.302133	0.066359	10.83196	12.09567	-6.487679
221.149994	-0.030753	0.073024	1.786929	-0.271902	0.066498	12.79096	13.2178	-7.061696
221.25	0.093632	0.082168	1.812444	-0.247708	0.066813	14.95462	14.42804	-7.136906
221.350006	0.20943	0.088164	1.841159	-0.232964	0.067088	17.51053	15.08321	-6.585948
221.449997	0.157646	0.149735	1.870344	-0.229195	0.067142	20.39661	16.77081	-5.195134
221.550003	-0.016696	0.282115	1.896146	-0.237684	0.066716	20.19247	18.14826	-3.06325
221.649994	-0.251562	0.406119	1.915526	-0.257166	0.066227	15.17601	16.12484	-0.155204
221.75	-0.463051	0.471312	1.927096	-0.285535	0.065574	9.86398	11.68993	3.292841
221.850006	-0.592273	0.544038	1.929816	-0.320027	0.064712	5.76366	8.06628	6.451033
221.949997	-0.63681	0.668277	1.92482	-0.357992	0.063878	3.85651	6.02958	8.504701
222.050003	-0.478462	0.807728	1.915106	-0.394347	0.063133	3.21431	5.09425	8.825043
222.149994	-0.371396	0.882277	1.903939	-0.426421	0.062802	3.05335	4.56669	7.27781
222.25	0.049698	0.978382	1.891452	-0.448487	0.06228	3.00571	4.63317	3.912077
222.350006	0.160671	1.043275	1.876744	-0.462026	0.061882	3.03198	4.79611	0.098414
222.449997	0.037048	0.976132	1.859203	-0.46614	0.060815	4.60003	5.74289	-3.062016
222.550003	-0.216848	0.825471	1.839157	-0.461604	0.05957	3.94794	6.86642	-4.727048
222.649994	-0.489894	0.678706	1.818121	-0.449729	0.057924	3.80195	6.25707	-4.809743
222.75	-0.665836	0.567091	1.798018	-0.43202	0.056117	4.86951	6.90089	-4.00936
222.850006	-0.591894	0.46936	1.782609	-0.409744	0.05454	7.20613	9.69959	-3.21242
222.949997	-0.296543	0.347724	1.775311	-0.384537	0.053352	8.46661	10.07749	-2.997222
223.050003	0.11881	0.248363	1.777477	-0.357153	0.052626	8.87691	9.49822	-3.445385
223.149994	0.505417	0.159872	1.78855	-0.329068	0.052242	10.23583	10.80203	-4.428297
223.25	0.676743	0.066848	1.80721	-0.301946	0.052329	11.52846	12.00339	-5.501346
223.350006	0.661897	-0.045781	1.830937	-0.277485	0.052752	12.41412	13.81612	-6.26004
223.449997	0.415095	-0.194834	1.857546	-0.257888	0.053521	13.83548	15.71718	-6.421348
223.550003	0.034247	-0.367995	1.883968	-0.245416	0.054342	15.95588	17.91521	-5.892427
223.649994	-0.422903	-0.509011	1.908044	-0.242568	0.055356	19.03147	20.77836	-4.600114
223.75	-0.598043	-0.495556	1.927991	-0.247737	0.055428	21.57346	22.77887	-2.396082
223.850006	-0.695096	-0.434613	1.942884	-0.262057	0.055063	19.06878	18.95106	0.099076
223.949997	-0.622109	-0.340125	1.952564	-0.281978	0.054083	13.04037	13.16278	2.612872
224.050003	-0.36622	-0.210751	1.957171	-0.304647	0.052931	9.25384	9.32276	4.547741
224.149994	0.016334	-0.076982	1.957737	-0.327995	0.05217	6.47995	6.96555	5.439246
224.25	0.278961	-0.049884	1.955481	-0.348699	0.051575	4.99211	5.87125	5.155924
224.350006	0.52031	-0.045925	1.951317	-0.366545	0.051356	4.28187	5.62695	3.745608
224.449997	0.456853	-0.012928	1.945481	-0.380416	0.050844	3.98472	5.90047	1.484762
224.550003	0.225914	0.038004	1.936794	-0.38941	0.050245	4.28896	6.14327	-0.648698
224.649994	-0.018231	0.056772	1.925699	-0.397026	0.04976	5.26447	6.9815	-2.115785
224.75	-0.219752	0.032258	1.912101	-0.404388	0.049608	4.17835	7.25973	-2.390477
224.850006	-0.332455	-0.053297	1.895742	-0.41198	0.049877	4.95139	7.07389	-1.589441
224.949997	-0.424099	-0.197412	1.876765	-0.420231	0.050233	6.03804	7.75507	-0.545225
225.050003	-0.386612	-0.408342	1.85665	-0.426594	0.050497	5.65349	7.50799	0.361371
225.149994	-0.377549	-0.583579	1.837645	-0.429364	0.050572	5.87602	7.67724	0.767824
225.25	-0.357393	-0.68786	1.821319	-0.426699	0.05026	6.06746	8.02228	0.368772
225.350006	-0.359255	-0.703447	1.809209	-0.417799	0.049366	5.80062	8.07901	-0.842645
225.449997	-0.324593	-0.666056	1.802301	-0.402176	0.047748	7.33128	9.32341	-2.487071
225.550003	-0.233163	-0.638768	1.801301	-0.38063	0.046226	7.64918	9.4311	-4.006528
225.649994	-0.045013	-0.690724	1.805819	-0.355208	0.045243	7.89667	9.6921	-5.019592
225.75	0.161199	-0.747596	1.814517	-0.329049	0.044814	9.92686	11.03926	-5.61544
225.850006	0.315822	-0.849398	1.826263	-0.305905	0.044698	10.73572	11.53802	-5.604028
225.949997	0.339502	-0.96074	1.83943	-0.288442	0.044837	11.58293	12.46768	-4.871843
226.050003	0.257574	-1.066408	1.852567	-0.278708	0.045052	12.4206	13.05583	-3.499511
226.149994	0.109441	-1.130207	1.864545	-0.276406	0.045469	12.69243	12.85939	-1.733
226.25	-0.045996	-1.102585	1.874947	-0.280335	0.046195	11.02052	12.21535	-0.002067
226.350006	-0.168838	-1.014753	1.884183	-0.288578	0.047308	9.21653	10.43612	1.35247
226.449997	-0.197449	-0.925674	1.892157	-0.299309	0.048728	8.25941	9.43089	2.079376
226.550003	-0.210967	-0.820382	1.89882	-0.310592	0.050113	7.90989	8.79692	2.098948
226.649994	-0.121544	-0.721458	1.904613	-0.320115	0.051193	7.27855	8.68023	1.640853
226.75	-0.287616	-0.624632	1.908718	-0.330031	0.051611	7.1908	8.6646	0.335751
226.850006	-0.339995	-0.613373	1.910672	-0.337137	0.051521	7.3135	8.87881	-0.803898
226.949997	-0.380048	-0.554754	1.909992	-0.343214	0.05101	7.76846	9.51771	-1.583238
227.050003	-0.447864	-0.499412	1.906919	-0.350011	0.050349	7.58498	9.40594	-1.794569
227.149994	-0.300491	-0.338148	1.901034	-0.355771	0.048952	7.60959	9.32255	-1.224645
227.25	-0.269384	-0.188863	1.89378	-0.36396	0.047968	7.56081	9.25864	-0.608254
227.350006	-0.161545	0.072813	1.883934	-0.372875	0.046808	6.79382	8.6692	0.12733
227.449997	0.151378	0.184071	1.872491	-0.38072	0.045904	6.71369	8.22247	1.025871
227.550003	0.282314	0.19857	1.858807	-0.389741	0.045631	6.24647	7.74265	1.36507
227.649994	0.337733	0.180776	1.843842	-0.397356	0.045896	5.94161	7.57683	1.236397
227.75	0.277902	0.18775	1.828776	-0.402656	0.046478	5.64604	7.68249	0.621852
227.850006	0.131127	0.238127	1.814401	-0.404602	0.047272	5.87059	7.87722	-0.458913
227.949997	-0.063337	0.281993	1.802461	-0.402733	0.048217	6.32914	8.50723	-1.51993
228.050003	-0.315657	0.3968	1.792625	-0.396238	0.049045	6.03199	8.30201	-2.4407
228.149994	-0.498476	0.514144	1.784989	-0.385975	0.04968	6.42617	8.43743	-3.091735
228.25	-0.581777	0.566136	1.780223	-0.372609	0.050033	6.87045	8.83246	-3.484454
228.350006	-0.528054	0.576193	1.777826	-0.357814	0.050002	7.13458	9.00867	-3.607706
228.449997	-0.345389	0.518889	1.777346	-0.343001	0.049906	7.47551	9.09196	-3.3453
228.550003	-0.091862	0.485715	1.777883	-0.330825	0.049603	7.84386	9.09709	-2.702091
228.649994	0.250757	0.46991	1.778791	-0.322211	0.04959	7.95753	8.99871	-1.776482
228.75	0.506741	0.51846	1.778895	-0.317991	0.050053	7.54619	8.71406	-0.760434
228.850006	0.667084	0.497828	1.778693	-0.317946	0.051234	6.99463	8.31699	0.139651
228.949997	0.613187	0.440371	1.779238	-0.32089	0.052913	6.51664	8.2032	0.602438
229.050003	0.36605	0.380924	1.781346	-0.324903	0.054865	6.12246	8.34301	0.502068
229.149994	-0.012383	0.327105	1.785523	-0.329322	0.056659	5.91447	8.42619	-0.225838
229.25	-0.417561	0.24981	1.791601	-0.332545	0.058424	6.23613	8.61493	-1.283627
229.350006	-0.759742	0.157434	1.798405	-0.33523	0.059918	6.74241	8.84916	-2.19559
229.449997	-0.874657	0.065139	1.803984	-0.337641	0.061153	6.85696	8.41142	-2.527988
229.550003	-0.745083	-0.014836	1.806802	-0.340705	0.06207	7.49189	8.41077	-2.170897
229.649994	-0.384638	-0.06407	1.807019	-0.345016	0.062804	7.31096	8.41784	-1.22296
229.75	0.007265	-0.105145	1.804525	-0.350597	0.063335	7.11181	8.01414	-0.024622
229.850006	0.338414	-0.176071	1.801152	-0.356396	0.063712	7.00856	8.03812	1.011561
229.949997	0.479605	-0.261812	1.798649	-0.360654	0.064362	6.56638	8.02859	1.285911
230.050003	0.415424	-0.299534	1.798351	-0.361059	0.065239	6.44334	8.17012	0.635693
230.149994	0.201536	-0.328766	1.802588	-0.356613	0.066336	6.6889	8.28284	-0.764264
230.25	-0.035209	-0.315564	1.810215	-0.348583	0.067656	8.06963	9.55678	-2.394298
230.350006	-0.239842	-0.230444	1.819735	-0.338314	0.069201	7.71188	9.27223	-3.497033
230.449997	-0.320429	-0.077491	1.828276	-0.327616	0.070692	8.36144	9.31313	-3.828394
230.550003	-0.293185	0.079608	1.835306	-0.319848	0.072276	9.1181	10.15875	-3.326418
230.649994	-0.221788	0.214567	1.838786	-0.317423	0.073391	8.91649	9.68643	-1.973482
230.75	-0.147027	0.296807	1.838537	-0.320691	0.074274	8.5443	9.23188	-0.020345
230.850006	-0.121133	0.357278	1.835386	-0.330019	0.074567	7.29843	8.41399	1.864897
230.949997	-0.104055	0.376396	1.831398	-0.342216	0.074643	6.51997	7.64395	2.969269
231.050003	-0.106743	0.400816	1.82904	-0.353938	0.074776	5.70069	7.23725	2.892764
231.149994	-0.071383	0.466821	1.829538	-0.363427	0.075181	5.48858	6.90913	1.636925
231.25	-0.018881	0.543065	1.832425	-0.370381	0.0759	5.42693	6.92958	-0.292634
231.350006	0.049259	0.583119	1.834064	-0.375158	0.076472	6.42801	7.35201	-2.108136
231.449997	0.100007	0.542958	1.831967	-0.378808	0.077207	6.65886	8.0393	-3.144822
231.550003	0.131956	0.481639	1.824368	-0.381558	0.077759	6.38423	7.80432	-2.828078
231.649994	0.073171	0.428623	1.812557	-0.38438	0.078115	7.38356	8.1942	-1.450344
231.75	-0.016272	0.332619	1.798679	-0.388191	0.078848	6.39605	8.04776	0.030655
231.850006	-0.166895	0.268837	1.785518	-0.391664	0.079317	6.2942	7.58957	1.142856
231.949997	-0.338272	0.291624	1.775581	-0.392236	0.07954	6.10521	7.95473	1.219362
232.050003	-0.41897	0.305081	1.771753	-0.388058	0.079567	6.03628	7.5947	0.095542
232.149994	-0.433254	0.295605	1.774117	-0.37946	0.079314	6.52724	8.08672	-1.832049
232.25	-0.40646	0.301986	1.781074	-0.367832	0.078735	7.80349	8.81522	-3.775094
232.350006	-0.272672	0.250134	1.789672	-0.353978	0.077874	7.17767	8.13672	-4.936314
232.449997	-0.067583	0.178649	1.798672	-0.34055	0.07679	8.27079	8.73129	-5.127922
232.550003	0.195561	0.143719	1.80718	-0.330264	0.076074	9.14647	9.51771	-4.310917
232.649994	0.373843	0.225854	1.814333	-0.324988	0.075836	9.13579	9.40177	-2.605109
232.75	0.460435	0.384452	1.819113	-0.325253	0.075935	9.18159	9.5161	-0.389508
232.850006	0.369857	0.53262	1.82095	-0.329429	0.076273	7.99624	9.12332	1.683779
232.949997	0.123094	0.636435	1.821662	-0.335188	0.076889	7.12591	8.47115	2.962864
233.050003	-0.174727	0.713096	1.823365	-0.339193	0.077498	6.3421	8.33734	2.998272
233.149994	-0.460915	0.779605	1.828621	-0.340793	0.078055	6.5303	8.32235	1.761227
233.25	-0.63106	0.875817	1.836391	-0.339165	0.07841	6.37354	8.24067	-0.436406
233.350006	-0.66628	0.944845	1.8455	-0.334947	0.078436	8.45611	9.24751	-2.858654
233.449997	-0.511804	0.993022	1.855529	-0.327743	0.078275	8.48685	10.22009	-4.267036
233.550003	-0.315448	1.090053	1.863778	-0.320677	0.077649	8.25477	8.98961	-4.598817
233.649994	-0.029279	1.181585	1.869711	-0.31548	0.076942	9.93466	10.49714	-3.872313
233.75	0.162955	1.230306	1.873568	-0.314561	0.075947	9.1949	10.15072	-2.3548
233.850006	0.290458	1.229293	1.876258	-0.318385	0.07496	9.32959	9.88565	-0.449354
233.949997	0.303577	1.231564	1.877687	-0.326458	0.07407	8.18716	9.59918	1.23438
234.050003	0.163826	1.222872	1.879128	-0.336062	0.073435	7.19781	8.65068	2.240268
234.149994	-0.036537	1.221711	1.881383	-0.34595	0.072926	6.21328	8.50423	2.285385
234.25	-0.250199	1.225273	1.885487	-0.35423	0.072502	5.95966	8.38947	1.287031
234.350006	-0.408357	1.172958	1.890828	-0.359725	0.072002	6.10854	8.20759	-0.295195
234.449997	-0.508168	1.137723	1.895585	-0.362494	0.071068	6.76378	8.66267	-1.879276
234.550003	-0.460764	1.079675	1.897596	-0.36293	0.069718	7.74411	9.52424	-2.832032
234.649994	-0.345636	1.022117	1.895666	-0.362413	0.068037	7.4418	9.22203	-2.797258
234.75	-0.126432	0.940014	1.890339	-0.362523	0.066265	8.34786	9.25564	-1.981482
234.850006	0.166565	0.85653	1.883486	-0.364471	0.064755	7.73483	8.98619	-0.659916
234.949997	0.450767	0.806389	1.875249	-0.368373	0.063651	7.49101	8.55219	0.684727
235.050003	0.610861	0.734763	1.86585	-0.373591	0.063295	6.93596	8.4916	1.651447
235.149994	0.587156	0.623494	1.856534	-0.379016	0.063343	6.11283	7.96757	1.93681
235.25	0.32986	0.477422	1.847929	-0.384171	0.063585	5.63361	7.81095	1.390136
235.350006	-0.041084	0.334685	1.840406	-0.387647	0.063839	5.24127	7.71632	0.189561
235.449997	-0.40904	0.264095	1.832945	-0.389075	0.064013	5.48131	8.00707	-1.337832
235.550003	-0.679204	0.184804	1.825875	-0.387811	0.064041	6.55193	8.71341	-2.471232
235.649994	-0.78935	0.09384	1.818273	-0.382904	0.063809	6.40927	8.07805	-3.025936
235.75	-0.725795	0.036565	1.811163	-0.375148	0.063205	7.36534	8.84466	-3.077049
235.850006	-0.493639	0.031482	1.805904	-0.365081	0.06217	7.70672	9.2398	-2.861821
235.949997	-0.165102	0.033429	1.80342	-0.353903	0.060955	7.52569	8.67691	-2.590767
236.050003	0.204063	0.001365	1.803983	-0.342208	0.059941	8.19495	8.74628	-2.446166
236.149994	0.493672	-0.026862	1.809316	-0.330505	0.0595	8.34646	8.98694	-2.536884
236.25	0.622147	-0.049468	1.818849	-0.319869	0.059496	8.48019	9.27705	-2.805043
236.350006	0.548575	-0.085728	1.831053	-0.310718	0.059936	8.21807	9.67647	-3.187364
236.449997	0.339231	-0.169306	1.84447	-0.303775	0.060699	8.18225	10.14772	-3.445408
236.550003	-0.023983	-0.163862	1.859251	-0.299286	0.061576	8.32597	10.69905	-3.225727
236.649994	-0.37413	-0.114581	1.873509	-0.29874	0.062155	8.73188	11.19631	-2.671289
236.75	-0.588105	-0.087189	1.886591	-0.302089	0.062489	9.10995	11.07031	-1.708821
236.850006	-0.620864	-0.095181	1.897406	-0.30924	0.06247	9.1956	10.3129	-0.441752
236.949997	-0.504427	-0.10014	1.905588	-0.320388	0.062247	8.90458	9.49876	0.922937
237.050003	-0.27502	-0.103946	1.910172	-0.334116	0.062045	8.22569	8.84509	2.176739
237.149994	-0.015597	-0.081294	1.910809	-0.349654	0.061653	7.55249	8.10289	3.003766
237.25	0.186066	-0.011368	1.907857	-0.364821	0.061174	6.57567	7.54599	3.236987
237.350006	0.187584	0.062454	1.901942	-0.378762	0.060891	5.65717	7.29859	2.629191
237.449997	0.212825	0.153982	1.894203	-0.387968	0.060107	5.35407	7.40982	1.627746
237.550003	-0.035374	0.089151	1.885429	-0.3935	0.059745	5.59394	7.58871	-0.027734
237.649994	-0.142206	0.063357	1.875711	-0.391919	0.058704	6.90951	9.05716	-1.473436
237.75	-0.32114	-0.041171	1.866593	-0.385192	0.05792	6.60273	9.52874	-2.564705
237.850006	-0.436657	-0.138166	1.859508	-0.374076	0.057089	7.55775	8.8544	-3.086335
237.949997	-0.431995	-0.178279	1.854641	-0.361347	0.056326	8.21264	9.55721	-3.312646
238.050003	-0.370158	-0.135874	1.851934	-0.349453	0.055606	7.57964	9.37907	-3.23752
238.149994	-0.208606	-0.136249	1.850597	-0.340947	0.054765	7.84719	9.24279	-2.7644
238.25	-0.021083	-0.130525	1.849298	-0.337798	0.053867	7.55022	9.0091	-1.914336
238.350006	0.107758	-0.141906	1.846754	-0.339737	0.053154	7.19781	8.68301	-0.788758
238.449997	0.176883	-0.162441	1.842567	-0.344911	0.05248	6.61954	8.25009	0.331957
238.550003	0.17172	-0.175797	1.8374	-0.351081	0.051983	6.38624	8.23082	1.036805
238.649994	0.072375	-0.211565	1.833482	-0.355013	0.051601	6.56341	8.38155	1.05576
238.75	-0.021556	-0.313273	1.832225	-0.354507	0.05145	6.83139	8.70078	0.281072
238.850006	-0.128244	-0.41918	1.834016	-0.35044	0.051692	7.22969	9.00085	-1.274251
238.949997	-0.166853	-0.512618	1.838124	-0.341374	0.051719	8.33385	10.2096	-2.67395
239.050003	-0.122906	-0.610089	1.844153	-0.330807	0.052297	8.02707	9.50261	-3.717485
239.149994	-0.048042	-0.654076	1.851405	-0.321028	0.053281	8.47301	9.22524	-4.108235
239.25	0.069918	-0.628012	1.859633	-0.314253	0.054449	8.92061	10.07642	-3.694792
239.350006	0.080451	-0.564068	1.867517	-0.313072	0.055444	8.36363	9.71983	-2.794522
239.449997	0.001149	-0.473263	1.874451	-0.317518	0.056327	8.13006	9.73075	-1.470158
239.550003	-0.158372	-0.432881	1.879802	-0.32718	0.05672	7.40195	9.24772	0.003382
239.649994	-0.344589	-0.471568	1.883749	-0.340345	0.056743	7.08002	8.60561	1.301045
239.75	-0.452641	-0.51086	1.886549	-0.354147	0.056525	6.66797	8.33766	2.073248
239.850006	-0.458501	-0.513457	1.887878	-0.366948	0.056422	6.39894	7.97785	2.166231
239.949997	-0.362798	-0.543757	1.888563	-0.377627	0.056366	6.45052	7.6053	1.605112
240.050003	-0.16977	-0.596162	1.887407	-0.384246	0.056563	6.69433	7.71268	0.617704
240.149994	-0.009572	-0.608171	1.883389	-0.387192	0.056854	6.80354	7.85163	-0.494687
240.25	0.071081	-0.557293	1.877077	-0.386386	0.057048	7.55932	8.7861	-1.410197
240.350006	0.041371	-0.537779	1.869477	-0.382084	0.056877	7.176	9.09356	-1.836145
240.449997	-0.151736	-0.500089	1.86194	-0.375411	0.056494	7.16532	9.11037	-1.876251
240.550003	-0.34003	-0.462676	1.855876	-0.368051	0.055849	7.49163	9.37426	-1.789344
240.649994	-0.435528	-0.44969	1.851716	-0.360408	0.055127	7.34108	9.02912	-1.705064
240.75	-0.360717	-0.482447	1.849327	-0.353618	0.054752	7.7216	8.89177	-1.697727
240.850006	-0.131646	-0.533108	1.848377	-0.348724	0.054822	7.65636	8.58731	-1.625765
240.949997	0.160442	-0.564896	1.847102	-0.345291	0.055474	7.56764	8.44856	-1.459445
241.050003	0.400684	-0.528742	1.844488	-0.343945	0.05632	7.10007	8.4445	-1.177574
241.149994	0.4939	-0.512427	1.840736	-0.344614	0.05738	6.97931	8.60882	-0.860819
241.25	0.366452	-0.500626	1.837225	-0.346359	0.05823	6.94139	8.85697	-0.605945
241.350006	0.046947	-0.491284	1.834598	-0.348034	0.058993	6.76361	8.89112	-0.551071
241.449997	-0.307455	-0.449579	1.833157	-0.349353	0.059162	6.76404	8.77411	-0.802351
241.550003	-0.552415	-0.463564	1.833053	-0.349231	0.059142	7.03719	8.68365	-1.222299
241.649994	-0.639694	-0.48901	1.834531	-0.348518	0.059157	7.38811	8.60861	-1.619605
241.75	-0.434789	-0.514468	1.836172	-0.34733	0.059453	7.57535	8.24923	-1.80649
241.850006	-0.061746	-0.538375	1.836169	-0.3467	0.060177	7.67055	8.29376	-1.665029
241.949997	0.318993	-0.562589	1.83345	-0.347411	0.061192	7.54952	8.35072	-1.148063
242.050003	0.525286	-0.565144	1.828884	-0.349047	0.062354	7.30115	8.56557	-0.392594
242.149994	0.463088	-0.502299	1.823722	-0.350462	0.063512	6.88087	8.7618	0.21574
242.25	0.157114	-0.407555	1.818963	-0.350409	0.064087	6.56892	8.76266	0.299292
242.350006	-0.29356	-0.319873	1.817364	-0.347632	0.064421	6.6086	8.80987	-0.303209
242.449997	-0.67931	-0.238715	1.820153	-0.341516	0.064491	7.30124	9.15769	-1.483865
242.550003	-0.813406	-0.175304	1.827487	-0.332651	0.064807	8.3152	9.50882	-2.803046
242.649994	-0.713015	-0.160784	1.837909	-0.32254	0.065206	8.41635	8.98148	-3.861658
242.75	-0.440497	-0.141066	1.849686	-0.313255	0.065425	9.19805	9.45358	-4.455288
242.850006	-0.08421	-0.08535	1.863333	-0.306565	0.065602	9.6672	10.02578	-4.185522
242.949997	0.246117	0.00571	1.875549	-0.305244	0.065601	9.77211	9.87773	-3.338199
243.050003	0.451896	0.090795	1.885244	-0.310086	0.065668	9.48688	9.78577	-1.748107
243.149994	0.462956	0.192554	1.891952	-0.321073	0.065981	8.45567	9.51032	0.195583
243.25	0.314495	0.290101	1.896014	-0.335903	0.066628	7.4058	9.09249	2.05018
243.350006	0.029064	0.365188	1.897678	-0.352532	0.067483	6.40638	8.63976	3.314746
243.449997	-0.301986	0.422715	1.896995	-0.369074	0.068057	5.51083	8.02645	3.688238
243.550003	-0.599399	0.505624	1.894873	-0.383558	0.068222	4.95402	7.50713	3.21635
243.649994	-0.745676	0.624498	1.890009	-0.395384	0.067847	4.86119	7.27547	2.1035
243.75	-0.731078	0.711139	1.882123	-0.404856	0.067037	4.9746	7.00484	0.800891
243.850006	-0.465239	0.731422	1.869215	-0.411874	0.066261	5.77172	7.00998	-0.294951
243.949997	-0.062164	0.658302	1.851678	-0.417134	0.065763	6.1941	7.22462	-0.798147
244.050003	0.35741	0.555173	1.831452	-0.419903	0.065885	5.99223	7.23982	-0.753345
244.149994	0.650401	0.509209	1.809975	-0.419584	0.066264	6.48792	7.38713	-0.531214
244.25	0.673866	0.485748	1.789994	-0.415283	0.0668	6.05748	7.89039	-0.673097
244.350006	0.388801	0.521524	1.774425	-0.406063	0.067111	5.95633	8.22579	-1.417191
244.449997	-0.020623	0.610256	1.765634	-0.390607	0.067471	6.48108	8.63237	-2.611242
244.550003	-0.433446	0.638734	1.764076	-0.369907	0.067876	6.97738	9.26538	-3.961965
244.649994	-0.646316	0.605865	1.769319	-0.345297	0.068669	7.5792	9.77903	-5.122453
244.75	-0.63281	0.579775	1.78047	-0.319713	0.069744	8.99251	10.39705	-5.871199
244.850006	-0.412836	0.585288	1.79501	-0.296236	0.070809	10.51538	11.18014	-6.066823
244.949997	-0.09975	0.541864	1.81127	-0.277536	0.071868	12.17232	11.51908	-5.556
245.050003	0.140899	0.558233	1.827865	-0.266325	0.072619	13.98997	12.22777	-4.279383
245.149994	0.15897	0.645424	1.842794	-0.263823	0.072943	14.71431	13.05005	-2.423682
245.25	0.031865	0.811013	1.85594	-0.268906	0.072974	12.1062	13.05722	-0.089843
245.350006	-0.189558	0.953183	1.864962	-0.281233	0.07273	8.6472	11.26493	1.972926
245.449997	-0.355559	1.015845	1.871406	-0.29803	0.072397	7.07336	9.24986	3.503312
245.550003	-0.455675	1.05188	1.875249	-0.316902	0.072305	6.23482	7.8952	4.248061
245.649994	-0.412992	1.134079	1.87713	-0.335948	0.072332	5.16052	6.85047	3.99122
245.75	-0.28308	1.18149	1.876559	-0.352761	0.07243	4.68095	6.17646	2.823828
245.850006	-0.162963	1.166456	1.873544	-0.366119	0.072342	4.66826	6.01052	1.120166
245.949997	-0.080153	1.085913	1.86913	-0.375685	0.071937	5.56355	6.47139	-0.681411
246.050003	-0.072955	0.978274	1.862891	-0.380949	0.071389	6.35384	8.04743	-2.021945
246.149994	-0.116005	0.901141	1.855791	-0.382322	0.070722	5.72679	8.45274	-2.642857
246.25	-0.172566	0.848756	1.84995	-0.380815	0.070013	7.22872	8.49128	-2.735837
246.350006	-0.243702	0.892314	1.84726	-0.377405	0.069496	7.48007	9.33443	-2.857465
246.449997	-0.24888	0.951859	1.848092	-0.371306	0.06913	7.1069	8.93469	-2.887154
246.550003	-0.202571	1.021199	1.851134	-0.364039	0.06874	7.48742	9.07515	-2.790895
246.649994	-0.102774	0.993801	1.855353	-0.356673	0.068382	7.6843	9.26024	-2.336758
246.75	-0.020879	0.905985	1.858841	-0.352204	0.068371	7.98801	9.14484	-1.750038
246.850006	0.032757	0.808183	1.86031	-0.350595	0.068673	7.82451	9.11112	-0.819528
246.949997	0.06808	0.723131	1.859035	-0.35194	0.069124	7.67598	8.88791	0.290042
247.050003	0.049709	0.645207	1.854092	-0.35576	0.069834	7.16576	8.54802	1.321008
247.149994	-0.059417	0.548747	1.846634	-0.361716	0.070743	6.66517	8.20148	2.006113
247.25	-0.191028	0.47295	1.838047	-0.368687	0.071457	6.24279	7.90816	2.178356
247.350006	-0.349188	0.410286	1.828998	-0.375231	0.071853	5.812	7.70197	1.788582
247.449997	-0.401661	0.362705	1.818632	-0.380785	0.071934	5.77496	7.37417	0.801125
247.550003	-0.344	0.289831	1.807703	-0.384143	0.072169	6.25488	7.24871	-0.404155
247.649994	-0.154801	0.199103	1.796799	-0.384393	0.072766	6.72087	8.01596	-1.41807
247.75	0.035268	0.099049	1.786146	-0.381263	0.073443	6.58188	7.79511	-2.090719
247.850006	0.207409	-0.037614	1.77676	-0.375343	0.073992	7.12057	7.95366	-2.457973
247.949997	0.247405	-0.142623	1.76868	-0.366296	0.074375	6.92702	8.38562	-2.70299
248.050003	0.182336	-0.254361	1.76369	-0.355007	0.074437	7.00356	8.45584	-2.918978
248.149994	0.018125	-0.334413	1.762808	-0.342471	0.074277	7.34406	8.86329	-3.039822
248.25	-0.161787	-0.362068	1.765704	-0.330334	0.074054	7.52158	9.13414	-3.09545
248.350006	-0.271674	-0.348707	1.770893	-0.318923	0.074139	7.83011	9.14902	-3.10234
248.449997	-0.284224	-0.360587	1.778493	-0.310134	0.074429	8.0952	9.0183	-2.978717
248.550003	-0.212533	-0.316337	1.788447	-0.30452	0.075023	8.37571	8.93073	-2.724648
248.649994	-0.054115	-0.252372	1.799741	-0.301693	0.075661	8.48133	8.83546	-2.345038
248.75	0.072111	-0.151415	1.81171	-0.302043	0.076342	8.39042	8.9226	-1.847598
248.850006	0.081556	-0.032326	1.823682	-0.305606	0.07691	8.23436	9.01006	-1.228516
248.949997	0.031274	0.089241	1.834038	-0.311366	0.07722	7.91664	9.14206	-0.495267
249.050003	-0.090924	0.180757	1.841447	-0.319876	0.077154	7.72589	8.93544	0.223239
249.149994	-0.219908	0.22312	1.845881	-0.330881	0.076873	7.5271	8.68258	1.065128
249.25	-0.34081	0.276929	1.846147	-0.34376	0.076623	7.07258	8.34012	1.835009
249.350006	-0.367414	0.400434	1.841649	-0.357806	0.076186	6.39307	7.91512	2.457184
249.449997	-0.31983	0.569275	1.832611	-0.372164	0.075627	5.78293	7.41368	2.755414
249.550003	-0.232624	0.691595	1.820728	-0.384457	0.07502	5.61898	7.08149	2.440636
249.649994	-0.10707	0.756987	1.807569	-0.39291	0.074304	5.63991	6.95656	1.540287
249.75	0.02063	0.71102	1.794332	-0.395397	0.073589	6.59213	7.75421	0.126206
249.850006	0.077804	0.668415	1.782687	-0.390821	0.072857	6.51428	8.69286	-1.391969
249.949997	0.047084	0.636759	1.775506	-0.379722	0.072002	6.67156	8.29516	-2.794126
250.050003	-0.063916	0.631868	1.773911	-0.364534	0.070863	7.35921	8.6768	-3.87505
250.149994	-0.130799	0.661911	1.777423	-0.348134	0.069722	7.66109	9.22749	-4.623617
250.25	-0.135514	0.686461	1.783772	-0.334085	0.068755	7.63919	9.46836	-4.774529
250.350006	-0.093584	0.694654	1.79034	-0.325608	0.068276	7.66012	9.07365	-4.074186
250.449997	-0.028451	0.649234	1.796037	-0.325705	0.068232	7.64988	8.88256	-2.512428
250.550003	0.04984	0.653206	1.798589	-0.333741	0.068207	7.10655	8.46976	-0.313588
250.649994	0.088035	0.690612	1.797462	-0.347908	0.06845	6.19576	7.78933	1.933585
250.75	0.059361	0.707439	1.793101	-0.364715	0.068525	5.58045	7.14765	3.558399
250.850006	-0.016205	0.644207	1.788408	-0.381015	0.068848	5.11507	6.87391	3.883452
250.949997	-0.150218	0.550638	1.785031	-0.392109	0.06903	4.98502	6.81857	2.898264
251.050003	-0.298812	0.453987	1.784192	-0.396049	0.069033	4.94482	6.99767	0.79235
251.149994	-0.406697	0.351528	1.786304	-0.39248	0.068965	6.29069	7.63142	-1.778315
251.25	-0.479704	0.259413	1.790621	-0.38299	0.069063	7.7477	9.73289	-3.959583
251.350006	-0.513072	0.200533	1.795962	-0.368507	0.06864	6.78681	8.72166	-5.004254
251.449997	-0.407477	0.217443	1.801625	-0.352123	0.067418	8.45015	8.9909	-4.900817
251.550003	-0.303311	0.273913	1.807434	-0.338204	0.066022	8.61479	10.40186	-4.036801
251.649994	-0.143133	0.316466	1.812997	-0.328498	0.064344	9.00083	10.07139	-2.464852
251.75	0.074657	0.311466	1.817021	-0.32412	0.062899	9.51175	10.0108	-0.620625
251.850006	0.287558	0.296647	1.819353	-0.324287	0.062047	8.78907	9.19997	1.000224
251.949997	0.48094	0.246753	1.821363	-0.326805	0.062094	7.91304	8.35446	1.912468
252.050003	0.530216	0.192864	1.825106	-0.330004	0.063057	6.88534	8.27364	1.883749
252.149994	0.411476	0.212313	1.831033	-0.331832	0.064497	6.79478	8.46248	0.85014
252.25	0.113532	0.313182	1.83823	-0.331872	0.065805	6.44912	8.88235	-0.805836
252.350006	-0.282656	0.421097	1.845705	-0.329846	0.066479	7.47315	9.86949	-2.416054
252.449997	-0.692113	0.475815	1.852527	-0.325907	0.066481	7.62886	10.09248	-3.170716
252.550003	-0.952575	0.504005	1.855895	-0.322745	0.065682	7.92189	9.72454	-3.034828
252.649994	-0.940434	0.542295	1.855337	-0.322769	0.064461	8.53562	9.9015	-2.049811
252.75	-0.632985	0.614174	1.85123	-0.328025	0.063269	7.81181	8.8286	-0.318104
252.850006	-0.11238	0.672108	1.844077	-0.339084	0.062459	7.65084	8.17568	1.656922
252.949997	0.38608	0.757134	1.834538	-0.354732	0.061738	6.37538	7.36893	3.257921
253.050003	0.660804	0.813588	1.823229	-0.372607	0.06094	5.10342	6.57298	3.8847
253.149994	0.644672	0.853033	1.811762	-0.389735	0.059642	4.26295	6.18609	3.207521
253.25	0.42579	0.843642	1.802718	-0.402604	0.058722	3.8488	6.44452	1.457528
253.350006	0.127866	0.793443	1.79513	-0.408278	0.057924	4.76117	6.76611	-0.696376
253.449997	-0.255691	0.678787	1.787521	-0.408443	0.0578	5.97332	8.58698	-2.6846
253.550003	-0.421516	0.598959	1.778823	-0.400139	0.057654	5.67915	8.51558	-3.681583
253.649994	-0.566364	0.568116	1.771266	-0.387731	0.057318	6.87798	8.17836	-3.954541
253.75	-0.516883	0.629335	1.767051	-0.372136	0.056314	7.69752	9.45669	-3.737633
253.850006	-0.322939	0.687185	1.766868	-0.355566	0.054807	7.54724	9.554	-3.31443
253.949997	-0.11237	0.682502	1.770544	-0.341699	0.053318	7.81041	9.19087	-2.887156
254.050003	0.09714	0.649286	1.777158	-0.331182	0.051995	7.89413	9.3567	-2.383571
254.149994	0.244528	0.615252	1.784818	-0.325087	0.050852	7.6018	9.13124	-1.80771
254.25	0.315434	0.564154	1.791802	-0.322878	0.04983	7.0625	8.84991	-1.17901
254.350006	0.24834	0.519912	1.798001	-0.324216	0.048975	6.75143	8.84638	-0.496191
254.449997	0.178418	0.454506	1.80279	-0.328122	0.048473	6.86651	8.85665	0.214229
254.550003	0.041146	0.425017	1.805022	-0.333629	0.048358	6.73182	8.76791	0.822201
254.649994	0.00317	0.358942	1.804484	-0.339434	0.048886	6.78918	8.44514	1.18116
254.75	-0.060997	0.276058	1.801471	-0.344311	0.049828	6.75459	8.33123	1.177168
254.850006	-0.083384	0.16396	1.797555	-0.34743	0.050926	6.66648	8.27396	0.789705
254.949997	-0.192304	0.078185	1.793452	-0.348735	0.051719	6.7192	8.51226	0.101419
255.050003	-0.303164	0.01081	1.788826	-0.348175	0.051886	6.74513	8.93213	-0.643112
255.149994	-0.406814	0.005364	1.783788	-0.34563	0.051541	6.67533	8.76855	-1.225095
255.25	-0.443218	0.002216	1.77908	-0.34194	0.050969	6.95408	8.7329	-1.559673
255.350006	-0.325277	-0.039584	1.774173	-0.33813	0.050543	7.08282	8.64008	-1.611294
255.449997	-0.135579	-0.124216	1.768129	-0.335032	0.05034	6.93858	8.3323	-1.478287
255.550003	0.075752	-0.220196	1.761083	-0.333666	0.050325	6.77709	8.17022	-1.201781
255.649994	0.225399	-0.342376	1.755147	-0.334107	0.050398	6.63487	8.10417	-0.889333
255.75	0.248952	-0.503908	1.750995	-0.336345	0.050309	6.3238	8.01885	-0.672713
255.850006	0.105078	-0.623838	1.747917	-0.340652	0.049984	5.98785	7.90163	-0.735897
255.949997	-0.09245	-0.665803	1.745405	-0.346575	0.049379	5.77233	7.8694	-0.874487
256.049988	-0.298674	-0.665062	1.742686	-0.353494	0.048888	5.82715	7.75261	-1.040638
256.149994	-0.409835	-0.687103	1.739636	-0.36119	0.048394	5.98619	7.73345	-1.063388
256.25	-0.388388	-0.755704	1.73617	-0.369235	0.048005	6.08112	7.60851	-0.913278
256.350006	-0.25731	-0.823242	1.732418	-0.37621	0.04792	6.22475	7.60787	-0.745875
256.450012	-0.001089	-0.881203	1.728835	-0.381073	0.048148	6.28973	7.57768	-0.57808
256.549988	0.287105	-0.969586	1.725255	-0.383701	0.048489	6.31224	7.72692	-0.576195
256.649994	0.488998	-1.063776	1.721433	-0.383297	0.04934	6.3153	7.85602	-0.706919
256.75	0.537893	-1.127864	1.719002	-0.379493	0.050406	6.30471	8.05728	-0.970275
256.850006	0.403933	-1.159882	1.718255	-0.372349	0.051813	6.34245	8.29419	-1.323382
256.950012	0.085113	-1.172925	1.719716	-0.362311	0.053247	6.45411	8.53528	-1.713948
257.049988	-0.309104	-1.147152	1.723317	-0.350376	0.054266	6.61333	8.80591	-2.102234
257.149994	-0.621766	-1.083336	1.728591	-0.338946	0.055002	6.813	9.06294	-2.317518
257.25	-0.745957	-1.046543	1.733799	-0.329614	0.05542	7.02826	8.79274	-2.198517
257.350006	-0.658388	-0.987639	1.736854	-0.324588	0.055589	7.10235	8.2549	-1.622661
257.450012	-0.372868	-0.914377	1.737406	-0.325051	0.055858	7.02625	7.83932	-0.51959
257.549988	0.055343	-0.891029	1.734465	-0.33107	0.056171	6.61149	7.45725	0.826254
257.649994	0.399534	-0.898649	1.728397	-0.341243	0.05657	6.13314	7.22312	2.028795
257.75	0.554243	-0.921289	1.720039	-0.352489	0.056863	5.51704	6.94382	2.646454
257.850006	0.44502	-0.947185	1.710926	-0.362295	0.056937	5.16157	7.10975	2.375248
257.950012	0.170844	-0.975713	1.702778	-0.367173	0.056716	4.90471	7.19968	1.124215
258.049988	-0.133309	-0.930507	1.697562	-0.365827	0.056555	6.17641	8.35093	-0.82811
258.149994	-0.380331	-0.878306	1.697596	-0.357746	0.056923	6.99069	9.06915	-2.758057
258.25	-0.434312	-0.860953	1.703495	-0.34417	0.057947	6.72078	8.29045	-4.275021
258.350006	-0.323989	-0.84824	1.714552	-0.328514	0.059347	7.93511	8.45263	-5.305031
258.450012	-0.116686	-0.757084	1.728796	-0.314607	0.060801	8.10317	8.77765	-5.657619
258.549988	0.062289	-0.596915	1.744777	-0.305855	0.062313	8.14714	9.38753	-5.17651
258.649994	0.167962	-0.470759	1.7605	-0.303808	0.063324	8.24627	9.1139	-3.49159
258.75	0.091002	-0.325273	1.772618	-0.30947	0.063876	7.99572	9.3446	-1.071526
258.850006	-0.088857	-0.187311	1.779913	-0.321088	0.06417	7.15078	8.84423	1.532329
258.950012	-0.235276	-0.064901	1.784081	-0.335495	0.064292	6.32178	7.96361	3.537119
259.049988	-0.321863	0.01195	1.787911	-0.349678	0.064728	6.16844	7.62436	4.336627
259.149994	-0.318221	0.021187	1.793596	-0.36107	0.06567	5.90256	7.18212	3.786798
259.25	-0.225117	0.039565	1.800336	-0.368246	0.066804	5.85991	7.02379	2.060881
259.350006	-0.128051	0.094165	1.806746	-0.371893	0.067841	5.86796	7.27065	-0.145012
259.450012	-0.073036	0.170075	1.810807	-0.372265	0.068552	7.2832	8.12173	-2.075318
259.549988	-0.090595	0.225405	1.811047	-0.370763	0.068882	6.46628	8.79253	-2.892557
259.649994	-0.222151	0.299588	1.806377	-0.369476	0.068737	6.50867	8.3171	-2.425312
259.75	-0.33125	0.380666	1.796921	-0.37105	0.068103	7.32856	8.79049	-1.068915
259.850006	-0.413087	0.411054	1.783841	-0.375488	0.067115	6.17597	7.8192	0.664248
259.950012	-0.379828	0.3706	1.768987	-0.381966	0.066067	6.37284	7.50831	2.141198
260.049988	-0.223802	0.327534	1.754651	-0.388083	0.065362	5.79904	7.20439	2.723225
260.149994	0.002237	0.334037	1.741874	-0.39224	0.065003	5.64718	7.04541	2.222975
260.25	0.20127	0.384181	1.731651	-0.393126	0.065128	5.29521	6.80732	0.730533
260.350006	0.33558	0.461393	1.723605	-0.390072	0.065743	6.41146	7.73762	-1.209007
260.450012	0.395291	0.517696	1.716856	-0.383469	0.066554	6.53135	8.22975	-2.744606
260.549988	0.280123	0.570584	1.710256	-0.373659	0.067375	5.73292	7.62083	-3.580003
260.649994	0.109527	0.59614	1.704624	-0.362277	0.067994	6.57654	8.23381	-3.681037
260.75	-0.158392	0.62186	1.701349	-0.350578	0.068398	6.79907	8.75645	-3.379351
260.850006	-0.334992	0.604296	1.700711	-0.339639	0.06871	6.7975	8.57703	-2.861348
260.950012	-0.359027	0.572963	1.702921	-0.32981	0.069328	6.99568	8.37769	-2.3117
261.049988	-0.248284	0.539413	1.708416	-0.320072	0.070184	7.42148	8.50926	-1.960148
261.149994	-0.04751	0.475036	1.717885	-0.310302	0.071229	7.84675	8.42223	-1.958159
261.25	0.118472	0.41888	1.730892	-0.300498	0.072185	8.13479	8.76041	-2.265343
261.350006	0.164283	0.42509	1.74712	-0.291144	0.072954	8.45908	9.42618	-2.69811
261.450012	0.197711	0.497057	1.765141	-0.283203	0.073336	8.38219	9.92301	-2.923859
261.549988	-0.060195	0.615294	1.783845	-0.278918	0.073439	8.33849	10.28882	-3.021758
261.649994	-0.196687	0.687576	1.803184	-0.27834	0.0735	8.88348	10.56598	-2.566597
261.75	-0.295239	0.703754	1.820983	-0.282853	0.073676	8.92578	10.29181	-1.651381
261.850006	-0.290438	0.624484	1.83494	-0.29368	0.073734	8.59299	9.35413	-0.215055
261.950012	-0.257273	0.536911	1.84312	-0.311358	0.073724	7.69691	8.50948	1.584441
262.049988	-0.15349	0.474628	1.845276	-0.33445	0.073708	6.79846	7.67885	3.486042
262.149994	-0.084852	0.437597	1.842081	-0.36062	0.07356	5.71173	6.83537	5.030609
262.25	-0.024145	0.431393	1.833979	-0.386931	0.07341	4.54836	6.14274	5.675518
262.350006	-0.004079	0.436658	1.822039	-0.410392	0.073376	3.80729	5.53435	5.176305
262.450012	-0.064762	0.453154	1.807758	-0.428351	0.073474	3.70124	5.54077	3.539226
262.549988	-0.149354	0.434618	1.79227	-0.439626	0.073553	3.87744	5.50288	1.179804
262.649994	-0.229923	0.351583	1.775169	-0.442068	0.07333	5.39304	6.95988	-1.229788
262.75	-0.310396	0.284511	1.757276	-0.435839	0.072863	5.55899	8.02891	-2.924752
262.850006	-0.356945	0.259932	1.740836	-0.421621	0.072238	5.6048	7.53625	-3.811475
262.950012	-0.298402	0.25301	1.727982	-0.401004	0.071507	6.97992	8.1213	-4.048925
263.049988	-0.122206	0.302188	1.720391	-0.377444	0.070766	7.86216	8.93801	-4.062225
263.149994	0.064074	0.364373	1.718165	-0.354016	0.070244	7.82293	9.14623	-4.040414
263.25	0.248015	0.413914	1.720765	-0.332756	0.070063	8.00719	8.8027	-3.932233
263.350006	0.330368	0.411311	1.727325	-0.315406	0.069986	8.11561	9.28594	-3.709929
263.450012	0.269206	0.374431	1.737414	-0.302694	0.06989	7.97829	9.3187	-3.405102
263.549988	0.137733	0.343047	1.749981	-0.294135	0.069391	7.80051	9.39064	-3.022811
263.649994	-0.078369	0.256528	1.764696	-0.290052	0.068806	7.71959	9.37875	-2.580282
263.75	-0.159979	0.229959	1.780594	-0.288976	0.068497	7.95552	9.38785	-2.061013
263.850006	-0.13839	0.212304	1.797283	-0.29116	0.06881	8.3307	9.21293	-1.386886
263.950012	-0.046366	0.201322	1.812737	-0.296809	0.069351	8.63205	8.96285	-0.57506
264.049988	0.045233	0.202291	1.824342	-0.305958	0.069949	8.18252	8.85997	0.323202
264.149994	0.106477	0.251598	1.831798	-0.318609	0.070338	7.61467	8.68772	1.280873
264.25	0.062604	0.323854	1.835157	-0.334266	0.070656	6.87605	8.47779	2.172221
264.350006	-0.047438	0.391744	1.834319	-0.352259	0.070705	5.8825	7.87444	2.752663
264.450012	-0.225681	0.463443	1.829975	-0.370966	0.070673	5.04142	7.19015	2.855654
264.549988	-0.374552	0.506541	1.823366	-0.388778	0.070448	4.70644	6.84983	2.386254
264.649994	-0.438956	0.457413	1.815006	-0.403397	0.070216	4.73035	6.56303	1.417789
264.75	-0.435259	0.295377	1.80528	-0.413297	0.07001	5.3665	6.84651	0.223501
264.850006	-0.338903	0.096673	1.793717	-0.417073	0.069732	5.74772	7.72606	-0.799849
264.950012	-0.197811	-0.002706	1.781361	-0.414531	0.069315	6.04898	7.46538	-1.443806
265.049988	-0.073244	0.007933	1.769236	-0.40632	0.068695	6.78786	7.95826	-1.786016
265.149994	-7.1e-05	0.077288	1.757941	-0.393912	0.067974	6.69109	8.37727	-2.049497
265.25	0.030398	0.178234	1.748158	-0.378613	0.067146	6.74303	8.38679	-2.277095
265.350006	-0.010521	0.275946	1.741301	-0.362154	0.066352	7.04403	8.77176	-2.405629
265.450012	-0.041688	0.29201	1.737354	-0.345651	0.065868	7.23258	8.8392	-2.516461
265.549988	-0.03708	0.262554	1.736015	-0.329593	0.065705	7.43488	8.96114	-2.571577
265.649994	-0.071465	0.238196	1.737932	-0.314986	0.065909	7.54969	8.95953	-2.741957
265.75	-0.052898	0.208024	1.743146	-0.301642	0.066074	7.81513	9.10523	-2.890879
265.850006	0.061315	0.151651	1.752479	-0.288828	0.066311	8.19136	9.37993	-3.053447
265.950012	0.037623	0.178681	1.764698	-0.278093	0.066407	8.50524	9.65945	-3.393218
266.049988	-0.043305	0.198139	1.780688	-0.269513	0.066472	8.88435	10.27222	-3.57197
266.149994	-0.065701	0.271615	1.798153	-0.26366	0.066528	9.2689	10.82355	-3.417713
266.25	-0.096519	0.32822	1.815163	-0.2633	0.066422	9.44878	10.73651	-2.807734
266.350006	-0.104916	0.367749	1.829671	-0.269709	0.066162	9.14428	10.26751	-1.582466
266.450012	-0.070392	0.37744	1.839955	-0.284688	0.065858	8.28962	9.3112	0.197263
266.549988	-0.006089	0.349567	1.845311	-0.308161	0.06568	7.23012	8.09261	2.341502
266.649994	0.085586	0.322497	1.845133	-0.337377	0.065684	5.75175	6.74309	4.423636
266.75	0.149163	0.289668	1.840183	-0.370479	0.065846	4.36673	5.63937	5.655457
266.850006	0.130825	0.286237	1.832237	-0.402611	0.066234	3.57513	5.21694	5.734391
266.950012	0.056235	0.279604	1.821865	-0.43028	0.066723	3.37764	5.06845	4.578787
267.049988	-0.099489	0.262816	1.808927	-0.450369	0.067162	3.39962	5.29733	2.482018
267.149994	-0.307301	0.315999	1.793141	-0.461376	0.067095	4.11013	5.66656	0.10308
267.25	-0.501266	0.358178	1.774759	-0.462941	0.066433	5.11148	7.08031	-1.756249
267.350006	-0.586318	0.358492	1.754183	-0.455785	0.065318	4.76529	7.39248	-2.703088
267.450012	-0.559685	0.297114	1.733165	-0.441142	0.063827	5.44374	7.24046	-2.869661
267.549988	-0.386783	0.184712	1.715896	-0.420659	0.06212	6.93561	8.21818	-2.806506
267.649994	-0.148795	0.115882	1.705807	-0.396215	0.060504	7.43523	8.66321	-3.085619
267.75	0.224099	0.079429	1.705235	-0.369291	0.059365	7.6187	8.69693	-3.864415
267.850006	0.544036	0.021505	1.713072	-0.341953	0.059083	8.44148	8.99058	-4.939775
267.950012	0.741644	0.001955	1.729162	-0.316539	0.059518	8.93068	9.85011	-5.822856
268.049988	0.708279	0.051664	1.749289	-0.295037	0.060331	9.22433	10.52498	-6.145694
268.149994	0.415788	0.002491	1.770708	-0.279219	0.061166	9.35954	11.66981	-5.608666
268.25	-0.018223	-0.071274	1.789439	-0.270766	0.061704	9.99219	12.67172	-4.048438
268.350006	-0.470239	-0.164338	1.803809	-0.270513	0.061751	10.63833	13.19147	-1.483591
268.450012	-0.763245	-0.264753	1.813284	-0.278217	0.061391	10.39566	12.0582	1.527245
268.549988	-0.810922	-0.325496	1.817039	-0.292399	0.060783	8.52538	9.3309	4.202873
268.649994	-0.661932	-0.352442	1.81713	-0.309576	0.060387	6.89567	7.37011	5.825653
268.75	-0.26626	-0.304004	1.815892	-0.325841	0.060307	5.80648	6.17582	5.861403
268.850006	-0.010233	-0.223783	1.815541	-0.339928	0.060767	5.20632	5.67042	4.230082
268.950012	0.462974	-0.104378	1.816691	-0.346458	0.061015	4.54714	5.73818	1.148384
269.049988	0.505004	-0.054065	1.820689	-0.347148	0.061243	7.22566	6.74952	-2.240649
269.149994	0.345371	0.014189	1.826938	-0.341141	0.061544	8.22788	10.54767	-4.940743
269.25	0.027147	0.171962	1.835377	-0.330005	0.061552	6.88613	9.85814	-6.362309
269.350006	-0.262681	0.281945	1.84659	-0.317555	0.06139	8.70981	10.3645	-6.546001
269.450012	-0.483707	0.312199	1.861109	-0.308203	0.061219	10.06769	12.69292	-5.662974
269.549988	-0.487171	0.31847	1.876381	-0.305825	0.061181	9.79287	11.35871	-3.972238
269.649994	-0.31954	0.371485	1.889447	-0.312944	0.061086	10.5624	11.07523	-1.454192
269.75	-0.092832	0.409439	1.897546	-0.32981	0.061119	9.43775	9.56503	1.591433
269.850006	0.134588	0.413391	1.899286	-0.354252	0.061215	6.87273	7.65508	4.523326
269.950012	0.226722	0.413921	1.894269	-0.382818	0.061246	5.16884	6.49858	6.656531
270.049988	0.155825	0.416899	1.88407	-0.410639	0.06124	3.96975	5.66849	7.417088
270.149994	0.051081	0.454425	1.870831	-0.433523	0.061255	3.24067	5.29252	6.526093
270.25	-0.239303	0.473744	1.856436	-0.44616	0.060836	3.47152	5.56047	4.227485
270.350006	-0.405137	0.511707	1.842184	-0.448654	0.060271	3.58389	5.79117	0.8751
270.450012	-0.493926	0.491599	1.828286	-0.440272	0.059523	5.73388	7.10076	-2.590108
270.549988	-0.414999	0.398418	1.815436	-0.423365	0.058749	6.84645	9.6861	-5.140262
270.649994	-0.240586	0.261513	1.805518	-0.399881	0.058149	6.39517	8.81201	-6.302161
270.75	-0.069208	0.136618	1.800203	-0.374509	0.057324	8.33963	8.56536	-6.272395
270.850006	0.079816	0.099205	1.798979	-0.351428	0.05637	9.35709	10.3811	-5.615475
270.950012	0.239654	0.080366	1.801397	-0.331913	0.055844	8.85703	10.51609	-4.623275
271.049988	0.353228	0.056255	1.806417	-0.317479	0.055627	9.43144	10.22576	-3.326872
271.149994	0.329973	0.059579	1.813641	-0.307522	0.055928	9.60204	10.93264	-2.099977
271.25	0.246021	0.062001	1.823211	-0.301665	0.056613	9.14542	10.36129	-1.251238
271.350006	0.078238	-0.011122	1.836105	-0.298622	0.057608	8.61094	10.16142	-0.955366
271.450012	-0.075494	-0.080467	1.852754	-0.296663	0.059198	8.63879	9.82699	-1.126171
271.549988	-0.206199	-0.12794	1.871171	-0.297203	0.060813	8.62425	9.91488	-1.725076
271.649994	-0.306828	-0.167334	1.889823	-0.298864	0.062341	9.15435	10.3113	-2.305532
271.75	-0.404418	-0.188133	1.907121	-0.302474	0.06367	9.62	10.46267	-2.515786
271.850006	-0.437654	-0.165857	1.921217	-0.308355	0.064496	9.76537	10.87386	-2.160963
271.950012	-0.443896	-0.128901	1.930755	-0.316524	0.064747	9.70547	10.82162	-1.143359
272.049988	-0.360615	-0.081385	1.935068	-0.327898	0.064381	9.36742	10.16795	0.342678
272.149994	-0.219944	-0.021283	1.935054	-0.342036	0.063978	8.85484	9.5161	2.00581
272.25	-0.004862	0.006342	1.931512	-0.357706	0.063483	7.94676	8.61011	3.308493
272.350006	0.171422	0.022554	1.925072	-0.372688	0.063126	6.97642	7.73698	3.774999
272.450012	0.273091	-0.003787	1.917406	-0.384433	0.063101	5.95904	7.18951	3.26931
272.549988	0.277216	0.033047	1.909017	-0.391909	0.06334	5.5716	7.22012	1.817527
272.649994	0.148733	0.109548	1.900016	-0.394063	0.063865	5.6365	7.63688	-0.13582
272.75	-0.044911	0.134581	1.890305	-0.391193	0.064347	7.27321	9.2308	-1.886106
272.850006	-0.459224	0.236311	1.879284	-0.38476	0.064909	6.90714	9.31174	-3.072955
272.950012	-0.402263	0.265207	1.869305	-0.371306	0.064684	7.51948	8.99775	-3.337066
273.049988	-0.41557	0.352889	1.861025	-0.357486	0.064684	8.40768	9.76554	-3.45041
273.149994	-0.312969	0.410141	1.856905	-0.343866	0.064733	8.06552	9.4402	-3.399338
273.25	-0.121335	0.479345	1.856847	-0.332101	0.064629	8.5231	9.54511	-3.278327
273.350006	0.043093	0.482327	1.86015	-0.322801	0.064697	8.53764	9.60292	-3.045246
273.450012	0.117395	0.413942	1.865186	-0.31657	0.064695	8.60341	9.46943	-2.754931
273.549988	0.080662	0.31707	1.871429	-0.312823	0.064518	8.34585	9.67711	-2.343183
273.649994	-0.08469	0.25421	1.877493	-0.313006	0.064233	8.04143	9.9077	-1.753827
273.75	-0.19219	0.314763	1.882595	-0.316389	0.06359	7.86891	9.67925	-1.090448
273.850006	-0.239961	0.342676	1.886657	-0.323649	0.063057	7.76907	9.24215	-0.270735
273.950012	-0.177994	0.412352	1.889199	-0.334166	0.062866	7.69393	8.81608	0.47921
274.049988	-0.023543	0.469919	1.889717	-0.347827	0.063021	6.997	8.0818	1.11076
274.149994	0.11458	0.517862	1.88784	-0.363493	0.063489	6.42407	7.31722	1.409661
274.25	0.210787	0.520132	1.883808	-0.379523	0.064018	5.80946	7.05012	1.432748
274.350006	0.152713	0.501072	1.877864	-0.39352	0.064427	5.48131	7.12624	1.097641
274.450012	-0.039234	0.448271	1.870345	-0.403596	0.064555	5.54393	7.55542	0.424198
274.549988	-0.239838	0.318908	1.862494	-0.407967	0.064629	6.17527	7.96008	-0.482774
274.649994	-0.434961	0.142767	1.855034	-0.405992	0.064597	6.67121	8.72819	-1.389242
274.75	-0.495565	0.101099	1.849062	-0.397761	0.064534	7.06382	8.83856	-2.195018
274.850006	-0.392617	0.087648	1.846422	-0.384862	0.064487	7.6645	8.77593	-2.838319
274.950012	-0.226141	0.136331	1.847531	-0.369076	0.064232	7.94151	9.22417	-3.402025
275.049988	0.005329	0.134052	1.852063	-0.353051	0.064078	8.55603	9.52467	-3.753284
275.149994	0.185971	0.056878	1.858318	-0.339217	0.064021	9.0934	9.72507	-3.671503
275.25	0.32469	-0.004933	1.863908	-0.329597	0.064374	9.36988	9.91445	-2.966889
275.350006	0.313533	-0.031471	1.866945	-0.325655	0.065131	9.22949	9.79391	-1.605387
275.450012	0.212349	-0.059299	1.866401	-0.327005	0.066283	8.61628	9.46804	0.136041
275.549988	-0.009729	-0.062548	1.862515	-0.33235	0.067433	7.47691	8.96403	1.845472
275.649994	-0.335055	-0.018713	1.856326	-0.339644	0.068274	6.60308	8.64929	2.927185
275.75	-0.616238	-0.065265	1.849952	-0.345892	0.068338	6.10381	8.18692	3.000142
275.850006	-0.815908	-0.20999	1.845472	-0.348572	0.067837	6.38887	8.02527	1.870159
275.950012	-0.834102	-0.353461	1.844433	-0.346688	0.06703	6.46383	7.88568	-0.226678
276.049988	-0.611041	-0.427017	1.846478	-0.339933	0.066175	8.62005	9.71415	-2.597359
276.149994	-0.275991	-0.460533	1.851241	-0.329419	0.065538	9.06266	9.77185	-4.372249
276.25	0.13209	-0.456491	1.858314	-0.31695	0.064936	8.87104	8.67723	-5.283192
276.350006	0.43764	-0.343177	1.867594	-0.306121	0.064447	10.4426	10.45453	-5.414068
276.450012	0.597508	-0.152529	1.878786	-0.300489	0.064217	9.71983	10.93895	-4.793188
276.549988	0.585632	0.021437	1.890258	-0.301786	0.064191	9.82072	10.52102	-3.291591
276.649994	0.408754	0.123722	1.899651	-0.310599	0.064308	9.02815	10.58171	-1.225821
276.75	0.118282	0.115686	1.906381	-0.325301	0.064608	8.10081	9.39642	0.959126
276.850006	-0.125118	0.077583	1.910795	-0.34313	0.065248	7.10892	8.70721	2.748037
276.950012	-0.448748	0.002868	1.913558	-0.359957	0.065615	6.37284	8.2184	3.667369
277.049988	-0.62534	-0.029412	1.915465	-0.375	0.065972	5.96815	7.60027	3.487269
277.149994	-0.660291	-0.014278	1.916202	-0.385764	0.066075	5.69307	7.29795	2.399117
277.25	-0.538664	0.072496	1.915136	-0.392034	0.065586	5.96946	7.50392	0.775912
277.350006	-0.469197	0.123578	1.910912	-0.394618	0.064735	6.43931	7.84799	-1.012912
277.450012	-0.21409	0.165191	1.903269	-0.392148	0.062787	7.75716	8.76202	-2.049453
277.549988	-0.040323	0.12141	1.893674	-0.38809	0.06101	7.0675	9.12546	-2.444397
277.649994	0.042782	0.009647	1.884356	-0.383155	0.059798	7.84281	8.74403	-2.382441
277.75	0.366909	0.036248	1.875508	-0.375506	0.05867	7.86786	9.11636	-1.871405
277.850006	0.532602	0.014871	1.869152	-0.368604	0.058436	7.51282	8.82025	-1.664294
277.950012	0.564932	-0.018042	1.865736	-0.360713	0.058949	7.73815	8.97441	-1.727627
278.049988	0.462063	-0.091158	1.865637	-0.352309	0.059949	7.4876	9.20308	-2.055212
278.149994	0.210035	-0.139668	1.867993	-0.344142	0.061183	7.49758	9.33786	-2.475867
278.25	-0.080541	-0.121966	1.871386	-0.337212	0.062244	7.41885	9.75344	-2.700594
278.350006	-0.411302	-0.046594	1.87479	-0.332916	0.063103	7.60679	9.79498	-2.523746
278.450012	-0.711973	0.054233	1.876851	-0.332866	0.063508	7.59707	9.59318	-1.818868
278.549988	-0.869949	0.183204	1.876371	-0.337626	0.063247	7.42708	9.1807	-0.664927
278.649994	-0.843592	0.317017	1.872453	-0.346634	0.06223	7.13668	8.53528	0.741214
278.75	-0.638301	0.381462	1.865767	-0.358099	0.060794	6.96871	8.03395	1.99694
278.850006	-0.271356	0.442004	1.856961	-0.36902	0.059218	6.68838	7.46656	2.725016
278.950012	0.150559	0.544297	1.846689	-0.377581	0.057938	6.3929	7.11104	2.578858
279.049988	0.528251	0.634965	1.836246	-0.38139	0.057348	6.11615	7.32771	1.525014
279.149994	0.660777	0.658358	1.826609	-0.380392	0.057115	6.8567	7.69373	-0.065212
279.25	0.641969	0.61456	1.818559	-0.374988	0.057343	7.10113	9.03104	-1.802105
279.350006	0.441164	0.586717	1.812405	-0.365626	0.058009	6.55053	9.43902	-3.081028
279.450012	0.086536	0.560215	1.809034	-0.353181	0.058871	7.11636	8.90183	-3.876355
279.549988	-0.320451	0.531939	1.809368	-0.340053	0.059561	7.50485	9.61267	-4.265394
279.649994	-0.605222	0.47413	1.813328	-0.326613	0.060017	7.68211	10.19322	-4.370607
279.75	-0.703957	0.424076	1.819936	-0.31426	0.060328	8.10475	10.10415	-4.151335
279.850006	-0.574487	0.336614	1.82885	-0.303485	0.060547	9.1547	10.55399	-3.600736
279.950012	-0.31506	0.33876	1.839345	-0.295293	0.060587	10.35756	10.78458	-2.953609
280.049988	-0.032913	0.38338	1.851287	-0.289299	0.060578	11.13979	11.03305	-2.118177
280.149994	0.203371	0.427745	1.862933	-0.287331	0.060342	10.87996	10.89345	-1.39525
280.25	0.303778	0.461837	1.874749	-0.289427	0.060205	9.84165	10.58311	-0.762498
280.350006	0.275139	0.439604	1.886297	-0.295748	0.060336	8.62206	10.16624	-0.178156
280.450012	0.176871	0.394656	1.89663	-0.306809	0.060523	7.96568	9.59971	0.281004
280.549988	0.031737	0.310273	1.904416	-0.321513	0.060888	7.24817	8.9408	0.62502
280.649994	-0.159407	0.253456	1.909334	-0.338558	0.061384	6.51147	8.29141	0.877037
280.75	-0.281417	0.255149	1.910954	-0.356854	0.061767	5.96001	8.00151	1.105859
280.850006	-0.394599	0.314677	1.907866	-0.375181	0.062039	5.71068	7.68527	1.305512
280.950012	-0.39378	0.3239	1.900486	-0.391752	0.062355	5.77172	7.4034	1.520303
281.049988	-0.347297	0.310221	1.889387	-0.405535	0.062639	5.96885	7.40854	1.664261
281.149994	-0.229609	0.306578	1.875071	-0.415606	0.063034	6.00152	7.47074	1.667339
281.25	-0.159709	0.266412	1.856765	-0.422578	0.063326	5.92988	7.46763	1.387569
281.350006	-0.112643	0.152065	1.836541	-0.425735	0.063188	6.06527	7.54835	0.838082
281.450012	-0.067293	0.014124	1.815981	-0.425936	0.062896	6.02324	7.86212	-0.027018
281.549988	-0.098999	0.009838	1.796384	-0.421048	0.061898	5.97883	7.84232	-0.790452
281.649994	-0.14781	0.021227	1.779792	-0.413123	0.061081	6.11738	7.78997	-1.808253
281.75	-0.138729	-0.060731	1.767713	-0.401881	0.060587	6.38247	7.91522	-2.869896
281.850006	-0.06964	-0.203029	1.760499	-0.387962	0.060866	6.67174	8.05022	-3.814446
281.950012	0.056225	-0.256772	1.757193	-0.37202	0.061709	6.84207	8.16145	-4.511453
282.049988	0.174155	-0.244231	1.757946	-0.354508	0.062813	7.13843	8.56504	-4.813876
282.149994	0.220409	-0.243497	1.762505	-0.336694	0.06386	7.71171	9.06851	-4.681908
282.25	0.154435	-0.277645	1.769987	-0.319777	0.064628	8.39979	9.63857	-4.173088
282.350006	-0.007403	-0.282263	1.779458	-0.30451	0.065127	9.05478	10.52829	-3.402061
282.450012	-0.160923	-0.297778	1.790727	-0.292305	0.065566	9.89621	11.1324	-2.566013
282.549988	-0.277219	-0.326156	1.803347	-0.283239	0.066125	10.7591	11.18089	-1.777564
282.649994	-0.289844	-0.346126	1.816651	-0.277603	0.06672	11.11002	10.86616	-1.154023
282.75	-0.219065	-0.286584	1.82989	-0.274897	0.067277	10.63264	10.58717	-0.742149
282.850006	-0.157309	-0.158319	1.84253	-0.276062	0.067732	9.84183	10.02803	-0.595538
282.950012	-0.081653	-0.062653	1.85483	-0.279559	0.068106	9.37592	9.78909	-0.381219
283.049988	-0.073184	0.050452	1.865173	-0.286461	0.068324	8.8403	9.85043	-0.352194
283.149994	-0.128255	0.194687	1.87347	-0.296262	0.068187	8.04099	9.75665	-0.31798
283.25	-0.241594	0.382478	1.878565	-0.308921	0.067705	7.29581	9.50079	-0.134239
283.350006	-0.350807	0.562669	1.879941	-0.323877	0.066803	6.69985	8.98244	0.268332
283.450012	-0.319637	0.771672	1.87734	-0.340345	0.065835	6.35349	8.43283	0.745461
283.549988	-0.15541	0.911311	1.871624	-0.358075	0.065255	6.20478	7.71043	1.325833
283.649994	0.098194	1.044297	1.863391	-0.375595	0.065227	6.07587	7.0801	1.619291
283.75	0.345327	1.144465	1.853804	-0.391322	0.065736	5.75919	6.80133	1.431897
283.850006	0.45764	1.154312	1.844265	-0.404289	0.066744	5.58518	6.74213	0.801588
283.950012	0.334168	1.111994	1.835837	-0.413715	0.067803	5.61592	7.15889	-0.183675
284.049988	0.073744	0.996723	1.827536	-0.419047	0.068495	5.4652	7.9224	-1.088562
284.149994	-0.324717	0.984715	1.81782	-0.420958	0.068769	5.63597	7.90976	-1.898149
284.25	-0.690341	1.031895	1.807881	-0.417533	0.068328	6.11589	8.17258	-2.025175
284.350006	-0.848141	1.063972	1.799063	-0.411384	0.068034	6.54142	8.42715	-2.152033
284.450012	-0.740935	1.078651	1.791584	-0.401436	0.067108	6.72928	8.09464	-1.918796
284.549988	-0.416903	1.092617	1.785258	-0.390492	0.066322	6.83043	8.00857	-1.861098
284.649994	0.016565	1.069224	1.781223	-0.379038	0.065755	7.00453	8.06339	-1.841881
284.75	0.42532	1.000211	1.779736	-0.367114	0.065221	7.08974	8.08319	-1.910688
284.850006	0.5833	0.855314	1.780222	-0.35575	0.064759	6.99805	8.34365	-2.052055
284.950012	0.546893	0.677016	1.782298	-0.344916	0.064221	6.96162	8.75345	-2.200859
285.049988	0.368836	0.502616	1.785473	-0.334806	0.06378	7.07126	9.11679	-2.266693
285.149994	0.155399	0.377934	1.790115	-0.325723	0.064093	7.3558	9.2064	-2.170784
285.25	0.004217	0.317564	1.795614	-0.318685	0.065288	7.70619	9.14431	-1.909251
285.350006	-0.066008	0.299193	1.801049	-0.313802	0.067182	7.8753	9.07954	-1.50463
285.450012	-0.102598	0.295939	1.805002	-0.311488	0.069334	7.71968	8.76705	-1.045632
285.549988	-0.166078	0.246321	1.808507	-0.311732	0.070992	7.61669	8.73868	-0.568323
285.649994	-0.269089	0.134312	1.811844	-0.313487	0.072319	7.56134	8.81544	-0.210298
285.75	-0.375178	-0.037331	1.815031	-0.315538	0.072937	7.50958	8.64511	-0.114539
285.850006	-0.409144	-0.153807	1.818179	-0.316593	0.07327	7.7216	8.77636	-0.43594
285.950012	-0.385813	-0.217905	1.822527	-0.316271	0.073477	8.11683	8.96917	-0.975315
286.049988	-0.25125	-0.261828	1.828249	-0.314375	0.07359	8.55542	9.25628	-1.593176
286.149994	-0.100504	-0.239145	1.834302	-0.311675	0.073705	8.5936	9.24922	-2.103904
286.25	0.101243	-0.158263	1.840543	-0.308982	0.07395	8.65324	9.10641	-2.356225
286.350006	0.219266	-0.057302	1.846703	-0.308167	0.074419	8.69974	9.41815	-2.327852
286.450012	0.237078	0.006761	1.853112	-0.309812	0.074779	8.32483	9.21464	-1.863733
286.549988	0.128188	0.0281	1.858549	-0.315697	0.075058	7.95105	8.9697	-1.267196
286.649994	-0.027651	0.014376	1.863415	-0.325795	0.075044	7.4361	8.77775	-0.529325
286.75	-0.20694	0.008557	1.866474	-0.340184	0.074839	6.86966	8.30104	0.260409
286.850006	-0.301064	-0.042689	1.867464	-0.357867	0.075022	6.33799	7.58475	1.03926
286.950012	-0.300931	-0.069131	1.865042	-0.377912	0.075412	5.95396	7.02422	1.718549
287.049988	-0.213609	-0.069674	1.859268	-0.39921	0.075943	5.47737	6.53059	2.258222
287.149994	-0.1331	-0.044866	1.848548	-0.420018	0.076322	5.05963	6.34539	2.60741
287.25	-0.081196	-0.008116	1.832773	-0.439533	0.076168	4.72737	6.17496	2.646629
287.350006	-0.053964	-0.02796	1.812898	-0.453674	0.075628	4.75338	6.32398	2.314423
287.450012	-0.128824	-0.098787	1.790683	-0.460285	0.07454	4.91005	6.50618	1.410528
287.549988	-0.218893	-0.205982	1.768745	-0.457296	0.073175	6.01045	7.65722	0.081759
287.649994	-0.253174	-0.313884	1.75013	-0.444544	0.072027	6.39307	8.55187	-1.585531
287.75	-0.229102	-0.315501	1.737936	-0.42089	0.070541	6.83235	8.31239	-3.060563
287.850006	-0.126715	-0.245159	1.734231	-0.390654	0.069612	7.89019	8.95354	-4.630171
287.950012	0.05332	-0.116663	1.740472	-0.356873	0.068798	9.07606	9.90353	-6.060993
288.049988	0.240676	-0.008982	1.755198	-0.323338	0.068353	10.50565	11.18025	-7.07763
288.149994	0.335658	0.066219	1.775451	-0.293183	0.068202	11.55718	11.83927	-7.406272
288.25	0.321615	0.17002	1.798129	-0.270098	0.068218	12.29134	13.11803	-6.815815
288.350006	0.173617	0.292475	1.821046	-0.256384	0.068095	13.50435	14.84887	-5.232109
288.450012	-0.070738	0.40528	1.841373	-0.253167	0.067818	15.55329	16.01126	-3.017678
288.549988	-0.311052	0.481586	1.85955	-0.257948	0.067426	15.36833	16.06864	-0.406816
288.649994	-0.468846	0.561359	1.874869	-0.268773	0.066984	12.48952	13.2542	1.728421
288.75	-0.474785	0.669303	1.889717	-0.281949	0.066538	9.90611	11.03006	3.061296
288.850006	-0.482051	0.790018	1.90405	-0.295877	0.066324	9.21338	9.81735	3.245802
288.950012	-0.317509	0.899304	1.917057	-0.307766	0.065881	8.22254	8.96264	2.615856
289.049988	-0.073682	0.980671	1.926826	-0.317782	0.064899	7.37121	8.33423	1.656106
289.149994	-0.152391	0.980515	1.931775	-0.328986	0.063972	6.82219	8.42533	0.263068
289.25	-0.071653	1.053093	1.930704	-0.339275	0.062259	6.44299	8.56001	-0.38366
289.350006	-0.196832	1.07646	1.923655	-0.353132	0.060931	6.33991	8.70175	-0.494592
289.450012	-0.246414	1.102575	1.910961	-0.369324	0.059709	6.00809	8.15063	0.207356
289.549988	-0.276707	1.124241	1.895042	-0.387118	0.058632	5.59437	7.58657	0.998217
289.649994	-0.170433	1.152316	1.8788	-0.402422	0.057553	5.32333	7.13598	1.524995
289.75	-0.159233	1.121634	1.864301	-0.415073	0.056801	5.26553	7.12881	1.134584
289.850006	-0.129066	0.992621	1.852839	-0.421783	0.056354	5.4314	7.17045	-0.031594
289.950012	-0.119127	0.784667	1.844306	-0.422483	0.055915	6.00458	8.006	-1.53994
290.049988	-0.165328	0.625576	1.838329	-0.416865	0.055347	6.18858	8.38572	-2.860783
290.149994	-0.236339	0.559139	1.834773	-0.40625	0.054754	6.70029	8.44118	-3.746824
290.25	-0.241237	0.529077	1.833192	-0.392312	0.054029	7.16873	9.15961	-4.201529
290.350006	-0.198422	0.491026	1.834013	-0.377236	0.053441	7.31831	9.29846	-4.1523
290.450012	-0.110748	0.455787	1.83704	-0.363541	0.052545	7.63333	9.22203	-3.635907
290.549988	-0.02035	0.390907	1.841697	-0.353229	0.051626	7.89028	9.5647	-2.796606
290.649994	0.045416	0.292674	1.848097	-0.345858	0.050846	8.16553	9.61952	-1.667961
290.75	0.105133	0.18559	1.854616	-0.341724	0.050333	7.99738	9.35702	-0.762471
290.850006	0.14358	0.123543	1.861133	-0.339774	0.050203	7.73684	9.29354	-0.073412
290.950012	0.13306	0.073918	1.867626	-0.339386	0.050338	7.59681	9.1974	0.248971
291.049988	0.119746	-0.056594	1.873077	-0.339791	0.050725	7.57316	9.12204	0.291553
291.149994	0.022344	-0.193301	1.876211	-0.340608	0.051203	7.63727	9.23551	0.193985
291.25	-0.053045	-0.329894	1.876271	-0.341921	0.051409	7.65758	9.42018	0.033661
291.350006	-0.1253	-0.447492	1.87361	-0.343609	0.051725	7.76863	9.37105	-0.068131
291.450012	-0.146025	-0.506173	1.868642	-0.345114	0.052253	7.64226	9.14141	-0.178845
291.549988	-0.094101	-0.50748	1.862453	-0.346057	0.053119	7.49207	8.89551	-0.383193
291.649994	-0.065429	-0.524101	1.856483	-0.345851	0.054069	7.59619	9.00599	-0.723229
291.75	-0.063765	-0.562614	1.852061	-0.342931	0.054968	7.66074	9.16133	-1.25713
291.850006	-0.049328	-0.598603	1.850017	-0.33697	0.055749	7.80769	9.40894	-1.917967
291.950012	-0.093034	-0.591094	1.851351	-0.327796	0.056272	8.05842	9.78491	-2.620892
292.049988	-0.160911	-0.548356	1.856348	-0.317084	0.05662	8.48772	10.32446	-3.277939
292.149994	-0.209093	-0.489439	1.863501	-0.305557	0.056845	8.99558	10.72067	-3.756016
292.25	-0.255155	-0.396381	1.872534	-0.296198	0.056902	9.51937	11.09107	-3.859461
292.350006	-0.249913	-0.297503	1.882879	-0.29083	0.056746	10.05402	11.49809	-3.471079
292.450012	-0.212874	-0.206749	1.892883	-0.291503	0.056523	10.05516	11.16248	-2.493961
292.549988	-0.154059	-0.125201	1.900012	-0.299723	0.056129	9.16784	10.21463	-0.903931
292.649994	-0.096211	-0.042621	1.902772	-0.316094	0.055705	7.76679	9.07408	1.146984
292.75	-0.053574	0.088768	1.899856	-0.340189	0.055202	6.16949	7.9073	3.312055
292.850006	-0.034661	0.222406	1.890572	-0.368586	0.054776	4.76144	6.79865	5.032259
292.950012	-0.018389	0.328678	1.877041	-0.3969	0.05462	3.68906	5.64537	5.673828
293.049988	-0.006211	0.410121	1.862486	-0.420196	0.054881	3.59492	5.21522	4.871407
293.149994	-0.022368	0.516222	1.849495	-0.434542	0.055584	3.55674	5.42719	2.655289
293.25	-0.071875	0.572678	1.838703	-0.438856	0.056179	4.53461	5.7354	-0.395829
293.350006	-0.129156	0.425704	1.830264	-0.433672	0.05642	6.2822	7.86384	-3.279758
293.450012	-0.169812	0.326649	1.823818	-0.420569	0.056719	6.02026	9.17706	-5.153983
293.549988	-0.19553	0.270465	1.820089	-0.402758	0.057243	6.49361	7.95098	-5.739706
293.649994	-0.142772	0.291909	1.818144	-0.38357	0.057493	8.26957	9.75387	-5.157101
293.75	-0.00765	0.225784	1.817579	-0.368205	0.058459	8.66506	10.24524	-4.001602
293.850006	0.150596	0.170253	1.816716	-0.356767	0.059541	8.3969	8.97088	-2.142912
293.950012	0.239219	0.154161	1.814618	-0.350322	0.060754	8.65648	9.55175	-0.225089
294.049988	0.25831	0.157217	1.811174	-0.346211	0.061996	7.88274	8.97666	1.380915
294.149994	0.187504	0.10585	1.809035	-0.343507	0.064059	6.99551	8.26507	1.778627
294.25	-0.001851	0.040302	1.810042	-0.33808	0.065913	7.13905	8.94594	1.115128
294.350006	-0.255025	-0.009188	1.816339	-0.328391	0.067328	6.91082	8.86928	-0.526758
294.450012	-0.490414	-0.073685	1.827803	-0.31562	0.068537	8.87814	10.39555	-2.806661
294.549988	-0.620727	-0.131182	1.842718	-0.300117	0.069414	9.67561	11.98583	-4.694232
294.649994	-0.583572	-0.118413	1.860236	-0.283827	0.069839	10.59262	10.66832	-5.594851
294.75	-0.436766	-0.082706	1.87858	-0.271445	0.069789	13.76288	12.83776	-5.728884
294.850006	-0.136154	-0.007385	1.896325	-0.265358	0.069371	14.87668	13.52558	-4.848854
294.950012	0.067979	0.156037	1.910973	-0.268511	0.068613	16.00405	12.94728	-2.841389
295.049988	0.204236	0.404905	1.920054	-0.281215	0.067836	14.46095	13.00187	-0.031462
295.149994	0.278334	0.661534	1.922166	-0.301952	0.067321	9.90313	10.284	3.070949
295.25	0.227281	0.909422	1.918293	-0.327599	0.067238	5.70087	8.1182	5.710204
295.350006	0.092406	1.175761	1.910794	-0.354833	0.067531	4.02369	6.75316	7.101727
295.450012	-0.134503	1.416291	1.901691	-0.380235	0.067823	3.31319	5.71913	6.817266
295.549988	-0.331611	1.58444	1.891903	-0.401072	0.068072	3.32072	5.36574	4.974092
295.649994	-0.486747	1.726033	1.880489	-0.415797	0.067952	3.16177	5.25772	2.096061
295.75	-0.596359	1.8096	1.866433	-0.42282	0.067313	4.08071	5.4744	-1.021665
295.850006	-0.671377	1.749941	1.850257	-0.422304	0.065917	5.22288	6.95806	-3.35121
295.950012	-0.643505	1.693765	1.832856	-0.415891	0.064062	4.55125	8.19945	-4.351564
296.049988	-0.467109	1.603285	1.816182	-0.404722	0.061748	5.11314	7.71567	-4.183272
296.149994	-0.177131	1.462468	1.803214	-0.390724	0.059338	6.9131	9.20543	-3.529783
296.25	0.176874	1.365926	1.797063	-0.374978	0.057072	8.51408	9.58076	-3.209362
296.350006	0.547086	1.311204	1.798418	-0.357951	0.055375	7.74849	9.02291	-3.352864
296.450012	0.816898	1.182903	1.806058	-0.34225	0.055058	8.34558	9.62605	-3.700495
296.549988	0.928026	1.030512	1.81725	-0.328745	0.055024	8.32299	9.7119	-3.835633
296.649994	0.762489	0.802246	1.8297	-0.320753	0.055912	8.11254	9.91359	-3.592973
296.75	0.417237	0.525781	1.840081	-0.319441	0.056961	7.60127	10.05062	-2.644426
296.850006	-0.075187	0.205561	1.847047	-0.323954	0.058038	7.3551	9.75151	-0.876211
296.950012	-0.558954	-0.128692	1.849762	-0.333192	0.05882	7.18686	9.37233	1.073845
297.049988	-0.880498	-0.388932	1.849434	-0.343909	0.059362	6.99989	8.68001	2.613633
297.149994	-0.959736	-0.552437	1.848184	-0.353163	0.059612	7.00532	8.26068	3.236999
297.25	-0.730604	-0.593503	1.847932	-0.358175	0.059844	7.21121	7.82926	2.668539
297.350006	-0.325493	-0.584342	1.849469	-0.358484	0.060176	7.48655	7.65455	1.068256
297.450012	0.110597	-0.57277	1.852475	-0.354599	0.06047	8.12156	8.30415	-1.017991
297.549988	0.433353	-0.625412	1.854761	-0.347707	0.060726	8.99768	9.976	-2.724629
297.649994	0.508812	-0.704138	1.854829	-0.339303	0.060962	7.34739	9.09078	-3.405681
297.75	0.402302	-0.763969	1.852574	-0.33136	0.060774	8.47528	9.51717	-3.164056
297.850006	0.084228	-0.789964	1.849356	-0.325775	0.060541	8.54465	10.81605	-2.332458
297.950012	-0.232423	-0.763501	1.846663	-0.323039	0.060222	7.86856	9.87741	-1.300704
298.049988	-0.500563	-0.678819	1.845076	-0.32322	0.059825	7.72668	9.62251	-0.461329
298.149994	-0.624852	-0.646427	1.845485	-0.325511	0.059355	7.43532	9.00407	-0.19673
298.25	-0.550505	-0.608016	1.84945	-0.327601	0.05901	7.46579	8.55016	-0.43337
298.350006	-0.31399	-0.50418	1.855767	-0.32965	0.058667	7.40125	8.51483	-1.014695
298.450012	-0.008942	-0.378181	1.86114	-0.332804	0.058406	7.69367	8.46987	-1.677978
298.549988	0.27845	-0.261438	1.86327	-0.337794	0.058165	7.80629	8.77583	-1.799041
298.649994	0.471363	-0.156742	1.860512	-0.345287	0.057948	7.43663	8.79542	-1.078757
298.75	0.454963	-0.006833	1.851227	-0.356739	0.057609	6.911	8.58538	0.35215
298.850006	0.237849	0.126782	1.836534	-0.372218	0.057218	6.09452	8.2048	2.128108
298.950012	-0.039309	0.213985	1.817464	-0.389419	0.056635	5.14152	7.5476	3.528319
299.049988	-0.34378	0.247159	1.797294	-0.404551	0.056238	4.81153	7.22419	3.91626
299.149994	-0.518063	0.277035	1.77931	-0.413877	0.056017	4.41945	6.79373	2.775108
299.25	-0.541409	0.282972	1.766954	-0.414906	0.056308	5.57344	7.22815	0.315399
299.350006	-0.406074	0.297114	1.760675	-0.405888	0.056508	7.14833	9.28904	-2.338198
299.450012	-0.190807	0.345001	1.760136	-0.389167	0.056636	6.96135	8.84862	-4.80454
299.549988	0.027249	0.430786	1.765458	-0.366726	0.056561	7.49636	8.72712	-6.458611
299.649994	0.183996	0.523849	1.775872	-0.343551	0.056196	8.04476	9.15394	-7.008762
299.75	0.394775	0.537124	1.789754	-0.323283	0.056156	9.64784	11.43472	-6.58122
299.850006	0.491636	0.506517	1.804992	-0.308935	0.056296	9.62761	10.93092	-5.107191
299.950012	0.513612	0.457808	1.819226	-0.30174	0.056595	10.68186	11.61318	-2.813984
300.049988	0.431009	0.382763	1.831288	-0.301294	0.057214	11.04293	12.25304	-0.294382
300.149994	0.23532	0.282763	1.840655	-0.305979	0.058121	9.6876	10.6346	1.86536
300.25	0.027344	0.191953	1.849587	-0.312729	0.059284	8.02068	9.85503	3.261994
300.350006	-0.206879	0.087215	1.858472	-0.320145	0.060673	7.18564	8.81372	3.334738
300.450012	-0.357179	0.006195	1.868727	-0.326114	0.06215	7.17057	8.35478	2.257023
300.549988	-0.431294	-0.00661	1.879588	-0.330287	0.063432	6.9744	8.51451	0.396924
300.649994	-0.488543	0.030783	1.889515	-0.332701	0.064213	7.32541	8.68119	-1.62134
300.75	-0.487743	0.077635	1.897295	-0.33421	0.064341	8.54937	9.8257	-3.092101
300.850006	-0.439341	0.133357	1.902648	-0.336957	0.063869	7.90455	9.52777	-3.437493
300.950012	-0.343482	0.210715	1.904324	-0.342783	0.063112	8.36231	9.61481	-2.681776
301.049988	-0.163303	0.270888	1.901603	-0.353228	0.062268	8.10703	9.25907	-0.967061
301.149994	0.022488	0.308482	1.894432	-0.368164	0.061503	7.2557	8.31646	1.240177
301.25	0.217186	0.326911	1.882398	-0.385314	0.061049	6.6741	7.88921	3.362691
301.350006	0.261141	0.323427	1.866996	-0.403288	0.060658	5.47974	7.13555	4.64632
301.450012	0.126886	0.299054	1.849978	-0.418919	0.060176	4.56465	6.42771	4.647313
301.549988	-0.052384	0.217398	1.83319	-0.42838	0.059658	4.33179	6.68443	3.239251
301.649994	-0.2474	0.12454	1.818607	-0.429986	0.05928	4.40404	6.50661	0.573386
301.75	-0.357472	0.095392	1.806339	-0.42212	0.058472	6.79732	8.81469	-2.131595
301.850006	-0.349479	0.063434	1.796364	-0.405966	0.058598	7.34818	9.63975	-4.385743
301.950012	-0.14873	0.096191	1.789737	-0.381517	0.058651	7.31761	8.63634	-5.694586
302.049988	0.053933	0.187558	1.789206	-0.352687	0.058652	8.75492	9.18552	-6.072257
302.149994	0.264383	0.296167	1.79605	-0.324247	0.059352	10.7027	11.48953	-6.115141
302.25	0.41094	0.367956	1.809038	-0.299457	0.060312	11.24848	12.21963	-5.837697
302.350006	0.407101	0.403765	1.826257	-0.280545	0.061264	12.11014	12.7093	-5.152468
302.450012	0.246327	0.41853	1.844557	-0.269289	0.062305	13.14284	14.7582	-4.135613
302.549988	-0.025106	0.429612	1.862548	-0.264503	0.063154	12.95551	14.35332	-2.576084
302.649994	-0.35607	0.413221	1.87751	-0.266713	0.06373	11.92071	14.64707	-1.021535
302.75	-0.631024	0.367967	1.890859	-0.273861	0.063792	10.67336	13.12873	0.335495
302.850006	-0.764378	0.335224	1.90293	-0.284524	0.063705	9.77106	11.05992	1.27097
302.950012	-0.687558	0.330819	1.91437	-0.297481	0.063246	9.44694	9.93286	1.715957
303.049988	-0.364418	0.373915	1.924569	-0.311542	0.06301	8.46898	8.5114	1.601992
303.149994	0.035239	0.453831	1.9328	-0.326846	0.063315	7.89728	7.2744	1.097544
303.25	0.479326	0.53652	1.937752	-0.343678	0.064285	7.22426	6.81642	0.588549
303.350006	0.644332	0.600137	1.938026	-0.36156	0.065569	6.41707	6.92862	0.411916
303.450012	0.567181	0.681567	1.931877	-0.380591	0.066802	5.63597	7.29346	0.693869
303.549988	0.009789	0.692973	1.918998	-0.398603	0.067041	5.1402	7.80271	1.383554
303.649994	-0.598743	0.657518	1.901492	-0.414297	0.066588	4.85532	8.06082	2.064309
303.75	-1.145731	0.608598	1.881475	-0.425696	0.065428	4.93195	7.98823	2.247058
303.850006	-1.37963	0.583727	1.862255	-0.43051	0.064044	5.22366	7.69394	1.548864
303.950012	-1.138306	0.469101	1.846366	-0.428551	0.062741	6.31942	7.74319	0.097388
304.049988	-0.561478	0.221144	1.834547	-0.420922	0.061868	6.98062	8.25415	-1.605826
304.149994	0.081562	0.002455	1.825327	-0.409434	0.060875	7.01311	7.86973	-3.132681
304.25	0.580457	-0.140224	1.819187	-0.395972	0.060042	7.19982	7.83675	-4.202461
304.350006	0.841833	-0.174481	1.814717	-0.380581	0.058707	7.11785	8.73343	-4.363633
304.450012	0.760458	-0.204469	1.811656	-0.366434	0.057908	7.15087	9.4387	-4.148777
304.549988	0.419294	-0.19139	1.809934	-0.352941	0.057008	7.31735	9.40038	-3.361561
304.649994	-0.013275	-0.166155	1.809585	-0.34054	0.056241	7.52333	10.29984	-2.341096
304.75	-0.364383	-0.113028	1.810494	-0.328149	0.055802	7.87758	10.58022	-1.394907
304.850006	-0.486886	-0.097996	1.814025	-0.316388	0.056197	8.42615	10.35508	-0.995342
304.950012	-0.395301	-0.122201	1.821386	-0.304736	0.056997	9.22319	10.10318	-1.243122
305.049988	-0.178066	-0.168759	1.83217	-0.293715	0.057919	9.98282	9.72582	-1.969542
305.149994	0.098981	-0.213909	1.845397	-0.284159	0.059011	10.65392	10.2263	-2.932796
305.25	0.3017	-0.212023	1.861894	-0.276444	0.060558	10.62651	10.32157	-3.439813
305.350006	0.343381	-0.138516	1.878271	-0.272993	0.061895	10.58946	10.9518	-3.643209
305.450012	0.191512	-0.014786	1.893538	-0.275232	0.062886	10.0239	11.65332	-3.165679
305.549988	-0.093317	0.119714	1.90513	-0.283476	0.063475	9.2083	11.32927	-1.943596
305.649994	-0.351281	0.255399	1.912588	-0.297379	0.063564	8.77199	10.70697	-0.060716
305.75	-0.519734	0.362916	1.915868	-0.316203	0.063487	8.02549	9.5904	2.134756
305.850006	-0.798566	0.568281	1.914254	-0.34123	0.063444	6.89681	8.30094	3.546276
305.950012	-0.499512	0.638418	1.909706	-0.363862	0.063707	5.73677	6.81632	4.842345
306.049988	-0.247631	0.702946	1.901912	-0.3869	0.06413	4.9739	5.82425	4.873755
306.149994	-0.016787	0.75961	1.891712	-0.407366	0.064736	4.4099	5.48628	3.845856
306.25	-0.005185	0.896975	1.878176	-0.424098	0.064926	4.01257	5.53135	1.938722
306.350006	0.066112	0.980182	1.861926	-0.432824	0.064368	4.32023	5.9418	0.215479
306.450012	-0.197832	0.971573	1.842704	-0.436253	0.063451	5.58019	6.91117	-1.462925
306.549988	-0.393479	0.9078	1.822086	-0.432043	0.062271	5.17874	8.29087	-2.494987
306.649994	-0.512125	0.853432	1.802711	-0.421069	0.061149	5.83845	8.20288	-3.105639
306.75	-0.429435	0.729672	1.788796	-0.401949	0.060207	7.44294	8.86179	-3.47047
306.850006	-0.156439	0.615084	1.783809	-0.376476	0.059309	8.37343	9.63772	-4.056842
306.950012	0.21115	0.545847	1.789119	-0.347764	0.059077	9.27302	9.96091	-5.034501
307.049988	0.549108	0.529674	1.803398	-0.318179	0.059523	10.86673	11.42926	-6.06569
307.149994	0.691825	0.534745	1.82444	-0.291392	0.060554	12.21401	12.43631	-6.836466
307.25	0.6508	0.53469	1.850471	-0.270613	0.062146	12.96664	13.79589	-6.948094
307.350006	0.421843	0.52781	1.878362	-0.259467	0.063883	13.5661	14.79716	-6.267716
307.450012	0.025114	0.454973	1.904745	-0.260016	0.065215	14.64074	16.59609	-4.403722
307.549988	-0.402185	0.386635	1.925532	-0.271953	0.066135	15.71863	17.47918	-1.422514
307.649994	-0.741194	0.299411	1.938218	-0.293417	0.066491	13.2968	14.39925	2.278239
307.75	-0.940214	0.26317	1.941358	-0.321204	0.066483	8.62889	9.95588	5.805183
307.850006	-0.910064	0.278374	1.937259	-0.350952	0.066227	5.55645	6.66323	8.301499
307.950012	-0.621133	0.331897	1.928352	-0.378287	0.066021	4.07799	5.58392	8.963899
308.049988	-0.340304	0.34466	1.917866	-0.400211	0.066212	3.52521	4.86773	7.644753
308.149994	0.180226	0.354413	1.907146	-0.412051	0.06601	3.62566	4.89717	4.32644
308.25	0.474284	0.346808	1.896637	-0.415005	0.065715	3.66805	5.12134	0.332628
308.350006	0.402006	0.351833	1.885324	-0.409081	0.064974	6.1123	6.53295	-3.518357
308.450012	0.190927	0.404656	1.874241	-0.396737	0.064692	6.4605	8.80612	-6.07558
308.549988	-0.043413	0.499917	1.865542	-0.379815	0.064695	5.99223	8.77872	-6.823228
308.649994	-0.291828	0.601569	1.861095	-0.3615	0.064545	7.21173	9.39149	-6.183386
308.75	-0.474979	0.608315	1.862211	-0.346341	0.064811	9.71458	12.12093	-5.26057
308.850006	-0.531854	0.5506	1.867589	-0.333948	0.065005	9.10645	11.22468	-4.043729
308.950012	-0.425124	0.507068	1.875263	-0.325827	0.065333	10.06015	11.03637	-2.597178
309.049988	-0.197825	0.515421	1.881822	-0.32314	0.065623	10.8021	11.07138	-0.938696
309.149994	0.041904	0.538806	1.885322	-0.32597	0.065848	9.42233	9.44406	0.75846
309.25	0.205661	0.576866	1.885251	-0.333356	0.066009	7.94501	8.71684	2.06833
309.350006	0.233209	0.577533	1.88376	-0.342919	0.066267	6.53319	8.18971	2.658545
309.450012	0.126953	0.610222	1.882737	-0.352055	0.066276	5.65743	7.73527	2.175761
309.549988	-0.051796	0.577806	1.883715	-0.358247	0.066058	5.48315	7.88364	0.708271
309.649994	-0.216289	0.486684	1.887455	-0.35939	0.065646	6.20215	8.27417	-1.374214
309.75	-0.368121	0.343667	1.893427	-0.356308	0.065229	8.533	10.17748	-3.460896
309.850006	-0.273453	0.243959	1.900021	-0.346911	0.064931	8.59509	10.54628	-4.582364
309.950012	-0.228771	0.216802	1.906727	-0.336098	0.064884	9.97205	10.16089	-4.907246
310.049988	0.082144	0.238039	1.912887	-0.3248	0.064744	10.94529	11.62195	-4.236794
310.149994	0.095184	0.182151	1.918953	-0.318824	0.065067	11.48274	11.73104	-3.163556
310.25	0.063883	0.273656	1.92365	-0.316363	0.064708	11.46129	12.45901	-1.532325
310.350006	0.035896	0.395991	1.927127	-0.317896	0.064334	10.05017	11.81283	0.115404
310.450012	-0.170468	0.410221	1.930518	-0.322851	0.06396	8.75789	10.68288	1.08069
310.549988	-0.360418	0.342807	1.934908	-0.327808	0.063444	8.1939	10.10939	1.322312
310.649994	-0.446171	0.262848	1.941424	-0.33188	0.062837	8.38412	9.90235	0.765951
310.75	-0.419929	0.24966	1.948773	-0.334997	0.062261	8.45269	9.77314	-0.302365
310.850006	-0.206534	0.286328	1.954767	-0.338655	0.062231	8.75474	9.45669	-1.420477
310.950012	0.073201	0.410277	1.956167	-0.343826	0.062496	8.67513	9.30756	-1.809052
311.049988	0.185441	0.564881	1.950587	-0.353527	0.063019	8.26896	9.31217	-1.175862
311.149994	0.297911	0.762168	1.93673	-0.368471	0.063479	7.24615	8.8164	0.668379
311.25	0.175251	0.841558	1.915206	-0.389177	0.063948	6.02122	7.86212	2.908356
311.350006	-0.15653	0.829345	1.888659	-0.412516	0.064088	4.50125	6.95313	4.685966
311.450012	-0.63923	0.794383	1.860053	-0.432861	0.063853	3.75518	6.15505	5.202074
311.549988	-0.771755	0.800291	1.833938	-0.443407	0.062705	3.32851	5.94715	3.570004
311.649994	-0.905015	0.73657	1.815428	-0.442958	0.06171	4.78806	6.50426	0.386488
311.75	-0.785323	0.614723	1.805197	-0.430829	0.061178	7.1746	10.06422	-3.300855
311.850006	-0.337635	0.489338	1.802889	-0.40612	0.060711	7.82451	9.46921	-6.373874
311.950012	0.100101	0.359168	1.807747	-0.373632	0.060273	9.33835	10.10126	-8.453019
312.049988	0.364763	0.261106	1.820538	-0.338342	0.059601	10.07233	10.04966	-9.097337
312.149994	0.462276	0.285248	1.840208	-0.305609	0.058837	13.96658	13.20303	-8.712824
312.25	0.417788	0.22264	1.865448	-0.279454	0.058497	14.97108	17.2883	-7.501968
312.350006	0.23056	0.21613	1.893096	-0.263409	0.058212	18.29206	18.31966	-5.81995
312.450012	0.034668	0.240264	1.920359	-0.259102	0.058319	23.53631	23.52749	-3.844337
312.549988	-0.164775	0.292307	1.944926	-0.265508	0.058867	24.58416	23.63005	-1.62573
312.649994	-0.234605	0.366232	1.963944	-0.281009	0.059773	18.85509	18.43924	0.690619
312.75	-0.276232	0.471635	1.974957	-0.301627	0.060549	11.87517	12.35474	3.139901
312.850006	-0.293297	0.578116	1.978398	-0.325395	0.061147	8.29102	9.18863	5.36102
312.950012	-0.283426	0.694877	1.975092	-0.349949	0.061828	5.57266	6.73089	6.705521
313.049988	-0.327505	0.84031	1.966084	-0.372653	0.06227	3.97999	5.87896	6.776054
313.149994	-0.397745	0.948225	1.952881	-0.389979	0.062322	3.45445	5.2998	5.35966
313.25	-0.47936	1.049708	1.93873	-0.40014	0.061945	3.47354	5.69536	2.705348
313.350006	-0.624285	1.042365	1.925433	-0.401852	0.060911	4.12125	5.73219	-0.762373
313.450012	-0.542493	0.942865	1.914109	-0.396065	0.05959	6.25768	7.60627	-3.692941
313.549988	-0.283973	0.81808	1.90535	-0.382386	0.058261	6.3781	9.94003	-5.362975
313.649994	0.010832	0.651445	1.899694	-0.365562	0.057754	7.21673	9.14216	-5.94135
313.75	0.323327	0.484617	1.897545	-0.348546	0.057337	10.38392	10.48504	-5.686242
313.850006	0.509694	0.338908	1.898112	-0.334705	0.057303	10.35748	11.41149	-4.909216
313.950012	0.491431	0.209992	1.900725	-0.326845	0.057595	9.90427	10.79711	-3.676118
314.049988	0.295456	0.101588	1.904246	-0.325379	0.058065	10.24695	11.30657	-2.186495
314.149994	-0.00712	-0.063778	1.908712	-0.328513	0.058819	8.77699	10.59959	-0.753908
314.25	-0.340333	-0.352794	1.914472	-0.33402	0.060067	7.69769	9.74081	0.318499
314.350006	-0.662581	-0.492341	1.921675	-0.341168	0.060551	7.11838	9.45894	0.515707
314.450012	-0.844974	-0.609957	1.930216	-0.348164	0.060722	7.20954	8.93416	0.121704
314.549988	-0.801033	-0.609583	1.93858	-0.354405	0.060226	7.47166	9.02783	-0.472727
314.649994	-0.645319	-0.582383	1.944327	-0.360594	0.059685	7.98092	9.00642	-1.051433
314.75	-0.318768	-0.545683	1.945072	-0.366819	0.059	8.18269	8.82871	-1.148316
314.850006	0.010292	-0.495742	1.940538	-0.374149	0.058034	8.25407	8.72423	-0.620668
314.950012	0.249717	-0.470598	1.931462	-0.383115	0.056854	7.79009	8.77283	0.348537
315.049988	0.344876	-0.465642	1.919385	-0.392397	0.055437	7.08273	8.50295	1.304581
315.149994	0.283067	-0.485086	1.905746	-0.399878	0.054162	6.4408	8.40853	1.760078
315.25	0.086122	-0.527735	1.893263	-0.402646	0.0531	6.16161	8.51911	1.380054
315.350006	-0.135905	-0.542584	1.883748	-0.399444	0.052677	6.42793	8.73033	0.118989
315.450012	-0.174002	-0.451882	1.877619	-0.389714	0.052918	7.73124	9.601	-1.496957
315.549988	-0.129429	-0.291329	1.873993	-0.374882	0.0541	8.02409	9.40809	-3.027171
315.649994	-0.053131	-0.034528	1.872214	-0.356962	0.055698	8.00447	9.4295	-4.0527
315.75	0.034035	0.172645	1.872516	-0.338103	0.057276	8.92762	10.54885	-4.527784
315.850006	0.080118	0.3063	1.875404	-0.320942	0.058477	9.41971	11.28174	-4.494493
315.950012	0.034012	0.346955	1.880624	-0.307532	0.059074	9.88658	12.03914	-4.018995
316.049988	-0.067503	0.346362	1.887518	-0.298319	0.058868	10.25773	12.31812	-3.228807
316.149994	-0.145264	0.336483	1.896108	-0.292881	0.058424	10.6625	12.57345	-2.391043
316.25	-0.188133	0.381843	1.905681	-0.290649	0.05802	10.59446	12.06922	-1.707692
316.350006	-0.130015	0.467885	1.915851	-0.291747	0.057803	10.00454	11.37295	-1.213723
316.450012	-0.004261	0.567531	1.925726	-0.296497	0.057918	9.74838	10.78672	-0.870786
316.549988	0.129944	0.66174	1.934394	-0.304804	0.058642	9.27959	10.12128	-0.502819
316.649994	0.198963	0.767754	1.940926	-0.317517	0.059201	8.4399	9.8561	-0.017664
316.75	0.234391	0.8748	1.94368	-0.334144	0.059695	7.19982	9.06883	0.487848
316.850006	0.17213	0.97449	1.942201	-0.352827	0.060003	6.16625	8.63334	1.183176
316.950012	0.010408	1.03701	1.937261	-0.372433	0.06036	5.55374	7.93749	1.775136
317.049988	-0.197184	1.045249	1.928939	-0.390937	0.060772	5.14239	7.17484	2.087448
317.149994	-0.327415	1.062071	1.918472	-0.406609	0.061542	5.0944	7.09915	1.952968
317.25	-0.420515	1.077961	1.906263	-0.417614	0.062262	5.18785	7.21884	1.364816
317.350006	-0.338407	0.989354	1.893036	-0.421891	0.062715	5.72802	7.57072	0.733734
317.450012	-0.444508	0.957093	1.876976	-0.422833	0.062718	6.32546	8.03362	-0.396722
317.549988	-0.330623	0.837397	1.859438	-0.417536	0.062661	6.36689	8.5523	-1.039357
317.649994	-0.187442	0.782646	1.840964	-0.407602	0.062475	6.9744	8.43754	-1.388462
317.75	-0.017234	0.721155	1.824036	-0.39298	0.062469	7.1619	8.69051	-1.723784
317.850006	0.12381	0.648931	1.811118	-0.37433	0.062478	7.28705	8.88085	-2.283786
317.950012	0.186615	0.613669	1.804649	-0.3524	0.062365	8.03162	9.7285	-3.222039
318.049988	0.202038	0.619358	1.80638	-0.327856	0.062654	8.7261	10.80192	-4.542786
318.149994	0.173453	0.700266	1.816722	-0.301675	0.062691	9.7067	11.6408	-5.728472
318.25	0.17098	0.787378	1.834869	-0.27678	0.062846	11.32563	13.51316	-6.64155
318.350006	0.139618	0.823432	1.8584	-0.2555	0.063066	13.40145	15.26831	-6.857598
318.450012	0.164213	0.791355	1.883382	-0.242195	0.063575	16.21073	16.60573	-6.422725
318.549988	0.194315	0.786906	1.906832	-0.23892	0.063933	19.86327	18.50721	-5.045208
318.649994	0.124792	0.835643	1.925936	-0.248015	0.064308	22.10058	18.81564	-2.671185
318.75	0.052167	0.936441	1.938231	-0.269197	0.064652	15.83169	15.03193	0.604986
318.850006	-0.056262	1.054783	1.942432	-0.300738	0.065277	7.76513	9.4614	4.278566
