# Supplementary material for: Accurate time-series forecasting of floating platform motion via a reinforced fusion CNN–BiLSTM–attention model
Source: PLoS One. 2026 Feb 2;21(2):e0342081. doi: 10.1371/journal.pone.0342081 (PMC12863529; doi:10.1371/journal.pone.0342081)
Supplement: S1 Data — (ZIP) [file pone.0342081.s001.zip › S1 Dateset/Data for measured proportional model/data for dual-stage EWMA control limit/00_bainian_9.csv]

Time	Pitch	Yaw	Sway	Heave	Surge	Cable1	Cable2	Roll
318.950012	-0.193525	1.156391	1.938673	-0.339851	0.066005	4.42891	6.59118	7.433087
319.049988	-0.364592	1.249303	1.928715	-0.381515	0.066529	3.31538	5.47162	9.055052
319.149994	-0.554681	1.338437	1.915481	-0.420506	0.066526	2.85262	4.7839	8.62271
319.25	-0.577706	1.374978	1.900817	-0.450911	0.066063	2.63123	4.37078	6.450158
319.350006	-0.516977	1.5022	1.883599	-0.472757	0.065528	2.63482	4.66625	2.616291
319.450012	-0.53591	1.531102	1.863749	-0.478688	0.06411	3.75641	4.84054	-1.113054
319.549988	-0.377372	1.469598	1.842198	-0.472868	0.063002	4.87397	6.39431	-4.066078
319.649994	-0.110972	1.422093	1.820229	-0.456399	0.062068	3.85791	6.71376	-5.498379
319.75	0.113316	1.400664	1.800607	-0.431681	0.061188	4.84262	6.43831	-5.760531
319.850006	0.247719	1.384876	1.786954	-0.401668	0.05996	5.80692	8.182	-5.245896
319.950012	0.270848	1.31847	1.781422	-0.369768	0.058734	9.52051	11.92395	-4.829949
320.049988	0.1902	1.247363	1.784428	-0.338529	0.057092	9.55177	12.23334	-4.799432
320.149994	0.115644	1.095954	1.795878	-0.311017	0.056125	9.53014	12.19212	-5.084772
320.25	0.111187	0.898946	1.813226	-0.287488	0.055819	10.93548	13.38523	-5.243325
320.350006	0.118902	0.712199	1.834512	-0.26897	0.055842	12.34826	14.11416	-5.331017
320.450012	0.128103	0.592338	1.858179	-0.256329	0.05644	14.4042	14.78196	-5.126184
320.549988	0.227345	0.520259	1.882048	-0.24733	0.057228	16.93551	16.49696	-4.426832
320.649994	0.236731	0.550723	1.904006	-0.245084	0.058315	19.07543	17.39857	-3.483323
320.75	0.178498	0.652734	1.923036	-0.24982	0.059559	18.71085	17.80291	-2.123931
320.850006	0.034067	0.715667	1.937255	-0.261356	0.060611	15.77179	16.64491	-0.309268
320.950012	-0.154968	0.689573	1.945883	-0.279523	0.061701	11.59134	12.88069	1.667375
321.049988	-0.438319	0.646271	1.948702	-0.302892	0.062023	7.81014	10.08445	3.646522
321.149994	-0.621785	0.621	1.946359	-0.329382	0.061772	5.39523	7.6888	5.12486
321.25	-0.709208	0.681731	1.939141	-0.356439	0.061012	4.13579	6.12047	5.660835
321.350006	-0.657981	0.688942	1.927983	-0.381234	0.060224	3.63932	5.42665	5.292526
321.450012	-0.352641	0.698674	1.913702	-0.401511	0.059942	3.77121	5.18718	3.760727
321.549988	0.065362	0.710632	1.897328	-0.41542	0.059951	3.83698	5.12016	1.529856
321.649994	0.419371	0.639647	1.880265	-0.423382	0.060241	5.06357	5.67181	-0.861277
321.75	0.534503	0.490876	1.862672	-0.4248	0.06055	5.12777	6.82638	-2.540111
321.850006	0.366744	0.363747	1.844966	-0.422906	0.060967	4.3789	6.92466	-3.28611
321.950012	0.006262	0.269403	1.827969	-0.419194	0.061252	4.93265	6.8601	-3.346164
322.049988	-0.421116	0.195937	1.812111	-0.414102	0.06094	6.13971	8.32074	-2.74171
322.149994	-0.655494	0.139313	1.796698	-0.408259	0.060262	6.46935	8.78279	-1.90979
322.25	-0.679134	0.055776	1.782872	-0.402896	0.060341	6.10748	7.54824	-1.263471
322.350006	-0.483836	0.088984	1.771308	-0.394689	0.060305	6.55684	7.92539	-0.785712
322.450012	-0.192326	0.132907	1.7635	-0.384751	0.060743	6.48897	8.02345	-1.120889
322.549988	0.067221	0.201634	1.76065	-0.370487	0.060726	7.04779	8.24752	-2.045813
322.649994	0.184856	0.149995	1.76386	-0.351937	0.060334	7.83677	9.51578	-3.077338
322.75	0.224588	0.005032	1.7723	-0.331727	0.060309	7.86698	10.1671	-4.155932
322.850006	0.164745	-0.067089	1.784128	-0.31003	0.060172	9.19245	10.5845	-4.695763
322.950012	0.126644	-0.138287	1.798873	-0.291035	0.060645	10.04141	11.4011	-4.889235
323.049988	0.115035	-0.171298	1.814347	-0.276376	0.061487	11.15915	12.06398	-4.500785
323.149994	0.137741	-0.132172	1.828939	-0.268536	0.06275	12.20796	12.30699	-3.441324
323.25	0.188921	-0.027483	1.841799	-0.268965	0.064165	12.49863	11.90329	-1.902286
323.350006	0.147402	0.094338	1.852975	-0.275893	0.065674	10.84282	10.85491	0.127421
323.450012	0.049779	0.189593	1.861094	-0.288455	0.067298	8.54972	9.61962	1.758718
323.549988	-0.099574	0.200149	1.867433	-0.30368	0.069267	7.46168	8.81137	2.811455
323.649994	-0.297085	0.188619	1.87266	-0.319492	0.071069	6.90671	8.13318	2.996352
323.75	-0.49032	0.188132	1.876332	-0.333686	0.072406	6.11563	7.72092	2.483982
323.850006	-0.674733	0.24596	1.877409	-0.346428	0.072986	5.69255	7.53861	1.453422
323.950012	-0.744307	0.315679	1.874689	-0.357172	0.072805	5.73458	7.50746	0.290743
324.049988	-0.628134	0.373436	1.868247	-0.366057	0.072163	6.6762	7.60177	-0.63665
324.149994	-0.331343	0.366094	1.858781	-0.373098	0.071282	6.87579	7.90152	-0.977468
324.25	-0.021064	0.343956	1.846874	-0.379236	0.070278	6.715	7.72403	-0.903951
324.350006	0.221373	0.273083	1.834587	-0.384183	0.069268	7.0618	7.87176	-0.657145
324.450012	0.300414	0.23247	1.823004	-0.388491	0.067997	6.3322	8.07655	-0.593678
324.549988	0.276386	0.200481	1.812951	-0.392035	0.067039	6.14006	7.98791	-0.74474
324.649994	0.134184	0.241274	1.803186	-0.39414	0.065583	5.95186	7.89702	-0.819569
324.75	-0.020803	0.314273	1.793112	-0.396104	0.064654	6.04101	8.0242	-1.006353
324.850006	-0.06963	0.39741	1.782058	-0.397269	0.064005	6.11335	7.78301	-1.021012
324.950012	-0.058242	0.463791	1.76941	-0.396597	0.063754	6.25155	7.6402	-0.94936
325.049988	0.005789	0.465431	1.75646	-0.392693	0.063956	6.45297	7.74822	-0.886187
325.149994	0.051555	0.46028	1.745256	-0.384884	0.064399	6.58399	8.0924	-1.064685
325.25	0.058121	0.423794	1.738352	-0.372851	0.065035	6.58259	8.42565	-1.563698
325.350006	-0.037689	0.476638	1.736806	-0.3579	0.06554	6.62795	8.53453	-2.344415
325.450012	-0.223728	0.59989	1.740835	-0.342116	0.065739	6.79417	8.82015	-3.28145
325.549988	-0.38773	0.693933	1.749183	-0.327388	0.065377	6.97204	9.19451	-3.961182
325.649994	-0.435483	0.742166	1.758345	-0.315703	0.064603	7.17793	9.13628	-4.149952
325.75	-0.322565	0.761102	1.765993	-0.308915	0.063846	7.51519	8.97987	-3.490436
325.850006	-0.056526	0.78516	1.770682	-0.307523	0.063461	7.88502	8.81597	-2.018364
325.950012	0.292127	0.834504	1.77291	-0.311386	0.063507	7.74464	8.519	-0.090471
326.049988	0.52003	0.930359	1.772264	-0.318552	0.063961	7.07608	8.22236	1.61193
326.149994	0.592739	1.012036	1.772329	-0.3271	0.064918	6.31889	8.02731	2.388951
326.25	0.498973	1.02672	1.77618	-0.333751	0.066138	6.11659	8.11359	2.025403
326.350006	0.211259	1.023211	1.784223	-0.338467	0.067272	5.80386	8.22814	0.506336
326.450012	-0.184417	0.929458	1.794647	-0.34086	0.068228	6.25768	8.25308	-1.455857
326.549988	-0.559717	0.77855	1.804769	-0.341878	0.068571	6.99271	9.35948	-3.046014
326.649994	-0.752089	0.622043	1.81213	-0.341911	0.068742	6.6382	8.53271	-3.501826
326.75	-0.725075	0.535233	1.814596	-0.34292	0.068624	8.05483	8.61011	-2.795304
326.850006	-0.543244	0.512331	1.812683	-0.346842	0.068238	7.45712	9.129	-1.167251
326.950012	-0.299022	0.498365	1.807616	-0.352728	0.067584	7.16103	8.14517	0.705918
327.049988	-0.020409	0.47134	1.802176	-0.358819	0.066924	7.09605	8.29216	2.111739
327.149994	0.196132	0.432693	1.799041	-0.363294	0.06641	6.48503	7.86491	2.358449
327.25	0.329611	0.365206	1.800175	-0.363354	0.066092	6.43887	7.9467	1.286524
327.350006	0.332571	0.265665	1.805252	-0.35914	0.066052	6.59108	8.00365	-0.719456
327.450012	0.202105	0.119372	1.813321	-0.351684	0.066399	8.33648	9.66287	-2.830684
327.549988	0.067134	-0.003301	1.821735	-0.342738	0.067362	7.45196	9.77796	-4.201697
327.649994	-0.060554	0.005019	1.82802	-0.333208	0.068049	7.97785	8.87399	-4.24803
327.75	-0.198073	0.015482	1.83195	-0.328143	0.068859	8.72146	10.18818	-3.388622
327.850006	-0.329343	-0.003524	1.833121	-0.328941	0.069243	7.83274	9.35049	-1.605763
327.950012	-0.420419	-0.060024	1.830674	-0.33634	0.069242	7.66284	8.73418	0.579403
328.049988	-0.470228	-0.102248	1.825551	-0.348743	0.06896	6.64906	8.0151	2.528439
328.149994	-0.354388	-0.092655	1.819896	-0.363163	0.068785	5.99582	7.11928	3.544772
328.25	-0.179158	-0.065544	1.815616	-0.37691	0.069034	5.49261	6.53691	3.309882
328.350006	0.074852	-0.06726	1.813702	-0.387099	0.069784	5.41441	6.40609	1.879776
328.450012	0.190862	-0.074573	1.812924	-0.393257	0.07044	5.33235	6.6704	-0.189595
328.549988	0.164969	-0.09953	1.811299	-0.39546	0.070475	6.33028	7.39537	-2.208199
328.649994	-0.00325	-0.202807	1.80671	-0.394695	0.070062	6.38904	8.6403	-3.314257
328.75	-0.222231	-0.342191	1.798969	-0.392181	0.069452	6.05406	7.89681	-3.254336
328.850006	-0.431972	-0.419336	1.788529	-0.388733	0.068138	7.48243	8.82496	-2.339979
328.950012	-0.539007	-0.536835	1.777578	-0.384694	0.066719	6.65002	8.59533	-1.137915
329.049988	-0.471686	-0.598127	1.768501	-0.379639	0.065151	6.7799	7.7996	-0.193805
329.149994	-0.235636	-0.647945	1.764651	-0.37318	0.064678	7.05988	7.96693	-0.302812
329.25	0.078108	-0.628079	1.767225	-0.36355	0.064447	6.85758	7.79971	-1.05815
329.350006	0.394318	-0.561987	1.775786	-0.352572	0.064795	7.34634	8.1622	-2.518789
329.450012	0.54504	-0.544528	1.787832	-0.340909	0.065217	7.79814	8.99133	-3.829898
329.549988	0.483243	-0.582957	1.800366	-0.329583	0.065587	7.26857	8.97355	-4.387957
329.649994	0.284595	-0.659938	1.811408	-0.320418	0.065945	8.50462	9.69702	-4.009414
329.75	0.007841	-0.748738	1.819265	-0.314983	0.066353	8.69177	10.21067	-2.733564
329.850006	-0.275139	-0.827537	1.823825	-0.314696	0.066717	8.77856	9.84797	-0.839272
329.950012	-0.511982	-0.87307	1.826211	-0.318545	0.067028	8.61068	9.81585	1.163532
330.049988	-0.622329	-0.812064	1.827925	-0.324768	0.067165	7.76189	9.15651	2.529474
330.149994	-0.606849	-0.685647	1.830426	-0.330677	0.066976	7.02371	8.35532	2.800082
330.25	-0.440713	-0.570677	1.835179	-0.334373	0.066783	7.08317	8.03512	1.875915
330.350006	-0.169833	-0.480697	1.842029	-0.335392	0.066809	7.329	7.81663	-0.018645
330.450012	0.095306	-0.427007	1.849518	-0.333864	0.067007	8.2616	8.525	-2.168497
330.549988	0.250796	-0.395637	1.856679	-0.330648	0.067015	8.65184	9.92815	-3.535145
330.649994	0.260143	-0.308901	1.861764	-0.327689	0.066729	7.42726	8.85515	-4.019466
330.75	0.126424	-0.238897	1.866039	-0.326268	0.066219	8.74222	9.84486	-3.527381
330.850006	-0.072483	-0.202465	1.869468	-0.327745	0.065585	8.22	9.9668	-2.32615
330.950012	-0.307304	-0.165456	1.871429	-0.33356	0.064752	7.9084	9.36933	-0.716888
331.049988	-0.496912	-0.153462	1.871078	-0.342832	0.063646	7.51466	9.24611	0.975844
331.149994	-0.502452	-0.164294	1.86883	-0.353563	0.062696	6.93201	8.20127	2.201511
331.25	-0.36672	-0.146918	1.866253	-0.363964	0.061856	6.72744	7.74287	2.562835
331.350006	-0.060268	-0.12223	1.865061	-0.371998	0.061491	6.59397	7.54182	1.901806
331.450012	0.204412	-0.083521	1.865341	-0.376655	0.061528	6.60536	7.42684	0.397668
331.549988	0.355985	-0.087318	1.866472	-0.377933	0.06157	6.83148	7.8663	-1.403833
331.649994	0.296757	-0.123607	1.866555	-0.376674	0.061472	7.51816	9.28251	-2.765121
331.75	0.072851	-0.154054	1.864258	-0.373434	0.060917	6.5437	8.87528	-3.154459
331.850006	-0.203363	-0.119113	1.859079	-0.370227	0.060063	7.44626	9.28829	-2.637868
331.950012	-0.472157	-0.063908	1.851197	-0.369382	0.058985	7.19737	9.27898	-1.504229
332.049988	-0.582483	-0.011459	1.842026	-0.371547	0.057896	6.79881	8.44749	-0.080117
332.149994	-0.533961	0.109036	1.832088	-0.376289	0.056952	6.87483	8.36699	1.128129
332.25	-0.344351	0.234707	1.822771	-0.381605	0.056169	6.19716	7.73409	1.812565
332.350006	-0.054041	0.303692	1.814221	-0.38604	0.055511	6.02008	7.20096	1.61183
332.450012	0.164899	0.297008	1.806999	-0.388196	0.054812	5.82058	7.29164	0.537071
332.549988	0.383216	0.185637	1.801669	-0.386495	0.054368	6.31933	7.47513	-1.034744
332.649994	0.436961	0.043546	1.797197	-0.381234	0.054382	7.19177	8.73761	-2.532933
332.75	0.378904	-0.042434	1.793913	-0.372757	0.055139	6.45858	8.75442	-3.406742
332.850006	0.244267	-0.025368	1.792046	-0.3613	0.056481	7.20201	8.69404	-3.674633
332.950012	0.015269	0.025269	1.792594	-0.348277	0.057998	7.51702	9.70152	-3.553702
333.049988	-0.296511	0.072534	1.795091	-0.335469	0.059028	7.48059	9.94892	-3.157435
333.149994	-0.610845	0.155682	1.79961	-0.323962	0.059125	7.69279	10.48633	-2.695793
333.25	-0.796039	0.16943	1.806817	-0.314444	0.058613	7.98451	10.6043	-2.223073
333.350006	-0.7669	0.103447	1.816807	-0.307031	0.057933	8.55288	10.12374	-1.977144
333.450012	-0.489394	0.044215	1.829563	-0.301878	0.057445	8.82454	9.58526	-1.998245
333.549988	-0.066677	0.018997	1.844108	-0.29941	0.05746	9.19665	9.23969	-2.19009
333.649994	0.336571	0.041156	1.85989	-0.299376	0.058012	9.3373	9.4205	-2.135314
333.75	0.632877	0.072117	1.873802	-0.302808	0.058846	8.99566	9.70398	-1.882437
333.850006	0.673772	0.106065	1.88433	-0.309352	0.059902	8.69081	10.34812	-1.158287
333.950012	0.462599	0.11686	1.890495	-0.319231	0.060483	8.17893	10.33603	-0.021241
334.049988	0.043637	0.08563	1.89223	-0.331738	0.060805	7.59786	9.8332	1.344859
334.149994	-0.359845	0.025792	1.890026	-0.346705	0.060989	6.83726	9.10288	2.521014
334.25	-0.636352	-0.057364	1.884519	-0.362561	0.061302	6.21345	8.0727	3.23073
334.350006	-0.695514	-0.140362	1.876937	-0.377251	0.061607	5.68484	7.08845	3.17364
334.450012	-0.515019	-0.148157	1.868291	-0.388537	0.062018	5.82339	6.78549	2.254735
334.549988	-0.269565	-0.037998	1.858891	-0.394629	0.062553	5.69404	6.80465	0.698653
334.649994	-0.012115	0.092139	1.848687	-0.394921	0.063008	7.15332	7.9316	-1.096453
334.75	0.160971	0.199778	1.838496	-0.389715	0.0634	6.99691	8.75003	-2.52944
334.850006	0.181634	0.244393	1.829539	-0.379991	0.063708	6.48003	8.47415	-3.33857
334.950012	0.057624	0.293368	1.822215	-0.367564	0.063168	7.46343	9.31923	-3.515908
335.049988	-0.15188	0.300815	1.81821	-0.356005	0.06275	7.25754	9.43827	-3.4968
335.149994	-0.303858	0.286178	1.818041	-0.346921	0.062391	7.20052	9.08917	-3.193331
335.25	-0.296147	0.285196	1.819412	-0.341498	0.06232	7.434	8.79435	-2.600898
335.350006	-0.114279	0.251619	1.82068	-0.339879	0.06288	7.34266	8.3337	-1.761965
335.450012	0.133086	0.249831	1.820589	-0.341282	0.06393	7.15735	8.03705	-0.824463
335.549988	0.360908	0.250131	1.82001	-0.34409	0.065532	7.10051	8.23745	-0.018038
335.649994	0.451545	0.210498	1.819517	-0.346994	0.067298	7.06137	8.42533	0.463078
335.75	0.309069	0.183952	1.818855	-0.348096	0.068989	6.76711	8.63569	0.394426
335.850006	0.005771	0.147422	1.820109	-0.347086	0.070453	6.74154	8.87945	-0.243144
335.950012	-0.339513	0.067873	1.824239	-0.343195	0.0715	7.52745	9.29257	-1.31272
336.049988	-0.6165	-0.038967	1.831015	-0.337154	0.072357	8.00772	9.64789	-2.447152
336.149994	-0.637998	-0.094966	1.838904	-0.329739	0.072992	7.98144	9.05181	-3.217247
336.25	-0.446021	-0.140361	1.847363	-0.32331	0.073763	8.87402	8.72915	-3.554003
336.350006	-0.086025	-0.202187	1.856432	-0.31855	0.074911	9.54118	9.19302	-3.182303
336.450012	0.262311	-0.283372	1.864248	-0.31864	0.076252	9.56009	8.96735	-2.361759
336.549988	0.422346	-0.324686	1.869646	-0.323852	0.077122	8.78215	8.90868	-1.041805
336.649994	0.306822	-0.378599	1.872733	-0.333743	0.077525	7.63867	8.75238	0.425719
336.75	0.018654	-0.456831	1.874057	-0.346676	0.077417	6.79233	8.42801	1.682746
336.850006	-0.340351	-0.491615	1.874287	-0.360595	0.077036	6.22396	8.20726	2.338296
336.950012	-0.571993	-0.494509	1.874256	-0.373204	0.076525	5.88565	7.97731	2.219656
337.049988	-0.616352	-0.475048	1.874215	-0.382144	0.076236	6.08016	7.60884	1.350829
337.149994	-0.47473	-0.378767	1.873254	-0.386731	0.076055	6.52356	7.72092	0.007496
337.25	-0.208334	-0.227246	1.870528	-0.386219	0.075912	7.56922	8.3156	-1.355063
337.350006	0.004553	-0.061926	1.865592	-0.381614	0.075617	8.15589	9.03822	-2.197143
337.450012	0.092064	0.053226	1.858635	-0.374227	0.074787	7.40116	8.80805	-2.322581
337.549988	0.070062	0.116985	1.850849	-0.365956	0.07371	7.90262	9.28851	-2.01167
337.649994	-0.051396	0.149397	1.843824	-0.358478	0.072526	7.4996	9.11529	-1.576171
337.75	-0.186087	0.145589	1.83948	-0.351795	0.07145	7.67799	9.03126	-1.189805
337.850006	-0.269844	0.222863	1.837479	-0.346678	0.070547	7.42927	8.91799	-1.166871
337.950012	-0.246028	0.367871	1.836662	-0.342572	0.069947	7.07328	8.66363	-1.281029
338.049988	-0.142975	0.550803	1.836444	-0.339525	0.06931	7.07582	8.56825	-1.547777
338.149994	0.010406	0.747915	1.83631	-0.337663	0.068646	7.26638	8.7617	-1.728643
338.25	0.196401	0.912362	1.835501	-0.337064	0.068194	7.53734	8.95247	-1.701401
338.350006	0.343033	0.954122	1.833515	-0.337862	0.068062	7.39836	8.72658	-1.447043
338.450012	0.375353	0.931243	1.830842	-0.339546	0.068266	7.28836	8.75045	-1.092494
338.549988	0.323678	0.871875	1.829215	-0.341597	0.068777	7.15096	8.79949	-0.814716
338.649994	0.157221	0.822918	1.828748	-0.343532	0.069567	6.98658	8.77947	-0.701469
338.75	-0.014949	0.775969	1.828729	-0.344978	0.070438	6.98009	8.59812	-0.799385
338.850006	-0.209562	0.783393	1.82969	-0.346036	0.071424	6.99314	8.61182	-1.056839
338.950012	-0.371165	0.862091	1.8311	-0.346511	0.072338	7.11435	8.7618	-1.322233
339.049988	-0.42934	0.944568	1.832151	-0.346616	0.073009	7.19299	8.71738	-1.455422
339.149994	-0.435612	1.003568	1.831371	-0.34667	0.073561	7.25903	8.64747	-1.338618
339.25	-0.367561	1.05693	1.82857	-0.346773	0.07397	7.36368	8.77122	-0.986006
339.350006	-0.264813	1.043143	1.824545	-0.346337	0.074225	7.48234	8.7724	-0.573546
339.450012	-0.090956	0.957818	1.820761	-0.344489	0.074494	7.50266	8.51943	-0.4294
339.549988	0.046188	0.839547	1.819727	-0.341441	0.074975	7.46597	8.60176	-0.75685
339.649994	0.156179	0.752482	1.823505	-0.336952	0.07561	7.44512	8.80784	-1.574201
339.75	0.189209	0.693463	1.832067	-0.331135	0.076348	7.63061	9.08393	-2.636241
339.850006	0.078711	0.674511	1.843413	-0.325554	0.077035	7.68368	9.28626	-3.611171
339.950012	-0.072984	0.693691	1.856644	-0.320809	0.077157	8.00465	9.82506	-3.902891
340.049988	-0.243568	0.695243	1.868366	-0.319623	0.07705	8.35452	9.9289	-3.568665
340.149994	-0.289532	0.652743	1.876519	-0.323227	0.076942	8.49648	9.53794	-2.260763
340.25	-0.167808	0.644954	1.879818	-0.332643	0.077146	8.38832	8.96895	-0.183434
340.350006	0.008462	0.671583	1.878495	-0.347639	0.077748	7.7907	8.28006	2.190786
340.450012	0.209527	0.666273	1.873105	-0.366165	0.078665	6.77482	7.5005	4.172169
340.549988	0.279281	0.654143	1.864859	-0.385326	0.079365	5.59884	6.78195	5.109468
340.649994	0.133777	0.653813	1.855531	-0.401641	0.079665	4.40307	6.42921	4.699088
340.75	-0.137647	0.654115	1.846598	-0.412786	0.079431	4.25778	6.60371	3.033861
340.850006	-0.379516	0.681308	1.837878	-0.41761	0.0789	4.31909	6.87766	0.651668
340.950012	-0.502081	0.635878	1.827251	-0.41704	0.078325	6.02166	7.58239	-1.584116
341.049988	-0.36531	0.548491	1.8129	-0.412042	0.078269	6.36618	8.3337	-2.908754
341.149994	-0.066649	0.448116	1.796342	-0.403765	0.078567	6.26775	7.11607	-3.028853
341.25	0.225153	0.398595	1.779262	-0.394283	0.079053	7.76075	7.87272	-2.499043
341.350006	0.390962	0.311184	1.763416	-0.383674	0.07987	6.81396	8.34494	-1.974127
341.450012	0.299379	0.282006	1.750985	-0.370887	0.079799	6.58784	8.06991	-1.628133
341.549988	-0.00169	0.281067	1.745754	-0.356296	0.079351	6.58285	8.60925	-2.085375
341.649994	-0.383363	0.331398	1.749051	-0.338959	0.078366	6.96372	9.29921	-3.216101
341.75	-0.660598	0.367311	1.760991	-0.319011	0.077373	8.14792	10.09344	-4.532103
341.850006	-0.675466	0.366367	1.778918	-0.297565	0.076787	9.00162	10.52583	-5.624186
341.950012	-0.474902	0.301874	1.800427	-0.277185	0.076406	11.48817	11.38858	-6.100049
342.049988	-0.149477	0.298019	1.822588	-0.261367	0.075874	13.77777	12.34168	-5.783705
342.149994	0.172585	0.414803	1.842813	-0.25353	0.075055	16.1207	12.8733	-4.473651
342.25	0.322413	0.659997	1.859616	-0.255565	0.074041	17.06985	14.04254	-2.045289
342.350006	0.326243	0.933978	1.87062	-0.268088	0.073184	12.99186	13.05433	0.792069
342.450012	0.163332	1.148156	1.876687	-0.28832	0.072741	7.88756	10.21966	3.54908
342.549988	-0.075211	1.271927	1.878927	-0.312954	0.072592	5.37806	8.31614	5.453142
342.649994	-0.371833	1.310514	1.878928	-0.33801	0.072548	4.05785	6.66055	5.97037
342.75	-0.633051	1.331351	1.878221	-0.36014	0.071962	3.57303	6.00464	5.001095
342.850006	-0.728494	1.352394	1.877545	-0.37751	0.07096	3.63302	5.74214	2.842966
342.950012	-0.729511	1.367643	1.874938	-0.389425	0.069847	3.73347	5.79385	0.201229
343.049988	-0.483185	1.250137	1.869467	-0.395341	0.068723	5.26097	6.34903	-2.128695
343.149994	-0.133687	1.056748	1.86082	-0.396737	0.067728	5.73975	7.89799	-3.269639
343.25	0.215995	0.897054	1.850703	-0.394753	0.066907	5.65279	7.34024	-3.239504
343.350006	0.389693	0.840112	1.841294	-0.391052	0.065953	7.72406	8.46762	-2.64851
343.450012	0.384965	0.772838	1.835235	-0.385447	0.06501	7.14807	9.39717	-2.169129
343.549988	0.169863	0.677613	1.83385	-0.377994	0.063739	6.69381	8.72069	-1.964999
343.649994	-0.170837	0.595514	1.836508	-0.369603	0.062274	7.12302	9.53066	-2.031332
343.75	-0.45319	0.518672	1.841717	-0.361108	0.060578	7.00251	9.53291	-2.1563
343.850006	-0.599698	0.4307	1.846288	-0.353991	0.058905	7.37944	9.40049	-2.272083
343.950012	-0.496515	0.345154	1.850357	-0.348193	0.05761	7.66582	9.12964	-1.844059
344.049988	-0.216417	0.322384	1.851002	-0.345837	0.056651	8.10563	8.83096	-1.093304
344.149994	0.14805	0.307991	1.848553	-0.346844	0.056172	7.93003	8.72787	-0.011591
344.25	0.484111	0.253561	1.84279	-0.351378	0.056055	7.31648	8.19849	1.136332
344.350006	0.615665	0.186224	1.8343	-0.358261	0.056227	6.74355	8.04486	1.932414
344.450012	0.525542	0.105368	1.825306	-0.365592	0.056607	5.96587	7.89638	2.174443
344.549988	0.308534	0.029534	1.817166	-0.371011	0.057092	5.74562	8.01714	1.558041
344.649994	-0.043188	-0.093631	1.810155	-0.373591	0.057546	5.57765	8.06296	0.289068
344.75	-0.379117	-0.236349	1.803526	-0.372026	0.057849	6.34184	8.56868	-1.291953
344.850006	-0.629226	-0.331026	1.797585	-0.366681	0.057676	6.81878	9.02847	-2.580871
344.950012	-0.711905	-0.366339	1.792302	-0.357439	0.05703	6.85758	8.32577	-3.293015
345.049988	-0.599512	-0.402537	1.789239	-0.345697	0.056206	7.6596	8.75281	-3.571256
345.149994	-0.323175	-0.449871	1.789248	-0.333309	0.055404	7.74113	8.85216	-3.698745
345.25	0.024695	-0.492404	1.793484	-0.322224	0.054597	8.072	8.87849	-3.680968
345.350006	0.314649	-0.491	1.801977	-0.313781	0.053998	8.31835	9.15084	-3.519779
345.450012	0.488003	-0.490788	1.813697	-0.308574	0.053377	8.34199	9.43035	-3.208277
345.549988	0.471301	-0.516679	1.826621	-0.306179	0.052959	8.17709	9.54993	-2.751729
345.649994	0.271614	-0.540232	1.839425	-0.305987	0.052869	7.92504	9.90246	-2.174217
345.75	-0.002905	-0.560462	1.852695	-0.307767	0.052927	8.19381	10.41492	-1.363096
345.850006	-0.268061	-0.615708	1.864974	-0.311482	0.053055	8.42904	10.57283	-0.592698
345.950012	-0.472592	-0.684582	1.874757	-0.31693	0.053137	8.49105	9.91456	0.151032
346.049988	-0.533083	-0.71295	1.881621	-0.324203	0.05308	8.31485	9.45412	0.813414
346.149994	-0.412997	-0.722458	1.886064	-0.333287	0.053211	8.18479	9.05663	1.34073
346.25	-0.208079	-0.707623	1.887191	-0.343985	0.053294	7.6335	8.50241	1.685484
346.350006	0.005977	-0.694325	1.884296	-0.356211	0.053209	6.87886	7.84799	1.807133
346.450012	0.167623	-0.715533	1.877231	-0.368749	0.05296	6.19418	7.42288	1.723666
346.549988	0.20986	-0.756581	1.867197	-0.38076	0.052654	5.77172	7.45361	1.440547
346.649994	0.178276	-0.793703	1.854798	-0.390174	0.05252	5.69763	7.49825	0.871928
346.75	0.069597	-0.855602	1.841001	-0.395164	0.052652	6.04618	7.99487	0.141947
346.850006	-0.03635	-0.926029	1.826345	-0.395721	0.053112	6.47198	8.50616	-0.885546
346.950012	-0.193868	-0.928573	1.814009	-0.389726	0.053267	6.58942	8.46633	-1.707908
347.049988	-0.344982	-0.845098	1.805561	-0.377784	0.052954	7.06995	8.87239	-2.5068
347.149994	-0.476826	-0.800691	1.802699	-0.362519	0.052869	7.2839	9.34942	-3.534779
347.25	-0.525106	-0.795377	1.805177	-0.345698	0.052087	7.59882	9.5828	-4.322061
347.350006	-0.449587	-0.780936	1.810888	-0.33035	0.050899	7.8668	9.55197	-4.657108
347.450012	-0.219017	-0.735226	1.818312	-0.32038	0.049887	8.03609	9.37394	-4.460779
347.549988	0.099643	-0.708384	1.825305	-0.317373	0.049411	8.06911	8.98747	-3.452398
347.649994	0.388472	-0.674263	1.830634	-0.323141	0.049284	7.68324	8.56836	-1.659587
347.75	0.535244	-0.619639	1.831754	-0.335847	0.049404	6.90364	8.32138	0.58869
347.850006	0.520262	-0.582816	1.829122	-0.35283	0.04973	6.0221	8.02228	2.626813
347.950012	0.282235	-0.619272	1.823988	-0.370416	0.050028	5.40092	7.666	3.878262
348.049988	-0.052627	-0.682826	1.81868	-0.384355	0.050287	4.83938	7.27922	3.824406
348.149994	-0.375708	-0.734741	1.815184	-0.391082	0.050621	5.09642	7.50885	2.378376
348.25	-0.575426	-0.726143	1.814219	-0.389521	0.05098	5.2516	7.56751	-0.05207
348.350006	-0.591487	-0.714155	1.815601	-0.3803	0.051433	7.67282	9.38796	-2.637514
348.450012	-0.449126	-0.738107	1.818719	-0.364602	0.051915	8.26668	10.16292	-4.442929
348.549988	-0.216397	-0.738613	1.823989	-0.3455	0.052195	8.25888	8.76726	-5.127909
348.649994	0.05101	-0.685494	1.830089	-0.327503	0.052415	10.20711	10.44222	-4.906135
348.75	0.312956	-0.629737	1.836369	-0.314322	0.052545	9.92152	10.80278	-3.890441
348.850006	0.409145	-0.643127	1.841844	-0.30882	0.053062	10.14081	10.46888	-2.368412
348.950012	0.313799	-0.53481	1.846896	-0.309612	0.052856	8.98691	10.62839	-0.310827
349.049988	0.133401	-0.421042	1.850635	-0.315958	0.05297	7.66258	9.57841	1.250845
349.149994	-0.108812	-0.346055	1.852968	-0.325005	0.053206	6.61315	8.7269	2.189111
349.25	-0.327421	-0.299113	1.854623	-0.333695	0.053689	6.22344	8.35254	2.239938
349.350006	-0.442458	-0.250227	1.857547	-0.339798	0.054303	6.46094	8.27267	1.36803
349.450012	-0.450744	-0.16395	1.861812	-0.34255	0.054855	6.73847	8.58174	-0.083501
349.549988	-0.357958	-0.090551	1.865979	-0.341675	0.055282	7.57912	8.93373	-1.636135
349.649994	-0.231814	-0.045086	1.867923	-0.33979	0.055453	8.17157	9.61138	-2.626884
349.75	-0.125539	0.022177	1.866835	-0.339041	0.055268	7.36596	9.09784	-2.629382
349.850006	-0.048163	0.13297	1.862849	-0.342066	0.054804	7.67387	9.34685	-1.749608
349.950012	0.013045	0.285537	1.855458	-0.350728	0.054314	6.84225	8.94272	-0.283411
350.049988	0.048586	0.430015	1.844988	-0.364166	0.054039	6.18543	8.08876	1.382536
350.149994	0.019119	0.506157	1.831966	-0.380636	0.0542	5.65734	7.55488	2.609551
350.25	-0.005067	0.597616	1.819356	-0.396516	0.054425	4.93002	6.93215	2.891586
350.350006	-0.067146	0.710225	1.809089	-0.408692	0.054887	4.79857	6.89158	1.887775
350.450012	-0.109552	0.717951	1.801751	-0.413055	0.055336	5.01847	6.81386	-0.156628
350.549988	-0.129934	0.58623	1.797054	-0.409587	0.05609	6.84199	8.15053	-2.323803
350.649994	-0.071911	0.465158	1.793892	-0.398679	0.05679	6.92694	9.41247	-3.938979
350.75	-0.014982	0.462535	1.79204	-0.38196	0.057536	6.91678	8.35671	-4.627405
350.850006	0.010246	0.585441	1.792608	-0.36288	0.058166	8.1911	9.82709	-4.602268
350.950012	0.055034	0.702554	1.796443	-0.344314	0.058827	8.35443	10.70472	-4.215186
351.049988	0.042066	0.766036	1.803249	-0.328865	0.05972	8.53072	10.23272	-3.471358
351.149994	0.027089	0.798634	1.812155	-0.318424	0.06043	8.84871	10.63727	-2.590176
351.25	-0.019349	0.757683	1.821688	-0.312741	0.061056	8.73197	10.17384	-1.678644
351.350006	-0.030627	0.667851	1.831107	-0.310604	0.061576	8.31406	9.58569	-0.736643
351.450012	-0.060208	0.553632	1.83957	-0.312207	0.062606	7.81811	9.19087	-0.143153
351.549988	-0.134543	0.488592	1.848379	-0.315919	0.063776	7.8288	9.17674	0.374225
351.649994	-0.187268	0.486205	1.855091	-0.321038	0.064798	7.59427	9.22128	0.570342
351.75	-0.252173	0.467981	1.858957	-0.326915	0.065611	7.5468	8.97227	0.609539
351.850006	-0.315602	0.397765	1.859263	-0.334031	0.066105	7.37734	8.76908	0.594867
351.950012	-0.349201	0.345233	1.857208	-0.341508	0.06641	7.2113	8.50509	0.527673
352.049988	-0.29287	0.344294	1.852629	-0.348509	0.066729	6.98474	8.34301	0.361012
352.149994	-0.162726	0.344272	1.846315	-0.354616	0.067383	7.06618	8.19645	0.033945
352.25	0.025365	0.312775	1.839145	-0.358147	0.06841	7.27435	8.15631	-0.466804
352.350006	0.169746	0.275006	1.832623	-0.358935	0.069762	7.25202	8.39729	-1.036423
352.450012	0.217539	0.298968	1.82797	-0.357082	0.070865	7.28819	8.70688	-1.556806
352.549988	0.119479	0.343035	1.824735	-0.35301	0.071689	7.16304	8.86939	-2.063905
352.649994	-0.031484	0.331978	1.822717	-0.348258	0.072142	7.09613	8.77251	-2.41658
352.75	-0.187946	0.303108	1.821618	-0.344821	0.07277	7.10804	8.60625	-2.52746
352.850006	-0.264196	0.268059	1.821411	-0.343945	0.073552	7.04972	8.41409	-2.30606
352.950012	-0.200676	0.208361	1.820624	-0.34684	0.074385	6.90776	7.99969	-1.846689
353.049988	-0.086031	0.097814	1.81961	-0.352962	0.075389	6.76685	7.67767	-1.176918
353.149994	0.026899	0.024104	1.818573	-0.361492	0.076275	6.69136	7.69801	-0.611523
353.25	0.161809	-0.019214	1.818857	-0.370339	0.077031	6.60623	7.81331	-0.199452
353.350006	0.187587	-0.056929	1.820009	-0.378504	0.077641	6.50928	7.8284	-0.15618
353.450012	0.103327	-0.057889	1.821513	-0.384385	0.078154	6.54072	7.98299	-0.416469
353.549988	-0.019487	-0.054082	1.822672	-0.386734	0.078693	6.67314	8.09165	-0.837148
353.649994	-0.171294	-0.037489	1.823092	-0.385406	0.079075	7.08177	8.34815	-1.197562
353.75	-0.277884	-0.028864	1.822118	-0.381074	0.079318	7.26367	8.4704	-1.345134
353.850006	-0.340207	-0.026294	1.819453	-0.374338	0.079548	7.47061	8.50862	-1.28913
353.950012	-0.293919	-0.039225	1.816552	-0.365531	0.079676	7.67974	8.57499	-1.180144
354.049988	-0.224176	-0.003683	1.815023	-0.355443	0.07963	7.72616	8.74938	-1.109263
354.149994	-0.131775	0.08041	1.815823	-0.345379	0.079482	7.85708	8.86093	-1.312519
354.25	-0.040523	0.207238	1.819231	-0.335156	0.079327	7.86313	8.8513	-1.711127
354.350006	0.029704	0.314607	1.824286	-0.326097	0.079232	7.92478	8.91917	-2.126564
354.450012	0.059561	0.425872	1.829984	-0.319909	0.078969	7.91007	9.01456	-2.296616
354.549988	0.065241	0.536843	1.834023	-0.317386	0.078921	7.79788	9.01145	-2.008142
354.649994	0.020586	0.65838	1.834114	-0.31916	0.07892	7.62142	8.78332	-1.110877
354.75	-0.047289	0.819417	1.828857	-0.32573	0.078986	7.20219	8.43882	0.257885
354.850006	-0.074942	0.979719	1.819519	-0.335067	0.079363	6.84251	8.17301	1.645658
354.950012	-0.131756	1.147382	1.8088	-0.34585	0.079704	6.19445	7.81331	2.506674
355.049988	-0.234123	1.304458	1.799555	-0.355317	0.079564	5.78687	7.64438	2.385746
355.149994	-0.290507	1.390085	1.792932	-0.361015	0.078879	5.39199	7.38424	1.026881
355.25	-0.323216	1.339447	1.790756	-0.361597	0.07796	6.87509	7.9786	-1.135071
355.350006	-0.236989	1.272181	1.794016	-0.356535	0.077172	7.41307	9.53858	-3.301572
355.450012	-0.083394	1.359499	1.801608	-0.346803	0.076597	7.14053	8.45873	-4.829687
355.549988	0.094938	1.480263	1.811657	-0.334218	0.075879	8.28411	9.00224	-5.498801
355.649994	0.210343	1.552781	1.823007	-0.322853	0.074991	8.78688	10.33806	-5.341462
355.75	0.253004	1.577906	1.834951	-0.316134	0.073996	8.69011	10.34224	-4.27622
355.850006	0.29472	1.58725	1.84573	-0.316402	0.073248	9.12606	10.33517	-2.054516
355.950012	0.311351	1.641994	1.852516	-0.325588	0.07288	8.58983	9.92847	0.548578
356.049988	0.281425	1.666202	1.855052	-0.340713	0.073092	7.08203	8.44032	3.000436
356.149994	0.189652	1.643532	1.854748	-0.357699	0.073589	6.10757	7.56419	4.464583
356.25	0.000452	1.624618	1.8549	-0.372967	0.074085	5.23741	7.33157	4.543287
356.350006	-0.247152	1.638173	1.856982	-0.383979	0.07431	5.11813	7.4535	3.276552
356.450012	-0.438351	1.622168	1.860337	-0.389417	0.074231	5.10596	7.53069	1.09393
356.549988	-0.545709	1.60408	1.862233	-0.390274	0.073659	5.89564	7.61793	-1.317051
356.649994	-0.47445	1.540826	1.861242	-0.387573	0.073098	7.37953	8.90365	-3.019654
356.75	-0.272383	1.509703	1.856452	-0.383434	0.072706	6.4986	8.31432	-3.419194
356.850006	-0.007625	1.423402	1.848441	-0.380068	0.072417	7.86497	8.3748	-2.650322
356.950012	0.215138	1.269578	1.837648	-0.379039	0.072111	7.38811	8.8604	-1.200744
357.049988	0.275767	1.052873	1.824886	-0.379973	0.071688	6.54703	8.00761	0.413369
357.149994	0.180426	0.866132	1.810987	-0.38282	0.071197	6.38729	8.25448	1.376319
357.25	-0.027251	0.64171	1.79851	-0.384165	0.070556	5.65664	7.70615	1.670542
357.350006	-0.217836	0.470057	1.789467	-0.383143	0.069655	5.84975	7.71193	0.985088
357.450012	-0.364959	0.412077	1.785017	-0.379312	0.069023	5.69798	7.73227	-0.747834
357.549988	-0.394073	0.460353	1.784688	-0.372052	0.068361	7.31192	8.89637	-2.735091
357.649994	-0.284264	0.469943	1.787326	-0.361167	0.067999	7.50993	8.75752	-4.271958
357.75	-0.10423	0.356511	1.791871	-0.347241	0.06788	7.43488	8.45477	-4.944336
357.850006	0.063937	0.264248	1.79772	-0.332432	0.067808	9.0074	9.48142	-4.836018
357.950012	0.233421	0.205052	1.803992	-0.319171	0.067614	9.0779	10.1049	-4.076382
358.049988	0.278214	0.166878	1.811008	-0.309085	0.067473	9.77763	10.20799	-2.862077
358.149994	0.17498	0.136981	1.818659	-0.30273	0.067343	10.03029	10.68791	-1.528696
358.25	0.023024	0.127987	1.828383	-0.299167	0.067219	9.55125	10.57636	-0.512945
358.350006	-0.165247	0.183455	1.840763	-0.297102	0.067076	8.73723	10.77548	-0.249139
358.450012	-0.297568	0.310985	1.856945	-0.294727	0.067276	8.58966	10.61105	-0.595598
358.549988	-0.336106	0.474206	1.875246	-0.293484	0.067651	9.18019	10.52305	-1.422799
358.649994	-0.304618	0.612264	1.892992	-0.293076	0.067939	9.52392	10.65258	-2.248553
358.75	-0.214572	0.707806	1.908167	-0.294181	0.067902	9.99692	11.01004	-2.663301
358.850006	-0.095865	0.720948	1.919729	-0.299016	0.06747	9.95865	11.11677	-2.348056
358.950012	0.026295	0.677201	1.926917	-0.308691	0.066776	9.60441	10.60516	-1.21554
359.049988	0.10808	0.63647	1.92842	-0.324521	0.066051	8.4872	9.75333	0.533723
359.149994	0.139081	0.62098	1.924943	-0.345793	0.065135	7.13826	8.80944	2.567082
359.25	0.102628	0.602485	1.916632	-0.371208	0.064569	5.70166	7.63389	4.357762
359.350006	0.011349	0.579638	1.903996	-0.396772	0.064095	4.56973	6.60564	5.343138
359.450012	-0.069323	0.549801	1.887796	-0.419933	0.064099	3.76456	5.67716	5.118925
359.549988	-0.114941	0.524861	1.870007	-0.437151	0.064349	3.78811	5.62374	3.781768
359.649994	-0.149653	0.446046	1.851584	-0.446733	0.064597	3.76858	5.58392	1.463338
359.75	-0.250268	0.30586	1.832921	-0.447118	0.064722	5.31247	7.15707	-1.05307
359.850006	-0.388792	0.164463	1.81389	-0.438291	0.064501	6.11116	8.94883	-2.996404
359.950012	-0.475791	0.124152	1.796546	-0.420908	0.063572	6.03191	8.46387	-4.167102
360.049988	-0.464045	0.180566	1.783877	-0.397599	0.062303	7.18038	8.66053	-4.63508
360.149994	-0.329871	0.290864	1.778352	-0.371763	0.060985	8.39901	9.61877	-4.870759
360.25	-0.061652	0.323324	1.780974	-0.34611	0.060103	8.80448	10.25627	-5.097535
360.350006	0.249716	0.298759	1.790474	-0.322946	0.059715	9.17449	9.74017	-5.211172
360.450012	0.476875	0.196635	1.804786	-0.304542	0.059824	9.89463	10.44244	-5.066127
360.549988	0.595001	0.014887	1.820966	-0.29134	0.060056	10.46843	10.70675	-4.481036
360.649994	0.494951	-0.199835	1.837349	-0.284454	0.060755	11.0368	11.22104	-3.537079
360.75	0.257397	-0.307207	1.852916	-0.282099	0.060954	11.06614	12.09363	-1.997238
360.850006	-0.030865	-0.314373	1.866863	-0.285369	0.061561	10.53613	12.03497	-0.512946
360.950012	-0.251294	-0.269969	1.879208	-0.292079	0.062428	9.38871	11.40046	0.869653
361.049988	-0.364119	-0.18414	1.889977	-0.301422	0.063367	8.89294	10.11946	1.902281
361.149994	-0.368067	-0.120068	1.899296	-0.313192	0.064328	8.4646	9.28626	2.30781
361.25	-0.410304	0.059091	1.905701	-0.328037	0.064973	7.66301	8.49064	1.975008
361.350006	-0.231932	0.138367	1.909181	-0.342786	0.065615	6.77298	7.66054	1.561003
361.450012	-0.061791	0.173969	1.908179	-0.358516	0.065887	6.2568	7.15632	1.12046
361.549988	-0.005618	0.193441	1.902232	-0.374387	0.065827	5.72793	7.09808	0.86162
361.649994	-0.055151	0.232558	1.891021	-0.389307	0.065308	5.38253	7.28478	0.717226
361.75	-0.164188	0.265412	1.87623	-0.401087	0.064278	5.45233	7.66086	0.776191
361.850006	-0.327096	0.267776	1.859912	-0.408903	0.062849	5.65375	7.91019	0.679865
361.950012	-0.416395	0.240006	1.84308	-0.410807	0.061326	6.04242	8.16423	0.31578
362.049988	-0.40391	0.230689	1.827662	-0.406391	0.060054	6.54843	8.32727	-0.383984
362.149994	-0.245233	0.236862	1.815537	-0.396682	0.05939	7.16891	8.47126	-1.498446
362.25	0.011106	0.274842	1.806815	-0.380762	0.058722	7.49189	8.5979	-2.453647
362.350006	0.201899	0.316416	1.800961	-0.36231	0.058459	7.6582	8.94283	-3.300548
362.450012	0.335878	0.35796	1.797575	-0.343271	0.058307	7.76872	9.49683	-3.830476
362.549988	0.28358	0.368039	1.796859	-0.325989	0.058185	7.79342	9.8667	-3.987434
362.649994	0.147319	0.364862	1.798411	-0.311147	0.058025	7.8922	10.04762	-3.740231
362.75	0.007284	0.35374	1.801842	-0.300044	0.057956	7.98932	10.12802	-3.217488
362.850006	-0.11093	0.351137	1.807369	-0.292568	0.058426	8.18199	9.92248	-2.659899
362.950012	-0.120292	0.349064	1.815152	-0.288144	0.059263	8.40181	9.70794	-2.155939
363.049988	-0.070023	0.407167	1.826042	-0.285899	0.060287	8.57101	9.78106	-1.873271
363.149994	0.008617	0.46412	1.838968	-0.28595	0.061384	8.68652	9.87056	-1.743118
363.25	0.001348	0.453241	1.852784	-0.287896	0.062131	8.83689	9.92826	-1.525552
363.350006	-0.069947	0.397313	1.864256	-0.293273	0.062396	8.68503	10.00684	-1.236287
363.450012	-0.15843	0.367139	1.872639	-0.302568	0.062195	8.26309	9.92012	-0.611336
363.549988	-0.238111	0.349176	1.877073	-0.316846	0.061646	7.66599	9.34942	0.356904
363.649994	-0.231298	0.339004	1.877404	-0.336375	0.061113	6.8581	8.28424	1.550378
363.75	-0.150052	0.341893	1.873741	-0.360421	0.060944	5.86245	7.05237	2.673579
363.850006	0.042966	0.341743	1.866825	-0.387245	0.061338	5.03958	6.23534	3.43431
363.950012	0.150168	0.324087	1.856366	-0.413929	0.061915	4.37268	5.77394	3.604848
364.049988	0.15069	0.222403	1.842622	-0.437052	0.062138	4.1329	5.66292	3.105879
364.149994	0.034928	0.038997	1.826194	-0.453749	0.062084	4.16434	5.93741	2.037404
364.25	-0.188759	-0.120309	1.806917	-0.461833	0.061797	4.74681	6.68657	0.714158
364.350006	-0.40835	-0.197066	1.785114	-0.460592	0.06159	5.64132	7.79736	-0.468058
364.450012	-0.490942	-0.239951	1.762546	-0.450141	0.061579	5.7486	7.75015	-1.38778
364.549988	-0.442895	-0.253124	1.742826	-0.431784	0.061588	6.56297	8.06007	-2.256043
364.649994	-0.352764	-0.251455	1.730403	-0.406987	0.061559	7.23713	8.7056	-3.194164
364.75	-0.225837	-0.252353	1.726869	-0.378382	0.061348	7.79771	9.48227	-4.372436
364.850006	-0.066377	-0.331871	1.731806	-0.347675	0.061159	8.63844	10.02814	-5.625713
364.950012	0.09092	-0.448389	1.7451	-0.317185	0.061431	9.67946	10.73898	-6.561841
365.049988	0.192761	-0.488364	1.764498	-0.289659	0.062165	10.90614	11.57999	-6.971953
365.149994	0.261348	-0.471825	1.786957	-0.267236	0.063138	12.14114	12.71337	-6.695628
365.25	0.216619	-0.370356	1.809415	-0.252399	0.064163	13.95625	13.83786	-5.59432
365.350006	0.093278	-0.222692	1.830313	-0.245926	0.064657	16.38308	15.24326	-3.605253
365.450012	-0.110784	-0.06357	1.847548	-0.250137	0.064938	16.56243	15.92198	-0.925725
365.549988	-0.303877	0.071533	1.859096	-0.263067	0.064998	12.98301	13.70104	1.903731
365.649994	-0.430849	0.208093	1.865109	-0.282346	0.065104	8.41494	9.96701	4.346848
365.75	-0.448184	0.33494	1.867144	-0.30462	0.065275	6.01562	7.73966	5.813886
365.850006	-0.400789	0.495856	1.866883	-0.326989	0.065527	4.48724	6.41112	5.866485
365.950012	-0.289867	0.73223	1.866307	-0.346066	0.065699	3.95425	5.77726	4.388526
366.049988	-0.175051	0.896174	1.866344	-0.35959	0.065309	3.86606	5.98719	1.796975
366.149994	-0.109832	1.025157	1.866259	-0.366224	0.064378	4.77615	6.01673	-1.243865
366.25	-0.020362	1.045158	1.866518	-0.366087	0.063311	6.98395	8.58078	-3.711013
366.350006	0.054361	1.088801	1.86763	-0.360731	0.062634	6.46628	9.71736	-4.937618
366.450012	0.137483	1.111591	1.870542	-0.353007	0.062394	7.7519	9.18381	-4.998761
366.549988	0.145278	1.104107	1.875942	-0.346345	0.06249	9.38161	11.32595	-4.487182
366.649994	0.095524	1.060571	1.883705	-0.343039	0.06273	8.24111	10.47894	-3.549818
366.75	-0.044756	0.978172	1.892367	-0.345724	0.0628	8.32702	10.23679	-2.091078
366.850006	-0.155535	0.849033	1.898176	-0.354922	0.062996	7.95815	9.94785	-0.084672
366.950012	-0.249084	0.693338	1.898823	-0.370517	0.063166	7.05296	8.53849	2.235018
367.049988	-0.261889	0.527739	1.892986	-0.390254	0.063468	6.32213	7.62907	4.315331
367.149994	-0.24562	0.388247	1.881324	-0.411509	0.063877	5.35573	6.67083	5.592519
367.25	-0.196875	0.323485	1.865073	-0.429793	0.064281	4.36796	6.0116	5.639503
367.350006	-0.160722	0.339044	1.847758	-0.441546	0.06451	4.35184	6.03654	4.301836
367.450012	-0.155909	0.381202	1.831466	-0.444072	0.064771	4.2746	6.18877	1.706317
367.549988	-0.127384	0.337191	1.817174	-0.43642	0.064757	6.04495	7.28221	-1.52499
367.649994	-0.155634	0.204007	1.805565	-0.420281	0.064913	7.88747	10.18037	-4.370393
367.75	-0.13432	0.032768	1.797599	-0.395934	0.064987	7.02563	9.2505	-6.049095
367.850006	-0.092522	-0.049703	1.79527	-0.366215	0.064681	8.38491	9.13885	-6.681671
367.950012	-0.025838	-0.012231	1.800111	-0.336841	0.064642	10.25072	10.34855	-6.720003
368.049988	0.103939	0.031109	1.811304	-0.311036	0.064824	11.11405	12.50493	-6.320155
368.149994	0.18146	0.062687	1.826554	-0.291801	0.065111	11.72647	12.13046	-5.487574
368.25	0.168628	0.070325	1.843261	-0.28143	0.065294	13.00403	13.0705	-4.145489
368.350006	0.03158	0.068569	1.860693	-0.278532	0.065678	13.00097	13.04181	-2.368667
368.450012	-0.190283	0.100537	1.876556	-0.282329	0.066057	11.60719	12.27894	-0.625044
368.549988	-0.354042	0.090343	1.89092	-0.290716	0.066496	10.2036	11.40431	0.768399
368.649994	-0.435541	0.131671	1.904783	-0.300763	0.067069	9.35079	10.12438	1.518575
368.75	-0.451849	0.188795	1.919426	-0.310507	0.067794	9.46525	10.11817	1.532286
368.850006	-0.391342	0.304382	1.934044	-0.318534	0.068116	9.23869	10.20039	0.856125
368.950012	-0.3193	0.368153	1.946872	-0.32511	0.067985	9.17686	10.43013	-0.142213
369.049988	-0.213329	0.402308	1.956122	-0.331329	0.067269	9.07115	10.3978	-1.1016
369.149994	-0.188109	0.402372	1.961277	-0.339334	0.066661	8.96632	10.40069	-1.635939
369.25	0.028094	0.492403	1.960928	-0.3481	0.065561	8.92289	10.22737	-1.168728
369.350006	0.120899	0.507769	1.955713	-0.359981	0.064757	8.53676	9.83908	-0.050151
369.450012	0.11954	0.553248	1.945527	-0.373017	0.063896	7.78291	9.34578	1.355548
369.549988	0.03415	0.575211	1.931916	-0.385707	0.06324	6.92335	9.03222	2.398433
369.649994	-0.087284	0.620418	1.9162	-0.395451	0.062294	6.28386	8.58313	2.664262
369.75	-0.208128	0.620271	1.900464	-0.400013	0.061118	5.94153	8.3307	2.000601
369.850006	-0.294684	0.59691	1.886619	-0.398702	0.060008	6.22317	8.42309	0.422104
369.950012	-0.230742	0.592566	1.875338	-0.390871	0.059085	7.76057	9.60774	-1.428381
370.049988	-0.128264	0.590988	1.867538	-0.378172	0.058628	7.5919	9.48452	-3.111383
370.149994	0.01737	0.613106	1.863304	-0.361485	0.058351	7.84841	9.23263	-4.2813
370.25	0.148757	0.670087	1.863327	-0.344108	0.058121	8.59614	10.14504	-4.92601
370.350006	0.186682	0.665432	1.866452	-0.328588	0.058026	8.67995	10.81391	-5.023741
370.450012	0.137414	0.565898	1.871559	-0.317152	0.057954	8.77734	10.6786	-4.529984
370.549988	0.008022	0.462118	1.877114	-0.3109	0.057762	8.95503	11.16323	-3.438408
370.649994	-0.123632	0.385164	1.882599	-0.31095	0.057593	8.87542	10.81798	-1.923135
370.75	-0.179089	0.332282	1.887064	-0.316327	0.057558	8.32054	9.85214	-0.341273
370.850006	-0.176153	0.282458	1.890213	-0.326573	0.057812	7.55424	8.92003	1.002291
370.950012	-0.115997	0.281016	1.892732	-0.339753	0.058209	6.94515	8.27985	1.856544
371.049988	-0.045013	0.334532	1.895053	-0.354589	0.058532	6.30234	7.73826	2.086045
371.149994	0.028982	0.371207	1.896435	-0.368949	0.058849	5.82137	7.40372	1.710699
371.25	0.028614	0.368895	1.896202	-0.381527	0.059256	5.67906	7.3442	0.928952
371.350006	-0.119026	0.278763	1.893319	-0.39228	0.060155	5.80981	7.45532	-0.160688
371.450012	-0.099748	0.198018	1.887007	-0.398127	0.060565	6.38554	7.99508	-0.739857
371.549988	-0.139818	0.055518	1.877692	-0.40117	0.061087	6.72017	8.52575	-1.037878
371.649994	-0.169139	-0.098928	1.866328	-0.400693	0.061525	6.92448	8.5993	-1.020519
371.75	-0.224303	-0.18372	1.855261	-0.396768	0.061777	7.42139	8.87421	-0.989516
371.850006	-0.25407	-0.168837	1.846069	-0.388218	0.061737	7.30316	9.23198	-1.167431
371.950012	-0.195463	-0.161062	1.840589	-0.375858	0.061652	7.57395	9.2657	-1.734003
372.049988	-0.113646	-0.182289	1.839327	-0.360817	0.061436	8.09669	9.58226	-2.561095
372.149994	-0.034292	-0.182877	1.842244	-0.344763	0.061359	8.49376	10.02889	-3.458589
372.25	0.03145	-0.155158	1.848324	-0.329165	0.061354	8.83776	10.42649	-3.95347
372.350006	0.051658	-0.104674	1.855643	-0.316223	0.061423	9.18194	10.86487	-3.698098
372.450012	-0.044924	-0.040196	1.861006	-0.308898	0.06147	9.27696	11.10456	-2.823779
372.549988	-0.158403	0.011075	1.862448	-0.30783	0.061255	9.06511	11.00714	-1.185689
372.649994	-0.273551	0.032544	1.85953	-0.312682	0.061103	8.30145	9.96551	0.85057
372.75	-0.324454	0.011355	1.852686	-0.321753	0.060948	7.49338	8.77112	2.613859
372.850006	-0.286188	-0.005739	1.844866	-0.331357	0.061027	6.78638	8.12708	3.480934
372.950012	-0.160831	0.046568	1.838909	-0.338728	0.061269	6.55237	7.59256	2.973514
373.049988	0.010046	0.100183	1.837108	-0.341092	0.061826	6.27414	7.60059	1.228808
373.149994	0.126581	0.172793	1.83926	-0.338916	0.062601	7.45257	8.20255	-1.299908
373.25	0.124935	0.194198	1.844503	-0.333445	0.063556	8.65184	10.50945	-3.602083
373.350006	0.052578	0.243955	1.851114	-0.326087	0.064157	7.27024	9.51118	-4.935487
373.450012	-0.111256	0.314597	1.858081	-0.319999	0.064384	8.2672	9.44652	-5.150136
373.549988	-0.205455	0.370244	1.864995	-0.318045	0.064327	8.62346	10.71778	-4.378547
373.649994	-0.272963	0.452922	1.870895	-0.322611	0.064312	8.00947	9.43817	-2.655579
373.75	-0.200513	0.55831	1.875274	-0.33323	0.064615	7.98319	9.20822	-0.444255
373.850006	-0.042744	0.648001	1.87753	-0.347744	0.065223	7.49426	8.7421	1.688048
373.950012	0.085103	0.687865	1.877993	-0.363316	0.065993	6.8539	8.03737	3.239222
374.049988	0.093162	0.682956	1.877253	-0.377539	0.066644	6.3858	7.9286	3.816121
374.149994	0.024531	0.730007	1.874844	-0.388361	0.066737	5.72215	7.80485	3.275248
374.25	-0.116959	0.760326	1.87056	-0.395332	0.066388	5.52878	7.73837	1.932644
374.350006	-0.243252	0.785675	1.864767	-0.398431	0.0659	5.67267	7.94134	0.175878
374.450012	-0.30311	0.765508	1.856779	-0.397294	0.065556	6.93175	8.4005	-1.418355
374.549988	-0.22183	0.692983	1.847101	-0.39226	0.065531	7.04061	9.14013	-2.399693
374.649994	-0.094018	0.631478	1.836366	-0.385163	0.065825	7.12941	8.36399	-2.603727
374.75	0.031931	0.586696	1.826625	-0.376708	0.0664	7.75707	8.80623	-2.479018
374.850006	0.088235	0.617029	1.818372	-0.36683	0.066479	7.24107	9.16914	-2.151991
374.950012	0.053219	0.667547	1.812609	-0.356358	0.066201	7.37121	9.11262	-1.791961
375.049988	-0.105319	0.638138	1.809475	-0.347396	0.066327	7.2543	9.33839	-1.80924
375.149994	-0.206608	0.611174	1.808447	-0.338332	0.065839	7.17793	9.04378	-1.8286
375.25	-0.239484	0.570262	1.809531	-0.332059	0.066065	7.19641	8.84873	-2.150761
375.350006	-0.220565	0.549873	1.811682	-0.327332	0.066284	7.23214	8.75484	-2.165172
375.450012	-0.108572	0.450126	1.814728	-0.32743	0.067239	7.37375	8.53046	-2.070709
375.549988	0.036013	0.308482	1.816665	-0.330149	0.068286	7.27873	8.50327	-1.549011
375.649994	0.087441	0.224598	1.815965	-0.336216	0.068958	7.21611	8.61171	-0.567418
375.75	0.071097	0.108563	1.812506	-0.34472	0.069693	6.93683	8.49792	0.453156
375.850006	-0.069998	-0.050273	1.806395	-0.353902	0.07042	6.72752	8.3444	1.258976
375.950012	-0.240977	-0.129082	1.798752	-0.361058	0.070485	6.56735	8.21208	1.77545
376.049988	-0.385802	-0.219599	1.791433	-0.366917	0.071031	6.47592	8.19442	1.459718
376.149994	-0.431402	-0.262722	1.783918	-0.368597	0.071098	6.39465	7.89916	0.689943
376.25	-0.35412	-0.304281	1.777022	-0.367748	0.071465	6.97887	8.30886	-0.552067
376.350006	-0.154371	-0.329042	1.771513	-0.3643	0.071837	7.27015	8.62435	-1.737146
376.450012	0.045935	-0.334688	1.768192	-0.357106	0.072317	7.0858	8.16744	-2.645499
376.549988	0.209676	-0.364339	1.767414	-0.346926	0.072985	7.6222	8.52168	-3.292733
376.649994	0.256935	-0.342798	1.770221	-0.334803	0.07386	7.81531	9.20533	-3.820382
376.75	0.202125	-0.275678	1.777464	-0.321328	0.074649	8.21965	9.63622	-4.074651
376.850006	0.028538	-0.165505	1.788	-0.30834	0.075305	8.67741	10.06229	-4.030105
376.950012	-0.123172	-0.045076	1.799927	-0.297444	0.075602	9.04786	10.6377	-3.651448
377.049988	-0.268063	0.05484	1.812401	-0.290299	0.075899	9.46288	10.64841	-2.954078
377.149994	-0.33432	0.102717	1.824857	-0.288179	0.076001	9.78043	10.57336	-1.929566
377.25	-0.301106	0.142383	1.836048	-0.290974	0.075979	9.65389	9.93393	-0.738996
377.350006	-0.196067	0.208794	1.845044	-0.299633	0.076057	8.59071	9.10898	0.422067
377.450012	-0.059809	0.330718	1.852836	-0.312129	0.076468	7.77704	8.52789	1.51236
377.549988	0.093945	0.499178	1.858684	-0.328358	0.076914	7.0865	8.15203	2.136433
377.649994	0.167636	0.703837	1.862226	-0.346895	0.077344	5.9784	7.58379	2.312086
377.75	0.173716	0.898506	1.862459	-0.366069	0.077681	5.03678	6.94425	2.046698
377.850006	0.069167	1.032263	1.858953	-0.384259	0.077977	4.68665	6.82659	1.486848
377.950012	-0.098523	1.079543	1.852635	-0.400266	0.078141	4.78132	6.96566	0.874627
378.049988	-0.321046	1.096263	1.843348	-0.412392	0.077986	5.20991	7.32996	0.301234
378.149994	-0.46697	1.046438	1.830379	-0.419448	0.077625	5.54306	7.74233	-0.030105
378.25	-0.518736	0.964876	1.814556	-0.422498	0.077181	5.95948	7.85559	-0.095456
378.350006	-0.415154	0.862467	1.796798	-0.421172	0.076815	6.48284	7.76171	-0.071032
378.450012	-0.239526	0.824212	1.778121	-0.416722	0.076255	6.43055	7.89081	-0.199595
378.549988	-0.033655	0.780602	1.760517	-0.409664	0.075542	6.30138	7.82155	-0.549231
378.649994	0.166145	0.785864	1.745672	-0.400368	0.074874	6.26179	7.74276	-1.228828
378.75	0.255189	0.819487	1.734518	-0.389025	0.074424	6.31592	7.99444	-2.119549
378.850006	0.295878	0.794971	1.727552	-0.375999	0.074215	6.37293	8.07537	-3.067401
378.950012	0.247029	0.720304	1.724435	-0.36114	0.074389	6.66	8.27011	-3.858939
379.049988	0.175827	0.629237	1.72511	-0.344276	0.074938	7.11531	8.61096	-4.400235
379.149994	0.093939	0.539549	1.729785	-0.326166	0.075905	7.72922	9.29375	-4.622966
379.25	-0.027166	0.482329	1.738537	-0.307987	0.076863	8.43211	9.78213	-4.509512
379.350006	-0.175692	0.502215	1.749877	-0.291334	0.077576	9.11993	10.48066	-4.146303
379.450012	-0.170154	0.536067	1.763702	-0.277219	0.077851	9.74032	11.04344	-3.406617
379.549988	-0.380943	0.615202	1.779088	-0.269136	0.07752	10.20667	11.41245	-2.717133
379.649994	-0.422732	0.700114	1.794965	-0.265774	0.076899	10.19826	11.3055	-1.771615
379.75	-0.39577	0.740956	1.80961	-0.268027	0.07603	9.71747	10.40176	-0.77341
379.850006	-0.299253	0.753105	1.822296	-0.275382	0.075092	9.01712	9.47928	0.220438
379.950012	-0.131497	0.775737	1.833143	-0.287034	0.074219	8.45357	9.02601	1.048816
380.049988	0.06035	0.822375	1.841205	-0.301196	0.073413	7.90595	8.78825	1.554195
380.149994	0.171354	0.901383	1.847086	-0.315923	0.072815	7.04201	8.36624	1.908316
380.25	0.206014	1.054237	1.849678	-0.331047	0.072097	6.22764	8.23349	1.734717
380.350006	0.120421	1.235998	1.849333	-0.345519	0.071264	5.76094	8.15235	1.284232
380.450012	0.03205	1.348494	1.845708	-0.358846	0.07074	5.60672	7.9771	0.73448
380.549988	-0.0892	1.38525	1.839038	-0.371781	0.070446	5.74396	7.86673	0.281323
380.649994	-0.189337	1.335868	1.829183	-0.384095	0.070214	5.62266	7.80903	0.045484
380.75	-0.263783	1.247886	1.817421	-0.395544	0.070037	5.70209	7.67724	-0.093664
380.850006	-0.263742	1.166738	1.805691	-0.404893	0.069943	5.9015	7.6219	-0.181594
380.950012	-0.241365	1.139447	1.793698	-0.412025	0.069532	5.87103	7.62222	-0.426972
381.049988	-0.16645	1.090285	1.782543	-0.41581	0.069015	5.96833	7.62778	-0.819738
381.149994	-0.098231	0.987155	1.772691	-0.415966	0.068523	6.14996	7.71942	-1.357927
381.25	-0.053386	0.804633	1.764887	-0.412287	0.067986	6.2392	7.89296	-1.855504
381.350006	-0.05734	0.631581	1.758129	-0.405072	0.067433	6.22063	7.99947	-2.25612
381.450012	-0.128999	0.501206	1.751995	-0.394564	0.066517	6.28272	8.13051	-2.47422
381.549988	-0.229932	0.445832	1.748024	-0.381937	0.065109	6.52128	8.40992	-2.518712
381.649994	-0.282981	0.415269	1.746926	-0.367698	0.063753	6.85197	8.56718	-2.490072
381.75	-0.210266	0.372274	1.747967	-0.353552	0.062639	7.16234	8.70688	-2.392331
381.850006	-0.036427	0.265866	1.750524	-0.340619	0.061724	7.44083	8.57938	-2.210435
381.950012	0.180534	0.144651	1.754332	-0.32977	0.06133	7.69375	8.51965	-1.977033
382.049988	0.361941	-0.010753	1.758864	-0.320992	0.06152	7.74805	8.61043	-1.725627
382.149994	0.430617	-0.122482	1.764142	-0.314032	0.061834	7.6201	8.84092	-1.50586
382.25	0.309414	-0.186878	1.770186	-0.309413	0.062021	7.30956	8.94915	-1.31084
382.350006	0.109107	-0.228606	1.776381	-0.306493	0.062039	7.27453	9.17128	-1.150663
382.450012	-0.135639	-0.23793	1.782398	-0.305932	0.062056	7.31096	9.11508	-0.969859
382.549988	-0.313495	-0.200226	1.786895	-0.307711	0.06226	7.31604	8.821	-0.726788
382.649994	-0.393293	-0.125547	1.789724	-0.311393	0.062657	7.43724	8.75035	-0.431247
382.75	-0.364183	-0.024688	1.79089	-0.316093	0.063069	7.42717	8.73889	-0.125258
382.850006	-0.272093	0.102946	1.791317	-0.320607	0.063149	7.26279	8.70153	-0.026763
382.950012	-0.157189	0.150882	1.791681	-0.324291	0.062936	7.22329	8.6829	-0.226904
383.049988	-0.076222	0.151062	1.793396	-0.326367	0.062422	7.30115	8.89872	-0.687651
383.149994	-0.044447	0.152595	1.796937	-0.327645	0.061489	7.20525	9.00792	-1.290371
383.25	-0.078263	0.198247	1.80091	-0.328131	0.060416	7.11295	8.92581	-1.864634
383.350006	-0.130814	0.251658	1.805257	-0.329052	0.059456	7.09692	8.8877	-2.216812
383.450012	-0.16649	0.36064	1.809681	-0.331306	0.058441	7.04937	8.93362	-2.277587
383.549988	-0.168679	0.482648	1.813542	-0.335629	0.05743	7.01206	8.8452	-1.929637
383.649994	-0.10065	0.572864	1.815899	-0.342319	0.056704	6.94007	8.68001	-1.258262
383.75	-0.000163	0.600519	1.816975	-0.351883	0.056471	6.79399	8.35157	-0.352331
383.850006	0.140962	0.60358	1.816907	-0.36322	0.056823	6.69573	8.27428	0.546063
383.950012	0.259557	0.614062	1.815022	-0.376067	0.057458	6.35279	7.99498	1.201092
384.049988	0.304392	0.550905	1.811674	-0.389478	0.058419	6.01658	7.65883	1.52724
384.149994	0.253835	0.446506	1.806123	-0.40241	0.059742	5.74982	7.41657	1.47766
384.25	0.12822	0.326102	1.79815	-0.413841	0.061249	5.63089	7.49996	1.1777
384.350006	-0.106647	0.210226	1.786793	-0.423224	0.063013	5.68475	7.67243	0.67925
384.450012	-0.39921	0.082333	1.771536	-0.428546	0.064177	5.75587	7.83772	0.309062
384.549988	-0.680938	-0.042882	1.753724	-0.428652	0.064803	5.94932	8.17333	-0.034962
384.649994	-0.84468	-0.108429	1.736432	-0.422472	0.064597	6.28439	8.31432	-0.527565
384.75	-0.826524	-0.155436	1.723338	-0.408419	0.064009	6.76597	8.32984	-1.345402
384.850006	-0.565166	-0.180912	1.716655	-0.38711	0.063283	7.29406	8.49139	-2.671158
384.950012	-0.157214	-0.227937	1.719139	-0.359287	0.062395	8.26274	9.15094	-4.187989
385.049988	0.262135	-0.264829	1.731407	-0.328462	0.062115	9.69023	10.02643	-5.735571
385.149994	0.534273	-0.297403	1.750772	-0.297968	0.061747	11.27361	11.24213	-6.909598
385.25	0.657561	-0.388491	1.774861	-0.271481	0.061607	12.34984	12.64838	-7.267571
385.350006	0.599665	-0.390958	1.800084	-0.253442	0.061923	13.00184	13.70179	-6.665659
385.450012	0.44338	-0.32726	1.823849	-0.246633	0.062453	14.51875	14.59762	-4.825193
385.549988	0.171145	-0.20697	1.843142	-0.252004	0.063159	15.64954	15.40844	-2.121108
385.649994	-0.16115	-0.113608	1.857841	-0.265942	0.064074	13.37912	14.08429	1.255968
385.75	-0.418936	-0.075414	1.866883	-0.286011	0.064753	9.33073	10.82119	4.063206
385.850006	-0.647355	-0.066718	1.873408	-0.306843	0.065414	7.05436	9.00556	5.721436
385.950012	-0.75474	-0.047069	1.879692	-0.325934	0.065862	6.16958	7.95119	5.876711
386.049988	-0.725668	0.042827	1.885252	-0.34167	0.065669	5.05867	7.04402	4.635061
386.149994	-0.579706	0.19598	1.888638	-0.354303	0.065051	4.73096	6.55885	2.474439
386.25	-0.325201	0.322694	1.888428	-0.364182	0.064107	4.7321	6.66783	0.081159
386.350006	-0.04179	0.385536	1.883773	-0.372358	0.062896	5.84327	6.86802	-1.693849
386.450012	0.22765	0.340358	1.873734	-0.380191	0.061899	6.04075	7.57426	-2.239672
386.549988	0.402299	0.292385	1.858687	-0.38988	0.061076	5.57055	7.46025	-1.554347
386.649994	0.401478	0.223599	1.840919	-0.400122	0.060648	6.55316	7.87861	-0.439869
386.75	0.256522	0.156449	1.822965	-0.40919	0.060603	5.57896	7.76492	0.265424
386.850006	-0.025198	0.105426	1.808057	-0.415146	0.061176	5.71015	7.97228	0.085125
386.950012	-0.328977	0.103718	1.798233	-0.414456	0.06141	5.83311	8.14367	-0.666807
387.049988	-0.551514	0.099441	1.794305	-0.407875	0.061819	6.30838	8.51215	-2.079062
387.149994	-0.702963	0.083986	1.795119	-0.395331	0.061808	7.32672	9.10298	-3.4639
387.25	-0.703795	0.069169	1.799179	-0.378114	0.061165	7.15061	9.15951	-4.476252
387.350006	-0.551506	0.055277	1.806125	-0.359071	0.060015	8.11167	9.92526	-4.903248
387.450012	-0.235418	0.043447	1.815654	-0.340041	0.058767	9.22275	10.53804	-4.842285
387.549988	0.134767	0.007004	1.827173	-0.324834	0.057542	10.04238	10.60559	-4.279163
387.649994	0.429157	-0.047645	1.83965	-0.314871	0.056485	10.87952	10.93296	-3.227672
387.75	0.579731	-0.141442	1.852609	-0.310279	0.055802	11.0037	10.91026	-1.736071
387.850006	0.531598	-0.271787	1.864302	-0.311103	0.055525	10.35704	10.72913	-0.225194
387.950012	0.366197	-0.370154	1.87431	-0.316228	0.055742	8.70666	10.14033	1.095404
388.049988	0.112496	-0.381935	1.881583	-0.324349	0.056244	7.58218	9.57712	2.089742
388.149994	-0.173188	-0.339091	1.885432	-0.334078	0.056827	6.98123	9.22085	2.591864
388.25	-0.380194	-0.229696	1.885606	-0.344613	0.057294	6.48678	8.86907	2.57751
388.350006	-0.493777	-0.037226	1.881948	-0.353702	0.057586	6.09741	8.49652	2.092704
388.450012	-0.44578	0.092287	1.875419	-0.360456	0.057845	6.38615	8.35543	1.206529
388.549988	-0.34793	0.115077	1.866751	-0.364673	0.058087	6.83078	8.20074	0.071719
388.649994	-0.169971	0.069529	1.857164	-0.366051	0.058233	7.49592	8.99839	-1.022942
388.75	-0.043962	0.060111	1.847506	-0.364858	0.058177	7.0329	9.05106	-1.768521
388.850006	0.06768	0.119858	1.839575	-0.360637	0.057724	7.32042	8.92923	-2.230917
388.950012	0.139284	0.171573	1.834093	-0.353816	0.057275	7.65198	9.48977	-2.579167
389.049988	0.132142	0.284394	1.83137	-0.344846	0.057052	7.39284	9.38903	-2.922266
389.149994	0.104146	0.435155	1.831652	-0.335539	0.056989	7.71241	9.61267	-3.221378
389.25	0.015851	0.559118	1.834828	-0.326742	0.056935	7.78615	10.04356	-3.383498
389.350006	-0.085615	0.633507	1.840229	-0.319301	0.056854	7.83195	10.36985	-3.29669
389.450012	-0.212572	0.704645	1.848003	-0.314574	0.056607	7.86488	10.66243	-2.817815
389.549988	-0.29657	0.740725	1.856025	-0.314345	0.056102	7.89684	10.45047	-2.181631
389.649994	-0.312128	0.703011	1.862988	-0.318996	0.055637	7.77669	9.66598	-1.219567
389.75	-0.220685	0.643038	1.86729	-0.328914	0.055228	7.47078	9.09817	0.058344
389.850006	-0.044585	0.607476	1.867459	-0.343444	0.055054	7.06268	8.37962	1.493387
389.950012	0.142424	0.553823	1.863304	-0.361044	0.055148	6.66456	7.65337	2.782357
390.049988	0.323035	0.482427	1.854933	-0.379041	0.055782	5.90396	7.01319	3.582718
390.149994	0.356391	0.482142	1.844027	-0.395223	0.056731	5.32166	6.84661	3.504382
390.25	0.2852	0.525059	1.832731	-0.406822	0.058034	4.89954	7.04006	2.372896
390.350006	0.024255	0.466818	1.823255	-0.410874	0.058949	5.40249	7.39409	0.379016
390.450012	-0.38964	0.302004	1.816436	-0.406826	0.059288	7.01889	9.65602	-1.82523
390.549988	-0.620218	0.244303	1.813439	-0.395925	0.059652	6.71859	9.93415	-3.660974
390.649994	-0.693861	0.229355	1.814323	-0.379405	0.059619	7.29975	8.94947	-4.756194
390.75	-0.563021	0.24746	1.818738	-0.360893	0.059257	8.57486	9.92815	-5.154317
390.850006	-0.23012	0.244796	1.825846	-0.34401	0.059164	8.97648	10.41375	-4.901577
390.950012	0.182254	0.271605	1.832629	-0.331964	0.05919	9.39738	9.62594	-3.731765
391.049988	0.477318	0.266492	1.836861	-0.326623	0.05942	9.89744	10.15575	-1.72238
391.149994	0.588346	0.229776	1.837016	-0.328012	0.059862	9.27529	9.75676	0.607265
391.25	0.4582	0.169607	1.833748	-0.333092	0.060585	7.64795	8.9576	2.599219
391.350006	0.156043	0.13726	1.829651	-0.338774	0.061581	6.22834	8.68697	3.461977
391.450012	-0.253851	0.099345	1.828406	-0.342209	0.062506	6.25128	8.6131	2.912505
391.549988	-0.604059	0.060666	1.832095	-0.341616	0.063165	6.09084	8.73664	1.020886
391.649994	-0.810007	0.06113	1.839598	-0.337151	0.063383	6.83437	9.04507	-1.608914
391.75	-0.777458	0.057939	1.848674	-0.33038	0.063291	9.07448	10.91026	-3.924224
391.850006	-0.509529	0.023091	1.858115	-0.321304	0.063076	7.90534	9.11165	-4.928729
391.950012	-0.178269	0.022806	1.865716	-0.31469	0.062593	9.71729	9.5313	-4.839585
392.049988	0.216064	0.051997	1.871557	-0.312548	0.062205	10.04343	11.03102	-3.59725
392.149994	0.508435	0.139105	1.874181	-0.317869	0.06181	9.08061	9.63204	-1.397235
392.25	0.591903	0.19838	1.872652	-0.330487	0.061571	8.2757	9.463	1.263985
392.350006	0.449565	0.199465	1.867284	-0.347835	0.06159	6.6107	8.62146	3.66631
392.450012	0.1295	0.188766	1.858838	-0.367381	0.061667	5.47553	7.67906	5.123175
392.549988	-0.222262	0.156999	1.848431	-0.385136	0.061943	4.29711	6.96501	5.203966
392.649994	-0.511984	0.104548	1.838011	-0.398066	0.062578	4.24009	6.61259	3.870633
392.75	-0.613311	0.083666	1.828499	-0.404927	0.063242	4.37461	6.54933	1.420523
392.850006	-0.494656	0.084082	1.819258	-0.405085	0.063672	5.413	7.13427	-1.449797
392.950012	-0.283413	0.073886	1.809879	-0.398729	0.063978	7.71828	9.62016	-3.807885
393.049988	-0.112071	0.045538	1.800898	-0.385591	0.063796	6.78112	8.90087	-4.890967
393.149994	-0.004976	0.013571	1.794062	-0.368685	0.063167	7.59006	8.52511	-4.964071
393.25	0.006976	0.045714	1.791642	-0.35085	0.061992	8.64133	10.32596	-4.669196
393.350006	0.017319	0.028421	1.795494	-0.333499	0.060944	8.25065	10.46909	-4.248984
393.450012	0.043851	0.050462	1.805687	-0.319512	0.060115	8.74992	10.11935	-3.98512
393.549988	0.107986	0.074341	1.820675	-0.309259	0.059986	9.19761	10.49928	-3.578705
393.649994	0.248271	0.115761	1.838303	-0.305025	0.060704	9.34842	9.92194	-3.118124
393.75	0.310775	0.20064	1.855404	-0.30635	0.062084	8.89985	9.81575	-2.105114
393.850006	0.279405	0.296362	1.867549	-0.314318	0.063445	8.30924	9.74884	-0.594593
393.950012	0.076054	0.2964	1.8733	-0.327412	0.064365	7.76075	9.54833	1.397146
394.049988	-0.272897	0.249613	1.872755	-0.343704	0.064683	6.79014	8.95321	3.388274
394.149994	-0.591084	0.215214	1.867629	-0.361018	0.064499	6.168	8.34097	4.721776
394.25	-0.712866	0.163413	1.860383	-0.375899	0.064177	5.40004	7.42053	4.806467
394.350006	-0.753404	0.092881	1.854166	-0.386852	0.064556	5.62214	6.74309	3.622059
394.450012	-0.245037	0.155473	1.848984	-0.389728	0.064918	5.6273	6.54162	1.125909
394.549988	0.168842	0.17546	1.844964	-0.387755	0.065854	7.59252	7.90901	-1.533449
394.649994	0.477809	0.159641	1.840317	-0.381274	0.066819	7.71118	9.52274	-3.546639
394.75	0.541868	0.11495	1.835131	-0.371303	0.067962	6.72998	8.41495	-4.366036
394.850006	0.384672	0.127441	1.828998	-0.359918	0.068324	8.11316	9.48474	-4.151861
394.950012	0.070144	0.120363	1.82306	-0.3493	0.068199	7.76171	10.60741	-3.196913
395.049988	-0.311253	0.068728	1.818318	-0.342446	0.068525	7.41115	9.49576	-2.102968
395.149994	-0.595922	0.060892	1.814187	-0.337419	0.068308	7.60101	9.51824	-0.922061
395.25	-0.700234	0.022164	1.813128	-0.334615	0.068453	7.28013	9.02333	-0.319736
395.350006	-0.611962	-0.00956	1.817227	-0.332268	0.068642	7.41167	8.48689	-0.49496
395.450012	-0.361612	-0.049644	1.826288	-0.329452	0.068672	7.55249	8.65122	-1.351218
395.549988	-0.00623	-0.108119	1.837976	-0.326417	0.068719	7.96944	8.77593	-2.500262
395.649994	0.284439	-0.144949	1.849771	-0.324007	0.068966	8.57512	9.24815	-3.420503
395.75	0.435359	-0.117932	1.860538	-0.322764	0.06939	8.42615	9.55282	-3.332862
395.850006	0.448056	-0.070772	1.866966	-0.324626	0.069508	8.64588	9.96466	-2.401541
395.950012	0.249584	-0.097638	1.867934	-0.331454	0.069525	8.23357	9.61877	-0.554456
396.049988	-0.044543	-0.195087	1.862699	-0.343812	0.069291	7.63175	9.02419	1.791881
396.149994	-0.312256	-0.332672	1.852449	-0.360012	0.069161	6.74916	8.30169	3.913458
396.25	-0.476468	-0.415096	1.840141	-0.376678	0.068982	5.44865	7.1514	4.924016
396.350006	-0.496461	-0.43058	1.829372	-0.38968	0.069117	5.09405	6.74663	4.303459
396.450012	-0.327927	-0.386667	1.823309	-0.396068	0.06953	4.71633	6.29336	1.974717
396.549988	-0.094372	-0.265683	1.823356	-0.39522	0.070042	6.11747	7.65444	-1.426038
396.649994	0.110728	-0.084693	1.828682	-0.387656	0.070375	8.61182	9.99345	-4.58233
396.75	0.166638	0.078576	1.836607	-0.374685	0.070172	7.12258	8.92174	-6.658594
396.850006	0.10312	0.158971	1.846232	-0.358752	0.069442	7.46211	9.04903	-7.160856
396.950012	-0.050549	0.162654	1.856733	-0.343772	0.068748	9.65319	11.73565	-6.118872
397.049988	-0.126565	0.148455	1.865224	-0.33394	0.067834	10.16288	11.69347	-3.948873
397.149994	-0.114283	0.154525	1.870639	-0.330446	0.066987	10.9945	11.55644	-0.931666
397.25	-0.019081	0.165071	1.872292	-0.33294	0.066578	11.45078	11.50751	2.082013
397.350006	0.128467	0.21	1.871756	-0.338848	0.066689	9.19578	9.05224	4.225254
397.450012	0.238875	0.318033	1.870602	-0.345885	0.067193	7.09535	8.61567	4.863775
397.549988	0.252225	0.446911	1.871835	-0.351387	0.067834	5.84327	7.77059	3.860627
397.649994	0.172682	0.584057	1.876344	-0.354403	0.06822	5.48377	7.79918	1.515415
397.75	-0.009632	0.709808	1.883172	-0.354642	0.068469	5.27096	7.84146	-1.452758
397.850006	-0.239163	0.73769	1.890459	-0.352023	0.068284	7.90078	9.91734	-4.028784
397.950012	-0.366411	0.704633	1.896038	-0.346854	0.068267	7.24116	10.2005	-5.297571
398.049988	-0.399567	0.664539	1.899504	-0.340702	0.067936	8.81088	9.30007	-5.11775
398.149994	-0.305449	0.635354	1.901552	-0.336478	0.067632	10.06033	11.23089	-3.838359
398.25	-0.201291	0.636509	1.902118	-0.336078	0.067022	8.96887	10.1642	-1.799495
398.350006	-0.0975	0.646462	1.900636	-0.339652	0.06602	9.3824	10.36258	0.372924
398.450012	0.004168	0.623654	1.897618	-0.346198	0.065245	8.01674	9.39299	2.213957
398.549988	0.079449	0.587639	1.894019	-0.354638	0.064735	7.1866	8.30543	3.2284
398.649994	0.082159	0.584069	1.890144	-0.363415	0.064598	6.2138	7.84831	3.179353
398.75	0.095986	0.599508	1.886092	-0.370797	0.064757	5.68992	7.40115	2.094464
398.850006	0.024872	0.619555	1.882224	-0.37554	0.064995	5.15676	7.32686	0.23272
398.950012	-0.064617	0.625473	1.878531	-0.3758	0.065337	6.34184	8.06927	-1.842001
399.049988	-0.199299	0.642972	1.875823	-0.371956	0.065684	7.61301	9.92462	-3.493038
399.149994	-0.280714	0.652507	1.874337	-0.363405	0.065762	7.00321	9.19355	-4.303826
399.25	-0.334206	0.653934	1.875137	-0.352184	0.065579	8.74572	9.84326	-4.412736
399.350006	-0.294899	0.638016	1.878557	-0.339962	0.065025	8.91562	10.89549	-4.178526
399.450012	-0.212554	0.597	1.884531	-0.32928	0.064545	9.42058	10.78758	-3.576499
399.549988	-0.073369	0.613008	1.891659	-0.321338	0.06409	10.30283	11.44628	-2.69163
399.649994	0.081369	0.663947	1.898199	-0.318231	0.063817	10.26745	11.13304	-1.527159
399.75	0.146365	0.670963	1.902736	-0.321135	0.063446	9.30682	10.52958	-0.161966
399.850006	0.153006	0.636281	1.9038	-0.329145	0.063243	7.84053	9.53494	1.170264
399.950012	0.088563	0.570491	1.902447	-0.340772	0.063339	6.9681	8.71363	2.192181
400.049988	-0.020627	0.497786	1.899481	-0.354134	0.063505	6.21704	8.36785	2.538702
400.149994	-0.08846	0.381746	1.896783	-0.366161	0.063749	5.62853	7.56708	2.035352
400.25	-0.185899	0.300294	1.895334	-0.374668	0.064087	5.72591	7.60573	0.729621
400.350006	-0.232675	0.30127	1.895214	-0.37866	0.064419	6.04995	8.03791	-0.97967
400.450012	-0.190107	0.308299	1.894865	-0.37844	0.064997	7.58244	9.19698	-2.498955
400.549988	-0.186381	0.214886	1.892031	-0.374352	0.065888	7.5221	9.03265	-3.341125
400.649994	-0.164501	0.127344	1.887005	-0.366732	0.066555	8.36835	9.30349	-3.187494
400.75	-3.5e-05	0.189387	1.88095	-0.35824	0.066716	8.51067	9.91916	-2.396363
400.850006	-0.032119	0.193634	1.875519	-0.351791	0.066756	7.86987	9.41729	-1.535945
400.950012	-0.123705	0.143193	1.871312	-0.347499	0.066317	7.81356	9.37212	-0.834548
401.049988	-0.18757	0.041638	1.870429	-0.345348	0.065827	7.33049	8.92784	-0.602368
401.149994	-0.173933	-0.050779	1.873551	-0.344375	0.06576	7.44548	8.60422	-0.917835
401.25	-0.095842	-0.114352	1.879821	-0.343536	0.065995	7.48234	8.7602	-1.651536
401.350006	0.019831	-0.184711	1.887329	-0.342864	0.066324	8.00071	9.0137	-2.454694
401.450012	0.120325	-0.217431	1.894134	-0.340771	0.06671	8.478	9.64767	-2.937386
401.549988	0.144789	-0.207279	1.898501	-0.338131	0.06711	8.76989	10.21184	-2.738549
401.649994	0.048177	-0.139402	1.89907	-0.33613	0.06742	9.05627	10.44726	-1.961509
401.75	-0.176669	-0.142741	1.895808	-0.336569	0.067681	9.04024	10.37564	-0.772859
401.850006	-0.203647	-0.102445	1.888911	-0.338094	0.067237	8.44831	9.76939	0.947513
401.950012	-0.332019	-0.09246	1.880671	-0.343602	0.067048	7.66661	9.02441	2.146544
402.049988	-0.379339	-0.072152	1.872758	-0.351025	0.066994	6.87877	8.41859	2.545416
402.149994	-0.331059	-0.049629	1.866465	-0.35799	0.066935	6.35401	7.93299	1.912178
402.25	-0.240204	-0.032486	1.862481	-0.36255	0.066777	5.96298	7.54343	0.312722
402.350006	-0.150596	-0.052366	1.860893	-0.363976	0.066528	7.02029	8.47929	-1.653635
402.450012	-0.057275	-0.054173	1.860413	-0.361293	0.066095	7.77739	9.65709	-3.271564
402.549988	0.03137	-0.040028	1.860075	-0.354718	0.065669	7.38864	8.83835	-4.015115
402.649994	0.127607	0.066698	1.859518	-0.345901	0.06555	8.74362	9.95534	-4.013505
402.75	0.144826	0.154737	1.859415	-0.337379	0.065812	8.54438	10.36654	-3.414426
402.850006	0.078247	0.229943	1.859118	-0.331536	0.066037	8.44822	9.66523	-2.288823
402.950012	-0.036467	0.293219	1.85893	-0.330812	0.066106	8.26861	9.96476	-0.91519
403.049988	-0.171676	0.346074	1.859099	-0.334891	0.066127	7.41298	9.10213	0.395641
403.149994	-0.29604	0.394636	1.859498	-0.342785	0.06627	6.68128	8.21958	1.270314
403.25	-0.327855	0.467223	1.860061	-0.353534	0.066373	6.13008	7.80217	1.487343
403.350006	-0.327971	0.555756	1.860817	-0.364909	0.066649	5.81866	7.40254	1.137397
403.450012	-0.253792	0.633753	1.860749	-0.375282	0.066832	5.82164	7.31251	0.437038
403.549988	-0.168377	0.660001	1.857788	-0.382999	0.067015	6.09111	7.5264	-0.319925
403.649994	-0.098342	0.683162	1.850897	-0.386899	0.066966	6.73252	8.17504	-0.885211
403.75	-0.082689	0.649707	1.840481	-0.385686	0.066488	7.09123	8.84413	-1.09375
403.850006	-0.107674	0.569407	1.82891	-0.37973	0.065955	7.32742	9.02708	-1.034701
403.950012	-0.064391	0.545795	1.818905	-0.369643	0.065788	7.67808	9.08307	-1.075738
404.049988	0.034681	0.589605	1.813981	-0.356329	0.066262	7.63026	9.14345	-1.481397
404.149994	0.109851	0.671105	1.81501	-0.34233	0.067258	7.95333	9.17492	-2.508492
404.25	0.172291	0.741517	1.821644	-0.327835	0.06794	8.03399	9.54736	-3.587794
404.350006	0.094208	0.843076	1.832659	-0.315424	0.068196	7.75628	9.69617	-4.458244
404.450012	-0.010741	0.910017	1.845728	-0.308859	0.06847	7.7075	9.83469	-5.061254
404.549988	-0.130541	0.896961	1.858739	-0.305729	0.06847	7.93765	9.83138	-4.328554
404.649994	-0.187517	0.867909	1.869059	-0.309843	0.068807	8.39007	9.77635	-2.800742
404.75	-0.206302	0.875181	1.874288	-0.319765	0.069479	8.5675	9.64136	-0.390856
404.850006	-0.164652	0.90542	1.873421	-0.334494	0.070201	7.95333	9.01638	2.463152
404.950012	-0.145708	0.94138	1.866735	-0.352074	0.070771	6.89681	8.17022	4.985489
405.049988	-0.151509	0.997972	1.855766	-0.369996	0.071015	5.73301	7.47042	6.346299
405.149994	-0.162452	1.050069	1.843085	-0.385172	0.070875	4.54959	6.41679	6.096857
405.25	-0.165459	1.130288	1.831036	-0.395423	0.070694	4.30875	6.20001	4.116108
405.350006	-0.124636	1.202583	1.821101	-0.399453	0.070958	4.26094	5.80637	0.914022
405.450012	-0.106416	1.185873	1.812484	-0.396703	0.071259	7.07406	7.6827	-2.491936
405.549988	-0.036261	1.119575	1.805046	-0.387551	0.071928	7.14728	9.83951	-5.198777
405.649994	-0.005046	1.072691	1.800428	-0.370332	0.072042	7.00707	8.68001	-6.49095
405.75	-0.03056	1.159001	1.800444	-0.348334	0.071379	7.73045	8.8604	-6.446814
405.850006	-0.038663	1.262318	1.806062	-0.326865	0.070717	10.02968	11.70096	-5.85606
405.950012	-0.010953	1.314727	1.816285	-0.308802	0.070308	9.98107	11.83713	-5.016936
406.049988	0.08759	1.318166	1.830439	-0.296499	0.070152	10.63063	11.41127	-3.818822
406.149994	0.183475	1.295208	1.846319	-0.292162	0.07039	11.18008	12.11376	-2.337585
406.25	0.209591	1.284688	1.860919	-0.296493	0.071064	9.95445	10.39052	-0.663199
406.350006	0.173657	1.246675	1.871203	-0.30887	0.072018	8.15651	9.33272	1.185369
406.450012	0.051152	1.191223	1.876463	-0.327333	0.073073	6.57558	8.18061	2.91303
406.549988	-0.146886	1.132939	1.876701	-0.349171	0.074076	5.64867	7.30073	4.159114
406.649994	-0.31779	1.101429	1.873432	-0.370756	0.07505	4.72282	6.75059	4.547591
406.75	-0.444782	1.104076	1.868081	-0.388928	0.075952	4.44686	6.24454	3.92753
406.850006	-0.470161	1.143693	1.862251	-0.400787	0.076668	4.47997	6.29111	2.166593
406.950012	-0.424668	1.169423	1.857467	-0.405788	0.077058	5.10036	6.4381	-0.287331
407.049988	-0.302162	1.096773	1.85401	-0.403361	0.076983	7.03728	8.19774	-2.531341
407.149994	-0.167367	1.022895	1.851372	-0.394903	0.076596	6.53661	8.98137	-3.903253
407.25	-0.08505	0.939865	1.848963	-0.381998	0.075909	7.97908	8.55026	-4.277045
407.350006	0.03258	0.867547	1.847227	-0.367503	0.075023	8.90493	9.99046	-4.022036
407.450012	0.102003	0.739425	1.846384	-0.354002	0.074215	8.39979	9.78395	-3.257074
407.549988	0.145563	0.602062	1.845999	-0.342351	0.073596	9.08884	9.62337	-2.197054
407.649994	0.117577	0.455307	1.845359	-0.333457	0.073008	9.1329	9.94892	-1.132276
407.75	0.087682	0.330844	1.846268	-0.327021	0.072748	8.92403	9.39053	-0.357718
407.850006	0.100849	0.274181	1.849179	-0.321863	0.072965	8.35706	9.29504	-0.183669
407.950012	0.113615	0.2681	1.85527	-0.317478	0.07386	8.35802	9.12525	-0.663565
408.049988	0.129277	0.283676	1.864725	-0.313518	0.075117	8.58178	9.17963	-1.551321
408.149994	0.07725	0.345061	1.875839	-0.310736	0.076753	8.69738	9.64607	-2.463375
408.25	-0.030198	0.433525	1.885705	-0.310281	0.078263	8.79827	9.79273	-2.971315
408.350006	-0.269627	0.449361	1.891671	-0.314206	0.079306	8.40776	9.77175	-2.636372
408.450012	-0.500107	0.457798	1.892678	-0.323591	0.079494	8.04896	9.44705	-1.425526
408.549988	-0.704058	0.517086	1.888036	-0.339229	0.078655	7.19264	8.95568	0.551732
408.649994	-0.771857	0.575117	1.878699	-0.359347	0.077218	6.44509	7.97389	2.617889
408.75	-0.674753	0.581822	1.86642	-0.380471	0.075633	5.5371	6.90357	3.920775
408.850006	-0.351815	0.570029	1.855893	-0.39748	0.074307	5.29574	6.17764	3.778169
408.950012	0.070131	0.613664	1.849989	-0.407257	0.073333	5.16937	6.19273	2.047932
409.049988	0.457966	0.684871	1.84974	-0.408022	0.072835	6.33904	6.70391	-0.80113
409.149994	0.722289	0.657771	1.853211	-0.400189	0.072697	8.54815	9.30981	-3.646833
409.25	0.757043	0.581653	1.858682	-0.38441	0.07309	7.38006	9.8227	-5.545517
409.350006	0.541289	0.553332	1.865852	-0.363269	0.073653	8.59386	9.43581	-6.185957
409.450012	0.204783	0.547649	1.874061	-0.342333	0.074215	10.32393	12.43567	-5.783854
409.549988	-0.162344	0.506929	1.883372	-0.325789	0.074691	10.4567	12.90852	-4.650347
409.649994	-0.482296	0.434904	1.89307	-0.316425	0.075278	11.49667	12.71337	-2.888679
409.75	-0.636476	0.375791	1.902711	-0.315219	0.075659	11.73006	12.46864	-0.893681
409.850006	-0.629164	0.389922	1.911236	-0.32104	0.07579	10.01356	10.03713	0.90523
409.950012	-0.479612	0.495234	1.917913	-0.331785	0.075733	8.29505	8.91275	2.272602
410.049988	-0.218663	0.632065	1.922393	-0.344424	0.075582	7.3974	8.05664	2.999416
410.149994	-0.085652	0.730737	1.923861	-0.357211	0.075557	6.86397	7.70015	2.967983
410.25	0.124277	0.859492	1.921861	-0.366324	0.07482	6.28999	7.41143	2.489666
410.350006	0.108405	0.913006	1.916303	-0.372432	0.073845	6.25382	7.7464	1.396311
410.450012	-0.004451	0.980491	1.9079	-0.374159	0.072723	6.27213	8.26871	0.058344
410.549988	-0.159631	0.983103	1.897904	-0.371795	0.071542	7.51484	8.93384	-1.283188
410.649994	-0.260139	0.862503	1.888274	-0.365874	0.070779	7.77073	9.75879	-2.283647
410.75	-0.308072	0.791974	1.882134	-0.35682	0.070383	7.74394	9.22824	-3.041469
410.850006	-0.238161	0.820106	1.881476	-0.346421	0.070369	8.63397	9.42853	-3.724118
410.950012	-0.064531	0.860662	1.886476	-0.336185	0.070532	8.40584	9.63568	-4.354392
411.049988	0.128727	0.854265	1.895203	-0.328215	0.070976	8.83076	9.6921	-4.679216
411.149994	0.263674	0.864681	1.90551	-0.324092	0.071483	9.01572	10.05266	-4.313953
411.25	0.282871	0.896821	1.913334	-0.324728	0.071791	9.16363	10.26569	-3.052154
411.350006	0.151869	0.900292	1.916557	-0.330207	0.071795	8.8199	10.24342	-1.029907
411.450012	-0.234838	0.865985	1.915611	-0.340146	0.07164	8.13899	10.0215	1.111627
411.549988	-0.503769	0.825824	1.912303	-0.350515	0.070794	7.61336	9.4538	2.913713
411.649994	-0.54544	0.842402	1.908447	-0.359637	0.069714	6.91529	8.71534	3.700789
411.75	-0.512633	0.857662	1.906914	-0.366752	0.069148	6.54633	7.72595	2.937153
411.850006	-0.320113	0.822784	1.909135	-0.370461	0.068811	6.5501	7.40426	0.996704
411.950012	-0.126075	0.703467	1.913688	-0.371572	0.068782	7.06968	7.41892	-1.579896
412.049988	0.134038	0.623161	1.916448	-0.369431	0.068064	8.43789	9.36815	-3.439752
412.149994	0.213244	0.529774	1.915811	-0.366008	0.067352	7.15463	9.1382	-4.1158
412.25	0.163185	0.46617	1.911335	-0.361761	0.066243	8.59658	9.7104	-3.549492
412.350006	0.020839	0.361631	1.904389	-0.358258	0.064911	8.5238	10.73801	-2.16292
412.450012	-0.178628	0.229647	1.896149	-0.356013	0.063329	7.87092	9.4599	-0.53647
412.549988	-0.274345	0.08155	1.888937	-0.355	0.061774	8.07848	9.6966	0.793297
412.649994	-0.303008	-0.041829	1.88508	-0.353282	0.060968	7.57868	8.80334	1.225448
412.75	-0.147442	-0.057329	1.885649	-0.349833	0.061111	7.73999	8.59266	0.574127
412.850006	0.103161	-0.043899	1.88962	-0.344863	0.062127	7.65128	8.66181	-0.899451
412.950012	0.305326	-0.055412	1.894365	-0.339763	0.063629	8.28087	8.9332	-2.49382
413.049988	0.320755	-0.082623	1.897246	-0.335634	0.064814	8.38902	9.94582	-3.397375
413.149994	0.110612	-0.091911	1.897011	-0.33291	0.065213	7.68789	9.9789	-3.313414
413.25	-0.303143	-0.116542	1.893767	-0.333551	0.064641	8.29418	10.37264	-2.351989
413.350006	-0.682819	-0.18686	1.887689	-0.33785	0.063323	7.51387	9.56085	-0.865182
413.450012	-0.916785	-0.232305	1.880599	-0.345955	0.061671	7.34503	8.80816	0.608132
413.549988	-0.830481	-0.234512	1.874417	-0.355752	0.060412	7.19037	8.16626	1.616214
413.649994	-0.410661	-0.183846	1.869981	-0.364255	0.059776	6.81965	7.26145	1.708637
413.75	0.148688	-0.165906	1.867946	-0.370165	0.059891	7.00523	7.08802	0.849983
413.850006	0.650436	-0.147813	1.86783	-0.372408	0.060454	6.94463	7.27194	-0.662466
413.950012	0.864096	-0.119907	1.868394	-0.370755	0.061099	7.96261	8.38722	-2.262583
414.049988	0.761887	-0.112994	1.868355	-0.365874	0.061235	7.24396	9.7058	-3.27925
414.149994	0.366837	-0.131987	1.867912	-0.358668	0.061043	7.04989	9.70377	-3.472559
414.25	-0.149846	-0.130686	1.867614	-0.351484	0.060688	8.10309	10.51705	-3.032769
414.350006	-0.597917	-0.142146	1.867884	-0.34528	0.060002	7.69314	10.40004	-2.281451
414.450012	-0.809127	-0.184956	1.869173	-0.341115	0.059318	8.18804	9.86253	-1.434188
414.549988	-0.771626	-0.178089	1.872003	-0.338596	0.059146	8.26388	9.53741	-0.683585
414.649994	-0.446063	-0.066905	1.8758	-0.33807	0.059211	8.12445	8.76662	-0.192522
414.75	-0.013679	0.062096	1.879368	-0.338955	0.059474	7.88949	8.58035	-0.045721
414.850006	0.359326	0.153442	1.880909	-0.341335	0.059749	7.5997	8.54127	-0.050406
414.950012	0.560254	0.237271	1.880089	-0.345046	0.059922	7.46255	8.83503	0.013817
415.049988	0.513457	0.310641	1.875902	-0.34989	0.059776	7.00453	9.03051	0.175424
415.149994	0.282156	0.334466	1.868969	-0.355452	0.059448	6.72446	8.92977	0.323696
415.25	-0.062564	0.354775	1.860637	-0.360203	0.059185	6.49124	8.88127	0.314517
415.350006	-0.349776	0.410433	1.852903	-0.362909	0.059047	6.53459	8.80998	-0.019867
415.450012	-0.538966	0.409656	1.846528	-0.362646	0.059081	6.93377	8.7891	-0.745799
415.549988	-0.559083	0.341194	1.842354	-0.359304	0.059139	7.30649	8.90686	-1.58678
415.649994	-0.417503	0.311549	1.840689	-0.35379	0.05915	7.53489	8.786	-2.4635
415.75	-0.179271	0.323626	1.841587	-0.347294	0.059205	7.60916	8.89915	-3.048214
415.850006	0.118772	0.309293	1.843611	-0.34182	0.059309	7.54514	8.93833	-3.303141
415.950012	0.333249	0.31299	1.846389	-0.340066	0.059456	7.41929	8.76865	-3.062292
416.049988	0.411115	0.335333	1.849294	-0.342149	0.059854	7.10086	8.86714	-2.095835
416.149994	0.286447	0.356527	1.849357	-0.348483	0.060264	6.79137	8.65357	-0.840244
416.25	0.049766	0.303427	1.847608	-0.356991	0.0608	6.54878	8.38915	0.483163
416.350006	-0.294443	0.225672	1.844929	-0.365755	0.061473	6.55369	8.46098	1.512003
416.450012	-0.546311	0.175145	1.841478	-0.372704	0.062242	6.46348	8.26101	1.86132
416.549988	-0.64036	0.145722	1.837382	-0.376329	0.062969	6.52067	8.0743	1.466836
416.649994	-0.542941	0.128366	1.834045	-0.376426	0.063761	6.7087	7.98117	0.419083
416.75	-0.245359	0.141783	1.831354	-0.372977	0.064573	7.34739	8.32117	-0.956979
416.850006	0.034923	0.138482	1.829159	-0.367337	0.065629	7.71898	8.82357	-2.087298
416.950012	0.251874	0.154666	1.827517	-0.360225	0.06665	6.99822	8.38251	-2.8187
417.049988	0.314116	0.150296	1.827676	-0.352859	0.067468	7.51063	8.8938	-2.997144
417.149994	0.168799	0.091526	1.829368	-0.346312	0.068248	7.38391	9.26132	-2.838636
417.25	-0.077508	0.011323	1.831816	-0.341131	0.068695	7.51203	9.07151	-2.363633
417.350006	-0.267204	-0.050916	1.833648	-0.338185	0.068923	7.73054	9.24012	-1.536562
417.450012	-0.338499	-0.082025	1.833495	-0.33688	0.069253	7.61432	8.88374	-0.582173
417.549988	-0.271502	-0.059496	1.831422	-0.337346	0.06993	7.53235	8.402	0.266443
417.649994	-0.09154	0.046438	1.828792	-0.339543	0.070739	7.20157	8.26871	0.781098
417.75	0.127852	0.167596	1.82694	-0.34323	0.071696	6.9977	8.00675	0.762626
417.850006	0.230122	0.19188	1.826086	-0.347788	0.072539	6.71097	7.84061	0.22829
417.950012	0.199182	0.124404	1.826907	-0.352599	0.073356	6.43265	7.76246	-0.705804
418.049988	0.03815	0.017447	1.828061	-0.356521	0.073969	6.75975	8.39075	-1.63682
418.149994	-0.177829	-0.040019	1.828817	-0.358085	0.074353	6.80599	8.64458	-2.15951
418.25	-0.336993	-0.041814	1.827339	-0.357454	0.074592	7.38242	8.58388	-2.174403
418.350006	-0.410135	0.064478	1.82401	-0.355282	0.07459	7.71661	8.89016	-1.791549
418.450012	-0.32302	0.269351	1.818702	-0.352401	0.074592	7.46168	8.60154	-1.080035
418.549988	-0.186035	0.481428	1.812961	-0.35139	0.074508	7.39135	8.40874	-0.2332
418.649994	0.015025	0.622898	1.807287	-0.352087	0.074441	6.97764	8.1152	0.43007
418.75	0.18374	0.677834	1.802612	-0.354564	0.074668	6.51007	7.61601	0.627736
418.850006	0.254339	0.677147	1.799341	-0.357639	0.075051	6.29586	7.5779	0.172537
418.950012	0.267265	0.652942	1.797655	-0.360286	0.075663	6.25566	7.6387	-0.807396
419.049988	0.189936	0.638337	1.798059	-0.36086	0.07652	6.81922	8.23638	-1.991453
419.149994	0.072524	0.698988	1.800358	-0.35889	0.077564	6.79618	8.63676	-2.930028
419.25	-0.106688	0.873973	1.804652	-0.35494	0.078441	7.04227	8.55872	-3.382446
419.350006	-0.267006	1.13103	1.80979	-0.349585	0.078991	7.48129	9.26099	-3.343429
419.450012	-0.309484	1.355134	1.814714	-0.344859	0.079198	7.31884	9.18434	-2.821157
419.549988	-0.33657	1.480945	1.818236	-0.342788	0.079109	7.58323	8.97698	-1.760754
419.649994	-0.267495	1.539353	1.819885	-0.344697	0.078734	7.47551	8.84991	-0.213422
419.75	-0.178382	1.594068	1.818194	-0.349617	0.078246	7.06233	8.30211	1.367307
419.850006	-0.064923	1.642393	1.813722	-0.356264	0.077336	6.48809	8.05771	2.44743
419.950012	-0.00743	1.704092	1.808894	-0.361657	0.076262	6.24656	7.88889	2.588567
420.049988	0.002066	1.851679	1.805948	-0.363841	0.075036	6.13376	8.15395	1.604327
420.149994	0.015367	2.017346	1.806689	-0.362074	0.073823	6.59765	8.27439	-0.257053
420.25	0.055903	2.066431	1.809727	-0.357314	0.072825	7.81645	8.91874	-2.291719
420.350006	0.164978	2.009995	1.81429	-0.349965	0.072495	6.88753	9.43121	-3.69862
420.450012	0.251249	1.945574	1.819151	-0.341641	0.072622	7.6201	8.54973	-4.121919
420.549988	0.242248	1.908185	1.823369	-0.33514	0.072947	8.18295	9.7346	-3.668176
420.649994	0.170313	1.839209	1.824773	-0.33205	0.073204	7.59374	9.65709	-2.302692
420.75	0.042367	1.804681	1.822171	-0.333482	0.073505	7.58612	9.27855	-0.41821
420.850006	-0.126795	1.7006	1.816508	-0.339	0.073852	7.08002	8.90964	1.590675
420.950012	-0.286582	1.613431	1.809443	-0.347238	0.073965	6.29446	8.06274	2.963534
421.049988	-0.483224	1.664818	1.803193	-0.356247	0.073761	5.68826	7.79307	3.237684
421.149994	-0.567367	1.790023	1.799321	-0.364201	0.073024	5.36808	7.42117	2.305248
421.25	-0.48928	1.858443	1.797565	-0.369763	0.071861	5.23409	7.00131	0.446255
421.350006	-0.357109	1.784714	1.796268	-0.372449	0.070331	6.58066	7.28007	-1.604362
421.450012	-0.074874	1.530712	1.79375	-0.371445	0.068801	6.60255	8.73879	-2.989614
421.549988	0.223906	1.283685	1.788922	-0.367	0.067508	6.69144	8.02742	-3.351753
421.649994	0.478896	1.106682	1.78211	-0.360953	0.066766	7.74639	8.30436	-2.924738
421.75	0.63141	0.970399	1.77589	-0.354539	0.066607	7.11391	9.06969	-2.133283
421.850006	0.548706	0.870202	1.772403	-0.349135	0.066528	7.05804	8.62253	-1.271132
421.950012	0.270908	0.796418	1.77159	-0.345423	0.066354	6.66027	8.83064	-0.606528
422.049988	-0.137259	0.711019	1.771863	-0.343361	0.065824	6.14523	8.61171	-0.320496
422.149994	-0.520927	0.568784	1.773058	-0.343173	0.064981	6.27283	8.1942	-0.346254
422.25	-0.693723	0.440937	1.774625	-0.344629	0.064134	6.36697	8.02238	-0.525095
422.350006	-0.620432	0.390874	1.774452	-0.34697	0.063394	6.57943	7.78729	-0.734414
422.450012	-0.372468	0.3043	1.771968	-0.349939	0.06293	6.79706	7.72777	-0.809796
422.549988	0.001328	0.169427	1.767941	-0.352132	0.062743	7.02169	7.86084	-0.718453
422.649994	0.298505	0.066923	1.763548	-0.352557	0.062562	7.00392	8.2321	-0.607471
422.75	0.426334	0.017292	1.760071	-0.350775	0.062397	6.76527	8.53431	-0.647272
422.850006	0.378464	-0.026027	1.759004	-0.346943	0.061927	6.6276	8.53806	-0.965082
422.950012	0.165993	-0.043118	1.7611	-0.34156	0.061405	6.69232	8.63805	-1.511872
423.049988	-0.135111	-0.027795	1.765364	-0.336135	0.060824	6.72989	8.73932	-2.118414
423.149994	-0.37751	-0.031969	1.770695	-0.332175	0.060162	6.65746	8.4612	-2.543386
423.25	-0.535271	-0.060453	1.774977	-0.331531	0.059288	6.6473	8.25276	-2.525928
423.350006	-0.501709	-0.058798	1.777847	-0.33498	0.058519	6.66937	8.15716	-1.879816
423.450012	-0.244184	-0.022429	1.778347	-0.34247	0.057907	6.641	7.93149	-0.731532
423.549988	0.075326	0.024978	1.775619	-0.353225	0.057529	6.47942	7.669	0.610876
423.649994	0.401024	0.059567	1.770653	-0.364639	0.057531	6.21809	7.51688	1.684034
423.75	0.567854	0.066663	1.766152	-0.373735	0.057906	6.14269	7.47042	2.018505
423.850006	0.564804	0.04984	1.764042	-0.377745	0.058486	6.00099	7.73484	1.3364
423.950012	0.344988	-0.009273	1.764301	-0.376453	0.058957	6.10214	7.91886	-0.144529
424.049988	-0.008976	-0.108959	1.766345	-0.370822	0.05917	6.9758	8.9955	-1.778107
424.149994	-0.376886	-0.171248	1.769235	-0.362916	0.05912	6.39526	9.08039	-2.955651
424.25	-0.625961	-0.149859	1.771058	-0.353669	0.058209	6.90732	8.3246	-3.086679
424.350006	-0.623399	-0.092843	1.770722	-0.348326	0.057334	7.18205	8.72316	-2.527601
424.450012	-0.387844	-0.002785	1.768344	-0.347224	0.056707	6.78331	8.11627	-1.282559
424.549988	-0.012876	0.168657	1.763664	-0.350582	0.056524	6.78042	7.70454	0.224918
424.649994	0.350165	0.327514	1.757358	-0.356431	0.056638	6.30567	7.69341	1.4024
424.75	0.590837	0.400727	1.751771	-0.361761	0.056964	5.88311	7.32322	1.780795
424.850006	0.600161	0.396257	1.750176	-0.36379	0.057391	5.86814	7.6887	1.058549
424.950012	0.313186	0.383659	1.75315	-0.361427	0.057636	5.781	8.12237	-0.572779
425.049988	-0.117101	0.31671	1.759182	-0.355488	0.057487	6.95575	8.89787	-2.44016
425.149994	-0.457629	0.234503	1.766335	-0.346276	0.057296	6.82535	9.84369	-3.804684
425.25	-0.649143	0.241394	1.772983	-0.33671	0.057079	7.13834	8.72016	-4.215153
425.350006	-0.554751	0.352036	1.777568	-0.328999	0.057101	7.95456	9.33208	-3.5743
425.450012	-0.257336	0.52634	1.779636	-0.326025	0.057199	7.48751	9.21143	-2.127991
425.549988	0.093676	0.648189	1.779278	-0.328386	0.057288	7.54137	8.33252	-0.266779
425.649994	0.341374	0.674968	1.778406	-0.334563	0.057579	6.93788	8.24452	1.372362
425.75	0.44457	0.65598	1.779419	-0.34206	0.057766	6.20715	7.97132	2.185813
425.850006	0.351643	0.640997	1.783772	-0.348453	0.058005	5.82277	7.84542	1.826372
425.950012	0.115907	0.602289	1.791519	-0.352748	0.05829	5.62485	7.93802	0.401474
426.049988	-0.166574	0.537786	1.801966	-0.354804	0.058823	5.90124	7.94723	-1.470842
426.149994	-0.372378	0.455088	1.811716	-0.355147	0.059197	7.00505	8.81522	-3.036549
426.25	-0.400591	0.422761	1.817246	-0.354743	0.059349	6.67288	8.85494	-3.469179
426.350006	-0.32897	0.435878	1.817257	-0.355187	0.059381	7.42647	8.56804	-2.689388
426.450012	-0.125604	0.36317	1.81301	-0.357388	0.059535	7.6377	8.89519	-1.004567
426.549988	0.024367	0.256539	1.806723	-0.361199	0.059688	6.86537	8.1881	0.856293
426.649994	0.06919	0.231847	1.800596	-0.365687	0.059737	6.74075	8.51087	2.09836
426.75	0.077431	0.154283	1.797796	-0.36859	0.059772	6.07096	8.06317	2.219472
426.850006	0.011909	0.028821	1.79959	-0.368869	0.059914	6.22168	7.82359	1.069153
426.950012	-0.068516	-0.064305	1.805034	-0.366517	0.060253	6.04198	7.89231	-0.84694
427.049988	-0.145549	-0.054091	1.810669	-0.36237	0.06069	7.34827	9.01895	-2.676283
427.149994	-0.143116	-0.015241	1.814202	-0.356709	0.061271	6.9751	8.59897	-3.59717
427.25	-0.132831	-0.003201	1.814164	-0.351842	0.061888	7.19763	8.5478	-3.322681
427.350006	-0.126236	-0.017073	1.811022	-0.349871	0.062492	7.82704	9.20918	-2.224676
427.450012	-0.094198	-0.041529	1.806495	-0.350743	0.062866	6.84426	8.26679	-0.729639
427.549988	-0.077088	-0.011307	1.802705	-0.354166	0.063385	6.96118	8.31089	0.579036
427.649994	-0.020174	0.061721	1.800989	-0.357354	0.064178	6.53162	8.05289	1.182214
427.75	0.049937	0.118042	1.801598	-0.358955	0.065344	6.29551	7.67703	0.787746
427.850006	0.04755	0.115866	1.805615	-0.357796	0.06655	6.43519	7.90013	-0.458068
427.950012	-0.02658	0.03582	1.812994	-0.354869	0.067578	7.04937	8.37941	-2.059595
428.049988	-0.135972	-0.058739	1.822482	-0.349642	0.06838	7.70032	9.4417	-3.35487
428.149994	-0.253413	-0.085772	1.830823	-0.344046	0.068721	7.2063	9.00524	-3.887736
428.25	-0.349447	-0.043661	1.836901	-0.339862	0.068669	7.96244	9.21068	-3.536535
428.350006	-0.338141	-0.017448	1.840331	-0.33824	0.068678	8.02392	9.59136	-2.386821
428.450012	-0.270717	0.083519	1.840651	-0.339684	0.067879	8.02103	9.00107	-0.515814
428.549988	-0.124598	0.15647	1.838552	-0.344779	0.067775	7.81242	8.79681	1.18853
428.649994	0.072266	0.24138	1.83596	-0.350915	0.067875	7.11277	8.21711	2.438169
428.75	0.2461	0.405865	1.833784	-0.35608	0.068105	6.61227	7.75132	2.645094
428.850006	0.378281	0.477936	1.834066	-0.359794	0.069369	6.43055	7.66118	1.650753
428.950012	0.361576	0.490548	1.836273	-0.360943	0.070883	6.15854	7.58143	-0.216013
429.049988	0.176452	0.480262	1.839577	-0.358989	0.072415	7.28197	8.55123	-2.204548
429.149994	-0.135459	0.436979	1.841885	-0.355064	0.073639	7.20797	9.80739	-3.566466
429.25	-0.484556	0.43238	1.841959	-0.349491	0.074432	6.875	8.58399	-3.903268
429.350006	-0.707699	0.440831	1.841271	-0.345005	0.074599	8.19732	9.39053	-3.362821
429.450012	-0.755112	0.506915	1.840448	-0.343727	0.074395	7.5285	9.26453	-2.218276
429.549988	-0.54404	0.633913	1.839172	-0.346184	0.074045	7.59523	8.41024	-0.778671
429.649994	-0.151768	0.740816	1.837114	-0.35097	0.0742	7.5271	8.19849	0.604882
429.75	0.302301	0.801978	1.835307	-0.356351	0.075036	7.30238	7.76513	1.46567
429.850006	0.648442	0.815673	1.833871	-0.36035	0.076311	6.93499	7.59599	1.46229
429.950012	0.716581	0.769023	1.834362	-0.362279	0.077469	6.59073	7.95719	0.544303
430.049988	0.515554	0.695571	1.836517	-0.361441	0.078248	6.46909	8.2488	-0.931827
430.149994	0.033337	0.558533	1.840381	-0.35912	0.078785	7.16225	9.02023	-2.449393
430.25	-0.427149	0.363211	1.844613	-0.355634	0.079137	6.95146	9.59811	-3.413661
430.350006	-0.805289	0.315831	1.848943	-0.352433	0.079385	7.61564	8.563	-3.625812
430.450012	-0.893173	0.383479	1.853107	-0.349394	0.07965	7.99414	9.12664	-3.034388
430.549988	-0.777924	0.467981	1.855777	-0.349555	0.079695	7.71801	8.90408	-2.037795
430.649994	-0.482617	0.575379	1.857044	-0.35209	0.079497	8.01139	8.57103	-0.66668
430.75	-0.136002	0.707097	1.855983	-0.35674	0.079033	7.39521	8.45424	0.671774
430.850006	0.194381	0.74788	1.854527	-0.36252	0.078355	7.24808	7.99466	1.560677
430.950012	0.421244	0.618059	1.854195	-0.366879	0.077804	7.05725	7.81085	1.680249
431.049988	0.467717	0.448961	1.855996	-0.368983	0.077795	7.01486	7.99541	0.89759
431.149994	0.338133	0.336144	1.858904	-0.367863	0.078168	6.68085	8.22043	-0.544651
431.25	0.071456	0.302797	1.862314	-0.3638	0.078561	7.58551	9.25757	-2.131977
431.350006	-0.21086	0.296319	1.86523	-0.357257	0.078808	7.81382	9.79626	-3.08943
431.450012	-0.427404	0.342621	1.866789	-0.349522	0.0788	7.95482	9.04871	-3.210272
431.549988	-0.486827	0.458673	1.866224	-0.341955	0.078558	8.79949	9.95502	-2.66177
431.649994	-0.412632	0.536326	1.864776	-0.336301	0.078342	8.36091	9.44234	-1.728821
431.75	-0.230791	0.57261	1.864068	-0.333918	0.078269	8.78636	9.07451	-0.677046
431.850006	0.048981	0.607552	1.86419	-0.33407	0.078405	8.38806	8.78953	0.137142
431.950012	0.254759	0.610741	1.864845	-0.336375	0.0789	7.82538	8.33305	0.568134
432.049988	0.339302	0.612658	1.865092	-0.339221	0.079261	7.08667	8.34825	0.425666
432.149994	0.190885	0.669801	1.865519	-0.341586	0.079283	6.79067	8.70078	-0.139912
432.25	-0.139183	0.695077	1.865693	-0.343156	0.078718	6.72122	9.04731	-0.95453
432.350006	-0.513784	0.704287	1.864692	-0.343583	0.077454	6.99297	9.20907	-1.680041
432.450012	-0.786503	0.691401	1.863032	-0.343122	0.075748	7.46903	9.37062	-2.089436
432.549988	-0.818359	0.71675	1.861923	-0.34237	0.074079	7.78536	8.95632	-2.121944
432.649994	-0.581121	0.776851	1.861397	-0.342067	0.072722	8.14337	8.68066	-1.919867
432.75	-0.12745	0.827543	1.861242	-0.342247	0.071609	7.90157	8.61931	-1.586758
432.850006	0.368196	0.822056	1.861501	-0.343454	0.070925	8.0001	8.51322	-1.158067
432.950012	0.737687	0.803473	1.861627	-0.345416	0.070564	7.75182	8.74039	-0.72456
433.049988	0.849401	0.764652	1.860407	-0.347579	0.070536	7.18441	8.69468	-0.343133
433.149994	0.615786	0.666278	1.858834	-0.350193	0.070547	6.8828	8.82047	-0.185831
433.25	0.120687	0.545692	1.857413	-0.352802	0.070456	6.71342	8.97398	-0.251212
433.350006	-0.430651	0.48527	1.856469	-0.355775	0.070337	6.59966	8.94904	-0.591958
433.450012	-0.805277	0.49959	1.855168	-0.357931	0.069946	6.70764	8.76587	-1.070548
433.549988	-0.940425	0.551326	1.854178	-0.359005	0.069525	7.28933	8.60197	-1.484875
433.649994	-0.74926	0.582726	1.853846	-0.358967	0.069129	7.57421	8.311	-1.743449
433.75	-0.315706	0.536599	1.854339	-0.35781	0.068926	7.7449	8.35243	-1.853581
433.850006	0.170875	0.422813	1.855904	-0.356612	0.068684	7.89509	8.60283	-1.784769
433.950012	0.562296	0.298716	1.85761	-0.355338	0.068407	7.68351	8.74371	-1.605029
434.049988	0.687159	0.182916	1.858058	-0.353709	0.067966	7.4932	8.93694	-1.271195
434.149994	0.5194	0.068109	1.857138	-0.352045	0.067156	7.30465	9.0865	-0.813501
434.25	0.146317	-0.039631	1.855313	-0.350101	0.066112	7.28057	9.21421	-0.357541
434.350006	-0.297344	-0.14157	1.852249	-0.347658	0.065341	7.25675	9.15019	-0.107631
434.450012	-0.613606	-0.20236	1.848878	-0.344516	0.064663	7.44223	8.98105	-0.172271
434.549988	-0.7188	-0.240427	1.847504	-0.34023	0.064165	7.80182	8.93694	-0.531381
434.649994	-0.63357	-0.24024	1.847432	-0.33536	0.063465	8.07638	8.93566	-1.062375
434.75	-0.376533	-0.28212	1.847484	-0.330407	0.062731	8.23883	8.93887	-1.539635
434.850006	-0.04744	-0.356663	1.845912	-0.326489	0.061787	8.00518	8.81586	-1.791625
434.950012	0.217159	-0.411771	1.842358	-0.32423	0.060886	8.00281	9.0197	-1.728455
435.049988	0.402165	-0.455452	1.837818	-0.323928	0.060327	7.81023	8.9849	-1.254283
435.149994	0.429952	-0.4256	1.83217	-0.325918	0.059969	7.22934	8.76202	-0.720095
435.25	0.29281	-0.389945	1.82663	-0.329281	0.059763	6.83113	8.60957	-0.37027
435.350006	0.011283	-0.345951	1.822458	-0.333323	0.059464	6.56384	8.45135	-0.291236
435.450012	-0.294148	-0.301845	1.820424	-0.33709	0.059084	6.55535	8.55166	-0.67778
435.549988	-0.529877	-0.276641	1.820159	-0.339819	0.058676	6.53696	8.45745	-1.356187
435.649994	-0.585333	-0.289956	1.820652	-0.341929	0.058276	7.03369	8.484	-2.046524
435.75	-0.47889	-0.324437	1.821171	-0.343549	0.057859	7.28696	8.45702	-2.317545
435.850006	-0.239974	-0.349622	1.821013	-0.345858	0.057344	7.31516	8.48924	-2.10905
435.950012	0.055988	-0.39749	1.81913	-0.34795	0.056762	7.40642	8.63398	-1.557204
436.049988	0.302924	-0.445776	1.816506	-0.350435	0.056296	7.11733	8.34836	-0.802797
436.149994	0.41527	-0.449758	1.813504	-0.353593	0.056011	7.07231	8.63109	-0.143948
436.25	0.371961	-0.420034	1.810785	-0.355744	0.056063	6.64634	8.39022	0.163221
436.350006	0.164129	-0.386394	1.809772	-0.356957	0.056109	6.52172	8.42405	-0.004629
436.450012	-0.127435	-0.362902	1.811104	-0.356962	0.055992	6.5747	8.67113	-0.555157
436.549988	-0.443057	-0.372056	1.813329	-0.355781	0.055837	6.74434	8.67841	-1.22533
436.649994	-0.583293	-0.394913	1.813789	-0.354915	0.055725	7.06005	8.54042	-1.700381
436.75	-0.552459	-0.377566	1.812585	-0.354491	0.055812	7.08501	8.20684	-1.720958
436.850006	-0.357966	-0.376007	1.80957	-0.355352	0.056062	7.13598	8.29291	-1.28111
436.950012	-0.099728	-0.32983	1.804849	-0.35746	0.056204	6.88175	8.23724	-0.70099
437.049988	0.043494	-0.301665	1.800209	-0.360517	0.055972	6.54703	8.20748	-0.205871
437.149994	0.145533	-0.301322	1.796848	-0.36289	0.05526	6.42267	8.30522	0.007685
437.25	0.134746	-0.286854	1.795015	-0.363774	0.054043	6.37442	8.27514	-0.197595
437.350006	0.055401	-0.289188	1.794544	-0.362016	0.052975	6.50184	8.24056	-0.745656
437.450012	0.047051	-0.303177	1.795594	-0.358033	0.052443	7.01504	8.58913	-1.432681
437.549988	0.098298	-0.340845	1.796189	-0.352161	0.05267	7.31779	8.69832	-1.863219
437.649994	0.102185	-0.331756	1.795072	-0.34628	0.053508	7.28828	8.62413	-1.882704
437.75	0.133202	-0.317544	1.792136	-0.341491	0.054423	7.16471	8.7906	-1.460095
437.850006	0.013861	-0.278219	1.788025	-0.339152	0.055094	6.8433	8.82068	-0.771885
437.950012	-0.184201	-0.244592	1.782915	-0.339495	0.055242	6.48214	8.52457	-0.053337
438.049988	-0.389034	-0.233723	1.778074	-0.342118	0.055006	6.17212	8.2108	0.405151
438.149994	-0.556745	-0.129687	1.775105	-0.346091	0.05463	6.1497	8.17097	0.36516
438.25	-0.543172	0.022808	1.774224	-0.349412	0.054136	6.08629	7.99027	-0.241244
438.350006	-0.351474	0.172623	1.774605	-0.351292	0.053645	6.37048	7.78869	-1.221835
438.450012	-0.028448	0.204771	1.776353	-0.351353	0.053213	7.06154	8.2047	-2.169781
438.549988	0.318714	0.173063	1.779567	-0.34968	0.053195	6.92921	8.51954	-2.706267
438.649994	0.56834	0.093746	1.783201	-0.346525	0.053596	7.35825	8.7208	-2.778122
438.75	0.649839	-0.032933	1.785854	-0.343945	0.054337	7.25351	8.98897	-2.364424
438.850006	0.514879	-0.14633	1.787	-0.342596	0.055243	6.96652	8.86693	-1.532455
438.950012	0.198972	-0.190409	1.786771	-0.343189	0.05606	6.93552	9.24322	-0.440521
439.049988	-0.235249	-0.175749	1.785708	-0.345624	0.056565	6.52575	9.0198	0.592176
439.149994	-0.616556	-0.130742	1.784547	-0.348209	0.05667	6.2815	8.63355	1.148285
439.25	-0.852348	-0.072957	1.784527	-0.35001	0.056587	6.35699	8.36046	0.939864
439.350006	-0.819679	-0.025384	1.78655	-0.350628	0.056423	6.55754	8.08394	0.052156
439.450012	-0.544369	-0.024798	1.790008	-0.350098	0.056551	7.21138	8.1258	-1.157668
439.549988	-0.09147	-0.034997	1.79344	-0.34843	0.056808	7.52964	8.61632	-2.141314
439.649994	0.326849	-0.074007	1.796133	-0.346175	0.057527	7.10165	8.33209	-2.559116
439.75	0.631518	-0.169631	1.797705	-0.344751	0.058552	7.54023	8.76384	-2.317692
439.850006	0.66649	-0.268268	1.797527	-0.344405	0.059505	7.08046	9.05492	-1.62591
439.950012	0.430194	-0.319411	1.795088	-0.346592	0.059954	6.54326	8.56429	-0.666327
440.049988	0.037801	-0.428215	1.792001	-0.350688	0.060239	6.50088	8.44567	0.261329
440.149994	-0.365745	-0.58825	1.789957	-0.356189	0.060786	6.27099	8.02827	0.814336
440.25	-0.609099	-0.648108	1.789551	-0.360887	0.061721	6.16511	7.8466	0.698524
440.350006	-0.619074	-0.558956	1.79154	-0.364751	0.063003	6.11668	7.73152	-0.161674
440.450012	-0.414449	-0.526471	1.796018	-0.36659	0.064721	6.60273	7.61173	-1.444114
440.549988	-0.104732	-0.628688	1.801164	-0.366369	0.066529	7.48681	8.27471	-2.503419
440.649994	0.127037	-0.762692	1.805968	-0.364474	0.067955	7.16637	8.32171	-2.903159
440.75	0.191545	-0.791307	1.808831	-0.360474	0.068823	7.52622	8.84734	-2.625892
440.850006	0.153208	-0.789708	1.809445	-0.355626	0.069152	7.61581	9.37704	-1.78905
440.950012	-0.027025	-0.816434	1.808131	-0.351425	0.069221	7.6695	9.0441	-0.727603
441.049988	-0.217105	-0.870154	1.806393	-0.347759	0.069346	7.73141	9.08264	0.207003
441.149994	-0.376559	-0.881455	1.805632	-0.345214	0.069459	7.25263	8.73622	0.762804
441.25	-0.416296	-0.826295	1.806976	-0.342958	0.069725	7.15744	8.40146	0.65156
441.350006	-0.296658	-0.787236	1.810236	-0.341479	0.070502	7.18196	8.16113	-0.071057
441.450012	-0.068268	-0.779155	1.813893	-0.340732	0.071621	7.35247	7.96093	-1.185021
441.549988	0.200594	-0.755191	1.817302	-0.340619	0.073059	7.75532	8.5129	-2.115177
441.649994	0.370751	-0.627011	1.8197	-0.341564	0.074418	7.44723	8.50263	-2.494626
441.75	0.399947	-0.511194	1.820621	-0.342825	0.075777	7.47315	8.92281	-2.281119
441.850006	0.244172	-0.44692	1.819049	-0.344156	0.076929	7.60758	9.07633	-1.655785
441.950012	-0.079023	-0.398516	1.816977	-0.345265	0.077767	7.25491	8.78942	-0.870512
442.049988	-0.435719	-0.328365	1.815633	-0.346254	0.078141	7.298	8.97559	-0.182088
442.149994	-0.66472	-0.193337	1.81532	-0.346684	0.078345	7.05112	8.5766	0.129689
442.25	-0.683095	-0.087164	1.81624	-0.346939	0.078549	7.06049	8.14881	-0.009886
442.350006	-0.522248	0.031324	1.818281	-0.348023	0.078767	7.06968	7.89124	-0.592783
442.450012	-0.169788	0.164366	1.821235	-0.349909	0.079162	7.33101	8.01457	-1.284314
442.549988	0.16218	0.301936	1.823693	-0.353038	0.079386	7.47341	8.31839	-1.783035
442.649994	0.375361	0.397344	1.824357	-0.357039	0.079523	6.92063	8.33734	-1.857121
442.75	0.358207	0.465036	1.823146	-0.360628	0.079327	7.14737	8.85815	-1.534962
442.850006	0.167664	0.559985	1.820644	-0.362557	0.078675	7.18809	9.27191	-0.914532
442.950012	-0.102358	0.701231	1.81731	-0.362746	0.077761	7.22496	9.14013	-0.26237
443.049988	-0.305808	0.83829	1.812816	-0.361173	0.076818	7.26025	9.02258	0.21266
443.149994	-0.351903	1.005544	1.808647	-0.358141	0.076231	7.10244	8.73076	0.344758
443.25	-0.258477	1.201379	1.805367	-0.354718	0.076049	7.0964	8.44888	0.058121
443.350006	-0.046191	1.33237	1.802931	-0.351756	0.076172	7.03492	8.27685	-0.523888
443.450012	0.142516	1.411392	1.800183	-0.349539	0.076493	7.12127	8.39407	-1.194103
443.549988	0.225098	1.494632	1.797846	-0.348517	0.076662	6.60317	8.54823	-1.75683
443.649994	0.152284	1.564256	1.796799	-0.347982	0.076536	6.60054	8.72904	-2.045674
443.75	-0.013646	1.607547	1.796754	-0.347201	0.075763	6.91669	9.13799	-2.147467
443.850006	-0.219208	1.635948	1.797108	-0.345701	0.074695	7.03133	9.10716	-2.02726
443.950012	-0.325814	1.707377	1.797507	-0.343945	0.073663	7.12731	8.9287	-1.7027
444.049988	-0.263485	1.759773	1.79736	-0.342525	0.073026	7.23126	8.78171	-1.239217
444.149994	-0.054168	1.766378	1.796191	-0.342019	0.072771	7.12477	8.38112	-0.689415
444.25	0.178724	1.783568	1.794938	-0.342785	0.072927	6.9815	8.42544	-0.216047
444.350006	0.333452	1.829901	1.793564	-0.34462	0.073227	6.69643	8.55123	0.043789
444.450012	0.273435	1.855042	1.791628	-0.347327	0.073341	6.46637	8.6313	-0.014848
444.549988	0.088103	1.777204	1.789735	-0.350747	0.073174	6.45245	8.72134	-0.397773
444.649994	-0.176503	1.639118	1.788947	-0.353144	0.072443	6.60614	9.02987	-0.852121
444.75	-0.41997	1.5117	1.789129	-0.354743	0.071493	6.74846	9.05202	-1.273494
444.850006	-0.458079	1.44438	1.789584	-0.355085	0.070563	6.9913	8.78482	-1.565414
444.950012	-0.345332	1.406959	1.78945	-0.354369	0.069893	7.06636	8.54695	-1.709675
445.049988	-0.117777	1.358475	1.788798	-0.353035	0.069477	7.1196	8.53025	-1.704743
445.149994	0.140623	1.316467	1.788365	-0.351694	0.069078	7.07328	8.73279	-1.542128
445.25	0.297789	1.287971	1.787821	-0.35032	0.068705	6.85039	8.74125	-1.191782
445.350006	0.344966	1.207117	1.786489	-0.349771	0.068359	6.64354	8.56525	-0.796039
445.450012	0.226979	1.109436	1.784086	-0.349112	0.067677	6.54169	8.65978	-0.366536
445.549988	-0.002086	0.983913	1.781341	-0.349116	0.06725	6.49387	8.70068	-0.165703
445.649994	-0.255274	0.881519	1.778649	-0.350143	0.067196	6.45902	8.36774	-0.365073
445.75	-0.400908	0.746861	1.776552	-0.350634	0.067007	6.59056	8.18039	-0.773825
445.850006	-0.419263	0.616411	1.776643	-0.350657	0.067105	6.88376	8.30094	-1.3205
445.950012	-0.225954	0.52083	1.779255	-0.3492	0.067382	6.973	8.4036	-1.75173
446.049988	0.032102	0.472076	1.783692	-0.348104	0.068255	7.11417	8.43122	-2.278917
446.149994	0.322785	0.365532	1.788034	-0.345553	0.069082	7.24834	8.55444	-2.462403
446.25	0.452731	0.229957	1.791708	-0.342809	0.069766	7.37305	8.79242	-2.158296
446.350006	0.392961	0.058467	1.793998	-0.342206	0.070914	7.32436	8.98587	-1.680622
446.450012	0.156633	-0.125096	1.793928	-0.342311	0.071604	7.1443	8.906	-0.872756
446.549988	-0.121685	-0.374264	1.793655	-0.343722	0.072207	7.14307	8.7693	-0.1102
446.649994	-0.439648	-0.524624	1.793833	-0.346498	0.072494	7.04534	8.85291	0.356071
446.75	-0.628445	-0.535851	1.794993	-0.349423	0.07255	6.78725	8.54448	0.292841
446.850006	-0.65188	-0.520893	1.796904	-0.351653	0.072138	6.72525	8.03084	-0.175517
446.950012	-0.489429	-0.571411	1.800075	-0.353442	0.071997	7.05234	7.96275	-1.050678
447.049988	-0.197838	-0.566799	1.804234	-0.354284	0.071964	7.53831	8.34526	-1.844906
447.149994	0.134714	-0.558024	1.808526	-0.353405	0.072193	7.43777	8.28477	-2.286897
447.25	0.361806	-0.532182	1.811764	-0.351482	0.072443	7.70269	8.78364	-2.28701
447.350006	0.440895	-0.526629	1.81271	-0.348952	0.072709	7.68526	9.0851	-1.898965
447.450012	0.270644	-0.498435	1.812074	-0.347611	0.072832	7.29406	8.9165	-1.257264
447.549988	-0.036489	-0.512502	1.811013	-0.347436	0.072642	7.21541	8.96082	-0.504654
447.649994	-0.401818	-0.562393	1.811175	-0.348507	0.072092	7.00523	8.85515	0.079804
447.75	-0.67947	-0.527684	1.81225	-0.349962	0.071403	6.8849	8.68215	0.209591
447.850006	-0.669708	-0.462584	1.814207	-0.350249	0.070914	7.02038	8.31796	-0.121676
447.950012	-0.446448	-0.381095	1.816303	-0.349112	0.071083	7.6039	8.30897	-0.733697
448.049988	-0.063975	-0.288224	1.818423	-0.347044	0.071766	7.8908	8.5857	-1.384513
448.149994	0.285044	-0.15276	1.819211	-0.344504	0.072517	7.8943	8.78225	-1.728635
448.25	0.450415	-0.03597	1.818101	-0.342065	0.073157	7.39503	8.86425	-1.730933
448.350006	0.405973	-0.057011	1.816792	-0.340107	0.073613	7.48077	8.95889	-1.480059
448.450012	0.12625	-0.087834	1.81603	-0.339453	0.073728	7.30448	9.04014	-1.137411
448.549988	-0.235977	-0.080277	1.815645	-0.340059	0.073443	6.92711	8.74874	-0.822077
448.649994	-0.570379	-0.04759	1.814386	-0.342117	0.072811	6.7862	8.54684	-0.617293
448.75	-0.758002	-0.032256	1.81304	-0.344487	0.072084	6.83568	8.2685	-0.582654
448.850006	-0.724548	0.012656	1.813237	-0.345996	0.071441	7.13607	8.25951	-0.772849
448.950012	-0.434962	0.08645	1.81501	-0.346057	0.070912	7.36596	8.30993	-1.127021
449.049988	-0.048463	0.187804	1.817006	-0.344744	0.070618	7.65373	8.38947	-1.585145
449.149994	0.331463	0.218213	1.818365	-0.342601	0.070576	7.75646	8.43957	-1.873143
449.25	0.579727	0.217955	1.819267	-0.339992	0.070687	7.5567	8.92784	-1.828714
449.350006	0.594386	0.245636	1.819606	-0.338581	0.070811	7.41605	9.09784	-1.497393
449.450012	0.384009	0.260104	1.818981	-0.338521	0.070811	7.0773	9.00674	-0.962725
449.549988	0.056883	0.220284	1.817075	-0.340182	0.070835	6.9984	8.82593	-0.381861
449.649994	-0.333115	0.142201	1.814429	-0.343201	0.070833	6.97747	8.78054	0.083767
449.75	-0.565409	0.075951	1.811839	-0.346407	0.070697	6.86169	8.54031	0.210562
449.850006	-0.611248	0.065359	1.809618	-0.348953	0.070676	6.88192	8.26304	-0.01775
449.950012	-0.430242	0.112851	1.808142	-0.350135	0.070853	7.05646	8.19977	-0.571757
450.049988	-0.116502	0.167611	1.807061	-0.350158	0.071247	7.44075	8.23007	-1.274343
450.149994	0.168676	0.229832	1.806394	-0.349056	0.071854	7.44793	8.519	-1.828164
450.25	0.340026	0.225818	1.806239	-0.347455	0.072349	6.99236	8.58484	-2.096559
450.350006	0.296369	0.197355	1.806099	-0.346433	0.072458	7.09815	8.82657	-2.070727
450.450012	0.079433	0.167063	1.80554	-0.346973	0.072004	6.74329	8.6419	-1.776682
450.549988	-0.244137	0.138361	1.804068	-0.34853	0.07127	6.67113	8.57853	-1.284719
450.649994	-0.540193	0.139699	1.80256	-0.351071	0.070259	6.84917	8.53624	-0.714175
450.75	-0.623466	0.126204	1.80137	-0.353544	0.069394	6.87982	8.18457	-0.277311
450.850006	-0.495147	0.130599	1.800375	-0.355055	0.068823	6.99253	8.12762	-0.120277
450.950012	-0.191751	0.171182	1.799535	-0.355215	0.068477	7.1577	8.23767	-0.323456
451.049988	0.19082	0.23145	1.799469	-0.353786	0.068477	7.30877	8.36228	-0.684364
451.149994	0.424739	0.297158	1.798661	-0.351489	0.068689	7.29344	8.5113	-1.063515
451.25	0.4838	0.290645	1.796214	-0.348357	0.068946	7.07231	8.80034	-1.258379
451.350006	0.33889	0.225596	1.7929	-0.345235	0.068805	6.89882	8.89337	-1.218612
451.450012	0.046422	0.142369	1.789682	-0.342868	0.068295	6.98439	8.81201	-1.017371
451.549988	-0.308287	0.15396	1.786784	-0.341488	0.067772	6.76886	8.66931	-0.798006
451.649994	-0.524617	0.264533	1.783457	-0.341312	0.067406	6.63355	8.27514	-0.68719
451.75	-0.536618	0.418109	1.780222	-0.342352	0.06748	6.63031	7.98363	-0.718391
451.850006	-0.357057	0.561912	1.77785	-0.344198	0.067695	6.7143	7.82166	-0.935974
451.950012	-0.091148	0.636166	1.777129	-0.346123	0.068121	6.7319	7.86662	-1.236073
452.049988	0.125522	0.637142	1.777503	-0.347542	0.068354	6.69433	8.07955	-1.560676
452.149994	0.24317	0.654773	1.778132	-0.348539	0.068433	6.67638	8.30029	-1.770424
452.25	0.232511	0.645346	1.777954	-0.349603	0.068366	6.61893	8.33873	-1.790524
452.350006	0.15454	0.578171	1.777635	-0.35014	0.068473	6.78751	8.44781	-1.638295
452.450012	0.029932	0.543376	1.778065	-0.350703	0.068701	6.80319	8.54256	-1.326065
452.549988	-0.14751	0.612446	1.778779	-0.351415	0.069079	6.66631	8.53474	-1.00754
452.649994	-0.295906	0.715726	1.77948	-0.352291	0.069247	6.55701	8.43208	-0.77202
452.75	-0.386918	0.700296	1.780284	-0.352645	0.069139	6.67822	8.2366	-0.675991
452.850006	-0.3991	0.652522	1.782607	-0.352528	0.068853	6.8475	8.33905	-0.798804
452.950012	-0.314695	0.657099	1.786579	-0.351591	0.068584	6.95943	8.4856	-1.076284
453.049988	-0.121192	0.716408	1.790891	-0.350377	0.068384	7.02309	8.48421	-1.327287
453.149994	0.040255	0.780932	1.793864	-0.349677	0.068502	7.01206	8.48496	-1.467611
453.25	0.198569	0.781689	1.795643	-0.349202	0.068842	6.95303	8.53378	-1.402071
453.350006	0.23764	0.760617	1.797574	-0.349064	0.069294	6.87894	8.68483	-1.21241
453.450012	0.136663	0.761881	1.799396	-0.350084	0.06967	6.74145	8.651	-0.904422
453.549988	-0.044711	0.73785	1.800534	-0.351602	0.069988	6.69503	8.45338	-0.637894
453.649994	-0.227008	0.673526	1.800555	-0.353932	0.070082	6.62331	8.28798	-0.460875
453.75	-0.370346	0.679755	1.800348	-0.356131	0.070063	6.5331	8.31025	-0.471931
453.850006	-0.413218	0.760716	1.800902	-0.357743	0.069862	6.6022	8.3535	-0.634186
453.950012	-0.358697	0.856383	1.802812	-0.358388	0.069649	6.83883	8.39407	-1.014291
454.049988	-0.190612	0.894634	1.805866	-0.35807	0.069547	7.09718	8.3504	-1.465878
454.149994	0.043757	0.886976	1.809629	-0.357165	0.069706	6.93123	8.35982	-1.839877
454.25	0.262706	0.873828	1.813642	-0.356512	0.06991	6.93438	8.5402	-2.023123
454.350006	0.321134	0.856779	1.817197	-0.356692	0.070048	6.86852	8.51986	-1.884398
454.450012	0.254322	0.855807	1.819156	-0.357518	0.070127	6.72385	8.57178	-1.48868
454.549988	0.087051	0.853456	1.819783	-0.358923	0.070145	6.78611	8.58292	-0.905843
454.649994	-0.044941	0.797592	1.820169	-0.359492	0.070314	6.95119	8.5311	-0.407391
454.75	-0.133591	0.691252	1.821572	-0.35881	0.070813	7.07573	8.51451	-0.167846
454.850006	-0.113642	0.648692	1.82442	-0.356861	0.071686	7.22198	8.50723	-0.318153
454.950012	-0.01009	0.677902	1.828162	-0.353705	0.073081	7.37156	8.53442	-0.775867
455.049988	0.115971	0.668744	1.831612	-0.350369	0.074623	7.45826	8.51258	-1.347298
455.149994	0.172727	0.629089	1.835131	-0.347302	0.076284	7.41176	8.74735	-1.873975
455.25	0.079438	0.58903	1.83929	-0.344808	0.077562	7.21322	9.02258	-2.099542
455.350006	-0.165065	0.513279	1.843341	-0.343943	0.078179	7.39547	9.09602	-1.995817
455.450012	-0.507001	0.38017	1.845732	-0.344994	0.078304	7.19904	9.03929	-1.66261
455.549988	-0.747521	0.287996	1.84524	-0.346908	0.077259	7.20394	8.69061	-1.027742
455.649994	-0.801517	0.311834	1.844574	-0.348853	0.075705	7.45993	8.67316	-0.230445
455.75	-0.584624	0.33303	1.8442	-0.351733	0.074659	7.51939	8.44343	0.252025
455.850006	-0.188439	0.394	1.843996	-0.353781	0.074069	7.45879	8.28531	0.316761
455.950012	0.268907	0.486156	1.843527	-0.355249	0.073784	7.29668	8.21347	-0.074652
456.049988	0.605091	0.559572	1.843813	-0.356306	0.073744	7.35702	8.36089	-0.919637
456.149994	0.661723	0.605625	1.845701	-0.356777	0.074079	7.30781	8.76598	-1.654553
456.25	0.512956	0.603315	1.847109	-0.357324	0.07449	6.75721	9.00214	-2.088816
456.350006	0.153885	0.572633	1.846471	-0.358669	0.074796	6.94927	9.09838	-2.067982
456.450012	-0.320366	0.518966	1.844015	-0.360616	0.075231	7.07617	8.94668	-1.700519
456.549988	-0.696391	0.496599	1.84167	-0.362469	0.075435	7.10472	8.91093	-1.116848
456.649994	-0.864687	0.558811	1.839662	-0.364115	0.075284	7.23827	8.83867	-0.566104
456.75	-0.790749	0.662926	1.837894	-0.364744	0.074931	7.10796	8.52575	-0.211098
456.850006	-0.44026	0.695196	1.835754	-0.36449	0.074714	7.24633	8.14913	-0.200063
456.950012	0.043772	0.752697	1.834215	-0.362821	0.074785	7.30789	8.23596	-0.577729
457.049988	0.476068	0.830145	1.834179	-0.360451	0.07518	7.48138	8.52992	-1.118096
457.149994	0.717002	0.892311	1.835137	-0.357788	0.075691	7.47963	8.80152	-1.62147
457.25	0.723493	0.865047	1.83544	-0.354797	0.076139	6.97388	9.01338	-1.973178
457.350006	0.424453	0.782571	1.834918	-0.352239	0.076362	7.16155	9.16315	-2.014928
457.450012	0.013838	0.701429	1.834883	-0.349663	0.076312	7.31744	9.46065	-1.808485
457.549988	-0.425473	0.683632	1.834922	-0.347312	0.076176	7.48865	9.48827	-1.437021
457.649994	-0.692888	0.658834	1.834803	-0.344686	0.07589	7.62168	9.32234	-1.040672
457.75	-0.738589	0.586984	1.833948	-0.342944	0.075483	7.54654	8.73226	-0.675003
457.850006	-0.5716	0.565088	1.832953	-0.341392	0.074975	7.47543	8.63088	-0.456315
457.950012	-0.243333	0.583115	1.832633	-0.340523	0.074342	7.46825	8.59169	-0.451394
458.049988	0.105589	0.609645	1.832802	-0.340234	0.073707	7.47026	8.48068	-0.663085
458.149994	0.393572	0.561948	1.832113	-0.341291	0.073265	7.3931	8.33113	-0.935401
458.25	0.544509	0.480389	1.830208	-0.343745	0.073056	7.1676	8.32535	-1.161776
458.350006	0.511497	0.448695	1.82824	-0.347099	0.073091	6.95154	8.69586	-1.196865
458.450012	0.297804	0.453755	1.825956	-0.350684	0.073353	6.85889	8.77808	-1.0609
458.549988	-0.033972	0.451343	1.822285	-0.353865	0.073681	6.88402	8.69821	-0.92831
458.649994	-0.401015	0.411571	1.817985	-0.356272	0.073931	6.9145	8.58227	-0.772836
458.75	-0.621476	0.368097	1.814759	-0.356716	0.07396	7.09587	8.68451	-0.683902
458.850006	-0.715777	0.317	1.812223	-0.355827	0.073547	7.20499	8.55476	-0.718993
458.950012	-0.67593	0.279848	1.809636	-0.353663	0.072859	7.17224	8.43711	-0.949523
459.049988	-0.408282	0.203925	1.806624	-0.350991	0.072157	7.30842	8.26957	-1.17485
459.149994	-0.053304	0.189413	1.804482	-0.34844	0.071432	7.47753	8.49909	-1.337631
459.25	0.291656	0.261243	1.802341	-0.346604	0.070906	7.20884	8.53688	-1.358983
459.350006	0.472323	0.390232	1.799677	-0.346076	0.070624	6.77972	8.43764	-1.290016
459.450012	0.485928	0.446903	1.79643	-0.346858	0.070303	6.66228	8.38904	-1.173142
459.549988	0.252642	0.425272	1.794509	-0.347772	0.06987	6.68006	8.67819	-1.057393
459.649994	-0.097901	0.409348	1.794117	-0.348776	0.06918	6.66657	8.70603	-1.035515
459.75	-0.438776	0.402221	1.79429	-0.349886	0.068481	6.6847	8.5735	-1.168843
459.850006	-0.598851	0.395775	1.79328	-0.349384	0.06738	6.91643	8.33776	-1.067908
459.950012	-0.587295	0.367879	1.791358	-0.349275	0.066856	7.08659	8.20812	-1.03232
460.049988	-0.354212	0.405718	1.788714	-0.349018	0.06656	7.08992	8.34269	-0.838888
460.149994	-0.068967	0.530597	1.785749	-0.348625	0.06636	6.98885	8.41109	-0.678187
460.25	0.183352	0.608732	1.782671	-0.348234	0.066062	6.8609	8.39193	-0.575588
460.350006	0.311968	0.632749	1.780299	-0.348537	0.065422	6.63058	8.34547	-0.587387
460.450012	0.260564	0.694152	1.778506	-0.34973	0.064628	6.38247	8.45595	-0.724033
460.549988	0.135513	0.704476	1.777383	-0.351444	0.063736	6.33098	8.38315	-0.940994
460.649994	0.009477	0.620216	1.776764	-0.35346	0.063079	6.50333	8.09539	-1.160017
460.75	-0.029841	0.488988	1.776375	-0.355149	0.063338	6.77639	8.07762	-1.311144
460.850006	0.010964	0.416893	1.775867	-0.355894	0.064362	6.90618	8.23253	-1.389747
460.950012	0.071997	0.353494	1.775457	-0.355489	0.065948	6.86222	8.30051	-1.379618
461.049988	0.062566	0.283076	1.775089	-0.354153	0.067212	6.74145	8.41891	-1.225637
461.149994	-0.113538	0.253335	1.774293	-0.352637	0.06771	6.5465	8.66246	-1.014531
461.25	-0.370465	0.225084	1.772987	-0.351421	0.067028	6.32765	8.49406	-0.788412
461.350006	-0.619981	0.216655	1.771584	-0.351283	0.065355	6.32187	8.3155	-0.586578
461.450012	-0.723791	0.263057	1.770499	-0.35175	0.063448	6.53092	8.14143	-0.508763
461.549988	-0.540517	0.260246	1.769772	-0.352531	0.061773	6.74644	7.83461	-0.568685
461.649994	-0.144227	0.098292	1.769353	-0.354162	0.060918	6.9455	7.52298	-0.749629
461.75	0.364875	-0.13188	1.769969	-0.354806	0.060864	7.01635	7.72306	-1.042333
461.850006	0.748173	-0.268151	1.771919	-0.354507	0.061807	7.02879	8.25084	-1.304465
461.950012	0.888155	-0.265171	1.774551	-0.352546	0.063157	6.87089	8.53763	-1.428344
462.049988	0.715229	-0.256455	1.775922	-0.34977	0.064541	6.72271	8.79296	-1.416865
462.149994	0.28962	-0.287146	1.775432	-0.346623	0.065734	6.67901	8.72647	-1.224737
462.25	-0.276146	-0.306614	1.774615	-0.344254	0.066844	6.63828	8.77369	-0.909382
462.350006	-0.721455	-0.291455	1.774186	-0.343353	0.067828	6.60369	8.41184	-0.616204
462.450012	-0.908661	-0.244125	1.773866	-0.343528	0.068728	6.68015	8.08233	-0.53367
462.549988	-0.852402	-0.268004	1.77413	-0.344965	0.069723	6.86336	7.61986	-0.626941
462.649994	-0.530327	-0.312861	1.776029	-0.346925	0.070581	7.00996	7.64716	-0.94785
462.75	-0.16054	-0.266723	1.779503	-0.348387	0.070947	6.94699	7.98245	-1.295333
462.850006	0.143992	-0.182412	1.783094	-0.349685	0.070675	6.82132	8.36281	-1.562203
462.950012	0.253914	-0.169264	1.785195	-0.350985	0.069758	6.77482	8.52992	-1.606234
463.049988	0.226409	-0.264412	1.785325	-0.352024	0.068648	6.92632	8.41945	-1.333979
463.149994	0.129004	-0.318834	1.784381	-0.353081	0.067807	6.96468	8.48207	-0.906068
463.25	0.046112	-0.276597	1.783575	-0.354768	0.067478	6.85136	8.35297	-0.432234
463.350006	0.006011	-0.150958	1.783017	-0.356906	0.067586	6.69276	8.0848	-0.155711
463.450012	0.011472	-0.06839	1.782741	-0.359797	0.068237	6.62427	7.8875	-0.16145
463.549988	0.062208	-0.044132	1.783514	-0.362525	0.069284	6.57322	7.87369	-0.513714
463.649994	0.060271	-0.003234	1.786008	-0.364011	0.070569	6.69608	8.21776	-1.097931
463.75	0.036544	0.050231	1.789434	-0.364129	0.071764	7.0534	8.66042	-1.652866
463.850006	-0.045051	0.084751	1.792662	-0.362812	0.072675	6.93289	8.75399	-2.025951
463.950012	-0.19987	0.145822	1.794463	-0.360544	0.073237	6.92466	8.69125	-2.055927
464.049988	-0.320207	0.201834	1.795577	-0.357778	0.073386	7.10726	8.91478	-1.731256
464.149994	-0.433312	0.307348	1.79668	-0.354885	0.0733	7.12749	8.77219	-1.232849
464.25	-0.378391	0.4071	1.797994	-0.352001	0.073019	7.1781	8.60304	-0.722349
464.350006	-0.261652	0.488382	1.798844	-0.349522	0.072578	7.17206	8.43422	-0.386474
464.450012	-0.099811	0.592012	1.800177	-0.347484	0.072092	7.03185	8.33444	-0.299095
464.549988	0.072977	0.729347	1.802083	-0.345854	0.071432	6.83244	8.35211	-0.48102
464.649994	0.179207	0.870119	1.804338	-0.345015	0.070718	6.79855	8.37695	-0.819993
464.75	0.192096	0.937356	1.80653	-0.344708	0.070089	6.90968	8.47608	-1.241482
464.850006	0.138709	0.949278	1.808831	-0.345016	0.069694	6.87176	8.6479	-1.561907
464.950012	0.020148	0.953754	1.811527	-0.345912	0.069381	6.96232	8.75452	-1.717171
465.049988	-0.004274	0.962995	1.814393	-0.347268	0.069149	7.04963	8.76277	-1.654016
465.149994	-0.026786	0.96842	1.816672	-0.349065	0.069164	7.01863	8.57114	-1.480648
465.25	-0.02346	1.007566	1.81807	-0.350895	0.069499	6.98115	8.54149	-1.232481
465.350006	0.044047	1.136032	1.819842	-0.352179	0.070153	6.954	8.68644	-0.974522
465.450012	0.111932	1.197632	1.822566	-0.353456	0.070891	7.0738	8.83128	-0.709516
465.549988	0.109688	1.156011	1.825347	-0.35447	0.071681	6.95732	8.56953	-0.569822
465.649994	0.056147	1.09416	1.827007	-0.35621	0.073039	6.75642	8.31764	-0.760826
465.75	-0.027231	1.097735	1.828407	-0.357986	0.074166	6.68128	8.57778	-0.87815
465.850006	-0.180835	1.110024	1.829791	-0.359951	0.074652	6.82114	8.61824	-0.919657
465.950012	-0.319495	0.999824	1.831241	-0.362033	0.075323	6.99192	8.69179	-1.15196
466.049988	-0.435689	0.846137	1.832501	-0.363004	0.075338	7.11566	8.66074	-1.253641
466.149994	-0.486775	0.813763	1.833938	-0.362198	0.074597	7.22058	8.90665	-1.21481
466.25	-0.434266	0.794723	1.835481	-0.360422	0.073919	7.33977	8.84595	-1.207984
466.350006	-0.276019	0.73749	1.836014	-0.358154	0.073069	7.49548	8.75913	-1.133817
466.450012	-0.023386	0.606669	1.835178	-0.355648	0.072422	7.57439	8.50573	-0.987196
466.549988	0.197353	0.53185	1.83418	-0.353341	0.072163	7.45283	8.6586	-0.846227
466.649994	0.392648	0.510576	1.833596	-0.351741	0.07236	7.27207	8.65871	-0.759365
466.75	0.44795	0.518012	1.833215	-0.351877	0.072587	6.97379	8.55605	-0.774868
466.850006	0.344699	0.487693	1.832192	-0.353549	0.072855	6.72709	8.41945	-0.891657
466.950012	0.152206	0.447684	1.831118	-0.356277	0.073061	6.68198	8.5038	-1.027741
467.049988	-0.105832	0.418931	1.830032	-0.359148	0.073308	6.80345	8.74157	-1.127905
467.149994	-0.312607	0.407069	1.828942	-0.361233	0.073803	6.97151	8.64447	-1.198087
467.25	-0.43684	0.355183	1.827347	-0.361868	0.074365	7.22356	8.69372	-1.233031
467.350006	-0.464904	0.286368	1.82571	-0.360624	0.07486	7.391	8.69468	-1.286788
467.450012	-0.412657	0.250336	1.825116	-0.357658	0.075112	7.33285	8.71941	-1.326674
467.549988	-0.317118	0.271678	1.825276	-0.354534	0.07493	7.26314	8.66974	-1.319545
467.649994	-0.180327	0.313176	1.8255	-0.351951	0.074243	7.17443	8.51183	-1.374731
467.75	-0.045253	0.280446	1.825508	-0.350577	0.073255	7.15446	8.34387	-1.307108
467.850006	0.098479	0.236871	1.825556	-0.349933	0.072407	7.24335	8.45017	-1.219453
467.950012	0.220385	0.212107	1.826182	-0.350479	0.071885	7.26121	8.53999	-1.143392
468.049988	0.266694	0.189301	1.827494	-0.351286	0.071751	7.19422	8.47479	-1.082942
468.149994	0.258994	0.137581	1.828062	-0.352547	0.071959	7.10629	8.39183	-1.070775
468.25	0.11282	0.110655	1.827765	-0.353713	0.072153	7.0696	8.69886	-1.042894
468.350006	-0.0793	0.196347	1.827419	-0.354285	0.072033	7.01626	8.93662	-0.974536
468.450012	-0.278748	0.31758	1.826989	-0.354196	0.071473	7.07652	8.8134	-0.84604
468.549988	-0.427212	0.404214	1.825765	-0.353746	0.070801	7.17653	8.66738	-0.738911
468.649994	-0.436839	0.461955	1.823215	-0.353323	0.07018	7.11829	8.35018	-0.706328
468.75	-0.28191	0.488754	1.820612	-0.352788	0.069578	7.13458	8.41441	-0.718332
468.850006	-0.067439	0.53896	1.81888	-0.353483	0.068905	7.06785	8.29644	-0.772177
468.950012	0.176512	0.602141	1.818011	-0.354554	0.068127	6.87299	8.34237	-0.864219
469.049988	0.322523	0.673488	1.816951	-0.356336	0.067417	6.71894	8.35404	-1.069311
469.149994	0.359911	0.660204	1.815403	-0.357926	0.066938	6.69678	8.3247	-1.220597
469.25	0.32847	0.618612	1.813888	-0.358718	0.066701	6.85004	8.54673	-1.275261
469.350006	0.167386	0.585457	1.812259	-0.358876	0.066902	6.93123	8.72091	-1.274107
469.450012	-0.022597	0.549518	1.810735	-0.35845	0.067418	6.76256	8.49567	-1.272862
469.549988	-0.268694	0.548195	1.809293	-0.358079	0.067669	6.67673	8.54898	-1.30291
469.649994	-0.450605	0.648927	1.808583	-0.357721	0.067545	6.69153	8.63237	-1.27168
469.75	-0.524788	0.736531	1.808083	-0.357572	0.067151	6.76772	8.47158	-1.156507
469.850006	-0.491911	0.786462	1.806625	-0.357273	0.066986	6.89173	8.33873	-1.016739
469.950012	-0.301804	0.764776	1.804686	-0.356687	0.066439	7.02458	8.28252	-1.022074
470.049988	-0.066705	0.679823	1.804299	-0.354818	0.065894	7.17784	8.54042	-1.080309
470.149994	0.168953	0.576776	1.805664	-0.352398	0.065376	7.19378	8.64736	-1.292532
470.25	0.284836	0.422748	1.80776	-0.349521	0.065221	6.95154	8.59544	-1.55016
470.350006	0.280582	0.278106	1.80888	-0.346631	0.064763	6.81965	8.55594	-1.617513
470.450012	0.164481	0.165098	1.810174	-0.345563	0.064478	6.88788	8.72187	-1.638274
470.549988	0.014564	0.110892	1.811991	-0.345544	0.064262	6.93272	8.71363	-1.49753
470.649994	-0.134556	0.063209	1.814284	-0.346328	0.064065	6.89374	8.55433	-1.314943
470.75	-0.192243	-0.019661	1.817271	-0.348139	0.064146	6.99831	8.38701	-1.117844
470.850006	-0.214737	-0.047275	1.820613	-0.350483	0.064507	7.03054	8.36121	-0.912748
470.950012	-0.117416	-0.010077	1.822769	-0.352931	0.065174	7.03194	8.45135	-0.690446
471.049988	-0.009858	0.003312	1.822746	-0.355445	0.066118	6.98369	8.23606	-0.522826
471.149994	0.03228	-0.113753	1.821949	-0.357838	0.066999	7.10104	8.30072	-0.433045
471.25	-0.006603	-0.211146	1.822119	-0.358735	0.067481	6.98973	8.67691	-0.479423
471.350006	-0.114151	-0.261549	1.823373	-0.35885	0.067524	7.00435	8.74061	-0.722846
471.450012	-0.224355	-0.358075	1.825342	-0.357868	0.067145	7.13791	8.69115	-1.019408
471.549988	-0.282221	-0.467696	1.826086	-0.35614	0.066889	7.25193	8.47265	-1.264589
471.649994	-0.228884	-0.471699	1.826052	-0.353896	0.066755	7.40607	8.50434	-1.376298
471.75	-0.085236	-0.369397	1.825634	-0.351622	0.067009	7.5031	8.63601	-1.275277
471.850006	0.059987	-0.198229	1.825147	-0.349663	0.067526	7.4199	8.61567	-1.094981
471.950012	0.194022	-0.058589	1.823579	-0.34808	0.068247	7.26734	8.43839	-0.907067
472.049988	0.227898	0.016179	1.82175	-0.347714	0.068802	7.01294	8.46441	-0.76734
472.149994	0.099223	0.089722	1.819639	-0.348134	0.068802	6.78541	8.65068	-0.751038
472.25	-0.11345	0.161792	1.818572	-0.348636	0.068509	6.75642	8.77818	-0.831032
472.350006	-0.34426	0.206149	1.818207	-0.348463	0.068053	7.01346	8.86136	-1.084381
472.450012	-0.493881	0.229879	1.81881	-0.347706	0.067445	7.36674	9.07033	-1.30686
472.549988	-0.504735	0.324172	1.818034	-0.346187	0.066933	7.45143	9.19419	-1.450529
472.649994	-0.371726	0.458088	1.815914	-0.344236	0.06646	7.4939	8.99165	-1.425657
472.75	-0.217176	0.537803	1.813782	-0.342326	0.066172	7.57342	9.05524	-1.252817
472.850006	0.013148	0.59564	1.812094	-0.340507	0.065806	7.53209	9.15683	-1.017725
472.950012	0.139466	0.688463	1.811315	-0.339694	0.065347	7.17898	8.99293	-0.812498
473.049988	0.189272	0.806581	1.810037	-0.339925	0.064714	6.73112	8.82111	-0.763483
473.149994	0.142539	0.898636	1.809532	-0.341179	0.064105	6.6946	8.51098	-0.842264
473.25	0.120442	0.932406	1.809819	-0.342865	0.063892	6.79049	8.48475	-0.967984
473.350006	0.064445	0.932926	1.810518	-0.345375	0.06397	6.86467	8.54416	-1.127962
473.450012	0.035373	0.907861	1.809996	-0.347764	0.064279	6.8722	8.50691	-1.243073
473.549988	0.029155	0.900636	1.809399	-0.349489	0.06515	7.05996	8.60615	-1.268918
473.649994	0.091305	0.889785	1.809195	-0.350285	0.06635	7.16865	8.74671	-1.232728
473.75	0.082882	0.900679	1.809065	-0.349991	0.067726	7.10235	8.83524	-1.116309
473.850006	0.068136	0.926874	1.80807	-0.34899	0.069124	7.05068	8.9075	-0.993432
473.950012	-0.037046	0.941073	1.806624	-0.347612	0.070063	7.01442	9.00674	-0.844116
474.049988	-0.238425	0.97285	1.805346	-0.346112	0.070499	7.04096	9.17267	-0.711949
474.149994	-0.382681	0.995331	1.80424	-0.344813	0.070495	6.98167	8.96253	-0.668406
474.25	-0.457508	0.97349	1.803336	-0.344331	0.070145	6.98614	8.70464	-0.712222
474.350006	-0.416021	0.936557	1.801847	-0.344738	0.069758	7.02949	8.45188	-0.813177
474.450012	-0.25965	0.949893	1.799347	-0.345858	0.069539	6.94182	8.3489	-0.871565
474.549988	-0.012334	1.013924	1.796387	-0.347755	0.069353	6.9885	8.2897	-0.911054
474.649994	0.250879	1.012424	1.793786	-0.350255	0.069396	6.88052	8.16969	-0.869306
474.75	0.408678	0.983923	1.790955	-0.352894	0.069735	6.70116	8.2154	-0.888761
474.850006	0.420536	0.942623	1.788514	-0.355256	0.070286	6.49072	8.28895	-0.916487
474.950012	0.2387	0.8812	1.786664	-0.35707	0.070757	6.51034	8.40906	-1.014048
475.049988	-0.02621	0.797657	1.785487	-0.358134	0.071129	6.57681	8.53442	-1.092101
475.149994	-0.336012	0.718616	1.783773	-0.358316	0.071533	6.55001	8.51012	-1.21806
475.25	-0.549507	0.767866	1.780828	-0.356905	0.071206	6.66298	8.50659	-1.098793
475.350006	-0.588681	0.813221	1.778555	-0.355281	0.071714	6.99962	8.54277	-1.154443
475.450012	-0.419309	0.815416	1.777222	-0.352635	0.07236	7.24239	8.50123	-1.085598
475.549988	-0.134747	0.82853	1.776782	-0.34976	0.073215	7.21804	8.25405	-1.141421
475.649994	0.120117	0.825024	1.776136	-0.346536	0.073879	7.09552	8.37234	-1.114991
475.75	0.328243	0.729783	1.775317	-0.344016	0.074518	6.88367	8.43625	-1.187611
475.850006	0.344164	0.624438	1.775368	-0.342248	0.074979	6.88288	8.62392	-1.258264
475.950012	0.19504	0.533066	1.776411	-0.340328	0.075474	6.90355	8.79221	-1.295243
476.049988	-0.04888	0.475288	1.778117	-0.338697	0.075846	6.83629	8.68622	-1.304385
476.149994	-0.273014	0.457532	1.77961	-0.337751	0.076199	6.81983	8.5508	-1.319679
476.25	-0.41333	0.546482	1.780397	-0.337961	0.076398	6.80888	8.32031	-1.267796
476.350006	-0.401472	0.659526	1.781452	-0.338825	0.07673	7.01994	8.34472	-1.218842
476.450012	-0.266192	0.755093	1.783711	-0.340571	0.077349	7.05532	8.21829	-1.088125
476.549988	-0.119196	0.836662	1.78591	-0.343261	0.078091	7.00873	8.23574	-0.886972
