# Supplementary material for: Accurate time-series forecasting of floating platform motion via a reinforced fusion CNN–BiLSTM–attention model
Source: PLoS One. 2026 Feb 2;21(2):e0342081. doi: 10.1371/journal.pone.0342081 (PMC12863529; doi:10.1371/journal.pone.0342081)
Supplement: S1 Data — (ZIP) [file pone.0342081.s001.zip › S1 Dateset/Data for measured proportional model/data for dual-stage EWMA control limit/01_1.csv]

Time	Pitch	Yaw	Sway	Heave	Surge	Cable1	Cable2	Roll
0.1	-0.011897	-3.630442	0.841876	-0.350047	0.029115	5.12584	5.83571	-0.183989
0.2	0.083455	-3.669108	0.84211	-0.350184	0.02975	5.06646	5.78357	-0.138735
0.3	0.155765	-3.742141	0.842474	-0.350512	0.030281	5.01935	5.78807	-0.157932
0.4	0.157805	-3.803841	0.842665	-0.35086	0.030716	4.97705	5.82008	-0.099462
0.5	0.108022	-3.829041	0.843014	-0.351139	0.030978	5.06568	5.97595	-0.121084
0.6	0.045549	-3.830397	0.843468	-0.351172	0.0313	5.04667	5.91289	-0.134399
0.7	-0.00177	-3.792461	0.843618	-0.35133	0.031671	5.00551	5.84106	-0.146368
0.8	-0.021872	-3.779943	0.84394	-0.351363	0.032361	5.05	5.78325	-0.183873
0.9	0.00304	-3.787612	0.844156	-0.351534	0.033099	5.03695	5.7021	-0.19588
1.0	0.033636	-3.833346	0.844293	-0.35168	0.033983	5.05613	5.80423	-0.19409
1.1	0.038086	-3.84352	0.84434	-0.351793	0.034689	5.05709	5.78293	-0.183624
1.2	0.044718	-3.842644	0.844337	-0.351964	0.03554	5.03126	5.74739	-0.178321
1.3	0.018213	-3.812086	0.844318	-0.351917	0.036342	5.03529	5.82639	-0.158244
1.4	0.0	-3.7769	0.844275	-0.351661	0.036985	5.06016	5.82736	-0.176217
1.5	-0.031129	-3.735909	0.84396	-0.350992	0.037656	5.02049	5.76548	-0.184449
1.6	-0.0338	-3.692259	0.843557	-0.350485	0.038131	4.99211	5.75959	-0.140622
1.7	-0.028345	-3.670533	0.843227	-0.349929	0.038654	5.00937	5.78025	-0.109412
1.8	-0.018299	-3.639367	0.842851	-0.349691	0.039195	5.04159	5.80477	-0.100929
1.9	0.010617	-3.600692	0.842434	-0.349525	0.039805	5.04422	5.77822	-0.129549
2.0	0.071958	-3.566533	0.842078	-0.349747	0.040324	5.05499	5.79235	-0.163847
2.1	0.109828	-3.498341	0.841507	-0.350192	0.041145	5.07873	5.75285	-0.188503
2.2	0.144922	-3.45014	0.840798	-0.350785	0.04201	5.04904	5.71549	-0.180922
2.3	0.114159	-3.392218	0.840067	-0.351177	0.042768	5.02767	5.72084	-0.144156
2.4	0.067772	-3.328825	0.839285	-0.351423	0.043417	5.03222	5.77875	-0.122824
2.5	0.010196	-3.265163	0.838545	-0.351623	0.044013	4.98537	5.74782	-0.124496
2.6	-0.045766	-3.20729	0.83794	-0.351614	0.044693	5.01795	5.79631	-0.168199
2.7	-0.042284	-3.141902	0.837367	-0.35149	0.045577	5.03205	5.79524	-0.187755
2.8	-0.011057	-3.066495	0.836813	-0.351034	0.046638	5.08722	5.83453	-0.218527
2.9	0.022636	-3.003138	0.836203	-0.350548	0.047739	5.07365	5.80627	-0.213215
3.0	0.091988	-2.957596	0.835493	-0.350227	0.048727	5.04816	5.70724	-0.183877
3.1	0.10339	-2.887419	0.834804	-0.349961	0.049713	5.08468	5.77854	-0.170943
3.2	0.072403	-2.84083	0.834123	-0.350091	0.050619	5.06629	5.77929	-0.15114
3.3	0.005704	-2.775679	0.833591	-0.350367	0.051544	5.07382	5.85166	-0.162598
3.4	-0.081491	-2.670677	0.833239	-0.350457	0.052293	5.06883	5.7688	-0.150484
3.5	-0.128291	-2.629703	0.832883	-0.350933	0.053016	5.04746	5.72812	-0.176086
3.6	-0.157962	-2.542707	0.831966	-0.351423	0.053482	5.06384	5.75146	-0.100247
3.7	-0.111838	-2.479412	0.831327	-0.351727	0.054222	5.11139	5.8492	-0.106813
3.8	-0.023545	-2.446783	0.830895	-0.351765	0.055007	5.08556	5.78325	-0.128003
3.9	0.078053	-2.406785	0.830637	-0.351519	0.055857	5.07312	5.72587	-0.168777
4.0	0.151984	-2.314736	0.830425	-0.350874	0.056604	5.04133	5.65992	-0.246802
4.1	0.136235	-2.245943	0.830354	-0.350502	0.057221	5.06541	5.7051	-0.282048
4.2	0.093719	-2.179648	0.830134	-0.350066	0.057662	5.08284	5.75178	-0.275788
4.3	0.058244	-2.11709	0.830092	-0.349798	0.058345	5.05394	5.67149	-0.248852
4.4	0.023348	-2.059076	0.829921	-0.349946	0.05911	5.04501	5.69161	-0.211956
4.5	0.030408	-2.019634	0.8302	-0.349888	0.060154	5.04597	5.78175	-0.220445
4.6	0.064842	-1.978173	0.830155	-0.350056	0.061255	5.04965	5.77544	-0.244117
4.7	0.106985	-1.957666	0.829904	-0.350334	0.062348	5.04921	5.70189	-0.195342
4.8	0.079283	-1.893077	0.829935	-0.350409	0.063393	5.10982	5.77147	-0.194747
4.9	0.048766	-1.843998	0.829793	-0.350844	0.064478	5.12961	5.76687	-0.16453
5.0	0.011546	-1.821774	0.829738	-0.351223	0.065456	5.10982	5.746	-0.152675
5.1	-0.029135	-1.777569	0.829871	-0.351379	0.066356	5.09029	5.70082	-0.216847
5.2	-0.044875	-1.734559	0.830132	-0.351393	0.067118	5.07724	5.78368	-0.256039
5.3	-0.075923	-1.721538	0.830413	-0.351385	0.067914	5.0444	5.76912	-0.268158
5.4	-0.052681	-1.71326	0.830796	-0.351098	0.068644	5.04282	5.74011	-0.319234
5.5	0.010381	-1.699962	0.831268	-0.350669	0.069384	5.01138	5.65329	-0.335179
5.6	0.102994	-1.689305	0.831889	-0.350311	0.07026	5.05131	5.66014	-0.339203
5.7	0.156355	-1.679752	0.832378	-0.350178	0.071232	5.10622	5.70703	-0.314054
5.8	0.17184	-1.674577	0.832884	-0.350419	0.072141	5.12786	5.68883	-0.289823
5.9	0.138666	-1.702614	0.833641	-0.350735	0.073166	5.14423	5.74118	-0.250738
6.0	0.039525	-1.706926	0.834021	-0.351341	0.073772	5.09913	5.6823	-0.237837
6.1	-0.039669	-1.736936	0.834405	-0.351571	0.074527	5.10386	5.73079	-0.191867
6.2	-0.103621	-1.764238	0.834781	-0.351616	0.075244	5.02233	5.6762	-0.163329
6.3	-0.098886	-1.785175	0.835342	-0.351378	0.076109	5.05123	5.75231	-0.153184
6.4	-0.073799	-1.782912	0.835666	-0.351117	0.076836	5.05639	5.71013	-0.169528
6.5	0.026222	-1.803534	0.836091	-0.350626	0.077725	5.07006	5.62513	-0.189031
6.6	0.129513	-1.859925	0.836651	-0.349978	0.078775	5.09247	5.67866	-0.193042
6.7	0.196314	-1.905254	0.837257	-0.349432	0.079741	5.07172	5.66924	-0.232252
6.8	0.201007	-1.950942	0.837829	-0.349255	0.080646	5.09738	5.74931	-0.251905
6.9	0.149318	-1.985225	0.838396	-0.349267	0.081474	5.09834	5.76848	-0.266708
7.0	0.045843	-1.999216	0.838669	-0.349581	0.081984	5.12409	5.7491	-0.274315
7.1	-0.069529	-2.00938	0.83885	-0.35029	0.082498	5.0528	5.66731	-0.28294
7.2	-0.123245	-2.049288	0.838939	-0.35092	0.083024	5.04562	5.61507	-0.238686
7.3	-0.12294	-2.09449	0.839103	-0.351413	0.083623	5.10587	5.7081	-0.200419
7.4	-0.052106	-2.13168	0.839233	-0.351676	0.084298	5.11192	5.67256	-0.20184
7.5	0.046433	-2.175653	0.839277	-0.35139	0.085138	5.15019	5.71955	-0.156329
7.6	0.103314	-2.223931	0.83921	-0.351031	0.085815	5.1649	5.7613	-0.168997
7.7	0.143187	-2.263804	0.839241	-0.350663	0.086303	5.16227	5.73026	-0.183934
7.8	0.122453	-2.290911	0.839262	-0.350331	0.086622	5.11822	5.68883	-0.171664
7.9	0.07013	-2.303009	0.839249	-0.350687	0.08682	5.0599	5.65018	-0.202576
8.0	0.000803	-2.372685	0.839461	-0.350996	0.087095	5.0761	5.65778	-0.171663
8.1	-0.017758	-2.407247	0.839467	-0.351324	0.087613	5.08494	5.76537	-0.189884
8.2	-0.000159	-2.425659	0.839146	-0.351616	0.088184	5.09466	5.68401	-0.232834
8.3	0.008607	-2.471786	0.838853	-0.351644	0.088781	5.10316	5.67159	-0.21763
8.4	-0.021613	-2.49765	0.838369	-0.351295	0.089217	5.17234	5.8326	-0.190309
8.5	-0.060944	-2.507138	0.837725	-0.350986	0.089306	5.1755	5.72084	-0.173913
8.6	-0.084902	-2.497947	0.837224	-0.350322	0.089231	5.16709	5.67962	-0.171395
8.7	-0.069488	-2.488267	0.83669	-0.349992	0.089106	5.1952	5.69921	-0.1769
8.8	-0.028051	-2.484097	0.836293	-0.34983	0.089081	5.13661	5.61239	-0.184374
8.9	0.065169	-2.48562	0.835792	-0.349918	0.089345	5.11069	5.66067	-0.209369
9.0	0.157229	-2.50789	0.835243	-0.350159	0.08979	5.06953	5.65885	-0.201994
9.1	0.199593	-2.516338	0.834594	-0.350405	0.090348	5.08661	5.70317	-0.222779
9.2	0.184743	-2.51469	0.833988	-0.350487	0.090759	5.11472	5.71645	-0.19646
9.3	0.080639	-2.486286	0.833271	-0.350919	0.090999	5.1381	5.58477	-0.196467
9.4	-0.031011	-2.440104	0.83251	-0.351079	0.090934	5.19511	5.6186	-0.210416
9.5	-0.156985	-2.401598	0.831848	-0.351263	0.09082	5.21604	5.61635	-0.198636
9.6	-0.219784	-2.37462	0.831273	-0.351041	0.090688	5.21981	5.64654	-0.184633
9.7	-0.223984	-2.338713	0.830853	-0.350565	0.090606	5.1875	5.70767	-0.168101
9.8	-0.125104	-2.309624	0.830374	-0.350241	0.090648	5.15325	5.6853	-0.159928
9.9	0.038542	-2.233215	0.829517	-0.349796	0.090722	5.12391	5.66667	-0.214953
10.0	0.146319	-2.179448	0.828715	-0.350028	0.090746	5.10911	5.6414	-0.221777
10.1	0.166907	-2.125263	0.827918	-0.350553	0.09045	5.1656	5.64943	-0.225955
10.2	0.16146	-2.084614	0.827352	-0.350807	0.09017	5.17725	5.56497	-0.222921
10.3	0.067176	-2.022627	0.826901	-0.351133	0.08963	5.20054	5.63873	-0.249366
10.4	-0.029913	-1.973599	0.826486	-0.35107	0.089076	5.20203	5.6641	-0.243995
10.5	-0.112169	-1.900748	0.826012	-0.350803	0.088568	5.20939	5.70671	-0.241831
10.6	-0.12026	-1.838316	0.825677	-0.350393	0.088264	5.17812	5.71431	-0.247132
10.7	-0.063871	-1.782438	0.825249	-0.350291	0.088078	5.1889	5.68198	-0.217802
10.8	0.06447	-1.725668	0.824724	-0.350276	0.088107	5.17506	5.6641	-0.184595
10.9	0.109899	-1.649222	0.824073	-0.350706	0.087938	5.19634	5.54152	-0.18751
11.0	0.176162	-1.595849	0.823423	-0.351216	0.087714	5.26106	5.72373	-0.164286
11.1	0.121855	-1.540216	0.822862	-0.351715	0.086955	5.22436	5.70821	-0.150286
11.2	0.014006	-1.461559	0.82237	-0.352225	0.086006	5.20895	5.67084	-0.183724
11.3	-0.047314	-1.396066	0.821929	-0.352363	0.08501	5.16017	5.6672	-0.229005
11.4	-0.073812	-1.338992	0.821697	-0.352085	0.08432	5.1388	5.6762	-0.228408
11.5	-0.06375	-1.229299	0.820937	-0.352234	0.083404	5.11997	5.63305	-0.276065
11.6	0.032361	-1.16994	0.820601	-0.351862	0.083038	5.17401	5.68433	-0.266401
11.7	0.101078	-1.117497	0.820146	-0.351756	0.08272	5.24766	5.75424	-0.252091
11.8	0.162085	-1.063103	0.819682	-0.351314	0.08227	5.24512	5.62642	-0.232676
11.9	0.155226	-1.025006	0.819134	-0.351131	0.081719	5.2417	5.57417	-0.255383
12.0	0.088162	-0.98191	0.81868	-0.351005	0.081229	5.21438	5.59698	-0.226332
12.1	-0.033546	-0.904204	0.818035	-0.351268	0.08036	5.15868	5.56101	-0.182506
12.2	-0.118425	-0.831969	0.817609	-0.351578	0.079484	5.14931	5.62374	-0.179228
12.3	-0.156679	-0.785674	0.816897	-0.3524	0.078416	5.18242	5.72384	-0.162777
12.4	-0.181016	-0.733953	0.816448	-0.352664	0.077597	5.14791	5.69065	-0.165687
12.5	-0.114308	-0.695771	0.815821	-0.352996	0.07647	5.14844	5.72373	-0.199647
12.6	-0.009729	-0.661665	0.815463	-0.352901	0.075664	5.14528	5.59355	-0.268526
12.7	0.153758	-0.651889	0.815195	-0.352449	0.074905	5.21499	5.63284	-0.32651
12.8	0.19101	-0.643251	0.814724	-0.352365	0.074187	5.22883	5.62139	-0.270034
12.9	0.189642	-0.635508	0.814235	-0.352427	0.073425	5.20808	5.61346	-0.27526
13.0	0.133086	-0.608491	0.813672	-0.352483	0.07244	5.16271	5.63434	-0.266623
13.1	0.01415	-0.575429	0.813289	-0.352678	0.071437	5.13118	5.67352	-0.278206
13.2	-0.091734	-0.571861	0.812881	-0.352612	0.070286	5.14318	5.73647	-0.267674
13.3	-0.183987	-0.538347	0.812642	-0.352462	0.069359	5.07724	5.63038	-0.240217
13.4	-0.157231	-0.532737	0.81225	-0.352238	0.068496	5.14651	5.71816	-0.223043
13.5	-0.080228	-0.540664	0.811758	-0.352013	0.067831	5.21202	5.70906	-0.197938
13.6	0.0456	-0.554436	0.811252	-0.351851	0.067195	5.18688	5.5245	-0.188445
13.7	0.144834	-0.601458	0.810678	-0.351512	0.066482	5.19678	5.5974	-0.175184
13.8	0.203073	-0.611758	0.810256	-0.351269	0.065813	5.15281	5.60008	-0.197159
13.9	0.162344	-0.627421	0.809873	-0.350998	0.064948	5.1459	5.70392	-0.24803
14.0	0.078085	-0.717868	0.809314	-0.350817	0.063813	5.07995	5.64504	-0.222359
14.1	-0.051317	-0.698245	0.808867	-0.350847	0.062767	5.08783	5.70885	-0.263333
14.2	-0.094528	-0.747298	0.808234	-0.351183	0.061851	5.11638	5.73411	-0.256548
14.3	-0.095462	-0.803727	0.807753	-0.351394	0.06104	5.12663	5.73004	-0.247261
14.4	-0.050221	-0.850541	0.807383	-0.351708	0.06038	5.17506	5.82939	-0.252019
14.5	-0.035466	-0.905449	0.807021	-0.35207	0.059404	5.13556	5.61817	-0.179714
14.6	0.016973	-0.9922	0.806433	-0.352336	0.058139	5.17882	5.57567	-0.153624
14.7	0.029369	-0.979086	0.806113	-0.352261	0.05689	5.17191	5.65061	-0.242397
14.8	0.030813	-1.041942	0.804801	-0.352625	0.055269	5.17112	5.64376	-0.164885
14.9	0.049567	-1.07112	0.80412	-0.352585	0.053989	5.13013	5.71591	-0.19832
15.0	0.10402	-1.16661	0.803947	-0.352569	0.053085	5.05709	5.7142	-0.277546
15.1	0.086177	-1.255282	0.803198	-0.352785	0.051978	5.0472	5.74011	-0.182967
15.2	0.091406	-1.332011	0.802677	-0.352856	0.051035	5.06357	5.72994	-0.188646
15.3	0.032419	-1.415099	0.802249	-0.352637	0.050026	5.06033	5.60083	-0.216566
15.4	-0.025505	-1.495105	0.801877	-0.352301	0.048882	5.12645	5.69375	-0.198015
15.5	-0.087648	-1.541846	0.801457	-0.351907	0.047572	5.16078	5.69696	-0.224217
15.6	-0.100282	-1.574451	0.800839	-0.351783	0.046426	5.167	5.63851	-0.218522
15.7	-0.069027	-1.643631	0.800218	-0.351828	0.045448	5.13407	5.61186	-0.164188
15.8	-0.017805	-1.712455	0.799685	-0.352044	0.044721	5.09081	5.65564	-0.143511
15.9	0.037667	-1.80801	0.799066	-0.352557	0.043772	5.07181	5.6975	-0.122769
16.0	0.053909	-1.893733	0.798567	-0.352943	0.042875	5.0634	5.74567	-0.151956
16.1	0.034165	-2.042697	0.799094	-0.35278	0.042053	5.06734	5.76709	-0.209985
16.200001	0.030896	-2.07795	0.798646	-0.352773	0.040798	5.02732	5.67116	-0.196727
16.299999	-0.054532	-2.139151	0.798189	-0.352255	0.039787	5.08503	5.68626	-0.228559
16.4	-0.102433	-2.182417	0.797742	-0.35176	0.038507	5.11095	5.62449	-0.237581
16.5	-0.108606	-2.350154	0.797305	-0.35157	0.037091	5.1057	5.62984	-0.161148
16.6	-0.06725	-2.427973	0.796906	-0.351127	0.035784	5.07295	5.72351	-0.153107
16.700001	-0.040426	-2.488695	0.796095	-0.351208	0.034244	5.08941	5.82993	-0.102134
16.799999	0.058573	-2.556989	0.795666	-0.351007	0.033256	5.10079	5.80423	-0.143501
16.9	0.135332	-2.636346	0.795337	-0.351181	0.032427	5.14537	5.86654	-0.155652
17.0	0.195837	-2.664063	0.795093	-0.351328	0.031587	5.10579	5.7445	-0.152188
17.1	0.214254	-2.773228	0.794763	-0.351671	0.030711	5.0521	5.69943	-0.169899
17.200001	0.116399	-2.801878	0.794432	-0.351809	0.029754	5.06699	5.74396	-0.212511
17.299999	0.006084	-2.818587	0.794379	-0.351967	0.02882	5.08056	5.75863	-0.26079
17.4	-0.068162	-2.925572	0.793978	-0.352037	0.027724	5.03774	5.73668	-0.290104
17.5	-0.114171	-2.963875	0.793725	-0.352108	0.026721	5.08976	5.81237	-0.292111
17.6	-0.112056	-3.015028	0.79352	-0.352159	0.026073	5.06935	5.75617	-0.272353
17.700001	-0.045938	-3.078369	0.793357	-0.352362	0.025621	5.05867	5.67224	-0.279633
17.799999	0.057187	-3.135285	0.793241	-0.352665	0.025022	5.06822	5.65554	-0.261734
17.9	0.123323	-3.179327	0.793293	-0.352895	0.024384	5.04203	5.69836	-0.256991
18.0	0.168038	-3.211135	0.793235	-0.353129	0.023687	5.04343	5.72651	-0.239878
18.1	0.151259	-3.243094	0.793205	-0.353106	0.023011	5.09493	5.84459	-0.220279
18.200001	0.089837	-3.282415	0.793066	-0.352834	0.022268	5.07715	5.88131	-0.203733
18.299999	0.005509	-3.323369	0.792945	-0.352317	0.021469	5.06857	5.87874	-0.196264
18.4	-0.054198	-3.371846	0.792871	-0.351767	0.020589	5.11165	5.9161	-0.205789
18.5	-0.086735	-3.407065	0.792888	-0.351359	0.019841	5.05219	5.80573	-0.240117
18.6	-0.055939	-3.431107	0.793086	-0.351208	0.01931	5.02399	5.72876	-0.264873
18.700001	-0.002158	-3.433708	0.793428	-0.351236	0.018876	5.02968	5.70767	-0.296797
18.799999	0.068437	-3.447461	0.793857	-0.351682	0.0184	5.02688	5.69086	-0.292357
18.9	0.114273	-3.478088	0.794244	-0.352114	0.0179	5.07277	5.71731	-0.297533
19.0	0.15392	-3.505494	0.794622	-0.352818	0.017437	5.01147	5.72009	-0.280563
19.1	0.130307	-3.534718	0.795041	-0.353285	0.017008	5.00928	5.78132	-0.255923
19.200001	0.095195	-3.540389	0.795387	-0.35359	0.016677	4.99763	5.7886	-0.270681
19.299999	0.03213	-3.543355	0.795905	-0.353262	0.016463	4.96015	5.76045	-0.253274
19.4	-0.00997	-3.513408	0.796471	-0.35293	0.016137	5.01497	5.81879	-0.26296
19.5	-0.044099	-3.513404	0.797132	-0.352367	0.015917	5.03713	5.81943	-0.262408
19.6	-0.046547	-3.517279	0.797529	-0.352001	0.015626	5.07557	5.77972	-0.19781
19.700001	-0.042388	-3.504356	0.798154	-0.351631	0.015537	5.08013	5.77137	-0.187847
19.799999	0.016267	-3.50301	0.798732	-0.351721	0.015442	5.17716	5.90497	-0.181056
19.9	0.072075	-3.496644	0.799399	-0.351955	0.015485	5.02206	5.70146	-0.175181
20.0	0.128933	-3.485421	0.800194	-0.352169	0.015623	4.98843	5.67331	-0.181036
20.1	0.136488	-3.470827	0.800781	-0.352406	0.015694	5.02163	5.84598	-0.177267
20.200001	0.111398	-3.463918	0.80125	-0.35246	0.015737	4.964	5.78036	-0.177662
20.299999	0.063936	-3.422761	0.80176	-0.352263	0.015721	5.01795	5.9403	-0.182844
20.4	0.017067	-3.373306	0.802243	-0.352119	0.015703	4.99597	5.88784	-0.177939
20.5	0.004452	-3.337336	0.802725	-0.351858	0.015837	4.98695	5.74867	-0.231614
20.6	0.002589	-3.298355	0.80288	-0.351737	0.015984	5.03135	5.79053	-0.15295
20.700001	0.044611	-3.276982	0.80304	-0.351913	0.01629	5.03354	5.69911	-0.166863
20.799999	0.064794	-3.263151	0.803136	-0.351966	0.016738	5.04256	5.76109	-0.166437
20.9	0.088864	-3.254807	0.803367	-0.352298	0.017038	4.99378	5.78271	-0.172671
21.0	0.049328	-3.212455	0.803818	-0.35244	0.017147	4.97845	5.79256	-0.193608
21.1	0.03403	-3.177738	0.804086	-0.35281	0.017159	4.95209	5.75231	-0.217711
21.200001	-0.022788	-3.121983	0.804329	-0.353077	0.017142	4.97381	5.73872	-0.225561
21.299999	-0.03257	-3.074822	0.804598	-0.353347	0.017308	4.95419	5.71516	-0.229422
21.4	-0.025269	-3.029141	0.804838	-0.353506	0.017678	5.00805	5.80316	-0.222494
21.5	0.02906	-2.995292	0.805023	-0.353751	0.018088	5.04588	5.83346	-0.217136
21.6	0.063997	-2.971311	0.805149	-0.353974	0.018545	5.06042	5.98162	-0.176727
21.700001	0.077629	-2.939629	0.805254	-0.354027	0.019181	5.02828	5.82843	-0.166703
21.799999	0.101218	-2.925948	0.805195	-0.353959	0.019769	4.96925	5.65992	-0.145195
21.9	0.085758	-2.897701	0.80543	-0.353759	0.020492	5.03249	5.82736	-0.13767
22.0	0.059778	-2.853649	0.805695	-0.353637	0.021229	5.0648	5.94758	-0.155538
22.1	0.023267	-2.806271	0.806204	-0.353211	0.022263	5.0014	5.76312	-0.167727
22.200001	-0.010027	-2.783156	0.806512	-0.353191	0.023073	4.98502	5.77779	-0.189032
22.299999	-0.050006	-2.768538	0.806905	-0.352933	0.023922	4.98747	5.81729	-0.195025
22.4	-0.060374	-2.774218	0.807101	-0.353002	0.024639	5.00306	5.8553	-0.197312
22.5	-0.04261	-2.775208	0.807473	-0.352926	0.025724	4.98896	5.75295	-0.184185
22.6	0.01104	-2.757951	0.807393	-0.353304	0.02683	5.02163	5.76419	-0.157783
22.700001	0.070754	-2.774473	0.807701	-0.353447	0.028085	5.00201	5.78357	-0.104552
22.799999	0.083953	-2.744514	0.807866	-0.353683	0.029326	5.02732	5.7961	-0.131512
22.9	0.069557	-2.739277	0.808404	-0.353585	0.030459	5.00569	5.76355	-0.127303
23.0	0.0286	-2.759162	0.808893	-0.353458	0.031381	5.02355	5.86686	-0.151849
23.1	-0.029567	-2.749234	0.809504	-0.353038	0.03229	4.98178	5.82136	-0.183956
23.200001	-0.074184	-2.739106	0.810033	-0.352644	0.033378	4.97171	5.75499	-0.209735
23.299999	-0.064077	-2.762522	0.810554	-0.35226	0.03442	4.99789	5.73037	-0.223368
23.4	-0.022243	-2.78414	0.811171	-0.351938	0.035543	4.98782	5.73679	-0.236779
23.5	0.042822	-2.800631	0.811506	-0.351722	0.036821	5.03713	5.76634	-0.214765
23.6	0.104663	-2.824886	0.811873	-0.351749	0.038323	5.02329	5.73583	-0.177313
23.700001	0.157061	-2.869656	0.811874	-0.351964	0.039639	5.01725	5.74236	-0.124796
23.799999	0.171993	-2.921028	0.812767	-0.352032	0.041353	5.04098	5.85733	-0.151875
23.9	0.108555	-2.914173	0.812991	-0.352431	0.04263	5.03905	5.75692	-0.143426
24.0	0.007893	-2.931624	0.81351	-0.352729	0.043842	5.00175	5.74471	-0.167167
24.1	-0.064466	-2.982042	0.814043	-0.352896	0.045044	4.99369	5.79139	-0.187321
24.200001	-0.122475	-2.999732	0.814427	-0.35287	0.046359	4.99027	5.81248	-0.235656
24.299999	-0.106758	-3.037123	0.814802	-0.352831	0.047823	4.9873	5.77244	-0.241682
24.4	-0.040366	-3.061303	0.814787	-0.353036	0.0492	5.00726	5.73411	-0.206671
24.5	0.069725	-3.089171	0.814671	-0.353584	0.050685	5.06007	5.84759	-0.164214
24.6	0.14325	-3.101605	0.814673	-0.35407	0.052234	4.99658	5.66217	-0.110689
24.700001	0.184938	-3.137417	0.814559	-0.354762	0.053677	4.98327	5.63948	-0.083338
24.799999	0.157493	-3.15852	0.814303	-0.355331	0.055059	4.9978	5.6808	-0.065312
24.9	0.084198	-3.149721	0.813798	-0.355893	0.056273	4.98817	5.75724	-0.08758
25.0	-0.021442	-3.164702	0.813304	-0.356086	0.057565	4.99185	5.74974	-0.075486
25.1	-0.102028	-3.181249	0.812834	-0.355989	0.058825	4.98073	5.737	-0.101148
25.200001	-0.174013	-3.178041	0.812553	-0.355349	0.059999	4.99824	5.74846	-0.132284
25.299999	-0.15818	-3.204422	0.812421	-0.354652	0.06115	5.04177	5.74493	-0.192069
25.4	-0.048079	-3.212398	0.812262	-0.353814	0.062406	5.05193	5.69782	-0.23278
25.5	0.069282	-3.221397	0.812062	-0.353264	0.06376	5.06603	5.66731	-0.257652
25.6	0.214377	-3.225759	0.811922	-0.352442	0.065388	5.04212	5.65286	-0.257225
25.700001	0.26052	-3.232163	0.8115	-0.351975	0.066865	5.06515	5.71024	-0.258382
25.799999	0.208588	-3.236294	0.811752	-0.351386	0.068163	5.01225	5.68091	-0.274742
25.9	0.082438	-3.231987	0.811751	-0.351141	0.069085	4.96917	5.67309	-0.274345
26.0	-0.052422	-3.19699	0.811928	-0.350922	0.07002	4.98143	5.66121	-0.263625
26.1	-0.125696	-3.165954	0.811933	-0.351015	0.07095	4.99229	5.75038	-0.245739
26.200001	-0.117955	-3.133657	0.811943	-0.351042	0.072283	5.0754	5.82072	-0.234256
26.299999	-0.045211	-3.137167	0.811915	-0.351051	0.073765	5.12514	5.81537	-0.211549
26.4	0.043627	-3.144945	0.812026	-0.351059	0.075194	5.10141	5.68026	-0.179595
26.5	0.145085	-3.154312	0.811666	-0.351337	0.076427	5.12786	5.73443	-0.14085
26.6	0.187575	-3.133675	0.811772	-0.351833	0.077807	5.12864	5.83324	-0.140187
26.700001	0.177504	-3.070464	0.812007	-0.352223	0.079266	5.04562	5.65339	-0.131129
26.799999	0.111106	-3.057711	0.811581	-0.353086	0.080432	5.02776	5.71784	-0.07392
26.9	-0.002697	-3.012058	0.811143	-0.35397	0.081562	5.02373	5.71977	-0.064583
27.0	-0.11125	-2.98421	0.810355	-0.355131	0.082655	5.01261	5.70842	-0.013004
27.1	-0.201281	-2.953697	0.80922	-0.356199	0.083521	5.07452	5.75424	0.020208
27.200001	-0.207922	-2.916152	0.807775	-0.35724	0.08446	5.0789	5.69739	0.037699
27.299999	-0.146308	-2.878054	0.806228	-0.357817	0.085285	5.06524	5.67138	0.053886
27.4	-0.051534	-2.83415	0.804566	-0.358187	0.086057	5.10868	5.69011	0.005495
27.5	0.052587	-2.780398	0.803117	-0.358196	0.086681	5.11551	5.58499	-0.062411
27.6	0.129681	-2.72242	0.801867	-0.357727	0.087395	5.13232	5.61303	-0.13516
27.700001	0.177035	-2.665259	0.800651	-0.357045	0.088251	5.1085	5.63573	-0.194676
27.799999	0.188105	-2.639731	0.799482	-0.356205	0.089225	5.04842	5.66356	-0.246613
27.9	0.183305	-2.606567	0.798261	-0.35545	0.090184	5.03108	5.78068	-0.244033
28.0	0.09615	-2.570676	0.797053	-0.354562	0.09119	5.03625	5.7157	-0.288606
28.1	0.004063	-2.517736	0.795989	-0.354007	0.091967	5.09002	5.71623	-0.285286
28.200001	-0.111535	-2.438929	0.795205	-0.353003	0.092799	5.09081	5.60426	-0.291899
28.299999	-0.180486	-2.332024	0.795052	-0.35177	0.093428	5.11805	5.59451	-0.29402
28.4	-0.187819	-2.289253	0.794983	-0.350624	0.094078	5.1508	5.61828	-0.28904
28.5	-0.116739	-2.209115	0.795444	-0.349352	0.094705	5.1466	5.63744	-0.313703
28.6	0.010951	-2.161639	0.796294	-0.347956	0.095382	5.11831	5.63809	-0.319645
28.700001	0.168627	-2.060894	0.797188	-0.346909	0.096098	5.11376	5.69547	-0.32752
28.799999	0.231091	-2.010576	0.79832	-0.346251	0.096851	5.15553	5.78325	-0.306316
28.9	0.199098	-1.959796	0.799347	-0.34625	0.097154	5.08582	5.65939	-0.249907
29.0	0.11638	-1.897594	0.800263	-0.346844	0.097407	5.0458	5.58156	-0.161901
29.1	-0.049483	-1.838042	0.80102	-0.348346	0.097457	5.09116	5.62192	-0.016626
29.200001	-0.159384	-1.770112	0.801133	-0.350021	0.097467	5.12549	5.61411	0.128413
29.299999	-0.186081	-1.69614	0.800933	-0.352105	0.097504	5.16271	5.61378	0.224585
29.4	-0.172454	-1.63448	0.800591	-0.354383	0.097432	5.17357	5.60083	0.286241
29.5	-0.086873	-1.513015	0.799689	-0.356418	0.097385	5.15877	5.61336	0.251353
29.6	0.00327	-1.446838	0.798771	-0.358383	0.097291	5.13083	5.55298	0.234784
29.700001	0.096138	-1.384791	0.797453	-0.359985	0.097251	5.12453	5.61068	0.176455
29.799999	0.14993	-1.326303	0.795769	-0.361271	0.096984	5.13364	5.63423	0.07596
29.9	0.157276	-1.265695	0.793747	-0.362317	0.096585	5.12129	5.6322	0.007819
30.0	0.083717	-1.12004	0.791316	-0.363034	0.096057	5.1381	5.58745	-0.1287
30.1	0.020257	-1.057072	0.789239	-0.362725	0.096038	5.09957	5.62695	-0.213545
30.200001	-0.046018	-0.995775	0.78718	-0.361846	0.095699	5.13127	5.70863	-0.296437
30.299999	-0.098897	-0.921855	0.785677	-0.36005	0.095394	5.12619	5.63894	-0.410878
30.4	-0.12734	-0.894284	0.784907	-0.357475	0.095073	5.13758	5.60618	-0.484128
30.5	-0.106969	-0.817786	0.784303	-0.354649	0.09473	5.23645	5.69696	-0.57281
30.6	-0.057176	-0.763392	0.784284	-0.351916	0.094582	5.27122	5.80263	-0.673711
30.700001	0.027679	-0.704395	0.784597	-0.348938	0.094578	5.21692	5.63048	-0.677374
30.799999	0.086949	-0.66173	0.785476	-0.346617	0.094336	5.16998	5.56657	-0.632906
30.9	0.064875	-0.622389	0.787035	-0.344827	0.094065	5.12269	5.57899	-0.613655
31.0	0.036591	-0.621402	0.78916	-0.343579	0.09347	5.09729	5.58649	-0.521433
31.1	-0.016883	-0.595702	0.791283	-0.343044	0.092787	5.07767	5.61828	-0.420086
31.200001	-0.055936	-0.572027	0.793676	-0.34314	0.092136	5.12619	5.72127	-0.314806
31.299999	-0.087435	-0.584721	0.796227	-0.343579	0.091831	5.15781	5.68241	-0.182346
31.4	-0.05025	-0.567684	0.79794	-0.345069	0.091301	5.13758	5.55565	-0.048846
31.5	-0.010343	-0.528032	0.799512	-0.346815	0.090875	5.13758	5.48232	0.08939
31.6	0.024467	-0.515903	0.800855	-0.349068	0.090563	5.16043	5.50609	0.233881
31.700001	0.040389	-0.508858	0.800929	-0.351737	0.090053	5.15886	5.56518	0.318933
31.799999	0.00676	-0.535474	0.800388	-0.354747	0.089322	5.13416	5.60115	0.416256
31.9	-0.014027	-0.561985	0.799176	-0.357546	0.088664	5.1515	5.63562	0.442425
32.0	-0.046887	-0.593655	0.797145	-0.360381	0.08775	5.10036	5.65264	0.378274
32.099998	-0.066123	-0.610118	0.794771	-0.362685	0.086891	5.09431	5.61014	0.281055
32.200001	-0.07764	-0.614184	0.792115	-0.36441	0.086124	5.09335	5.59077	0.209965
32.299999	-0.048872	-0.60638	0.789156	-0.365591	0.085386	5.14747	5.61689	0.045
32.400002	0.016548	-0.663901	0.785849	-0.365759	0.084568	5.18014	5.68647	-0.121383
32.5	0.027857	-0.683571	0.782714	-0.364754	0.083736	5.18592	5.64033	-0.312492
32.599998	0.067948	-0.765701	0.78019	-0.362683	0.083164	5.19993	5.58392	-0.504489
32.700001	0.060064	-0.788964	0.778014	-0.359913	0.082357	5.21035	5.65425	-0.655865
32.799999	0.031846	-0.833742	0.776812	-0.356425	0.081458	5.22866	5.72202	-0.772618
32.900002	-0.013077	-0.821975	0.776267	-0.352728	0.080729	5.16332	5.63305	-0.859344
33.0	-0.056358	-0.833671	0.776799	-0.348973	0.079924	5.14362	5.64322	-0.89823
33.099998	-0.074065	-0.872394	0.778292	-0.345153	0.079166	5.12891	5.6672	-0.887647
33.200001	-0.048079	-0.928152	0.780349	-0.341954	0.078387	5.11761	5.61957	-0.844586
33.299999	-0.025675	-1.025262	0.783204	-0.338994	0.077744	5.13153	5.60725	-0.742789
33.400002	0.016359	-1.06819	0.785941	-0.33699	0.07699	5.18627	5.68348	-0.559558
33.5	0.042328	-1.118043	0.788849	-0.336212	0.076474	5.15973	5.59955	-0.339815
33.599998	0.029947	-1.16888	0.791792	-0.336789	0.07585	5.15693	5.62802	-0.096155
33.700001	0.004031	-1.209802	0.794222	-0.339001	0.075055	5.16096	5.66485	0.154596
33.799999	-0.027427	-1.246222	0.795952	-0.342506	0.074216	5.12111	5.65446	0.36317
33.900002	-0.080371	-1.303171	0.796782	-0.346983	0.07329	5.09598	5.56325	0.524125
34.0	-0.088061	-1.368157	0.796726	-0.351719	0.072483	5.09966	5.69718	0.627027
34.099998	-0.064549	-1.434809	0.795622	-0.356557	0.071605	5.10421	5.66399	0.672007
34.200001	-0.024508	-1.502268	0.793626	-0.360719	0.070693	5.14047	5.60993	0.644222
34.299999	0.028278	-1.542122	0.791105	-0.364337	0.069793	5.15991	5.64055	0.431163
34.400002	0.066701	-1.611714	0.787887	-0.366793	0.068745	5.11402	5.57728	0.329906
34.5	0.068263	-1.624174	0.784195	-0.368134	0.067791	5.15089	5.60105	0.096688
34.599998	0.126733	-1.739136	0.78089	-0.367719	0.067049	5.12794	5.58124	-0.100924
34.700001	0.111885	-1.813251	0.777548	-0.366654	0.066064	5.18461	5.75306	-0.354661
34.799999	0.078325	-1.855218	0.774701	-0.36419	0.065077	5.16902	5.73647	-0.590258
34.900002	0.016936	-1.890695	0.772495	-0.360665	0.064228	5.14196	5.70403	-0.787899
35.0	-0.024893	-1.91507	0.771308	-0.356412	0.063516	5.16814	5.76676	-0.95694
35.099998	-0.03737	-1.928656	0.771514	-0.351632	0.062854	5.19853	5.81237	-1.04486
35.200001	-0.029956	-1.992654	0.772681	-0.346703	0.062159	5.21359	5.7977	-1.0712
35.299999	-0.046574	-2.032373	0.774589	-0.342131	0.061359	5.15527	5.67684	-1.028031
35.400002	-0.026621	-2.060636	0.77728	-0.33837	0.060403	5.24792	5.87061	-0.87172
35.5	-0.008285	-2.10526	0.780754	-0.335955	0.05967	5.19713	5.7279	-0.702053
35.599998	0.036325	-2.16672	0.784524	-0.335146	0.058872	5.17882	5.82425	-0.392571
35.700001	0.080869	-2.188021	0.787894	-0.335692	0.058351	5.18066	5.89897	-0.125397
35.799999	0.120203	-2.220778	0.790748	-0.337754	0.057652	5.05307	5.59676	0.177773
35.900002	0.097607	-2.24513	0.792861	-0.341015	0.056965	5.08074	5.63734	0.425404
36.0	0.0613	-2.287852	0.794262	-0.345148	0.056006	5.0592	5.62524	0.6317
36.099998	0.009573	-2.331164	0.794693	-0.349716	0.054899	5.04834	5.62845	0.775124
36.200001	0.013668	-2.33391	0.794292	-0.354291	0.053863	5.07373	5.62524	0.782628
36.299999	0.038741	-2.385376	0.792789	-0.358272	0.052953	5.12067	5.6444	0.761706
36.400002	0.117237	-2.40674	0.790767	-0.361609	0.052249	5.08267	5.617	0.58964
36.5	0.135837	-2.412761	0.787993	-0.363927	0.051623	5.08477	5.69632	0.395272
36.599998	0.177983	-2.458327	0.785212	-0.365101	0.050903	5.06428	5.63081	0.150036
36.700001	0.085404	-2.479693	0.782513	-0.365034	0.050149	5.08634	5.65917	-0.15626
36.799999	0.012935	-2.494555	0.780245	-0.363811	0.049277	5.10754	5.69429	-0.431638
36.900002	-0.080457	-2.47821	0.778523	-0.361512	0.048248	5.13898	5.77319	-0.694631
37.0	-0.120657	-2.459901	0.777477	-0.358247	0.047353	5.1663	5.81922	-0.880747
37.099998	-0.115941	-2.407807	0.777096	-0.354183	0.046534	5.15579	5.76816	-1.071231
37.200001	-0.122129	-2.380311	0.777961	-0.349996	0.045906	5.14415	5.80306	-1.120182
37.299999	-0.046144	-2.376468	0.779556	-0.345998	0.045334	5.16341	5.83592	-1.077278
37.400002	0.035555	-2.350315	0.78207	-0.342317	0.044988	5.17874	5.88099	-0.926505
37.5	0.12832	-2.372094	0.785415	-0.339412	0.044802	5.15527	5.80402	-0.685544
37.599998	0.105482	-2.388683	0.7886	-0.338366	0.044265	5.17147	5.78796	-0.376765
37.700001	0.061825	-2.382477	0.791414	-0.338473	0.043595	5.10088	5.67695	-0.075355
37.799999	0.010016	-2.360916	0.793974	-0.340195	0.042704	5.16735	5.80423	0.224727
37.900002	-0.053998	-2.344467	0.795582	-0.343322	0.041891	5.08643	5.70778	0.508228
38.0	-0.072195	-2.3363	0.796526	-0.347486	0.040994	5.03546	5.66571	0.672661
38.099998	-0.035093	-2.314999	0.796507	-0.352029	0.04033	5.01479	5.70735	0.807657
38.200001	0.065656	-2.317754	0.795609	-0.356328	0.039752	5.0084	5.67695	0.811582
38.299999	0.166433	-2.324442	0.794142	-0.359933	0.039367	5.04492	5.68026	0.69747
38.400002	0.238429	-2.336056	0.792113	-0.362418	0.038884	5.08643	5.73711	0.509221
38.5	0.250056	-2.319568	0.789647	-0.363458	0.038282	5.08091	5.68316	0.248056
38.599998	0.178953	-2.297619	0.787309	-0.362957	0.037427	5.08319	5.78218	-0.029904
38.700001	0.03109	-2.269566	0.785225	-0.361023	0.036682	5.07689	5.81719	-0.367577
38.799999	-0.036623	-2.198342	0.783513	-0.357883	0.0359	5.07067	5.76377	-0.704531
38.900002	-0.155985	-2.112916	0.782642	-0.354427	0.035163	5.11078	5.84074	-0.965997
39.0	-0.14224	-2.085711	0.782962	-0.350471	0.034715	5.04264	5.74182	-1.107366
39.099998	-0.101858	-2.064511	0.784127	-0.346517	0.0346	5.14415	5.88634	-1.182941
39.200001	0.023431	-2.087532	0.786219	-0.342804	0.034474	5.1466	5.85969	-1.09963
39.299999	0.093529	-2.075842	0.788648	-0.34027	0.034312	5.15877	5.7961	-0.918115
39.400002	0.059957	-1.986656	0.791213	-0.338966	0.034085	5.15404	5.87896	-0.666049
39.5	0.068058	-1.970335	0.793639	-0.339001	0.033689	5.15387	5.916	-0.308827
39.599998	0.034211	-2.046064	0.796117	-0.340294	0.033492	5.12908	5.82254	0.09845
39.700001	-0.015607	-2.054082	0.797628	-0.342945	0.033337	5.06016	5.7976	0.424734
39.799999	-0.072369	-2.06002	0.797946	-0.346635	0.033067	5.01593	5.76901	0.737143
39.900002	-0.063154	-2.099183	0.797519	-0.351161	0.032941	4.983	5.70489	0.941507
40.0	-0.040764	-2.121587	0.795854	-0.355995	0.032719	5.0162	5.68765	0.998176
40.099998	-0.009766	-2.118155	0.793133	-0.360624	0.032554	5.03678	5.73679	0.9437
40.200001	0.04191	-2.123012	0.789598	-0.364452	0.032251	5.08407	5.75756	0.800785
40.299999	0.033835	-2.130782	0.785506	-0.367146	0.031785	5.05937	5.64836	0.587235
40.400002	0.045504	-2.122964	0.781066	-0.368272	0.031205	5.07566	5.68936	0.252606
40.5	0.007062	-2.12853	0.777096	-0.367306	0.030515	5.04457	5.6702	-0.099327
40.599998	-0.030599	-2.153525	0.773683	-0.364678	0.029998	5.02241	5.78496	-0.492595
40.700001	-0.000575	-2.10655	0.77126	-0.359923	0.02975	5.03266	5.79246	-0.93364
40.799999	0.07187	-2.106853	0.769914	-0.354605	0.029487	5.07951	5.94404	-1.228703
40.900002	0.109244	-2.11055	0.770159	-0.34807	0.0296	5.11113	5.92296	-1.432716
41.0	0.125886	-2.106446	0.771564	-0.341947	0.029754	5.10465	5.78453	-1.486497
41.099998	0.157	-2.108324	0.774393	-0.336308	0.030076	5.10263	5.77618	-1.428932
41.200001	0.115613	-2.083467	0.7778	-0.332596	0.030097	5.11884	5.72651	-1.185096
41.299999	0.009642	-2.054365	0.78191	-0.330259	0.030281	5.10587	5.79567	-0.836147
41.400002	-0.033678	-2.037292	0.786006	-0.330611	0.03028	5.06804	5.80156	-0.419266
41.5	-0.10758	-2.08818	0.790002	-0.332732	0.030417	5.01891	5.75649	0.069863
41.599998	-0.071765	-2.135773	0.792615	-0.336902	0.030426	5.13469	6.03108	0.533228
41.700001	-0.010767	-2.179866	0.793963	-0.342734	0.030454	5.05622	5.91139	0.910549
41.799999	0.059774	-2.212385	0.79353	-0.349638	0.030469	5.01068	5.75777	1.219211
41.900002	0.12159	-2.239132	0.791474	-0.35689	0.030481	4.98493	5.66431	1.391585
42.0	0.181314	-2.289388	0.787624	-0.363799	0.030443	4.97372	5.60608	1.398925
42.099998	0.147682	-2.278039	0.782952	-0.369555	0.030342	5.00858	5.73722	1.262376
42.200001	0.131509	-2.316301	0.777346	-0.373538	0.030166	4.98283	5.71709	0.990112
42.299999	0.056548	-2.332448	0.77141	-0.375062	0.029859	5.00586	5.737	0.532567
42.400002	0.011217	-2.363465	0.765762	-0.374251	0.029749	5.00034	5.7445	0.004523
42.5	-0.059389	-2.433987	0.760884	-0.371137	0.030039	5.00656	5.79877	-0.56341
42.599998	-0.051785	-2.462871	0.757067	-0.36581	0.030277	5.04273	5.76152	-1.059474
42.700001	-0.036693	-2.364374	0.753839	-0.359466	0.030305	5.0979	5.8144	-1.536572
42.799999	-0.044108	-2.314604	0.753216	-0.351933	0.030662	5.13784	5.8508	-1.760038
42.900002	-0.066122	-2.269687	0.754222	-0.344359	0.031009	5.15343	5.85926	-1.850243
43.0	-0.03421	-2.254642	0.756701	-0.337333	0.031183	5.20746	5.98162	-1.760091
43.099998	-0.049687	-2.233109	0.760399	-0.331827	0.031592	5.1748	6.03943	-1.501239
43.200001	0.002657	-2.278467	0.765023	-0.328028	0.032028	5.14747	6.07262	-1.101199
43.299999	-0.009183	-2.253296	0.769503	-0.327015	0.03237	5.08888	6.02401	-0.629253
43.400002	0.072258	-2.334727	0.77419	-0.328342	0.032823	5.09475	6.02605	-0.053917
43.5	0.100237	-2.335194	0.777683	-0.33192	0.033262	5.08538	5.95711	0.452509
43.599998	0.120549	-2.336545	0.779881	-0.337567	0.033804	5.14852	6.10291	0.91175
43.700001	0.120242	-2.359312	0.78046	-0.344517	0.034402	5.04974	5.83571	1.249345
43.799999	0.11557	-2.383768	0.779147	-0.35236	0.034903	4.97626	5.63412	1.485249
43.900002	0.099126	-2.407994	0.776092	-0.359875	0.035289	5.00551	5.66592	1.523128
44.0	0.100345	-2.465811	0.771652	-0.366549	0.035758	5.03748	5.79802	1.413037
44.099998	0.094199	-2.491502	0.766447	-0.371467	0.036335	5.04475	5.9191	1.087929
44.200001	0.086089	-2.522844	0.760887	-0.373974	0.036792	4.93536	5.72405	0.62818
44.299999	0.046722	-2.523127	0.755531	-0.374157	0.037276	4.91653	5.67191	0.103793
44.400002	-0.041853	-2.532691	0.750368	-0.371878	0.037818	4.97083	5.72897	-0.479508
44.5	-0.069542	-2.525658	0.746563	-0.367491	0.038203	5.04361	5.77672	-0.985377
44.599998	-0.073893	-2.440376	0.743361	-0.361658	0.038521	5.10403	5.8098	-1.395409
44.700001	-0.126315	-2.37957	0.741865	-0.355001	0.039005	5.13504	5.83635	-1.686377
44.799999	-0.101994	-2.351022	0.742176	-0.348169	0.039582	5.17655	5.92306	-1.762296
44.900002	-0.050876	-2.35496	0.744031	-0.341854	0.04016	5.19695	6.05217	-1.715464
45.0	0.011941	-2.360187	0.747084	-0.336686	0.040986	5.21307	6.14209	-1.522164
45.099998	0.077421	-2.392903	0.751149	-0.332829	0.041757	5.20352	6.086	-1.139028
45.200001	0.066864	-2.353877	0.755262	-0.331296	0.042714	5.16455	5.98044	-0.712752
45.299999	0.1282	-2.411011	0.759684	-0.331503	0.043745	5.1966	6.10259	-0.170966
45.400002	0.094786	-2.401107	0.762863	-0.333789	0.04483	5.10517	5.88227	0.326818
45.5	0.070764	-2.422452	0.765069	-0.33776	0.045873	5.05359	5.78336	0.745164
45.599998	0.050863	-2.5036	0.766199	-0.342929	0.047013	4.99614	5.69386	1.075726
45.700001	0.015039	-2.542903	0.765667	-0.349174	0.048021	5.02583	5.83817	1.3028
45.799999	0.02672	-2.605466	0.763736	-0.355563	0.049119	5.01164	5.89876	1.306848
45.900002	0.053453	-2.671669	0.760659	-0.361373	0.050081	4.93746	5.72737	1.214994
46.0	0.051115	-2.716185	0.756671	-0.366014	0.051159	4.94719	5.6944	0.968437
46.099998	0.092087	-2.756118	0.752252	-0.368909	0.052136	4.94605	5.73176	0.592498
46.200001	0.05809	-2.806815	0.747855	-0.369667	0.053125	5.03108	5.88848	0.091079
46.299999	0.032295	-2.827794	0.744487	-0.368295	0.054022	5.06165	5.82843	-0.444912
46.400002	0.008729	-2.871701	0.741928	-0.364543	0.054945	5.07067	5.79321	-0.948427
46.5	-0.043132	-2.903189	0.740545	-0.359284	0.055738	5.10071	5.83389	-1.325107
46.599998	-0.071731	-2.895413	0.740602	-0.352826	0.056597	5.15457	5.9175	-1.563323
46.700001	-0.083096	-2.889898	0.741644	-0.346408	0.057293	5.19643	5.92649	-1.607018
46.799999	-0.072244	-2.855005	0.74386	-0.340867	0.058201	5.21219	5.93794	-1.5155
46.900002	-0.037452	-2.830928	0.746669	-0.336747	0.058933	5.16184	5.89962	-1.226378
47.0	-0.001344	-2.827111	0.750011	-0.334172	0.059794	5.13372	5.84502	-0.826126
47.099998	-0.007281	-2.821934	0.753532	-0.333552	0.060414	5.14327	5.913	-0.387005
47.200001	-0.001015	-2.7991	0.756712	-0.334803	0.060915	5.17287	5.87028	0.084998
47.299999	0.015088	-2.780141	0.75893	-0.337947	0.06116	5.14257	5.90176	0.533007
47.400002	0.074456	-2.774216	0.759962	-0.342317	0.061713	5.11192	5.81719	0.874049
47.5	0.146379	-2.780598	0.759746	-0.347855	0.062468	5.07794	5.75809	1.150985
47.599998	0.211523	-2.772555	0.758434	-0.35377	0.063517	5.04334	5.77265	1.248159
47.700001	0.24837	-2.826298	0.755751	-0.359422	0.064548	5.00972	5.67844	1.239863
47.799999	0.216494	-2.841933	0.75201	-0.364274	0.065375	4.93309	5.61485	1.03751
47.900002	0.097339	-2.845443	0.747696	-0.367472	0.065986	4.94456	5.6231	0.70509
48.0	-0.022306	-2.81551	0.743212	-0.368769	0.066318	4.94351	5.55319	0.296243
48.099998	-0.179234	-2.788224	0.739228	-0.367824	0.066769	4.99308	5.64954	-0.189469
48.200001	-0.234516	-2.748747	0.7357	-0.365459	0.066957	5.01672	5.72255	-0.649945
48.299999	-0.206547	-2.704697	0.733509	-0.361173	0.067542	5.05219	5.69365	-1.061217
48.400002	-0.133542	-2.620359	0.73251	-0.35578	0.067945	5.12724	5.79984	-1.351762
48.5	-0.002127	-2.627109	0.73242	-0.349828	0.068478	5.17059	5.80059	-1.50969
48.599998	0.103111	-2.600799	0.733637	-0.3439	0.06875	5.17077	5.87778	-1.477591
48.700001	0.099372	-2.523032	0.735638	-0.338735	0.06891	5.44357	5.77843	-1.326965
48.799999	0.070917	-2.434685	0.738671	-0.334935	0.068985	5.40144	6.00913	-1.004534
48.900002	0.017357	-2.322743	0.741774	-0.333002	0.068898	5.24687	5.93655	-0.607297
49.0	-0.013216	-2.269175	0.744706	-0.333253	0.068906	5.18163	5.77683	-0.160749
49.099998	-0.036779	-2.208972	0.747383	-0.335329	0.069109	5.17497	5.77736	0.256456
49.200001	-0.010609	-2.196222	0.749178	-0.339194	0.069426	5.16262	5.80766	0.618184
49.299999	0.030481	-2.195862	0.749863	-0.344246	0.069655	5.10281	5.68894	0.883814
49.400002	0.06784	-2.185409	0.749275	-0.349974	0.069794	5.12873	5.71581	1.110414
49.5	0.086923	-2.145569	0.747405	-0.355584	0.069758	5.09817	5.65446	1.154235
49.599998	0.135525	-2.121545	0.744487	-0.360607	0.069504	5.09904	5.63701	1.075476
49.700001	0.122825	-2.077997	0.740546	-0.364666	0.06939	5.06515	5.58509	0.871497
49.799999	0.142599	-2.064765	0.736408	-0.367153	0.06976	5.05429	5.64965	0.571694
49.900002	0.128055	-2.035771	0.731993	-0.368039	0.069839	5.04545	5.68787	0.195315
50.0	0.07253	-2.003643	0.727734	-0.367277	0.069918	5.06681	5.70414	-0.245754
50.099998	-0.011966	-1.95146	0.72416	-0.365214	0.06981	5.10657	5.76248	-0.609312
50.200001	-0.083513	-1.808911	0.72125	-0.361616	0.069703	5.18881	5.77565	-0.934884
50.299999	-0.121286	-1.739076	0.719032	-0.357512	0.069474	5.21832	5.7385	-1.135096
50.400002	-0.130887	-1.666269	0.717783	-0.352881	0.069359	5.2981	5.81472	-1.197231
50.5	-0.05541	-1.622969	0.717574	-0.348259	0.069453	5.39803	6.01577	-1.202402
50.599998	0.02035	-1.564036	0.71824	-0.343827	0.069564	5.24713	5.71848	-1.076658
50.700001	0.074245	-1.518641	0.719799	-0.34004	0.069495	5.25055	5.85958	-0.892365
50.799999	0.092512	-1.481371	0.722097	-0.336985	0.069346	5.18522	5.87221	-0.655999
50.900002	0.084984	-1.440437	0.724822	-0.335415	0.069091	5.14388	5.81312	-0.405156
51.0	0.024612	-1.462802	0.728286	-0.335205	0.068899	5.16289	5.81665	-0.121598
51.099998	0.001803	-1.463047	0.731183	-0.336422	0.068742	5.1247	5.7871	0.123974
51.200001	-0.018629	-1.413092	0.733645	-0.338895	0.068761	5.19336	5.77105	0.345454
51.299999	0.007594	-1.396218	0.735182	-0.34257	0.068691	5.14152	5.68829	0.492594
51.400002	0.024825	-1.38418	0.735813	-0.347082	0.068742	5.1353	5.7279	0.653663
51.5	0.039668	-1.360741	0.735125	-0.35213	0.068632	5.06638	5.64858	0.779907
51.599998	0.040616	-1.344754	0.733453	-0.357209	0.0685	5.05631	5.68904	0.805817
51.700001	0.068552	-1.368491	0.730975	-0.361892	0.068455	5.07443	5.72619	0.761583
51.799999	0.05707	-1.338916	0.727353	-0.365863	0.068286	5.10001	5.71752	0.636606
51.900002	0.043493	-1.33382	0.723401	-0.368734	0.06825	5.1508	5.74043	0.454988
52.0	0.042076	-1.31691	0.718985	-0.370121	0.068194	5.16122	5.77661	0.203441
52.099998	0.015868	-1.291001	0.714528	-0.37011	0.068132	5.14432	5.6777	-0.058972
52.200001	0.070512	-1.255184	0.710193	-0.368511	0.06806	5.14774	5.76591	-0.41183
52.299999	0.045099	-1.235756	0.706467	-0.365817	0.067961	5.17016	5.79117	-0.655225
52.400002	0.038597	-1.260646	0.703657	-0.36193	0.067932	5.18522	5.81141	-0.888029
52.5	0.024084	-1.249589	0.70224	-0.35682	0.0679	5.21797	5.74942	-1.101687
52.599998	-0.005845	-1.252739	0.702346	-0.350857	0.067955	5.21429	5.75863	-1.221971
52.700001	-0.027995	-1.265809	0.703932	-0.344703	0.067977	5.19021	5.76601	-1.312013
52.799999	-0.050978	-1.260911	0.706938	-0.338881	0.067839	5.17252	5.78379	-1.297642
52.900002	-0.048778	-1.285908	0.710997	-0.334162	0.067449	5.15789	5.79727	-1.149514
53.0	-0.056973	-1.282121	0.715661	-0.331281	0.067309	5.12689	5.78957	-0.929603
53.099998	-0.004557	-1.352857	0.720303	-0.330195	0.067184	5.13145	5.7354	-0.586202
53.200001	0.01598	-1.446975	0.72501	-0.331547	0.067282	5.12269	5.74043	-0.141509
53.299999	0.101584	-1.488381	0.728606	-0.334648	0.067411	5.1452	5.69696	0.250425
53.400002	0.13053	-1.534529	0.731131	-0.339621	0.067574	5.10622	5.65436	0.632539
53.5	0.117326	-1.561742	0.732584	-0.345655	0.067742	5.06603	5.67277	0.921941
53.599998	0.087738	-1.620963	0.732832	-0.352153	0.067866	5.06944	5.67791	1.113442
53.700001	0.070754	-1.68822	0.732053	-0.358524	0.068047	5.01909	5.611	1.12673
53.799999	0.016342	-1.744233	0.7299	-0.364201	0.06818	5.07295	5.65757	1.04222
53.900002	-0.033874	-1.821386	0.72693	-0.368614	0.068262	5.09861	5.72148	0.830354
54.0	-0.078753	-1.889205	0.723453	-0.371105	0.068088	5.06909	5.63787	0.525693
54.099998	-0.066768	-1.962328	0.720035	-0.371742	0.067898	5.10141	5.71763	0.142855
54.200001	-0.066976	-1.993953	0.716481	-0.37081	0.067625	5.10684	5.73722	-0.230013
54.299999	-0.004528	-2.020273	0.713977	-0.368243	0.067542	5.12777	5.73208	-0.59938
54.400002	0.087612	-2.100732	0.711745	-0.364556	0.067546	5.16297	5.79021	-0.952628
54.5	0.114736	-2.151836	0.710715	-0.360142	0.067909	5.15308	5.7977	-1.153181
54.599998	0.110349	-2.246356	0.710482	-0.355306	0.06778	5.17199	5.72715	-1.292281
54.700001	0.028089	-2.28474	0.711373	-0.350687	0.067731	5.22515	5.88238	-1.23795
54.799999	-0.052584	-2.333388	0.71277	-0.346419	0.067399	5.21167	5.92124	-1.13334
54.900002	-0.124915	-2.355837	0.715259	-0.342772	0.06713	5.15816	5.75327	-0.911659
55.0	-0.121249	-2.366688	0.718451	-0.340003	0.06702	5.17953	5.78925	-0.66242
55.099998	-0.099091	-2.410984	0.721865	-0.338286	0.067039	5.16175	5.75231	-0.423231
55.200001	-0.011588	-2.529871	0.72607	-0.337309	0.06736	5.12505	5.64569	-0.181371
55.299999	0.079157	-2.591357	0.729925	-0.337474	0.067426	5.11384	5.64194	0.00582
55.400002	0.164172	-2.685679	0.733905	-0.338239	0.067756	5.06629	5.57096	0.170161
55.5	0.20655	-2.7504	0.737458	-0.339989	0.067968	5.03616	5.5897	0.283127
55.599998	0.200451	-2.815849	0.740859	-0.342353	0.068098	5.01926	5.63573	0.337049
55.700001	0.140769	-2.878132	0.743827	-0.345215	0.068188	5.00323	5.58113	0.380837
55.799999	0.062615	-2.939825	0.746123	-0.348637	0.068141	4.99842	5.54902	0.32586
55.900002	-0.035035	-2.994945	0.747631	-0.352277	0.068238	5.00341	5.5351	0.301123
56.0	-0.072956	-3.046456	0.748084	-0.356125	0.068244	5.04921	5.61625	0.292217
56.099998	-0.059223	-3.091532	0.747413	-0.359957	0.068335	5.08836	5.67652	0.299945
56.200001	-0.039978	-3.147658	0.74579	-0.363274	0.068477	5.15176	5.7522	0.275213
56.299999	0.013932	-3.180334	0.743525	-0.366054	0.068362	5.16017	5.71634	0.26086
56.400002	0.076259	-3.210085	0.741211	-0.367633	0.068187	5.16945	5.72341	0.179951
56.5	0.098241	-3.2788	0.738622	-0.368041	0.068033	5.16437	5.68166	-0.004716
56.599998	0.100276	-3.305557	0.736735	-0.367027	0.067755	5.20527	5.80316	-0.201197
56.700001	0.087258	-3.3642	0.735178	-0.364814	0.067615	5.15387	5.78625	-0.412473
56.799999	0.052602	-3.379988	0.734688	-0.361385	0.067432	5.11945	5.80702	-0.637627
56.900002	0.014049	-3.399309	0.734877	-0.357161	0.067329	5.14747	5.88741	-0.812423
57.0	-0.021259	-3.41012	0.735808	-0.352808	0.067098	5.1036	5.73872	-0.955453
57.099998	-0.046697	-3.394775	0.73792	-0.348404	0.06706	5.15071	5.71688	-1.024391
57.200001	-0.024038	-3.396096	0.740903	-0.344687	0.067108	5.17129	5.72159	-1.017329
57.299999	-0.024094	-3.35805	0.744182	-0.341926	0.067096	5.15071	5.63851	-0.912772
57.400002	-0.021955	-3.35338	0.747713	-0.340049	0.066878	5.15605	5.67234	-0.693812
57.5	0.003132	-3.343068	0.751353	-0.339248	0.066802	5.18259	5.84898	-0.415326
57.599998	0.013598	-3.329896	0.75446	-0.339614	0.066601	5.12987	5.74268	-0.165588
57.700001	0.006555	-3.282064	0.757654	-0.340627	0.066494	5.07837	5.66121	0.12488
57.799999	-0.006394	-3.246339	0.76038	-0.342543	0.066251	5.07452	5.67984	0.33087
57.900002	0.008363	-3.217572	0.762761	-0.3449	0.06605	5.09458	5.66624	0.460073
58.0	0.073833	-3.224465	0.764775	-0.347798	0.065847	5.10053	5.71966	0.459534
58.099998	0.083859	-3.173788	0.766547	-0.350452	0.06574	5.09134	5.62738	0.353902
58.200001	0.140132	-3.205563	0.767794	-0.353043	0.065656	5.1071	5.62021	0.270806
58.299999	0.142452	-3.197315	0.768964	-0.355208	0.065734	5.13197	5.74129	0.084726
58.400002	0.105565	-3.158857	0.769907	-0.357054	0.0657	5.12812	5.76248	-0.047902
58.5	0.044994	-3.098904	0.770483	-0.358348	0.065444	5.12777	5.73101	-0.165231
58.599998	-0.000971	-3.030822	0.770629	-0.359913	0.065251	5.14905	5.69943	-0.264782
58.700001	-0.049602	-2.965941	0.770258	-0.361241	0.065006	5.16455	5.82318	-0.244208
58.799999	-0.056726	-2.933055	0.769727	-0.362632	0.064889	5.1607	5.80562	-0.217688
58.900002	-0.021555	-2.888466	0.767971	-0.363949	0.064616	5.15168	5.68583	-0.091342
59.0	0.040529	-2.827104	0.765621	-0.364704	0.06446	5.1896	5.78314	-0.003821
59.099998	0.096097	-2.798946	0.762882	-0.365008	0.064279	5.17865	5.74717	0.166229
59.200001	0.149526	-2.793495	0.760247	-0.364377	0.064191	5.18697	5.76526	0.194053
59.299999	0.128708	-2.748502	0.757796	-0.362863	0.064007	5.20343	5.76045	0.127236
59.400002	0.096339	-2.71751	0.756222	-0.360199	0.063769	5.20545	5.81141	-0.065793
59.5	0.027181	-2.653392	0.755629	-0.356546	0.06347	5.12917	5.70874	-0.344191
59.599998	-0.055858	-2.621551	0.756967	-0.351584	0.063273	5.14651	5.76473	-0.736232
59.700001	-0.085823	-2.573112	0.759939	-0.345754	0.063023	5.16113	5.8052	-1.128927
59.799999	-0.089521	-2.475757	0.76454	-0.33941	0.062935	5.1452	5.73197	-1.479395
59.900002	-0.091333	-2.409007	0.770756	-0.333859	0.06276	5.13434	5.74664	-1.706901
60.0	-0.023157	-2.370068	0.778934	-0.328977	0.062804	5.11463	5.7202	-1.743122
60.099998	-0.02622	-2.28049	0.786985	-0.326723	0.062478	5.11437	5.73743	-1.514539
60.200001	0.066424	-2.198767	0.794647	-0.327299	0.062129	5.06366	5.59944	-1.060278
60.299999	0.087341	-2.1203	0.801243	-0.330875	0.061905	5.11498	5.67224	-0.370187
60.400002	0.099043	-2.071824	0.806205	-0.337525	0.06168	5.12129	5.74257	0.426103
60.5	0.148384	-2.009198	0.808718	-0.346435	0.061681	5.13907	5.74107	1.183727
60.599998	0.146835	-1.978961	0.808499	-0.356787	0.061427	5.13977	5.73882	1.766444
60.700001	0.079341	-1.956231	0.805612	-0.367495	0.06124	5.08126	5.67309	2.155854
60.799999	0.030295	-1.935677	0.800939	-0.376885	0.061008	5.13364	5.78561	2.118084
60.900002	0.008803	-1.946854	0.794817	-0.383905	0.060831	5.14169	5.7764	1.824734
61.0	-0.022342	-1.917692	0.787752	-0.387793	0.060649	5.16175	5.75788	1.271289
61.099998	-0.014053	-1.932499	0.781224	-0.387452	0.060424	5.19468	5.8129	0.542627
61.200001	0.006087	-1.857444	0.776107	-0.382744	0.060138	5.1402	5.82896	-0.378951
61.299999	-0.005571	-1.880866	0.77342	-0.37403	0.059954	5.12059	5.7309	-1.348917
61.400002	0.019247	-1.857532	0.775261	-0.361993	0.060022	5.08135	5.68219	-2.290073
61.5	0.017675	-1.7833	0.780303	-0.348509	0.060068	5.09107	5.7278	-3.000385
61.599998	0.013185	-1.70725	0.788936	-0.335279	0.060215	5.14695	5.75959	-3.416753
61.700001	0.022251	-1.612354	0.799836	-0.324101	0.060322	5.21894	5.84277	-3.415061
61.799999	0.021296	-1.525611	0.811911	-0.316555	0.060408	5.22463	5.80744	-2.93236
61.900002	-0.046822	-1.408563	0.823541	-0.314136	0.060334	5.21999	5.78143	-1.974061
62.0	-0.052645	-1.35393	0.833568	-0.317088	0.060361	5.26588	5.79567	-0.569268
62.099998	-0.078606	-1.279724	0.840897	-0.325247	0.060468	5.24284	5.79085	1.06364
62.200001	-0.113534	-1.225215	0.84463	-0.337594	0.060599	5.15833	5.74011	2.53003
62.299999	-0.078096	-1.1803	0.844811	-0.352024	0.060879	5.15352	5.82232	3.46796
62.400002	0.004527	-1.132482	0.842276	-0.36615	0.061121	5.13372	5.73561	3.778771
62.5	0.025801	-1.120798	0.838294	-0.378112	0.06135	5.03905	5.6019	3.041182
62.599998	0.07481	-1.256811	0.833838	-0.385814	0.061654	5.00805	5.56839	1.835549
62.700001	0.096408	-1.311502	0.828195	-0.388048	0.061956	4.93545	5.51037	0.43629
62.799999	0.061062	-1.373933	0.823298	-0.384656	0.062118	4.91268	5.47012	-0.916794
62.900002	0.024653	-1.458495	0.820604	-0.375797	0.062122	4.99492	5.57642	-2.004437
63.0	-0.055247	-1.526568	0.821553	-0.36325	0.062079	5.08319	5.73272	-2.785431
63.099998	-0.088421	-1.566327	0.826687	-0.34925	0.062129	5.02206	5.71549	-3.204576
63.200001	-0.065682	-1.565654	0.835641	-0.336395	0.062353	5.05928	5.59537	-3.292573
63.299999	-0.03999	-1.483956	0.847204	-0.326819	0.06268	5.21972	5.67491	-3.124259
63.400002	0.056202	-1.46776	0.859622	-0.321593	0.063367	5.30756	5.90989	-2.465655
63.5	0.109783	-1.442587	0.870781	-0.322014	0.064023	5.40705	6.0329	-1.334561
63.599998	0.122405	-1.423199	0.878945	-0.327859	0.064482	5.48823	6.15109	0.206211
63.700001	0.031318	-1.393007	0.883388	-0.338338	0.064922	5.44077	6.06148	1.75342
63.799999	-0.041819	-1.4053	0.884279	-0.351654	0.065099	5.40687	6.13332	3.009963
63.900002	-0.091309	-1.409049	0.882699	-0.365226	0.065529	5.27271	5.99093	3.550425
64.0	-0.108684	-1.446112	0.879382	-0.376722	0.065696	5.28409	5.99372	3.2526
64.099998	-0.099519	-1.549846	0.875805	-0.383908	0.06595	5.27402	5.87874	2.131206
64.199997	-0.029803	-1.649496	0.872118	-0.385857	0.066276	5.12479	5.70574	0.601011
64.300003	0.028017	-1.768687	0.869532	-0.38199	0.066586	5.03599	5.64793	-0.91217
64.400002	0.076801	-1.852936	0.868819	-0.372674	0.066608	4.93142	5.65521	-2.170466
64.5	0.078269	-1.914692	0.87138	-0.359372	0.066637	4.82659	5.37281	-3.014772
64.599998	0.041951	-1.978237	0.877745	-0.344635	0.066642	4.68595	5.28203	-3.405869
64.699997	0.017172	-1.986567	0.887924	-0.331011	0.066962	5.30984	5.38051	-3.38589
64.800003	0.01029	-1.959892	0.900597	-0.321314	0.067143	5.26237	6.20183	-3.05338
64.900002	0.023974	-1.940819	0.914299	-0.316463	0.067709	5.01839	6.0876	-2.312149
65.0	0.041274	-1.900953	0.92687	-0.317613	0.068575	5.32306	5.76858	-1.15232
65.099998	0.070832	-1.854538	0.936635	-0.324604	0.06951	5.41493	6.03847	0.336086
65.199997	0.068381	-1.791524	0.942511	-0.336347	0.070423	5.49007	5.96299	1.86683
65.300003	0.001124	-1.766549	0.944636	-0.351205	0.071159	5.71576	6.16061	3.037851
65.400002	-0.097662	-1.765449	0.943865	-0.366128	0.07181	5.5907	6.32344	3.612888
65.5	-0.17903	-1.758307	0.941129	-0.378728	0.072081	5.27568	6.12079	3.3107
65.599998	-0.222703	-1.841568	0.937528	-0.386992	0.072199	5.34829	5.91353	2.277024
65.699997	-0.189553	-1.918077	0.932899	-0.390507	0.072166	5.29977	5.97295	0.783105
65.800003	-0.10214	-2.035815	0.928745	-0.388187	0.072362	5.05552	5.74182	-0.611285
65.900002	0.014213	-2.138023	0.925715	-0.38067	0.072665	4.9591	5.62096	-1.736095
66.0	0.106424	-2.212012	0.925133	-0.369298	0.072959	4.96917	5.60897	-2.572892
66.099998	0.128043	-2.267878	0.928487	-0.355406	0.07323	4.75469	5.41445	-3.011943
66.199997	0.107964	-2.242516	0.935615	-0.34167	0.073391	5.02688	5.21608	-3.19134
66.300003	0.054702	-2.21311	0.946135	-0.329596	0.073792	5.61688	5.96342	-3.10059
66.400002	-0.042896	-2.126595	0.958544	-0.321109	0.073952	5.16762	6.45523	-2.765619
66.5	-0.13844	-2.06438	0.971503	-0.316842	0.074609	5.40661	6.06758	-1.998629
66.599998	-0.165481	-2.004567	0.982998	-0.317923	0.075311	5.52747	6.20012	-0.881243
66.699997	-0.131604	-1.927605	0.991899	-0.323991	0.075893	5.50224	5.95957	0.471224
66.800003	-0.060187	-1.878746	0.997958	-0.334082	0.07662	5.75525	6.13171	1.752314
66.900002	-0.019882	-1.84013	1.00103	-0.346233	0.077116	5.72171	6.35995	2.687885
67.0	0.033332	-1.833723	1.00198	-0.35843	0.07748	5.40206	6.24101	2.92016
67.099998	0.017663	-1.858061	1.001536	-0.368892	0.077833	5.32263	5.77704	2.498266
67.199997	0.044873	-1.949043	1.00022	-0.375996	0.078061	5.38025	5.97434	1.57017
67.300003	0.068871	-2.08767	0.998463	-0.379568	0.078594	5.16429	5.92263	0.485854
67.400002	0.036027	-2.166038	0.996528	-0.37905	0.079255	4.95332	5.55737	-0.511619
67.5	0.005515	-2.23917	0.995047	-0.37508	0.079835	4.92538	5.52247	-1.240212
67.599998	-0.041583	-2.285173	0.994794	-0.368483	0.080216	4.80277	5.46155	-1.730667
67.699997	-0.099251	-2.278566	0.996349	-0.360864	0.080336	4.95586	5.38854	-1.939155
67.800003	-0.120384	-2.24515	0.999596	-0.353423	0.080673	5.59008	5.83324	-1.985108
67.900002	-0.088006	-2.194605	1.003751	-0.34752	0.081041	5.19511	6.44302	-1.802011
68.0	-0.059249	-2.145409	1.008177	-0.343562	0.081472	5.28199	5.87103	-1.411099
68.099998	-0.048935	-2.090138	1.012121	-0.342079	0.081982	5.53176	6.07818	-0.88456
68.199997	-0.009394	-2.08801	1.015542	-0.342153	0.082401	5.70875	6.1513	-0.308961
68.300003	-0.035341	-2.090907	1.018422	-0.343388	0.082657	5.72626	6.12368	0.153998
68.400002	-0.013457	-2.145941	1.021593	-0.344583	0.082849	5.71908	6.45426	0.418275
68.5	-0.044053	-2.205492	1.025316	-0.345642	0.082933	5.50505	6.3456	0.428056
68.599998	-0.057104	-2.245148	1.029962	-0.345689	0.083219	5.38918	5.94051	0.20669
68.699997	-0.004818	-2.297687	1.03541	-0.345063	0.083558	5.46406	5.87071	-0.117099
68.800003	0.012061	-2.3387	1.041415	-0.343953	0.083905	5.28006	5.85658	-0.468183
68.900002	0.031399	-2.386531	1.047362	-0.343459	0.084272	5.22218	5.62171	-0.712413
69.0	0.050414	-2.42083	1.052489	-0.344036	0.084694	5.17129	5.65939	-0.748381
69.099998	0.042236	-2.444752	1.056011	-0.346637	0.084826	5.06533	5.50866	-0.547155
69.199997	0.032411	-2.433564	1.057284	-0.351308	0.084982	4.976	5.52407	-0.04335
69.300003	0.013993	-2.397718	1.055981	-0.357755	0.085151	5.31833	5.48296	0.558668
69.400002	0.022994	-2.35704	1.052547	-0.364981	0.085176	5.26754	6.15109	1.062234
69.5	-0.017016	-2.344418	1.047613	-0.371464	0.085153	5.0909	6.04746	1.315689
69.599998	-0.003256	-2.352506	1.042313	-0.375535	0.085199	5.26684	5.72394	1.128689
69.699997	-0.02962	-2.397844	1.037927	-0.376265	0.085394	5.49585	5.8508	0.644559
69.800003	-0.026013	-2.434904	1.035339	-0.372811	0.085611	5.65524	5.96728	-0.113307
69.900002	-0.047039	-2.468829	1.035429	-0.36556	0.08566	5.57809	6.27698	-0.98583
70.0	-0.098303	-2.44312	1.038545	-0.355791	0.085485	5.42544	6.01095	-1.855317
70.099998	-0.106326	-2.412177	1.044621	-0.344784	0.08518	5.4123	5.92788	-2.579648
70.199997	-0.113414	-2.318236	1.052744	-0.334573	0.085062	5.40468	5.83667	-2.943442
70.300003	-0.03405	-2.242695	1.062007	-0.326743	0.085016	5.30642	5.84759	-2.900683
70.400002	0.026833	-2.182911	1.071167	-0.322738	0.085068	5.25721	5.71966	-2.267479
70.5	0.081495	-2.093368	1.078901	-0.323349	0.0851	5.35118	5.70478	-1.198294
70.599998	0.101082	-2.025348	1.084654	-0.328175	0.085189	5.37053	5.80348	0.128368
70.699997	0.060675	-1.944115	1.087997	-0.336653	0.084991	5.44514	6.08632	1.409585
70.800003	-0.018628	-1.875116	1.089494	-0.346804	0.084678	5.46625	6.04467	2.28921
70.900002	-0.093707	-1.791608	1.089812	-0.356796	0.084453	5.4603	5.80134	2.478735
71.0	-0.141468	-1.749966	1.089751	-0.365133	0.084139	5.4708	5.83924	2.02746
71.099998	-0.196224	-1.742012	1.089032	-0.370985	0.083747	5.41081	5.86782	1.167637
71.199997	-0.115696	-1.799189	1.087352	-0.37397	0.083382	5.38507	5.94726	0.224625
71.300003	-0.027652	-1.825031	1.084582	-0.37416	0.083059	5.34189	5.84213	-0.461281
71.400002	0.077503	-1.826718	1.081432	-0.372018	0.082784	5.26754	5.71731	-0.918412
71.5	0.113071	-1.820533	1.078158	-0.368534	0.082341	5.30029	5.90561	-1.102344
71.599998	0.12187	-1.74358	1.075772	-0.364206	0.082113	5.22629	5.74118	-1.191003
71.699997	0.086157	-1.682051	1.074329	-0.359675	0.081673	5.41817	5.8553	-1.199999
71.800003	-0.001138	-1.624953	1.074185	-0.354761	0.081547	5.51109	6.10666	-1.200821
71.900002	-0.082129	-1.548269	1.07535	-0.349672	0.081343	5.37972	5.99104	-1.208226
72.0	-0.130801	-1.490977	1.078311	-0.343953	0.081453	5.45986	5.91792	-1.307579
72.099998	-0.173014	-1.42877	1.083079	-0.338153	0.08142	5.68502	6.09392	-1.452686
72.199997	-0.184557	-1.405416	1.090211	-0.331925	0.081369	5.68703	6.11908	-1.549648
72.300003	-0.147179	-1.359802	1.099278	-0.326481	0.081244	5.83661	6.3713	-1.628932
72.400002	-0.082858	-1.335993	1.109732	-0.322767	0.08097	5.86358	6.44752	-1.544268
72.5	-0.036097	-1.321292	1.120387	-0.321586	0.080705	5.55934	6.03975	-1.231969
72.599998	0.078142	-1.312827	1.1293	-0.324375	0.08028	5.5124	5.94565	-0.572294
72.699997	0.114551	-1.275373	1.135132	-0.331747	0.079958	5.43245	5.93687	0.370437
72.800003	0.145142	-1.278521	1.13682	-0.343264	0.079614	5.30345	5.81194	1.560906
72.900002	0.102958	-1.229309	1.133564	-0.35881	0.07921	5.17427	5.64472	2.685263
73.0	0.096162	-1.201548	1.126156	-0.374739	0.078644	5.14336	5.59869	3.458717
73.099998	0.014918	-1.170103	1.116292	-0.388929	0.078324	5.03494	5.51915	3.404725
73.199997	-0.093454	-1.223047	1.105731	-0.398029	0.077988	5.48517	5.57685	2.514817
73.300003	-0.131449	-1.280973	1.095976	-0.399775	0.07757	5.42089	6.10923	1.128725
73.400002	-0.106398	-1.327129	1.088665	-0.39393	0.07731	5.18242	5.97734	-0.617583
73.5	-0.093511	-1.373937	1.08554	-0.380804	0.076983	5.36676	5.74086	-2.32789
73.599998	-0.069088	-1.393793	1.087829	-0.36239	0.07656	5.57537	5.82243	-3.837247
73.699997	-0.063923	-1.420402	1.095882	-0.341582	0.076236	5.57563	6.04232	-4.803629
73.800003	-0.037727	-1.421422	1.109152	-0.321341	0.075967	5.46485	6.0951	-5.067358
73.900002	0.013811	-1.384745	1.125797	-0.305392	0.075916	5.44033	6.01481	-4.689399
74.0	0.064472	-1.369876	1.143615	-0.296678	0.075933	5.44996	5.96203	-3.60049
74.099998	0.058652	-1.34368	1.159924	-0.29637	0.075995	5.5773	6.09114	-1.706856
74.199997	0.045921	-1.326805	1.172297	-0.304924	0.076106	5.58185	6.15719	0.74356
74.300003	-0.039712	-1.309968	1.179498	-0.320906	0.076208	5.51915	6.01202	3.134456
74.400002	-0.088357	-1.264478	1.181606	-0.341046	0.076265	5.57196	6.07722	5.027607
74.5	-0.170596	-1.214347	1.180146	-0.361741	0.076394	5.58886	6.09167	5.702779
74.599998	-0.167665	-1.201605	1.17723	-0.379325	0.076259	5.64053	6.25354	5.019945
74.699997	-0.189284	-1.201188	1.174212	-0.391215	0.076387	5.57773	6.11822	2.978256
74.800003	-0.137139	-1.270822	1.170942	-0.395661	0.075991	5.46275	6.0041	0.450828
74.900002	-0.043277	-1.413721	1.167141	-0.393399	0.075776	5.32543	6.00175	-1.859896
75.0	0.021042	-1.518846	1.163478	-0.384822	0.075748	5.13206	5.8447	-3.300152
75.099998	0.080216	-1.589018	1.160701	-0.371708	0.075796	4.91312	5.52504	-3.905843
75.199997	0.052441	-1.666487	1.160177	-0.357812	0.075653	4.80724	5.44293	-3.618375
75.300003	-0.001989	-1.705377	1.162001	-0.345466	0.075498	5.11165	5.43265	-2.823745
75.400002	-0.0464	-1.725226	1.165885	-0.336703	0.075517	5.5928	6.23951	-1.899196
75.5	-0.06416	-1.766363	1.171482	-0.331542	0.075915	5.41677	6.259	-0.893763
75.599998	-0.124709	-1.753757	1.1769	-0.33055	0.076254	5.74483	6.22784	-0.054681
75.699997	-0.095558	-1.733688	1.182022	-0.332092	0.076623	5.97673	6.41529	0.492047
75.800003	-0.134456	-1.708143	1.186843	-0.335501	0.076833	5.94932	6.36209	0.656962
75.900002	-0.121705	-1.72875	1.191436	-0.338729	0.077009	6.16888	6.36102	0.509187
76.0	-0.072577	-1.802628	1.195849	-0.341406	0.076981	6.41295	6.74438	0.137277
76.099998	0.011722	-1.922865	1.200197	-0.342642	0.077308	6.10836	6.94093	-0.159397
76.199997	0.070112	-2.024665	1.203963	-0.3432	0.077619	5.82339	6.30567	-0.313756
76.300003	0.083076	-2.055982	1.20684	-0.343619	0.077768	5.81953	6.24294	-0.370362
76.400002	0.058556	-2.07705	1.208799	-0.345029	0.077638	5.47553	6.22998	-0.271542
76.5	0.04852	-2.080613	1.20928	-0.348388	0.077477	5.17593	5.66367	-0.07825
76.599998	-0.002086	-2.072276	1.207708	-0.353823	0.077406	4.79813	5.36017	0.274363
76.699997	-0.054687	-2.083088	1.203896	-0.360753	0.077402	4.7293	5.18771	0.638976
76.800003	-0.063802	-2.091523	1.198249	-0.367719	0.0774	4.52183	5.26565	0.875834
76.900002	-0.043932	-2.120755	1.192007	-0.373077	0.077454	5.38402	5.14104	0.810007
77.0	-0.090984	-2.155628	1.18628	-0.375225	0.077522	6.37923	6.82103	0.444581
77.099998	-0.082612	-2.192807	1.182417	-0.373283	0.077464	5.32578	6.79041	-0.180751
77.199997	-0.08084	-2.207545	1.181136	-0.367583	0.07721	5.76795	6.03622	-0.988726
77.300003	-0.131908	-2.208234	1.182786	-0.358777	0.076752	5.54875	6.35021	-1.785036
77.400002	-0.085692	-2.233433	1.187166	-0.348586	0.076277	6.20916	6.32526	-2.410429
77.5	-0.053114	-2.244471	1.193297	-0.338822	0.075892	6.10232	7.09284	-2.737189
77.599998	0.031407	-2.232808	1.199908	-0.331299	0.075586	5.58509	6.18738	-2.651671
77.699997	0.117461	-2.216721	1.205853	-0.327515	0.075524	5.52466	6.0193	-1.991329
77.800003	0.211742	-2.205206	1.210027	-0.32814	0.075581	5.48061	6.00485	-0.833868
77.900002	0.213341	-2.177207	1.211824	-0.333087	0.075704	5.35126	5.98162	0.523623
78.0	0.13045	-2.151649	1.211488	-0.341134	0.075443	5.59026	6.20087	1.66046
78.099998	-0.039778	-2.121602	1.210048	-0.349666	0.075276	5.78047	6.04296	2.23276
78.199997	-0.177495	-2.101191	1.208586	-0.357029	0.074888	5.628	6.24604	2.051838
78.300003	-0.290727	-2.11043	1.207998	-0.361726	0.074437	5.61644	6.4518	1.265124
78.400002	-0.296463	-2.141638	1.207648	-0.363521	0.07384	5.62161	6.04189	0.201291
78.5	-0.196656	-2.177951	1.207039	-0.36255	0.073611	5.64876	6.13995	-0.653101
78.599998	-0.050396	-2.156256	1.205823	-0.359406	0.073374	5.47877	6.10099	-1.241367
78.699997	0.121444	-2.161774	1.204198	-0.355176	0.073085	5.4363	6.09531	-1.386621
78.800003	0.250031	-2.147385	1.202091	-0.351588	0.072715	5.47299	6.03343	-1.301453
78.900002	0.252337	-2.107893	1.200005	-0.349297	0.072303	5.27682	5.74535	-1.010648
79.0	0.154216	-2.068164	1.197914	-0.34833	0.071663	5.41721	5.84085	-0.700803
79.099998	-0.025029	-2.002227	1.196352	-0.348037	0.07098	5.51862	6.00239	-0.417157
79.199997	-0.193226	-1.934312	1.196088	-0.347837	0.070444	5.51091	6.14563	-0.36663
79.300003	-0.323062	-1.847471	1.197545	-0.346768	0.070031	5.5639	6.0936	-0.646277
79.400002	-0.313305	-1.842781	1.201	-0.344818	0.069911	5.70131	6.13899	-0.972162
79.5	-0.220691	-1.876444	1.205992	-0.342227	0.069952	5.80578	6.26499	-1.192605
79.599998	-0.038273	-1.883391	1.211936	-0.34016	0.070098	5.82759	6.22624	-1.274234
79.699997	0.125447	-1.907378	1.216719	-0.339637	0.070023	5.90115	6.42654	-1.022501
79.800003	0.235132	-1.888076	1.219705	-0.341718	0.069838	5.78345	6.27934	-0.495349
79.900002	0.271999	-1.886018	1.219619	-0.346962	0.069548	5.65217	6.12282	0.291972
80.0	0.190978	-1.881824	1.216047	-0.354897	0.069198	5.51722	6.01363	1.228991
80.099998	0.051928	-1.909025	1.209352	-0.36452	0.068667	5.3517	5.92595	1.971676
80.199997	-0.104045	-1.928842	1.2011	-0.373121	0.068145	5.23014	5.79824	2.247795
80.300003	-0.200633	-1.917215	1.192914	-0.378284	0.067461	5.16394	5.77458	1.709029
80.400002	-0.216547	-1.981928	1.188028	-0.377865	0.067309	5.4349	5.87103	0.581898
80.5	-0.173323	-1.990782	1.186071	-0.371607	0.06721	5.83556	6.38853	-0.780084
80.599998	-0.069986	-1.97842	1.187523	-0.360775	0.066975	5.4285	6.18845	-2.116249
80.699997	0.006014	-2.008032	1.192936	-0.347103	0.066864	5.51538	5.85915	-3.070772
80.800003	0.079279	-1.995221	1.200808	-0.333526	0.066712	5.72364	5.94726	-3.585629
80.900002	0.143694	-2.023306	1.210003	-0.322845	0.066828	5.80754	6.20204	-3.41812
81.0	0.152345	-1.997795	1.217174	-0.318063	0.066625	5.64175	6.45598	-2.435956
81.099998	0.093631	-1.990146	1.221504	-0.320023	0.066593	5.45662	6.14359	-0.70853
81.199997	0.008264	-1.966129	1.222201	-0.327862	0.066342	5.38437	6.06866	1.222798
81.300003	-0.114807	-1.940181	1.220191	-0.339105	0.06603	5.44243	6.10388	2.714731
81.400002	-0.218239	-1.895429	1.218233	-0.350222	0.065903	5.57747	6.06191	3.186229
81.5	-0.211033	-1.851553	1.218791	-0.358054	0.065666	5.6273	6.04971	2.462359
81.599998	-0.164814	-1.83857	1.222543	-0.361677	0.065572	5.60926	6.12743	0.790095
81.699997	-0.109338	-1.908163	1.228085	-0.361567	0.065548	5.66382	6.13439	-1.019171
81.800003	-0.034494	-1.984748	1.233495	-0.358486	0.065465	5.71138	6.18192	-2.276705
81.900002	0.058673	-2.071515	1.236931	-0.354723	0.065135	5.53412	6.12732	-2.611635
82.0	0.082385	-2.076154	1.237167	-0.353108	0.064573	5.44444	5.93195	-2.04326
82.099998	0.138132	-2.105113	1.233604	-0.355835	0.064	5.36878	5.99436	-0.592081
82.199997	0.184599	-2.158281	1.22597	-0.363063	0.063657	5.17672	5.89073	1.240658
82.300003	0.11005	-2.198149	1.21486	-0.373119	0.063443	5.17637	5.91878	2.760223
82.400002	0.074708	-2.219901	1.204363	-0.381274	0.063656	5.28812	5.77008	3.110837
82.5	-0.033778	-2.21894	1.196818	-0.384292	0.063597	5.72863	6.32751	2.159361
82.599998	-0.17813	-2.211783	1.195614	-0.379487	0.063772	5.67407	6.38211	-0.01357
82.699997	-0.281574	-2.218158	1.201302	-0.367299	0.0639	5.7796	6.31616	-2.525795
82.800003	-0.326545	-2.200076	1.212829	-0.349193	0.064168	5.98146	6.53327	-4.631684
82.900002	-0.288055	-2.212224	1.228242	-0.32866	0.063935	6.00931	6.34667	-5.850148
83.0	-0.211451	-2.192105	1.245724	-0.310083	0.063817	6.12623	6.77532	-5.74761
83.099998	-0.057358	-2.167844	1.262678	-0.298518	0.063402	5.94669	6.83494	-4.36429
83.199997	0.170659	-2.220098	1.277042	-0.297252	0.063532	5.64718	6.29218	-1.678925
83.300003	0.300178	-2.208097	1.286119	-0.307261	0.063339	5.48736	5.98301	1.652755
83.400002	0.3606	-2.210682	1.288846	-0.326141	0.063201	5.27236	5.98483	4.849525
83.5	0.236151	-2.259968	1.286844	-0.349685	0.063234	5.04799	5.62813	6.836132
83.599998	0.103649	-2.251727	1.283769	-0.371664	0.063123	5.25992	5.89501	6.942839
83.699997	-0.074906	-2.263447	1.282839	-0.387477	0.063247	5.39339	5.7369	5.161105
83.800003	-0.225769	-2.246274	1.284226	-0.395277	0.063515	6.23692	6.37676	1.932551
83.900002	-0.359161	-2.273063	1.286035	-0.39515	0.063455	5.60541	6.75615	-1.724921
84.0	-0.347944	-2.363235	1.286868	-0.387436	0.06327	5.29872	5.91664	-4.464147
84.099998	-0.252831	-2.426507	1.287046	-0.373296	0.063062	5.67433	5.97809	-5.80602
84.199997	-0.110853	-2.511142	1.28808	-0.356993	0.06299	5.96754	6.4473	-5.64058
84.300003	0.024586	-2.556372	1.290962	-0.341854	0.062873	5.48035	6.27623	-4.431439
84.400002	0.146764	-2.568729	1.296355	-0.330751	0.06313	5.18539	5.62588	-2.835101
84.5	0.186802	-2.60864	1.304542	-0.324557	0.063449	5.11708	5.72876	-1.235965
84.599998	0.144588	-2.60715	1.314307	-0.323151	0.063674	4.86916	5.63573	0.095363
84.699997	0.035194	-2.614312	1.324657	-0.326377	0.064106	5.53141	5.83175	1.055702
84.800003	-0.084808	-2.646756	1.334002	-0.333291	0.064604	6.70992	7.44933	1.582053
84.900002	-0.164656	-2.663799	1.340982	-0.342565	0.064916	5.90063	6.78666	1.737276
85.0	-0.210933	-2.683527	1.344546	-0.35302	0.065311	6.33641	6.88237	1.642391
85.099998	-0.205463	-2.661791	1.344065	-0.362821	0.065388	5.98164	6.44409	1.391616
85.199997	-0.144176	-2.666071	1.340183	-0.370126	0.065341	6.86966	7.18737	1.018985
85.300003	-0.021314	-2.730613	1.334242	-0.374017	0.065228	6.93797	7.64031	0.553648
85.400002	0.079259	-2.777703	1.328386	-0.373322	0.064945	6.07096	6.36123	-0.031239
85.5	0.074502	-2.790526	1.324695	-0.367967	0.064659	5.64613	6.17143	-0.710745
85.599998	-0.015397	-2.763153	1.325614	-0.358859	0.064405	4.97276	5.56218	-1.547582
85.699997	-0.027127	-2.768019	1.33173	-0.34702	0.064445	4.4163	5.21233	-2.558083
85.800003	-0.073015	-2.717768	1.340744	-0.335445	0.064742	4.29562	4.8871	-3.236933
85.900002	-0.08589	-2.630905	1.350224	-0.326443	0.064967	4.26689	5.2467	-3.351331
86.0	-0.049846	-2.545019	1.35837	-0.32186	0.065426	5.22016	5.28856	-2.696564
86.099998	-0.019437	-2.441111	1.363318	-0.323184	0.065809	7.05742	7.63945	-1.270301
86.199997	0.048519	-2.349476	1.364585	-0.330015	0.066031	5.81761	7.13651	0.601513
86.300003	0.038238	-2.246705	1.362753	-0.340797	0.066372	5.87786	6.14905	2.284203
86.400002	0.026283	-2.202035	1.359584	-0.352929	0.066584	6.06142	6.24915	3.26601
86.5	0.015643	-2.143196	1.357378	-0.363095	0.066886	7.05007	7.22569	3.133775
86.599998	0.011135	-2.096869	1.356943	-0.369614	0.067172	6.2258	7.08095	1.998228
86.699997	-0.060229	-2.10195	1.357566	-0.372297	0.067351	5.87269	6.25868	0.248013
86.800003	-0.101796	-2.180298	1.357955	-0.371048	0.067702	5.76454	6.39313	-1.314334
86.900002	-0.091374	-2.230946	1.356589	-0.367208	0.067808	5.48394	6.18235	-2.222955
87.0	-0.044294	-2.273035	1.353518	-0.361736	0.067775	5.3757	5.92874	-2.31802
87.099998	-0.013126	-2.244507	1.349618	-0.356271	0.067622	5.29294	5.784	-1.893624
87.199997	0.014544	-2.229341	1.346109	-0.351802	0.067731	5.40293	5.86322	-1.22306
87.300003	0.066942	-2.192977	1.344133	-0.348409	0.067902	5.4934	5.92756	-0.680096
87.400002	0.020773	-2.144116	1.34464	-0.345491	0.06815	5.72679	6.13428	-0.458489
87.5	-0.028149	-2.097167	1.348023	-0.342361	0.068229	5.6358	6.3896	-0.668358
87.599998	-0.133859	-2.089219	1.354106	-0.338661	0.068253	5.74483	6.37451	-1.167489
87.699997	-0.194456	-2.102984	1.361627	-0.334621	0.068155	6.09058	6.65702	-1.663154
87.800003	-0.197781	-2.130578	1.369136	-0.33131	0.068016	6.17203	6.72778	-1.768725
87.900002	-0.094782	-2.15496	1.375642	-0.329385	0.068185	6.16283	6.76033	-1.510205
88.0	0.016437	-2.181824	1.38032	-0.330615	0.068384	6.11931	6.79833	-0.823025
88.099998	0.129914	-2.186858	1.382592	-0.335008	0.06872	6.04058	6.61795	0.116951
88.199997	0.196235	-2.189359	1.382523	-0.342787	0.068876	5.95125	6.4898	1.134912
88.300003	0.210579	-2.199496	1.380094	-0.353156	0.068848	5.77916	6.32323	1.952621
88.400002	0.10823	-2.185588	1.375244	-0.364701	0.068828	5.58378	6.09927	2.33356
88.5	0.007403	-2.16625	1.368217	-0.375228	0.06872	5.38962	5.95443	2.236334
88.599998	-0.108617	-2.179973	1.359028	-0.383476	0.068647	5.40302	5.90197	1.660609
88.699997	-0.159853	-2.228253	1.348168	-0.38709	0.06875	5.16586	5.82222	0.819286
88.800003	-0.156095	-2.263446	1.336922	-0.385241	0.069112	5.75595	5.78946	-0.136063
88.900002	-0.091967	-2.311057	1.328036	-0.376789	0.06946	5.99337	6.84683	-1.182377
89.0	-0.077529	-2.288606	1.324947	-0.362248	0.069811	5.49725	6.52096	-2.41009
89.099998	-0.099022	-2.221933	1.33065	-0.343151	0.070128	5.69579	6.09713	-3.707071
89.199997	-0.081166	-2.144164	1.345753	-0.322548	0.070469	6.17474	6.49815	-4.938632
89.300003	-0.063259	-2.085408	1.367655	-0.304649	0.070677	6.16029	6.77189	-5.614903
89.400002	-0.295989	-1.998227	1.392298	-0.293592	0.070584	5.76541	6.51582	-5.758034
89.5	-0.206811	-1.968897	1.41368	-0.29156	0.070878	5.75061	6.13653	-4.086258
89.599998	0.037779	-1.954468	1.427247	-0.300782	0.071732	5.69596	6.42215	-0.3212
89.699997	0.048408	-1.90821	1.432377	-0.322408	0.071914	5.8494	6.36605	3.86851
89.800003	0.066038	-1.859123	1.427262	-0.350803	0.071877	5.94118	6.4564	7.62305
89.900002	0.161863	-1.891992	1.417105	-0.379068	0.072101	5.82899	6.4245	9.568015
90.0	0.138983	-1.892729	1.410056	-0.399946	0.072409	5.99442	6.45276	8.485212
90.099998	-0.036153	-1.824589	1.410655	-0.409605	0.072379	6.09662	6.4989	4.752764
90.199997	-0.123202	-1.831202	1.418736	-0.407314	0.072516	5.88723	6.24626	-0.447589
90.300003	-0.197447	-1.918139	1.429657	-0.395898	0.072719	5.7676	6.12389	-5.537509
90.400002	-0.172516	-1.94088	1.439591	-0.377622	0.073054	5.6097	6.15655	-8.855913
90.5	-0.089614	-2.016815	1.448073	-0.355895	0.073511	5.26299	5.96331	-9.587328
90.599998	-0.036198	-2.077793	1.455085	-0.336722	0.073685	5.20081	5.83678	-7.660802
90.699997	-0.002008	-2.090373	1.461361	-0.324691	0.073683	5.24223	5.68658	-4.290752
90.800003	-0.02269	-2.125959	1.467519	-0.320137	0.0737	5.73248	6.23609	-0.666005
90.900002	-0.104191	-2.162135	1.47358	-0.322757	0.073654	5.71024	6.46764	2.37156
91.0	-0.217537	-2.150501	1.481109	-0.330769	0.07365	5.77408	6.24765	4.210691
91.099998	-0.197177	-2.113587	1.491435	-0.340032	0.073829	6.18595	6.55564	4.686292
91.199997	-0.121086	-2.097323	1.503823	-0.349901	0.074306	6.524	6.95442	3.8052
91.300003	-0.059207	-2.10147	1.515234	-0.358887	0.074832	6.75853	7.16638	2.069743
91.400002	0.032046	-2.096238	1.522141	-0.365857	0.075163	6.83559	7.27301	0.079217
91.5	0.010758	-2.135386	1.523278	-0.370157	0.075389	6.77438	7.46678	-1.50546
91.599998	-0.023135	-2.243136	1.519034	-0.371564	0.075387	6.70948	7.2182	-2.072235
91.699997	-0.080463	-2.352176	1.512012	-0.36991	0.075183	6.6558	6.96534	-1.706245
91.800003	-0.181278	-2.384301	1.506082	-0.365593	0.074922	6.35401	6.84501	-1.174181
91.900002	-0.248434	-2.367492	1.505431	-0.357646	0.074753	5.5688	5.99393	-1.103701
92.0	-0.300609	-2.302465	1.512775	-0.346925	0.074816	4.77168	5.31585	-1.786419
92.099998	-0.250774	-2.323123	1.527521	-0.335078	0.07527	3.98367	4.57001	-2.805176
92.199997	-0.162738	-2.320199	1.544833	-0.325331	0.075686	4.48583	5.08002	-3.532946
92.300003	-0.012251	-2.342031	1.561345	-0.319488	0.076284	4.30289	4.90059	-3.501693
92.400002	0.139913	-2.338241	1.57346	-0.319983	0.076791	7.51921	7.20289	-2.417989
92.5	0.240184	-2.317167	1.579629	-0.326625	0.077274	7.46649	9.28604	-0.308978
92.599998	0.260757	-2.285628	1.580031	-0.338662	0.077453	6.59134	7.06918	2.071619
92.699997	0.144153	-2.239057	1.57676	-0.35316	0.077447	5.82514	6.10505	3.976787
92.800003	0.0161	-2.215117	1.574054	-0.366333	0.077465	7.32033	6.97904	4.59887
92.900002	-0.187792	-2.195356	1.574584	-0.375968	0.077526	8.8347	9.48013	3.718039
93.0	-0.249705	-2.175012	1.57796	-0.380232	0.077319	6.53941	7.03085	1.6597
93.099998	-0.325315	-2.188372	1.581699	-0.381011	0.077013	6.34569	6.71258	-0.820093
93.199997	-0.239098	-2.28165	1.582692	-0.378793	0.0768	5.52747	5.97563	-2.671618
93.300003	-0.115815	-2.363502	1.578968	-0.374053	0.076531	5.65401	5.86226	-3.193471
93.400002	0.061109	-2.368821	1.571484	-0.368225	0.076075	5.26518	5.67513	-2.566413
93.5	0.155292	-2.318315	1.562706	-0.362541	0.075622	5.53815	5.74043	-1.467336
93.599998	0.183266	-2.308945	1.555815	-0.356932	0.075358	5.30607	5.84192	-0.502071
93.699997	0.069611	-2.265602	1.553542	-0.351066	0.075174	6.42425	6.59279	-0.189749
93.800003	-0.093551	-2.224066	1.557167	-0.344014	0.074921	5.95887	6.86663	-0.678185
93.900002	-0.27596	-2.193663	1.566069	-0.33603	0.074898	6.08901	6.65552	-1.710395
94.0	-0.352914	-2.204649	1.577477	-0.328327	0.074936	6.69416	7.07999	-2.72496
94.099998	-0.36345	-2.21113	1.588191	-0.322105	0.074906	6.44544	7.00313	-3.135043
94.199997	-0.253971	-2.198941	1.596377	-0.318704	0.074979	6.74662	6.92251	-2.678186
94.300003	-0.089379	-2.128291	1.601112	-0.31939	0.074788	6.85311	7.04177	-1.504561
94.400002	0.041875	-2.090528	1.60332	-0.32386	0.074476	6.7115	6.939	0.098888
94.5	0.107705	-2.048082	1.604206	-0.331914	0.074013	6.81948	7.00163	1.548481
94.599998	0.126967	-2.022518	1.605448	-0.341439	0.073423	6.6939	6.8586	2.328367
94.699997	0.100112	-1.977183	1.608039	-0.351257	0.07298	6.32047	6.77735	2.313412
94.800003	0.036355	-1.947046	1.611329	-0.359551	0.072772	6.05678	6.50715	1.530139
94.900002	-0.017911	-1.920205	1.612867	-0.366876	0.072453	5.5907	6.22752	0.374393
95.0	-0.094829	-1.964766	1.610336	-0.373202	0.072207	5.44313	6.06951	-0.483496
95.099998	-0.085277	-2.02303	1.602251	-0.378529	0.071896	5.4116	6.05645	-0.648022
95.199997	-0.105142	-2.069451	1.589305	-0.382456	0.071517	5.89047	6.05377	-0.173421
95.300003	-0.067078	-2.093722	1.574288	-0.384327	0.07083	6.82027	7.34259	0.365705
95.400002	-0.053683	-2.06597	1.56098	-0.382623	0.070383	5.93522	6.76804	0.390279
95.5	-0.069556	-2.021834	1.552296	-0.377019	0.069855	6.40962	6.12068	-0.226981
95.599998	-0.044184	-1.996517	1.549883	-0.367439	0.069708	7.11085	7.26669	-1.359696
95.699997	-0.043042	-1.98463	1.552077	-0.355058	0.069461	6.47443	7.14733	-2.592247
95.800003	-0.028876	-1.968353	1.556954	-0.341419	0.069301	6.26153	6.6703	-3.536748
95.900002	-0.005035	-1.944982	1.561944	-0.328845	0.069155	6.37205	6.98536	-3.83565
96.0	-0.014526	-1.947702	1.565894	-0.320293	0.069043	6.27151	6.8844	-3.271656
96.099998	-0.001329	-1.931253	1.5681	-0.316237	0.068737	6.79233	7.12891	-2.066061
96.199997	-0.016871	-1.927284	1.569226	-0.316991	0.068542	6.63382	7.15611	-0.528663
96.300003	-0.05359	-1.885894	1.570291	-0.321285	0.068164	6.66955	6.86021	0.782616
96.400002	-0.057444	-1.85241	1.572889	-0.328015	0.067865	7.13405	7.40939	1.54936
96.5	-0.088787	-1.801443	1.577327	-0.335318	0.067576	6.79391	7.06661	1.532193
96.599998	-0.068789	-1.776884	1.582045	-0.342993	0.067224	6.57777	6.87091	0.990358
96.699997	-0.007944	-1.800286	1.584679	-0.350735	0.067149	6.35462	6.86481	0.288975
96.800003	0.07203	-1.866112	1.582254	-0.359256	0.067	5.94258	6.58829	-0.011577
96.900002	0.073986	-1.98615	1.573889	-0.367975	0.066898	5.82365	6.23898	0.277799
97.0	0.0962	-2.066709	1.560179	-0.376447	0.066516	5.66417	6.26521	0.930679
97.099998	0.017744	-2.116281	1.543627	-0.383195	0.065733	6.12491	6.45298	1.402874
97.199997	-0.086417	-2.117718	1.527919	-0.386055	0.065099	6.07447	6.92326	1.307313
97.300003	-0.224212	-2.064006	1.516102	-0.384122	0.064632	5.87295	6.45244	0.434178
97.400002	-0.19553	-2.062753	1.510457	-0.37575	0.064273	6.40936	6.6794	-0.99214
97.5	-0.16332	-2.06984	1.510418	-0.36282	0.064248	6.18473	6.80979	-2.525129
97.599998	-0.096653	-2.090153	1.51464	-0.347226	0.064485	6.19611	6.68357	-3.825533
97.699997	0.002107	-2.09049	1.521071	-0.331594	0.064658	6.49492	7.0057	-4.407422
97.800003	0.063096	-2.066306	1.527954	-0.319356	0.064922	6.62366	7.13587	-4.193851
97.900002	0.045734	-2.029786	1.533746	-0.313035	0.065036	6.52776	7.10204	-3.022299
98.0	0.015972	-2.00205	1.536893	-0.314085	0.064733	6.61324	7.13266	-0.98573
98.099998	-0.096135	-1.981316	1.536426	-0.322962	0.064395	6.81852	7.39708	1.335977
98.199997	-0.244015	-1.937666	1.53227	-0.337661	0.063837	6.70274	7.29581	3.343637
98.300003	-0.211083	-1.89471	1.525432	-0.354389	0.063285	6.63846	7.07453	4.468867
98.400002	-0.164007	-1.841571	1.517746	-0.370201	0.062724	6.46909	7.06447	4.340251
98.5	-0.111673	-1.834225	1.51068	-0.38124	0.062437	6.19672	6.8525	2.887175
98.599998	0.015619	-1.814242	1.504169	-0.385301	0.061973	6.07964	6.57919	0.657217
98.699997	0.084468	-1.852923	1.498067	-0.382794	0.061469	6.00073	6.41262	-1.582482
98.800003	0.107702	-1.890853	1.492988	-0.372998	0.061174	5.97481	6.2758	-3.177934
98.900002	0.104832	-1.884526	1.489895	-0.358604	0.060816	6.17509	6.46561	-4.037828
99.0	0.050581	-1.914071	1.490437	-0.342786	0.060707	5.7965	6.53081	-4.026535
99.099998	-0.03382	-1.895594	1.493937	-0.329583	0.060635	5.88154	6.48905	-3.545687
99.199997	-0.108627	-1.870615	1.499243	-0.321735	0.060814	5.95904	6.54065	-2.64134
99.300003	-0.114016	-1.833324	1.50436	-0.320389	0.061123	5.86069	6.71215	-1.256438
99.400002	-0.109903	-1.756049	1.506911	-0.326102	0.061404	5.99801	6.64471	0.357689
99.5	-0.070215	-1.687099	1.506017	-0.337225	0.061804	6.44675	6.91406	1.951275
99.599998	-0.056996	-1.603689	1.50134	-0.351917	0.062132	6.47644	6.98653	3.085127
99.699997	-0.061987	-1.522275	1.493686	-0.366878	0.062367	6.49229	6.96641	3.484046
99.800003	-0.090622	-1.467692	1.484475	-0.378856	0.062301	6.78173	7.17323	3.028256
99.900002	-0.142524	-1.425611	1.474861	-0.385453	0.061932	6.98763	7.57854	1.757549
100.0	-0.194899	-1.507246	1.465688	-0.3855	0.061142	6.70747	7.49322	-0.024211
100.099998	-0.15227	-1.603807	1.457849	-0.378528	0.060581	6.55929	7.14379	-1.68492
100.199997	-0.045749	-1.68249	1.453165	-0.365064	0.060409	6.29534	7.10451	-3.020438
100.300003	0.070201	-1.73535	1.453869	-0.347242	0.06064	5.91972	6.66783	-3.971278
100.400002	0.166282	-1.764187	1.460901	-0.328745	0.06077	5.45942	6.07936	-4.501857
100.5	0.182581	-1.760076	1.473637	-0.313066	0.061291	5.17182	5.63766	-4.565659
100.599998	0.169501	-1.77221	1.488761	-0.303992	0.062016	5.13477	5.63048	-3.970924
100.699997	0.088682	-1.764396	1.50212	-0.303913	0.062658	5.32981	5.51519	-2.388871
100.800003	-0.053275	-1.754237	1.509603	-0.314964	0.062944	6.89331	7.06372	0.338351
100.900002	-0.224632	-1.756208	1.508731	-0.336332	0.063123	6.21801	7.77616	3.61901
101.0	-0.266608	-1.72695	1.498622	-0.363551	0.06305	6.2413	6.84661	6.54703
101.099998	-0.292116	-1.677565	1.482733	-0.39117	0.062998	6.36916	6.91834	7.801704
101.199997	-0.147322	-1.658996	1.467436	-0.410746	0.063174	6.96862	7.37353	6.821984
101.300003	-0.038358	-1.638487	1.45753	-0.417877	0.063292	6.85582	7.89981	3.580171
101.400002	0.017702	-1.732582	1.454578	-0.41202	0.063457	6.26565	6.95217	-0.922356
101.5	0.069386	-1.843612	1.457784	-0.394714	0.063718	6.23394	6.82178	-5.242186
101.599998	0.103307	-1.931055	1.46627	-0.368743	0.064339	5.85308	6.47407	-8.260308
101.699997	0.054865	-1.923118	1.478895	-0.339402	0.064778	5.45583	5.98729	-9.43453
101.800003	-0.094415	-1.934058	1.494878	-0.312703	0.065108	5.22244	5.77758	-8.45905
101.900002	-0.109761	-1.972467	1.511519	-0.295957	0.065108	5.24214	5.77715	-5.621771
102.0	-0.131804	-1.966721	1.526316	-0.292571	0.065222	5.20019	5.907	-1.811787
102.099998	-0.076829	-1.990334	1.537579	-0.301287	0.065597	6.27948	6.22838	2.378941
102.199997	-0.023091	-1.93249	1.542359	-0.31998	0.066032	6.32371	7.63753	5.785419
102.300003	0.052372	-1.912645	1.544237	-0.342506	0.066707	6.15407	7.13908	7.541502
102.400002	0.096537	-1.852848	1.547722	-0.362375	0.067457	6.56472	6.83826	7.189328
102.5	0.071509	-1.80291	1.555666	-0.376469	0.068139	6.77753	6.98814	4.909085
102.599998	-0.053423	-1.80051	1.566791	-0.383278	0.06867	7.1831	7.48872	1.312823
102.699997	-0.199643	-1.798714	1.577263	-0.383569	0.068685	6.84409	7.90473	-2.657731
102.800003	-0.39827	-1.892431	1.58374	-0.378722	0.068166	6.45867	7.16231	-5.434786
102.900002	-0.408041	-1.974985	1.585114	-0.370942	0.067589	6.36032	7.04413	-5.944143
103.0	-0.29868	-2.107077	1.582194	-0.364997	0.067119	5.91981	6.83869	-4.280414
103.099998	-0.141245	-2.173936	1.575575	-0.362484	0.066521	5.33208	5.88549	-1.672853
103.199997	0.061786	-2.238891	1.567355	-0.362251	0.066307	4.62998	5.17219	0.778904
103.300003	0.164312	-2.271967	1.559888	-0.363787	0.066258	4.39151	4.53618	2.368505
103.400002	0.229151	-2.329726	1.556574	-0.364273	0.066399	4.42243	4.99416	2.629126
103.5	0.202741	-2.340113	1.559509	-0.362058	0.066617	5.4278	4.95648	1.556611
103.599998	0.051917	-2.334769	1.567516	-0.357797	0.066886	8.3906	8.71352	-0.566337
103.699997	-0.134423	-2.352901	1.577725	-0.350892	0.067162	6.985	8.90172	-2.745234
103.800003	-0.309918	-2.348487	1.586846	-0.342396	0.067261	7.7463	8.04272	-4.044388
103.900002	-0.38086	-2.313068	1.593717	-0.332843	0.067421	6.34438	7.26198	-4.17738
104.0	-0.343666	-2.269602	1.598837	-0.325415	0.067248	7.9359	7.7494	-3.264194
104.099998	-0.212075	-2.225213	1.603246	-0.32203	0.067121	9.63331	10.72345	-1.734334
104.199997	-0.066732	-2.182657	1.60769	-0.32358	0.067178	7.60206	8.15834	-0.021825
104.300003	0.072116	-2.124757	1.612274	-0.32932	0.067312	6.87308	7.24881	1.448777
104.400002	0.141073	-2.060819	1.61669	-0.338508	0.067294	5.26728	5.71174	2.310089
104.5	0.157838	-1.993351	1.620129	-0.349285	0.067279	5.04115	5.25194	2.472763
104.599998	0.094455	-1.932088	1.62142	-0.359999	0.067123	4.47033	5.05753	2.009831
104.699997	-0.002294	-1.877593	1.619504	-0.369879	0.066911	4.91303	5.4774	1.193818
104.800003	-0.154167	-1.856473	1.614295	-0.376783	0.066531	4.88343	5.71838	0.239618
104.900002	-0.219645	-1.918066	1.607143	-0.379746	0.066118	6.88726	6.74491	-0.541965
105.0	-0.219571	-2.00839	1.600567	-0.377396	0.065891	6.59301	8.2564	-1.174146
105.099998	-0.126959	-2.04637	1.596952	-0.370601	0.065726	5.81261	6.27152	-1.688478
105.199997	-0.053985	-2.022094	1.596993	-0.361711	0.065519	7.95911	7.96714	-2.159956
105.300003	0.079597	-1.981778	1.599315	-0.352882	0.065414	6.58915	7.21863	-2.426013
105.400002	0.108933	-1.955692	1.601137	-0.346759	0.065581	6.24358	6.29507	-2.213799
105.5	0.164231	-1.933346	1.599422	-0.344916	0.065699	6.05538	6.52428	-1.338441
105.599998	0.126392	-1.888386	1.593545	-0.347313	0.065987	5.87707	6.37943	0.011279
105.699997	-0.001368	-1.846688	1.584995	-0.351722	0.065839	5.73634	6.53423	1.155101
105.800003	-0.155339	-1.777915	1.578845	-0.354167	0.065548	6.7834	7.36272	1.316689
105.900002	-0.325554	-1.731665	1.580704	-0.351538	0.065207	6.90417	7.84403	0.267805
106.0	-0.348503	-1.756926	1.592557	-0.344191	0.065122	6.24104	6.86428	-1.570171
106.099998	-0.280089	-1.868756	1.610994	-0.33442	0.065474	7.35159	7.27408	-3.270039
106.199997	-0.214121	-1.954272	1.630922	-0.325847	0.065579	7.56125	8.08619	-4.445792
106.300003	0.001669	-2.000457	1.646031	-0.321906	0.066237	7.05383	7.26477	-4.052452
106.400002	0.336087	-2.055709	1.652524	-0.326306	0.067295	6.8715	7.13662	-1.468549
106.5	0.322914	-2.098195	1.651373	-0.3404	0.067222	6.38677	6.89061	2.019183
106.599998	0.197963	-2.160336	1.642039	-0.359902	0.066909	5.85141	6.35631	5.344632
106.699997	-0.041338	-2.212377	1.630652	-0.378942	0.066502	5.61285	6.17839	6.943681
106.800003	-0.30849	-2.255616	1.626791	-0.390906	0.066243	5.40644	6.15569	6.026769
106.900002	-0.45828	-2.252756	1.634144	-0.393141	0.066185	5.79177	6.28704	2.826411
107.0	-0.453818	-2.26013	1.649827	-0.387589	0.06629	6.22659	6.82488	-1.687756
107.099998	-0.368477	-2.314394	1.666607	-0.376665	0.066572	6.13814	7.21638	-5.824743
107.199997	-0.288729	-2.369356	1.679578	-0.362358	0.066243	6.58442	6.93493	-7.996812
107.300003	-0.093158	-2.432197	1.686638	-0.348206	0.065858	6.85206	7.01801	-7.263363
107.400002	0.024104	-2.423009	1.689346	-0.339895	0.065261	6.72621	7.28896	-4.448084
107.5	0.255916	-2.484946	1.688185	-0.337523	0.065321	6.57777	7.25459	-0.482314
107.599998	0.150258	-2.495674	1.685323	-0.341675	0.064504	6.45472	6.9724	2.687309
107.699997	-0.029253	-2.50563	1.68558	-0.346995	0.063943	6.1969	6.84779	4.4101
107.800003	-0.229213	-2.542739	1.693263	-0.35079	0.063908	5.96561	6.77403	4.167381
107.900002	-0.249426	-2.55064	1.708517	-0.351105	0.06438	5.92839	6.66387	2.32975
108.0	-0.237052	-2.556541	1.727116	-0.349882	0.064868	6.05284	6.72511	-0.605903
108.099998	-0.181496	-2.526454	1.743814	-0.347222	0.065258	7.14518	7.28778	-3.51311
108.199997	-0.062043	-2.566512	1.755198	-0.34396	0.065773	7.16304	8.02431	-4.988076
108.300003	0.001983	-2.617603	1.760874	-0.341989	0.065939	6.97843	7.28318	-4.472187
108.400002	0.060115	-2.626662	1.761593	-0.343067	0.065935	7.54216	7.16617	-2.529306
108.5	0.020683	-2.613312	1.759417	-0.347247	0.065603	7.49968	8.03031	-0.058125
108.599998	-0.058764	-2.612139	1.756533	-0.353721	0.064988	7.00821	7.46999	2.030743
108.699997	-0.229536	-2.61594	1.754642	-0.361221	0.064613	6.30655	6.77114	3.146276
108.800003	-0.266344	-2.635914	1.754663	-0.367389	0.064482	5.33506	6.27527	3.080128
108.900002	-0.24876	-2.641934	1.755879	-0.371915	0.064404	4.68157	5.61261	1.962829
109.0	-0.180777	-2.617839	1.75685	-0.373857	0.064582	5.29898	6.08921	0.143604
109.099998	-0.163829	-2.587947	1.756595	-0.372863	0.064582	5.2735	5.9009	-1.72371
109.199997	-0.088591	-2.561769	1.755384	-0.36739	0.064416	7.96121	8.01146	-2.9805
109.300003	-0.084758	-2.532013	1.754559	-0.358469	0.064215	8.19163	9.36676	-3.430825
109.400002	-0.040928	-2.47631	1.755914	-0.347719	0.063936	6.32581	6.31028	-3.331873
109.5	0.01571	-2.416915	1.759534	-0.337566	0.063846	8.45076	7.95087	-2.948683
109.599998	0.015587	-2.354563	1.764322	-0.330485	0.063916	9.14682	9.79284	-2.303524
109.699997	0.039304	-2.318564	1.768321	-0.327658	0.064122	7.5468	7.96607	-1.243386
109.800003	0.089293	-2.25771	1.769917	-0.329451	0.064159	6.73593	7.45843	-0.067413
109.900002	0.044299	-2.206492	1.769251	-0.335444	0.064254	6.33991	7.00195	1.074718
110.0	-0.056592	-2.164032	1.767415	-0.342943	0.064309	6.37599	6.60296	1.67486
110.099998	-0.119977	-2.112017	1.766262	-0.349971	0.064386	6.22703	6.80294	1.531038
110.199997	-0.109253	-2.107253	1.767067	-0.354549	0.064623	6.45131	6.5307	0.725149
110.300003	-0.122084	-2.152099	1.769433	-0.35653	0.065142	8.28594	8.33958	-0.520671
110.400002	-0.117827	-2.213682	1.77116	-0.356464	0.065592	6.92378	7.79275	-1.624397
110.5	-0.045658	-2.278222	1.770532	-0.355079	0.065737	8.08575	8.10963	-2.085371
110.599998	-0.020895	-2.275254	1.76685	-0.354206	0.0656	8.17612	8.8194	-1.846534
110.699997	-0.010584	-2.22447	1.760595	-0.354539	0.065328	6.9871	7.53165	-1.134177
110.800003	0.001515	-2.187292	1.752722	-0.357021	0.064975	7.13633	7.65883	-0.110814
110.900002	-0.047243	-2.175952	1.743841	-0.36103	0.064614	6.43344	6.97176	0.802048
111.0	-0.070952	-2.169539	1.734916	-0.365761	0.064406	6.30777	6.64953	1.247807
111.099998	-0.079374	-2.181831	1.726786	-0.368977	0.064317	6.19086	6.82103	1.008959
111.199997	-0.076364	-2.172126	1.719994	-0.369234	0.064305	6.73576	7.00163	0.035153
111.300003	-0.127818	-2.188052	1.715368	-0.365647	0.064196	7.7808	8.31571	-1.277847
111.400002	-0.139727	-2.215317	1.713351	-0.357842	0.064038	6.94209	7.79275	-2.41236
111.5	-0.138267	-2.213987	1.714349	-0.346546	0.063833	7.82547	7.96447	-3.151796
111.599998	-0.135994	-2.166029	1.717704	-0.334411	0.063506	8.26291	8.89658	-3.416488
111.699997	-0.070706	-2.130816	1.722543	-0.324086	0.063332	7.8718	8.58217	-3.179735
111.800003	0.031538	-2.125184	1.726243	-0.318646	0.063251	7.95053	8.62809	-2.313383
111.900002	0.171304	-2.117949	1.726876	-0.31989	0.063461	7.65294	8.34804	-0.73993
112.0	0.246465	-2.123582	1.723495	-0.327739	0.063644	7.05953	7.73409	1.107582
112.099998	0.169375	-2.10376	1.717145	-0.339868	0.064045	6.78489	7.65348	2.588758
112.199997	0.069536	-2.099888	1.710418	-0.352724	0.064391	6.71369	7.51324	3.20952
112.300003	-0.065277	-2.07383	1.705392	-0.363143	0.064522	6.88902	7.66729	2.69484
112.400002	-0.233391	-2.074203	1.702417	-0.369621	0.064712	7.02546	7.6963	1.294014
112.5	-0.316027	-2.129913	1.699513	-0.372154	0.064706	7.47762	7.87786	-0.490517
112.599998	-0.313241	-2.260169	1.694131	-0.371591	0.064658	7.15928	8.04733	-1.785993
112.699997	-0.23433	-2.346773	1.685331	-0.368444	0.064802	7.20219	7.52694	-2.204733
112.800003	-0.105065	-2.383129	1.674194	-0.363622	0.064698	7.40598	8.06092	-1.870236
112.900002	0.034226	-2.352436	1.663399	-0.358733	0.064161	6.93473	7.69234	-1.330674
113.0	0.09035	-2.344978	1.655494	-0.35401	0.063887	6.94401	7.4657	-0.91504
113.099998	0.068406	-2.315441	1.650967	-0.350409	0.063439	6.56787	7.2001	-0.760979
113.199997	-0.019576	-2.329038	1.648876	-0.347688	0.063333	6.3682	6.91673	-0.83082
113.300003	-0.079521	-2.304604	1.64662	-0.346632	0.063042	6.25085	6.81653	-1.023284
113.400002	-0.131323	-2.331187	1.642498	-0.346715	0.063024	6.9187	7.26102	-1.017928
113.5	-0.106524	-2.356571	1.635644	-0.347931	0.062937	7.36403	8.13072	-0.737361
113.599998	-0.090219	-2.360581	1.627334	-0.348935	0.062925	6.89208	7.8891	-0.376342
113.699997	-0.053176	-2.358274	1.620164	-0.348572	0.063051	7.62474	7.97646	-0.218148
113.800003	-0.019165	-2.404334	1.616655	-0.345439	0.063392	7.97365	8.5553	-0.394635
113.900002	0.003577	-2.413519	1.617187	-0.340967	0.063674	7.73842	8.30436	-0.96995
114.0	-0.019892	-2.451851	1.62017	-0.335983	0.063912	7.6187	7.79918	-1.58382
114.099998	-0.040975	-2.448043	1.622911	-0.332332	0.064298	7.06303	7.59974	-1.883124
114.199997	-0.018709	-2.42616	1.622817	-0.33157	0.06464	6.47347	7.06875	-1.686685
114.300003	0.001644	-2.373482	1.61933	-0.334712	0.065037	6.06413	6.89382	-0.836225
114.400002	0.035946	-2.323829	1.612972	-0.340776	0.0655	5.74947	6.49205	0.241525
114.5	0.032435	-2.269765	1.605175	-0.348986	0.065822	5.69334	6.5064	1.183277
114.599998	-0.028057	-2.269439	1.597575	-0.357516	0.066107	6.15758	6.60446	1.691177
114.699997	-0.107625	-2.253675	1.590151	-0.365427	0.066335	7.03176	7.57201	1.54288
114.800003	-0.203728	-2.278675	1.582044	-0.371669	0.066119	6.3449	7.39387	1.008575
114.900002	-0.234179	-2.299931	1.571701	-0.375701	0.065767	6.88823	6.74117	0.263254
115.0	-0.173515	-2.341536	1.55854	-0.377576	0.065279	7.18686	7.58336	-0.18526
115.099998	-0.100454	-2.319781	1.543988	-0.375981	0.065031	6.65046	7.51923	-0.475367
115.199997	0.016757	-2.311401	1.531138	-0.370213	0.064956	6.66	7.23618	-0.840634
115.300003	0.085731	-2.286057	1.523322	-0.360829	0.065078	6.41032	7.08288	-1.454537
115.400002	0.121965	-2.236643	1.521448	-0.349021	0.064975	6.30006	7.02443	-2.267624
115.5	0.078702	-2.154334	1.524328	-0.336749	0.065209	6.3513	6.9162	-2.954096
115.599998	0.003714	-2.08358	1.528365	-0.327151	0.065284	6.39053	6.83901	-3.132088
115.699997	-0.081913	-2.01106	1.53034	-0.32217	0.065581	6.44886	6.90292	-2.517396
115.800003	-0.105932	-1.901999	1.528085	-0.323493	0.065789	6.5501	6.983	-1.095697
115.900002	-0.109142	-1.807263	1.521262	-0.330483	0.065871	6.64958	7.17612	0.75101
116.0	-0.102219	-1.741719	1.512038	-0.340288	0.06598	6.71614	7.23939	2.289243
116.099998	-0.103681	-1.655984	1.504269	-0.349294	0.065938	6.71605	7.20417	2.720591
116.199997	-0.060721	-1.579849	1.501392	-0.35472	0.066094	6.66596	7.27365	1.926839
116.300003	-0.025548	-1.528107	1.503336	-0.355578	0.066338	6.58451	7.15739	0.292193
116.400002	0.012608	-1.563951	1.507435	-0.353354	0.066647	6.44693	7.01244	-1.386313
116.5	0.040529	-1.563442	1.509697	-0.349545	0.066882	6.28807	6.79737	-2.344748
116.599998	0.075916	-1.567993	1.507843	-0.3467	0.06715	6.19375	6.5762	-2.183242
116.699997	0.08328	-1.520301	1.501287	-0.346574	0.067218	5.98794	6.51796	-1.20202
116.800003	0.053998	-1.472171	1.491805	-0.349403	0.067284	5.89257	6.54922	0.129018
116.900002	-0.05334	-1.423936	1.481862	-0.35464	0.067089	5.83775	6.49419	1.227915
117.0	-0.191964	-1.36751	1.473716	-0.360895	0.066833	6.15495	6.58637	1.75995
117.099998	-0.231328	-1.322294	1.467947	-0.3659	0.066565	6.20504	6.90656	1.496215
117.199997	-0.245328	-1.295184	1.463315	-0.369079	0.066383	6.01448	6.69396	0.562501
117.300003	-0.252024	-1.318663	1.457392	-0.370208	0.066268	6.33816	6.71719	-0.503756
117.400002	-0.151701	-1.335671	1.448828	-0.369312	0.065965	6.51971	6.99809	-1.092755
117.5	-0.041045	-1.362231	1.438533	-0.365701	0.065834	6.55106	7.1105	-1.161702
117.599998	0.068472	-1.359801	1.429056	-0.359786	0.065445	6.52295	7.19261	-1.097879
117.699997	0.076673	-1.346792	1.423266	-0.351825	0.065224	6.42968	7.13577	-1.156
117.800003	0.044786	-1.334842	1.42136	-0.343871	0.064968	6.3266	7.0346	-1.401685
117.900002	-0.032007	-1.327084	1.421827	-0.337144	0.064607	6.22825	6.91641	-1.697308
118.0	-0.069307	-1.321396	1.422396	-0.332448	0.064436	6.08226	6.59322	-1.775951
118.099998	-0.111079	-1.324215	1.421371	-0.330768	0.064391	5.87147	6.44195	-1.431863
118.199997	-0.095323	-1.324232	1.418804	-0.331481	0.064553	5.78091	6.32045	-0.84734
118.300003	-0.044546	-1.338352	1.415264	-0.334341	0.064735	5.6351	6.25396	-0.088595
118.400002	-0.013224	-1.36934	1.411735	-0.338389	0.065126	6.02306	6.27966	0.537639
118.5	0.012756	-1.380161	1.408255	-0.342941	0.065398	6.75765	7.08663	0.852145
118.599998	-0.038682	-1.417851	1.404397	-0.34778	0.0655	6.00082	7.17655	0.868614
118.699997	-0.117601	-1.434311	1.399176	-0.352563	0.065237	5.96552	6.36455	0.686832
118.800003	-0.17059	-1.441656	1.392575	-0.356483	0.064715	6.48809	6.91524	0.472968
118.900002	-0.152272	-1.494767	1.384988	-0.359142	0.064309	6.27729	7.03139	0.292249
119.0	-0.085809	-1.525856	1.377799	-0.359687	0.064201	5.77242	6.49494	-0.025039
119.099998	0.054727	-1.595178	1.371627	-0.358578	0.064082	5.71576	6.40855	-0.438599
119.199997	0.139948	-1.66601	1.366896	-0.356222	0.064176	5.56425	6.34121	-0.95076
119.300003	0.165905	-1.684252	1.363275	-0.352822	0.064388	5.50058	6.22881	-1.379059
119.400002	0.098364	-1.636483	1.360235	-0.35017	0.064315	6.10451	6.43446	-1.544274
119.5	-0.008165	-1.570495	1.356843	-0.348802	0.064103	5.98602	6.74898	-1.404695
119.599998	-0.139098	-1.542037	1.351978	-0.349691	0.063826	5.65419	6.29914	-0.813736
119.699997	-0.211476	-1.522393	1.344065	-0.353801	0.063448	6.0242	6.52085	0.10472
119.800003	-0.205853	-1.528262	1.332603	-0.360236	0.06333	6.23219	6.89179	1.134233
119.900002	-0.121654	-1.519714	1.318364	-0.367392	0.063398	6.12176	6.82841	1.78821
120.0	-0.029581	-1.540627	1.304305	-0.372128	0.063374	6.02446	6.71462	1.775553
120.099998	-0.004287	-1.548258	1.293841	-0.371764	0.06334	5.91447	6.67629	0.970228
120.199997	0.030981	-1.541288	1.289443	-0.365245	0.063178	5.90562	6.67126	-0.391713
120.300003	0.01066	-1.532226	1.291099	-0.353479	0.063226	5.83171	6.58315	-1.910122
120.400002	0.015067	-1.571755	1.296959	-0.339079	0.06362	5.81104	6.41722	-3.079641
120.5	-0.005688	-1.61886	1.303367	-0.326157	0.063942	5.80745	6.26103	-3.511787
120.599998	-0.000325	-1.642853	1.307812	-0.31779	0.064449	5.76637	6.35963	-2.959097
120.699997	0.053759	-1.646281	1.308495	-0.316698	0.064716	5.6386	6.36391	-1.479903
120.800003	0.031056	-1.63503	1.305923	-0.322051	0.065104	5.73704	6.45961	0.40962
120.900002	-0.023509	-1.603621	1.301964	-0.331836	0.065497	5.80263	6.66366	1.923131
121.0	-0.084807	-1.566523	1.299603	-0.342995	0.06602	5.71024	6.51657	2.541492
121.099998	-0.174686	-1.579793	1.300727	-0.352691	0.06644	5.78906	6.36498	2.208108
121.199997	-0.229059	-1.607069	1.3041	-0.359972	0.066653	5.87725	6.31755	1.101023
121.300003	-0.234992	-1.682314	1.306067	-0.365108	0.066752	5.91473	6.39078	-0.140953
121.400002	-0.197887	-1.780541	1.303093	-0.368825	0.066695	5.86245	6.4776	-0.76264
121.5	-0.11719	-1.835567	1.29391	-0.371861	0.066795	5.72022	6.50094	-0.47616
121.599998	-0.008284	-1.870529	1.279977	-0.374725	0.066446	5.65787	6.49034	0.422505
121.699997	0.063359	-1.929314	1.265287	-0.375945	0.066486	5.57187	6.3471	1.021322
121.800003	0.068723	-1.968018	1.253242	-0.375267	0.066213	5.47991	6.12004	1.023772
121.900002	-0.030874	-1.971428	1.246146	-0.371466	0.066177	5.50356	6.01449	0.257973
122.0	-0.13792	-2.000149	1.243588	-0.364836	0.065932	5.45022	5.86654	-0.883103
122.099998	-0.205174	-2.027786	1.243588	-0.355814	0.065994	5.32613	5.81044	-1.947998
122.199997	-0.225878	-2.079014	1.24312	-0.346125	0.065988	5.78406	6.10666	-2.533973
122.300003	-0.199074	-2.11086	1.241207	-0.337139	0.066392	6.01483	6.87316	-2.464782
122.400002	-0.134796	-2.085132	1.238776	-0.329574	0.06655	5.82978	6.62726	-2.069218
122.5	-0.125164	-2.012831	1.239169	-0.322714	0.066428	5.99118	6.5368	-1.728275
122.599998	-0.11842	-1.956077	1.246106	-0.316745	0.066309	5.99477	6.43842	-1.644644
122.699997	-0.08626	-1.966604	1.259418	-0.313007	0.066527	6.19524	6.65456	-1.708303
122.800003	-0.039607	-2.055014	1.274914	-0.313428	0.066838	6.07561	6.84586	-1.590404
122.900002	0.089712	-2.145974	1.287267	-0.319448	0.067442	5.55208	6.12957	-0.976916
123.0	0.222954	-2.229218	1.290836	-0.333205	0.068097	5.46993	6.2075	0.820484
123.099998	0.192287	-2.294582	1.283494	-0.354641	0.068364	5.2742	5.97423	3.384243
123.199997	0.130977	-2.329935	1.267343	-0.378172	0.067993	5.1607	5.74011	5.698111
123.300003	-0.050904	-2.373624	1.249889	-0.397183	0.06761	5.20886	5.77768	6.276731
123.400002	-0.297152	-2.457197	1.238724	-0.40669	0.067407	5.69561	5.90807	4.675157
123.5	-0.416312	-2.46086	1.235546	-0.405365	0.067079	5.738	6.40341	1.330533
123.599998	-0.371031	-2.569684	1.239615	-0.394406	0.067243	5.15299	5.98098	-2.473846
123.699997	-0.297473	-2.665218	1.247087	-0.37628	0.067359	5.63247	5.96856	-5.722162
123.800003	-0.139447	-2.75259	1.255939	-0.353798	0.067235	5.67635	6.21232	-7.589877
123.900002	0.073038	-2.761635	1.26726	-0.330391	0.066714	5.42089	5.95207	-7.519763
124.0	0.019494	-2.848861	1.279658	-0.311677	0.066672	5.44935	6.11886	-5.958427
124.099998	0.080452	-2.851756	1.294122	-0.302007	0.066519	5.81866	6.46325	-3.338164
124.199997	0.070269	-2.864622	1.307665	-0.303287	0.066414	5.7507	6.33286	-0.231974
124.300003	0.003102	-2.872123	1.317485	-0.314764	0.066319	5.60672	6.19219	2.909057
124.400002	-0.063269	-2.859888	1.320758	-0.333951	0.066068	5.68615	6.17796	5.590712
124.5	-0.015138	-2.839227	1.318063	-0.356555	0.065888	5.88723	6.54322	7.019999
124.599998	-0.04121	-2.785553	1.313131	-0.376951	0.065709	5.82645	6.62544	6.754181
124.699997	-0.122109	-2.71502	1.310493	-0.390047	0.065689	5.81568	6.48691	4.577223
124.800003	-0.098023	-2.646779	1.312568	-0.392953	0.065574	5.92927	6.52064	0.893095
124.900002	-0.108024	-2.708322	1.317876	-0.387483	0.065396	5.81804	6.28876	-2.97964
125.0	-0.100459	-2.774371	1.323633	-0.37549	0.065391	5.64421	6.039	-5.741953
125.099998	-0.084394	-2.814764	1.328681	-0.359885	0.065393	5.65086	6.17335	-6.675445
125.199997	-0.03427	-2.84449	1.33262	-0.344974	0.065309	5.53999	6.174	-5.822332
125.300003	0.008816	-2.763897	1.335753	-0.334453	0.065091	4.96137	5.63006	-3.763932
125.400002	0.03089	-2.731889	1.338169	-0.329212	0.065172	4.67263	5.41402	-1.299738
125.5	-0.020371	-2.665805	1.340893	-0.329038	0.065143	4.46131	5.4228	0.918647
125.599998	-0.043368	-2.615795	1.345373	-0.33193	0.065183	5.42973	5.80755	2.269942
125.699997	-0.104343	-2.554669	1.353303	-0.336223	0.065291	6.92588	7.62083	2.52945
125.800003	-0.147932	-2.481728	1.364474	-0.340756	0.065424	6.07272	7.06136	1.743629
125.900002	-0.129222	-2.437781	1.37692	-0.34478	0.065641	6.63645	6.6977	0.359352
126.0	-0.12115	-2.402201	1.386816	-0.349081	0.065468	6.10871	6.74759	-0.919926
126.099998	-0.089354	-2.431441	1.391288	-0.353304	0.065493	5.83284	5.59237	-1.425124
126.199997	-0.031114	-2.518864	1.389096	-0.358572	0.065218	7.85595	7.99434	-0.817813
126.300003	0.011112	-2.533669	1.380792	-0.364934	0.064704	6.87921	8.02174	0.535764
126.400002	-0.051704	-2.534451	1.36847	-0.37247	0.063933	5.90378	6.34378	1.928918
126.5	-0.07515	-2.530396	1.356069	-0.378467	0.063356	5.56469	6.13599	2.62961
126.599998	-0.08609	-2.5517	1.347358	-0.379992	0.063232	5.01847	5.42301	2.143889
126.699997	-0.058547	-2.541431	1.344664	-0.376215	0.063508	4.40185	5.0752	0.517648
126.800003	-0.120264	-2.491231	1.347731	-0.367488	0.064004	4.54372	4.89203	-1.573186
126.900002	-0.154632	-2.385871	1.354513	-0.354828	0.064485	4.34256	5.18139	-3.465297
127.0	-0.172217	-2.25545	1.362744	-0.340209	0.064581	6.16143	5.71452	-4.602423
127.099998	-0.189282	-2.124106	1.371998	-0.326011	0.064755	7.18494	8.20031	-4.70921
127.199997	-0.107289	-2.050041	1.382326	-0.315148	0.064789	5.79746	7.21391	-4.018644
127.300003	-0.009829	-1.96328	1.393316	-0.310238	0.065068	5.83066	5.90508	-2.636362
127.400002	0.120511	-1.922523	1.404105	-0.312088	0.065458	6.39333	6.68143	-0.695449
127.5	0.210749	-1.863851	1.412468	-0.32125	0.065926	7.03991	7.6538	1.436512
127.599998	0.121833	-1.797519	1.41657	-0.336121	0.06619	5.85579	6.48327	3.287616
127.699997	0.07434	-1.73755	1.4158	-0.35362	0.066123	5.87506	6.33415	4.595779
127.800003	-0.081506	-1.668073	1.410905	-0.371279	0.065741	5.53001	6.27206	4.83043
127.900002	-0.201186	-1.59839	1.404602	-0.385005	0.065492	5.60383	6.09424	3.858642
128.0	-0.23308	-1.559634	1.399685	-0.391398	0.06527	5.36046	5.88409	1.771209
128.100006	-0.192963	-1.597831	1.396851	-0.390076	0.064877	5.63089	5.98954	-0.757467
128.199997	-0.063987	-1.704488	1.395936	-0.381687	0.064729	5.99968	6.24551	-2.873822
128.300003	0.050914	-1.773932	1.395842	-0.368319	0.064639	5.37412	6.32077	-4.127765
128.399994	0.140035	-1.815765	1.395938	-0.353319	0.064595	5.80447	6.38725	-4.271777
128.5	0.085251	-1.792362	1.396271	-0.340525	0.06431	5.86061	6.39881	-3.545248
128.600006	0.009644	-1.757771	1.397575	-0.331828	0.064278	5.42334	6.16094	-2.316285
128.699997	-0.102205	-1.702944	1.400111	-0.327888	0.064156	5.44777	6.04853	-0.934974
128.800003	-0.172215	-1.680753	1.4034	-0.328678	0.064033	5.65147	6.3015	0.31455
128.899994	-0.251404	-1.64258	1.406886	-0.33335	0.064046	6.51577	7.07796	1.175988
129.0	-0.229235	-1.600841	1.409791	-0.339981	0.064209	6.05187	6.62587	1.458505
129.100006	-0.174826	-1.562328	1.411876	-0.346928	0.064439	5.94521	6.5808	1.24873
129.199997	-0.130281	-1.50849	1.412784	-0.352295	0.064395	5.95414	6.53391	0.606009
129.300003	-0.110898	-1.50536	1.41291	-0.354942	0.064318	6.56481	7.23147	-0.174093
129.399994	-0.024288	-1.568673	1.413338	-0.353586	0.064053	6.70388	7.17099	-0.882312
129.5	0.022979	-1.622841	1.41533	-0.349161	0.06392	6.23377	6.53487	-1.419412
129.600006	0.115762	-1.69352	1.420015	-0.343088	0.064035	6.08401	6.61966	-1.771445
129.699997	0.109646	-1.74586	1.426583	-0.338286	0.064314	5.69167	6.31338	-1.905329
129.800003	0.142819	-1.795095	1.432381	-0.337156	0.064737	5.28006	5.91653	-1.608841
129.899994	0.090678	-1.817217	1.434436	-0.341266	0.065134	4.83369	5.63883	-0.614756
130.0	-0.04541	-1.823642	1.430593	-0.351086	0.065471	4.88431	5.54067	0.99245
130.100006	-0.19529	-1.803654	1.420812	-0.364082	0.065599	4.82151	5.55651	2.570672
130.199997	-0.321327	-1.799837	1.408129	-0.376151	0.065648	6.22247	5.86322	3.40328
130.300003	-0.375772	-1.801755	1.397793	-0.382671	0.065564	6.48774	7.58164	2.891034
130.399994	-0.31839	-1.855005	1.393599	-0.381412	0.065336	5.83398	6.73881	1.108555
130.5	-0.240846	-1.972193	1.395845	-0.373492	0.065032	6.1821	6.71173	-1.147417
130.600006	-0.125156	-2.078411	1.402818	-0.360549	0.064899	6.3492	6.68079	-3.214507
130.699997	0.066104	-2.216554	1.411361	-0.345232	0.065041	6.74837	7.52587	-4.410232
130.800003	0.151927	-2.268752	1.418248	-0.331578	0.064897	5.98978	6.92166	-4.335708
130.899994	0.244063	-2.300793	1.422558	-0.323433	0.065027	5.85614	6.34475	-3.138401
131.0	0.220876	-2.314764	1.424376	-0.321404	0.065171	5.73704	6.40748	-1.226073
131.100006	0.088779	-2.357759	1.424904	-0.32523	0.065218	5.51512	6.1467	0.760471
131.199997	-0.124607	-2.373247	1.426888	-0.332144	0.065067	5.49349	5.86675	2.104211
131.300003	-0.253019	-2.364951	1.432666	-0.33949	0.065292	5.50811	6.00057	2.339021
131.399994	-0.312528	-2.363979	1.441882	-0.34616	0.065658	6.08734	6.36005	1.631053
131.5	-0.291557	-2.37642	1.451045	-0.352089	0.066332	6.03191	6.78131	0.411675
131.600006	-0.161545	-2.418207	1.456096	-0.357456	0.066988	5.79317	6.70798	-0.65893
131.699997	-0.035643	-2.490363	1.454246	-0.363152	0.067446	6.25759	6.55008	-0.929
131.800003	0.097777	-2.579452	1.446145	-0.368612	0.067448	6.30865	6.68764	-0.265511
131.899994	0.119122	-2.629971	1.435253	-0.372473	0.067291	6.02578	6.74181	0.550823
132.0	0.053997	-2.611058	1.426261	-0.374103	0.066987	5.88119	6.56699	0.887048
132.100006	-0.059636	-2.657125	1.422714	-0.37264	0.067009	5.71015	6.28116	0.54618
132.199997	-0.229109	-2.670314	1.424269	-0.368468	0.066994	5.41195	6.25568	-0.323763
132.300003	-0.336004	-2.670834	1.428045	-0.36257	0.06709	5.29408	5.93944	-1.449495
132.399994	-0.293813	-2.688218	1.430896	-0.355606	0.067387	5.23049	5.95753	-2.171601
132.5	-0.234704	-2.646381	1.429671	-0.350306	0.067435	5.63606	5.93366	-2.106315
132.600006	-0.097229	-2.585858	1.426335	-0.345594	0.06748	6.79522	7.14262	-1.549453
132.699997	0.006471	-2.51743	1.423762	-0.341576	0.067524	6.28369	7.31979	-0.937496
132.800003	0.007831	-2.458935	1.424454	-0.337702	0.067561	6.22598	6.58958	-0.624333
132.899994	0.022443	-2.469301	1.429603	-0.333693	0.067757	6.23701	6.46882	-0.63826
133.0	-0.04394	-2.49079	1.437767	-0.330116	0.067889	6.90303	7.1454	-1.046845
133.100006	-0.126007	-2.495346	1.446705	-0.32724	0.068031	6.598	7.64513	-1.516967
133.199997	-0.167321	-2.497016	1.454176	-0.326325	0.068009	5.85343	6.3714	-1.555041
133.300003	-0.149156	-2.447906	1.459399	-0.327752	0.068011	5.76024	6.45084	-1.151111
133.399994	-0.079616	-2.404471	1.462169	-0.332781	0.06797	5.60874	6.31616	-0.278498
133.5	-0.003732	-2.370049	1.462108	-0.341244	0.068021	5.56215	6.09156	0.841938
133.600006	0.092048	-2.394634	1.458621	-0.353516	0.068132	5.63843	5.96567	2.003799
133.699997	0.136836	-2.407923	1.451293	-0.368548	0.068098	5.74185	5.9934	2.831268
133.800003	0.136094	-2.432836	1.440948	-0.383491	0.068325	6.13735	6.26232	3.100095
133.899994	0.092223	-2.403524	1.42892	-0.395124	0.068281	5.54437	6.35053	2.516239
134.0	-0.07727	-2.362213	1.417469	-0.400482	0.067999	5.85824	6.34892	1.228428
134.100006	-0.220484	-2.331913	1.408106	-0.397508	0.067841	5.95528	6.53423	-0.412002
134.199997	-0.299415	-2.293165	1.402518	-0.385894	0.067623	5.76664	6.44249	-2.084135
134.300003	-0.27618	-2.294928	1.40195	-0.367798	0.067347	5.97078	6.51817	-3.494739
134.399994	-0.215842	-2.274891	1.407189	-0.3459	0.067203	6.16336	6.60317	-4.514936
134.5	-0.089157	-2.237499	1.417782	-0.324274	0.067062	5.95221	6.41508	-4.952605
134.600006	0.038784	-2.165751	1.432005	-0.306386	0.066903	5.88837	6.30974	-4.771706
134.699997	0.125944	-2.107206	1.447385	-0.29531	0.066795	6.08839	6.50361	-3.850456
134.800003	0.141078	-2.059996	1.461101	-0.293122	0.066531	6.01062	6.52481	-2.109414
134.899994	0.077901	-2.025468	1.471463	-0.3001	0.066359	6.06133	6.51207	0.202229
135.0	-0.030354	-1.981959	1.476738	-0.315503	0.065992	6.10004	6.63219	2.656676
135.100006	-0.064945	-1.904709	1.477227	-0.336019	0.065647	5.99863	6.49526	4.672357
135.199997	-0.103438	-1.847518	1.473593	-0.358799	0.06534	6.13271	6.57598	5.706285
135.300003	-0.070206	-1.785924	1.466964	-0.379539	0.06542	6.05967	6.70744	5.468146
135.399994	0.024532	-1.726854	1.458372	-0.395082	0.065577	5.98435	6.56624	3.905494
135.5	-0.032696	-1.669099	1.448582	-0.403508	0.065528	6.17746	6.62137	1.452191
135.600006	-0.096596	-1.696563	1.438957	-0.402974	0.065161	6.16712	6.61131	-1.173821
135.699997	-0.11165	-1.758836	1.431505	-0.394151	0.064953	5.91666	6.34603	-3.228478
135.800003	-0.172184	-1.764621	1.427921	-0.378634	0.064791	5.57441	5.98601	-4.437658
135.899994	-0.144314	-1.927785	1.429707	-0.360094	0.064842	5.26675	5.74717	-4.860873
136.0	-0.122476	-2.023297	1.434665	-0.34236	0.06473	4.92967	5.60179	-4.504983
136.100006	-0.121881	-2.000864	1.440539	-0.329387	0.064761	5.418	5.90304	-3.539037
136.199997	-0.069932	-1.987765	1.44534	-0.32261	0.064837	6.2829	7.00313	-1.910934
136.300003	-0.029972	-1.940406	1.448713	-0.321753	0.064931	5.96579	6.88537	-0.019291
136.399994	-0.054147	-1.909523	1.451337	-0.325456	0.065019	6.41085	6.79437	1.484131
136.5	-0.082007	-1.910499	1.454473	-0.331946	0.065143	6.61665	6.97144	2.305154
136.600006	-0.12453	-1.922427	1.458846	-0.338504	0.065156	6.96643	7.03257	2.224988
136.699997	-0.162153	-1.918181	1.463777	-0.344371	0.064934	7.33057	7.62725	1.362236
136.800003	-0.1735	-1.908875	1.467761	-0.348602	0.06455	7.01329	7.71996	0.143921
136.899994	-0.167891	-1.946399	1.469287	-0.351315	0.064054	6.73768	7.25781	-0.888162
137.0	-0.101027	-2.055651	1.468243	-0.352254	0.063767	6.53573	7.14583	-1.308133
137.100006	0.007146	-2.160755	1.465367	-0.352403	0.063791	5.98269	6.67833	-1.157931
137.199997	0.145731	-2.249458	1.461642	-0.353545	0.063751	5.55978	6.08461	-0.678406
137.300003	0.206783	-2.290092	1.457198	-0.356336	0.063983	5.26815	5.76302	-0.069093
137.399994	0.172377	-2.328618	1.451632	-0.361569	0.064292	4.84043	5.34818	0.521009
137.5	0.075734	-2.301927	1.444359	-0.368119	0.064379	4.74716	5.13525	0.864563
137.600006	-0.085855	-2.27762	1.436077	-0.374174	0.064396	4.61405	5.13536	0.839084
137.699997	-0.231012	-2.277538	1.42869	-0.376938	0.064378	6.37967	6.0618	0.346025
137.800003	-0.330379	-2.282164	1.423624	-0.37511	0.064271	6.12675	7.82091	-0.499079
137.899994	-0.363696	-2.323746	1.421941	-0.368322	0.064454	6.0418	6.77906	-1.373235
138.0	-0.25087	-2.340191	1.423355	-0.357476	0.064667	6.26897	6.80572	-2.134602
138.100006	-0.136975	-2.354273	1.427026	-0.344777	0.064878	6.54712	6.66098	-2.647772
138.199997	0.003588	-2.354019	1.431383	-0.333319	0.065058	7.34809	7.74511	-2.723514
138.300003	0.161825	-2.377694	1.43497	-0.325675	0.065236	6.45	7.37728	-2.248847
138.399994	0.190565	-2.366327	1.436822	-0.323559	0.065266	6.27563	6.60724	-1.208324
138.5	0.150854	-2.362163	1.436717	-0.327034	0.065236	6.05292	6.6536	0.123538
138.600006	0.067239	-2.339442	1.434686	-0.334883	0.064876	5.75219	6.34325	1.331307
138.699997	-0.104574	-2.299998	1.431556	-0.345008	0.064631	5.63352	6.1816	2.034925
138.800003	-0.196219	-2.298682	1.428448	-0.354377	0.064367	5.70069	6.22977	1.989612
138.899994	-0.265448	-2.268798	1.425957	-0.361282	0.064268	5.64517	6.23095	1.224464
139.0	-0.233565	-2.286922	1.423934	-0.364804	0.064105	6.31565	6.593	0.145869
139.100006	-0.154891	-2.327069	1.421822	-0.364773	0.064223	5.94135	6.89286	-0.772248
139.199997	-0.006833	-2.395609	1.419024	-0.362383	0.064175	5.83031	6.38254	-1.236361
139.300003	0.114345	-2.363704	1.41438	-0.359252	0.064264	6.3668	6.51592	-1.319328
139.399994	0.223427	-2.425342	1.408798	-0.356902	0.064384	6.06282	6.70391	-0.967223
139.5	0.175961	-2.376342	1.401516	-0.356357	0.06432	5.72696	6.33982	-0.56124
139.600006	0.040774	-2.29827	1.394816	-0.356499	0.064287	5.55751	6.11694	-0.249732
139.699997	-0.124544	-2.198771	1.390684	-0.356094	0.064476	5.39619	6.16522	-0.316404
139.800003	-0.251754	-2.150535	1.390336	-0.353838	0.064604	5.57012	6.21457	-0.735433
139.899994	-0.348998	-2.211892	1.392959	-0.350122	0.064752	6.12999	6.56581	-1.293369
140.0	-0.313576	-2.291224	1.396173	-0.345601	0.065035	6.03646	6.74513	-1.623849
140.100006	-0.204121	-2.330919	1.396902	-0.342261	0.065102	6.11107	6.56035	-1.50507
140.199997	-0.026258	-2.295777	1.394416	-0.341389	0.065262	6.46094	6.70712	-0.865381
140.300003	0.104517	-2.225636	1.38979	-0.343158	0.065227	6.62541	6.96791	-0.053955
140.399994	0.165252	-2.169069	1.386424	-0.346098	0.065212	6.39097	6.9026	0.511419
140.5	0.11117	-2.203922	1.385816	-0.349588	0.065159	6.23298	6.69738	0.677325
140.600006	-0.02424	-2.255056	1.387802	-0.353374	0.06504	5.91674	6.55254	0.367688
140.699997	-0.165267	-2.338593	1.389508	-0.357756	0.064763	5.61154	6.30225	-0.118194
140.800003	-0.228487	-2.391761	1.38753	-0.362948	0.064271	5.4765	6.17667	-0.304787
140.899994	-0.231816	-2.433717	1.380083	-0.368528	0.06409	5.39899	5.98301	0.085926
141.0	-0.12323	-2.45333	1.367889	-0.373717	0.063963	5.41826	5.98173	0.764349
141.100006	-0.04633	-2.459688	1.354422	-0.375849	0.063813	6.03541	6.3167	1.128406
141.199997	0.018058	-2.458497	1.34434	-0.372377	0.063647	6.07035	6.75872	0.731223
141.300003	-0.002302	-2.475438	1.341595	-0.362671	0.063604	5.71068	6.37087	-0.487615
141.399994	-0.0426	-2.443944	1.347139	-0.348793	0.063394	6.02096	6.21821	-2.120807
141.5	-0.108801	-2.409679	1.359527	-0.333261	0.063736	6.1278	6.48499	-3.677942
141.600006	-0.09554	-2.398921	1.37459	-0.320307	0.064181	5.80438	6.58219	-4.554949
141.699997	-0.037542	-2.410071	1.388177	-0.312909	0.064739	5.69868	6.28833	-4.252104
141.800003	0.023659	-2.4389	1.396417	-0.31418	0.06529	5.62932	6.3213	-2.367898
141.899994	0.052265	-2.453553	1.397881	-0.324457	0.065491	5.78319	6.35417	0.70098
142.0	-0.078434	-2.454531	1.392306	-0.341517	0.06522	6.02052	6.42182	3.723368
142.100006	-0.172322	-2.413571	1.384116	-0.359653	0.06461	5.87497	6.41808	5.623529
142.199997	-0.265663	-2.379301	1.380833	-0.37407	0.063938	5.97113	6.25568	5.362287
142.300003	-0.262315	-2.39172	1.386091	-0.380887	0.0638	5.98996	6.4639	3.034092
142.399994	-0.195784	-2.430084	1.397748	-0.38116	0.06397	5.77951	6.38072	-0.433463
142.5	-0.039338	-2.546803	1.410167	-0.376642	0.064123	5.73476	6.14884	-3.766002
142.600006	0.091015	-2.620046	1.418933	-0.368634	0.064373	5.71935	6.24358	-5.558223
142.699997	0.167721	-2.681261	1.422622	-0.360222	0.064551	5.51477	6.24711	-5.155509
142.800003	0.187871	-2.71206	1.421322	-0.355479	0.064517	5.58159	6.18566	-2.935159
142.899994	0.130708	-2.761781	1.415691	-0.356532	0.064533	5.63772	6.28683	0.146345
143.0	-0.038702	-2.831426	1.406895	-0.362607	0.064557	5.49716	6.10944	2.981382
143.100006	-0.223969	-2.881417	1.396751	-0.370262	0.064377	5.64061	6.00378	4.647485
143.199997	-0.416458	-2.896543	1.390929	-0.375019	0.064494	5.78599	6.22924	4.292695
143.300003	-0.452017	-2.809096	1.394225	-0.372338	0.064698	5.78144	6.22784	2.026882
143.399994	-0.432367	-2.742617	1.407086	-0.362999	0.065199	6.18333	6.91267	-1.604101
143.5	-0.324101	-2.743214	1.424837	-0.349142	0.065544	6.43204	7.23832	-4.910771
143.600006	-0.1784	-2.821251	1.443568	-0.332215	0.066128	6.18858	6.82124	-6.793
143.699997	-0.010626	-2.923418	1.460165	-0.316666	0.066082	6.23815	6.9011	-6.689804
143.800003	0.107484	-2.939406	1.473417	-0.307309	0.065805	6.41961	6.87359	-4.685181
143.899994	0.201533	-2.952777	1.48317	-0.307344	0.065343	6.33378	6.8783	-1.520572
144.0	0.21255	-2.941621	1.48944	-0.315866	0.064829	6.03059	6.39613	1.926062
144.100006	0.145159	-2.943374	1.494073	-0.330927	0.064603	5.68791	6.37729	4.648307
144.199997	0.138693	-3.018132	1.500166	-0.348281	0.065094	5.28549	6.15312	5.994591
144.300003	0.10815	-3.069785	1.507784	-0.365394	0.065871	4.78753	5.53178	5.724456
144.399994	0.02022	-3.099771	1.514825	-0.380579	0.066952	5.07986	5.52343	4.065236
144.5	-0.111447	-3.107197	1.517785	-0.392272	0.067797	5.12961	5.4486	1.660872
144.600006	-0.224256	-3.057331	1.514532	-0.398975	0.067892	6.73085	6.66762	-0.8187
144.699997	-0.349664	-3.099371	1.507401	-0.398469	0.067619	6.80205	7.7479	-2.595304
144.800003	-0.370925	-3.149473	1.500552	-0.390095	0.067145	5.36738	5.85819	-3.487334
144.899994	-0.338764	-3.232441	1.498904	-0.375288	0.066755	6.40122	6.55211	-3.728452
145.0	-0.259891	-3.255635	1.505187	-0.35699	0.066444	6.99805	7.71771	-3.955591
145.100006	-0.119874	-3.223117	1.518549	-0.338108	0.066526	5.8134	6.44184	-4.260468
145.199997	0.035142	-3.135473	1.535089	-0.322872	0.066933	5.32674	5.94233	-4.258526
145.300003	0.132291	-3.018866	1.550649	-0.313848	0.067501	5.12575	5.66121	-3.426908
145.399994	0.210786	-2.897866	1.562387	-0.313166	0.067933	5.20002	5.81023	-1.673244
145.5	0.163055	-2.808626	1.569489	-0.320076	0.068193	5.6964	5.9934	0.657163
145.600006	0.061264	-2.765295	1.572303	-0.332526	0.068332	7.78291	8.14764	2.905732
145.699997	-0.073817	-2.738897	1.572609	-0.347197	0.068359	6.973	7.836	4.308634
145.800003	-0.171906	-2.713011	1.572508	-0.361087	0.068404	6.14943	6.3532	4.555878
145.899994	-0.252465	-2.683596	1.572562	-0.371995	0.068461	7.17294	6.96427	3.490693
146.0	-0.233685	-2.620395	1.572469	-0.377759	0.068358	8.1749	8.72883	1.586351
146.100006	-0.194804	-2.605476	1.571456	-0.378812	0.067854	6.80704	7.31658	-0.664307
146.199997	-0.081663	-2.65202	1.57004	-0.374329	0.067663	6.26503	6.5292	-2.494945
146.300003	0.053642	-2.677804	1.569201	-0.364458	0.06775	5.5801	6.13364	-3.557572
146.399994	0.15484	-2.736554	1.570993	-0.351778	0.068006	5.38813	5.65661	-3.895448
146.5	0.200185	-2.70177	1.576751	-0.339305	0.068335	4.71704	5.22047	-3.72581
146.600006	0.107725	-2.608518	1.585237	-0.329833	0.0688	4.7011	5.27153	-3.256637
146.699997	-0.008027	-2.476083	1.595033	-0.325056	0.069157	4.64873	5.40139	-2.348825
146.800003	-0.154425	-2.35376	1.603784	-0.3256	0.069631	5.75096	6.2363	-0.996671
146.899994	-0.191968	-2.296105	1.608735	-0.332038	0.070053	6.7023	7.59139	0.755111
147.0	-0.220127	-2.248609	1.608982	-0.342321	0.070409	6.03725	6.88836	2.341573
147.100006	-0.245829	-2.175288	1.60512	-0.354378	0.070614	7.33609	7.1712	3.280913
147.199997	-0.203102	-2.075052	1.600452	-0.364409	0.070676	7.45511	7.6462	3.201406
147.300003	-0.166321	-1.94755	1.598085	-0.370705	0.07041	7.36709	7.59128	2.134377
147.399994	-0.036771	-1.797753	1.599581	-0.371791	0.070049	7.30781	7.44312	0.192325
147.5	0.123132	-1.976653	1.603912	-0.369115	0.070156	7.14246	7.48455	-1.656918
147.600006	0.236931	-2.225697	1.60628	-0.364418	0.070402	6.71684	7.20021	-2.699153
147.699997	0.186446	-2.396738	1.604394	-0.360251	0.070744	6.25496	6.72757	-2.648647
147.800003	0.084617	-2.393114	1.596742	-0.358012	0.070275	5.90965	6.44174	-1.598544
147.899994	-0.074375	-2.280125	1.586915	-0.356586	0.069314	5.50233	6.06352	-0.425954
148.0	-0.240027	-2.193148	1.581814	-0.353929	0.068527	5.47054	6.04093	0.160151
148.100006	-0.332501	-2.205953	1.585526	-0.348916	0.068477	5.17366	5.97937	-0.192191
148.199997	-0.274268	-2.362763	1.597379	-0.341915	0.068651	6.13157	6.0618	-1.285828
148.300003	-0.168877	-2.507397	1.613109	-0.334655	0.06935	6.91187	7.48583	-2.665189
148.399994	-0.056753	-2.628575	1.626916	-0.329505	0.069909	6.23184	7.24357	-3.273228
148.5	0.044017	-2.647337	1.63489	-0.328152	0.07001	6.83568	6.74738	-2.635374
148.600006	0.063519	-2.655147	1.636528	-0.33157	0.069857	7.38102	7.28896	-0.980883
148.699997	0.02449	-2.706416	1.633603	-0.339182	0.069394	7.18949	8.07869	1.123834
148.800003	-0.099979	-2.79537	1.629346	-0.348279	0.068884	6.75625	7.63089	2.795016
148.899994	-0.222782	-2.861858	1.626821	-0.357331	0.068572	6.85118	7.47951	3.453722
149.0	-0.237557	-2.862772	1.627609	-0.364154	0.068473	6.63198	7.5142	2.783035
149.100006	-0.219875	-2.848936	1.630738	-0.368712	0.068451	6.38204	6.80079	1.090124
149.199997	-0.181975	-2.894241	1.633538	-0.3713	0.068586	6.08717	6.52149	-0.842285
149.300003	-0.060066	-2.983538	1.632775	-0.372359	0.068527	5.81367	6.20932	-2.067068
149.399994	0.048619	-3.054739	1.626898	-0.372116	0.068662	5.6485	6.31017	-2.115572
149.5	0.032735	-3.097608	1.616302	-0.371653	0.06849	6.19629	6.4154	-1.268105
149.600006	-0.019517	-3.08581	1.603625	-0.370236	0.068055	6.87702	7.00869	-0.318571
149.699997	-0.148823	-3.003727	1.593899	-0.365999	0.06735	6.1983	7.39205	0.000175
149.800003	-0.333719	-2.909595	1.592823	-0.357167	0.066814	6.45648	6.44334	-0.666222
149.899994	-0.37465	-2.853598	1.602971	-0.343694	0.066708	6.83708	6.90367	-2.287703
150.0	-0.347667	-2.92221	1.622806	-0.327464	0.06728	6.24594	7.60916	-4.05586
150.100006	-0.205781	-2.951464	1.646706	-0.312112	0.0679	6.18175	6.88333	-5.224461
150.199997	-0.043893	-2.89083	1.669345	-0.3014	0.068447	6.64398	6.88954	-5.228508
150.300003	0.116931	-2.827715	1.686643	-0.299798	0.068423	6.5141	6.89457	-3.567127
150.399994	0.221569	-2.768624	1.696367	-0.309848	0.068323	6.84969	6.88922	-0.067771
150.5	0.272086	-2.755508	1.697684	-0.33096	0.068116	6.97169	7.20203	4.286613
150.600006	0.148426	-2.767246	1.689552	-0.359851	0.06779	6.55447	6.91738	7.889025
150.699997	0.137745	-2.84636	1.67724	-0.387824	0.067491	6.97502	7.62939	9.568151
150.800003	-0.0394	-2.80128	1.668375	-0.408286	0.067117	6.72245	7.08877	8.157758
150.899994	-0.273709	-2.695833	1.668418	-0.41653	0.067005	6.49843	6.76729	4.052629
151.0	-0.370266	-2.670988	1.676926	-0.411628	0.067166	6.29385	6.78484	-1.480497
151.100006	-0.384296	-2.760856	1.689625	-0.396691	0.067332	5.89818	6.36348	-6.719585
151.199997	-0.235698	-2.91057	1.703523	-0.374558	0.067849	5.84694	6.20504	-9.789657
151.300003	-0.337345	-3.011073	1.717072	-0.351687	0.067459	6.00274	6.31531	-10.447953
151.399994	-0.174754	-2.973171	1.72815	-0.33166	0.066765	6.91056	7.17484	-8.029961
151.5	-0.125797	-2.919988	1.738486	-0.320728	0.065929	5.99749	6.72564	-4.412107
151.600006	-0.072359	-2.857219	1.747599	-0.317988	0.065306	6.61333	6.60382	-0.494078
151.699997	-0.031195	-2.806774	1.755743	-0.321925	0.064789	6.76982	7.38242	2.656074
151.800003	0.009776	-2.763158	1.767427	-0.329854	0.064581	6.12456	6.90849	4.434862
151.899994	0.088344	-2.781945	1.783994	-0.338341	0.064999	6.47084	6.95195	4.80143
152.0	0.077097	-2.759862	1.8026	-0.347794	0.065731	6.90163	7.3123	3.890684
152.100006	0.041225	-2.740429	1.818157	-0.356908	0.066324	7.71565	7.94969	2.248076
152.199997	-0.088322	-2.667403	1.825881	-0.365885	0.066201	7.5193	7.75411	0.515473
152.300003	-0.269029	-2.631213	1.824703	-0.373652	0.065676	8.09118	7.88139	-0.622221
152.399994	-0.37157	-2.626093	1.81694	-0.378931	0.064666	8.39253	8.73129	-1.091661
152.5	-0.391032	-2.63563	1.808944	-0.379029	0.063876	8.03916	8.18746	-1.36955
152.600006	-0.286264	-2.734637	1.808161	-0.372072	0.063598	7.90779	7.93385	-2.022225
152.699997	-0.149727	-2.809437	1.817629	-0.359276	0.064125	6.16029	6.70027	-3.096652
152.800003	0.006462	-2.823581	1.835965	-0.343589	0.064853	4.7758	5.4274	-4.302152
152.899994	0.016751	-2.772563	1.857536	-0.329175	0.065482	3.80431	4.42281	-5.129462
153.0	0.007263	-2.671904	1.876354	-0.320046	0.065697	4.04305	4.97211	-4.831712
153.100006	-0.07501	-2.568269	1.888818	-0.31924	0.065728	4.21321	4.91055	-2.94153
153.199997	-0.095652	-2.46298	1.895156	-0.326032	0.065661	7.59217	7.78794	-0.082427
153.300003	-0.071637	-2.352352	1.896291	-0.338532	0.065608	9.08026	10.65719	2.702234
153.399994	-0.032762	-2.220348	1.896742	-0.352466	0.065629	7.5271	8.17868	4.544184
153.5	0.027128	-2.132877	1.900381	-0.364727	0.065932	7.68193	6.96865	4.904284
153.600006	0.090573	-2.036202	1.906605	-0.373555	0.066246	10.66382	10.27886	3.718803
153.699997	0.136224	-1.991	1.913426	-0.378925	0.066691	10.64832	11.52336	1.477698
153.800003	0.098266	-1.944621	1.916754	-0.381024	0.066756	9.55782	9.27213	-1.088063
153.899994	0.019486	-1.983813	1.914832	-0.379651	0.066765	8.40321	8.48807	-2.969071
154.0	-0.055467	-2.074587	1.908394	-0.375552	0.066659	7.55854	7.33671	-3.563096
154.100006	-0.141547	-2.103442	1.900136	-0.369798	0.066409	6.99165	7.19882	-3.187183
154.199997	-0.197631	-2.084159	1.89377	-0.362487	0.066122	6.211	6.71847	-2.544479
154.300003	-0.207567	-2.062081	1.891508	-0.353772	0.066145	5.64491	6.42836	-2.040815
154.399994	-0.215774	-2.077741	1.89405	-0.344485	0.066373	5.59157	6.47632	-1.964996
154.5	-0.159723	-2.115883	1.900123	-0.335547	0.066546	6.07858	7.10804	-2.139939
154.600006	-0.033828	-2.10187	1.907026	-0.328112	0.067113	6.97931	7.42524	-2.300076
154.699997	0.048908	-2.026451	1.912969	-0.32335	0.067316	8.09153	8.15663	-2.290567
154.800003	0.062149	-1.920368	1.917675	-0.321094	0.067521	8.49727	8.80869	-2.0404
154.899994	0.032106	-1.80699	1.921683	-0.32081	0.067726	9.02842	9.04357	-1.631436
155.0	-0.022705	-1.77474	1.925352	-0.323014	0.068038	9.31269	9.45101	-1.070747
155.100006	-0.051702	-1.814097	1.928172	-0.327547	0.068448	9.51525	10.35283	-0.438001
155.199997	-0.002205	-1.865139	1.928969	-0.334696	0.069098	9.84761	10.59702	0.247343
155.300003	0.049433	-1.874909	1.92628	-0.344059	0.069807	10.08678	10.66361	0.860036
155.399994	0.004124	-1.807165	1.919863	-0.355009	0.070262	9.07685	9.73567	1.344911
155.5	-0.000494	-1.658574	1.910702	-0.365067	0.07058	7.76837	8.06735	1.428151
155.600006	-0.072653	-1.608434	1.901371	-0.373109	0.07069	7.2895	7.60862	1.081215
155.699997	-0.059308	-1.650069	1.892213	-0.378118	0.070798	6.66035	7.14422	0.373539
155.800003	0.014342	-1.788622	1.882629	-0.38021	0.071045	6.32248	6.6173	-0.460235
155.899994	0.064452	-1.911054	1.870544	-0.380497	0.071308	6.03357	6.67554	-1.031616
156.0	0.067321	-1.988972	1.855224	-0.378977	0.071367	7.40913	7.52491	-1.201461
156.100006	0.094736	-1.913158	1.83898	-0.375647	0.071194	8.13181	9.06273	-1.188181
156.199997	0.027312	-1.883875	1.824978	-0.369081	0.070848	7.65548	8.70806	-1.355987
156.300003	0.063773	-1.900426	1.81722	-0.358649	0.070598	8.98866	9.3279	-1.951876
156.399994	-0.12286	-1.919409	1.816223	-0.346812	0.070392	8.30977	9.52435	-2.797624
156.5	-0.097956	-1.979079	1.819718	-0.333545	0.070557	9.0088	9.35563	-3.508624
156.600006	-0.061078	-1.987888	1.824177	-0.322152	0.070727	9.25384	9.67047	-3.796782
156.699997	-0.034661	-1.976503	1.826285	-0.314744	0.070993	9.40841	9.31024	-3.216531
156.800003	-0.017642	-1.926924	1.824805	-0.312825	0.071003	9.28344	9.54072	-1.824638
156.899994	-0.054707	-1.911462	1.820998	-0.315708	0.071064	9.037	9.65763	-0.173098
157.0	-0.055265	-1.890553	1.817278	-0.322086	0.071241	9.11591	9.92612	1.231008
157.100006	-0.105389	-1.895668	1.815021	-0.331069	0.071429	9.23843	9.9076	1.959029
157.199997	-0.112919	-1.922379	1.813992	-0.340814	0.071922	9.33686	9.46814	1.980709
157.300003	-0.081627	-1.919677	1.81181	-0.350605	0.072507	9.03569	9.12793	1.416152
157.399994	-0.064872	-1.898497	1.805864	-0.360309	0.073061	8.49508	8.71802	0.662531
157.5	-0.08234	-1.923765	1.7947	-0.369516	0.073351	7.72248	8.30051	0.135197
157.600006	-0.117687	-1.944438	1.779317	-0.376363	0.073503	7.07809	7.93845	-0.062085
157.699997	-0.138491	-1.996945	1.762277	-0.379807	0.073524	6.90741	7.67885	-0.078401
157.800003	-0.125778	-1.999755	1.745834	-0.379151	0.073072	7.04525	7.63324	-0.142491
157.899994	-0.191973	-1.988058	1.731722	-0.375639	0.072523	7.40922	7.61451	-0.524995
158.0	-0.17311	-1.99539	1.719635	-0.369661	0.071818	7.59514	7.97292	-1.071558
158.100006	-0.102586	-1.972453	1.709236	-0.36215	0.071368	7.30491	7.92443	-1.735037
158.199997	-0.044267	-1.949038	1.70046	-0.353755	0.070993	7.35877	7.80956	-2.287887
158.300003	0.041997	-1.858686	1.694851	-0.343866	0.070885	7.44057	8.13179	-2.666417
158.399994	0.086655	-1.791179	1.693747	-0.333545	0.070925	7.65347	8.19324	-3.063268
158.5	0.119256	-1.793877	1.69687	-0.32343	0.071391	7.90297	8.39482	-3.226502
158.600006	0.099503	-1.897744	1.702223	-0.316469	0.071855	8.07953	8.6039	-2.834465
158.699997	0.048391	-1.98059	1.705573	-0.314867	0.072522	8.30521	8.73236	-1.804369
158.800003	-0.024447	-2.028438	1.703274	-0.321244	0.072673	8.45987	8.88545	0.18845
158.899994	-0.166616	-2.037768	1.693658	-0.335454	0.072485	8.42195	8.94005	2.645884
159.0	-0.307831	-1.998819	1.677934	-0.354179	0.07183	8.10501	8.57382	4.675751
159.100006	-0.300398	-1.975814	1.661187	-0.371967	0.071183	7.63131	8.16059	5.268658
159.199997	-0.2249	-2.018856	1.648522	-0.383432	0.070953	7.39048	7.92004	4.005641
159.300003	-0.014567	-2.17629	1.641411	-0.386436	0.071159	7.01153	7.43241	1.298004
159.399994	0.120881	-2.326652	1.637425	-0.382534	0.071377	6.52715	6.88804	-1.774383
159.5	0.158102	-2.393173	1.63424	-0.372038	0.071864	6.28719	6.73967	-4.086419
159.600006	0.097445	-2.349552	1.630559	-0.357434	0.071959	6.32949	6.65724	-5.130963
159.699997	-0.092668	-2.197388	1.627421	-0.341656	0.071583	6.74119	7.15696	-4.922925
159.800003	-0.238119	-2.116899	1.627431	-0.328056	0.07134	6.67428	7.57501	-3.883256
159.899994	-0.317397	-2.075545	1.630186	-0.320557	0.071348	6.82587	7.48936	-2.437719
160.0	-0.273734	-2.113961	1.633963	-0.320003	0.071558	7.05532	7.60851	-0.682643
160.100006	-0.153216	-2.119143	1.636065	-0.326345	0.071881	6.87772	7.43263	1.100484
160.199997	-0.05564	-2.070925	1.633831	-0.338912	0.072135	6.94358	7.30759	2.575684
160.300003	-0.01783	-1.97935	1.626697	-0.354423	0.072239	6.96389	7.34302	3.522397
160.399994	-0.002705	-1.863975	1.61577	-0.369091	0.07184	6.93639	7.38606	3.745843
160.5	-0.044067	-1.845137	1.603986	-0.379916	0.071422	7.15884	7.8708	2.932873
160.600006	-0.082323	-1.87902	1.593054	-0.383573	0.070908	7.38347	7.90452	1.27749
160.699997	-0.09129	-2.011504	1.583898	-0.380505	0.07049	7.46229	7.79918	-0.741538
160.800003	-0.078736	-2.117398	1.576443	-0.370949	0.070289	7.39871	7.76481	-2.506634
160.899994	-0.019176	-2.137391	1.571589	-0.356263	0.070225	7.10384	7.50746	-3.717679
161.0	-0.038507	-2.125848	1.570837	-0.339351	0.070266	6.47434	7.15536	-4.32329
161.100006	-0.051019	-2.093123	1.575374	-0.322834	0.070348	5.96517	6.71783	-4.402493
161.199997	-0.017305	-2.060336	1.584396	-0.31022	0.070709	5.33357	5.92306	-4.120471
161.300003	-0.026191	-2.031391	1.594904	-0.304962	0.071344	5.34102	5.62866	-3.191519
161.399994	0.035787	-1.997441	1.602901	-0.308942	0.071939	5.36633	5.479	-1.407521
161.5	0.050693	-1.927567	1.605181	-0.32312	0.072609	7.25876	7.279	1.114208
161.600006	0.022352	-1.877377	1.599932	-0.345313	0.073102	7.41036	8.32063	3.847484
161.699997	-0.027187	-1.862193	1.587463	-0.371226	0.07321	6.62208	7.21702	5.991268
161.800003	-0.096172	-1.865217	1.570559	-0.395073	0.072916	6.60562	7.06747	6.652894
161.899994	-0.174495	-1.818484	1.553607	-0.410524	0.0725	7.46719	7.90216	5.412892
162.0	-0.261506	-1.761082	1.540489	-0.41355	0.071975	8.01183	8.96274	2.366821
162.100006	-0.25385	-1.786598	1.533063	-0.403533	0.071419	7.02117	7.3033	-1.51877
162.199997	-0.119422	-1.837953	1.532214	-0.382277	0.071293	6.9427	6.96341	-5.007563
162.300003	-0.014069	-1.862435	1.538576	-0.353024	0.071268	6.26626	6.66023	-7.474592
162.399994	0.094947	-1.915081	1.551586	-0.321859	0.071346	5.64482	6.15248	-8.337323
162.5	0.143737	-1.905061	1.568742	-0.295337	0.071232	5.3221	5.81783	-7.522746
162.600006	0.101174	-1.87582	1.587353	-0.281422	0.070777	5.3848	5.99415	-5.32538
162.699997	0.146046	-1.857454	1.602192	-0.281743	0.071491	5.42132	6.05281	-1.675786
162.800003	0.102771	-1.844985	1.612273	-0.296736	0.071783	6.79942	6.80775	2.518799
162.899994	0.053737	-1.799518	1.614292	-0.322248	0.072145	6.92869	8.09989	6.274742
163.0	-0.089914	-1.718256	1.610786	-0.352343	0.072599	6.52111	7.17837	8.229416
163.100006	0.008142	-1.691272	1.608524	-0.377308	0.073403	6.88893	7.06875	8.177773
163.199997	-0.09646	-1.643777	1.610623	-0.395011	0.07403	7.28355	7.30084	5.758501
163.300003	-0.189107	-1.638941	1.616956	-0.40192	0.074302	7.59672	8.28124	1.841797
163.399994	-0.353784	-1.617448	1.623525	-0.399416	0.074025	7.0731	7.75903	-2.658655
163.5	-0.447866	-1.666446	1.627072	-0.38917	0.073187	6.92597	7.17409	-6.068751
163.600006	-0.42133	-1.669146	1.626781	-0.374459	0.072352	6.6389	7.26958	-7.099349
163.699997	-0.246825	-1.750027	1.62411	-0.360275	0.071465	5.91884	6.51678	-5.797895
163.800003	0.029586	-1.772425	1.619317	-0.350227	0.070824	5.38621	5.7172	-3.279779
163.899994	0.248049	-1.838098	1.613146	-0.345321	0.070182	4.61904	5.24552	-0.462197
164.0	0.348493	-1.901711	1.60642	-0.345218	0.069796	4.62744	5.11941	1.849107
164.100006	0.281664	-1.879525	1.601282	-0.347653	0.069774	4.41831	5.31789	2.962087
164.199997	0.190066	-1.803165	1.601083	-0.349557	0.069954	6.59511	6.15205	2.643394
164.300003	0.01594	-1.714061	1.608135	-0.348548	0.07017	8.29435	9.61545	0.900003
164.399994	-0.177273	-1.752632	1.621243	-0.344952	0.070531	7.43943	8.33616	-1.631239
164.5	-0.339789	-1.874989	1.63565	-0.339168	0.070977	8.32089	8.45509	-3.854754
164.600006	-0.37387	-2.053814	1.647468	-0.332647	0.071182	7.28311	7.16617	-4.725776
164.699997	-0.357953	-2.09427	1.654429	-0.327513	0.070886	9.66019	9.28626	-4.033606
164.800003	-0.278582	-2.062745	1.656176	-0.326912	0.070166	9.20786	10.34587	-1.988142
164.899994	-0.13511	-1.988571	1.65436	-0.33113	0.069329	7.81732	8.0833	0.577123
165.0	-0.038933	-1.910864	1.651668	-0.338872	0.068586	6.68155	7.41207	2.707788
165.100006	0.112075	-1.924357	1.650808	-0.348009	0.067827	5.09326	5.51487	3.872363
165.199997	0.230548	-2.011815	1.652676	-0.357121	0.067782	4.41332	4.9401	3.655566
165.300003	0.235615	-2.102852	1.655382	-0.365875	0.067741	3.95153	4.61198	2.308971
165.399994	0.161689	-2.08748	1.655299	-0.373177	0.067643	4.75609	5.26618	0.539262
165.5	-0.059053	-2.038867	1.650003	-0.37899	0.067406	4.69313	5.49292	-0.982986
165.600006	-0.252735	-2.071034	1.639716	-0.381598	0.067009	7.33355	6.94917	-1.698937
165.699997	-0.391461	-2.142429	1.628302	-0.379154	0.066538	7.27024	9.13585	-1.813795
165.800003	-0.39248	-2.226957	1.620617	-0.371874	0.066083	5.95843	6.33286	-1.852526
165.899994	-0.31975	-2.265149	1.620146	-0.360869	0.065861	8.31502	8.21198	-2.17261
166.0	-0.161566	-2.279231	1.626183	-0.348893	0.065846	7.97654	8.35778	-2.70007
166.100006	0.050865	-2.314914	1.63466	-0.337952	0.06613	6.78857	6.83387	-3.008248
166.199997	0.177848	-2.337025	1.640422	-0.331212	0.066295	6.5282	6.90453	-2.635989
166.300003	0.254635	-2.383958	1.640585	-0.330428	0.066296	5.62616	6.52609	-1.15542
166.399994	0.157399	-2.445875	1.634913	-0.335135	0.065949	5.75096	6.68186	0.855366
166.5	-0.108502	-2.436028	1.626964	-0.341895	0.065261	5.86323	6.55896	2.303475
166.600006	-0.344323	-2.362736	1.623481	-0.346152	0.064495	7.43199	7.74565	2.419545
166.699997	-0.468368	-2.356416	1.62931	-0.346455	0.063874	6.7672	8.1942	1.076477
166.800003	-0.550524	-2.43519	1.643822	-0.343703	0.063223	6.99665	6.86802	-1.302745
166.899994	-0.200561	-2.647719	1.660295	-0.339313	0.063841	7.96366	8.32031	-3.004115
167.0	0.025385	-2.833776	1.6746	-0.336234	0.064236	7.16979	7.92165	-3.847336
167.100006	0.331985	-2.935155	1.681654	-0.336874	0.064432	7.04727	7.21102	-3.024992
167.199997	0.485832	-3.036376	1.680409	-0.344231	0.064435	6.63583	7.00141	-0.505666
167.300003	0.38944	-3.16706	1.671396	-0.357997	0.064077	6.09251	6.32408	2.682807
167.399994	0.11868	-3.288367	1.656423	-0.374257	0.063271	5.73791	5.99586	5.24897
167.5	-0.244441	-3.419513	1.643558	-0.387628	0.062476	5.23374	6.01984	5.798086
167.600006	-0.566075	-3.528723	1.63996	-0.392885	0.062105	5.69237	6.34678	3.95635
167.699997	-0.698993	-3.565604	1.647262	-0.389227	0.061987	6.34482	7.19111	0.277907
167.800003	-0.659063	-3.565207	1.661686	-0.378652	0.062389	5.76708	7.10033	-4.0001
167.899994	-0.446807	-3.604651	1.677007	-0.363103	0.062677	6.8003	7.00944	-7.08287
168.0	-0.247992	-3.699237	1.69041	-0.345464	0.062317	7.20727	7.54621	-8.155567
168.100006	0.138258	-3.773682	1.699337	-0.33086	0.062385	7.1027	7.53272	-6.396278
168.199997	0.357879	-3.823316	1.705167	-0.324421	0.062083	7.11225	7.33585	-3.215489
168.300003	0.340478	-3.860608	1.707291	-0.326402	0.06127	7.11794	7.31979	0.66862
168.399994	0.147704	-3.889324	1.705598	-0.334483	0.060443	6.84304	7.31797	3.901853
168.5	-0.077429	-3.874806	1.704996	-0.343508	0.059509	6.63198	7.08716	5.553401
168.600006	-0.299236	-3.895942	1.710748	-0.350185	0.059332	6.10547	6.90132	5.123642
168.699997	-0.33511	-3.935303	1.723602	-0.352946	0.059649	6.01089	6.77425	2.927332
168.800003	-0.279525	-3.942821	1.740556	-0.352479	0.060569	6.12018	6.83494	-0.484423
168.899994	-0.18216	-3.966624	1.75623	-0.351097	0.06125	6.72945	6.83602	-3.801724
169.0	-0.055948	-3.957382	1.766213	-0.348753	0.061766	7.50652	7.75593	-5.494173
169.100006	0.028573	-3.903307	1.769545	-0.348213	0.061533	6.6868	7.10986	-4.86424
169.199997	0.069966	-3.821881	1.767232	-0.351403	0.060891	7.51186	6.75176	-2.641495
169.300003	0.014781	-3.741665	1.761367	-0.357309	0.059761	7.54759	8.14828	-0.00443
169.399994	-0.082095	-3.690453	1.754925	-0.364228	0.058648	6.7369	7.21991	2.177481
169.5	-0.170801	-3.674586	1.751231	-0.370061	0.057865	6.15574	6.74909	3.178705
169.600006	-0.207998	-3.65806	1.752024	-0.372925	0.057529	5.15676	6.08878	2.812835
169.699997	-0.154308	-3.633181	1.756315	-0.371826	0.057663	5.11402	6.09328	1.229233
169.800003	-0.131077	-3.541261	1.761142	-0.367964	0.057745	5.34583	5.93719	-0.946997
169.899994	-0.094301	-3.466615	1.763997	-0.36119	0.057611	6.49886	7.41057	-2.807288
170.0	-0.051719	-3.358325	1.764749	-0.351393	0.057372	9.18623	9.49244	-3.75444
170.100006	-0.043452	-3.23421	1.765431	-0.34021	0.057086	7.16462	7.5248	-3.712036
170.199997	-0.047943	-3.086944	1.767684	-0.330703	0.056943	7.88047	6.54397	-3.136966
170.300003	-0.021637	-3.017586	1.772225	-0.324388	0.056925	9.79944	9.20875	-2.206234
170.399994	-0.001126	-2.985124	1.777378	-0.323336	0.056972	8.9341	9.57252	-1.03183
170.5	0.036006	-2.935775	1.780781	-0.32729	0.056926	7.99125	7.98053	0.251495
170.600006	-0.010859	-2.84866	1.7805	-0.335851	0.056833	6.40533	7.49975	1.441888
170.699997	-0.058599	-2.728051	1.777078	-0.346923	0.056684	6.17466	6.61623	2.163654
170.800003	-0.139941	-2.573858	1.772831	-0.356823	0.056342	6.07359	6.47128	2.07328
170.899994	-0.199933	-2.466599	1.771171	-0.363189	0.056178	6.31881	6.42771	1.175148
171.0	-0.143961	-2.421933	1.772976	-0.365247	0.056071	6.19567	6.33415	-0.36631
171.100006	-0.109162	-2.442225	1.775876	-0.363414	0.0562	8.19732	8.38894	-1.887334
171.199997	0.069814	-2.488345	1.776696	-0.359375	0.056439	6.74215	7.28029	-2.674498
171.300003	0.118483	-2.492276	1.772951	-0.355711	0.056429	7.69813	7.89392	-2.459556
171.399994	0.177087	-2.432876	1.765011	-0.354341	0.056105	8.11771	8.63687	-1.469325
171.5	0.101393	-2.383774	1.754913	-0.354951	0.055522	6.62813	6.98364	-0.182938
171.600006	-0.025857	-2.316962	1.744946	-0.357362	0.05466	7.15201	7.56516	0.853649
171.699997	-0.175627	-2.304853	1.737593	-0.359666	0.053986	6.53022	7.00784	1.207417
171.800003	-0.260044	-2.334814	1.733566	-0.360905	0.053601	6.72516	6.93483	0.697309
171.899994	-0.218176	-2.379417	1.732412	-0.359778	0.053686	6.24095	6.71462	-0.497014
172.0	-0.111039	-2.416321	1.731955	-0.356566	0.053866	7.63105	7.68806	-1.843452
172.100006	-0.041499	-2.392011	1.730868	-0.351155	0.054098	8.03662	8.74821	-2.664901
172.199997	-0.00838	-2.288344	1.729391	-0.343604	0.053918	7.08624	7.75636	-2.927988
172.300003	0.005418	-2.197398	1.72987	-0.334691	0.053752	8.54386	8.75088	-2.83159
172.399994	-0.015593	-2.225919	1.733092	-0.326593	0.053777	8.18322	9.11968	-2.424564
172.5	-0.022086	-2.332854	1.737151	-0.322274	0.053869	7.94615	8.28606	-1.665008
172.600006	0.031382	-2.465739	1.739366	-0.323391	0.054291	7.6554	8.17065	-0.492025
172.699997	0.107221	-2.558819	1.736472	-0.331321	0.054654	7.01723	7.66611	1.05794
172.800003	0.042321	-2.558649	1.727492	-0.34499	0.054756	6.49939	7.36465	2.635048
172.899994	-0.088955	-2.523682	1.715217	-0.36074	0.054567	6.14856	7.23436	3.502626
173.0	-0.189656	-2.491899	1.704607	-0.373317	0.05441	6.26337	7.05922	3.178194
173.100006	-0.217385	-2.550395	1.698541	-0.380115	0.054406	6.56849	7.22794	1.679988
173.199997	-0.201667	-2.672651	1.696017	-0.380807	0.054382	7.49399	7.65401	-0.528094
173.300003	-0.132105	-2.790911	1.693729	-0.376775	0.054345	7.44302	8.26454	-2.454766
173.399994	-0.075811	-2.847029	1.688714	-0.369157	0.054124	7.12792	7.44247	-3.332752
173.5	-0.015391	-2.797089	1.680769	-0.360489	0.053518	7.51142	7.98063	-3.148675
173.600006	0.131538	-2.747494	1.671744	-0.352513	0.053108	6.91196	7.9984	-2.261194
173.699997	0.17185	-2.748635	1.66378	-0.346619	0.05291	6.7263	7.43594	-1.18764
173.800003	0.142959	-2.771148	1.65808	-0.343208	0.052802	6.48546	7.4474	-0.292303
173.899994	0.015863	-2.773403	1.654891	-0.341854	0.052779	6.43283	7.13009	0.159451
174.0	-0.081037	-2.725495	1.653588	-0.341802	0.052866	6.42399	6.88815	0.093905
174.100006	-0.224144	-2.666264	1.652664	-0.342636	0.053104	6.997	7.3063	-0.322069
174.199997	-0.270568	-2.620689	1.650477	-0.343944	0.053298	7.40125	8.09197	-0.784145
174.300003	-0.243593	-2.648129	1.646101	-0.345507	0.053396	6.85836	7.93856	-0.939511
174.399994	-0.157293	-2.709303	1.639826	-0.346833	0.053466	7.43094	8.37812	-0.771075
174.5	-0.038559	-2.715825	1.633309	-0.347068	0.053411	7.92504	8.90889	-0.5136
174.600006	0.015278	-2.653055	1.62826	-0.346495	0.053275	7.89798	8.58709	-0.484441
174.699997	0.060166	-2.597196	1.626203	-0.344758	0.053227	7.65067	8.0864	-0.711035
174.800003	0.06016	-2.597777	1.626609	-0.343255	0.053194	7.02353	7.37171	-1.040553
174.899994	0.045682	-2.626275	1.62698	-0.34261	0.053497	6.2646	7.10301	-1.22968
175.0	0.040068	-2.608779	1.624314	-0.344024	0.053715	5.72005	6.73335	-1.009322
175.100006	-0.028282	-2.524164	1.616613	-0.348595	0.053935	5.40048	6.14434	-0.183315
175.199997	-0.109897	-2.404998	1.604226	-0.355781	0.054071	5.57984	6.20461	0.888976
175.300003	-0.174986	-2.317834	1.589785	-0.36389	0.053978	6.13612	6.46379	1.692396
175.399994	-0.205406	-2.327602	1.576599	-0.370705	0.053831	7.29712	7.93406	1.867596
175.5	-0.209091	-2.426754	1.566408	-0.374888	0.053986	6.59082	7.60102	1.255627
175.600006	-0.156646	-2.552066	1.55829	-0.375805	0.054059	6.62961	6.84437	0.117255
175.699997	-0.116477	-2.595087	1.550278	-0.373839	0.054249	7.36158	7.82102	-0.998118
175.800003	-0.11101	-2.580388	1.541124	-0.368944	0.054302	7.04008	7.91148	-1.722008
175.899994	-0.105728	-2.518799	1.531633	-0.361706	0.053995	6.79435	7.20953	-2.038734
176.0	-0.116	-2.46999	1.524506	-0.352605	0.053684	6.63347	7.39537	-2.181157
176.100006	-0.095494	-2.412326	1.522056	-0.341971	0.053568	6.19874	7.17291	-2.334724
176.199997	-0.036718	-2.3727	1.524286	-0.331551	0.054035	6.13411	6.92669	-2.528306
176.300003	0.027018	-2.390407	1.5291	-0.323697	0.054833	6.30208	6.88687	-2.446851
176.399994	0.102595	-2.463885	1.533316	-0.320082	0.055565	6.61499	7.02796	-1.967246
176.5	0.125815	-2.496468	1.533878	-0.322126	0.05646	6.44597	7.04787	-0.85247
176.600006	0.03763	-2.472733	1.52898	-0.330007	0.056799	6.66867	7.15129	0.758745
176.699997	-0.108316	-2.357826	1.519399	-0.341671	0.056921	6.60343	7.27119	2.271328
176.800003	-0.215687	-2.28566	1.508533	-0.353318	0.057036	6.49632	7.29463	3.032487
176.899994	-0.199675	-2.30984	1.500252	-0.361716	0.057162	6.54633	7.10815	2.709508
177.0	-0.103973	-2.420493	1.496552	-0.365366	0.057916	6.46445	7.0802	1.308305
177.100006	-0.004343	-2.558403	1.496131	-0.364993	0.059016	6.39438	7.01533	-0.492359
177.199997	0.111457	-2.59836	1.496402	-0.361606	0.060084	6.17571	6.86406	-2.011105
177.300003	0.119572	-2.569193	1.495081	-0.357241	0.060896	5.95519	6.71997	-2.66931
177.399994	0.092578	-2.525589	1.491011	-0.354202	0.06126	5.88784	6.48798	-2.337514
177.5	0.03787	-2.51129	1.484097	-0.353688	0.061567	5.88443	6.48263	-1.281198
177.600006	-0.06762	-2.5341	1.474269	-0.356368	0.061572	5.91832	6.35299	0.205776
177.699997	-0.158881	-2.495762	1.462671	-0.36135	0.061278	6.29884	6.70423	1.430913
177.800003	-0.226381	-2.396971	1.451998	-0.366077	0.061141	6.33107	7.23757	1.909976
177.899994	-0.214439	-2.335773	1.444744	-0.368583	0.061147	5.97025	6.73913	1.431724
178.0	-0.082571	-2.360916	1.441496	-0.367804	0.061626	6.27878	7.0726	0.120902
178.100006	0.075133	-2.507807	1.43997	-0.364196	0.062341	6.49063	7.16681	-1.31475
178.199997	0.225902	-2.612735	1.437577	-0.358433	0.063109	6.51279	7.26102	-2.282326
178.300003	0.281523	-2.645266	1.433316	-0.3514	0.063663	6.52268	7.16114	-2.432275
178.399994	0.168442	-2.563576	1.428521	-0.344046	0.06384	6.49011	7.00955	-2.067363
178.5	0.004056	-2.47742	1.425185	-0.337645	0.063738	6.47093	7.02582	-1.534758
178.600006	-0.172581	-2.459018	1.425007	-0.332606	0.064001	6.23648	6.87552	-1.104068
178.699997	-0.260688	-2.542289	1.427401	-0.329892	0.064903	5.9833	6.73753	-0.775267
178.800003	-0.260578	-2.68049	1.430562	-0.329713	0.066051	5.72609	6.63336	-0.520311
178.899994	-0.173647	-2.748116	1.431866	-0.332022	0.067146	5.58632	6.23555	-0.276288
179.0	-0.158705	-2.707531	1.429729	-0.337314	0.067892	5.59779	6.11918	0.157544
179.100006	-0.176609	-2.640626	1.424339	-0.344218	0.068027	5.84213	5.97348	0.682539
179.199997	-0.234663	-2.612305	1.417317	-0.351506	0.068109	6.57558	6.97765	1.119579
179.300003	-0.268165	-2.753989	1.410585	-0.357712	0.068123	6.16993	7.09305	1.228372
179.399994	-0.202275	-2.94266	1.404752	-0.362219	0.068093	5.86744	6.34635	0.950673
179.5	-0.094649	-3.080643	1.399674	-0.365151	0.068198	6.1271	6.43938	0.303736
179.600006	-0.022736	-3.067783	1.394452	-0.367115	0.068568	6.5219	7.26648	-0.35935
179.699997	0.017692	-2.998501	1.388901	-0.367938	0.068832	6.05888	6.85079	-0.888932
179.800003	0.003556	-2.950323	1.383357	-0.367326	0.069226	5.6922	6.12272	-1.22225
179.899994	-0.009538	-2.963537	1.378685	-0.364828	0.069641	5.5794	6.18277	-1.437016
180.0	-0.084227	-2.99597	1.375252	-0.360429	0.070035	5.535	6.10559	-1.536451
180.100006	-0.188083	-2.997242	1.372615	-0.355655	0.070307	5.68642	5.9965	-1.529449
180.199997	-0.189684	-2.951415	1.369805	-0.350544	0.070615	6.52881	6.56217	-1.291666
180.300003	-0.208992	-2.862526	1.365514	-0.34781	0.070562	6.06983	6.88644	-0.794174
180.399994	-0.183242	-2.78976	1.359375	-0.347503	0.070465	5.79843	6.32087	-0.017786
180.5	-0.107987	-2.7596	1.351511	-0.350127	0.070265	6.09032	6.64974	0.766651
180.600006	0.059155	-2.817849	1.342438	-0.354305	0.070102	6.32301	7.32611	1.332963
180.699997	0.150209	-2.900809	1.333226	-0.358515	0.07016	6.1497	6.92712	1.342943
180.800003	0.162399	-2.905444	1.325055	-0.360607	0.070232	6.16257	6.48145	0.757988
180.899994	0.132322	-2.839694	1.320099	-0.358954	0.070284	6.11379	6.62105	-0.267501
181.0	0.045816	-2.68143	1.319971	-0.352733	0.070288	5.99609	6.46668	-1.431488
181.100006	-0.015982	-2.5663	1.324893	-0.343064	0.070729	5.80482	6.42921	-2.528326
181.199997	-0.014668	-2.587403	1.333144	-0.332754	0.071428	5.61697	6.31681	-3.217361
181.300003	-0.009853	-2.637767	1.341695	-0.324401	0.07229	5.69132	6.29818	-3.266727
181.399994	0.028344	-2.711823	1.34749	-0.32083	0.073203	5.73712	6.2332	-2.405028
181.5	0.01038	-2.712992	1.348377	-0.3242	0.073622	5.83267	6.37558	-0.593859
181.600006	-0.094891	-2.668204	1.344175	-0.333744	0.073722	5.81349	6.25868	1.624088
181.699997	-0.201362	-2.628559	1.336242	-0.347931	0.073583	5.83101	6.23041	3.443518
181.800003	-0.295919	-2.583198	1.327826	-0.362543	0.073118	5.74965	6.23566	4.138232
181.899994	-0.303069	-2.543382	1.321989	-0.373814	0.072666	5.77758	6.34828	3.408595
182.0	-0.232108	-2.498227	1.319681	-0.380472	0.07209	5.89485	6.44987	1.541483
182.100006	-0.177267	-2.482541	1.319214	-0.383013	0.071569	5.93969	6.38735	-0.660891
182.199997	-0.0182	-2.540493	1.318158	-0.381314	0.071245	5.90308	6.39035	-2.298478
182.300003	0.134059	-2.610623	1.314084	-0.377095	0.07107	5.88609	6.45844	-2.796087
182.399994	0.214704	-2.675169	1.306209	-0.372044	0.070842	5.84038	6.3775	-2.127194
182.5	0.220861	-2.668494	1.294974	-0.367939	0.070458	5.72469	6.19134	-0.844437
182.600006	0.128673	-2.596337	1.282718	-0.364271	0.070017	5.68151	6.02701	0.344875
182.699997	-0.052069	-2.485801	1.273551	-0.359276	0.06953	5.65086	5.99682	0.866201
182.800003	-0.171052	-2.364158	1.27109	-0.351487	0.069267	5.53386	5.88506	0.353652
182.899994	-0.228147	-2.361544	1.276401	-0.340736	0.069927	5.66444	6.07775	-0.950779
183.0	-0.148866	-2.464714	1.28643	-0.32912	0.070885	5.83845	6.54504	-2.371909
183.100006	-0.096325	-2.582156	1.296827	-0.319442	0.071905	5.87856	6.54451	-3.183322
183.199997	-0.049506	-2.62374	1.304163	-0.314039	0.072352	6.02289	6.51079	-3.008745
183.300003	-0.055409	-2.600397	1.307706	-0.314647	0.072079	6.18289	6.59953	-1.880577
183.399994	-0.21296	-2.548206	1.308851	-0.320671	0.071265	6.37958	6.65231	-0.333326
183.5	-0.302907	-2.464459	1.31045	-0.330262	0.070048	6.17177	6.55896	1.053894
183.600006	-0.320546	-2.445176	1.314697	-0.342113	0.069068	5.94766	6.51796	1.9444
183.699997	-0.180747	-2.509743	1.320546	-0.354786	0.068636	5.72915	6.3121	2.195375
183.800003	0.05518	-2.673338	1.324503	-0.36712	0.068724	5.44331	6.05452	1.978965
183.899994	0.287657	-2.828901	1.321276	-0.379502	0.068886	5.04221	5.62428	1.770951
184.0	0.344502	-2.892515	1.308166	-0.392032	0.068571	5.05525	5.45438	1.960015
184.100006	0.16843	-2.8865	1.28811	-0.400842	0.067704	4.97276	5.37323	2.150043
184.199997	-0.100921	-2.872618	1.268704	-0.401213	0.066335	6.14733	6.12432	1.740918
184.300003	-0.408101	-2.916325	1.258895	-0.391155	0.065428	6.06046	6.92209	0.268118
184.399994	-0.534758	-3.070616	1.262632	-0.372681	0.065525	5.30975	5.98601	-1.985555
184.5	-0.58196	-3.327494	1.278395	-0.350341	0.066399	5.58387	5.79599	-4.552294
184.600006	-0.494546	-3.534159	1.300613	-0.328639	0.067236	6.15863	6.42204	-6.581552
184.699997	-0.363264	-3.559906	1.323967	-0.311468	0.067534	5.78415	6.70648	-7.13741
184.800003	-0.248591	-3.474055	1.34454	-0.302833	0.067451	5.41441	5.93741	-5.751741
184.899994	-0.104327	-3.444824	1.360402	-0.30438	0.067292	5.6541	6.28822	-2.594324
185.0	-0.008763	-3.438354	1.369764	-0.316071	0.066823	5.97148	6.26606	1.536958
185.100006	0.031641	-3.452275	1.371714	-0.335838	0.066236	6.57584	6.8084	5.437993
185.199997	0.159724	-3.539141	1.36921	-0.358039	0.065619	5.83854	6.46764	7.989929
185.300003	0.160164	-3.56547	1.36662	-0.378317	0.065294	5.73958	6.04639	8.201353
185.399994	0.064035	-3.514896	1.366396	-0.392605	0.064934	5.92489	6.60692	6.021445
185.5	-0.012651	-3.467049	1.369154	-0.397624	0.065543	5.71208	6.63936	2.310072
185.600006	-0.153115	-3.36417	1.373782	-0.394007	0.06565	5.38778	5.89705	-2.245975
185.699997	-0.252284	-3.435822	1.37923	-0.382096	0.066142	5.58106	6.08289	-5.869411
185.800003	-0.294936	-3.502457	1.385536	-0.36466	0.066736	5.55672	5.91129	-7.713637
185.899994	-0.290693	-3.581228	1.393373	-0.345155	0.067271	5.46012	5.59955	-7.584096
186.0	-0.27123	-3.639004	1.40239	-0.329417	0.067394	5.34452	5.35257	-5.915846
186.100006	-0.211802	-3.644201	1.411918	-0.320012	0.067539	5.09204	5.60094	-3.363389
186.199997	-0.176053	-3.631036	1.420328	-0.318308	0.067269	5.12952	5.88185	-0.428832
186.300003	-0.144483	-3.648582	1.427212	-0.323329	0.067101	5.52992	6.3865	2.276714
186.399994	-0.149528	-3.621248	1.431958	-0.333975	0.066522	5.7676	6.76397	4.000443
186.5	-0.125944	-3.579194	1.436558	-0.34631	0.066374	6.13446	6.98664	4.523273
186.600006	-0.049307	-3.518965	1.442622	-0.357366	0.06633	6.55211	6.98685	3.664897
186.699997	0.08093	-3.468193	1.450383	-0.365245	0.066723	6.67936	7.16735	1.806154
186.800003	0.176735	-3.431983	1.458119	-0.369756	0.067159	6.52951	6.26617	-0.509677
186.899994	0.145883	-3.484475	1.462602	-0.371421	0.067704	6.77779	6.68924	-2.286781
187.0	0.094345	-3.568298	1.461613	-0.370903	0.067938	6.74171	8.05857	-2.776771
187.100006	0.005929	-3.627527	1.455201	-0.369764	0.068213	6.60352	6.90838	-1.883377
187.199997	-0.117122	-3.63353	1.444279	-0.36959	0.067768	6.1222	6.54751	-0.317307
187.300003	-0.286981	-3.627661	1.432739	-0.3687	0.067147	5.21009	5.64515	0.964528
187.399994	-0.383747	-3.610207	1.425109	-0.365438	0.066683	4.78403	5.39283	1.299753
187.5	-0.368329	-3.56282	1.425143	-0.358421	0.066699	4.45396	4.80542	0.405695
187.600006	-0.223159	-3.506605	1.43371	-0.348325	0.06727	4.51009	5.38672	-1.444761
187.699997	-0.051172	-3.426725	1.448467	-0.336471	0.06798	4.79577	5.14896	-3.340601
187.800003	0.078671	-3.293	1.465168	-0.32539	0.068433	7.93546	7.64042	-4.561842
187.899994	0.125272	-3.162881	1.480593	-0.316599	0.068701	6.59476	8.49984	-4.653592
188.0	0.081641	-3.058903	1.49274	-0.313337	0.068532	6.00738	6.29026	-3.524507
188.100006	0.020507	-2.974814	1.500709	-0.316392	0.068081	6.25645	6.38061	-1.275713
188.199997	-0.032678	-2.932102	1.504152	-0.326429	0.067594	7.81794	7.86951	1.529361
188.300003	-0.135191	-2.863935	1.503622	-0.342524	0.067227	7.10428	7.77006	4.021605
188.399994	-0.10055	-2.793079	1.500817	-0.360111	0.067042	6.41278	6.65253	5.504994
188.5	-0.084568	-2.715667	1.497313	-0.376484	0.067126	6.06405	6.62523	5.511214
188.600006	-0.038536	-2.666702	1.493753	-0.388455	0.067222	5.37351	5.72523	4.004011
188.699997	-0.070848	-2.590577	1.489464	-0.394289	0.06726	5.16	5.48361	1.446997
188.800003	-0.168898	-2.545369	1.484056	-0.393236	0.066829	5.21534	5.53221	-1.296904
188.899994	-0.225632	-2.512034	1.478557	-0.384614	0.06643	5.24608	5.67759	-3.368216
189.0	-0.253789	-2.437943	1.475132	-0.369595	0.06583	6.26512	6.16971	-4.480458
189.100006	-0.212518	-2.364087	1.475877	-0.352025	0.06523	6.05905	6.98825	-4.708034
189.199997	-0.123865	-2.296243	1.481227	-0.336062	0.064744	5.43542	6.21992	-4.255024
189.300003	0.014831	-2.224767	1.489416	-0.324963	0.064624	6.54213	6.63026	-3.412106
189.399994	0.169103	-2.153945	1.49767	-0.320186	0.064896	6.01027	6.73538	-2.062328
189.5	0.199205	-2.081238	1.503286	-0.322451	0.065236	5.82111	6.33297	-0.221878
189.600006	0.128131	-2.036758	1.505829	-0.329799	0.065361	6.01509	6.23919	1.53746
189.699997	-0.105423	-1.980621	1.506593	-0.339838	0.065384	6.29963	6.55157	2.624151
189.800003	-0.315899	-1.99461	1.507951	-0.349376	0.065247	6.95864	7.18265	2.868201
189.899994	-0.440942	-2.074259	1.511059	-0.356133	0.065154	6.31732	6.59258	2.069538
190.0	-0.472761	-2.142576	1.51507	-0.359643	0.064848	6.00353	6.43724	0.585746
190.100006	-0.41877	-2.209595	1.518238	-0.359841	0.064641	6.80976	7.4929	-0.96481
190.199997	-0.297816	-2.201802	1.518628	-0.357756	0.064082	6.78874	7.43155	-1.898394
190.300003	-0.151561	-2.131494	1.517146	-0.353714	0.063353	6.36732	6.94671	-2.058263
190.399994	-0.003837	-2.065768	1.515785	-0.349376	0.062719	6.12868	6.74042	-1.802581
190.5	0.112966	-2.109979	1.515815	-0.346618	0.062477	5.63352	6.04296	-1.275358
190.600006	0.217866	-2.217646	1.516551	-0.347015	0.062314	5.11078	5.45031	-0.710188
190.699997	0.229511	-2.3233	1.516026	-0.350962	0.062526	4.98502	5.34861	0.058901
190.800003	0.145123	-2.392248	1.512107	-0.35776	0.062714	4.67106	5.33898	0.865465
190.899994	-0.062313	-2.375038	1.504125	-0.365855	0.062714	6.05616	6.00721	1.536051
191.0	-0.347631	-2.343718	1.493659	-0.372804	0.062233	6.96275	8.04326	1.770719
191.100006	-0.573923	-2.344856	1.48397	-0.375187	0.061525	6.05844	7.21509	1.246407
191.199997	-0.652445	-2.377156	1.478432	-0.37126	0.060769	6.43003	6.79715	0.048515
191.300003	-0.503636	-2.453397	1.478798	-0.361177	0.060408	6.65326	6.80743	-1.397748
191.399994	-0.2	-2.503465	1.484621	-0.347183	0.060237	7.40195	7.7069	-2.886059
191.5	0.102303	-2.577891	1.494976	-0.332397	0.060544	6.62637	7.13191	-3.938907
191.600006	0.319024	-2.656169	1.506281	-0.321164	0.06051	6.41374	6.70402	-4.194709
191.699997	0.435954	-2.734842	1.515678	-0.315589	0.060761	6.16564	7.07988	-3.396524
191.800003	0.336701	-2.860786	1.521002	-0.318365	0.060762	5.79125	6.66248	-1.320961
191.899994	0.072718	-2.936577	1.520973	-0.328218	0.060516	5.53395	6.30182	1.214604
192.0	-0.285984	-2.92603	1.516931	-0.342635	0.060422	5.80281	6.53445	3.337929
192.100006	-0.52304	-2.88679	1.513676	-0.356677	0.060177	5.76068	6.36873	4.197878
192.199997	-0.595015	-2.866154	1.514991	-0.367126	0.060069	6.44535	6.57941	3.573514
192.300003	-0.463393	-2.931435	1.520526	-0.372472	0.060474	6.49518	7.36647	1.722729
192.399994	-0.183142	-3.087873	1.525928	-0.374115	0.06103	5.8099	6.48777	-0.574094
192.5	0.140341	-3.274266	1.526226	-0.373306	0.061391	6.49694	6.72682	-2.210435
192.600006	0.336823	-3.40221	1.519559	-0.371407	0.061582	6.6128	7.11114	-2.349089
192.699997	0.357094	-3.457057	1.507403	-0.369662	0.061228	6.24472	6.70091	-1.379733
192.800003	0.171985	-3.441148	1.494721	-0.3671	0.060549	6.06956	6.40031	-0.328481
192.899994	-0.175927	-3.437032	1.487427	-0.363374	0.05988	5.85308	6.50351	0.023598
193.0	-0.518283	-3.469059	1.488465	-0.35761	0.05918	5.46222	6.42621	-0.464087
193.100006	-0.715315	-3.564577	1.496383	-0.35016	0.05894	5.45487	6.31049	-1.567008
193.199997	-0.671134	-3.644467	1.50647	-0.342568	0.059066	5.47387	6.27441	-2.665869
193.300003	-0.418152	-3.685805	1.513811	-0.335833	0.059321	6.33203	6.77842	-2.936761
193.399994	-0.060178	-3.659577	1.515727	-0.331591	0.05945	6.65755	7.26926	-2.170882
193.5	0.215594	-3.581528	1.513091	-0.330287	0.059405	6.60457	6.87177	-0.736475
193.600006	0.300896	-3.499117	1.509788	-0.330547	0.059329	6.81711	6.93365	0.704327
193.699997	0.174727	-3.423457	1.509175	-0.332211	0.059187	6.91196	6.91481	1.527635
193.800003	-0.045238	-3.4376	1.51336	-0.334343	0.059311	6.81501	7.45125	1.405118
193.899994	-0.247458	-3.597129	1.521363	-0.337051	0.059704	6.49457	7.2881	0.495133
194.0	-0.382453	-3.748972	1.529238	-0.341169	0.060157	6.18648	6.7917	-0.704514
194.100006	-0.371543	-3.887771	1.533388	-0.347308	0.060566	5.71751	6.64782	-1.348686
194.199997	-0.312421	-3.907294	1.531479	-0.355567	0.060667	5.36317	6.31081	-1.006919
194.300003	-0.227596	-3.811263	1.523884	-0.365162	0.060403	5.28856	5.8553	-0.001472
194.399994	-0.190354	-3.764455	1.512864	-0.375015	0.059673	5.73275	5.90015	1.180653
194.5	-0.182308	-3.824615	1.501022	-0.383917	0.058656	5.72451	5.778	2.002031
194.600006	-0.137718	-3.91179	1.490323	-0.389029	0.05784	6.77552	6.72275	1.959386
194.699997	-0.090736	-3.990979	1.482025	-0.389086	0.057182	6.14584	6.95335	1.012077
194.800003	-0.022983	-3.955082	1.476312	-0.382929	0.056634	5.70963	6.04018	-0.549687
194.899994	-0.069047	-3.789173	1.473382	-0.370279	0.056328	6.47706	7.17088	-2.056501
195.0	-0.124878	-3.588072	1.474034	-0.352498	0.055902	5.81612	6.91299	-3.288522
195.100006	-0.193213	-3.436482	1.479609	-0.331625	0.055775	5.99906	6.64011	-4.093804
195.199997	-0.217232	-3.350352	1.49015	-0.31173	0.055699	6.15863	6.63069	-4.459005
195.300003	-0.228817	-3.277144	1.504259	-0.297021	0.05604	6.48651	6.79737	-4.282806
195.399994	-0.1451	-3.169857	1.518844	-0.290436	0.056402	6.4993	6.59793	-3.377861
195.5	-0.00497	-3.048831	1.53079	-0.293602	0.056741	6.46226	6.61163	-1.488647
195.600006	0.161424	-2.915102	1.537618	-0.306741	0.056844	6.64739	7.06457	1.008506
195.699997	0.186489	-2.825186	1.538417	-0.32754	0.056832	6.26074	6.78131	3.526983
195.800003	0.186211	-2.74691	1.533838	-0.351905	0.05646	6.05249	6.73967	5.366254
195.899994	0.071926	-2.661045	1.526182	-0.375486	0.056092	5.9135	6.75358	5.928897
196.0	-0.052996	-2.543451	1.517613	-0.394079	0.055715	5.92646	6.51775	4.946437
196.100006	-0.129128	-2.438826	1.509045	-0.405049	0.055451	5.88057	6.30578	2.663101
196.199997	-0.13674	-2.370417	1.499833	-0.407574	0.055119	6.13971	6.63732	-0.098656
196.300003	-0.10089	-2.429106	1.490022	-0.401819	0.0551	5.76112	6.1194	-2.460234
196.399994	-0.057931	-2.446119	1.481022	-0.387862	0.055129	5.91525	6.35706	-3.993295
196.5	-0.049437	-2.348521	1.475712	-0.368307	0.055145	6.11992	6.76193	-4.718383
196.600006	-0.087793	-2.260267	1.47703	-0.346508	0.055364	5.72101	6.1816	-4.697636
196.699997	-0.117469	-2.224063	1.48421	-0.327341	0.055496	5.81586	6.20568	-4.331284
196.800003	-0.158633	-2.220093	1.495106	-0.313556	0.055765	5.67188	6.14338	-3.637905
196.899994	-0.146261	-2.20654	1.505948	-0.307572	0.056163	6.34902	6.90924	-2.352501
197.0	-0.078642	-2.142687	1.513641	-0.309845	0.05669	6.63347	7.26873	-0.460203
197.100006	-0.049225	-2.057999	1.516259	-0.319254	0.056927	6.24174	6.8874	1.656928
197.199997	-0.078055	-1.977703	1.515018	-0.333005	0.057117	6.57427	7.25545	3.294863
197.300003	-0.135722	-1.935085	1.512645	-0.346573	0.057273	7.11321	7.66011	3.959726
197.399994	-0.182913	-1.915866	1.511688	-0.356904	0.057063	7.43181	8.10867	3.371263
197.5	-0.174226	-1.923921	1.512891	-0.36214	0.057024	6.98868	7.64823	1.752394
197.600006	-0.155369	-1.946073	1.514566	-0.363206	0.05694	6.83664	7.33874	-0.354546
197.699997	-0.068934	-2.033456	1.514167	-0.362082	0.05686	6.58259	7.0467	-1.978505
197.800003	0.022629	-2.110281	1.510563	-0.359767	0.057273	5.95239	6.46582	-2.563734
197.899994	0.144808	-2.162251	1.504377	-0.35828	0.057753	5.45119	5.91985	-2.177048
198.0	0.154064	-2.193472	1.497351	-0.358988	0.058472	4.85313	5.61411	-1.303274
198.100006	0.082465	-2.270538	1.490918	-0.361857	0.058957	4.62674	5.23706	-0.340551
198.199997	-0.104041	-2.330202	1.485561	-0.365848	0.059266	4.42777	5.36649	0.397969
198.300003	-0.310059	-2.359953	1.481154	-0.368916	0.059334	5.38402	5.30012	0.610727
198.399994	-0.483744	-2.338431	1.477169	-0.369005	0.059519	6.84768	7.30759	0.259028
198.5	-0.524822	-2.307785	1.473865	-0.365187	0.059762	5.95274	7.50906	-0.451821
198.600006	-0.467961	-2.313716	1.47154	-0.35787	0.059866	6.5571	6.86481	-1.205996
198.699997	-0.308645	-2.378248	1.471275	-0.347494	0.060096	6.38081	7.03599	-1.698177
198.800003	-0.155368	-2.422474	1.473313	-0.336196	0.060237	7.21734	7.6174	-1.985875
198.899994	0.012419	-2.474487	1.477131	-0.326422	0.060335	7.24711	8.37149	-2.060728
199.0	0.151543	-2.509933	1.480998	-0.320599	0.060394	6.5508	7.1378	-1.839103
199.100006	0.171205	-2.524158	1.482769	-0.320943	0.060306	6.55456	7.12014	-1.161566
199.199997	0.129069	-2.536717	1.481365	-0.327454	0.060216	6.16861	6.90068	-0.033503
199.300003	0.017838	-2.533712	1.476702	-0.33823	0.060061	5.73844	6.36819	1.153286
199.399994	-0.087554	-2.526092	1.470449	-0.350874	0.060092	5.57826	6.29914	1.975439
199.5	-0.167911	-2.501253	1.464532	-0.361812	0.060263	5.61679	6.17646	2.047902
199.600006	-0.207145	-2.501393	1.460181	-0.369162	0.060518	5.48972	6.19048	1.282447
199.699997	-0.213584	-2.580801	1.457234	-0.37199	0.060985	6.08025	6.29807	0.060634
199.800003	-0.124954	-2.68291	1.45426	-0.370612	0.061444	6.76693	7.34259	-1.011283
199.899994	-0.088307	-2.696414	1.450407	-0.365785	0.061898	5.65331	6.84833	-1.602862
[truncated: 1,199 more rows]
