# Supplementary material for: Accurate time-series forecasting of floating platform motion via a reinforced fusion CNN–BiLSTM–attention model
Source: PLoS One. 2026 Feb 2;21(2):e0342081. doi: 10.1371/journal.pone.0342081 (PMC12863529; doi:10.1371/journal.pone.0342081)
Supplement: S1 Data — (ZIP) [file pone.0342081.s001.zip › S1 Dateset/Data for measured proportional model/data for dual-stage EWMA control limit/01_2.csv]

Time	Pitch	Yaw	Sway	Heave	Surge	Cable1	Cable2	Roll
0.1	0.025741	-3.185749	0.822367	-0.35146	0.075953	5.14301	5.74728	-0.213378
0.2	0.046206	-3.12956	0.822745	-0.352082	0.075702	5.15141	5.70457	-0.165466
0.3	0.034336	-3.041035	0.823006	-0.352574	0.075515	5.16753	5.68915	-0.161588
0.4	0.03383	-2.95575	0.82321	-0.353128	0.075463	5.20886	5.8189	-0.186969
0.5	0.016571	-2.849798	0.823503	-0.353679	0.075435	5.17007	5.79053	-0.176881
0.6	0.006077	-2.740038	0.823798	-0.353598	0.075485	5.11875	5.69589	-0.211616
0.7	-0.013194	-2.63741	0.824053	-0.353428	0.075544	5.12829	5.73615	-0.231762
0.8	-0.019334	-2.545287	0.824334	-0.353101	0.075574	5.07452	5.7415	-0.220478
0.9	-0.036541	-2.452243	0.824653	-0.352435	0.075622	5.09055	5.70296	-0.24039
1.0	-0.058538	-2.344518	0.825074	-0.351882	0.075672	5.12225	5.69386	-0.280146
1.1	-0.058925	-2.182637	0.825305	-0.351366	0.075509	5.14493	5.72341	-0.304329
1.2	-0.066482	-2.0778	0.825829	-0.351085	0.075231	5.15728	5.71441	-0.287195
1.3	-0.055424	-1.988376	0.826242	-0.351299	0.074972	5.17629	5.69664	-0.262738
1.4	-0.044617	-1.873843	0.826601	-0.351472	0.074829	5.19827	5.7112	-0.233708
1.5	-0.03197	-1.780727	0.82689	-0.352085	0.074533	5.15492	5.68744	-0.229983
1.6	0.000948	-1.712502	0.827242	-0.352658	0.074291	5.10465	5.66795	-0.221225
1.7	0.051488	-1.633867	0.827586	-0.353145	0.074012	5.08214	5.66303	-0.20202
1.8	0.057706	-1.581988	0.827884	-0.353506	0.073909	5.11174	5.822	-0.175035
1.9	0.071148	-1.513817	0.827944	-0.353554	0.073775	5.06165	5.69482	-0.16225
2.0	0.04994	-1.455856	0.828113	-0.353165	0.073686	5.09274	5.67373	-0.148462
2.1	0.011491	-1.405983	0.828278	-0.353061	0.073576	5.14511	5.65554	-0.158799
2.2	-0.038798	-1.353768	0.828583	-0.352695	0.073444	5.18802	5.66346	-0.203495
2.3	-0.069503	-1.294401	0.828882	-0.352446	0.073208	5.19774	5.73229	-0.226866
2.4	-0.119859	-1.206131	0.828943	-0.352365	0.072755	5.15518	5.70499	-0.276246
2.5	-0.118584	-1.174136	0.829057	-0.352256	0.072513	5.15807	5.72598	-0.280985
2.6	-0.064627	-1.145204	0.829188	-0.352332	0.072248	5.13933	5.72576	-0.277768
2.7	-0.016042	-1.120934	0.829074	-0.352821	0.07215	5.15141	5.79107	-0.250664
2.8	0.039141	-1.073666	0.82883	-0.353057	0.072177	5.15623	5.74814	-0.242283
2.9	0.051984	-1.055271	0.828393	-0.353633	0.072032	5.13206	5.66164	-0.17828
3.0	0.013485	-1.056554	0.828006	-0.353819	0.071812	5.13845	5.68155	-0.14892
3.1	-0.040666	-1.055904	0.827568	-0.353503	0.071439	5.16402	5.68423	-0.114325
3.2	-0.095004	-1.05877	0.827093	-0.35335	0.071064	5.16937	5.69718	-0.115666
3.3	-0.132584	-1.05011	0.82676	-0.353021	0.070663	5.21482	5.71602	-0.167908
3.4	-0.137596	-1.064953	0.82644	-0.352839	0.070281	5.1684	5.66003	-0.201532
3.5	-0.06426	-1.090335	0.826131	-0.352922	0.069988	5.14992	5.67588	-0.260376
3.6	0.004155	-1.104026	0.825776	-0.352779	0.069789	5.21009	5.79438	-0.290862
3.7	0.082578	-1.132132	0.825248	-0.352958	0.069665	5.19398	5.70681	-0.297432
3.8	0.093759	-1.162076	0.824787	-0.352972	0.069622	5.2037	5.72576	-0.271376
3.9	0.047016	-1.191511	0.824253	-0.352812	0.069283	5.17821	5.69878	-0.260194
4.0	0.003784	-1.245715	0.823841	-0.352778	0.068988	5.15422	5.72137	-0.251825
4.1	-0.079268	-1.298935	0.823385	-0.352662	0.068693	5.16499	5.66474	-0.256149
4.2	-0.160358	-1.381616	0.822991	-0.352747	0.068297	5.13188	5.62684	-0.231885
4.3	-0.205887	-1.433699	0.822618	-0.352752	0.068105	5.20755	5.79171	-0.22433
4.4	-0.144931	-1.500353	0.822319	-0.352563	0.068008	5.15956	5.70532	-0.225698
4.5	-0.065373	-1.571851	0.822154	-0.352579	0.06792	5.19091	5.71698	-0.221009
4.6	0.000403	-1.632102	0.821984	-0.352596	0.067839	5.15483	5.66827	-0.251334
4.7	0.076271	-1.722901	0.821736	-0.352668	0.067597	5.18697	5.72319	-0.255761
4.8	0.067706	-1.810852	0.821354	-0.353302	0.067405	5.17918	5.68241	-0.231671
4.9	0.037503	-1.925268	0.820966	-0.353706	0.067226	5.13372	5.59944	-0.19776
5.0	-0.003001	-2.042664	0.820539	-0.353955	0.066843	5.20545	5.72812	-0.182591
5.1	-0.062368	-2.133818	0.820337	-0.35419	0.066507	5.15308	5.67791	-0.187482
5.2	-0.105849	-2.211341	0.820236	-0.354018	0.066402	5.10833	5.661	-0.215035
5.3	-0.098993	-2.288678	0.820292	-0.353577	0.066328	5.13434	5.71538	-0.266571
5.4	-0.088989	-2.36976	0.820356	-0.353389	0.066285	5.12777	5.70232	-0.284927
5.5	-0.053936	-2.473472	0.820485	-0.353158	0.066362	5.16788	5.68562	-0.28847
5.6	0.021606	-2.593403	0.820344	-0.353273	0.066172	5.21114	5.71474	-0.271638
5.7	0.022685	-2.681925	0.820337	-0.353254	0.066073	5.16875	5.68123	-0.2678
5.8	0.01801	-2.766557	0.82026	-0.353306	0.065829	5.18618	5.72276	-0.253829
5.9	0.002755	-2.847255	0.82031	-0.35329	0.065725	5.14537	5.71838	-0.241674
6.0	0.020598	-2.995885	0.820544	-0.353084	0.065553	5.15483	5.73047	-0.199806
6.1	0.027499	-3.097718	0.820596	-0.35307	0.065447	5.17716	5.76312	-0.162518
6.2	0.019551	-3.174722	0.820632	-0.35309	0.06536	5.18539	5.76805	-0.161581
6.3	0.007759	-3.250805	0.820598	-0.35304	0.065244	5.26018	5.87307	-0.143314
6.4	0.00906	-3.324448	0.820561	-0.352984	0.06496	5.19389	5.75306	-0.14225
6.5	-0.002998	-3.378108	0.820481	-0.352815	0.064655	5.1254	5.64119	-0.165277
6.6	-0.008726	-3.432415	0.820404	-0.352486	0.064258	5.11235	5.61989	-0.188146
6.7	0.002405	-3.493312	0.820492	-0.352139	0.064037	5.14642	5.67823	-0.233545
6.8	0.02587	-3.539993	0.820709	-0.351826	0.063907	5.16184	5.73058	-0.275722
6.9	0.046763	-3.584928	0.820984	-0.351719	0.063941	5.16008	5.78389	-0.286694
7.0	0.068446	-3.649594	0.821325	-0.352061	0.063962	5.18583	5.84802	-0.298247
7.1	0.048665	-3.686998	0.821502	-0.352447	0.063844	5.18942	5.85969	-0.304309
7.2	0.009123	-3.716708	0.82143	-0.352882	0.063519	5.12146	5.69129	-0.263032
7.3	-0.048373	-3.735815	0.821205	-0.353417	0.063041	5.13276	5.68572	-0.177995
7.4	-0.086098	-3.727677	0.820978	-0.353768	0.062612	5.10666	5.62246	-0.145231
7.5	-0.065645	-3.717265	0.820733	-0.354185	0.062416	5.14931	5.66678	-0.108109
7.6	-0.015811	-3.709547	0.820588	-0.354399	0.062365	5.15106	5.71859	-0.120409
7.7	0.029742	-3.717361	0.820701	-0.354243	0.062459	5.14695	5.72865	-0.12879
7.8	0.082863	-3.74391	0.820749	-0.354234	0.062426	5.12768	5.72598	-0.170199
7.9	0.070512	-3.745304	0.820772	-0.353774	0.062202	5.06848	5.71345	-0.217569
8.0	0.030132	-3.729695	0.820709	-0.353529	0.061717	5.10824	5.82286	-0.219634
8.1	-0.002711	-3.702665	0.820498	-0.353418	0.061264	5.16113	5.77383	-0.240233
8.2	-0.042795	-3.6455	0.820296	-0.353279	0.0607	5.14406	5.75788	-0.228976
8.3	-0.038008	-3.592271	0.820174	-0.353248	0.06038	5.14546	5.76141	-0.227226
8.4	-0.006815	-3.528925	0.819841	-0.353413	0.060092	5.15457	5.66249	-0.223977
8.5	0.053652	-3.487142	0.819591	-0.353391	0.060044	5.14344	5.64419	-0.19886
8.6	0.114482	-3.460295	0.81927	-0.353508	0.060143	5.13775	5.7202	-0.156746
8.7	0.120416	-3.413733	0.818934	-0.353418	0.060024	5.13591	5.72116	-0.155136
8.8	0.070686	-3.374448	0.81881	-0.353343	0.059683	5.14485	5.75873	-0.153259
8.9	-0.018581	-3.309786	0.818756	-0.353558	0.059143	5.10649	5.78668	-0.198866
9.0	-0.078065	-3.236245	0.818562	-0.353708	0.058528	5.04737	5.68744	-0.216499
9.1	-0.097246	-3.143169	0.818376	-0.353925	0.058144	5.06314	5.68101	-0.23094
9.2	-0.069884	-3.062308	0.817883	-0.354402	0.057764	5.12593	5.71227	-0.208357
9.3	0.012032	-3.002736	0.817569	-0.354268	0.057654	5.12041	5.64954	-0.178447
9.4	0.085444	-2.937183	0.817403	-0.354229	0.057638	5.20764	5.80637	-0.147407
9.5	0.118839	-2.871687	0.817227	-0.354065	0.057481	5.26859	5.92552	-0.157737
9.6	0.097329	-2.791173	0.817101	-0.353662	0.057247	5.15343	5.70521	-0.190718
9.7	0.024668	-2.715035	0.817003	-0.353455	0.056868	5.12514	5.74674	-0.198655
9.8	-0.071906	-2.648324	0.81678	-0.353365	0.056297	5.07216	5.6869	-0.211456
9.9	-0.162646	-2.568863	0.816657	-0.353314	0.055688	5.1198	5.75038	-0.197431
10.0	-0.203985	-2.473077	0.816454	-0.353373	0.055195	5.13653	5.77918	-0.195416
10.1	-0.175271	-2.399602	0.816449	-0.353212	0.054862	5.1839	5.82222	-0.175879
10.2	-0.092903	-2.326182	0.816505	-0.35314	0.054487	5.16367	5.75724	-0.18555
10.3	0.012962	-2.251753	0.816494	-0.353095	0.054179	5.15763	5.65361	-0.185577
10.4	0.120568	-2.115781	0.816063	-0.35286	0.05386	5.16481	5.7112	-0.184794
10.5	0.165817	-2.052214	0.815793	-0.353116	0.053586	5.13372	5.7339	-0.15715
10.6	0.151627	-1.9796	0.815457	-0.353392	0.05323	5.09782	5.69836	-0.1585
10.7	0.078326	-1.914527	0.815295	-0.353546	0.052802	5.14887	5.79942	-0.137182
10.8	0.007098	-1.852161	0.81526	-0.353851	0.052486	5.15684	5.78004	-0.154243
10.9	-0.098759	-1.775926	0.815359	-0.353873	0.05233	5.17208	5.79706	-0.208108
11.0	-0.14165	-1.700135	0.815533	-0.353567	0.052153	5.16823	5.7522	-0.244143
11.1	-0.124844	-1.649513	0.815601	-0.353237	0.051946	5.16026	5.77522	-0.230452
11.2	-0.086757	-1.599025	0.815545	-0.352822	0.051705	5.15781	5.7127	-0.228309
11.3	-0.015822	-1.556359	0.815431	-0.352774	0.051463	5.09738	5.62149	-0.206937
11.4	0.052951	-1.490123	0.815192	-0.352879	0.051143	5.11971	5.64933	-0.193244
11.5	0.096983	-1.441972	0.815069	-0.352989	0.05086	5.11419	5.63627	-0.175304
11.6	0.088854	-1.4015	0.814972	-0.35329	0.050587	5.13889	5.6869	-0.190105
11.7	0.060846	-1.363927	0.814918	-0.353597	0.050166	5.17453	5.70296	-0.206885
11.8	0.02474	-1.342716	0.81503	-0.353589	0.049929	5.17926	5.70617	-0.222659
11.9	0.011335	-1.336415	0.815395	-0.35369	0.049679	5.14231	5.69932	-0.250982
12.0	-0.009473	-1.3261	0.815924	-0.353681	0.049546	5.09983	5.62877	-0.292002
12.1	-0.011504	-1.318583	0.816626	-0.353632	0.049379	5.11314	5.6869	-0.319681
12.2	-0.048356	-1.264733	0.817284	-0.353792	0.049002	5.1184	5.77169	-0.367482
12.3	-0.044706	-1.250505	0.817893	-0.353532	0.048733	5.20431	5.91771	-0.359851
12.4	-0.031381	-1.261252	0.818236	-0.35355	0.048626	5.16017	5.71998	-0.297111
12.5	-0.045527	-1.269513	0.818383	-0.35373	0.048392	5.17051	5.72705	-0.219299
12.6	-0.031146	-1.285234	0.818626	-0.353905	0.048076	5.14134	5.68498	-0.13591
12.7	-0.026131	-1.296679	0.818996	-0.354292	0.047903	5.11857	5.64879	-0.137828
12.8	-0.015602	-1.306446	0.819673	-0.354436	0.047491	5.23058	5.93741	-0.160085
12.9	-0.008318	-1.329031	0.820522	-0.354318	0.047169	5.19827	5.96074	-0.185497
13.0	-0.033905	-1.329439	0.821371	-0.354214	0.047019	5.13215	5.75231	-0.271012
13.1	-0.01379	-1.355839	0.822537	-0.353595	0.046807	5.08004	5.69643	-0.335128
13.2	-0.022746	-1.378958	0.823574	-0.35305	0.04667	5.14555	5.72887	-0.361875
13.3	-0.014174	-1.390167	0.824594	-0.352678	0.046539	5.17874	5.70617	-0.375215
13.4	-0.013729	-1.424518	0.825614	-0.35204	0.046444	5.1586	5.71249	-0.329179
13.5	0.006701	-1.438599	0.826451	-0.351907	0.046503	5.20624	5.75574	-0.288693
13.6	0.040044	-1.47268	0.827272	-0.352035	0.04663	5.19144	5.84085	-0.247828
13.7	0.067526	-1.517086	0.828283	-0.352139	0.046975	5.11559	5.85412	-0.202356
13.8	0.057717	-1.555084	0.828926	-0.352737	0.047076	5.11437	5.8584	-0.18601
13.9	-0.043531	-1.599398	0.82968	-0.35321	0.047048	5.11428	5.80894	-0.142336
14.0	-0.142612	-1.631866	0.83058	-0.353569	0.046796	5.0881	5.70178	-0.121517
14.1	-0.183091	-1.673531	0.831445	-0.353813	0.046408	5.17042	5.73925	-0.146119
14.2	-0.153055	-1.712711	0.832436	-0.353682	0.046192	5.1832	5.69739	-0.161547
14.3	-0.07966	-1.746	0.833165	-0.353828	0.046095	5.31343	5.9813	-0.214858
14.4	0.04809	-1.792562	0.833958	-0.353782	0.046187	5.20238	5.8128	-0.239591
14.5	0.146001	-1.861994	0.834727	-0.353479	0.046307	5.12829	5.78775	-0.231424
14.6	0.191724	-1.912567	0.835299	-0.353623	0.046369	5.16262	5.87585	-0.253716
14.7	0.165422	-1.942352	0.835747	-0.353623	0.046335	5.07084	5.7339	-0.242392
14.8	0.079467	-1.97948	0.836205	-0.353757	0.046069	5.07242	5.75606	-0.218536
14.9	-0.036175	-2.024558	0.836689	-0.353891	0.045918	5.1226	5.75135	-0.196977
15.0	-0.131625	-2.039014	0.837012	-0.354025	0.045742	5.13705	5.71741	-0.194754
15.1	-0.170119	-2.064065	0.837389	-0.353852	0.045672	5.12383	5.66656	-0.201461
15.2	-0.11739	-2.113319	0.837722	-0.35362	0.045848	5.1261	5.63594	-0.216519
15.3	-0.062584	-2.16416	0.83799	-0.353223	0.046098	5.09282	5.61411	-0.210691
15.4	0.022123	-2.221391	0.838222	-0.353121	0.046374	5.10465	5.70307	-0.219823
15.5	0.055283	-2.254321	0.838313	-0.353186	0.04642	5.08486	5.7279	-0.209677
15.6	0.066334	-2.298929	0.838424	-0.353364	0.046295	5.04764	5.73722	-0.183475
15.7	0.010609	-2.314613	0.838371	-0.353752	0.046079	5.04264	5.7339	-0.166286
15.8	-0.050117	-2.331737	0.838333	-0.353906	0.045796	5.04475	5.72844	-0.152519
15.9	-0.082024	-2.341449	0.838273	-0.353773	0.045583	5.11376	5.75606	-0.156452
16.0	-0.088814	-2.364749	0.838101	-0.353606	0.045472	5.14844	5.78528	-0.181744
16.1	-0.074212	-2.396405	0.837978	-0.35286	0.045473	5.15711	5.76505	-0.224044
16.200001	-0.018606	-2.434236	0.837868	-0.352374	0.045465	5.17401	5.79171	-0.234855
16.299999	0.019709	-2.460113	0.837681	-0.351862	0.045356	5.10771	5.75991	-0.260323
16.4	0.033559	-2.48563	0.837514	-0.351622	0.045207	5.08013	5.71152	-0.247157
16.5	0.022993	-2.478668	0.837239	-0.351588	0.045083	5.08004	5.75392	-0.239986
16.6	0.00184	-2.471357	0.836574	-0.351782	0.044775	5.06638	5.78518	-0.215853
16.700001	-0.019661	-2.488854	0.835913	-0.351936	0.0447	5.08757	5.822	-0.177724
16.799999	0.005427	-2.51059	0.834936	-0.352687	0.044511	5.08319	5.77254	-0.133287
16.9	0.011319	-2.542621	0.83422	-0.35302	0.044581	5.07146	5.73647	-0.114192
17.0	0.026118	-2.555214	0.8334	-0.35343	0.044534	5.0909	5.79224	-0.12353
17.1	0.021101	-2.55786	0.83247	-0.353601	0.04463	5.12427	5.75681	-0.145324
17.200001	0.01208	-2.558869	0.831605	-0.353395	0.0446	5.07146	5.70681	-0.151708
17.299999	-0.025792	-2.551594	0.830748	-0.353253	0.044458	5.10062	5.76387	-0.165365
17.4	-0.054097	-2.540491	0.829923	-0.353111	0.044211	5.07391	5.75531	-0.208375
17.5	-0.042967	-2.539972	0.828985	-0.352914	0.043901	5.12059	5.86622	-0.21919
17.6	-0.012435	-2.526998	0.82803	-0.353007	0.043677	5.10728	5.82318	-0.217194
17.700001	0.039837	-2.521115	0.826911	-0.353065	0.043605	5.05525	5.79149	-0.209522
17.799999	0.061203	-2.506665	0.825554	-0.353099	0.043541	5.07864	5.81483	-0.182776
17.9	0.070465	-2.500132	0.824167	-0.353226	0.043504	5.1212	5.80809	-0.190437
18.0	0.077675	-2.504929	0.822782	-0.35295	0.043484	5.08617	5.77062	-0.155251
18.1	0.04809	-2.495534	0.821382	-0.35277	0.043692	5.07619	5.75841	-0.132448
18.200001	-0.017755	-2.476569	0.820015	-0.35276	0.043863	5.10876	5.81654	-0.124239
18.299999	-0.081388	-2.464395	0.818687	-0.352711	0.04385	5.09072	5.74203	-0.158887
18.4	-0.152856	-2.459261	0.817335	-0.352921	0.04378	5.06655	5.7369	-0.16389
18.5	-0.187762	-2.43103	0.816053	-0.353019	0.043623	5.11945	5.84031	-0.206921
18.6	-0.155524	-2.419439	0.81477	-0.352927	0.043373	5.0923	5.7446	-0.230608
18.700001	-0.116569	-2.388482	0.813695	-0.35289	0.043363	5.07969	5.73326	-0.247824
18.799999	-0.024052	-2.350459	0.812404	-0.352837	0.043314	5.06681	5.80241	-0.259786
18.9	0.117835	-2.351909	0.811179	-0.352561	0.043485	5.02452	5.80798	-0.235192
19.0	0.192744	-2.356014	0.809871	-0.352604	0.043667	5.02828	5.72748	-0.193821
19.1	0.179548	-2.333172	0.808536	-0.352537	0.043967	5.10123	5.83399	-0.183476
19.200001	0.089911	-2.318291	0.807155	-0.35265	0.043889	5.14879	5.79952	-0.178636
19.299999	-0.058208	-2.269303	0.805807	-0.352748	0.043934	5.12383	5.70553	-0.166405
19.4	-0.176477	-2.246969	0.804539	-0.352616	0.043875	5.12724	5.66999	-0.162627
19.5	-0.225118	-2.220726	0.803316	-0.352578	0.043791	5.10929	5.70414	-0.144124
19.6	-0.208526	-2.231874	0.802173	-0.352676	0.043706	5.06804	5.7536	-0.151243
19.700001	-0.131422	-2.198537	0.801161	-0.352578	0.043799	5.0726	5.8492	-0.203954
19.799999	-0.020595	-2.190355	0.800294	-0.352667	0.043941	5.05	5.88656	-0.219095
19.9	0.078223	-2.14479	0.799305	-0.352297	0.04401	5.04124	5.75381	-0.250613
20.0	0.126177	-2.111461	0.798363	-0.351721	0.044103	5.07706	5.73368	-0.248288
20.1	0.181788	-2.113785	0.797358	-0.351178	0.04427	5.16429	5.81633	-0.235844
20.200001	0.143814	-2.095098	0.796248	-0.350537	0.044365	5.17445	5.75552	-0.193712
20.299999	0.062453	-2.100884	0.795295	-0.350312	0.044541	5.12295	5.67459	-0.172249
20.4	-0.03505	-2.078724	0.794502	-0.350264	0.044786	5.13136	5.7961	-0.17623
20.5	-0.126367	-2.038715	0.793757	-0.35063	0.044801	5.08801	5.79942	-0.174723
20.6	-0.186639	-1.988219	0.792942	-0.351173	0.044933	5.00823	5.72705	-0.15728
20.700001	-0.222224	-1.959751	0.791837	-0.351906	0.045022	5.03056	5.75991	-0.141055
20.799999	-0.139825	-1.965871	0.790653	-0.352659	0.045244	5.08845	5.78389	-0.090748
20.9	-0.048291	-1.953957	0.789341	-0.353374	0.045591	5.13031	5.71099	-0.098906
21.0	0.070134	-1.95542	0.788127	-0.353607	0.045941	5.13442	5.7461	-0.096334
21.1	0.125826	-1.964894	0.78719	-0.353847	0.046131	5.15334	5.79449	-0.125167
21.200001	0.102452	-1.951169	0.786377	-0.353782	0.046308	5.10693	5.69793	-0.188289
21.299999	0.034119	-1.946713	0.785703	-0.353464	0.04644	5.08958	5.73165	-0.214649
21.4	-0.024163	-1.934932	0.784899	-0.353208	0.046492	5.08302	5.83667	-0.238646
21.5	-0.086864	-1.901697	0.783853	-0.353101	0.046691	5.1015	5.84994	-0.241084
21.6	-0.083674	-1.888462	0.782832	-0.352964	0.047152	5.09589	5.74728	-0.242369
21.700001	-0.039183	-1.909094	0.781694	-0.353414	0.047815	5.06752	5.71302	-0.191627
21.799999	0.009465	-1.923846	0.780738	-0.353392	0.048598	5.10675	5.74171	-0.176217
21.9	0.039324	-1.945059	0.779819	-0.353387	0.049347	5.09729	5.70564	-0.197967
22.0	0.039562	-1.970238	0.779293	-0.35293	0.050003	5.06778	5.68669	-0.236118
22.1	-0.017654	-1.998873	0.778999	-0.352095	0.050399	5.08853	5.73947	-0.251904
22.200001	-0.080963	-1.997164	0.778894	-0.35117	0.05075	5.09353	5.76237	-0.314055
22.299999	-0.093486	-2.016442	0.778959	-0.350351	0.051097	5.08091	5.76377	-0.34973
22.4	-0.096917	-2.033737	0.779183	-0.349522	0.051614	5.13872	5.91632	-0.345845
22.5	-0.053877	-2.05171	0.779359	-0.349276	0.052267	5.11524	5.8736	-0.320713
22.6	0.019249	-2.111623	0.779644	-0.349234	0.05292	5.10736	5.74557	-0.283261
22.700001	0.064378	-2.155817	0.779779	-0.349555	0.053648	5.10561	5.74343	-0.242962
22.799999	0.088347	-2.200674	0.780029	-0.349993	0.054499	5.0542	5.69418	-0.222551
22.9	0.023615	-2.22764	0.780179	-0.350617	0.054953	5.09116	5.77287	-0.155506
23.0	-0.061055	-2.263852	0.780631	-0.351044	0.055544	5.08258	5.81066	-0.106905
23.1	-0.135603	-2.286819	0.78092	-0.351429	0.055952	5.13153	5.90304	-0.110449
23.200001	-0.12808	-2.375245	0.781516	-0.351223	0.056617	5.17331	5.96974	-0.07091
23.299999	-0.111877	-2.424809	0.781747	-0.351308	0.057349	5.12304	5.85508	-0.096358
23.4	-0.043274	-2.486902	0.781875	-0.351478	0.058082	5.0923	5.83271	-0.085885
23.5	0.050725	-2.552544	0.781814	-0.351841	0.058891	5.05666	5.67288	-0.104581
23.6	0.095992	-2.601285	0.781581	-0.352385	0.059642	5.09431	5.74364	-0.098082
23.700001	0.098336	-2.629333	0.781223	-0.353075	0.06034	5.12155	5.73775	-0.082931
23.799999	0.065182	-2.652254	0.780586	-0.353965	0.060972	5.11568	5.73443	-0.052893
23.9	-0.000616	-2.66498	0.779856	-0.355036	0.061444	5.13898	5.79342	-0.017825
24.0	-0.054851	-2.689966	0.778872	-0.355981	0.061847	5.06935	5.73711	-0.026728
24.1	-0.074657	-2.749259	0.777765	-0.356785	0.062412	5.02662	5.7901	-0.03755
24.200001	-0.068177	-2.798359	0.776788	-0.357024	0.063045	5.03564	5.82361	-0.07221
24.299999	-0.017863	-2.851917	0.775979	-0.356523	0.063726	5.04475	5.82757	-0.162448
24.4	0.035372	-2.891072	0.775469	-0.355553	0.064398	5.05499	5.7613	-0.251237
24.5	0.050591	-2.893655	0.775216	-0.354271	0.064944	5.112	5.80616	-0.360418
24.6	0.046286	-2.890497	0.775276	-0.352673	0.065452	5.16665	5.75231	-0.418853
24.700001	0.027487	-2.898345	0.775456	-0.350946	0.065905	5.09475	5.69675	-0.440277
24.799999	0.040742	-2.919149	0.775974	-0.349048	0.066297	5.1036	5.74268	-0.481584
24.9	0.023649	-2.954222	0.776644	-0.347537	0.066854	5.08617	5.76569	-0.472677
25.0	-0.005779	-2.979769	0.777657	-0.345891	0.067447	5.05464	5.7718	-0.419071
25.1	-0.015265	-2.980273	0.778896	-0.344541	0.06801	5.10876	5.86729	-0.39578
25.200001	-0.041696	-2.981431	0.780344	-0.343809	0.068474	5.08232	5.81644	-0.309632
25.299999	-0.035533	-2.965504	0.782052	-0.343517	0.068963	5.07382	5.82575	-0.245515
25.4	-0.01108	-2.959253	0.783765	-0.343676	0.069407	5.03354	5.77233	-0.188841
25.5	-0.010793	-2.943294	0.785262	-0.344772	0.069877	5.01663	5.73647	-0.115138
25.6	0.029756	-2.941593	0.786533	-0.346203	0.070549	5.0726	5.76237	-0.060586
25.700001	0.022739	-2.949868	0.787389	-0.347849	0.070944	5.10456	5.7704	0.012307
25.799999	0.017699	-2.965247	0.78785	-0.349755	0.071339	5.10325	5.74824	0.129527
25.9	0.003404	-2.95036	0.787778	-0.351715	0.071446	5.09326	5.75734	0.161756
26.0	-0.021566	-2.935012	0.787342	-0.353578	0.071683	5.06655	5.78903	0.205974
26.1	-0.029604	-2.914523	0.786444	-0.355539	0.071817	5.03485	5.74728	0.202386
26.200001	0.008502	-2.87721	0.785128	-0.356883	0.072216	5.04387	5.82318	0.18114
26.299999	0.029065	-2.856922	0.783659	-0.358129	0.072558	5.00814	5.70339	0.104355
26.4	0.039302	-2.852625	0.781899	-0.35922	0.072774	5.09659	5.88549	0.022694
26.5	0.024893	-2.832546	0.7801	-0.359618	0.073047	5.09966	5.83913	-0.072506
26.6	0.000632	-2.801262	0.778168	-0.359883	0.073288	5.06322	5.65875	-0.206578
26.700001	-0.010414	-2.759247	0.776469	-0.359261	0.073643	5.10474	5.7491	-0.302752
26.799999	-0.021211	-2.716682	0.774554	-0.358056	0.073872	5.10062	5.74225	-0.396205
26.9	-0.032727	-2.685077	0.773077	-0.356293	0.074185	5.06445	5.73251	-0.432754
27.0	-0.050637	-2.644603	0.772023	-0.353906	0.074395	5.07715	5.76505	-0.492339
27.1	-0.057862	-2.612996	0.771776	-0.351145	0.074579	5.0521	5.76366	-0.579498
27.200001	-0.096877	-2.568239	0.772292	-0.348337	0.074593	5.05298	5.75103	-0.628168
27.299999	-0.106984	-2.524008	0.773585	-0.345578	0.074572	5.06436	5.78015	-0.650464
27.4	-0.073877	-2.468431	0.775337	-0.343464	0.074479	5.11069	5.76002	-0.646956
27.5	-0.034546	-2.40417	0.777376	-0.34181	0.074612	5.10237	5.65736	-0.570207
27.6	0.037903	-2.35269	0.779352	-0.340981	0.074837	5.08801	5.71763	-0.477021
27.700001	0.098139	-2.326486	0.781421	-0.340791	0.075306	5.07969	5.74482	-0.321067
27.799999	0.124083	-2.295132	0.783521	-0.341049	0.075617	5.05061	5.76184	-0.142687
27.9	0.10895	-2.2566	0.78548	-0.342151	0.076001	5.05709	5.77758	-0.009269
28.0	0.063295	-2.23214	0.787205	-0.343955	0.076496	5.05955	5.74964	0.117757
28.1	0.000902	-2.185995	0.788332	-0.346124	0.076823	5.07426	5.72844	0.259007
28.200001	-0.071062	-2.143087	0.788835	-0.348759	0.07725	5.15387	5.77758	0.376249
28.299999	-0.10208	-2.105855	0.788512	-0.351964	0.077563	5.14432	5.70296	0.424871
28.4	-0.136669	-2.085392	0.787473	-0.355201	0.077896	5.14099	5.68498	0.445041
28.5	-0.110521	-2.072828	0.785526	-0.358491	0.078288	5.11104	5.70328	0.410689
28.6	-0.058355	-2.088411	0.783024	-0.361418	0.078556	5.06576	5.64751	0.381866
28.700001	0.00667	-2.075745	0.780003	-0.363526	0.078783	5.06068	5.70532	0.271328
28.799999	0.031303	-2.059893	0.776962	-0.364983	0.078788	5.05219	5.7612	0.115041
28.9	0.05226	-2.041726	0.774279	-0.364967	0.07889	5.10237	5.83185	-0.069418
29.0	0.059778	-2.012223	0.771775	-0.364044	0.078991	5.07662	5.68219	-0.33005
29.1	0.043964	-1.950785	0.769635	-0.361806	0.07934	5.11025	5.70018	-0.58417
29.200001	-0.003379	-1.944606	0.768164	-0.358911	0.079755	5.14598	5.66389	-0.732958
29.299999	-0.027575	-1.974154	0.767136	-0.355602	0.080005	5.11297	5.61004	-0.857813
29.4	-0.069408	-1.970609	0.766849	-0.351943	0.080318	5.12453	5.67984	-0.90534
29.5	-0.086235	-1.954834	0.76749	-0.34787	0.080677	5.15824	5.73775	-0.881263
29.6	-0.056394	-1.95592	0.769097	-0.344065	0.08112	5.13688	5.75402	-0.879705
29.700001	-0.043352	-1.954294	0.771776	-0.340469	0.08167	5.14467	5.74749	-0.825056
29.799999	0.014617	-1.969182	0.775372	-0.337701	0.082158	5.16184	5.69022	-0.73353
29.9	0.01147	-2.005509	0.779231	-0.33611	0.082394	5.19398	5.80573	-0.598646
30.0	-0.019947	-2.091861	0.783426	-0.335602	0.082298	5.16718	5.84181	-0.339784
30.1	-0.052067	-2.124799	0.787284	-0.336377	0.082339	5.18207	5.75981	-0.144661
30.200001	-0.035086	-2.147644	0.790218	-0.338393	0.082237	5.17891	5.71934	0.111611
30.299999	0.037962	-2.172156	0.792661	-0.341211	0.082513	5.12059	5.67577	0.305136
30.4	0.067015	-2.184091	0.794247	-0.345255	0.082815	5.11288	5.69643	0.487575
30.5	0.121485	-2.234268	0.795032	-0.349687	0.08325	5.13731	5.67352	0.629341
30.6	0.119774	-2.270603	0.794996	-0.354201	0.083478	5.12173	5.7036	0.673292
30.700001	0.075155	-2.312648	0.794363	-0.358607	0.083569	5.1691	5.75028	0.625438
30.799999	-0.021384	-2.33539	0.792733	-0.362208	0.083227	5.1198	5.66967	0.525607
30.9	-0.080848	-2.371266	0.790571	-0.365184	0.082949	5.10439	5.61057	0.373322
31.0	-0.110512	-2.384157	0.787732	-0.366829	0.082723	5.09282	5.60404	0.173234
31.1	-0.087659	-2.400941	0.784734	-0.367426	0.082695	5.12619	5.62984	-0.05652
31.200001	-0.017244	-2.436579	0.782017	-0.366807	0.082704	5.15141	5.68358	-0.296306
31.299999	0.059163	-2.449673	0.780008	-0.364948	0.082742	5.12567	5.74782	-0.574229
31.4	0.112833	-2.393011	0.778798	-0.361426	0.08281	5.13565	5.84909	-0.894539
31.5	0.054716	-2.376222	0.778767	-0.357239	0.082547	5.12208	5.6686	-1.074099
31.6	0.00662	-2.359926	0.779699	-0.352179	0.082217	5.12873	5.7218	-1.178328
31.700001	-0.097091	-2.329443	0.78149	-0.34711	0.08167	5.1543	5.73379	-1.21325
31.799999	-0.129083	-2.320657	0.78418	-0.342594	0.081304	5.19853	5.73411	-1.155855
31.9	-0.12478	-2.302676	0.787486	-0.338871	0.08102	5.14537	5.71035	-0.9478
32.0	-0.080029	-2.27079	0.791332	-0.336542	0.080783	5.16464	5.70521	-0.75154
32.099998	-0.005417	-2.302511	0.795708	-0.335537	0.080568	5.12768	5.67042	-0.438123
32.200001	0.054886	-2.273001	0.800085	-0.335802	0.080356	5.19003	5.8068	-0.159456
32.299999	0.101327	-2.238819	0.804205	-0.337626	0.080135	5.18215	5.74546	0.090759
32.400002	0.098389	-2.215343	0.807717	-0.340578	0.079784	5.17742	5.68465	0.326945
32.5	0.079047	-2.190378	0.81056	-0.343956	0.079346	5.18347	5.66035	0.552881
32.599998	0.026711	-2.178627	0.812095	-0.348194	0.078778	5.18154	5.73336	0.69511
32.700001	-0.034868	-2.152177	0.812452	-0.352381	0.078292	5.1268	5.65917	0.743412
32.799999	-0.088653	-2.124377	0.812081	-0.35648	0.07775	5.12575	5.68861	0.766388
32.900002	-0.11544	-2.084058	0.81079	-0.35999	0.077314	5.13101	5.73197	0.665723
33.0	-0.081781	-2.05638	0.80888	-0.362632	0.076765	5.09037	5.61207	0.46135
33.099998	-0.077613	-2.02279	0.806859	-0.36453	0.07621	5.12961	5.71859	0.23583
33.200001	0.005662	-1.97535	0.80455	-0.364935	0.075659	5.11708	5.6748	-0.078206
33.299999	0.034023	-1.919308	0.802282	-0.364365	0.074906	5.07794	5.56871	-0.37795
33.400002	0.014802	-1.880474	0.800587	-0.362315	0.074035	5.1092	5.61047	-0.644023
33.5	-0.004007	-1.840276	0.799464	-0.359092	0.073	5.14502	5.63027	-0.877563
33.599998	-0.056441	-1.792904	0.799287	-0.355185	0.071935	5.1501	5.62139	-1.01222
33.700001	-0.056069	-1.75543	0.799834	-0.350827	0.071025	5.10955	5.59505	-1.077166
33.799999	-0.012884	-1.704684	0.801247	-0.346495	0.070264	5.11717	5.66827	-1.048706
33.900002	0.02252	-1.6658	0.803329	-0.342613	0.069649	5.13819	5.68133	-0.92483
34.0	0.055828	-1.637934	0.805846	-0.34021	0.069047	5.15185	5.69333	-0.733513
34.099998	0.110825	-1.637102	0.808693	-0.338657	0.068435	5.20676	5.76998	-0.467441
34.200001	0.085789	-1.621542	0.811256	-0.339152	0.067666	5.18951	5.75852	-0.204293
34.299999	0.020504	-1.590761	0.813575	-0.340723	0.06683	5.17051	5.76398	0.092587
34.400002	-0.044919	-1.552062	0.814988	-0.343563	0.066019	5.19581	5.77479	0.366136
34.5	-0.04892	-1.544721	0.815822	-0.347126	0.065319	5.23093	5.85027	0.583897
34.599998	-0.075858	-1.586498	0.815858	-0.351093	0.064438	5.25764	5.86504	0.737305
34.700001	-0.063645	-1.600452	0.814535	-0.354814	0.063683	5.20282	5.68273	0.787845
34.799999	-0.040672	-1.60731	0.812655	-0.358159	0.062864	5.27288	5.91632	0.706272
34.900002	-0.00098	-1.622423	0.809911	-0.360329	0.061905	5.18259	5.74493	0.576988
35.0	0.057836	-1.566317	0.806696	-0.361779	0.060947	5.15544	5.69643	0.294561
35.099998	0.079709	-1.555794	0.803443	-0.362175	0.059985	5.16683	5.80027	0.03448
35.200001	0.091002	-1.536148	0.800386	-0.361015	0.059125	5.14362	5.71045	-0.280111
35.299999	0.070511	-1.534333	0.797707	-0.359114	0.058542	5.14441	5.56818	-0.575237
35.400002	0.044426	-1.529774	0.795805	-0.355895	0.057902	5.13372	5.58627	-0.832012
35.5	-0.00952	-1.557701	0.794951	-0.35208	0.057249	5.1508	5.68273	-1.037404
35.599998	-0.083265	-1.546974	0.794973	-0.348143	0.0564	5.10325	5.65264	-1.157638
35.700001	-0.124118	-1.541326	0.796063	-0.343687	0.05552	5.06025	5.68166	-1.139918
35.799999	-0.142629	-1.532872	0.797642	-0.340231	0.054696	5.08013	5.62171	-1.01246
35.900002	-0.107677	-1.541566	0.799687	-0.337707	0.053943	5.13004	5.64001	-0.80282
36.0	-0.022978	-1.582252	0.801603	-0.337018	0.053247	5.18172	5.63766	-0.491566
36.099998	0.054465	-1.61254	0.80309	-0.338323	0.052687	5.20536	5.62064	-0.105046
36.200001	0.098752	-1.639741	0.803986	-0.341377	0.052102	5.22769	5.6944	0.265455
36.299999	0.102052	-1.71024	0.804439	-0.34549	0.051314	5.23067	5.85273	0.656347
36.400002	0.066903	-1.723128	0.803568	-0.350842	0.050543	5.22419	5.86825	0.896245
36.5	0.068728	-1.755547	0.801723	-0.356006	0.049685	5.18145	5.74086	1.002367
36.599998	0.009097	-1.798671	0.798573	-0.361082	0.048993	5.21359	5.83517	1.024184
36.700001	0.026329	-1.863928	0.79432	-0.36542	0.048271	5.25983	5.90968	0.936193
36.799999	0.011657	-1.921172	0.789381	-0.368043	0.047753	5.28234	5.869	0.697502
36.900002	-0.043654	-1.975784	0.784215	-0.369205	0.047025	5.24109	5.73679	0.376817
37.0	-0.089791	-2.005974	0.779506	-0.368435	0.046095	5.24416	5.7794	-0.029564
37.099998	-0.112257	-2.034939	0.775234	-0.365817	0.045028	5.2164	5.68059	-0.458355
37.200001	-0.063767	-1.995972	0.771834	-0.361326	0.044262	5.16245	5.71067	-0.913295
37.299999	-0.017716	-1.979709	0.769912	-0.35579	0.043458	5.14125	5.73411	-1.261152
37.400002	0.043855	-2.002537	0.769375	-0.349762	0.042951	5.12969	5.69643	-1.482793
37.5	0.113647	-2.018835	0.769846	-0.343879	0.042348	5.14555	5.75349	-1.568033
37.599998	0.087589	-2.039989	0.771695	-0.338558	0.041822	5.12777	5.73722	-1.487172
37.700001	0.05892	-2.043504	0.774342	-0.334384	0.041366	5.09913	5.65479	-1.2941
37.799999	0.011892	-2.059606	0.777708	-0.332021	0.040913	5.11341	5.60126	-0.994543
37.900002	-0.056298	-2.142173	0.781739	-0.331102	0.040512	5.16762	5.68712	-0.54933
38.0	-0.102942	-2.130764	0.785077	-0.332487	0.040046	5.15387	5.73304	-0.09696
38.099998	-0.096823	-2.160302	0.787666	-0.335793	0.03964	5.1543	5.72801	0.342871
38.200001	-0.042097	-2.18852	0.789157	-0.340853	0.039247	5.16008	5.66314	0.747846
38.299999	0.020081	-2.226323	0.78911	-0.347362	0.038815	5.13933	5.70371	1.095116
38.400002	0.073653	-2.277395	0.787519	-0.354628	0.038378	5.17024	5.80102	1.286768
38.5	0.102594	-2.326329	0.784315	-0.361749	0.037858	5.16236	5.79813	1.336258
38.599998	0.108084	-2.381148	0.779786	-0.368206	0.037287	5.19809	5.89726	1.252319
38.700001	0.127186	-2.446467	0.774451	-0.372675	0.036851	5.21561	5.85369	0.973397
38.799999	0.092521	-2.476348	0.768641	-0.375558	0.036441	5.24451	5.90775	0.560694
38.900002	0.055768	-2.518405	0.762793	-0.375994	0.035997	5.22997	5.82725	0.087163
39.0	0.00245	-2.549762	0.757447	-0.374096	0.035777	5.13959	5.78207	-0.408797
39.099998	-0.053675	-2.573566	0.753012	-0.370036	0.03552	5.13206	5.72276	-0.879447
39.200001	-0.096357	-2.596903	0.750139	-0.363876	0.035277	5.12085	5.7658	-1.308358
39.299999	-0.113118	-2.5319	0.748797	-0.356483	0.035008	5.07706	5.79117	-1.688039
39.400002	-0.106502	-2.530713	0.749485	-0.348671	0.034704	5.08162	5.72137	-1.878775
39.5	-0.066345	-2.514903	0.751946	-0.341169	0.034566	5.11034	5.77019	-1.918998
39.599998	-0.007121	-2.52248	0.755611	-0.334889	0.03437	5.1332	5.80081	-1.729838
39.700001	0.043941	-2.514563	0.760097	-0.330342	0.034325	5.10666	5.70692	-1.411596
39.799999	0.093379	-2.584164	0.765358	-0.327833	0.034374	5.15001	5.80231	-0.912337
39.900002	0.109675	-2.587594	0.769975	-0.328113	0.034504	5.13731	5.72694	-0.315493
40.0	0.120663	-2.578212	0.774218	-0.330569	0.034705	5.11603	5.69515	0.243997
40.099998	0.060006	-2.595796	0.777254	-0.335327	0.034758	5.14879	5.76933	0.776515
40.200001	0.012031	-2.605655	0.778733	-0.341935	0.034705	5.16061	5.86386	1.165189
40.299999	-0.035483	-2.638693	0.778458	-0.349548	0.034734	5.13591	5.80252	1.440283
40.400002	-0.050604	-2.67644	0.776461	-0.3575	0.034821	5.15308	5.75595	1.523138
40.5	-0.032735	-2.727049	0.772699	-0.364963	0.034838	5.15071	5.82575	1.451387
40.599998	0.018582	-2.763068	0.767783	-0.370793	0.034943	5.12453	5.86054	1.193291
40.700001	0.043576	-2.803859	0.76222	-0.374699	0.034909	5.13215	5.80744	0.818628
40.799999	0.074723	-2.83592	0.756638	-0.376232	0.034874	5.16245	5.81761	0.316337
40.900002	0.074102	-2.855098	0.751281	-0.375344	0.034895	5.16551	5.79256	-0.22998
41.0	0.058797	-2.871639	0.746948	-0.372273	0.035161	5.14721	5.79224	-0.760162
41.099998	-0.001056	-2.866861	0.743659	-0.367314	0.035398	5.07251	5.74257	-1.213937
41.200001	-0.025552	-2.863675	0.74182	-0.36059	0.035679	5.0162	5.69097	-1.542966
41.299999	-0.109358	-2.817031	0.741392	-0.353569	0.035989	5.01576	5.70821	-1.761619
41.400002	-0.147324	-2.780513	0.742305	-0.346245	0.036267	5.01865	5.7097	-1.761368
41.5	-0.189132	-2.721353	0.744634	-0.339777	0.036544	5.01366	5.66538	-1.59867
41.599998	-0.156108	-2.694489	0.747819	-0.334805	0.036736	5.03065	5.68155	-1.29792
41.700001	-0.060575	-2.6889	0.751658	-0.331757	0.037178	5.02942	5.73722	-0.867888
41.799999	0.000639	-2.670555	0.755437	-0.331236	0.037596	5.06305	5.78582	-0.365396
41.900002	0.075551	-2.676062	0.758774	-0.333078	0.037919	5.07899	5.77329	0.159887
42.0	0.125892	-2.681264	0.76127	-0.336842	0.038231	5.21228	5.79417	0.614445
42.099998	0.151147	-2.669648	0.762424	-0.342411	0.038522	5.26675	5.92884	0.974358
42.200001	0.13777	-2.678463	0.761964	-0.349008	0.038953	5.21894	5.92756	1.230637
42.299999	0.122197	-2.69391	0.759924	-0.355845	0.039505	5.26544	6.01042	1.377149
42.400002	0.091955	-2.729375	0.756545	-0.362338	0.040182	5.25291	6.02926	1.268013
42.5	0.043028	-2.763472	0.75207	-0.367462	0.040685	5.24039	6.10398	1.072212
42.599998	0.002326	-2.786402	0.747346	-0.37056	0.041218	5.25773	6.20376	0.734748
42.700001	-0.04738	-2.803516	0.742478	-0.371878	0.041501	5.28786	6.25247	0.252839
42.799999	-0.095396	-2.806674	0.737967	-0.370747	0.041854	5.22962	6.09542	-0.239927
42.900002	-0.093234	-2.792976	0.734247	-0.367499	0.04226	5.16	6.00432	-0.739807
43.0	-0.059791	-2.771109	0.731632	-0.362625	0.042618	5.16516	5.98612	-1.17358
43.099998	-0.025879	-2.734307	0.730043	-0.356613	0.043058	5.09852	5.76248	-1.448864
43.200001	0.019866	-2.708309	0.729866	-0.350331	0.043479	5.04115	5.67256	-1.584172
43.299999	0.017516	-2.664446	0.731002	-0.344366	0.043921	4.99054	5.59848	-1.574848
43.400002	0.002061	-2.617985	0.733045	-0.339359	0.044185	4.9922	5.68112	-1.416993
43.5	-0.054606	-2.572537	0.735907	-0.336055	0.044482	5.05254	5.83464	-1.093895
43.599998	-0.085339	-2.526114	0.739253	-0.334281	0.044733	4.96094	5.68005	-0.671686
43.700001	-0.071054	-2.485807	0.742182	-0.334796	0.044994	4.97626	5.67727	-0.20718
43.799999	-0.049471	-2.431846	0.74449	-0.337345	0.045457	5.02075	5.77843	0.270575
43.900002	0.056176	-2.419838	0.745525	-0.341749	0.046033	5.10079	5.84277	0.742339
44.0	0.118613	-2.40697	0.745337	-0.347367	0.046824	5.12926	5.87735	1.07764
44.099998	0.173842	-2.430084	0.74373	-0.353988	0.047431	5.1473	5.87885	1.272026
44.200001	0.162294	-2.433717	0.740912	-0.360252	0.048096	5.16	5.9342	1.310967
44.299999	0.081306	-2.426669	0.736948	-0.366031	0.048421	5.20738	5.99757	1.143872
44.400002	0.00119	-2.415653	0.732505	-0.369757	0.048656	5.20475	6.03975	0.856079
44.5	-0.085898	-2.396052	0.727756	-0.371845	0.048785	5.17497	5.95496	0.438181
44.599998	-0.149267	-2.371289	0.723311	-0.371569	0.048988	5.2192	6.02733	-0.075829
44.700001	-0.140547	-2.360208	0.719515	-0.369137	0.049144	5.30126	6.21307	-0.574141
44.799999	-0.088456	-2.330736	0.716991	-0.364712	0.049575	5.18093	5.9449	-1.025469
44.900002	0.014623	-2.291578	0.715624	-0.35901	0.050109	5.09431	5.81376	-1.370903
45.0	0.121469	-2.160611	0.715247	-0.352356	0.050611	5.05517	5.80584	-1.604433
45.099998	0.154568	-2.065279	0.71632	-0.346327	0.051009	5.0169	5.82404	-1.646051
45.200001	0.130234	-1.982551	0.718595	-0.340905	0.051591	5.09782	5.91054	-1.507191
45.299999	0.108469	-1.928728	0.721563	-0.336834	0.051974	5.01261	5.7536	-1.241894
45.400002	-0.017641	-1.925004	0.725372	-0.334802	0.052414	5.01628	5.75124	-0.839286
45.5	-0.079326	-1.885081	0.729119	-0.334499	0.052892	4.96304	5.71399	-0.416369
45.599998	-0.127881	-1.837924	0.732711	-0.335877	0.053574	4.93948	5.71827	0.044349
45.700001	-0.106538	-1.801386	0.73543	-0.339437	0.054068	5.01506	5.73347	0.446366
45.799999	-0.070127	-1.759758	0.737187	-0.344161	0.054738	5.04562	5.74546	0.822599
45.900002	-0.007719	-1.725592	0.737691	-0.349908	0.055208	5.12567	5.82875	1.069847
46.0	0.052534	-1.716959	0.737166	-0.355899	0.055759	5.18172	5.92659	1.177426
46.099998	0.089322	-1.716992	0.735386	-0.361469	0.056129	5.17926	5.97745	1.135974
46.200001	0.100706	-1.713543	0.732595	-0.366092	0.05641	5.18872	5.98858	0.971149
46.299999	0.084655	-1.714511	0.72925	-0.369015	0.056811	5.12409	5.83774	0.63593
46.400002	0.022858	-1.724536	0.725453	-0.370536	0.056988	5.13372	5.86397	0.320143
46.5	-0.01233	-1.720823	0.721661	-0.370821	0.057196	5.18469	5.94694	-0.11102
46.599998	-0.040243	-1.712957	0.71858	-0.369206	0.057624	5.20843	5.99768	-0.499889
46.700001	-0.011835	-1.639315	0.715828	-0.366269	0.058212	5.15124	5.85765	-0.910458
46.799999	0.022952	-1.650279	0.714372	-0.362149	0.058905	5.09712	5.7506	-1.180207
46.900002	0.031693	-1.616488	0.714071	-0.356927	0.059609	5.02916	5.70489	-1.362352
47.0	-0.022864	-1.589731	0.714606	-0.351599	0.060097	5.01182	5.74503	-1.400281
47.099998	-0.042601	-1.563154	0.716152	-0.346423	0.060504	4.97468	5.63734	-1.311308
47.200001	-0.058275	-1.554017	0.718629	-0.341662	0.061046	4.99667	5.67288	-1.105806
47.299999	-0.08062	-1.54659	0.721707	-0.338366	0.061369	4.97162	5.65008	-0.837671
47.400002	-0.069914	-1.625926	0.725884	-0.336502	0.061857	4.94438	5.61657	-0.488731
47.5	-0.027397	-1.633525	0.730082	-0.33591	0.062416	4.94351	5.63627	-0.21285
47.599998	0.033196	-1.688989	0.734318	-0.33675	0.063067	5.00534	5.64847	0.054806
47.700001	0.066791	-1.728393	0.738168	-0.338807	0.063754	5.06681	5.66806	0.28545
47.799999	0.085798	-1.774087	0.741311	-0.342323	0.064449	5.14712	5.7627	0.503937
47.900002	0.066347	-1.796951	0.743456	-0.346938	0.064958	5.18242	5.86996	0.592
48.0	0.034227	-1.834575	0.744809	-0.35202	0.065581	5.19853	5.87093	0.707978
48.099998	-0.014952	-1.862465	0.744987	-0.357403	0.066272	5.22778	5.92478	0.757039
48.200001	-0.035432	-1.928694	0.744113	-0.362545	0.06703	5.14695	5.90058	0.709173
48.299999	-0.063637	-1.977977	0.742304	-0.366736	0.067583	5.12733	5.82147	0.615326
48.400002	-0.089004	-2.01949	0.739692	-0.369988	0.068139	5.09764	5.82404	0.454838
48.5	-0.073456	-2.071606	0.736552	-0.371812	0.068483	5.11113	5.89319	0.23979
48.599998	-0.057483	-2.106344	0.733174	-0.372073	0.068942	5.10728	5.86247	0.019039
48.700001	-0.025153	-2.131766	0.729889	-0.371061	0.069399	5.04422	5.70392	-0.257166
48.799999	0.02517	-2.181772	0.727088	-0.368412	0.069942	5.03529	5.60361	-0.529155
48.900002	0.036889	-2.226486	0.725258	-0.36476	0.070546	5.03651	5.5852	-0.758153
49.0	0.030642	-2.294087	0.72455	-0.359993	0.070932	5.06857	5.72052	-0.965223
49.099998	-0.002403	-2.326216	0.725121	-0.354625	0.071265	4.98984	5.75595	-1.167554
49.200001	-0.061107	-2.383064	0.727173	-0.349105	0.071429	4.92844	5.65072	-1.326453
49.299999	-0.133092	-2.390062	0.730667	-0.343438	0.071578	4.95516	5.68262	-1.32651
49.400002	-0.157566	-2.394827	0.735208	-0.338454	0.071797	4.98449	5.69611	-1.24528
49.5	-0.104116	-2.436807	0.740619	-0.334779	0.072155	5.00884	5.63188	-1.054945
49.599998	-0.033978	-2.463609	0.746338	-0.332456	0.072626	5.12707	5.76837	-0.766185
49.700001	0.03953	-2.49291	0.751752	-0.332246	0.073243	5.22979	5.79503	-0.3881
49.799999	0.124397	-2.537257	0.756578	-0.334094	0.073759	5.24354	5.82596	0.062401
49.900002	0.181347	-2.593857	0.760503	-0.337818	0.074119	5.24328	5.91525	0.452739
50.0	0.149022	-2.610779	0.76327	-0.343285	0.074736	5.15185	5.82671	0.780829
50.099998	0.088108	-2.628213	0.764786	-0.349727	0.075164	5.13442	5.83785	1.048508
50.200001	0.013034	-2.652352	0.764973	-0.356486	0.075561	5.1015	5.76987	1.14706
50.299999	-0.040996	-2.684834	0.764046	-0.362702	0.076079	5.08118	5.80231	1.10744
50.400002	-0.073543	-2.742429	0.762112	-0.367704	0.076516	5.1268	5.85337	0.916816
50.5	-0.100191	-2.813975	0.759492	-0.3712	0.076795	5.14082	5.90711	0.662459
50.599998	-0.09227	-2.863015	0.756391	-0.373065	0.077147	5.08337	5.73636	0.307851
50.700001	-0.053939	-2.897019	0.753378	-0.372756	0.077329	5.08477	5.72566	-0.10292
50.799999	-0.01765	-2.910838	0.750945	-0.371006	0.077586	5.03336	5.64087	-0.492883
50.900002	0.032286	-2.902749	0.749101	-0.36795	0.077561	5.02408	5.68594	-0.856267
51.0	0.055657	-2.903804	0.748339	-0.36391	0.077748	5.01444	5.70146	-1.121393
51.099998	0.049428	-2.905425	0.748538	-0.359272	0.078043	5.06209	5.85755	-1.299967
51.200001	0.008687	-2.890189	0.749518	-0.354619	0.078427	5.14117	6.00164	-1.323046
51.299999	0.004493	-2.918016	0.751431	-0.349862	0.078966	5.0535	5.67373	-1.204815
51.400002	-0.021184	-2.916396	0.753858	-0.346019	0.079547	5.02522	5.69118	-1.009805
51.5	-0.045802	-2.916361	0.756735	-0.34299	0.080085	5.08722	5.71666	-0.737709
51.599998	-0.085672	-2.899218	0.760207	-0.340655	0.080714	5.1388	5.75563	-0.452472
51.700001	-0.099923	-2.884037	0.764008	-0.339365	0.081264	5.13836	5.73144	-0.181306
51.799999	-0.096074	-2.887648	0.768279	-0.338676	0.081635	5.22025	5.8948	0.017125
51.900002	-0.053915	-2.885715	0.772487	-0.338934	0.082152	5.16455	5.83506	0.152589
52.0	0.009263	-2.893599	0.776539	-0.340086	0.082712	5.13521	5.83539	0.248608
52.099998	0.085176	-2.903772	0.780215	-0.341899	0.083469	5.13031	5.77608	0.287102
52.200001	0.13879	-2.909403	0.783202	-0.344668	0.084143	5.16989	5.91546	0.330857
52.299999	0.140396	-2.91143	0.785455	-0.34797	0.084711	5.18093	5.84159	0.305701
52.400002	0.109463	-2.883644	0.786965	-0.351502	0.085188	5.16481	5.77329	0.298161
52.5	0.058667	-2.854841	0.787454	-0.355369	0.085678	5.22515	6.0026	0.295932
52.599998	0.014922	-2.825686	0.787174	-0.358889	0.08641	5.13784	5.74567	0.306814
52.700001	-0.014194	-2.80863	0.785821	-0.362496	0.087016	5.10141	5.661	0.25148
52.799999	-0.058318	-2.787214	0.783647	-0.365589	0.087625	5.03923	5.64387	0.240049
52.900002	-0.09338	-2.795718	0.781134	-0.367726	0.087986	5.00796	5.63477	0.184119
53.0	-0.131817	-2.745615	0.778408	-0.368831	0.088092	5.03485	5.65243	0.07933
53.099998	-0.126051	-2.706365	0.775749	-0.36854	0.088053	5.02986	5.65436	-0.070975
53.200001	-0.053323	-2.676353	0.773611	-0.366607	0.088131	5.062	5.64076	-0.258371
53.299999	0.001757	-2.645924	0.772073	-0.363949	0.088156	5.04632	5.55405	-0.508087
53.400002	0.11012	-2.637851	0.771478	-0.360058	0.088465	5.05035	5.57921	-0.682229
53.5	0.142904	-2.632724	0.771858	-0.355657	0.088923	5.0838	5.65414	-0.848026
53.599998	0.118606	-2.583936	0.773204	-0.351322	0.089321	5.12444	5.66645	-0.983389
53.700001	0.074111	-2.560841	0.775564	-0.347022	0.089634	5.1205	5.6565	-0.994316
53.799999	-0.043229	-2.478977	0.778548	-0.343678	0.089949	5.13618	5.76077	-0.93965
53.900002	-0.142827	-2.386966	0.781803	-0.341007	0.09031	5.16455	5.74856	-0.776077
54.0	-0.177709	-2.305967	0.78489	-0.339707	0.090653	5.09817	5.66089	-0.531813
54.099998	-0.173734	-2.251247	0.787715	-0.339667	0.091113	5.12374	5.80862	-0.214368
54.200001	-0.130016	-2.180164	0.790179	-0.340908	0.091388	5.16709	5.88174	0.086641
54.299999	-0.044834	-2.157891	0.79241	-0.342844	0.091814	5.19765	5.82436	0.314252
54.400002	0.051438	-2.158285	0.794219	-0.345505	0.091957	5.18951	5.73508	0.468279
54.5	0.085881	-2.141494	0.795951	-0.348069	0.092026	5.21543	5.75777	0.496869
54.599998	0.069953	-2.106934	0.797403	-0.350495	0.092153	5.20063	5.75103	0.466483
54.700001	0.057546	-2.069218	0.798673	-0.352661	0.092157	5.16551	5.63958	0.305735
54.799999	0.0087	-2.02559	0.79945	-0.354679	0.091869	5.10526	5.65264	0.17724
54.900002	-0.034296	-1.975345	0.799859	-0.356409	0.091787	5.05963	5.61432	-0.019173
55.0	-0.034994	-1.955593	0.799912	-0.357784	0.091635	5.05131	5.63873	-0.124131
55.099998	-0.048082	-1.871445	0.799313	-0.35871	0.091529	5.02215	5.6065	-0.219531
55.200001	-0.03357	-1.844503	0.798297	-0.359979	0.091378	5.03389	5.60062	-0.240075
55.299999	-0.014423	-1.806421	0.79684	-0.360966	0.091105	5.02022	5.56336	-0.14567
55.400002	-0.023657	-1.806197	0.794777	-0.362531	0.090779	5.03616	5.52975	0.010596
55.5	0.027399	-1.763161	0.791635	-0.364035	0.090526	5.08617	5.61293	0.153639
55.599998	-0.002937	-1.699062	0.787944	-0.365259	0.090244	5.13907	5.67887	0.276883
55.700001	0.034483	-1.702267	0.784136	-0.365905	0.089935	5.19476	5.71452	0.280776
55.799999	0.008712	-1.692054	0.780712	-0.36531	0.089631	5.16683	5.65286	0.195053
55.900002	-0.041166	-1.70212	0.778124	-0.363054	0.089273	5.16814	5.73979	-0.014957
56.0	-0.068491	-1.630048	0.776325	-0.359287	0.088925	5.18671	5.82414	-0.36041
56.099998	-0.086471	-1.611297	0.776183	-0.354097	0.08839	5.17121	5.72694	-0.722095
56.200001	-0.099354	-1.574017	0.777558	-0.348045	0.087967	5.17856	5.77254	-1.089298
56.299999	-0.084809	-1.519394	0.780592	-0.341763	0.087424	5.17988	5.76676	-1.410217
56.400002	0.029035	-1.488566	0.785314	-0.335261	0.087294	5.18968	5.73251	-1.597125
56.5	0.086918	-1.421906	0.791255	-0.330112	0.087136	5.16402	5.73144	-1.656656
56.599998	0.094881	-1.372875	0.798085	-0.326806	0.08699	5.18259	5.69375	-1.509369
56.700001	0.075384	-1.33446	0.805029	-0.325893	0.0866	5.15693	5.63498	-1.137615
56.799999	-0.016057	-1.260561	0.810857	-0.328389	0.085985	5.18662	5.67106	-0.521666
56.900002	-0.12594	-1.197488	0.815111	-0.333933	0.085426	5.25029	5.86429	0.22223
57.0	-0.15615	-1.174831	0.817055	-0.342213	0.084835	5.1945	5.69878	1.038795
57.099998	-0.189731	-1.114754	0.816301	-0.352546	0.084416	5.17226	5.66217	1.714769
57.200001	-0.160237	-1.084247	0.812989	-0.363544	0.084017	5.11787	5.60522	2.136924
57.299999	-0.105356	-1.094626	0.807445	-0.374023	0.083617	5.11437	5.67095	2.243882
57.400002	-0.027934	-1.113753	0.799916	-0.38238	0.083029	5.09414	5.61999	2.005359
57.5	0.032575	-1.16266	0.791774	-0.387275	0.082413	5.12146	5.62299	1.501249
57.599998	0.061336	-1.181437	0.783701	-0.387988	0.081508	5.14844	5.6823	0.735518
57.700001	0.063016	-1.245136	0.777406	-0.384006	0.080887	5.25537	5.79856	-0.203406
57.799999	0.011871	-1.255163	0.773573	-0.375841	0.079979	5.29373	6.04992	-1.199538
57.900002	-0.056139	-1.210279	0.772987	-0.364329	0.079103	5.25379	5.90893	-2.137337
58.0	-0.076354	-1.156851	0.776195	-0.350653	0.078499	5.18487	5.71581	-2.883015
58.099998	-0.089259	-1.112704	0.782964	-0.336666	0.078012	5.24521	5.77426	-3.288495
58.200001	-0.040769	-1.086327	0.792468	-0.324706	0.077606	5.31387	5.86343	-3.337508
58.299999	-0.008201	-1.062757	0.803419	-0.316319	0.077278	5.23628	5.69996	-2.89134
58.400002	-0.004624	-1.012211	0.814317	-0.313041	0.077007	5.2227	5.65543	-2.000278
58.5	0.007783	-0.974855	0.823614	-0.315261	0.076697	5.2276	5.73165	-0.638143
58.599998	-0.022008	-0.904834	0.830243	-0.322866	0.076472	5.2551	5.85476	0.914171
58.700001	-0.079134	-0.850595	0.833274	-0.335261	0.076093	5.24687	5.93912	2.400852
58.799999	-0.156381	-0.803121	0.832913	-0.350006	0.075815	5.19941	5.80905	3.420838
58.900002	-0.168431	-0.752747	0.829412	-0.364732	0.075065	5.22209	5.75392	3.742097
59.0	-0.22839	-0.759026	0.824163	-0.377674	0.074611	5.21745	5.79674	3.17706
59.099998	-0.207693	-0.836903	0.817777	-0.38597	0.073763	5.20519	5.71666	2.039304
59.200001	-0.12236	-0.944114	0.811043	-0.388803	0.072933	5.20484	5.6337	0.642245
59.299999	-0.023358	-1.013487	0.80498	-0.385511	0.072158	5.17261	5.56679	-0.740283
59.400002	0.050473	-1.075981	0.80126	-0.376144	0.071428	5.17191	5.66453	-1.879717
59.5	0.073303	-1.132066	0.800993	-0.363099	0.070635	5.16893	5.69268	-2.743124
59.599998	0.072226	-1.176198	0.805201	-0.347926	0.06997	5.17734	5.72694	-3.218401
59.700001	0.071967	-1.184255	0.812956	-0.334348	0.069102	5.16	5.63873	-3.264069
59.799999	0.020521	-1.125483	0.824006	-0.323547	0.069133	5.15965	5.65778	-3.063531
59.900002	-0.005172	-1.132007	0.835464	-0.318044	0.069097	5.22349	5.73047	-2.341356
60.0	-0.080513	-1.09781	0.845445	-0.318891	0.068971	5.18671	5.64408	-1.190301
60.099998	-0.144611	-1.055092	0.852472	-0.325738	0.068854	5.17944	5.63926	0.355724
60.200001	-0.184361	-1.021459	0.855806	-0.337379	0.068674	5.17278	5.69504	1.942625
60.299999	-0.225861	-0.980148	0.855396	-0.351914	0.068377	5.16289	5.66196	3.159105
60.400002	-0.206834	-0.935887	0.852149	-0.366483	0.068099	5.15658	5.65554	3.636678
60.5	-0.167601	-0.950821	0.847639	-0.377907	0.067955	5.10281	5.62031	3.297379
60.599998	-0.095169	-1.050641	0.842503	-0.385218	0.067263	5.17523	5.75638	2.147547
60.700001	-0.031916	-1.085198	0.83713	-0.386781	0.066548	5.17515	5.73411	0.604857
60.799999	0.051489	-1.191902	0.833018	-0.382099	0.066179	5.15754	5.66667	-0.912327
60.900002	0.079329	-1.296449	0.831234	-0.371663	0.065933	5.19065	5.66945	-2.159018
61.0	0.081108	-1.392973	0.832991	-0.357265	0.065587	5.21053	5.7431	-3.033295
61.099998	0.001872	-1.45073	0.838953	-0.341491	0.065475	5.27525	5.86772	-3.412336
61.200001	-0.041471	-1.468755	0.848436	-0.327577	0.065103	5.29565	5.75402	-3.33744
61.299999	-0.104526	-1.438269	0.860316	-0.317518	0.065183	5.33506	5.73261	-2.934516
61.400002	-0.125431	-1.404794	0.872619	-0.313272	0.065287	5.31623	5.80348	-2.10659
61.5	-0.09813	-1.362724	0.883664	-0.31534	0.06548	5.27271	5.77629	-0.811359
61.599998	-0.07716	-1.331023	0.891508	-0.323487	0.065574	5.24048	5.78282	0.716018
61.700001	-0.063709	-1.315581	0.895612	-0.33648	0.06567	5.17585	5.79717	2.22134
61.799999	-0.0986	-1.306921	0.896056	-0.352132	0.065714	5.16945	5.80455	3.313876
61.900002	-0.065742	-1.334681	0.893611	-0.367444	0.065673	5.11542	5.66934	3.699497
62.0	-0.075047	-1.365356	0.889362	-0.379873	0.065547	5.0556	5.57557	3.248495
62.099998	-0.069501	-1.450391	0.884033	-0.387748	0.065272	5.04702	5.54163	2.133798
62.200001	-0.015664	-1.552993	0.877877	-0.390103	0.065213	4.99027	5.40749	0.678906
62.299999	0.02147	-1.679125	0.872123	-0.386693	0.065239	5.03135	5.45963	-0.714177
62.400002	0.026333	-1.774058	0.867835	-0.377849	0.065261	5.02154	5.53917	-1.816621
62.5	-0.019555	-1.850981	0.866622	-0.365107	0.065129	4.98695	5.68829	-2.604068
62.599998	-0.085109	-1.86536	0.869125	-0.350672	0.064624	5.07452	5.58381	-3.011875
62.700001	-0.154616	-1.861409	0.87584	-0.336661	0.064511	5.23137	5.72298	-3.121412
62.799999	-0.150188	-1.856439	0.886017	-0.324951	0.064648	5.35433	5.91857	-2.966835
62.900002	-0.121921	-1.833889	0.897754	-0.317373	0.064865	5.4278	5.92167	-2.496469
63.0	-0.095131	-1.80682	0.909303	-0.314699	0.065087	5.52379	5.98601	-1.665163
63.099998	-0.035241	-1.77769	0.919042	-0.317599	0.065342	5.4758	5.98804	-0.480493
63.200001	-0.023147	-1.75406	0.925809	-0.325282	0.065486	5.45977	6.11662	0.900724
63.299999	-0.035722	-1.734503	0.929275	-0.336812	0.065374	5.32858	5.91846	2.101099
63.400002	-0.086829	-1.687349	0.930162	-0.349653	0.065268	5.31527	5.95743	2.859527
63.5	-0.094574	-1.685365	0.929467	-0.361531	0.064737	5.29977	5.88056	2.901467
63.599998	-0.121849	-1.71494	0.927847	-0.370831	0.064418	5.11595	5.70767	2.29878
63.700001	-0.043452	-1.849297	0.925646	-0.376314	0.064177	4.93694	5.45192	1.28236
63.799999	0.048964	-1.991578	0.923098	-0.377641	0.064254	4.8244	5.42719	0.19021
63.900002	0.105045	-2.090723	0.920661	-0.375087	0.064654	4.75951	5.39604	-0.763603
64.0	0.118138	-2.195032	0.919057	-0.369432	0.064741	4.76152	5.24937	-1.414344
64.099998	0.032946	-2.203011	0.918963	-0.362184	0.064627	5.41686	5.51037	-1.80263
64.199997	-0.067012	-2.131289	0.920406	-0.354733	0.064461	5.17839	6.24636	-1.899493
64.300003	-0.2077	-2.037118	0.92312	-0.348466	0.064026	5.10754	5.80702	-1.810432
64.400002	-0.27829	-1.961052	0.926756	-0.344063	0.063836	5.45977	5.85102	-1.507725
64.5	-0.29327	-1.884544	0.930352	-0.341815	0.063604	5.48149	6.02369	-1.072051
64.599998	-0.217895	-1.835202	0.933479	-0.341631	0.063455	5.4814	5.9646	-0.524983
64.699997	-0.10347	-1.801047	0.935946	-0.343071	0.063381	5.77075	6.35877	0.003108
64.800003	-0.003501	-1.777975	0.938212	-0.344772	0.063267	5.55024	6.42482	0.341224
64.900002	0.093629	-1.799946	0.940772	-0.34594	0.062982	5.19844	5.97049	0.479513
65.0	0.104253	-1.837979	0.944191	-0.346394	0.06265	5.20343	5.82575	0.347043
65.099998	0.08753	-1.868729	0.948636	-0.345432	0.062377	5.18513	5.93098	0.078863
65.199997	0.053309	-1.888685	0.954006	-0.343533	0.06232	4.97845	5.60147	-0.253382
65.300003	0.00172	-1.91725	0.959742	-0.341753	0.062188	4.87423	5.47408	-0.600071
65.400002	-0.049875	-1.921908	0.965503	-0.340502	0.062032	4.909	5.48789	-0.835705
65.5	-0.096417	-1.915793	0.970529	-0.341032	0.061826	4.74392	5.40375	-0.778569
65.599998	-0.104837	-1.851706	0.973653	-0.343909	0.061568	5.3242	5.34979	-0.468182
65.699997	-0.080445	-1.807103	0.974495	-0.349097	0.061374	5.55164	6.30192	0.142099
65.800003	-0.043411	-1.732541	0.972626	-0.356472	0.061174	5.11349	6.29165	0.788251
65.900002	-0.002576	-1.680595	0.968456	-0.364506	0.060801	5.47343	5.94169	1.323285
66.0	-0.058786	-1.652287	0.962861	-0.371741	0.06015	5.51223	6.16575	1.54623
66.099998	-0.075521	-1.675592	0.957109	-0.376138	0.059452	5.46914	5.9585	1.361715
66.199997	-0.063532	-1.727092	0.952366	-0.376466	0.058694	5.70779	6.14595	0.783124
66.300003	-0.072421	-1.744633	0.949742	-0.372505	0.05796	5.60488	6.41551	-0.060734
66.400002	-0.048122	-1.743581	0.950091	-0.364245	0.057471	5.25799	6.06609	-1.059169
66.5	0.009911	-1.753487	0.953573	-0.35343	0.056917	5.23356	5.67866	-1.995426
66.599998	0.006179	-1.745878	0.95981	-0.341695	0.056615	5.24477	5.91675	-2.683123
66.699997	0.073706	-1.733557	0.968005	-0.330851	0.056356	5.08564	5.8902	-2.996537
66.800003	0.105632	-1.693721	0.977025	-0.322848	0.056478	4.90068	5.52482	-2.793501
66.900002	0.06094	-1.641043	0.985651	-0.319608	0.05643	4.87739	5.43875	-2.083792
67.0	-0.020926	-1.5792	0.99268	-0.320977	0.056295	4.71966	5.37709	-0.863597
67.099998	-0.126614	-1.489478	0.997317	-0.327129	0.05609	5.28935	5.29819	0.512707
67.199997	-0.197348	-1.407376	0.999887	-0.336053	0.055879	5.50058	6.23341	1.777642
67.300003	-0.25503	-1.327826	1.00065	-0.346773	0.055682	5.07426	6.24904	2.511296
67.400002	-0.265947	-1.248725	1.000452	-0.357156	0.055324	5.31501	5.85476	2.546543
67.5	-0.199473	-1.247194	0.999743	-0.365619	0.054891	5.37596	6.08728	1.959772
67.599998	-0.110689	-1.326566	0.998335	-0.37135	0.054359	5.48079	5.99939	1.071059
67.699997	-0.005323	-1.411034	0.995727	-0.373919	0.053798	5.68029	6.15483	0.213267
67.800003	0.077703	-1.469104	0.991916	-0.373652	0.053231	5.63878	6.40395	-0.401004
67.900002	0.083011	-1.492648	0.987379	-0.371418	0.052498	5.36729	6.22442	-0.756508
68.0	0.067194	-1.517582	0.982907	-0.368159	0.051797	5.34907	5.83421	-0.884279
68.099998	0.03791	-1.524426	0.979004	-0.364163	0.051207	5.2826	5.8781	-0.901357
68.199997	0.002681	-1.500614	0.975926	-0.360085	0.050843	5.10158	5.77779	-0.925392
68.300003	-0.026376	-1.481213	0.974097	-0.355675	0.050615	5.01602	5.6004	-0.970945
68.400002	-0.047322	-1.460341	0.974191	-0.35045	0.050756	5.02522	5.5852	-1.130052
68.5	-0.070992	-1.468192	0.97645	-0.344024	0.050981	4.92214	5.61389	-1.345661
68.599998	-0.091876	-1.448452	0.981049	-0.336757	0.051404	5.12278	5.49271	-1.627179
68.699997	-0.105214	-1.440236	0.988163	-0.329166	0.051432	5.40652	5.84299	-1.799783
68.800003	-0.131541	-1.462624	0.997371	-0.322268	0.051624	5.07715	6.15355	-1.830833
68.900002	-0.145965	-1.482865	1.007752	-0.317675	0.051376	5.11279	5.73497	-1.681593
69.0	-0.131448	-1.49547	1.017626	-0.316669	0.051017	5.26062	5.83357	-1.1872
69.099998	-0.105767	-1.500744	1.025123	-0.32094	0.050766	5.46555	5.8857	-0.317165
69.199997	-0.039335	-1.493366	1.028909	-0.330586	0.05033	5.437	6.22731	0.918722
69.300003	0.033681	-1.485758	1.02804	-0.345286	0.049958	5.35135	6.22014	2.255405
69.400002	0.060953	-1.479643	1.022204	-0.363485	0.049398	5.22927	5.96899	3.391276
69.5	0.130266	-1.47512	1.012514	-0.381211	0.048853	5.25099	5.69022	4.008422
69.599998	0.116424	-1.476524	1.000458	-0.395796	0.048375	5.23715	5.74567	3.579081
69.699997	0.041628	-1.571333	0.988206	-0.404171	0.048195	5.17059	5.80338	2.334801
69.800003	0.033264	-1.663373	0.977082	-0.403951	0.048211	5.19091	5.71217	0.690045
69.900002	-0.022094	-1.695429	0.968941	-0.395272	0.048576	5.22927	5.74846	-1.182767
70.0	-0.112867	-1.712246	0.965817	-0.378878	0.048888	5.24784	5.91964	-2.969837
70.099998	-0.173176	-1.722478	0.968806	-0.357435	0.048916	5.25423	6.0132	-4.429614
70.199997	-0.206294	-1.717834	0.977988	-0.334301	0.048875	5.27166	5.92734	-5.191801
70.300003	-0.249644	-1.701791	0.992313	-0.313297	0.048795	5.32131	5.86996	-5.161694
70.400002	-0.182052	-1.653007	1.009526	-0.298351	0.048793	5.32622	5.93901	-4.447595
70.5	-0.090785	-1.599018	1.027061	-0.291798	0.048861	5.25931	5.92081	-2.976753
70.599998	0.005942	-1.551971	1.04192	-0.295006	0.048746	5.2164	5.89105	-0.731451
70.699997	0.094498	-1.513678	1.052039	-0.307608	0.048678	5.1416	5.76302	1.926849
70.800003	0.128564	-1.44278	1.056342	-0.327156	0.048546	5.07006	5.67074	4.316887
70.900002	0.151973	-1.385217	1.055853	-0.349516	0.048751	5.06095	5.75167	5.786158
71.0	0.102406	-1.309484	1.05249	-0.370848	0.049012	5.0796	5.69771	5.930152
71.099998	0.020196	-1.287258	1.048414	-0.38713	0.049279	5.27936	5.93387	4.570705
71.199997	-0.076469	-1.297769	1.04419	-0.396421	0.049486	5.38586	6.3334	2.088934
71.300003	-0.168886	-1.409107	1.03977	-0.398195	0.049569	5.25002	5.98965	-0.636079
71.400002	-0.21329	-1.514919	1.034991	-0.3927	0.049652	5.4243	5.9631	-2.722205
71.5	-0.190211	-1.591452	1.031013	-0.380787	0.049998	5.52423	6.00046	-3.854777
71.599998	-0.138769	-1.623864	1.028973	-0.365741	0.050374	5.57773	6.11704	-4.105438
71.699997	-0.105765	-1.691067	1.029544	-0.350863	0.050592	5.62187	6.25921	-3.552215
71.800003	-0.047534	-1.735548	1.032362	-0.338871	0.050822	5.52423	6.31499	-2.57927
71.900002	0.003723	-1.755278	1.036762	-0.331582	0.05102	5.30056	6.08557	-1.446538
72.0	0.003771	-1.78905	1.042053	-0.328727	0.051608	5.28278	5.9813	-0.301019
72.099998	-0.023604	-1.774743	1.046571	-0.330039	0.05195	5.19993	5.92595	0.584277
72.199997	-0.029012	-1.778739	1.050624	-0.33388	0.052457	5.02311	5.72351	1.055925
72.300003	-0.100172	-1.786827	1.054252	-0.338999	0.0529	5.06139	5.66902	1.062878
72.400002	-0.113086	-1.815218	1.057891	-0.343026	0.053163	4.90883	5.49046	0.651056
72.5	-0.151138	-1.871061	1.061727	-0.345702	0.053551	5.1325	5.48757	0.075511
72.599998	-0.101415	-1.960212	1.065301	-0.346668	0.05395	5.42728	5.84234	-0.35143
72.699997	-0.005316	-2.028172	1.068621	-0.346013	0.054436	5.03713	6.12207	-0.600409
72.800003	0.082304	-2.078601	1.071608	-0.344932	0.055108	5.10684	5.94437	-0.651565
72.900002	0.116033	-2.121476	1.073629	-0.345091	0.055611	5.23128	5.8629	-0.532274
73.0	0.102845	-2.129846	1.074116	-0.347678	0.055955	5.39312	5.89908	-0.226987
73.099998	0.094544	-2.16863	1.072667	-0.352494	0.056411	5.37027	6.1422	0.27643
73.199997	0.016424	-2.195246	1.068728	-0.359465	0.056885	5.29241	6.07454	0.8217
73.300003	-0.032329	-2.209604	1.063038	-0.366316	0.057233	5.25686	5.89673	1.180086
73.400002	-0.124934	-2.263009	1.056635	-0.372229	0.057765	5.39619	5.9662	1.158207
73.5	-0.160413	-2.303696	1.050942	-0.374685	0.058432	5.43551	6.07197	0.707644
73.599998	-0.162318	-2.387442	1.047166	-0.372967	0.05914	5.34723	6.07765	0.005891
73.699997	-0.144275	-2.426991	1.046008	-0.367426	0.059867	5.34732	6.04949	-0.841137
73.800003	-0.094269	-2.453993	1.048232	-0.358137	0.060561	5.47124	6.15548	-1.688084
73.900002	-0.079353	-2.473824	1.053229	-0.347634	0.061164	5.4278	6.14381	-2.380437
74.0	-0.058206	-2.455235	1.060099	-0.337472	0.061518	5.33629	6.10281	-2.81934
74.099998	-0.042352	-2.463988	1.067386	-0.329902	0.061881	5.28313	6.01545	-2.727873
74.199997	-0.059237	-2.440485	1.073626	-0.326686	0.062074	5.16236	5.8083	-1.989363
74.300003	0.032397	-2.454618	1.078059	-0.32823	0.062397	5.06883	5.84952	-0.784502
74.400002	0.096509	-2.442132	1.080059	-0.333972	0.062835	4.96777	5.89705	0.637561
74.5	0.096093	-2.428247	1.079784	-0.34266	0.063457	4.8392	5.73465	1.825825
74.599998	0.093646	-2.420334	1.078474	-0.351633	0.063985	4.65564	5.2786	2.436188
74.699997	0.020823	-2.435454	1.077111	-0.358941	0.064518	5.36011	5.71452	2.268714
74.800003	-0.073743	-2.471234	1.076185	-0.363804	0.064849	5.36738	6.4973	1.448502
74.900002	-0.150055	-2.548144	1.075407	-0.365464	0.065162	5.36878	6.11608	0.401463
75.0	-0.172862	-2.585671	1.07443	-0.3641	0.065448	5.81804	6.50147	-0.522176
75.099998	-0.151775	-2.61529	1.072863	-0.360792	0.065716	5.85132	6.5246	-1.112158
75.199997	-0.087791	-2.634819	1.071092	-0.356229	0.066025	5.76874	6.39677	-1.338224
75.300003	0.042397	-2.644978	1.069154	-0.352296	0.066216	6.02245	6.36551	-1.273749
75.400002	0.130268	-2.615255	1.067271	-0.349801	0.066701	6.278	7.07453	-1.005218
75.5	0.189425	-2.608917	1.065597	-0.34849	0.067335	5.76559	6.69513	-0.702338
75.599998	0.10728	-2.581582	1.064234	-0.348416	0.067654	5.53088	5.97252	-0.414747
75.699997	-0.033202	-2.501809	1.064105	-0.347909	0.068013	5.41519	6.10109	-0.396368
75.800003	-0.18303	-2.45305	1.065215	-0.346939	0.068285	5.08021	5.76955	-0.565913
75.900002	-0.267663	-2.444799	1.068133	-0.345091	0.068737	4.74252	5.42644	-0.7999
76.0	-0.298767	-2.447497	1.072306	-0.342878	0.06933	4.44336	4.98934	-1.004774
76.099998	-0.263641	-2.440364	1.077134	-0.340954	0.069777	4.46473	5.19981	-1.010522
76.199997	-0.143446	-2.442299	1.081664	-0.340541	0.070165	4.47182	5.09147	-0.800332
76.300003	-0.063381	-2.413089	1.084013	-0.342898	0.070153	6.1793	5.93216	-0.356136
76.400002	0.049112	-2.37961	1.083496	-0.348162	0.070001	5.4786	7.38595	0.345958
76.5	0.112689	-2.343549	1.079547	-0.356222	0.069758	5.40863	5.99928	1.20149
76.599998	0.139642	-2.312195	1.072418	-0.365675	0.069454	5.52142	6.18513	1.909629
76.699997	0.12874	-2.295897	1.063917	-0.373968	0.069358	5.50102	5.94694	2.079646
76.800003	0.0633	-2.315164	1.055762	-0.378641	0.069254	6.16642	6.68957	1.632912
76.900002	0.010998	-2.332651	1.049994	-0.378208	0.069267	5.57721	6.53477	0.681538
77.0	-0.077693	-2.331773	1.047902	-0.372143	0.069546	5.27481	5.87831	-0.640761
77.099998	-0.100553	-2.318667	1.05001	-0.361424	0.069766	5.23846	5.84823	-1.984699
77.199997	-0.158498	-2.229423	1.055268	-0.348704	0.070089	5.1818	5.85412	-3.048428
77.300003	-0.158272	-2.177112	1.063352	-0.335831	0.070468	4.96855	5.69001	-3.565471
77.400002	-0.112022	-2.142579	1.072167	-0.32599	0.070885	5.27621	5.70714	-3.319185
77.5	-0.030444	-2.0897	1.078891	-0.321409	0.071194	5.58728	6.07229	-2.327262
77.599998	-0.019217	-2.022974	1.082646	-0.323334	0.071191	5.25756	6.11469	-0.634167
77.699997	0.044284	-1.946659	1.083021	-0.330334	0.071131	5.36256	6.06127	1.235061
77.800003	-0.031582	-1.859673	1.081373	-0.340622	0.071266	5.54936	6.04853	2.611751
77.900002	-0.082165	-1.767299	1.080144	-0.350097	0.071184	5.49883	6.09328	2.980989
78.0	-0.157267	-1.689803	1.081622	-0.356948	0.071004	5.25151	6.03258	2.243451
78.099998	-0.166309	-1.675773	1.086563	-0.359749	0.071034	5.18487	5.80338	0.62014
78.199997	-0.158412	-1.755728	1.093268	-0.359543	0.071013	5.11656	5.81836	-1.096313
78.300003	-0.060956	-1.834619	1.099707	-0.357262	0.071149	5.09344	5.7415	-2.212374
78.400002	0.011482	-1.865779	1.103792	-0.354913	0.071191	5.23724	5.75113	-2.426028
78.5	0.086731	-1.849517	1.104381	-0.354947	0.071065	5.42343	6.05281	-1.657728
78.599998	0.120736	-1.821745	1.100578	-0.359474	0.070956	5.38086	6.09606	-0.104948
78.699997	0.103468	-1.815191	1.092229	-0.368225	0.070663	5.4173	5.94533	1.708022
78.800003	0.018085	-1.807204	1.080437	-0.378848	0.070101	5.56399	6.06705	3.091454
78.900002	-0.091781	-1.810991	1.06976	-0.386407	0.070113	5.62879	6.18641	3.241071
79.0	-0.147922	-1.784126	1.063039	-0.387513	0.06986	5.67521	6.30514	1.942321
79.099998	-0.237068	-1.784596	1.063339	-0.380887	0.069884	5.63974	6.24669	-0.409367
79.199997	-0.231555	-1.766801	1.070731	-0.366891	0.070081	5.50312	6.14777	-2.910521
79.300003	-0.199203	-1.738837	1.084306	-0.347568	0.070343	5.4039	5.94597	-5.041309
79.400002	-0.116322	-1.723832	1.102039	-0.326543	0.070382	5.36668	5.85112	-6.194127
79.5	-0.042915	-1.744549	1.121878	-0.308452	0.07017	5.17164	5.73411	-5.943429
79.599998	0.03964	-1.708853	1.140779	-0.298238	0.070086	5.12155	5.6428	-4.301172
79.699997	0.108135	-1.678385	1.156389	-0.298871	0.069952	5.01707	5.68358	-1.400546
79.800003	0.140142	-1.652317	1.166394	-0.310798	0.06978	5.36431	5.73636	2.184083
79.900002	0.136487	-1.619826	1.169614	-0.330795	0.069839	5.60523	6.41016	5.499202
80.0	0.038916	-1.542428	1.16772	-0.355213	0.069711	5.203	6.09424	7.343686
80.099998	-0.060813	-1.549403	1.165473	-0.376916	0.069755	5.30677	5.78015	7.339001
80.199997	-0.081673	-1.555765	1.165691	-0.392151	0.070063	5.56407	5.80081	5.319893
80.300003	-0.170559	-1.546726	1.168546	-0.399535	0.070317	5.71873	6.01973	1.828357
80.400002	-0.241516	-1.537673	1.171624	-0.3986	0.07011	5.50978	6.22624	-2.014226
80.5	-0.242328	-1.601925	1.173573	-0.389604	0.070078	5.34452	5.92756	-4.904858
80.599998	-0.215564	-1.624381	1.1746	-0.374529	0.069792	5.27271	5.89298	-6.154408
80.699997	-0.140285	-1.628866	1.176072	-0.357282	0.069415	5.33296	5.9677	-5.830331
80.800003	-0.113635	-1.665465	1.179627	-0.341864	0.069172	5.45355	5.96738	-4.401621
80.900002	-0.029906	-1.688073	1.185513	-0.330653	0.068714	5.40206	5.92916	-2.606806
81.0	-0.005741	-1.699388	1.194114	-0.324381	0.068477	5.39969	5.89373	-0.969666
81.099998	0.014219	-1.71243	1.20498	-0.32325	0.06822	5.48771	5.94297	0.362951
81.199997	0.06149	-1.718907	1.216707	-0.326455	0.068456	5.46643	5.93334	1.205701
81.300003	0.029367	-1.694785	1.227373	-0.333995	0.06882	5.32245	5.85605	1.573902
81.400002	0.006548	-1.676806	1.235675	-0.343662	0.069364	5.29241	5.74064	1.64548
81.5	-0.042931	-1.643095	1.240127	-0.354776	0.069655	5.18671	5.71292	1.518081
81.599998	-0.07034	-1.613363	1.240412	-0.364682	0.069752	5.08573	5.65361	1.299298
81.699997	-0.152769	-1.631939	1.236884	-0.372751	0.069701	5.08459	5.68112	1.066594
81.800003	-0.178402	-1.711936	1.231211	-0.376885	0.069461	5.37876	5.82008	0.735163
81.900002	-0.175734	-1.796402	1.225473	-0.376599	0.068954	5.48088	6.25364	0.301894
82.0	-0.12028	-1.834373	1.222609	-0.37102	0.06893	5.40828	6.09435	-0.4454
82.099998	-0.063195	-1.846816	1.224084	-0.361844	0.068652	5.59849	6.02958	-1.372052
82.199997	0.030236	-1.837198	1.230494	-0.349766	0.068752	5.70271	6.17646	-2.466282
82.300003	0.06268	-1.815448	1.240297	-0.33785	0.068894	5.78914	6.11426	-3.270803
82.400002	0.081519	-1.786875	1.251412	-0.328118	0.0692	5.84423	6.43756	-3.541665
82.5	0.097692	-1.741164	1.261397	-0.322653	0.069561	5.62976	6.42803	-2.981447
82.599998	0.059441	-1.691146	1.268291	-0.323064	0.069607	5.40066	5.89705	-1.588647
82.699997	-0.020708	-1.623223	1.271162	-0.32958	0.069816	5.40503	5.84363	0.368295
82.800003	-0.084361	-1.58327	1.270271	-0.340625	0.069754	5.09677	5.78775	2.377719
82.900002	-0.192702	-1.506822	1.267292	-0.353795	0.069875	5.04352	5.59719	3.606085
83.0	-0.204089	-1.429867	1.264611	-0.36533	0.069913	4.99737	5.73144	3.773978
83.099998	-0.187195	-1.388989	1.264137	-0.373075	0.070004	5.68256	5.73251	2.630152
83.199997	-0.119993	-1.412984	1.265395	-0.376206	0.070039	5.87006	6.49366	0.729436
83.300003	-0.023817	-1.521962	1.266985	-0.375242	0.069925	5.20983	6.30674	-1.159616
83.400002	0.019975	-1.607902	1.267082	-0.370764	0.069876	5.27104	5.59687	-2.423098
83.5	0.043002	-1.649548	1.265954	-0.364206	0.069784	5.60532	5.78817	-2.832193
83.599998	0.042288	-1.762727	1.263763	-0.357115	0.069475	5.6922	6.31531	-2.355591
83.699997	-0.032465	-1.740426	1.261541	-0.351623	0.069173	5.11349	5.84277	-1.526868
83.800003	-0.082455	-1.746147	1.26004	-0.347972	0.068747	5.00034	5.46391	-0.684088
83.900002	-0.119597	-1.725909	1.260666	-0.345601	0.068772	4.96645	5.71549	-0.132545
84.0	-0.142278	-1.718573	1.263856	-0.343736	0.068919	4.82817	5.33223	-0.036032
84.099998	-0.113244	-1.697096	1.269751	-0.341876	0.069196	6.4274	6.51646	-0.498696
84.199997	-0.088495	-1.759673	1.277627	-0.339244	0.069642	6.21652	7.23511	-1.082204
84.300003	-0.053777	-1.857839	1.285819	-0.33663	0.069917	5.89065	6.2545	-1.523059
84.400002	-0.028337	-1.922393	1.293357	-0.334523	0.07012	6.2998	6.85357	-1.553168
84.5	-0.023483	-1.95484	1.299217	-0.334429	0.070285	5.72381	6.21093	-1.13282
84.599998	-0.020335	-1.945869	1.302984	-0.336871	0.070379	6.83726	7.39687	-0.384788
84.699997	-0.022692	-1.96073	1.304569	-0.342502	0.070268	6.39894	7.11029	0.571368
84.800003	-0.076386	-1.934773	1.303544	-0.351552	0.069955	5.66155	6.089	1.481055
84.900002	-0.101622	-1.948427	1.300091	-0.362781	0.069445	5.2354	5.85358	2.175397
85.0	-0.103803	-1.944729	1.294072	-0.374437	0.068859	4.804	5.36906	2.43057
85.099998	-0.114536	-1.964641	1.285663	-0.384609	0.068133	4.22599	5.11995	2.164453
85.199997	-0.048522	-2.033028	1.275577	-0.39083	0.067602	4.48294	4.90948	1.456193
85.300003	0.007177	-2.099966	1.264762	-0.391484	0.067235	4.12064	5.04768	0.455539
85.400002	0.037917	-2.136718	1.255457	-0.385319	0.067131	6.03786	5.52043	-0.676763
85.5	0.029343	-2.134939	1.251195	-0.371583	0.067156	6.92527	7.91394	-2.005535
85.599998	-0.034193	-2.092131	1.255804	-0.351647	0.067145	5.44751	6.59611	-3.500823
85.699997	-0.260797	-2.004502	1.271214	-0.329207	0.06689	5.72486	5.99682	-5.106602
85.800003	-0.189362	-1.911631	1.294563	-0.307688	0.067424	5.77145	6.19498	-5.927655
85.900002	-0.19957	-1.808488	1.322559	-0.292306	0.067672	6.91424	7.24988	-6.010808
86.0	-0.124401	-1.713093	1.3492	-0.286925	0.067828	5.83346	6.57288	-4.688169
86.099998	-0.019281	-1.616827	1.369211	-0.294362	0.068134	5.683	6.14316	-1.467543
86.199997	0.017946	-1.48385	1.379872	-0.315054	0.06809	5.46791	6.10998	3.056188
86.300003	0.085174	-1.385359	1.379694	-0.344677	0.067879	5.36247	5.98911	7.501068
86.400002	0.17481	-1.329102	1.370805	-0.376548	0.067771	5.15579	5.78047	10.294108
86.5	0.116289	-1.262017	1.362724	-0.402677	0.067487	5.12751	5.69322	9.989955
86.599998	-0.040053	-1.180786	1.362619	-0.416806	0.067186	5.15562	5.73037	6.669647
86.699997	-0.110186	-1.14375	1.372022	-0.417293	0.067031	5.37342	5.84213	1.364779
86.800003	-0.241919	-1.183188	1.386091	-0.407264	0.066409	5.46765	6.10377	-4.575058
86.900002	-0.260439	-1.227606	1.400002	-0.388935	0.066083	5.43104	6.22688	-8.997275
87.0	-0.226243	-1.280947	1.412363	-0.365482	0.065851	5.65401	6.19059	-10.669805
87.099998	-0.141378	-1.321427	1.422967	-0.342958	0.065517	5.90343	6.33757	-9.448518
87.199997	-0.031049	-1.337706	1.432615	-0.32693	0.065096	6.03497	6.38446	-6.033483
87.300003	0.013994	-1.345614	1.441808	-0.320028	0.064846	5.96824	6.45469	-2.017304
87.400002	0.049917	-1.33977	1.449752	-0.321425	0.064805	5.92366	6.45844	1.7639
87.5	0.037675	-1.335808	1.458192	-0.32929	0.064644	5.87339	6.54269	4.455903
87.599998	0.019314	-1.330517	1.469735	-0.339901	0.064993	5.73572	6.3577	5.581211
87.699997	-0.031519	-1.315648	1.484031	-0.350521	0.065415	5.59306	6.17785	5.114257
87.800003	-0.112549	-1.314698	1.498971	-0.360606	0.065838	5.4109	5.99725	3.323386
87.900002	-0.130483	-1.30454	1.510955	-0.368331	0.065926	5.16639	5.73968	1.011159
88.0	-0.191566	-1.275887	1.517428	-0.373318	0.06595	5.19538	5.67031	-1.224097
88.099998	-0.257664	-1.303228	1.518041	-0.37505	0.065836	4.98572	5.56069	-2.562926
88.199997	-0.258534	-1.463718	1.513827	-0.374191	0.065774	5.75219	5.61892	-2.553809
88.300003	-0.186958	-1.590653	1.508165	-0.370292	0.065602	6.03497	6.79533	-1.841823
88.400002	-0.080876	-1.653618	1.50587	-0.362588	0.065389	5.45127	6.50832	-1.357613
88.5	-0.02654	-1.717602	1.511091	-0.351357	0.065604	5.50242	5.9434	-1.506674
88.599998	0.042302	-1.755936	1.524655	-0.338713	0.065916	5.77855	6.09767	-2.233145
88.699997	0.029754	-1.837563	1.544202	-0.327095	0.066393	6.14611	6.7159	-3.133599
88.800003	-0.010018	-1.901927	1.565282	-0.31929	0.066764	5.65235	6.56977	-3.592015
88.900002	-0.046925	-1.977641	1.583595	-0.31683	0.067258	5.61277	6.01962	-3.14774
89.0	-0.112559	-2.035639	1.595917	-0.321955	0.067557	5.61347	6.18545	-1.499455
89.099998	-0.161057	-2.085634	1.601127	-0.333277	0.067835	5.66356	6.09767	1.021248
89.199997	-0.172961	-2.099268	1.600054	-0.349363	0.067813	5.88057	6.17464	3.421259
89.300003	-0.171388	-2.102107	1.596161	-0.365671	0.06774	5.70665	6.37055	4.979399
89.400002	-0.136243	-2.138531	1.594069	-0.378912	0.067772	5.70279	6.29368	4.952008
89.5	-0.087685	-2.184121	1.596019	-0.386324	0.067853	5.94091	6.46293	3.196094
89.599998	-0.014065	-2.22705	1.601203	-0.387575	0.06794	5.7909	6.3911	0.507032
89.699997	0.040495	-2.352564	1.606305	-0.38479	0.067943	5.60278	6.10141	-2.189169
89.800003	0.06116	-2.478526	1.608293	-0.37856	0.067963	5.56276	6.02508	-3.764341
89.900002	0.030456	-2.576563	1.605932	-0.370213	0.068068	5.27831	5.87189	-3.819707
90.0	-0.000152	-2.631888	1.60033	-0.362633	0.067877	5.14231	5.68498	-2.700246
90.099998	-0.076778	-2.669121	1.593464	-0.356538	0.067613	5.18671	5.57835	-1.172107
90.199997	-0.210848	-2.691787	1.58839	-0.35152	0.067188	5.61776	6.02937	0.005123
90.300003	-0.318804	-2.684618	1.588356	-0.346547	0.066992	5.59201	6.4716	0.37513
90.400002	-0.339504	-2.672462	1.5948	-0.34058	0.066965	5.66067	6.31638	-0.25145
90.5	-0.259491	-2.672612	1.607026	-0.333502	0.067304	6.06221	6.50575	-1.555989
90.599998	-0.17181	-2.717757	1.621652	-0.326796	0.067708	6.31784	6.8404	-2.826819
90.699997	-0.055733	-2.772375	1.634788	-0.321565	0.0682	6.60308	7.12581	-3.336204
90.800003	0.05515	-2.810142	1.644128	-0.319456	0.068382	6.81055	7.24839	-2.795193
90.900002	0.115766	-2.81826	1.64886	-0.321835	0.068192	6.74609	7.59952	-1.346276
91.0	0.120887	-2.83487	1.649909	-0.328194	0.067833	6.59975	7.34345	0.570299
91.099998	-0.000465	-2.834034	1.649103	-0.337744	0.067454	6.56989	6.92755	2.241578
91.199997	-0.118141	-2.82128	1.649134	-0.348425	0.067212	6.3224	6.94318	3.037006
91.300003	-0.154718	-2.795616	1.651386	-0.358057	0.067258	5.49419	6.16115	2.771432
91.400002	-0.139726	-2.777427	1.655188	-0.365947	0.067406	4.68691	5.25366	1.627232
91.5	-0.111823	-2.756629	1.657728	-0.371943	0.067629	3.73618	4.50921	0.0593
91.599998	-0.035384	-2.784054	1.65578	-0.376834	0.067681	4.34606	4.78712	-1.062387
91.699997	-0.006947	-2.799867	1.647765	-0.380582	0.067605	3.96195	4.87576	-1.248673
91.800003	-0.002243	-2.782088	1.63422	-0.38305	0.067108	7.25202	6.16886	-0.621334
91.900002	-0.037952	-2.772513	1.618379	-0.383626	0.066604	7.89737	9.69734	0.097719
92.0	-0.134799	-2.728504	1.604662	-0.380959	0.066027	6.44614	7.62757	0.349077
92.099998	-0.225467	-2.649751	1.59695	-0.37394	0.065418	5.89327	6.05506	-0.238235
92.199997	-0.269841	-2.568137	1.596965	-0.363004	0.06527	6.58653	6.93515	-1.461856
92.300003	-0.247001	-2.527519	1.602812	-0.349485	0.065082	9.11766	9.60485	-2.873448
92.400002	-0.178839	-2.489729	1.611223	-0.335174	0.065038	6.72078	7.34795	-3.867718
92.5	-0.084341	-2.461432	1.619119	-0.322996	0.065032	6.35559	6.76129	-4.019738
92.599998	0.022581	-2.419705	1.624197	-0.315691	0.065018	5.49935	6.05624	-3.182844
92.699997	0.072195	-2.397101	1.626041	-0.314605	0.064783	5.54411	5.95079	-1.448904
92.800003	0.083259	-2.347348	1.625493	-0.31858	0.064769	5.07338	5.81633	0.464831
92.900002	0.044864	-2.308191	1.624627	-0.326572	0.064602	5.17007	5.82671	1.930788
93.0	-0.005407	-2.257591	1.626229	-0.335409	0.064997	5.06927	5.78411	2.467789
93.099998	-0.097345	-2.202574	1.631181	-0.343267	0.065315	6.02105	6.30332	1.968187
93.199997	-0.132607	-2.150632	1.637396	-0.349908	0.065564	6.16021	6.87124	0.768303
93.300003	-0.199626	-2.143468	1.641385	-0.355951	0.065537	5.95747	6.77607	-0.443348
93.400002	-0.231429	-2.176549	1.639598	-0.3621	0.065121	6.8955	7.0892	-0.992101
93.5	-0.199509	-2.259114	1.630959	-0.368734	0.064675	6.52014	7.18576	-0.462835
93.599998	-0.155277	-2.280494	1.616327	-0.37579	0.063899	6.76921	7.19871	0.528972
93.699997	-0.078678	-2.311401	1.598988	-0.381874	0.063036	6.81764	7.21499	1.458036
93.800003	0.053389	-2.290108	1.583686	-0.384939	0.062154	6.61359	7.14069	1.501099
93.900002	0.055905	-2.256715	1.573782	-0.382745	0.061878	6.59169	7.27247	0.610562
94.0	0.10173	-2.276373	1.571177	-0.374439	0.061826	6.66745	7.14315	-1.036628
94.099998	0.057635	-2.276737	1.574436	-0.361178	0.061845	6.40104	6.95174	-2.827099
94.199997	0.014178	-2.263824	1.581152	-0.345216	0.062158	6.17168	6.61302	-4.134259
94.300003	-0.038269	-2.238151	1.589184	-0.329551	0.062511	5.76278	6.24026	-4.595069
94.400002	-0.067866	-2.189245	1.596538	-0.317875	0.062815	5.47834	5.78357	-4.07164
94.5	-0.073766	-2.148081	1.601928	-0.312976	0.063217	5.6139	5.94469	-2.504373
94.599998	-0.089521	-2.091244	1.604439	-0.315886	0.063562	5.59332	5.85401	-0.237701
94.699997	-0.114257	-2.066323	1.603366	-0.326614	0.06377	7.01959	7.06629	2.146797
94.800003	-0.179406	-2.050371	1.599322	-0.34223	0.063992	6.40209	7.7403	3.871547
94.900002	-0.154987	-2.00112	1.5934	-0.358712	0.063672	6.02411	6.29903	4.594879
95.0	-0.143195	-1.974153	1.5873	-0.373012	0.063376	7.23573	7.21948	3.915689
95.099998	-0.102671	-1.981197	1.581774	-0.382104	0.063235	6.93552	7.801	2.141576
95.199997	-0.114645	-1.993422	1.576302	-0.384639	0.06293	6.38002	6.95345	-0.214864
95.300003	-0.05245	-2.07639	1.570898	-0.380051	0.062807	6.4831	6.96362	-2.237726
95.400002	0.00212	-2.135501	1.56626	-0.369109	0.062842	6.49151	6.95463	-3.495466
95.5	-0.017734	-2.163498	1.56427	-0.354729	0.062973	6.49667	6.77243	-3.949219
95.599998	-0.026413	-2.142502	1.565903	-0.339663	0.062927	7.34135	7.31861	-3.864915
95.699997	-0.060705	-2.109447	1.570802	-0.327826	0.063184	6.79128	7.30834	-3.391955
95.800003	-0.081327	-2.063891	1.577189	-0.320862	0.063567	7.05576	7.21284	-2.498213
95.900002	-0.085596	-2.055917	1.582785	-0.320298	0.064031	7.37489	7.67842	-1.147939
96.0	-0.03537	-2.047691	1.585429	-0.3266	0.064598	6.83918	7.20085	0.621889
96.099998	-0.016353	-2.020187	1.583942	-0.338769	0.065247	6.7108	7.11992	2.223779
96.199997	-0.055706	-1.994105	1.578292	-0.354316	0.065579	6.22965	6.87787	3.376036
96.300003	-0.062435	-1.944999	1.569605	-0.369705	0.065862	5.99609	6.35888	3.788094
96.400002	-0.121069	-1.955504	1.559761	-0.382065	0.06594	5.90185	6.30738	3.130437
96.5	-0.173174	-1.965257	1.550499	-0.387422	0.065979	5.87155	6.30792	1.605393
96.599998	-0.224729	-2.058862	1.542462	-0.386023	0.065708	6.46777	6.71783	-0.477546
96.699997	-0.171592	-2.159169	1.536979	-0.376058	0.065746	6.06142	6.85507	-2.340878
96.800003	-0.089275	-2.230395	1.535718	-0.360026	0.065631	6.2723	6.5853	-3.843567
96.900002	0.011687	-2.310246	1.540347	-0.340301	0.065802	6.55631	7.06136	-4.731432
97.0	0.083759	-2.315576	1.551341	-0.321113	0.065858	6.22913	6.8828	-5.07525
97.099998	0.119241	-2.305893	1.566526	-0.306373	0.066555	6.39841	6.88719	-4.76611
97.199997	0.129636	-2.319873	1.582305	-0.300258	0.067178	6.70528	7.15621	-3.581277
97.300003	0.079626	-2.310966	1.594637	-0.304288	0.067907	7.02099	7.43444	-1.234473
97.400002	-0.022867	-2.320539	1.599715	-0.320146	0.068253	6.77771	7.29121	2.002635
97.5	-0.157281	-2.320535	1.595829	-0.345202	0.068558	7.11987	7.39023	5.369857
97.599998	-0.269066	-2.323896	1.583217	-0.374942	0.068468	7.32278	7.73955	7.69315
97.699997	-0.330269	-2.27575	1.566774	-0.401366	0.068439	6.9674	7.41892	7.948841
97.800003	-0.232827	-2.275352	1.553119	-0.416901	0.068322	6.83726	7.20931	6.019916
97.900002	-0.183207	-2.289933	1.545918	-0.418539	0.068193	6.44457	7.06607	1.916514
98.0	-0.183733	-2.370331	1.546097	-0.406953	0.067778	6.12106	6.68389	-2.898588
98.099998	-0.101278	-2.400003	1.552319	-0.384548	0.067563	6.04268	6.52363	-6.984985
98.199997	0.004982	-2.490592	1.565464	-0.354649	0.068031	5.91403	6.53701	-9.546489
98.300003	0.05458	-2.522904	1.582839	-0.324192	0.06852	6.20426	6.56667	-9.99786
98.400002	0.048642	-2.559267	1.603142	-0.299337	0.069023	6.38466	6.97294	-8.249542
98.5	0.071217	-2.517547	1.622797	-0.287388	0.069707	5.98899	6.84308	-4.968889
98.599998	0.023909	-2.43609	1.639815	-0.289602	0.070562	6.47136	6.75712	-0.665663
98.699997	-0.087506	-2.356137	1.651501	-0.304617	0.071091	6.14199	6.84983	3.784131
98.800003	-0.111158	-2.251632	1.655786	-0.327753	0.07155	6.008	6.51271	7.263928
98.900002	-0.109176	-2.186301	1.657236	-0.352933	0.071765	6.1243	6.70166	8.85134
99.0	-0.204616	-2.054286	1.66103	-0.374042	0.072369	6.76597	7.29838	7.832768
99.099998	-0.144533	-1.97397	1.670042	-0.386661	0.072939	6.7975	7.50285	4.890321
99.199997	-0.093296	-1.901503	1.682415	-0.39035	0.073529	6.49212	7.32215	0.59197
99.300003	-0.129571	-1.85182	1.694035	-0.386649	0.073779	6.91021	7.41057	-3.975492
99.400002	-0.201273	-1.95936	1.701931	-0.377593	0.073816	7.39004	8.1183	-6.882629
99.5	-0.140767	-2.075434	1.704797	-0.367005	0.073676	7.0315	7.75593	-7.090347
99.599998	-0.115899	-2.153781	1.703901	-0.359073	0.073588	6.86668	7.24282	-5.119465
99.699997	-0.045634	-2.169975	1.700072	-0.355056	0.07324	6.42039	7.13148	-2.191897
99.800003	0.009005	-2.215376	1.694519	-0.354518	0.073094	5.87619	6.46036	0.678181
99.900002	0.010693	-2.233326	1.689069	-0.356946	0.073042	5.29986	5.869	2.685548
100.0	-0.031685	-2.267841	1.686623	-0.35958	0.073295	5.21858	5.62941	3.35973
100.099998	-0.062801	-2.23861	1.689865	-0.360066	0.073743	5.03178	5.68958	2.496482
100.199997	-0.115865	-2.212669	1.698823	-0.357115	0.074256	6.07981	6.08075	0.34493
100.300003	-0.220017	-2.157595	1.710462	-0.351572	0.074678	7.06189	7.85035	-2.273776
100.400002	-0.275774	-2.14204	1.721331	-0.34366	0.074882	6.22764	7.37824	-4.268234
100.5	-0.278911	-2.106753	1.72959	-0.333733	0.074839	6.65676	6.91502	-4.91274
100.599998	-0.216227	-2.038625	1.735603	-0.325215	0.074794	7.08238	7.32782	-4.196303
100.699997	-0.062243	-1.989868	1.740326	-0.320304	0.074649	7.26945	8.10439	-2.603992
100.800003	0.084264	-1.932977	1.744708	-0.320558	0.074612	6.78384	7.68142	-0.631192
100.900002	0.176476	-1.880177	1.748587	-0.326118	0.074586	6.76413	7.11821	1.246776
101.0	0.170585	-1.832235	1.752014	-0.335895	0.074869	6.40367	6.98782	2.560591
101.099998	0.107348	-1.757781	1.754278	-0.347725	0.074968	5.94109	6.44891	3.106445
101.199997	-0.016303	-1.701669	1.754711	-0.360391	0.07523	5.60147	6.03279	2.765581
101.300003	-0.10449	-1.57933	1.751932	-0.371411	0.075147	5.36195	5.83849	1.931059
101.400002	-0.213659	-1.524821	1.746884	-0.379578	0.0751	5.2981	5.92542	0.64628
101.5	-0.259623	-1.56168	1.740232	-0.382602	0.075023	5.39128	5.85037	-0.758246
101.599998	-0.249776	-1.691314	1.733936	-0.379875	0.074736	6.84041	6.9966	-1.868557
101.699997	-0.132646	-1.792674	1.730238	-0.371735	0.074564	6.60763	8.09743	-2.626231
101.800003	-0.061094	-1.797528	1.729808	-0.361206	0.074186	6.64161	7.09091	-2.974269
101.900002	0.007741	-1.779461	1.731687	-0.350577	0.073784	7.07433	7.32493	-2.998387
102.0	0.03468	-1.753494	1.733108	-0.343136	0.073307	7.63228	7.32397	-2.463943
102.099998	0.009877	-1.700526	1.731364	-0.340489	0.072875	7.82013	8.44878	-1.233323
102.199997	-0.07593	-1.690036	1.725198	-0.342829	0.072266	7.30264	7.97282	0.405613
102.300003	-0.124788	-1.649011	1.716614	-0.347218	0.071605	7.15209	7.36978	1.637753
102.400002	-0.193113	-1.622895	1.710932	-0.349662	0.07119	6.70922	7.51538	1.709253
102.5	-0.163609	-1.638878	1.714388	-0.346873	0.071179	5.73248	6.4047	0.354393
102.599998	-0.061607	-1.727821	1.728194	-0.339994	0.07152	4.99684	5.54302	-1.847481
102.699997	-0.016198	-1.898871	1.748749	-0.3311	0.07222	4.07957	4.56787	-3.906965
102.800003	-0.121602	-2.041298	1.769884	-0.324309	0.0724	4.47235	4.7429	-5.107402
102.900002	-0.132148	-2.118551	1.784948	-0.321663	0.073176	4.29089	4.82855	-4.363953
103.0	-0.155908	-2.218674	1.790894	-0.328403	0.07352	7.45966	6.80615	-1.419452
103.099998	-0.219235	-2.326883	1.787886	-0.344261	0.073682	8.40715	10.23026	2.814339
103.199997	-0.347661	-2.397921	1.776595	-0.365677	0.072891	7.95902	8.56225	6.422685
103.300003	-0.453085	-2.459397	1.76391	-0.385544	0.071984	7.87223	8.37512	7.828587
103.400002	-0.367722	-2.513569	1.761168	-0.395799	0.071631	7.82915	7.11639	6.439556
103.5	-0.274395	-2.575793	1.772177	-0.395402	0.071943	11.24375	11.3783	2.573873
103.599998	-0.191019	-2.59062	1.792136	-0.387147	0.072581	9.61929	10.59809	-2.599513
103.699997	-0.078429	-2.651239	1.812548	-0.373886	0.073087	8.6634	8.77422	-7.112428
103.800003	-0.076237	-2.677989	1.827834	-0.35741	0.073403	6.22562	7.1302	-9.034573
103.900002	-0.11717	-2.676649	1.836721	-0.343266	0.072978	5.15238	5.34743	-7.782305
104.0	-0.147741	-2.651531	1.840897	-0.335795	0.072525	4.54652	5.20248	-4.375328
104.099998	-0.209973	-2.652059	1.841432	-0.336104	0.071777	4.44809	4.85488	-0.15741
104.199997	-0.313446	-2.642146	1.839096	-0.342033	0.071311	5.01532	5.7066	3.381763
104.300003	-0.292748	-2.569051	1.839815	-0.349175	0.070923	5.29767	5.42847	5.204823
104.400002	-0.229625	-2.525024	1.848666	-0.353248	0.071548	8.43938	8.02495	4.924719
104.5	-0.13068	-2.498483	1.866025	-0.354179	0.072593	6.17395	8.18992	2.737464
104.599998	-0.054308	-2.433183	1.887216	-0.351949	0.073695	7.43295	7.04498	-0.651809
104.699997	-0.044281	-2.398003	1.906528	-0.347838	0.074541	9.06686	9.49084	-4.104084
104.800003	-0.15053	-2.435897	1.919921	-0.343482	0.075043	7.07941	7.38863	-6.062218
104.900002	-0.230024	-2.467846	1.926617	-0.340798	0.075176	7.12959	7.21873	-5.63106
105.0	-0.364678	-2.45297	1.927361	-0.34221	0.074603	6.36417	6.91631	-3.540847
105.099998	-0.420285	-2.462128	1.924515	-0.346841	0.073984	6.45534	6.94071	-0.662869
105.199997	-0.442784	-2.388819	1.920022	-0.353626	0.073088	6.03611	6.94071	1.865197
105.300003	-0.382785	-2.361475	1.916706	-0.361145	0.07233	6.80328	7.23971	3.39833
105.400002	-0.227067	-2.316091	1.915794	-0.367602	0.071748	8.25915	8.81726	3.603008
105.5	-0.01009	-2.304885	1.91705	-0.371779	0.071363	7.02949	7.89938	2.508895
105.599998	0.142604	-2.287822	1.918482	-0.373849	0.071083	8.23935	7.75421	0.571607
105.699997	0.164531	-2.260995	1.918677	-0.372582	0.070908	8.76858	9.23498	-1.68762
105.800003	0.028724	-2.263144	1.917304	-0.367643	0.07097	8.24934	8.27085	-3.500189
105.900002	-0.106385	-2.236167	1.915411	-0.358918	0.07087	7.90052	8.00344	-4.334253
106.0	-0.264217	-2.151096	1.914942	-0.347688	0.070949	6.97002	7.52287	-4.368469
106.099998	-0.374702	-2.098623	1.917201	-0.336561	0.071189	6.26801	6.77842	-3.901316
106.199997	-0.443924	-2.043751	1.921608	-0.327881	0.071377	5.77128	6.66837	-3.110915
106.300003	-0.397269	-1.976256	1.925828	-0.323327	0.071444	5.70218	6.63475	-1.941451
106.400002	-0.284971	-1.877318	1.927687	-0.324579	0.071403	5.58553	6.50104	-0.538591
106.5	-0.139873	-1.76168	1.925876	-0.331201	0.071098	6.66027	6.70809	0.986616
106.599998	-0.04495	-1.641125	1.92106	-0.341366	0.070671	6.93806	7.86576	2.098532
106.699997	0.025985	-1.563173	1.915532	-0.351902	0.070255	6.9272	7.76524	2.397707
106.800003	0.011396	-1.483825	1.911617	-0.359582	0.069907	7.89001	7.62168	1.752058
106.900002	0.028444	-1.461136	1.910777	-0.362804	0.069667	7.5919	8.14367	0.250321
107.0	-0.077482	-1.479821	1.911731	-0.362234	0.06961	7.39564	8.14871	-1.611593
107.099998	-0.079928	-1.592565	1.911814	-0.358868	0.069594	7.24011	7.69919	-2.99138
107.199997	-0.071685	-1.654811	1.908523	-0.35487	0.069576	6.9378	7.751	-3.332873
107.300003	-0.091681	-1.666442	1.901527	-0.353056	0.069627	6.54747	7.49397	-2.622753
107.400002	-0.063644	-1.695783	1.89097	-0.353679	0.06973	6.59362	7.10547	-1.216771
107.5	-0.08059	-1.7164	1.878322	-0.357509	0.069535	6.94287	7.56537	0.369762
107.599998	-0.102377	-1.746745	1.865362	-0.362488	0.069635	8.08189	8.24655	1.498299
107.699997	-0.145121	-1.787671	1.853941	-0.366832	0.06945	8.23322	8.98212	1.710968
107.800003	-0.218662	-1.819419	1.8457	-0.367685	0.069358	7.54636	7.85003	0.833026
107.900002	-0.260736	-1.847545	1.841495	-0.36415	0.069182	8.55078	8.38187	-0.951022
108.0	-0.300076	-1.886706	1.840241	-0.356474	0.068909	8.38088	9.20265	-2.878214
108.099998	-0.27934	-1.942282	1.840903	-0.345436	0.068749	7.99554	8.23981	-4.131981
108.199997	-0.171862	-1.984022	1.843121	-0.332664	0.068757	6.68435	7.31294	-4.484768
108.300003	-0.079655	-2.008545	1.84563	-0.322227	0.068721	5.3996	6.10066	-4.025058
108.400002	0.050276	-2.042769	1.846931	-0.316932	0.068845	5.01077	5.24295	-2.710723
108.5	0.183972	-2.069327	1.845292	-0.319478	0.06914	5.94048	6.14359	-0.617046
108.599998	0.124266	-2.092402	1.838832	-0.329807	0.069329	5.70341	5.9161	1.675226
108.699997	-0.025825	-2.132858	1.828309	-0.345242	0.06943	9.60362	9.67315	3.467422
108.800003	-0.154128	-2.128111	1.816664	-0.360625	0.069339	8.90222	10.2354	4.141667
108.900002	-0.332946	-2.181844	1.808085	-0.372199	0.069561	7.57027	7.03899	3.255802
109.0	-0.375643	-2.191542	1.803341	-0.377531	0.069506	11.40524	11.56714	1.201344
109.099998	-0.402504	-2.22583	1.800804	-0.377114	0.069457	10.74001	11.33741	-1.351716
109.199997	-0.319142	-2.336416	1.797036	-0.372246	0.06941	9.74435	9.71512	-3.255332
109.300003	-0.154026	-2.389298	1.789495	-0.364556	0.068987	8.10107	8.21058	-3.780982
109.400002	-0.024708	-2.422491	1.778131	-0.357397	0.068417	7.63919	7.4232	-3.00784
109.5	0.026933	-2.411255	1.764545	-0.352659	0.067715	7.3628	7.3306	-1.608773
109.599998	0.037646	-2.391132	1.751414	-0.350237	0.066998	7.12538	7.33927	-0.305681
109.699997	-0.048451	-2.386832	1.741961	-0.349729	0.066312	7.42253	7.49514	0.460864
109.800003	-0.117178	-2.39057	1.736562	-0.349597	0.065908	9.3154	9.31613	0.465791
109.900002	-0.215665	-2.409762	1.734438	-0.349313	0.065747	8.41836	9.59778	-0.222564
110.0	-0.213783	-2.422449	1.732559	-0.348575	0.065689	10.25414	10.31269	-1.212644
110.099998	-0.196227	-2.453037	1.728108	-0.347643	0.066008	9.53172	10.44415	-1.766742
110.199997	-0.122495	-2.460258	1.720022	-0.347242	0.066203	9.17966	9.62369	-1.691461
110.300003	-0.076155	-2.438552	1.710083	-0.346217	0.066269	8.64396	8.88213	-1.274931
110.400002	-0.109122	-2.426479	1.701599	-0.344148	0.066423	7.65907	7.54653	-0.845026
110.5	-0.137206	-2.409968	1.696774	-0.341185	0.066382	7.30886	7.18662	-0.781088
110.599998	-0.22543	-2.396822	1.696069	-0.337561	0.066457	6.81186	6.89896	-1.052372
110.699997	-0.278206	-2.351348	1.697287	-0.334645	0.066309	7.05296	7.19925	-1.490082
110.800003	-0.271868	-2.300024	1.697243	-0.333915	0.065993	8.84223	9.20661	-1.580118
110.900002	-0.191618	-2.270039	1.693534	-0.336318	0.065659	8.27298	9.79701	-1.162116
111.0	-0.093435	-2.259418	1.685224	-0.342688	0.065358	9.20497	9.45615	-0.199878
111.099998	0.011177	-2.278834	1.673404	-0.351591	0.065036	10.05814	11.20048	0.955186
111.199997	0.103322	-2.292017	1.660101	-0.361439	0.064937	9.99973	11.22222	1.736066
111.300003	0.106891	-2.284167	1.647321	-0.370522	0.064987	10.70174	11.0838	1.885186
111.400002	0.051939	-2.257512	1.63559	-0.376497	0.065028	10.07022	10.59392	1.352764
111.5	-0.0826	-2.23429	1.623901	-0.379409	0.064824	8.97281	9.29322	0.348889
111.599998	-0.197048	-2.204016	1.610968	-0.379027	0.064546	7.77327	8.56911	-0.560443
111.699997	-0.266922	-2.160374	1.596796	-0.374709	0.063914	7.12854	7.89231	-1.213494
111.800003	-0.236032	-2.13326	1.583481	-0.366717	0.063699	6.84838	7.5233	-1.666957
111.900002	-0.16003	-2.101716	1.574292	-0.355633	0.063574	6.87238	7.71246	-2.154914
112.0	-0.050669	-2.057713	1.571181	-0.342514	0.063665	7.79534	8.04176	-2.712875
112.099998	0.030062	-2.018154	1.573085	-0.330408	0.063946	8.51093	9.29268	-3.09709
112.199997	0.080391	-1.971696	1.576848	-0.321718	0.064304	8.0649	9.06016	-3.027922
112.300003	0.06928	-1.949734	1.578169	-0.319171	0.064576	8.78636	8.87271	-2.194624
112.400002	0.044963	-1.917062	1.574122	-0.323748	0.064685	8.11123	9.19344	-0.469058
112.5	-0.05211	-1.853836	1.564273	-0.334021	0.064624	7.75926	8.1972	1.519794
112.599998	-0.192917	-1.825243	1.551772	-0.346433	0.064549	7.36166	8.02859	2.949872
112.699997	-0.307248	-1.711147	1.542024	-0.356168	0.064361	6.83218	7.49579	3.026091
112.800003	-0.268295	-1.675101	1.539221	-0.359973	0.064771	6.82806	7.47598	1.758072
112.900002	-0.218507	-1.722399	1.541919	-0.358833	0.065004	6.90145	7.62393	-0.387361
113.0	-0.08562	-1.850711	1.546257	-0.354452	0.065738	8.497	8.8331	-2.285803
113.099998	0.020538	-1.934343	1.547535	-0.349193	0.066286	8.1876	9.34728	-3.14405
113.199997	0.100891	-1.945586	1.543704	-0.34576	0.066715	8.45584	8.57938	-2.626561
113.300003	0.038224	-1.893934	1.535182	-0.346534	0.066719	9.7645	9.6497	-1.187948
113.400002	-0.102944	-1.844906	1.524204	-0.350467	0.066532	9.3225	9.62487	0.484863
113.5	-0.289544	-1.805001	1.513523	-0.357163	0.066011	9.04436	8.81372	1.72221
113.599998	-0.427932	-1.825891	1.505322	-0.364151	0.065457	7.86234	8.38936	2.146357
113.699997	-0.447681	-1.904908	1.499928	-0.369353	0.065067	6.61403	7.50028	1.572937
113.800003	-0.334761	-1.96886	1.495531	-0.372141	0.064998	5.77408	6.53391	0.258064
113.900002	-0.170199	-2.051085	1.489401	-0.372519	0.064942	5.37815	6.13203	-1.009683
114.0	0.007522	-2.086056	1.48061	-0.370066	0.065307	5.5138	6.2879	-1.668702
114.099998	0.084824	-2.071834	1.469867	-0.36497	0.065588	6.43528	6.64621	-1.711494
114.199997	0.069059	-2.066842	1.460226	-0.357509	0.065566	7.94685	8.66471	-1.483295
114.300003	-0.105269	-2.092434	1.45414	-0.348991	0.065451	7.03448	7.86716	-1.355252
114.400002	-0.344041	-2.114906	1.451924	-0.340842	0.065252	7.84806	7.35854	-1.475149
114.5	-0.461834	-2.139524	1.452576	-0.334055	0.06506	7.78658	8.7466	-1.687549
114.599998	-0.480501	-2.12693	1.453552	-0.329847	0.064958	6.92807	7.57651	-1.767125
114.699997	-0.363926	-2.09239	1.453341	-0.328494	0.065073	6.95803	7.31101	-1.517087
114.800003	-0.184534	-2.06581	1.451194	-0.330156	0.065183	6.63898	7.46838	-0.891814
114.900002	0.037013	-2.070673	1.447503	-0.334041	0.065389	6.56122	7.10889	-0.13067
115.0	0.187926	-2.125325	1.442854	-0.339669	0.065685	6.6607	7.00334	0.598893
115.099998	0.209793	-2.176006	1.437598	-0.346161	0.065821	7.02213	7.46217	1.08281
115.199997	0.186044	-2.225204	1.431697	-0.352732	0.066019	6.80967	7.28403	1.154422
115.300003	0.002302	-2.240448	1.425174	-0.358222	0.066193	6.97502	7.34837	0.843427
115.400002	-0.174091	-2.245279	1.417817	-0.362493	0.066079	7.0865	7.69159	0.431547
115.5	-0.354831	-2.235566	1.410081	-0.364465	0.065848	7.00348	7.66407	-0.045431
115.599998	-0.388359	-2.214042	1.402696	-0.363535	0.065569	7.01801	7.64202	-0.564881
115.699997	-0.289459	-2.210689	1.396974	-0.360519	0.065122	6.8814	7.53957	-1.062703
115.800003	-0.109099	-2.213125	1.393123	-0.356083	0.064953	6.72253	7.25931	-1.529262
115.900002	0.083969	-2.227276	1.390658	-0.351454	0.064947	6.5846	7.08063	-1.832229
116.0	0.290615	-2.248204	1.388315	-0.348314	0.065168	6.55106	6.95335	-1.78622
116.099998	0.356636	-2.274944	1.384298	-0.348143	0.065367	6.52119	6.81278	-1.284962
116.199997	0.22468	-2.296754	1.377435	-0.351562	0.065535	6.26328	6.68892	-0.353608
116.300003	-0.02453	-2.31072	1.36718	-0.357775	0.065319	6.09969	6.67329	0.785368
116.400002	-0.32308	-2.300346	1.354113	-0.365337	0.064955	5.87593	6.53477	1.718207
116.5	-0.517246	-2.275486	1.339977	-0.371557	0.064265	6.17606	6.82477	2.001374
116.599998	-0.588152	-2.235283	1.327422	-0.373869	0.063635	6.25847	7.21895	1.394239
116.699997	-0.43993	-2.213484	1.319234	-0.370328	0.063372	6.19935	6.8479	0.099761
116.800003	-0.184401	-2.209013	1.31667	-0.360885	0.063388	6.53223	6.91791	-1.429488
116.900002	0.103132	-2.224067	1.319564	-0.347519	0.063807	6.79531	7.17634	-2.811029
117.0	0.268979	-2.259117	1.325788	-0.333465	0.064077	6.8757	7.32728	-3.666096
117.099998	0.332491	-2.285151	1.33201	-0.322115	0.064393	6.79312	7.28971	-3.626151
117.199997	0.25115	-2.316539	1.335728	-0.31657	0.06491	6.60711	7.1636	-2.639098
117.300003	0.050539	-2.328701	1.335311	-0.318507	0.065179	6.44089	7.15386	-0.75776
117.400002	-0.202876	-2.28251	1.331471	-0.326548	0.065081	6.20741	6.87627	1.265511
117.5	-0.455865	-2.165655	1.327009	-0.338215	0.064946	5.977	6.67308	2.661581
117.599998	-0.549252	-2.093398	1.325089	-0.350149	0.065052	5.70139	6.4578	3.004853
117.699997	-0.452547	-2.056058	1.326511	-0.359587	0.065243	5.63501	6.23844	2.18851
117.800003	-0.289934	-2.069691	1.328892	-0.366405	0.065543	5.59227	6.20686	0.691965
117.900002	-0.088188	-2.148997	1.328567	-0.370935	0.065581	6.66718	6.72125	-0.699159
118.0	0.058604	-2.176223	1.32307	-0.373425	0.065456	6.79767	7.63314	-1.265969
118.099998	0.148887	-2.192176	1.31263	-0.375004	0.065109	6.09312	6.64128	-0.917405
118.199997	0.108022	-2.198183	1.29924	-0.375613	0.06457	6.37083	6.44452	-0.003164
118.300003	0.016139	-2.173021	1.285215	-0.375522	0.063925	6.53048	7.55563	0.661282
118.400002	-0.141782	-2.167458	1.273347	-0.37431	0.063322	6.01789	6.93782	0.772088
118.5	-0.23667	-2.172973	1.265323	-0.370339	0.063197	5.74658	6.40705	0.174149
118.599998	-0.280778	-2.19242	1.261267	-0.363969	0.06344	5.74571	6.39892	-0.876512
118.699997	-0.238752	-2.184327	1.260128	-0.354965	0.064034	5.61487	6.22827	-1.938025
118.800003	-0.197834	-2.142521	1.260133	-0.344807	0.064449	5.69456	6.07208	-2.605029
118.900002	-0.163422	-2.068957	1.259923	-0.334673	0.0647	6.27686	6.57288	-2.722046
119.0	-0.148379	-1.998065	1.259567	-0.326204	0.064529	6.02175	6.77317	-2.439936
119.099998	-0.193943	-1.894395	1.260894	-0.319246	0.064294	5.8663	6.36369	-2.013459
119.199997	-0.219483	-1.802648	1.266854	-0.314393	0.063817	6.19778	6.8509	-1.722584
119.300003	-0.14996	-1.785019	1.278887	-0.312587	0.063777	6.3019	7.16713	-1.459193
119.400002	-0.02609	-1.826844	1.293031	-0.315829	0.063919	6.2371	6.98878	-1.042851
119.5	0.124562	-1.890797	1.304223	-0.324838	0.064526	6.18061	6.98771	-0.161887
119.599998	0.251426	-1.974277	1.306314	-0.341618	0.065094	6.23543	6.94746	1.633759
119.699997	0.224191	-2.027501	1.296043	-0.365441	0.065206	6.17168	6.763	4.23943
119.800003	0.042561	-2.099506	1.27611	-0.390599	0.064644	6.03812	6.57181	6.255311
119.900002	-0.214964	-2.056083	1.256517	-0.408615	0.06389	5.92673	6.27548	6.239867
120.0	-0.367004	-2.040787	1.246881	-0.414307	0.063218	5.91088	6.38018	3.888879
120.099998	-0.409161	-2.162251	1.248856	-0.407399	0.063134	5.74938	6.34635	0.062283
120.199997	-0.344465	-2.324672	1.258661	-0.391535	0.063504	5.62257	6.39185	-4.09541
120.300003	-0.206974	-2.513287	1.271073	-0.369623	0.064079	5.6703	6.45266	-7.356319
120.400002	-0.010386	-2.536898	1.283741	-0.345207	0.063762	5.76874	6.65317	-8.599315
120.5	-0.113689	-2.6675	1.295264	-0.322703	0.064084	5.77469	6.62255	-7.727841
120.599998	-0.193854	-2.524719	1.30883	-0.306988	0.063698	5.85202	6.29486	-5.301598
120.699997	-0.193537	-2.374852	1.323582	-0.301743	0.063426	6.0883	6.39731	-2.246302
120.800003	-0.187818	-2.299705	1.337599	-0.307114	0.063169	6.1652	6.54729	1.109663
120.900002	-0.165832	-2.270365	1.347576	-0.321874	0.063197	6.04601	6.49633	4.077013
121.0	-0.035124	-2.233328	1.35119	-0.342845	0.063002	5.90658	6.3926	6.327447
121.099998	0.001756	-2.223399	1.349165	-0.366444	0.062939	5.66724	6.31445	7.143775
121.199997	-0.002905	-2.141204	1.344561	-0.386005	0.062822	5.56845	6.32269	6.324857
121.300003	-0.135424	-1.974056	1.341418	-0.397354	0.062929	5.42229	6.26906	3.673482
121.400002	-0.237343	-1.820115	1.343008	-0.397419	0.062894	5.32543	6.09713	-0.136898
121.5	-0.385888	-1.831502	1.348638	-0.388979	0.06263	5.24731	5.92585	-3.981799
121.599998	-0.377494	-1.934899	1.356126	-0.374615	0.062399	5.54209	5.93762	-6.468873
121.699997	-0.279243	-2.058451	1.363913	-0.357085	0.062334	6.28789	6.77168	-7.103135
121.800003	-0.179011	-2.140208	1.370778	-0.341513	0.062269	6.13989	6.66708	-6.023212
121.900002	-0.09116	-2.138731	1.375991	-0.331013	0.062163	6.17238	6.3956	-3.69743
122.0	-0.053713	-2.11106	1.379835	-0.326697	0.061916	6.14733	6.42654	-1.011411
122.099998	-0.063691	-2.097776	1.384015	-0.327279	0.06172	6.24857	6.67586	1.34143
122.199997	-0.172382	-2.063058	1.390342	-0.331868	0.061339	6.17141	7.15653	2.717155
122.300003	-0.221825	-2.143193	1.400724	-0.337897	0.061125	5.73949	6.54001	2.94636
122.400002	-0.217899	-2.236182	1.414176	-0.344088	0.06106	5.50697	6.24465	2.09084
122.5	-0.225246	-2.308208	1.427634	-0.350384	0.061207	5.35275	6.12165	0.570337
122.599998	-0.177099	-2.338915	1.437536	-0.356475	0.06117	5.2262	5.71816	-0.840182
122.699997	-0.137693	-2.348661	1.441068	-0.361797	0.061039	5.20422	5.53489	-1.537249
122.800003	-0.108575	-2.402341	1.437963	-0.366624	0.060995	5.48814	5.56507	-1.120585
122.900002	-0.066122	-2.480619	1.42992	-0.371148	0.060809	5.99985	6.12753	0.025056
123.0	-0.105371	-2.553735	1.4197	-0.375387	0.060534	5.42702	6.48263	1.222495
123.099998	-0.163977	-2.643248	1.409912	-0.377922	0.060342	5.37263	5.87392	1.745703
123.199997	-0.229862	-2.72484	1.403346	-0.377202	0.060254	5.67827	6.30503	1.291898
123.300003	-0.24917	-2.742384	1.401535	-0.372583	0.060364	5.61548	6.30278	-0.029834
123.400002	-0.292013	-2.695846	1.404376	-0.364193	0.060776	5.45513	5.97969	-1.686621
123.5	-0.307134	-2.634435	1.411569	-0.35214	0.061127	5.50014	5.99136	-3.237997
123.599998	-0.309681	-2.584924	1.422078	-0.338263	0.061461	5.84335	6.38982	-4.26689
123.699997	-0.289846	-2.562962	1.434851	-0.324823	0.061799	5.80526	6.41262	-4.610861
123.800003	-0.271403	-2.554399	1.44862	-0.31512	0.062071	5.74273	6.09531	-4.159225
123.900002	-0.2474	-2.546946	1.461514	-0.311595	0.062075	5.71488	6.24401	-2.857814
124.0	-0.228118	-2.517083	1.471585	-0.315759	0.061639	5.85947	6.74438	-0.782986
124.099998	-0.199456	-2.45225	1.477757	-0.326676	0.061028	5.84029	6.56624	1.649831
124.199997	-0.136525	-2.379843	1.479465	-0.342897	0.06027	5.836	6.38457	3.73666
124.300003	0.037058	-2.297935	1.477514	-0.360448	0.05988	5.92848	6.44174	4.983878
124.400002	0.196937	-2.251792	1.473575	-0.376796	0.059906	5.78117	6.16522	4.897552
124.5	0.246447	-2.245332	1.469195	-0.388486	0.060397	5.6478	6.11961	3.437068
124.599998	0.198204	-2.27962	1.465416	-0.393504	0.060889	5.45206	5.88763	1.072707
124.699997	-0.059252	-2.313884	1.462399	-0.391208	0.061291	5.15422	5.79931	-1.509817
124.800003	-0.24258	-2.310084	1.460601	-0.381942	0.061495	4.58961	5.29519	-3.451375
124.900002	-0.421917	-2.257962	1.460795	-0.367638	0.061772	4.43749	5.44186	-4.438728
125.0	-0.505872	-2.227146	1.462963	-0.352008	0.061905	4.55038	5.30815	-4.473605
125.099998	-0.427248	-2.167147	1.46665	-0.338836	0.062062	6.56822	6.81471	-3.739411
125.199997	-0.241058	-2.11745	1.470284	-0.331153	0.062206	6.84882	8.06884	-2.449858
125.300003	-0.05599	-2.067314	1.473486	-0.329374	0.062283	6.41908	6.72982	-0.819175
125.400002	0.060424	-2.019693	1.476006	-0.332307	0.062323	6.81878	7.22612	0.637606
125.5	0.109398	-1.971664	1.47896	-0.338215	0.062162	5.41765	5.73079	1.562455
125.599998	0.033291	-1.932719	1.482836	-0.344996	0.062043	6.9956	6.81107	1.770359
125.699997	-0.045014	-1.923837	1.487139	-0.351093	0.061832	7.56108	9.20104	1.219869
125.800003	-0.129396	-1.9406	1.490724	-0.355562	0.061816	6.18061	7.0286	0.275
125.900002	-0.215058	-2.012108	1.49229	-0.357699	0.061641	5.9396	6.32473	-0.664714
126.0	-0.231456	-2.111905	1.492251	-0.357084	0.061664	5.2523	5.60158	-1.259163
126.099998	-0.188854	-2.117269	1.492357	-0.353613	0.061916	4.77492	5.32945	-1.558496
126.199997	-0.154143	-2.094126	1.494723	-0.348729	0.062185	4.20323	4.77106	-1.625305
126.300003	-0.09138	-2.087696	1.499771	-0.343986	0.062759	4.29229	5.15731	-1.694477
126.400002	-0.069067	-2.120488	1.505268	-0.341829	0.063205	4.66738	5.31532	-1.492915
126.5	-0.047147	-2.163642	1.508302	-0.343726	0.063758	7.39783	6.76065	-0.887973
126.599998	-0.032248	-2.199897	1.505988	-0.350605	0.064106	6.46567	8.57938	0.345416
126.699997	-0.086092	-2.162014	1.497481	-0.361668	0.064142	5.85255	6.55414	1.799947
126.800003	-0.15852	-2.099695	1.485352	-0.373315	0.064103	6.0411	6.14862	2.780127
126.900002	-0.28703	-2.057055	1.474099	-0.38119	0.063967	7.31893	7.59759	2.730656
127.0	-0.324966	-2.062674	1.468169	-0.382092	0.06387	6.63347	7.55852	1.348716
127.099998	-0.35197	-2.187475	1.468924	-0.376108	0.063901	5.89669	6.52524	-0.749661
127.199997	-0.244269	-2.299022	1.475804	-0.364032	0.064261	5.80648	6.57009	-2.857501
127.300003	-0.137573	-2.381054	1.485126	-0.349478	0.064348	5.54577	6.22399	-4.321198
127.400002	-0.021182	-2.439636	1.49463	-0.33527	0.064539	5.48018	5.86611	-4.648743
127.5	0.069324	-2.364352	1.501454	-0.325806	0.064622	5.34566	5.85776	-3.772293
127.599998	0.16596	-2.356741	1.504905	-0.322825	0.064797	5.50531	5.89983	-1.867315
127.699997	0.177409	-2.342939	1.505816	-0.325503	0.065123	5.96719	6.20065	0.297249
127.800003	0.076127	-2.348978	1.506463	-0.332541	0.065594	5.58597	6.42739	1.980452
127.900002	-0.087113	-2.381467	1.510282	-0.340713	0.066176	5.82128	6.4245	2.628094
128.0	-0.265312	-2.370804	1.518687	-0.348001	0.066664	5.96202	6.41679	2.131884
128.100006	-0.355529	-2.345671	1.529324	-0.354674	0.067139	5.58579	6.19391	0.781043
128.199997	-0.399948	-2.354849	1.53781	-0.360292	0.067688	5.55926	6.15772	-0.637997
128.300003	-0.329727	-2.354847	1.539611	-0.366011	0.068097	5.94731	6.46764	-1.409025
128.399994	-0.18359	-2.431065	1.533474	-0.3718	0.06829	6.40971	6.81043	-0.965762
128.5	-0.070865	-2.475416	1.52164	-0.376876	0.068216	5.92725	6.60028	0.128676
128.600006	-0.022099	-2.48839	1.509372	-0.379609	0.067868	6.09855	6.6901	0.929966
128.699997	-0.14724	-2.445404	1.502092	-0.378558	0.06739	6.46628	6.96844	0.972718
128.800003	-0.249916	-2.486685	1.502366	-0.373417	0.066874	6.7911	7.47127	-0.005898
128.899994	-0.282083	-2.621567	1.508698	-0.365041	0.066758	6.49081	7.13234	-1.385897
129.0	-0.261733	-2.640547	1.515523	-0.355638	0.06669	6.32292	6.97979	-2.624878
129.100006	-0.143958	-2.644315	1.519324	-0.347024	0.067005	6.14251	6.92926	-3.002442
129.199997	-0.000706	-2.563779	1.519395	-0.340526	0.067515	5.71111	6.23908	-2.549333
129.300003	0.133099	-2.507829	1.517954	-0.335907	0.068353	5.41537	5.82821	-1.641256
129.399994	0.113682	-2.495486	1.517936	-0.332789	0.069173	5.15308	5.35204	-0.725301
129.5	-0.003993	-2.555013	1.521492	-0.330645	0.070126	5.02487	5.43254	-0.179364
129.600006	-0.247761	-2.619689	1.528998	-0.32949	0.071037	5.12138	5.45128	-0.170732
129.699997	-0.460491	-2.585535	1.538632	-0.328903	0.07162	6.53451	6.86867	-0.681898
129.800003	-0.631398	-2.520321	1.547674	-0.330004	0.071839	6.0841	7.82016	-1.178429
129.899994	-0.664728	-2.440101	1.553943	-0.333329	0.071727	6.01229	6.82606	-1.272844
130.0	-0.495936	-2.421387	1.556523	-0.339625	0.071471	6.29192	6.72425	-0.729352
130.100006	-0.222409	-2.452519	1.555505	-0.348715	0.071303	7.06855	7.1955	0.266636
130.199997	0.086269	-2.519471	1.550647	-0.360354	0.071276	6.8673	7.54161	1.424053
130.300003	0.299804	-2.602668	1.542642	-0.373856	0.071579	6.23237	6.48167	2.315714
130.399994	0.366265	-2.615735	1.531965	-0.386671	0.07176	6.14068	6.57662	2.622834
130.5	0.25383	-2.61393	1.520277	-0.396021	0.071753	5.77899	6.50939	2.197554
130.600006	-0.005485	-2.584546	1.509436	-0.399131	0.071458	5.5773	6.20376	0.995575
130.699997	-0.281324	-2.592083	1.501412	-0.394606	0.071257	5.65629	6.1619	-0.568018
130.800003	-0.485837	-2.619223	1.497603	-0.381939	0.071265	5.68291	6.31381	-2.201455
130.899994	-0.498337	-2.66222	1.499041	-0.363021	0.071833	6.31732	6.57834	-3.676984
131.0	-0.356147	-2.683825	1.505845	-0.340889	0.072511	6.04548	7.12292	-4.718425
131.100006	-0.202845	-2.64353	1.517177	-0.319594	0.073257	5.99145	6.69899	-5.218402
131.199997	-0.05203	-2.556804	1.531642	-0.302259	0.073914	6.49317	6.71355	-5.025003
131.300003	0.012353	-2.506772	1.547358	-0.292046	0.074406	6.37967	6.93825	-3.983065
131.399994	-0.012629	-2.426673	1.561497	-0.291167	0.074447	6.24209	6.87348	-2.093534
131.5	-0.091325	-2.365194	1.572136	-0.299333	0.074343	6.11449	6.60392	0.364189
131.600006	-0.20407	-2.295116	1.577725	-0.316012	0.074044	5.90273	6.54237	2.879277
131.699997	-0.213938	-2.214711	1.578081	-0.338215	0.073546	5.64114	6.47996	4.87387
131.800003	-0.164291	-2.167652	1.574349	-0.362255	0.073348	5.51923	6.23716	5.834007
131.899994	-0.075245	-2.123441	1.567931	-0.384014	0.073314	5.41519	6.4138	5.486335
132.0	-0.021541	-2.094305	1.559735	-0.400543	0.07312	5.78888	6.03889	3.778671
132.100006	0.007788	-2.075302	1.550822	-0.408519	0.073179	6.7911	7.32686	1.148027
132.199997	-0.037499	-2.151299	1.541451	-0.40766	0.072687	6.42898	7.38135	-1.594034
132.300003	-0.147279	-2.110124	1.533861	-0.397599	0.072372	6.47609	6.91384	-3.716825
132.399994	-0.174658	-2.14095	1.531437	-0.379758	0.072335	6.60798	6.72757	-4.987705
132.5	-0.231789	-2.120577	1.534283	-0.358448	0.0724	7.10051	7.38124	-5.421948
132.600006	-0.247134	-2.099428	1.542032	-0.338041	0.072372	6.76002	7.78076	-5.08985
132.699997	-0.170352	-2.103053	1.552	-0.32237	0.072782	6.28439	6.53669	-4.17019
132.800003	-0.115575	-2.059862	1.560789	-0.314338	0.073096	5.9967	6.60039	-2.417993
132.899994	-0.120631	-1.990646	1.566383	-0.314886	0.073017	5.76821	6.55329	-0.149108
133.0	-0.190991	-1.902741	1.568923	-0.321718	0.072731	5.64508	6.34785	1.962622
133.100006	-0.269579	-1.810831	1.570449	-0.332474	0.07212	5.66181	6.06512	3.198177
133.199997	-0.304209	-1.766085	1.573544	-0.342843	0.071625	5.73432	6.16789	3.368722
133.300003	-0.220758	-1.713212	1.578414	-0.350887	0.071172	6.27169	6.31167	2.352103
133.399994	-0.098008	-1.697552	1.584166	-0.355614	0.070939	5.79274	6.46358	0.57889
133.5	-0.033593	-1.745048	1.588019	-0.357909	0.070483	6.03751	6.56592	-1.193247
133.600006	0.033733	-1.800542	1.588496	-0.357688	0.070167	6.18499	6.64225	-2.259966
133.699997	0.029213	-1.823814	1.586087	-0.35623	0.069916	5.88355	6.66612	-2.338892
133.800003	0.013312	-1.837777	1.581772	-0.355385	0.069713	6.16966	6.74641	-1.636899
133.899994	0.030331	-1.805645	1.576457	-0.356615	0.069449	6.43143	6.84597	-0.675435
134.0	-0.113769	-1.932635	1.571199	-0.360326	0.069456	6.34403	6.73763	0.400424
134.100006	-0.202528	-1.97907	1.565071	-0.365714	0.069263	6.17518	6.47921	1.045382
134.199997	-0.271892	-1.976698	1.558685	-0.370675	0.069131	6.48476	6.8404	1.172787
134.300003	-0.336132	-1.915301	1.552672	-0.373516	0.068841	6.43414	7.01308	0.644715
134.399994	-0.342524	-1.827228	1.547788	-0.372731	0.068598	6.35708	6.71365	-0.290286
134.5	-0.318945	-1.781804	1.544671	-0.367418	0.068153	6.33939	6.93376	-1.342542
134.600006	-0.234337	-1.833453	1.543767	-0.357893	0.067869	6.15819	6.81161	-2.103072
134.699997	-0.114048	-1.849358	1.545774	-0.346078	0.067627	6.10223	6.77607	-2.627179
134.800003	0.00156	-1.892065	1.550005	-0.334014	0.067536	6.28036	6.94221	-2.843791
134.899994	0.061499	-1.903907	1.555146	-0.325627	0.067237	6.34683	6.80658	-2.646316
135.0	0.061555	-1.89604	1.558989	-0.322467	0.067064	6.3449	7.04959	-1.851697
135.100006	-0.009999	-1.886861	1.560006	-0.325571	0.066888	6.68575	6.93354	-0.514261
135.199997	-0.091665	-1.856863	1.557399	-0.334054	0.06649	6.38449	6.47514	0.984617
135.300003	-0.21374	-1.844051	1.552487	-0.3449	0.066094	5.82321	6.14873	2.092153
135.399994	-0.270741	-1.849312	1.547237	-0.355793	0.065669	5.55374	6.03525	2.426711
135.5	-0.281874	-1.880262	1.543219	-0.363682	0.065266	5.15562	6.00763	1.878742
135.600006	-0.200298	-1.899165	1.541486	-0.367528	0.065108	5.74396	6.56999	0.483537
135.699997	-0.148531	-1.964933	1.539436	-0.367974	0.064802	6.51393	7.36176	-0.832258
135.800003	-0.053395	-2.013869	1.536684	-0.365343	0.064732	6.27624	6.96191	-1.658983
135.899994	-0.05945	-2.010805	1.531805	-0.361033	0.064557	6.79233	7.04038	-1.896752
136.0	-0.041178	-2.050697	1.525625	-0.357127	0.064173	7.23766	7.12849	-1.542236
136.100006	-0.045272	-2.056831	1.518614	-0.354124	0.063753	7.78553	7.56409	-1.045395
136.199997	-0.046711	-2.100658	1.51177	-0.352495	0.063529	7.84263	8.19174	-0.547665
136.300003	-0.087388	-2.081118	1.506345	-0.351406	0.063306	7.60548	8.14014	-0.360507
136.399994	-0.13706	-2.033248	1.503678	-0.349839	0.063189	7.34616	7.68356	-0.53308
136.5	-0.204462	-1.9459	1.504468	-0.347045	0.063132	6.8264	7.40961	-1.058658
136.600006	-0.241392	-1.949165	1.50693	-0.343866	0.063157	6.17702	6.7387	-1.523864
136.699997	-0.218289	-2.073585	1.508818	-0.341236	0.063212	5.80894	6.1817	-1.599793
136.800003	-0.143496	-2.154985	1.507513	-0.341024	0.0631	5.37552	5.90561	-1.190059
136.899994	-0.062507	-2.184158	1.502223	-0.343842	0.062688	4.78245	5.10764	-0.381334
137.0	-0.029761	-2.16806	1.495452	-0.348126	0.062219	4.68087	5.08323	0.419495
137.100006	-0.04304	-2.146985	1.490439	-0.352946	0.061526	4.79918	5.04255	0.840351
137.199997	-0.042459	-2.153215	1.488674	-0.356999	0.060939	6.70808	6.46754	0.73905
137.300003	-0.046329	-2.206132	1.488725	-0.360183	0.060613	6.26276	8.04444	0.241198
137.399994	-0.042286	-2.293467	1.487168	-0.36308	0.060495	6.5529	7.04991	-0.310256
137.5	-0.06822	-2.343508	1.480285	-0.3663	0.060419	6.70046	7.13405	-0.357501
137.600006	-0.103133	-2.364824	1.467607	-0.369919	0.060024	7.56178	7.43305	0.091911
137.699997	-0.149926	-2.366477	1.452628	-0.371545	0.059614	7.99178	8.53806	0.516851
137.800003	-0.258236	-2.36795	1.440939	-0.368439	0.059016	7.07459	7.49686	0.339028
137.899994	-0.358209	-2.355928	1.436995	-0.359896	0.058662	6.95198	7.27675	-0.67789
138.0	-0.33626	-2.363819	1.44195	-0.346598	0.058646	6.30269	7.08181	-2.193468
138.100006	-0.229739	-2.389468	1.453017	-0.331876	0.059037	6.12237	6.81717	-3.560094
138.199997	-0.060478	-2.42485	1.465927	-0.319373	0.059525	5.95668	6.58112	-4.317596
138.300003	0.107094	-2.449749	1.476617	-0.312423	0.060274	5.9791	6.28801	-3.931372
138.399994	0.153449	-2.506792	1.481683	-0.31429	0.0606	6.12912	6.74084	-1.996182
138.5	0.03819	-2.581565	1.480084	-0.325071	0.060463	6.76492	6.70413	1.001343
138.600006	-0.24665	-2.659759	1.47187	-0.342505	0.05958	6.57278	7.49868	3.827162
138.699997	-0.480404	-2.708966	1.461119	-0.36107	0.058391	5.80666	6.87787	5.458406
138.800003	-0.643856	-2.750427	1.45557	-0.375354	0.057552	6.80214	7.09712	4.885043
138.899994	-0.533905	-2.834453	1.45853	-0.381545	0.057058	6.66035	7.41849	2.456587
139.0	-0.297811	-2.930829	1.467547	-0.381137	0.056925	6.01097	6.48274	-1.047727
139.100006	0.009556	-3.116976	1.478126	-0.375532	0.057545	5.94126	6.45598	-4.056614
139.199997	0.271875	-3.241155	1.484853	-0.366767	0.058001	5.82242	6.4124	-5.403748
139.300003	0.34427	-3.330265	1.486148	-0.35863	0.058248	5.64955	6.36701	-4.686843
139.399994	0.24568	-3.370318	1.48174	-0.355304	0.057865	6.19821	6.60628	-2.222618
139.5	-0.012166	-3.457468	1.47275	-0.358257	0.057474	6.67804	7.22012	0.975171
139.600006	-0.326077	-3.558091	1.459914	-0.365832	0.056872	6.25067	6.95099	3.680611
139.699997	-0.549473	-3.655596	1.447695	-0.372914	0.056376	6.70738	7.0635	4.770097
139.800003	-0.638472	-3.701473	1.443074	-0.374301	0.056253	7.02327	7.32525	3.690111
139.899994	-0.577234	-3.665647	1.450054	-0.367897	0.056722	6.76072	7.4034	0.605506
140.0	-0.460606	-3.585901	1.465909	-0.355617	0.057037	6.50412	7.10301	-3.294348
140.100006	-0.289454	-3.530526	1.485971	-0.339224	0.057896	6.235	6.80005	-6.324974
140.199997	-0.049187	-3.580386	1.504523	-0.321737	0.058503	5.9537	6.687	-7.46982
140.300003	0.174544	-3.654072	1.51992	-0.307823	0.059109	5.6717	6.37601	-6.322292
140.399994	0.227163	-3.669302	1.530832	-0.3036	0.0593	5.64351	6.18138	-3.345366
140.5	0.188673	-3.692015	1.53757	-0.309417	0.059228	5.71173	6.27505	0.506933
140.600006	0.028609	-3.676894	1.540097	-0.323867	0.058894	6.11169	6.31102	3.959852
140.699997	-0.162024	-3.629901	1.543006	-0.342044	0.058732	6.55526	7.01512	6.195687
140.800003	-0.317885	-3.634189	1.548859	-0.360487	0.058815	5.95755	6.92723	6.59448
140.899994	-0.30731	-3.751892	1.557167	-0.376555	0.05947	6.05065	6.52642	5.289681
141.0	-0.211319	-3.895099	1.564012	-0.389225	0.060109	6.49081	7.00612	2.711386
141.100006	-0.077554	-4.003679	1.565084	-0.396849	0.060645	6.40638	7.14604	-0.280688
141.199997	-0.021247	-4.03659	1.559622	-0.39875	0.060821	6.05336	6.61334	-2.669084
141.300003	0.007085	-4.003027	1.551081	-0.393184	0.060762	6.02306	6.59739	-3.833597
141.399994	-0.061503	-3.905051	1.545238	-0.380918	0.06045	5.91359	6.67383	-4.024067
141.5	-0.228893	-3.852428	1.546963	-0.363717	0.060438	6.17194	6.68967	-3.912637
141.600006	-0.379073	-3.845465	1.55723	-0.34458	0.060436	6.19918	6.76739	-4.084831
141.699997	-0.436867	-3.871878	1.573231	-0.326712	0.060907	6.0651	6.8312	-4.251815
141.800003	-0.38828	-3.826716	1.589799	-0.314341	0.06136	6.19839	6.63957	-3.921511
141.899994	-0.264612	-3.71141	1.603687	-0.309773	0.062013	6.00677	6.54611	-2.57907
142.0	-0.13811	-3.52135	1.612899	-0.313654	0.062155	5.84511	6.46936	-0.453659
142.100006	-0.026877	-3.367377	1.617517	-0.324536	0.062322	5.89818	6.45448	1.931389
142.199997	-0.028671	-3.29201	1.618453	-0.339985	0.062394	5.8381	6.50683	3.796017
142.300003	-0.036942	-3.260114	1.617656	-0.355705	0.06227	5.81113	6.39624	4.688324
142.399994	-0.096072	-3.26774	1.616736	-0.369046	0.06247	6.02262	6.5854	4.207484
142.5	-0.158843	-3.276328	1.616046	-0.378084	0.062494	5.68256	6.32708	2.502526
142.600006	-0.217184	-3.236106	1.615575	-0.381421	0.062325	5.64815	6.30107	0.163009
142.699997	-0.299998	-3.22734	1.61467	-0.379209	0.062082	5.85745	6.58701	-2.081333
142.800003	-0.269786	-3.20467	1.613686	-0.370809	0.061921	5.98164	6.69845	-3.513565
142.899994	-0.222372	-3.132429	1.613672	-0.358212	0.061885	6.31198	7.11264	-4.12079
143.0	-0.116072	-3.083221	1.616795	-0.344273	0.061954	6.53468	7.10686	-4.003337
143.100006	-0.0179	-3.017193	1.623051	-0.332217	0.062175	6.52444	7.0452	-3.529176
143.199997	0.038611	-2.933504	1.631534	-0.324052	0.062694	6.49983	6.83366	-2.745336
143.300003	0.004909	-2.806733	1.640307	-0.321218	0.062926	6.63172	7.06254	-1.582058
143.399994	-0.011775	-2.68907	1.647321	-0.323871	0.062995	6.364	7.02732	-0.130959
143.5	-0.092499	-2.5862	1.650861	-0.331811	0.062899	5.99766	6.60617	1.364982
143.600006	-0.196392	-2.478031	1.650052	-0.343968	0.062662	5.55812	6.44848	2.580316
143.699997	-0.271526	-2.418135	1.645628	-0.357236	0.062473	4.94684	5.87425	3.211377
143.800003	-0.273176	-2.302058	1.63947	-0.368708	0.062153	4.79962	5.44153	2.904817
143.899994	-0.182298	-2.198192	1.634336	-0.375507	0.062118	5.25037	5.56069	1.763099
144.0	-0.13349	-2.066072	1.632431	-0.376898	0.06208	5.69561	5.77897	-0.194933
144.100006	0.04483	-2.116058	1.632428	-0.372707	0.062187	7.43278	7.75593	-1.935768
144.199997	-0.009925	-2.19218	1.632594	-0.366347	0.062696	6.26652	6.99831	-2.970593
144.300003	0.052262	-2.333313	1.630473	-0.358582	0.062526	5.66855	5.88923	-3.034277
144.399994	-0.007991	-2.321916	1.625031	-0.352206	0.062313	7.0322	7.73002	-2.34745
144.5	-0.19321	-2.202129	1.617859	-0.348425	0.061522	6.4866	7.68399	-1.284314
144.600006	-0.302111	-2.041913	1.613733	-0.344607	0.060967	5.49752	6.23512	-0.621323
144.699997	-0.296871	-1.965287	1.616958	-0.340006	0.060942	5.23137	5.79535	-0.545965
144.800003	-0.185263	-2.042102	1.627213	-0.33491	0.06161	5.43429	5.82393	-1.071185
144.899994	-0.019518	-2.242423	1.640693	-0.330497	0.062574	5.32876	5.79845	-1.837974
145.0	0.11	-2.439283	1.6516	-0.32838	0.06355	7.29011	7.52822	-2.166729
145.100006	0.066372	-2.530527	1.655326	-0.330758	0.063978	8.15992	8.68387	-1.454152
145.199997	-0.086615	-2.602354	1.651769	-0.33804	0.063677	6.39561	6.88098	0.210355
145.300003	-0.370998	-2.635879	1.643836	-0.347565	0.062863	6.85968	6.65659	1.874755
145.399994	-0.570523	-2.726236	1.636483	-0.356852	0.061878	8.56417	8.80377	2.830749
145.5	-0.632592	-2.88738	1.633276	-0.363657	0.061465	7.60084	8.25919	2.649037
145.600006	-0.463333	-3.014197	1.634263	-0.36762	0.061193	6.19856	6.71622	1.330122
145.699997	-0.237046	-3.096132	1.636652	-0.369316	0.061206	5.55742	6.44623	-0.46552
145.800003	0.013536	-3.164964	1.636702	-0.369491	0.061213	5.27025	5.90272	-1.803341
145.899994	0.177463	-3.24614	1.632285	-0.369041	0.061209	5.05998	5.35782	-2.109149
146.0	0.233356	-3.313457	1.622796	-0.368521	0.061092	4.70688	4.97682	-1.516181
146.100006	0.095663	-3.39655	1.610057	-0.367765	0.061095	5.00043	5.13215	-0.503195
146.199997	-0.180414	-3.407153	1.597288	-0.365612	0.060944	5.37167	5.75606	0.184162
146.300003	-0.458926	-3.333909	1.589244	-0.359974	0.060558	7.07494	7.63549	-0.106447
146.399994	-0.650904	-3.268078	1.592563	-0.348707	0.060783	6.11773	7.074	-1.527144
146.5	-0.778786	-3.228619	1.608949	-0.333309	0.061193	6.98964	7.57436	-3.672088
146.600006	-0.556536	-3.218441	1.632503	-0.31678	0.062288	7.65925	8.22718	-5.091827
146.699997	-0.322275	-3.24767	1.658823	-0.303487	0.063339	7.41228	7.75057	-5.655774
146.800003	-0.06367	-3.212826	1.680616	-0.297749	0.063857	7.59593	7.66921	-4.687241
146.899994	0.215552	-3.16824	1.694365	-0.303896	0.064037	7.4883	7.72606	-1.528565
147.0	0.287533	-3.119095	1.699623	-0.323027	0.063619	7.23363	7.51399	2.987285
147.100006	0.236667	-3.100591	1.69484	-0.351509	0.063012	6.67121	6.95431	7.373672
147.199997	0.159722	-3.221431	1.681917	-0.382936	0.062054	6.1574	6.65681	10.085741
147.300003	-0.044685	-3.26321	1.671142	-0.407929	0.061368	5.68808	6.20344	9.6687
147.399994	-0.306847	-3.216241	1.6696	-0.42047	0.061133	5.38402	5.97231	6.153556
147.5	-0.418841	-3.194052	1.67856	-0.418723	0.061234	5.21254	6.11287	0.68075
147.600006	-0.426283	-3.165575	1.693017	-0.405505	0.06141	5.48026	5.91814	-5.58617
147.699997	-0.35854	-3.139124	1.707437	-0.383781	0.061895	7.0266	7.52822	-10.020979
147.800003	-0.177285	-3.150063	1.722117	-0.357745	0.061576	6.49746	7.71803	-11.502401
147.899994	-0.072457	-3.297215	1.733881	-0.333677	0.062352	6.6184	6.86899	-9.858171
148.0	-0.048243	-3.25825	1.745766	-0.318154	0.061931	7.55547	7.37086	-6.432275
148.100006	-0.078961	-3.248318	1.756875	-0.311927	0.061754	7.62877	8.14988	-2.293692
148.199997	-0.177357	-3.215143	1.765903	-0.314518	0.061491	7.22899	7.78826	1.632818
148.300003	-0.294181	-3.16448	1.774525	-0.323985	0.061211	7.16147	7.56923	4.351926
148.399994	-0.346163	-3.037412	1.786563	-0.335783	0.061459	6.91415	7.86084	5.482738
148.5	-0.285636	-3.059654	1.802745	-0.347743	0.061525	6.48511	7.17259	5.121208
148.600006	-0.142073	-3.176922	1.818941	-0.359	0.062398	6.26355	6.9906	3.560731
148.699997	-0.007791	-3.227615	1.830015	-0.368578	0.063035	5.85886	6.53562	1.395003
148.800003	0.020978	-3.239963	1.832814	-0.375892	0.063498	5.71068	6.12025	-0.690137
148.899994	-0.087435	-3.224383	1.827692	-0.380073	0.063503	5.59543	6.18417	-1.860234
149.0	-0.277409	-3.176679	1.818505	-0.380189	0.063194	6.512	6.54536	-2.278247
149.100006	-0.434672	-3.106721	1.81184	-0.37443	0.062379	6.84304	7.62992	-2.510456
149.199997	-0.574114	-3.049519	1.814687	-0.361998	0.062208	6.1955	7.35009	-2.997941
149.300003	-0.702116	-3.086344	1.828983	-0.3461	0.062032	6.78673	6.85025	-4.090366
149.399994	-0.452376	-3.145094	1.849246	-0.329735	0.063087	6.91187	7.40458	-4.801402
149.5	-0.273837	-3.155044	1.871155	-0.318097	0.063596	6.33072	7.68988	-5.158118
149.600006	-0.059065	-3.105857	1.888122	-0.314077	0.063794	6.36443	7.09765	-4.048658
149.699997	-0.005601	-3.051228	1.8981	-0.320047	0.063449	6.77166	7.27536	-1.440305
149.800003	0.00969	-2.992202	1.900651	-0.333479	0.063022	6.78138	7.0998	1.779576
149.899994	-0.16764	-2.961774	1.89753	-0.351183	0.0623	6.85871	6.89918	4.513109
150.0	-0.254548	-2.980806	1.894817	-0.367489	0.06173	6.85801	7.11607	5.800988
150.100006	-0.323642	-2.906181	1.895849	-0.379708	0.061464	6.48625	7.34163	5.181366
150.199997	-0.282665	-2.963235	1.901433	-0.38627	0.061663	6.38633	7.43166	2.94013
150.300003	-0.154491	-2.927574	1.908248	-0.387553	0.061788	6.2603	7.12849	-0.193078
150.399994	-0.119258	-2.85067	1.911398	-0.384642	0.062075	6.17054	6.86203	-3.298203
150.5	-0.009591	-2.892888	1.909487	-0.37766	0.061928	6.31206	6.71205	-4.938254
150.600006	0.009826	-2.894291	1.903468	-0.368589	0.062127	6.07263	6.17881	-4.781522
150.699997	0.002406	-2.923706	1.895972	-0.359643	0.061806	6.57462	6.62234	-3.57795
150.800003	-0.129901	-2.886362	1.890218	-0.351189	0.061398	6.64196	6.96437	-2.304696
150.899994	-0.289334	-2.798652	1.887652	-0.343155	0.061457	5.93706	6.52599	-1.294452
151.0	-0.406604	-2.74524	1.890533	-0.335889	0.061618	6.73725	6.98428	-0.959708
151.100006	-0.392158	-2.73135	1.897313	-0.329798	0.061631	6.65948	7.44108	-1.171883
151.199997	-0.326183	-2.63462	1.906347	-0.325473	0.06201	6.06361	6.77692	-1.792415
151.300003	-0.190926	-2.518121	1.91502	-0.323144	0.062161	6.2392	6.94211	-2.346536
151.399994	-0.074436	-2.394301	1.921889	-0.323163	0.062295	6.47128	7.15375	-2.542817
151.5	0.037604	-2.32311	1.925856	-0.325702	0.062277	7.74831	8.15749	-2.143807
151.600006	0.054253	-2.269676	1.926259	-0.33088	0.062276	7.42927	7.87925	-1.208737
151.699997	0.111512	-2.273043	1.922989	-0.338889	0.061974	7.95202	7.73719	0.061268
151.800003	0.137015	-2.276407	1.91708	-0.347787	0.062009	8.76656	8.73354	1.208686
151.899994	0.08965	-2.224606	1.91019	-0.356956	0.061927	8.3391	8.16658	1.835829
152.0	0.068499	-2.017304	1.903942	-0.364181	0.062264	8.22412	8.14357	1.671198
152.100006	-0.003661	-1.878503	1.898646	-0.369552	0.062742	6.33369	6.98086	0.870689
152.199997	-0.00546	-1.815479	1.892649	-0.373058	0.063453	4.82265	5.49495	-0.217668
152.300003	0.084165	-1.920692	1.883743	-0.374972	0.064203	3.61296	4.42324	-0.942103
152.399994	0.132929	-1.990764	1.870184	-0.377296	0.064862	3.858	4.67118	-1.127002
152.5	0.055808	-2.020693	1.852047	-0.379765	0.065107	4.09367	4.94663	-0.832663
152.600006	0.082614	-1.987307	1.832311	-0.380162	0.065401	6.29052	6.68914	-0.607199
152.699997	-0.020576	-1.798527	1.816453	-0.376137	0.064674	9.85365	11.11902	-0.675331
152.800003	-0.079001	-1.758818	1.807084	-0.367341	0.06492	8.24233	9.07451	-1.446825
152.899994	-0.239617	-1.857313	1.805531	-0.355276	0.064708	7.41736	6.93986	-2.623336
153.0	-0.197407	-1.974721	1.809589	-0.340442	0.064833	10.92112	9.98874	-3.748506
153.100006	-0.106273	-2.003159	1.815058	-0.326419	0.065106	11.88796	12.78841	-4.25118
153.199997	0.041239	-1.948787	1.818109	-0.31656	0.065379	10.32971	10.70376	-3.883075
153.300003	0.147066	-1.875747	1.817611	-0.312327	0.065775	8.68775	9.36494	-2.491776
153.399994	0.15023	-1.847389	1.81457	-0.314003	0.066262	7.14991	7.49921	-0.706675
153.5	0.120602	-1.867972	1.810843	-0.320021	0.06682	6.79137	6.76118	1.019092
153.600006	0.007865	-1.895535	1.807494	-0.32918	0.067454	6.23193	6.13878	2.083526
153.699997	-0.162952	-1.971933	1.805649	-0.339501	0.068195	5.79878	5.78293	2.313858
153.800003	-0.309026	-2.024048	1.803653	-0.349399	0.068945	5.54989	5.75242	1.836274
153.899994	-0.40808	-2.087901	1.79897	-0.358861	0.069358	6.07981	6.59932	0.915495
154.0	-0.432389	-2.154801	1.79005	-0.366885	0.069838	6.66351	7.46442	0.049455
154.100006	-0.386415	-2.189302	1.775984	-0.373832	0.069705	7.94729	8.65197	-0.368322
154.199997	-0.252605	-2.212096	1.758415	-0.378285	0.069477	8.14503	9.14398	-0.4207
154.300003	-0.072302	-2.258837	1.740057	-0.380244	0.068852	9.16766	9.50518	-0.323525
154.399994	0.102788	-2.280005	1.724024	-0.379034	0.068403	9.74698	9.62508	-0.413407
154.5	0.208597	-2.27739	1.711043	-0.375339	0.067867	10.24529	9.7787	-0.839265
154.600006	0.277187	-2.284209	1.701111	-0.368828	0.067741	10.5187	10.05972	-1.542807
154.699997	0.2723	-2.287722	1.692812	-0.360407	0.067744	10.5885	10.15371	-2.207127
154.800003	0.183083	-2.278256	1.685472	-0.3505	0.067942	9.42671	9.75515	-2.617731
154.899994	-0.098074	-2.197258	1.679815	-0.340414	0.068188	7.2479	8.15845	-2.812836
155.0	-0.242217	-2.112073	1.677537	-0.329615	0.068456	6.51892	7.32878	-2.837266
155.100006	-0.295313	-2.078099	1.679543	-0.320415	0.069019	6.05362	6.74491	-2.614533
155.199997	-0.262181	-2.114427	1.683644	-0.315388	0.069855	6.08936	6.2514	-2.123235
155.300003	-0.1387	-2.169425	1.685636	-0.31636	0.070752	5.90028	6.24058	-0.935674
155.399994	0.022552	-2.155296	1.68122	-0.325215	0.071204	7.15288	7.04391	0.878097
155.5	-0.011611	-2.182708	1.669	-0.341994	0.07131	8.96676	9.60795	3.067524
155.600006	-0.075882	-2.050809	1.650492	-0.361537	0.070862	7.58656	8.16669	4.612442
155.699997	-0.132909	-1.980128	1.632583	-0.378214	0.070346	9.57586	9.55239	4.678257
155.800003	-0.168683	-2.042589	1.620041	-0.387752	0.070023	8.72164	10.38013	2.961313
155.899994	-0.113794	-2.245617	1.613759	-0.388133	0.069875	8.87297	9.70623	0.148045
156.0	-0.068229	-2.489206	1.610935	-0.381346	0.070133	9.10732	10.25595	-2.699186
156.100006	-0.060042	-2.485166	1.608364	-0.368925	0.070131	8.77593	9.19216	-4.754786
156.199997	-0.061584	-2.475452	1.605822	-0.352909	0.070125	8.68967	9.07504	-5.358637
156.300003	-0.164932	-2.340096	1.603734	-0.337556	0.06966	8.58423	9.08179	-4.709703
156.399994	-0.195921	-2.290293	1.604285	-0.326394	0.069752	8.96992	9.4493	-3.324941
156.5	-0.144674	-2.25968	1.606162	-0.321316	0.069918	9.07912	9.75312	-1.562225
156.600006	-0.059641	-2.316679	1.607675	-0.323874	0.070599	9.17607	9.59596	0.389458
156.699997	0.045	-2.322046	1.606629	-0.33304	0.07132	8.93664	9.30981	2.070509
156.800003	0.041482	-2.264342	1.60153	-0.347246	0.071969	8.32045	8.7283	3.196622
156.899994	0.031691	-2.15413	1.592609	-0.362493	0.072523	7.79806	8.58131	3.736274
157.0	-0.14226	-2.094676	1.581093	-0.376356	0.07264	7.26165	8.27	3.284199
157.100006	-0.258452	-2.043667	1.568834	-0.38438	0.072623	6.97528	7.95847	2.004874
157.199997	-0.368154	-2.087163	1.557451	-0.385657	0.0724	7.02572	7.74608	0.053266
157.300003	-0.311035	-2.225564	1.547807	-0.379367	0.072299	7.48918	7.82144	-1.867067
157.399994	-0.242103	-2.248269	1.54083	-0.366529	0.072246	7.26936	7.91865	-3.403865
157.5	-0.121553	-2.313626	1.538598	-0.34928	0.072145	7.19439	7.74372	-4.243743
157.600006	0.009009	-2.245025	1.542272	-0.330876	0.071861	7.12547	7.97881	-4.732814
157.699997	0.085258	-2.150737	1.551126	-0.315367	0.071937	6.93456	7.97036	-4.696499
157.800003	0.200288	-2.099576	1.562506	-0.306218	0.072391	7.45993	8.11959	-3.997241
157.899994	0.244573	-2.066432	1.572407	-0.305777	0.073242	7.75952	8.37705	-2.387922
158.0	0.267648	-2.046237	1.576829	-0.316087	0.074294	7.94501	8.58955	0.207088
158.100006	0.147371	-2.055983	1.573565	-0.336498	0.075102	8.37238	8.64426	3.225851
158.199997	-0.00919	-2.033713	1.562359	-0.362445	0.075401	8.51575	9.07515	5.888171
158.300003	-0.311514	-1.944899	1.546034	-0.388884	0.075106	8.47949	9.10812	7.065366
158.399994	-0.523572	-1.802445	1.529025	-0.408377	0.07444	8.23935	8.71202	6.269157
158.5	-0.584634	-1.731193	1.515554	-0.416415	0.073976	7.58919	8.29687	3.45663
158.600006	-0.400078	-1.839766	1.506727	-0.410991	0.073424	7.15595	7.88107	-0.468179
158.699997	-0.133277	-2.08632	1.503147	-0.394139	0.07311	6.70239	7.39323	-4.370597
158.800003	0.144249	-2.334983	1.506158	-0.366689	0.073283	6.21354	6.96138	-7.213812
158.899994	0.236825	-2.332107	1.515639	-0.335282	0.073613	6.13052	6.70723	-8.828171
159.0	0.373574	-2.403025	1.533329	-0.304798	0.074091	6.17895	6.6369	-8.497626
159.100006	0.223732	-2.391173	1.555786	-0.284497	0.07428	6.68251	7.07764	-6.867337
159.199997	0.094085	-2.433742	1.576604	-0.278083	0.076055	6.58793	7.18426	-3.827857
159.300003	-0.110114	-2.527309	1.593495	-0.287767	0.077221	6.73847	6.98782	0.416895
159.399994	-0.350533	-2.600715	1.602691	-0.310607	0.077942	7.00418	7.36015	4.853626
159.5	-0.517354	-2.595006	1.601848	-0.342229	0.077943	6.70712	7.26369	8.380669
159.600006	-0.456376	-2.553231	1.596732	-0.373079	0.077984	6.80941	7.26733	9.838593
159.699997	-0.34236	-2.521272	1.595334	-0.396414	0.077959	6.90303	7.45371	8.481712
159.800003	-0.271989	-2.408538	1.600495	-0.408898	0.078057	6.77517	7.45297	4.694067
159.899994	-0.095534	-2.495192	1.611168	-0.409324	0.078501	6.89147	7.80924	-0.327098
160.0	-0.074286	-2.58209	1.621511	-0.400411	0.078511	7.10235	7.94284	-5.40545
160.100006	-0.094559	-2.595549	1.627183	-0.385069	0.078195	7.33679	7.78387	-8.354745
160.199997	-0.12023	-2.589501	1.628918	-0.36749	0.077954	7.39004	7.70486	-8.29304
160.300003	-0.157848	-2.499847	1.627792	-0.352371	0.077538	7.26918	7.39162	-6.023291
160.399994	-0.156446	-2.458183	1.625788	-0.34282	0.077416	6.74583	7.08363	-2.880027
160.5	-0.170209	-2.443775	1.623971	-0.339257	0.077353	5.99241	6.77928	0.204247
160.600006	-0.166738	-2.487179	1.622666	-0.34127	0.077451	5.25291	6.18513	2.54584
160.699997	-0.20468	-2.470789	1.623466	-0.346318	0.07765	5.06349	5.82158	3.547275
160.800003	-0.279579	-2.312721	1.627911	-0.351401	0.077878	4.97836	5.66367	3.118453
160.899994	-0.321888	-2.212623	1.637352	-0.35364	0.078169	6.31688	6.36284	1.390039
161.0	-0.300513	-1.93122	1.649447	-0.352132	0.078156	7.38654	8.35703	-1.267347
161.100006	-0.43786	-1.835384	1.662276	-0.347797	0.078445	6.69915	7.29442	-3.725701
161.199997	-0.287674	-1.99436	1.674266	-0.339985	0.078648	6.71798	7.06286	-4.883717
161.300003	-0.196347	-2.027521	1.683271	-0.332369	0.078458	6.85416	6.89864	-4.546177
161.399994	-0.027477	-2.011193	1.689116	-0.328335	0.078166	8.06919	8.59405	-2.982505
161.5	0.088025	-1.941261	1.691306	-0.329607	0.077717	7.26227	8.02324	-0.581369
161.600006	0.087177	-1.815599	1.690115	-0.336635	0.077251	6.77736	6.65317	1.808435
161.699997	0.00236	-1.740177	1.687624	-0.347369	0.077146	6.402	6.72168	3.452482
161.800003	0.004002	-1.702264	1.686085	-0.359042	0.07709	5.75481	6.20429	4.037741
161.899994	-0.118336	-1.738971	1.68657	-0.370299	0.077462	5.26158	5.84138	3.243505
162.0	-0.175838	-1.733922	1.687484	-0.378849	0.077595	5.23505	5.90947	1.587655
162.100006	-0.277326	-1.658779	1.686005	-0.384378	0.077471	5.14879	6.00881	-0.416792
162.199997	-0.390882	-1.596189	1.680352	-0.386255	0.076791	6.36251	6.38778	-1.954064
162.300003	-0.390969	-1.553591	1.671434	-0.382929	0.075893	6.89068	7.89338	-2.672211
162.399994	-0.317117	-1.562259	1.663863	-0.374187	0.075343	6.45148	7.27932	-2.794977
162.5	-0.164912	-1.624557	1.662238	-0.361455	0.074694	6.92588	6.986	-2.886734
162.600006	-0.014998	-1.698607	1.667581	-0.346786	0.074168	7.078	7.06286	-3.039814
162.699997	0.119954	-1.759426	1.677048	-0.333824	0.073842	7.66153	7.85998	-3.113312
162.800003	0.180883	-1.826539	1.685957	-0.325065	0.073723	7.24449	7.97667	-2.669754
162.899994	0.131414	-1.828101	1.689578	-0.323973	0.07338	6.92991	7.12581	-1.288954
163.0	0.028565	-1.864703	1.686929	-0.330194	0.073164	6.74206	7.09701	0.773264
163.100006	-0.169858	-1.874694	1.679998	-0.340384	0.072972	5.98067	6.64332	2.452759
163.199997	-0.375215	-1.82687	1.67542	-0.349269	0.072436	5.2234	5.81344	2.896672
163.300003	-0.483961	-1.778	1.680063	-0.353051	0.072039	4.3486	5.32977	1.70335
163.399994	-0.47274	-1.881057	1.694141	-0.352006	0.072001	4.25708	5.06695	-0.610106
163.5	-0.365094	-2.076884	1.713095	-0.348304	0.072205	4.25735	5.13386	-2.913897
163.600006	-0.132466	-2.321706	1.729958	-0.34478	0.072798	6.15653	5.47076	-4.22028
163.699997	0.086667	-2.489506	1.739795	-0.343939	0.073246	8.35338	9.28412	-3.71807
163.800003	0.233463	-2.616569	1.740243	-0.349845	0.073196	7.28609	8.26111	-1.267457
163.899994	0.147619	-2.766636	1.73277	-0.361546	0.072939	8.40181	8.26614	2.160079
164.0	-0.086417	-2.892171	1.718042	-0.376981	0.071681	7.37892	7.31615	5.152877
164.100006	-0.369568	-3.05348	1.704553	-0.389891	0.070339	9.66387	8.23125	6.22052
164.199997	-0.627762	-3.179157	1.700519	-0.395027	0.06926	9.30962	10.81873	4.705132
164.300003	-0.702937	-3.271227	1.70911	-0.391399	0.068804	8.08557	8.3292	1.025884
164.399994	-0.624547	-3.31004	1.726745	-0.380545	0.06857	7.23669	7.80421	-3.703245
164.5	-0.432235	-3.394422	1.746426	-0.365056	0.068527	5.39847	6.03108	-7.45446
164.600006	-0.102976	-3.539135	1.763646	-0.346643	0.068698	4.52375	4.91676	-8.899516
164.699997	0.105081	-3.649552	1.777271	-0.330452	0.068198	3.6493	4.38738	-7.651538
164.800003	0.169568	-3.695436	1.786311	-0.32288	0.067616	4.57131	4.56851	-4.421562
164.899994	0.138117	-3.773646	1.790926	-0.3242	0.066828	4.72746	5.32838	-0.204068
165.0	-0.121777	-3.85383	1.790489	-0.333085	0.065756	6.06124	5.56475	3.768587
165.100006	-0.353819	-3.872499	1.788287	-0.344514	0.064626	8.78198	9.34921	6.179391
165.199997	-0.510443	-3.895812	1.791213	-0.354188	0.064102	5.93049	7.2122	6.281577
165.300003	-0.553181	-3.939454	1.803059	-0.359215	0.064093	7.29362	7.26669	4.136123
165.399994	-0.441372	-3.92221	1.82165	-0.360088	0.064577	8.97745	9.768	0.480084
165.5	-0.345009	-3.879516	1.84182	-0.358118	0.06522	7.60443	7.7343	-3.65836
165.600006	-0.198779	-3.90871	1.857724	-0.354931	0.065805	7.02607	7.19197	-6.426467
165.699997	-0.135835	-3.92572	1.866414	-0.352459	0.065671	6.278	6.61506	-6.539502
165.800003	-0.116725	-3.89505	1.867596	-0.353896	0.064926	5.80176	6.5732	-4.303762
165.899994	-0.164264	-3.842722	1.86325	-0.359224	0.063299	5.8578	6.42514	-0.96827
166.0	-0.268375	-3.751068	1.855702	-0.36628	0.061482	5.66741	6.66248	2.178809
166.100006	-0.368185	-3.645805	1.849337	-0.373263	0.059763	7.80419	7.458	4.000053
166.199997	-0.355226	-3.575355	1.848698	-0.376884	0.058585	7.48935	8.4871	4.054486
166.300003	-0.167337	-3.612778	1.854756	-0.375892	0.058322	7.0005	7.17709	2.474837
166.399994	-0.001697	-3.584943	1.864195	-0.371526	0.058411	8.70614	8.35907	-0.302273
166.5	0.156429	-3.567916	1.872142	-0.364127	0.058976	7.6314	8.30768	-3.176345
166.600006	0.165684	-3.513789	1.876933	-0.353976	0.059561	7.2966	7.62393	-4.90589
166.699997	0.014684	-3.328337	1.878588	-0.34253	0.059609	6.42679	7.08738	-5.176863
166.800003	-0.190269	-3.128904	1.880813	-0.332133	0.059338	5.9262	6.46615	-4.429462
166.899994	-0.40312	-2.985761	1.885542	-0.325446	0.058968	5.61846	5.94126	-3.17398
167.0	-0.515125	-2.904252	1.892425	-0.323839	0.05859	5.42842	6.05934	-1.65245
167.100006	-0.463096	-2.888222	1.899357	-0.327051	0.058519	5.53079	6.1862	-0.084047
167.199997	-0.312936	-2.852996	1.903079	-0.335016	0.058437	6.73532	7.07325	1.332323
167.300003	-0.110298	-2.742786	1.902101	-0.346611	0.058133	6.26985	7.51688	2.460126
167.399994	0.021192	-2.612141	1.897408	-0.35885	0.057723	6.62839	7.05055	2.861797
167.5	0.003608	-2.470506	1.892198	-0.368252	0.05736	7.81312	7.83504	2.412961
167.600006	0.047525	-2.286385	1.889697	-0.371692	0.057045	7.73325	7.98192	0.911499
167.699997	0.051038	-2.351268	1.891216	-0.369768	0.057077	7.63517	7.90612	-1.131871
167.800003	-0.13488	-2.502728	1.893709	-0.365372	0.05722	7.51869	7.79853	-3.000801
167.899994	-0.102059	-2.598072	1.894313	-0.359179	0.057751	7.21445	7.88557	-3.922436
168.0	-0.047724	-2.545604	1.891373	-0.353837	0.058362	6.74933	7.40415	-3.630155
168.100006	-0.032345	-2.510313	1.884939	-0.351786	0.058799	6.21424	6.95367	-2.381375
168.199997	-0.078668	-2.481084	1.876272	-0.352639	0.059163	5.85351	6.61195	-0.642899
168.300003	-0.237893	-2.440051	1.866524	-0.356119	0.058908	6.18981	6.82381	0.872029
168.399994	-0.301464	-2.481561	1.858673	-0.359942	0.058882	6.69284	6.96898	1.668761
168.5	-0.367225	-2.585551	1.854493	-0.362157	0.058969	7.71617	7.76663	1.322191
168.600006	-0.330154	-2.648052	1.855009	-0.361051	0.059184	7.04114	7.64919	-0.094935
168.699997	-0.256498	-2.691331	1.858588	-0.356368	0.059548	7.70418	6.94446	-2.094932
168.800003	-0.200297	-2.694972	1.863221	-0.348743	0.059944	8.00377	8.44921	-3.644595
168.899994	-0.280983	-2.556841	1.866157	-0.339505	0.060324	7.10393	7.62939	-4.287477
169.0	-0.25186	-2.527286	1.867862	-0.330199	0.060595	6.39911	6.82702	-3.844686
169.100006	-0.149584	-2.536984	1.867893	-0.324259	0.060685	5.3383	6.34464	-2.653491
169.199997	-0.036299	-2.545122	1.865889	-0.324596	0.06093	5.49305	6.26435	-0.860426
169.300003	0.096141	-2.559299	1.861703	-0.33127	0.061551	5.61452	6.00132	1.119941
169.399994	0.172168	-2.644807	1.854923	-0.344016	0.062542	6.71211	7.56698	2.713582
169.5	0.245547	-2.671613	1.845609	-0.358981	0.06364	10.02766	10.17031	3.595885
169.600006	0.010581	-2.663431	1.835128	-0.373668	0.064572	7.74928	7.82155	3.294794
169.699997	-0.220034	-2.516543	1.825706	-0.38314	0.065068	8.65403	6.97615	1.784445
169.800003	-0.40619	-2.337458	1.819213	-0.385397	0.065001	11.44876	10.64263	-0.485349
169.899994	-0.65813	-2.304669	1.815578	-0.381118	0.065314	10.88609	10.86166	-2.77262
170.0	-0.528976	-2.426691	1.812595	-0.370889	0.065497	9.72474	9.35766	-4.111975
170.100006	-0.232709	-2.634513	1.809117	-0.358185	0.065539	7.07932	8.01628	-4.227155
170.199997	0.103083	-2.663512	1.803396	-0.34727	0.065695	6.29612	6.59161	-3.426779
170.300003	0.274818	-2.596066	1.79555	-0.340786	0.065574	6.05546	6.30567	-1.928057
170.399994	0.282849	-2.513218	1.78715	-0.339027	0.065239	6.58889	6.69867	-0.316937
170.5	0.117404	-2.481367	1.780025	-0.34056	0.064836	5.98829	6.2743	0.848395
170.600006	-0.150887	-2.553584	1.776241	-0.343561	0.064439	8.73591	8.76245	1.182708
170.699997	-0.343189	-2.652174	1.775902	-0.346654	0.064433	7.78545	8.13618	0.634771
170.800003	-0.445459	-2.723744	1.777369	-0.348347	0.064582	8.77681	8.64297	-0.579835
170.899994	-0.399565	-2.709421	1.778006	-0.34905	0.064741	9.45439	10.04334	-1.71971
171.0	-0.35407	-2.673607	1.775775	-0.348993	0.064974	7.52946	8.13061	-2.315545
171.100006	-0.235869	-2.625456	1.770457	-0.348361	0.064874	7.86768	8.57103	-2.043637
171.199997	-0.138035	-2.60715	1.763973	-0.347067	0.064496	7.0611	7.50403	-1.438384
171.300003	-0.144617	-2.597113	1.758191	-0.34621	0.063836	7.23433	7.07806	-0.783389
171.399994	-0.095443	-2.575328	1.753867	-0.345226	0.063185	6.92869	6.88108	-0.316315
171.5	-0.034399	-2.552408	1.7512	-0.345061	0.062703	7.8302	7.60605	-0.167609
171.600006	-0.045257	-2.570886	1.748185	-0.346417	0.062453	9.50947	10.22373	-0.208284
171.699997	-0.054125	-2.59791	1.743098	-0.349684	0.062433	7.65566	8.56108	-0.176222
171.800003	-0.058352	-2.53528	1.733974	-0.35514	0.06207	9.28642	10.47156	0.096938
171.899994	-0.170018	-2.476765	1.720767	-0.3626	0.061562	9.54188	11.65985	0.531867
172.0	-0.256618	-2.422082	1.705219	-0.369825	0.060723	9.18036	10.4297	0.815177
172.100006	-0.283988	-2.426661	1.690354	-0.374703	0.060126	9.46148	10.22244	0.665924
172.199997	-0.253097	-2.494904	1.678221	-0.376047	0.059771	8.55743	8.43304	0.06902
172.300003	-0.153539	-2.551305	1.669259	-0.373303	0.059539	7.52009	7.76449	-0.821575
172.399994	-0.114346	-2.530214	1.662108	-0.367185	0.059126	6.69214	7.56837	-1.741054
172.5	-0.111213	-2.45903	1.655692	-0.358412	0.058572	6.45639	7.1423	-2.426797
172.600006	-0.107213	-2.319191	1.650065	-0.348197	0.057731	6.50447	7.46956	-2.815364
172.699997	-0.127523	-2.19658	1.646419	-0.338066	0.057018	7.21305	7.66547	-2.856886
172.800003	-0.098533	-2.204768	1.645836	-0.328881	0.05662	8.45479	9.02772	-2.63131
172.899994	-0.012736	-2.19209	1.646926	-0.322677	0.056333	7.76355	9.05973	-2.176127
173.0	0.07121	-2.187166	1.648107	-0.320615	0.056493	8.58292	8.15417	-1.468831
173.100006	0.157585	-2.13082	1.64721	-0.323294	0.056745	8.56199	9.70345	-0.51991
173.199997	0.182927	-2.098614	1.642866	-0.331148	0.057065	7.89535	8.94775	0.681354
173.300003	0.048673	-2.054992	1.63453	-0.342758	0.057149	7.63009	8.50209	1.804537
173.399994	-0.060198	-2.021307	1.623106	-0.355348	0.057156	7.04324	8.07709	2.445682
173.5	-0.19441	-1.956022	1.611416	-0.365411	0.057183	6.98771	7.36358	2.185028
173.600006	-0.2747	-1.957159	1.602382	-0.370746	0.056887	7.19518	7.53465	1.031348
173.699997	-0.234462	-2.018404	1.597987	-0.370042	0.056817	7.64567	8.17365	-0.622355
173.800003	-0.282038	-2.165437	1.596594	-0.365451	0.056975	8.96589	9.40123	-2.030736
173.899994	-0.171821	-2.293203	1.595578	-0.358521	0.057103	8.23454	9.36323	-2.839413
174.0	-0.006722	-2.37036	1.592172	-0.352326	0.056811	9.08543	9.83084	-2.703171
174.100006	0.060107	-2.384638	1.584087	-0.35025	0.056663	9.47015	10.33057	-1.621805
174.199997	0.051844	-2.387773	1.572163	-0.352419	0.056296	8.96965	9.15533	-0.01811
174.300003	-0.01904	-2.385379	1.558518	-0.357835	0.05576	8.62303	8.48753	1.455885
174.399994	-0.180947	-2.366307	1.545802	-0.364313	0.055128	7.31796	7.38145	2.118099
174.5	-0.304265	-2.352383	1.537046	-0.368644	0.054748	6.41295	6.55479	1.65489
174.600006	-0.30818	-2.36227	1.532599	-0.369341	0.054281	5.32438	6.04018	0.158862
174.699997	-0.255052	-2.456267	1.530755	-0.366093	0.054261	5.09064	6.28244	-1.535283
174.800003	-0.122916	-2.581282	1.528712	-0.359664	0.054644	5.32131	6.53648	-2.696353
174.899994	0.024664	-2.684404	1.524995	-0.350655	0.055176	7.62325	8.26101	-2.958959
175.0	0.106545	-2.699177	1.519879	-0.341133	0.055529	7.7907	9.0395	-2.531757
175.100006	-0.004322	-2.649236	1.514822	-0.333526	0.05555	8.01236	7.53133	-1.741444
175.199997	-0.176138	-2.575437	1.511522	-0.328264	0.055471	9.26041	8.47543	-0.870427
175.300003	-0.343817	-2.523784	1.510163	-0.326443	0.055233	8.09109	8.91617	-0.208594
175.399994	-0.436101	-2.52849	1.510054	-0.327498	0.055294	7.60898	8.0484	0.202438
175.5	-0.362819	-2.571676	1.509636	-0.331709	0.055409	6.96897	7.95312	0.298452
175.600006	-0.209996	-2.604866	1.507213	-0.337954	0.055776	6.57523	7.58775	0.242526
175.699997	-0.110008	-2.559797	1.501466	-0.345995	0.055899	6.60711	7.03695	0.294013
175.800003	-0.072885	-2.496155	1.493214	-0.354206	0.055783	6.70659	7.18522	0.425618
175.899994	-0.066311	-2.480488	1.483645	-0.36162	0.055348	7.05024	7.37995	0.586493
176.0	-0.08332	-2.498032	1.474137	-0.367394	0.055023	7.49531	7.86469	0.513184
176.100006	-0.108608	-2.574493	1.465534	-0.370977	0.05491	7.1415	7.6568	0.187162
176.199997	-0.077928	-2.562093	1.457966	-0.371962	0.05514	7.57123	8.04401	-0.386478
176.300003	-0.052028	-2.499762	1.451105	-0.370666	0.05564	7.35343	8.07837	-1.004946
176.399994	-0.014872	-2.376973	1.445057	-0.366764	0.05605	7.15227	7.68773	-1.506714
176.5	-0.028333	-2.25618	1.439441	-0.361111	0.056429	7.07205	7.59299	-1.795789
176.600006	-0.059802	-2.237989	1.435004	-0.354183	0.056708	6.84356	7.27954	-1.847255
176.699997	-0.077776	-2.309346	1.430895	-0.347568	0.057022	6.65545	7.09926	-1.589412
176.800003	-0.085627	-2.359027	1.425632	-0.342924	0.05726	6.42267	7.02025	-1.063614
176.899994	-0.095006	-2.335047	1.418223	-0.34176	0.057334	6.28596	7.00901	-0.251921
177.0	-0.10533	-2.227621	1.408308	-0.344481	0.057162	6.26118	6.92701	0.666589
177.100006	-0.152111	-2.133085	1.396762	-0.350161	0.056985	6.37188	6.90731	1.356447
177.199997	-0.185154	-2.119502	1.384928	-0.356301	0.05686	6.54379	7.10815	1.488045
177.300003	-0.144454	-2.194633	1.374619	-0.360657	0.056807	6.58513	7.16189	0.911618
177.399994	-0.076016	-2.256687	1.36741	-0.361357	0.056639	6.66456	7.22376	-0.177111
177.5	-0.011724	-2.214823	1.364449	-0.357067	0.056763	6.67568	7.3169	-1.427336
177.600006	0.052215	-2.135683	1.365909	-0.348632	0.057174	6.74092	7.59535	-2.55955
177.699997	0.114865	-2.09684	1.371166	-0.337555	0.057867	6.88866	7.68045	-3.30472
177.800003	0.083324	-2.114953	1.377926	-0.327202	0.059017	6.9596	7.59288	-3.410613
177.899994	0.082377	-2.163601	1.383359	-0.320296	0.060302	6.90916	7.49161	-2.728963
178.0	0.042043	-2.200364	1.384787	-0.319777	0.061369	6.78007	7.40511	-1.163473
178.100006	-0.112965	-2.209087	1.380736	-0.326809	0.062049	6.44439	7.11864	1.071204
178.199997	-0.323303	-2.196373	1.37217	-0.340073	0.062297	6.23062	6.98643	3.073749
178.300003	-0.502688	-2.223769	1.361977	-0.355735	0.062242	6.01203	6.71269	4.136557
178.399994	-0.51816	-2.243914	1.353614	-0.369694	0.062127	5.79939	6.52031	3.768676
178.5	-0.424784	-2.244335	1.348738	-0.379104	0.062425	5.53561	6.37397	2.154933
178.600006	-0.285378	-2.233006	1.345761	-0.38422	0.062332	6.00992	6.40138	-0.054944
178.699997	-0.062855	-2.213059	1.342433	-0.384815	0.062157	6.67331	7.41721	-1.890475
178.800003	0.143297	-2.223891	1.336797	-0.381394	0.061957	6.29034	7.26198	-2.770768
178.899994	0.269078	-2.266865	1.328444	-0.375512	0.062132	6.46567	6.70562	-2.557918
179.0	0.306979	-2.315452	1.317713	-0.369292	0.062189	6.85346	7.0224	-1.642828
179.100006	0.213324	-2.331958	1.306452	-0.36304	0.062328	6.629	7.68078	-0.608129
179.199997	-0.013067	-2.287474	1.297071	-0.355977	0.062492	6.11475	6.90324	0.049315
179.300003	-0.272213	-2.195959	1.291612	-0.347682	0.062613	5.89993	6.42654	0.077429
179.399994	-0.483294	-2.165936	1.291744	-0.337518	0.062972	5.57117	6.42332	-0.616461
179.5	-0.512684	-2.218579	1.296532	-0.327057	0.06364	5.50715	6.36637	-1.64425
179.600006	-0.373802	-2.266334	1.303553	-0.318183	0.06436	5.75	6.25621	-2.453146
179.699997	-0.143669	-2.306365	1.310557	-0.312541	0.065167	6.78576	7.05151	-2.67145
179.800003	0.022514	-2.295242	1.315153	-0.31244	0.065477	6.28912	7.16927	-2.178069
179.899994	0.044197	-2.273932	1.317186	-0.318113	0.065406	6.17194	6.51293	-1.135008
180.0	0.010024	-2.238065	1.318025	-0.327919	0.06495	6.80827	7.13287	0.051374
180.100006	-0.078979	-2.143044	1.319328	-0.340207	0.064435	6.57006	7.69501	1.072594
180.199997	-0.126294	-2.100518	1.322482	-0.352947	0.064363	6.20548	7.21563	1.71794
180.300003	-0.078078	-2.235549	1.325451	-0.365164	0.064771	6.19042	6.88751	1.948859
180.399994	0.02878	-2.473888	1.323449	-0.376588	0.06564	6.10468	6.84426	1.987509
180.5	0.108525	-2.664355	1.312213	-0.38761	0.06624	5.96062	6.36455	2.158697
180.600006	-0.005413	-2.761872	1.291999	-0.397372	0.066189	5.83302	6.17442	2.476088
180.699997	-0.263592	-2.709092	1.26975	-0.400764	0.065586	5.80228	6.20836	2.200333
180.800003	-0.467617	-2.666961	1.256014	-0.39366	0.065113	5.73406	6.35449	0.855156
180.899994	-0.539553	-2.780541	1.256561	-0.376773	0.065358	5.67959	6.61185	-1.408427
181.0	-0.490381	-3.030377	1.270739	-0.354619	0.066615	5.73555	6.51849	-4.159374
181.100006	-0.387586	-3.367334	1.293261	-0.332429	0.06824	5.81235	6.30781	-6.558738
181.199997	-0.35387	-3.59346	1.318424	-0.314164	0.069587	5.97104	6.51957	-7.688735
181.300003	-0.297629	-3.679741	1.341472	-0.303604	0.069837	6.01483	6.55714	-6.663489
181.399994	-0.313573	-3.779012	1.360314	-0.303866	0.069243	5.90221	6.48606	-3.702278
181.5	-0.325685	-3.859975	1.372153	-0.313707	0.068605	5.97446	6.65745	0.607936
181.600006	-0.37961	-3.93109	1.375964	-0.332286	0.067573	6.03804	6.66452	4.934201
181.699997	-0.126995	-4.072476	1.373873	-0.353763	0.066904	6.04557	6.68325	8.194179
181.800003	0.005112	-4.232429	1.371191	-0.374876	0.066887	5.94214	6.46058	8.944029
181.899994	0.225385	-4.463826	1.371648	-0.389355	0.067398	5.74816	6.33136	7.321786
182.0	0.115924	-4.590495	1.374953	-0.396634	0.068386	5.55304	6.25461	3.48347
182.100006	0.014504	-4.593478	1.379526	-0.394422	0.069533	5.45592	6.12721	-1.303956
182.199997	-0.282797	-4.550467	1.384316	-0.384623	0.07062	5.44138	5.90679	-5.726742
182.300003	-0.558525	-4.482059	1.38968	-0.368686	0.071316	5.69649	5.99704	-8.267915
182.399994	-0.794618	-4.402155	1.396842	-0.35012	0.07163	5.92314	6.69374	-8.675615
182.5	-0.887476	-4.346093	1.40628	-0.333591	0.071686	5.86919	6.64514	-7.217913
182.600006	-0.747042	-4.262834	1.417147	-0.322367	0.071753	6.04303	6.47846	-4.648777
182.699997	-0.452857	-4.156144	1.427262	-0.318137	0.071817	6.2216	6.70359	-1.543866
182.800003	-0.134106	-4.017286	1.435019	-0.321043	0.071699	6.43055	6.98064	1.579628
182.899994	0.043356	-3.908893	1.440282	-0.330004	0.071517	6.32502	6.93922	4.010271
183.0	0.154754	-3.754191	1.443941	-0.342067	0.071166	5.9981	6.60992	5.207432
183.100006	0.12604	-3.619159	1.448665	-0.354328	0.071081	5.75981	6.53337	4.835822
183.199997	0.01927	-3.511788	1.455569	-0.36406	0.071334	5.41554	6.14498	3.068457
183.300003	-0.100789	-3.455649	1.463397	-0.370495	0.071667	4.9598	5.64258	0.571793
183.399994	-0.256673	-3.463137	1.468933	-0.373596	0.072038	5.01882	5.39497	-1.889249
183.5	-0.366171	-3.524519	1.46942	-0.373977	0.072071	4.89788	5.24573	-3.258037
183.600006	-0.33823	-3.595676	1.464216	-0.372136	0.072167	6.06545	6.06437	-3.018063
183.699997	-0.325578	-3.585042	1.45426	-0.370472	0.071994	6.04487	6.82445	-1.618283
183.800003	-0.250627	-3.527363	1.442659	-0.367942	0.071593	5.41414	6.08386	-0.094733
183.899994	-0.253994	-3.469028	1.433961	-0.364007	0.071157	5.55707	5.96728	0.760214
184.0	-0.190616	-3.425741	1.431842	-0.3571	0.070915	6.06378	6.48081	0.481715
184.100006	-0.134541	-3.386793	1.437908	-0.347659	0.071139	6.07692	6.89886	-0.823075
184.199997	-0.137201	-3.304868	1.450066	-0.336857	0.071435	5.45723	6.16458	-2.516514
184.300003	-0.093583	-3.178411	1.464702	-0.326346	0.071496	5.68116	6.43435	-3.828236
184.399994	-0.148564	-3.03295	1.478584	-0.317974	0.071376	5.88784	6.45094	-4.15013
184.5	-0.17608	-2.890597	1.490012	-0.313904	0.071214	6.31005	6.63497	-3.464549
184.600006	-0.212041	-2.746183	1.498286	-0.315534	0.07096	5.90501	6.34828	-1.858028
184.699997	-0.210063	-2.639565	1.502711	-0.32403	0.070553	5.6985	6.0102	0.476551
184.800003	-0.230153	-2.533536	1.502951	-0.338447	0.069977	5.79773	6.30824	2.870147
184.899994	-0.186404	-2.435531	1.499608	-0.356067	0.069334	5.65112	6.52213	4.673664
185.0	-0.126752	-2.320775	1.494271	-0.373111	0.068877	5.3757	6.07754	5.195507
185.100006	-0.069945	-2.223433	1.488424	-0.386049	0.068569	5.52274	6.21992	4.321302
185.199997	-0.036308	-2.157504	1.482794	-0.393289	0.068316	5.56591	6.21564	2.184948
185.300003	-0.083558	-2.130713	1.476887	-0.393622	0.067839	5.48289	5.88709	-0.41631
185.399994	-0.129075	-2.137072	1.470872	-0.386674	0.067447	5.46126	5.62652	-2.676855
185.5	-0.23023	-2.090493	1.465767	-0.373218	0.066983	5.27166	5.61068	-4.036371
185.600006	-0.304573	-2.002077	1.46373	-0.356177	0.066575	5.00166	5.83442	-4.533912
185.699997	-0.381687	-1.882461	1.466085	-0.339584	0.06593	5.4941	6.31755	-4.290943
185.800003	-0.306367	-1.757087	1.472279	-0.327012	0.065432	5.95326	6.77532	-3.605213
185.899994	-0.20817	-1.600491	1.480039	-0.320492	0.065159	6.13647	6.89532	-2.524535
186.0	-0.030478	-1.443781	1.48667	-0.320753	0.065082	6.53048	6.93868	-0.971029
186.100006	0.086159	-1.329854	1.489937	-0.326997	0.065085	6.66246	7.11403	0.792489
186.199997	0.048671	-1.216576	1.489818	-0.337292	0.064766	6.53144	6.44473	2.203448
186.300003	-0.106961	-1.14399	1.488279	-0.347773	0.064297	6.86546	6.32312	2.851161
186.399994	-0.250311	-1.097917	1.487799	-0.355831	0.063656	6.90101	8.28541	2.569167
186.5	-0.361836	-1.102758	1.489479	-0.359657	0.062969	6.59958	7.1742	1.390467
186.600006	-0.438028	-1.182904	1.49186	-0.359635	0.062345	6.25864	6.45672	-0.269257
186.699997	-0.375616	-1.292263	1.49275	-0.356644	0.061711	5.3073	5.71923	-1.640502
186.800003	-0.283446	-1.353801	1.491185	-0.352238	0.06124	5.10412	5.27592	-2.267943
186.899994	-0.155587	-1.354234	1.488155	-0.347847	0.060607	4.61133	4.66079	-2.16269
187.0	-0.00667	-1.26992	1.485674	-0.344718	0.059664	4.81836	5.17262	-1.691688
187.100006	0.042225	-1.274279	1.484491	-0.344901	0.059019	4.26777	4.89074	-1.006955
187.199997	0.041288	-1.317538	1.483106	-0.348271	0.058522	7.48883	8.00333	-0.176085
187.300003	0.047001	-1.345085	1.479253	-0.354767	0.058247	7.26752	8.74628	0.678584
187.399994	-0.061767	-1.378752	1.471483	-0.363688	0.057969	5.54341	6.41433	1.419789
187.5	-0.167636	-1.341527	1.460513	-0.372013	0.057603	6.03856	6.13064	1.752903
187.600006	-0.309491	-1.280004	1.44964	-0.376324	0.056947	7.888	7.62586	1.379612
187.699997	-0.474243	-1.319	1.44254	-0.374828	0.056021	7.87477	8.06692	0.297681
187.800003	-0.481203	-1.418595	1.441024	-0.365972	0.05533	6.78638	6.49783	-1.096475
187.899994	-0.367951	-1.55829	1.444384	-0.352347	0.054645	6.39141	6.50447	-2.548761
188.0	-0.218646	-1.72787	1.45155	-0.336637	0.054297	5.41292	5.746	-3.602178
188.100006	-0.028329	-1.788058	1.459664	-0.323465	0.053792	5.10342	5.6671	-3.951702
188.199997	0.114765	-1.888843	1.467033	-0.315979	0.053317	4.94438	5.46038	-3.335875
188.300003	0.137636	-1.976212	1.471312	-0.316656	0.052573	4.94824	5.70157	-1.639186
188.399994	0.026116	-2.074577	1.471907	-0.324574	0.051974	5.62625	5.79556	0.559277
188.5	-0.129013	-2.117763	1.46885	-0.337662	0.051123	6.47749	6.97711	2.483375
188.600006	-0.323739	-2.113894	1.465286	-0.351829	0.050832	5.2805	6.338	3.396354
188.699997	-0.368926	-2.046719	1.464564	-0.363252	0.050609	6.49264	6.26788	3.065019
188.800003	-0.327942	-2.052106	1.467684	-0.370098	0.05082	6.52969	7.04852	1.706332
188.899994	-0.240045	-2.116341	1.470863	-0.373232	0.050982	5.84099	6.33886	-0.165801
189.0	-0.154834	-2.32278	1.470134	-0.373343	0.051186	6.11878	6.34753	-1.490635
189.100006	-0.061913	-2.504657	1.46304	-0.372329	0.051264	6.10731	6.44388	-1.715889
189.199997	-0.051742	-2.619097	1.450319	-0.370932	0.050713	6.78795	7.1393	-0.936589
189.300003	-0.090885	-2.613663	1.435868	-0.369084	0.049861	6.41961	6.90175	-0.109418
189.399994	-0.228363	-2.579386	1.425841	-0.365437	0.048917	5.83311	6.47492	0.094479
189.5	-0.276459	-2.562415	1.423995	-0.359156	0.048437	6.62173	7.23458	-0.552175
189.600006	-0.241096	-2.668694	1.429594	-0.351139	0.048706	6.74705	7.34174	-1.769892
189.699997	-0.16657	-2.841002	1.438782	-0.342581	0.049307	6.41418	6.91695	-2.879251
189.800003	-0.007154	-2.970891	1.446555	-0.335176	0.050018	6.07578	6.63754	-3.3031
189.899994	0.094702	-2.984302	1.44948	-0.331004	0.05025	5.69701	6.13867	-2.667554
190.0	0.085848	-2.96954	1.447943	-0.330244	0.050245	5.14125	5.64815	-1.236428
190.100006	-0.022255	-2.944052	1.44425	-0.331683	0.049922	5.11087	5.46348	0.410283
190.199997	-0.18095	-2.951479	1.44247	-0.334169	0.05001	4.78867	5.43533	1.534313
190.300003	-0.297742	-3.056237	1.445147	-0.336572	0.05053	6.21205	6.09403	1.737327
190.399994	-0.338296	-3.194623	1.451754	-0.338705	0.051348	7.02012	8.20255	1.008797
190.5	-0.342007	-3.319098	1.45886	-0.342239	0.052081	6.3005	7.53797	-0.129467
190.600006	-0.3556	-3.368035	1.462373	-0.347933	0.052308	6.60606	7.23575	-0.98787
190.699997	-0.311756	-3.38753	1.459563	-0.355989	0.051921	6.42977	6.83634	-0.915595
190.800003	-0.265	-3.423362	1.450817	-0.365853	0.051262	7.15096	7.72295	-0.037566
190.899994	-0.180268	-3.492848	1.438255	-0.375961	0.050502	6.50403	7.24368	1.046392
191.0	-0.087079	-3.613418	1.424724	-0.384876	0.049916	6.28921	6.58305	1.769996
191.100006	-0.031791	-3.74454	1.412614	-0.390165	0.049819	6.26346	7.01544	1.726576
191.199997	-0.001291	-3.80776	1.403295	-0.390413	0.049891	6.06291	6.91631	0.735402
191.300003	-0.030852	-3.789539	1.396926	-0.384439	0.050229	5.64753	6.60168	-0.691195
191.399994	-0.155813	-3.677567	1.39347	-0.372265	0.050673	5.93084	6.81428	-2.138291
191.5	-0.258756	-3.545645	1.393549	-0.354358	0.051308	5.75797	6.66698	-3.280842
191.600006	-0.399129	-3.458437	1.398216	-0.333749	0.052006	6.41172	6.49815	-4.025518
191.699997	-0.462056	-3.408014	1.40745	-0.313534	0.05265	6.40953	7.26177	-4.321275
191.800003	-0.426136	-3.345724	1.419609	-0.297866	0.053383	5.80219	6.74588	-4.081767
191.899994	-0.306533	-3.246629	1.432233	-0.290452	0.05395	6.20671	6.42386	-3.150353
192.0	-0.117559	-3.131168	1.442595	-0.292988	0.054328	6.40673	7.00602	-1.449787
192.100006	0.077663	-3.034939	1.448887	-0.305731	0.05462	6.12351	6.94767	0.842395
192.199997	0.17597	-2.986276	1.450102	-0.326266	0.054684	5.86709	6.41819	3.139566
192.300003	0.221327	-2.952926	1.446035	-0.350886	0.054434	5.78284	6.31606	4.948246
192.399994	0.126409	-2.881777	1.437768	-0.375414	0.053803	5.48403	6.36016	5.600014
192.5	0.022336	-2.810529	1.427094	-0.395505	0.053437	5.35512	6.16061	4.853661
192.600006	-0.107687	-2.754204	1.415615	-0.408329	0.053585	5.37272	6.19241	2.86588
192.699997	-0.175629	-2.793714	1.404091	-0.411819	0.054027	6.23867	6.73035	0.271921
192.800003	-0.187471	-2.883336	1.393388	-0.406419	0.054773	6.32949	7.32397	-2.065337
192.899994	-0.165355	-2.932914	1.385018	-0.392191	0.055769	6.37214	7.06747	-3.759102
193.0	-0.225639	-2.830014	1.380552	-0.371712	0.056525	6.69976	6.99028	-4.724976
193.100006	-0.260465	-2.747748	1.382035	-0.34852	0.057116	6.70116	6.87027	-4.978174
193.199997	-0.353923	-2.610591	1.388562	-0.327541	0.057875	6.53748	7.33221	-4.629046
193.300003	-0.332741	-2.565635	1.398263	-0.312136	0.058709	6.20058	7.0862	-3.771537
193.399994	-0.233979	-2.569789	1.408165	-0.305235	0.059529	5.91928	6.46111	-2.274937
193.5	-0.116023	-2.541614	1.415214	-0.307274	0.060312	5.53272	6.41005	-0.253138
193.600006	-0.066207	-2.434813	1.417667	-0.317586	0.060798	5.2354	6.13942	1.888459
193.699997	-0.1032	-2.308006	1.416259	-0.332747	0.06093	5.2417	5.90497	3.445152
193.800003	-0.158418	-2.199111	1.414029	-0.347986	0.061	5.50207	5.96235	3.949852
193.899994	-0.172244	-2.15214	1.413554	-0.359524	0.061263	5.73712	5.91985	3.244246
194.0	-0.096288	-2.17796	1.415254	-0.365783	0.061712	6.41558	6.68421	1.543896
194.100006	-0.128688	-2.254275	1.417	-0.367674	0.062291	5.56985	6.75819	-0.523234
194.199997	-0.089675	-2.372791	1.41597	-0.365863	0.062919	5.77732	6.17892	-2.041469
194.300003	-0.101818	-2.420768	1.411575	-0.362208	0.063546	6.03786	6.81921	-2.523154
194.399994	-0.100211	-2.468375	1.404862	-0.358786	0.063991	5.69955	6.60382	-2.06326
194.5	-0.131714	-2.474753	1.39735	-0.357677	0.064456	5.88697	6.52117	-1.106413
194.600006	-0.133179	-2.484407	1.390619	-0.359309	0.064732	6.32564	6.74202	-0.178276
194.699997	-0.204349	-2.487102	1.384985	-0.362874	0.065003	6.26363	6.82445	0.438845
194.800003	-0.224253	-2.511088	1.380213	-0.36685	0.065259	5.98812	6.44249	0.533913
194.899994	-0.192116	-2.530402	1.376254	-0.368818	0.06588	6.13271	6.76118	0.147432
195.0	-0.188162	-2.46683	1.372936	-0.367964	0.066333	6.08673	7.04948	-0.569244
195.100006	-0.157251	-2.413432	1.370539	-0.363018	0.066914	5.89143	6.59001	-1.204964
195.199997	-0.209472	-2.343642	1.369543	-0.354175	0.067339	5.97577	6.55885	-1.617738
195.300003	-0.231937	-2.301124	1.37066	-0.342768	0.067486	5.86963	6.44548	-1.890348
195.399994	-0.224019	-2.308865	1.374126	-0.331455	0.067775	5.84896	6.30096	-2.044494
195.5	-0.188527	-2.36362	1.378782	-0.322988	0.068315	5.70227	6.16511	-1.950648
195.600006	-0.106958	-2.404405	1.38226	-0.320311	0.068645	5.93794	6.46636	-1.410462
195.699997	-0.037993	-2.401788	1.382643	-0.324484	0.069161	5.56617	6.46647	-0.36871
195.800003	0.001658	-2.366807	1.37881	-0.334148	0.069426	5.76734	6.63186	0.931596
195.899994	-0.075891	-2.318814	1.371724	-0.346983	0.06949	6.19322	6.84961	2.023349
196.0	-0.179561	-2.269872	1.363832	-0.359707	0.069293	5.73161	6.39099	2.315143
196.100006	-0.220901	-2.278529	1.358184	-0.368966	0.069284	5.68799	6.14969	1.792735
196.199997	-0.245625	-2.346908	1.355257	-0.373674	0.069494	5.69868	6.39977	0.565421
196.300003	-0.154952	-2.448611	1.353947	-0.37374	0.069882	6.53179	7.38649	-0.754258
196.399994	-0.119566	-2.476229	1.352329	-0.369705	0.070288	6.34902	7.15568	-1.738098
196.5	-0.089517	-2.421895	1.349064	-0.363388	0.070602	6.10442	6.91245	-2.104274
196.600006	-0.117809	-2.31079	1.344557	-0.356161	0.070588	6.43301	7.17066	-1.893088
196.699997	-0.171343	-2.200969	1.339674	-0.350316	0.070521	6.94121	7.57372	-1.374263
196.800003	-0.155112	-2.1755	1.335166	-0.34652	0.070639	6.94524	7.67992	-0.681428
196.899994	-0.092451	-2.193017	1.331487	-0.345005	0.070882	6.55517	7.14005	-0.207751
197.0	-0.072067	-2.173641	1.329382	-0.345363	0.071311	6.46436	6.90496	-0.108908
197.100006	-0.085378	-2.067127	1.329403	-0.346235	0.071665	6.23894	6.73635	-0.457131
197.199997	-0.157272	-1.964093	1.331429	-0.346734	0.071946	5.66706	6.15826	-0.953302
197.300003	-0.239038	-1.936319	1.33437	-0.347115	0.072123	5.25029	5.73668	-1.261742
197.399994	-0.220628	-1.98448	1.336145	-0.347357	0.072377	4.86075	5.74246	-1.194685
197.5	-0.199034	-2.032637	1.334996	-0.349016	0.072728	4.65958	5.40685	-0.683767
197.600006	-0.113903	-2.011866	1.330545	-0.352076	0.072929	4.37233	5.22454	0.044604
197.699997	-0.026897	-1.941634	1.32398	-0.356371	0.072888	5.88303	5.68562	0.769083
197.800003	-0.050859	-1.820349	1.317676	-0.360876	0.072495	6.43406	7.62339	1.118806
197.899994	-0.096758	-1.721599	1.313798	-0.36389	0.071853	5.81139	6.76729	0.932824
198.0	-0.138906	-1.686743	1.312166	-0.364917	0.071348	6.46917	6.83955	0.340348
198.100006	-0.162599	-1.74844	1.310461	-0.364166	0.071181	6.20697	6.81621	-0.329889
198.199997	-0.103111	-1.807466	1.305761	-0.36247	0.071269	6.98911	7.27954	-0.668106
198.300003	-0.030291	-1.796013	1.296968	-0.360606	0.071425	7.0245	7.968	-0.618552
198.399994	-0.001734	-1.702891	1.286249	-0.357735	0.071647	6.49983	6.88847	-0.465103
198.5	-0.046463	-1.572614	1.27884	-0.352025	0.071876	6.22405	6.6066	-0.662902
198.600006	-0.125445	-1.510949	1.279598	-0.34333	0.072017	5.84362	6.4624	-1.411427
198.699997	-0.197943	-1.513881	1.289254	-0.33271	0.072378	5.30546	5.95047	-2.493023
198.800003	-0.234389	-1.554895	1.30388	-0.323784	0.072901	5.21701	5.91921	-3.460832
198.899994	-0.277588	-1.557728	1.318156	-0.318418	0.073554	5.39514	5.92381	-3.764174
199.0	-0.200715	-1.533005	1.32732	-0.3196	0.073952	5.34925	5.8917	-2.763566
199.100006	-0.146118	-1.499516	1.329101	-0.328514	0.074132	6.36356	6.3622	-0.395174
199.199997	-0.209412	-1.463146	1.323342	-0.344458	0.073872	6.36995	7.50339	2.639094
199.300003	-0.248844	-1.432776	1.312066	-0.362709	0.073233	5.42789	6.43253	5.072361
199.399994	-0.309282	-1.391758	1.301013	-0.379053	0.072245	5.86954	6.07422	5.739873
199.5	-0.383222	-1.334239	1.296254	-0.388352	0.071378	6.33019	6.80454	4.203079
199.600006	-0.32563	-1.346878	1.299447	-0.389996	0.070355	5.84922	6.64225	1.02642
199.699997	-0.205395	-1.430371	1.30803	-0.38577	0.069641	5.46993	5.93163	-2.556278
199.800003	0.00166	-1.611066	1.317635	-0.376575	0.06965	5.5632	6.01855	-5.03897
199.899994	0.200681	-1.739515	1.32371	-0.365067	0.069615	5.49962	6.01663	-5.7614
[truncated: 1,585 more rows]
