# Supplementary material for: Accurate time-series forecasting of floating platform motion via a reinforced fusion CNN–BiLSTM–attention model
Source: PLoS One. 2026 Feb 2;21(2):e0342081. doi: 10.1371/journal.pone.0342081 (PMC12863529; doi:10.1371/journal.pone.0342081)
Supplement: S1 Data — (ZIP) [file pone.0342081.s001.zip › S1 Dateset/Data for measured proportional model/data for dual-stage EWMA control limit/01_3.csv]

Time	Pitch	Yaw	Sway	Heave	Surge	Cable1	Cable2	Roll
0.1	-0.030987	-2.156712	0.803121	-0.353271	0.064416	5.12418	5.79246	-0.157089
0.2	-0.060903	-2.161712	0.802606	-0.353202	0.064196	5.16648	5.85872	-0.147934
0.3	-0.073464	-2.166131	0.802095	-0.353389	0.063816	5.11516	5.80188	-0.135205
0.4	-0.070312	-2.175195	0.801597	-0.35352	0.063514	5.1198	5.75156	-0.123462
0.5	-0.050016	-2.17955	0.801098	-0.353263	0.063413	5.19932	5.87136	-0.11755
0.6	0.002856	-2.205165	0.800482	-0.353528	0.063304	5.25002	5.8644	-0.113246
0.7	0.03633	-2.2264	0.799975	-0.353392	0.063434	5.18942	5.70564	-0.1176
0.8	0.061887	-2.244006	0.799412	-0.353388	0.063473	5.20991	5.77008	-0.127104
0.9	0.050735	-2.261921	0.798843	-0.353658	0.063435	5.16534	5.78946	-0.157072
1.0	-0.012884	-2.284597	0.798379	-0.353642	0.063101	5.18005	5.86782	-0.158713
1.1	-0.086914	-2.300283	0.798152	-0.353664	0.062766	5.24889	5.99682	-0.171179
1.2	-0.150953	-2.308502	0.797789	-0.353867	0.062311	5.11288	5.74557	-0.164285
1.3	-0.145543	-2.322079	0.79753	-0.35357	0.061846	5.11507	5.72705	-0.164475
1.4	-0.086846	-2.339083	0.797258	-0.353445	0.061493	5.12374	5.7673	-0.172602
1.5	0.000401	-2.351094	0.797074	-0.353472	0.06141	5.14222	5.7794	-0.184566
1.6	0.096903	-2.36786	0.797041	-0.353137	0.061374	5.16341	5.72876	-0.212118
1.7	0.137263	-2.374516	0.797188	-0.353341	0.061341	5.18995	5.7764	-0.234383
1.8	0.134418	-2.384895	0.797273	-0.353555	0.061119	5.17523	5.787	-0.239108
1.9	0.072889	-2.403091	0.797404	-0.353583	0.060706	5.112	5.63038	-0.22163
2.0	-0.026674	-2.415588	0.797284	-0.354147	0.060084	5.09773	5.71013	-0.178595
2.1	-0.11599	-2.420701	0.797315	-0.353735	0.059721	5.11857	5.77597	-0.146253
2.2	-0.15885	-2.417956	0.797521	-0.353367	0.059422	5.11813	5.73486	-0.115457
2.3	-0.140787	-2.412202	0.797677	-0.353106	0.05921	5.10202	5.70125	-0.137823
2.4	-0.053119	-2.403315	0.797944	-0.352516	0.05909	5.13451	5.74664	-0.161124
2.5	0.027513	-2.414902	0.798451	-0.352364	0.059069	5.13644	5.7096	-0.206456
2.6	0.089628	-2.417422	0.798961	-0.352471	0.058977	5.12934	5.73272	-0.226438
2.7	0.112611	-2.400031	0.79973	-0.352242	0.05888	5.14266	5.75756	-0.238767
2.8	0.075808	-2.411294	0.800508	-0.352549	0.058821	5.15614	5.73647	-0.257858
2.9	0.021844	-2.419204	0.801074	-0.352709	0.058573	5.17786	5.8584	-0.249579
3.0	-0.080671	-2.419563	0.801617	-0.352734	0.058427	5.2072	5.9176	-0.189757
3.1	-0.135798	-2.400036	0.801884	-0.353293	0.058021	5.13451	5.77726	-0.171654
3.2	-0.176197	-2.373083	0.802101	-0.353637	0.057625	5.10526	5.77212	-0.126066
3.3	-0.140764	-2.354732	0.802325	-0.353809	0.057316	5.10325	5.81729	-0.089679
3.4	-0.031877	-2.346752	0.802654	-0.353907	0.057137	5.07855	5.83228	-0.087153
3.5	0.078006	-2.353546	0.803145	-0.35347	0.057014	5.10605	5.74	-0.107332
3.6	0.157182	-2.358262	0.803836	-0.352937	0.057035	5.14055	5.75702	-0.168374
3.7	0.169765	-2.368886	0.804565	-0.352654	0.056962	5.15798	5.73593	-0.217228
3.8	0.132588	-2.354915	0.805484	-0.352069	0.056863	5.18066	5.75049	-0.274331
3.9	0.032819	-2.348248	0.806185	-0.352271	0.056563	5.14152	5.74246	-0.293018
4.0	-0.069886	-2.307226	0.806914	-0.352097	0.056424	5.11927	5.75852	-0.265174
4.1	-0.170694	-2.270018	0.80738	-0.352122	0.056283	5.09817	5.75017	-0.219964
4.2	-0.197866	-2.241977	0.80769	-0.352566	0.056113	5.08162	5.80605	-0.162016
4.3	-0.18277	-2.221335	0.808007	-0.352752	0.056016	5.05709	5.77597	-0.116741
4.4	-0.115186	-2.22589	0.808299	-0.35322	0.055948	5.11524	5.77597	-0.086708
4.5	-0.008304	-2.232355	0.808562	-0.353611	0.055907	5.14362	5.76205	-0.089683
4.6	0.079808	-2.240708	0.809077	-0.353355	0.056067	5.16184	5.85412	-0.105955
4.7	0.147888	-2.240263	0.809579	-0.353308	0.056244	5.1529	5.75649	-0.146614
4.8	0.145649	-2.237779	0.810188	-0.353049	0.056462	5.10973	5.68701	-0.17081
4.9	0.078959	-2.230366	0.810816	-0.352685	0.056516	5.14817	5.84031	-0.196495
5.0	0.001942	-2.212477	0.811234	-0.352575	0.056681	5.08687	5.74546	-0.223839
5.1	-0.064111	-2.203675	0.811353	-0.35234	0.056854	5.05648	5.69793	-0.18153
5.2	-0.100647	-2.2056	0.811407	-0.352258	0.057245	5.04221	5.74824	-0.144726
5.3	-0.114533	-2.206398	0.811374	-0.352569	0.057527	5.12041	5.8659	-0.113461
5.4	-0.103425	-2.212386	0.811433	-0.352566	0.057747	5.10964	5.8144	-0.103717
5.5	-0.061487	-2.219981	0.811818	-0.352919	0.057897	5.07636	5.69118	-0.137117
5.6	-0.009422	-2.243117	0.812344	-0.352939	0.057998	5.13775	5.68337	-0.186774
5.7	0.019662	-2.249816	0.813021	-0.352331	0.058226	5.15106	5.70093	-0.18974
5.8	0.051089	-2.264681	0.813446	-0.35225	0.058387	5.14432	5.70296	-0.230023
5.9	0.05151	-2.272951	0.813634	-0.351678	0.058675	5.1177	5.78197	-0.237608
6.0	0.060137	-2.306867	0.813646	-0.351461	0.058902	5.10754	5.79085	-0.223575
6.1	0.032266	-2.328357	0.813536	-0.351862	0.059127	5.06927	5.78197	-0.186544
6.2	-0.009992	-2.350195	0.813555	-0.352112	0.059269	5.05674	5.7886	-0.134806
6.3	-0.048282	-2.373145	0.813714	-0.352654	0.059466	5.10167	5.7855	-0.120103
6.4	-0.087847	-2.391597	0.814011	-0.353463	0.059595	5.09957	5.79021	-0.12923
6.5	-0.108938	-2.404553	0.814299	-0.353715	0.059743	5.11367	5.73636	-0.164637
6.6	-0.100586	-2.433966	0.814531	-0.354069	0.059891	5.13223	5.7795	-0.171731
6.7	-0.064938	-2.476768	0.81469	-0.354014	0.060124	5.0979	5.6884	-0.176083
6.8	0.007758	-2.527769	0.814776	-0.353728	0.060411	5.1078	5.67919	-0.178376
6.9	0.043395	-2.56207	0.814735	-0.353717	0.060788	5.18776	5.86772	-0.19801
7.0	0.089665	-2.598717	0.814768	-0.353057	0.06112	5.12864	5.85284	-0.202623
7.1	0.09411	-2.620856	0.81467	-0.352711	0.061337	5.04799	5.74974	-0.189472
7.2	0.045495	-2.637021	0.814631	-0.3524	0.061647	5.05885	5.7445	-0.202067
7.3	-0.034018	-2.654135	0.814648	-0.35171	0.06193	5.05779	5.72576	-0.176525
7.4	-0.102835	-2.683925	0.814575	-0.351756	0.062029	5.09055	5.78486	-0.148426
7.5	-0.143723	-2.702037	0.814445	-0.351916	0.062095	5.1395	5.78689	-0.148499
7.6	-0.124557	-2.722414	0.814262	-0.352053	0.062228	5.17138	5.90529	-0.153142
7.7	-0.075082	-2.735188	0.813727	-0.352909	0.062506	5.1797	5.92874	-0.144659
7.8	0.030538	-2.77322	0.813323	-0.352791	0.062885	5.15947	5.84288	-0.126508
7.9	0.105447	-2.799454	0.812955	-0.352622	0.063192	5.09642	5.68776	-0.140221
8.0	0.142703	-2.82317	0.812495	-0.352653	0.06343	5.13845	5.75253	-0.15594
8.1	0.111016	-2.827032	0.812201	-0.352135	0.063429	5.13504	5.76259	-0.18469
8.2	0.044573	-2.827211	0.811878	-0.352174	0.063348	5.10666	5.73636	-0.21378
8.3	-0.022487	-2.825964	0.811628	-0.35243	0.063292	5.11682	5.76933	-0.229192
8.4	-0.077142	-2.825529	0.811394	-0.352213	0.063441	5.11743	5.82778	-0.253523
8.5	-0.103051	-2.833755	0.810904	-0.352833	0.063619	5.10973	5.81515	-0.225341
8.6	-0.067333	-2.854967	0.810171	-0.353123	0.06379	5.08669	5.75702	-0.194715
8.7	0.001706	-2.873463	0.809393	-0.353167	0.064109	5.08669	5.75263	-0.161918
8.8	0.067114	-2.881514	0.808485	-0.353679	0.064292	5.12847	5.75445	-0.154826
8.9	0.10096	-2.878273	0.80788	-0.353507	0.064644	5.11218	5.67106	-0.132537
9.0	0.097316	-2.859199	0.807303	-0.353213	0.064982	5.1233	5.6748	-0.135776
9.1	0.047851	-2.844096	0.80683	-0.353134	0.065285	5.13915	5.76398	-0.156952
9.2	0.005709	-2.844432	0.806417	-0.352236	0.065548	5.15317	5.78432	-0.169859
9.3	-0.070447	-2.863562	0.805959	-0.351789	0.065918	5.1501	5.7794	-0.190661
9.4	-0.160933	-2.858049	0.805391	-0.351664	0.066019	5.0838	5.73219	-0.22021
9.5	-0.170206	-2.864081	0.805012	-0.350961	0.066114	5.10815	5.78143	-0.23335
9.6	-0.185328	-2.834884	0.804383	-0.351406	0.065937	5.09572	5.78925	-0.213911
9.7	-0.117002	-2.787396	0.803726	-0.351396	0.065887	5.07312	5.73293	-0.202315
9.8	0.007967	-2.763009	0.803099	-0.351474	0.066047	5.09589	5.70746	-0.171936
9.9	0.12631	-2.746758	0.802328	-0.3521	0.066417	5.09712	5.71227	-0.124095
10.0	0.195844	-2.75467	0.801737	-0.352208	0.066693	5.12024	5.70714	-0.13782
10.1	0.182501	-2.753972	0.801245	-0.352166	0.066904	5.16385	5.74942	-0.144472
10.2	0.07666	-2.735713	0.800663	-0.352723	0.06678	5.13731	5.68369	-0.188011
10.3	-0.048576	-2.702425	0.80031	-0.352275	0.066596	5.12777	5.75745	-0.185913
10.4	-0.141587	-2.647773	0.799558	-0.352775	0.066373	5.08004	5.69964	-0.168825
10.5	-0.20267	-2.581459	0.79889	-0.352783	0.066181	5.09405	5.76644	-0.160221
10.6	-0.145763	-2.537747	0.798331	-0.352399	0.066079	5.12829	5.82746	-0.159266
10.7	-0.058377	-2.530328	0.797779	-0.352545	0.066116	5.09081	5.74278	-0.159947
10.8	0.048979	-2.518099	0.797634	-0.352052	0.066123	5.12444	5.75124	-0.180271
10.9	0.134215	-2.472876	0.79755	-0.351467	0.066231	5.1501	5.6672	-0.187242
11.0	0.153058	-2.426106	0.797348	-0.351614	0.066374	5.16499	5.72887	-0.18474
11.1	0.110757	-2.349452	0.797283	-0.351288	0.066342	5.20247	5.8979	-0.189271
11.2	0.013995	-2.273846	0.797091	-0.351465	0.066121	5.14756	5.77576	-0.206963
11.3	-0.150246	-2.210058	0.796757	-0.352158	0.065674	5.10114	5.74653	-0.153761
11.4	-0.229799	-2.156253	0.796751	-0.352059	0.065212	5.10132	5.76709	-0.131903
11.5	-0.252476	-2.104793	0.796475	-0.352808	0.064954	5.11787	5.76141	-0.124146
11.6	-0.188737	-2.04959	0.796396	-0.35278	0.064989	5.12575	5.75981	-0.115059
11.7	-0.085742	-1.987715	0.796591	-0.35247	0.064974	5.15833	5.8493	-0.117286
11.8	0.018289	-1.851207	0.796329	-0.352602	0.064971	5.14625	5.7825	-0.200934
11.9	0.131304	-1.787348	0.796639	-0.35211	0.064727	5.12304	5.63198	-0.218203
12.0	0.142711	-1.71254	0.797026	-0.351774	0.064643	5.14134	5.65222	-0.23302
12.1	0.104442	-1.617678	0.797258	-0.352192	0.064467	5.11253	5.56304	-0.25433
12.2	0.089524	-1.568356	0.797746	-0.35136	0.064369	5.12085	5.65318	-0.241185
12.3	0.004945	-1.490131	0.798053	-0.351672	0.064222	5.12059	5.72748	-0.228618
12.4	-0.076628	-1.435493	0.798246	-0.351691	0.064165	5.07548	5.74964	-0.189592
12.5	-0.088528	-1.38586	0.798519	-0.351403	0.064104	5.07522	5.80391	-0.166458
12.6	-0.118805	-1.305584	0.798685	-0.352055	0.064067	5.05499	5.69868	-0.164596
12.7	-0.060848	-1.232584	0.798914	-0.352375	0.063939	5.11393	5.76591	-0.159572
12.8	0.031146	-1.185887	0.799407	-0.352192	0.0639	5.1395	5.71249	-0.152587
12.9	0.052533	-1.110721	0.799583	-0.352941	0.063548	5.20335	5.82639	-0.190838
13.0	0.10956	-1.084384	0.80022	-0.352287	0.063521	5.21403	5.85647	-0.223348
13.1	0.117279	-1.057671	0.800845	-0.351966	0.063558	5.17882	5.72234	-0.263864
13.2	0.061297	-1.011688	0.801532	-0.351836	0.063508	5.21062	5.81719	-0.272928
13.3	0.002271	-0.959968	0.802242	-0.351117	0.063371	5.10044	5.69333	-0.255458
13.4	-0.057902	-0.903456	0.802831	-0.3513	0.063373	5.05666	5.70414	-0.214973
13.5	-0.084431	-0.886044	0.803099	-0.351369	0.063372	5.08214	5.78593	-0.164778
13.6	-0.074298	-0.886548	0.803245	-0.35137	0.063487	5.062	5.75327	-0.150699
13.7	-0.081242	-0.889745	0.803274	-0.351868	0.063684	5.09519	5.7172	-0.129928
13.8	-0.089691	-0.899693	0.803436	-0.351896	0.063801	5.13723	5.73989	-0.137237
13.9	-0.069493	-0.93449	0.803943	-0.351766	0.063859	5.23093	5.86365	-0.140426
14.0	-0.082053	-0.953236	0.804467	-0.352185	0.064024	5.2093	5.75831	-0.168156
14.1	-0.063504	-0.954568	0.80498	-0.351484	0.064046	5.15702	5.72169	-0.238064
14.2	-0.063853	-0.979293	0.805496	-0.35151	0.06409	5.15676	5.81451	-0.255219
14.3	-0.058315	-1.026535	0.805805	-0.351556	0.063969	5.10929	5.87607	-0.266414
14.4	-0.034862	-1.076453	0.806049	-0.351097	0.063822	5.08862	5.84994	-0.243077
14.5	0.008107	-1.145944	0.806101	-0.351262	0.063791	5.07207	5.74032	-0.23824
14.6	0.017556	-1.216478	0.806093	-0.35152	0.063952	5.08109	5.67952	-0.174571
14.7	0.02224	-1.268993	0.806144	-0.351434	0.064048	5.09116	5.7248	-0.156066
14.8	0.000404	-1.338668	0.806181	-0.352118	0.064127	5.09125	5.66913	-0.159379
14.9	-0.027027	-1.413735	0.806362	-0.352126	0.064006	5.1304	5.70949	-0.147068
15.0	-0.0735	-1.506098	0.806621	-0.352219	0.063918	5.10544	5.67331	-0.162203
15.1	-0.094055	-1.605527	0.806712	-0.35246	0.063842	5.13688	5.7157	-0.180043
15.2	-0.093033	-1.691726	0.80665	-0.351714	0.063754	5.14047	5.77972	-0.191028
15.3	-0.049433	-1.757509	0.806529	-0.351554	0.06384	5.1332	5.71334	-0.209567
15.4	0.004257	-1.847562	0.806349	-0.351372	0.063882	5.09554	5.70028	-0.204991
15.5	0.064487	-1.936466	0.806031	-0.351089	0.063712	5.09318	5.74493	-0.208395
15.6	0.089816	-2.039535	0.805838	-0.351405	0.063843	5.13854	5.81826	-0.196832
15.7	0.057405	-2.115286	0.80567	-0.351593	0.063819	5.09501	5.71163	-0.209586
15.8	0.007812	-2.173254	0.805593	-0.351366	0.063697	5.1036	5.68444	-0.228653
15.9	-0.067421	-2.23859	0.805568	-0.352041	0.063427	5.10938	5.68219	-0.250447
16.0	-0.104038	-2.304149	0.805634	-0.351709	0.063171	5.09764	5.6672	-0.249407
16.1	-0.105849	-2.379946	0.805526	-0.351978	0.062929	5.09186	5.75649	-0.288028
16.200001	-0.118473	-2.447503	0.8056	-0.351799	0.062753	5.11288	5.76023	-0.303466
16.299999	-0.053301	-2.510281	0.805861	-0.351209	0.062484	5.12829	5.7097	-0.320014
16.4	-0.016869	-2.547975	0.80609	-0.350943	0.062251	5.13653	5.73893	-0.297614
16.5	0.012946	-2.579301	0.806229	-0.351039	0.06188	5.12934	5.73326	-0.263137
16.6	0.007764	-2.602706	0.806366	-0.35067	0.061477	5.09318	5.68701	-0.234754
16.700001	0.027668	-2.625162	0.806362	-0.351289	0.061075	5.13127	5.76377	-0.20033
16.799999	0.013062	-2.633501	0.806537	-0.351231	0.060757	5.11306	5.7293	-0.191212
16.9	0.002093	-2.640006	0.806704	-0.351455	0.06041	5.13731	5.82725	-0.172739
17.0	0.009274	-2.713571	0.807136	-0.351751	0.060325	5.1402	5.81098	-0.128711
17.1	-0.018	-2.71965	0.807518	-0.351388	0.060029	5.08923	5.70863	-0.151526
17.200001	-0.052241	-2.724092	0.807753	-0.351359	0.05969	5.07802	5.68958	-0.180731
17.299999	-0.085701	-2.723117	0.807985	-0.351195	0.059202	5.10509	5.75477	-0.196098
17.4	-0.081415	-2.725719	0.808216	-0.350607	0.058695	5.11297	5.71003	-0.177766
17.5	-0.068769	-2.687046	0.808094	-0.350513	0.058161	5.12619	5.68979	-0.178568
17.6	-0.002718	-2.675883	0.807911	-0.350465	0.057609	5.1769	5.77522	-0.12999
17.700001	0.041499	-2.64876	0.807734	-0.350246	0.057324	5.15527	5.75873	-0.120559
17.799999	0.06121	-2.598167	0.807395	-0.350965	0.056918	5.14844	5.68519	-0.135478
17.9	0.071667	-2.560985	0.807378	-0.350978	0.056489	5.09475	5.64665	-0.147772
18.0	0.093912	-2.550967	0.807443	-0.35153	0.056113	5.09966	5.7354	-0.156587
18.1	0.03826	-2.515324	0.807415	-0.351922	0.055838	5.10666	5.78389	-0.191161
18.200001	-0.018783	-2.500408	0.807396	-0.351638	0.055494	5.11341	5.81858	-0.177822
18.299999	-0.098814	-2.459121	0.807145	-0.351656	0.055063	5.11656	5.74921	-0.170234
18.4	-0.159428	-2.390449	0.806601	-0.351857	0.05443	5.16709	5.83239	-0.166809
18.5	-0.148943	-2.344153	0.806094	-0.351555	0.053883	5.2171	5.87671	-0.110865
18.6	-0.126932	-2.289312	0.805271	-0.352012	0.053363	5.15824	5.74214	-0.098235
18.700001	-0.047894	-2.248435	0.804647	-0.351847	0.052843	5.12908	5.68133	-0.068145
18.799999	0.022668	-2.202902	0.80416	-0.351714	0.052435	5.15211	5.74899	-0.080243
18.9	0.081081	-2.169173	0.803544	-0.351868	0.052145	5.14739	5.74803	-0.111218
19.0	0.086416	-2.124533	0.803157	-0.351227	0.051583	5.15711	5.86119	-0.154881
19.1	0.043907	-2.077744	0.802574	-0.350826	0.05105	5.1353	5.88153	-0.187684
19.200001	-0.083944	-1.995345	0.801847	-0.350743	0.050396	5.12102	5.74364	-0.22883
19.299999	-0.067715	-1.890312	0.801188	-0.3496	0.049857	5.12602	5.74557	-0.261195
19.4	-0.113343	-1.83891	0.800543	-0.349524	0.04936	5.09466	5.69504	-0.249604
19.5	-0.078224	-1.788872	0.79998	-0.349127	0.049133	5.13766	5.78507	-0.239817
19.6	0.033379	-1.761795	0.799387	-0.348706	0.048851	5.11603	5.72833	-0.198677
19.700001	0.086864	-1.707407	0.79865	-0.349336	0.048842	5.14178	5.66774	-0.170511
19.799999	0.128041	-1.677728	0.797936	-0.349814	0.048629	5.14747	5.7339	-0.10987
19.9	0.112923	-1.627571	0.797394	-0.350478	0.048521	5.11376	5.6686	-0.084096
20.0	0.061405	-1.581609	0.796572	-0.351625	0.048172	5.09817	5.59291	-0.111755
20.1	0.002559	-1.55659	0.795849	-0.351653	0.047884	5.09922	5.71045	-0.105068
20.200001	-0.112787	-1.502764	0.795035	-0.35205	0.047368	5.13469	5.78154	-0.105466
20.299999	-0.165706	-1.493042	0.794239	-0.352053	0.046938	5.13968	5.78753	-0.14482
20.4	-0.10873	-1.470881	0.79372	-0.351309	0.046468	5.13994	5.82768	-0.150036
20.5	-0.065381	-1.426551	0.792865	-0.351601	0.046159	5.12584	5.74749	-0.19548
20.6	0.025521	-1.407138	0.792201	-0.351477	0.045982	5.09335	5.74739	-0.203838
20.700001	0.110926	-1.381016	0.791777	-0.351045	0.045863	5.09449	5.73454	-0.210404
20.799999	0.124477	-1.374174	0.791287	-0.351391	0.045654	5.11778	5.72491	-0.227079
20.9	0.107106	-1.346907	0.790654	-0.350952	0.045241	5.10736	5.74749	-0.2308
21.0	0.044242	-1.339909	0.789888	-0.350874	0.044818	5.1642	5.78047	-0.20555
21.1	-0.022202	-1.3262	0.788969	-0.351169	0.044614	5.13004	5.74856	-0.193871
21.200001	-0.047907	-1.32833	0.788258	-0.350915	0.044355	5.08792	5.72094	-0.170714
21.299999	-0.085872	-1.334902	0.787401	-0.351519	0.044351	5.0683	5.69011	-0.125482
21.4	-0.093868	-1.357829	0.786673	-0.352153	0.044288	5.06559	5.76419	-0.120805
21.5	-0.061225	-1.369272	0.786257	-0.351807	0.044305	5.08512	5.80348	-0.127259
21.6	-0.056159	-1.35927	0.78548	-0.352239	0.044199	5.09177	5.80273	-0.171788
21.700001	-0.018562	-1.372564	0.785078	-0.351513	0.044096	5.12733	5.83763	-0.184642
21.799999	0.018677	-1.386562	0.784427	-0.351351	0.043745	5.14248	5.72748	-0.202668
21.9	0.032545	-1.411506	0.783838	-0.351489	0.043838	5.12313	5.75692	-0.197188
22.0	0.067504	-1.455009	0.783279	-0.351293	0.043885	5.14476	5.86247	-0.204947
22.1	0.051691	-1.503754	0.782939	-0.3512	0.044227	5.11314	5.81804	-0.203775
22.200001	0.004624	-1.530715	0.782395	-0.351716	0.044423	5.09598	5.79535	-0.209367
22.299999	-0.043216	-1.57527	0.782153	-0.351166	0.044498	5.09309	5.8751	-0.218939
22.4	-0.132998	-1.57123	0.781554	-0.351817	0.044135	5.11954	5.91311	-0.199943
22.5	-0.142522	-1.603799	0.781075	-0.351599	0.044029	5.069	5.7445	-0.185053
22.6	-0.091977	-1.64909	0.780761	-0.35121	0.043973	5.09177	5.74771	-0.201913
22.700001	-0.028035	-1.711516	0.780493	-0.351307	0.044331	5.11297	5.72394	-0.221327
22.799999	0.089748	-1.796871	0.780515	-0.350586	0.044692	5.11411	5.67213	-0.227112
22.9	0.093154	-1.930176	0.780667	-0.350573	0.04489	5.09405	5.69236	-0.207405
23.0	0.083881	-2.002004	0.780473	-0.350778	0.045141	5.09633	5.78421	-0.195296
23.1	0.042158	-2.040331	0.780477	-0.350391	0.045207	5.06506	5.8265	-0.175633
23.200001	0.000207	-2.07322	0.780339	-0.350627	0.045272	5.04466	5.7916	-0.155323
23.299999	-0.056222	-2.114285	0.780309	-0.351025	0.045259	5.02119	5.7628	-0.137095
23.4	-0.055681	-2.171167	0.780423	-0.350763	0.045545	5.03853	5.77062	-0.17005
23.5	-0.027095	-2.242753	0.780469	-0.351286	0.045839	5.05797	5.73979	-0.187206
23.6	-0.005882	-2.328019	0.780972	-0.351244	0.046448	5.08634	5.72191	-0.220757
23.700001	0.019478	-2.399252	0.781477	-0.351147	0.046837	5.05079	5.65339	-0.238566
23.799999	0.056376	-2.479266	0.78208	-0.351429	0.047279	5.08039	5.78132	-0.256256
23.9	0.07115	-2.566924	0.782768	-0.351081	0.047536	5.05937	5.74118	-0.264351
24.0	0.049264	-2.613052	0.783197	-0.350988	0.047925	5.0838	5.80787	-0.240163
24.1	0.024835	-2.660294	0.783231	-0.351301	0.048203	5.0824	5.75435	-0.235867
24.200001	0.003306	-2.712975	0.783394	-0.351366	0.048407	5.08486	5.81601	-0.206787
24.299999	-0.00985	-2.775593	0.783625	-0.352323	0.048696	5.11428	5.87949	-0.125653
24.4	-0.013273	-2.840611	0.78389	-0.352979	0.049022	5.03529	5.69761	-0.092671
24.5	0.030653	-2.894048	0.784364	-0.353363	0.049342	5.04983	5.83977	-0.104541
24.6	0.03779	-2.958868	0.784938	-0.353891	0.049864	5.031	5.81547	-0.168567
24.700001	0.060981	-3.014706	0.785714	-0.353609	0.050161	5.0401	5.78882	-0.232216
24.799999	0.049247	-3.044532	0.786491	-0.353185	0.050388	5.06874	5.75156	-0.301962
24.9	0.032303	-3.082548	0.787202	-0.353087	0.050738	5.05018	5.68133	-0.321365
25.0	-0.000645	-3.105239	0.787997	-0.352387	0.05114	5.0923	5.69654	-0.303871
25.1	-0.044982	-3.12253	0.788618	-0.352237	0.0515	5.11402	5.74749	-0.280078
25.200001	-0.056067	-3.118936	0.789257	-0.352339	0.051659	5.06419	5.737	-0.257853
25.299999	-0.071623	-3.127173	0.789993	-0.352051	0.051788	5.01523	5.74482	-0.239401
25.4	-0.090559	-3.130924	0.790689	-0.35239	0.051917	5.01909	5.74182	-0.2319
25.5	-0.083819	-3.124606	0.791736	-0.352245	0.051996	5.05709	5.7961	-0.233678
25.6	-0.073122	-3.115261	0.793007	-0.351685	0.052086	5.04755	5.74396	-0.229852
25.700001	0.009656	-3.118198	0.794502	-0.351543	0.052117	5.08599	5.78443	-0.276426
25.799999	0.043592	-3.085153	0.796175	-0.350709	0.052313	5.07706	5.67555	-0.292087
25.9	0.089019	-3.066669	0.797743	-0.349801	0.052655	5.08284	5.655	-0.303409
26.0	0.123167	-3.019934	0.799047	-0.349229	0.053168	5.06515	5.7097	-0.261784
26.1	0.095311	-2.970611	0.80042	-0.348475	0.053687	5.0881	5.7233	-0.226891
26.200001	0.072902	-2.946609	0.801616	-0.348592	0.054057	5.1254	5.82297	-0.165384
26.299999	-0.021874	-2.875884	0.802836	-0.349241	0.054395	5.08459	5.77726	-0.152838
26.4	-0.091391	-2.82335	0.804213	-0.349893	0.054633	5.05464	5.73015	-0.137208
26.5	-0.135705	-2.777605	0.805463	-0.351191	0.054882	5.03213	5.71045	-0.107643
26.6	-0.105261	-2.709306	0.806536	-0.352244	0.055243	5.09966	5.79074	-0.072551
26.700001	-0.046996	-2.634441	0.807362	-0.35341	0.055557	5.11104	5.77469	-0.065652
26.799999	0.021422	-2.590514	0.807693	-0.354622	0.055957	5.07873	5.66667	-0.049708
26.9	0.119821	-2.550654	0.807823	-0.355329	0.056339	5.09326	5.75467	0.000621
27.0	0.161402	-2.502584	0.807718	-0.355843	0.056851	5.12575	5.77982	-0.025857
27.1	0.161527	-2.456887	0.807577	-0.356081	0.057374	5.15264	5.87874	-0.049301
27.200001	0.09891	-2.404891	0.807454	-0.355925	0.057774	5.09904	5.73004	-0.077061
27.299999	-0.001673	-2.345703	0.807084	-0.356079	0.05808	5.09186	5.74321	-0.098116
27.4	-0.112405	-2.274334	0.806667	-0.356096	0.058207	5.09563	5.73668	-0.13629
27.5	-0.196163	-2.209224	0.806231	-0.355604	0.05826	5.09703	5.70135	-0.165834
27.6	-0.186416	-2.162061	0.805683	-0.355785	0.05846	5.10088	5.72426	-0.193722
27.700001	-0.107151	-2.110816	0.805072	-0.35545	0.058763	5.08652	5.70371	-0.235191
27.799999	0.050814	-2.019269	0.804311	-0.354512	0.059362	5.06576	5.62545	-0.301014
27.9	0.090345	-1.97228	0.804019	-0.353656	0.05983	5.09134	5.73261	-0.327989
28.0	0.145294	-1.945493	0.804097	-0.351995	0.060236	5.18566	5.87392	-0.366542
28.1	0.105426	-1.893176	0.804598	-0.350545	0.060599	5.15159	5.79653	-0.425113
28.200001	0.000141	-1.827654	0.805095	-0.349268	0.06093	5.14266	5.84127	-0.444833
28.299999	-0.017926	-1.806479	0.806003	-0.347646	0.061438	5.0937	5.72662	-0.435804
28.4	-0.084135	-1.754203	0.806902	-0.346736	0.062072	5.08363	5.72062	-0.382793
28.5	-0.111623	-1.731414	0.807923	-0.346095	0.062846	5.09204	5.71334	-0.336279
28.6	-0.097677	-1.709563	0.809061	-0.345335	0.063484	5.1071	5.74921	-0.271823
28.700001	-0.108369	-1.682481	0.809912	-0.345848	0.064058	5.11945	5.76933	-0.192733
28.799999	-0.086914	-1.643569	0.810751	-0.346077	0.064656	5.15641	5.82564	-0.116127
28.9	-0.04529	-1.620194	0.811144	-0.347247	0.065178	5.13416	5.78411	-0.021768
29.0	-0.026047	-1.596051	0.811161	-0.348884	0.06568	5.117	5.6535	0.104499
29.1	0.02465	-1.587186	0.810881	-0.350306	0.066242	5.08284	5.59837	0.167066
29.200001	0.036104	-1.587786	0.810183	-0.352095	0.066698	5.10561	5.64975	0.206653
29.299999	0.015582	-1.599716	0.808784	-0.354191	0.066967	5.12856	5.74546	0.247399
29.4	-0.000361	-1.584829	0.807171	-0.355532	0.067408	5.13066	5.80177	0.231681
29.5	-0.030716	-1.570546	0.804794	-0.357718	0.067676	5.15614	5.94715	0.18838
29.6	-0.017523	-1.565674	0.802118	-0.35906	0.067951	5.11437	5.86686	0.156923
29.700001	0.026285	-1.540926	0.799217	-0.360061	0.068441	5.07785	5.71388	0.058061
29.799999	0.038903	-1.532258	0.796043	-0.36114	0.068844	5.08004	5.6929	-0.047378
29.9	0.076783	-1.531337	0.793291	-0.360815	0.06963	5.15789	5.74931	-0.179102
30.0	0.112559	-1.558641	0.790531	-0.360175	0.070172	5.16595	5.71003	-0.310162
30.1	0.099905	-1.583134	0.788011	-0.359093	0.070824	5.12497	5.69311	-0.393985
30.200001	0.018396	-1.584979	0.785974	-0.356982	0.071375	5.15711	5.75242	-0.479269
30.299999	-0.066572	-1.579438	0.784083	-0.355041	0.0717	5.14625	5.8538	-0.580142
30.4	-0.131656	-1.567441	0.782899	-0.352603	0.071814	5.08091	5.73807	-0.60257
30.5	-0.142278	-1.56598	0.78233	-0.349794	0.071976	5.14082	5.84738	-0.617056
30.6	-0.130757	-1.56179	0.781987	-0.347514	0.072196	5.32175	6.19551	-0.587903
30.700001	-0.041946	-1.574224	0.782273	-0.345023	0.072675	5.3214	6.12721	-0.549708
30.799999	0.065276	-1.604639	0.782856	-0.343251	0.073231	5.14108	5.73807	-0.46573
30.9	0.1582	-1.636401	0.783785	-0.342137	0.073837	5.10841	5.63712	-0.372902
31.0	0.1838	-1.658828	0.785028	-0.341286	0.074468	5.11446	5.65982	-0.265099
31.1	0.139278	-1.672259	0.786357	-0.341649	0.074957	5.1304	5.67116	-0.164255
31.200001	0.055685	-1.682272	0.787417	-0.342793	0.075441	5.1353	5.73732	-0.054629
31.299999	-0.073834	-1.746636	0.788028	-0.344447	0.075699	5.19678	5.88142	0.134345
31.4	-0.180769	-1.747511	0.787682	-0.347538	0.075984	5.14055	5.74203	0.264317
31.5	-0.232462	-1.755708	0.786639	-0.35073	0.076273	5.09747	5.70189	0.367702
31.6	-0.186513	-1.790141	0.784889	-0.354376	0.076536	5.05815	5.64344	0.484012
31.700001	-0.111951	-1.830004	0.782321	-0.358554	0.076746	5.08048	5.64365	0.504259
31.799999	-0.007761	-1.860039	0.779387	-0.361862	0.077028	5.12724	5.68283	0.49493
31.9	0.072203	-1.894113	0.775796	-0.364866	0.077286	5.11866	5.67074	0.396371
32.0	0.147187	-1.938519	0.771815	-0.367221	0.077325	5.18907	5.81783	0.250027
32.099998	0.132078	-1.972864	0.767923	-0.367629	0.077515	5.11735	5.67534	0.050841
32.200001	0.064633	-1.990927	0.763986	-0.367543	0.077548	5.11647	5.61614	-0.139158
32.299999	-0.010025	-2.00413	0.760379	-0.366088	0.077468	5.14984	5.69707	-0.345311
32.400002	-0.103765	-2.012441	0.757141	-0.363351	0.077401	5.09501	5.66945	-0.554793
32.5	-0.131419	-2.040623	0.754356	-0.360405	0.07753	5.1508	5.78336	-0.694748
32.599998	-0.144637	-2.057281	0.752233	-0.356575	0.077666	5.15019	5.78871	-0.804757
32.700001	-0.072892	-2.091946	0.75104	-0.352475	0.077807	5.12698	5.72512	-0.845342
32.799999	0.008042	-2.058603	0.750648	-0.348706	0.078085	5.148	5.7491	-0.921155
32.900002	0.024205	-2.124641	0.751838	-0.344914	0.078119	5.19126	5.73882	-0.846973
33.0	0.020073	-2.115158	0.753398	-0.341815	0.078189	5.18513	5.65661	-0.777498
33.099998	0.023198	-2.107118	0.755444	-0.339638	0.078297	5.18023	5.69654	-0.643087
33.200001	0.03564	-2.099071	0.757834	-0.337951	0.078223	5.19433	5.74803	-0.471948
33.299999	-0.009503	-2.106291	0.760174	-0.338055	0.078399	5.13635	5.6823	-0.294133
33.400002	-0.06275	-2.139503	0.76229	-0.339068	0.078438	5.0916	5.72855	-0.057423
33.5	-0.096226	-2.150303	0.764115	-0.340946	0.078311	5.09239	5.75124	0.180508
33.599998	-0.089987	-2.157701	0.765092	-0.344529	0.078073	5.06454	5.63445	0.361979
33.700001	-0.088075	-2.146514	0.765458	-0.348458	0.077663	5.09177	5.62235	0.544651
33.799999	-0.079635	-2.102592	0.764834	-0.352963	0.07729	5.09782	5.62267	0.633103
33.900002	-0.010357	-2.093497	0.76332	-0.35788	0.077145	5.10036	5.61582	0.695141
34.0	0.101373	-2.088968	0.761065	-0.361969	0.076922	5.12278	5.58113	0.619338
34.099998	0.122552	-2.088603	0.758213	-0.365708	0.076875	5.13845	5.72608	0.537699
34.200001	0.131324	-2.084036	0.754709	-0.368406	0.076695	5.11025	5.56636	0.320433
34.299999	0.055358	-2.074581	0.750991	-0.369234	0.076285	5.07111	5.54077	0.107565
34.400002	-0.004231	-2.063809	0.747087	-0.369346	0.07599	5.11621	5.71634	-0.144392
34.5	-0.108817	-2.009553	0.743448	-0.367515	0.075464	5.1113	5.74803	-0.352692
34.599998	-0.165368	-1.954901	0.740523	-0.364564	0.075083	5.11691	5.7354	-0.592849
34.700001	-0.197337	-1.908987	0.738433	-0.361068	0.07471	5.17471	5.81397	-0.786005
34.799999	-0.106277	-1.832911	0.737163	-0.356431	0.074301	5.21447	5.79995	-0.982058
34.900002	-0.035481	-1.796959	0.737358	-0.352146	0.073982	5.1649	5.61186	-1.102007
35.0	0.051211	-1.760685	0.738512	-0.348173	0.073801	5.19599	5.69675	-1.135905
35.099998	0.119381	-1.727372	0.740448	-0.344196	0.073461	5.21333	5.79802	-1.037891
35.200001	0.133213	-1.653724	0.742921	-0.341502	0.073107	5.2213	5.82564	-0.910226
35.299999	0.101827	-1.596619	0.745977	-0.339531	0.072678	5.15518	5.73004	-0.673248
35.400002	0.036101	-1.554722	0.749271	-0.338418	0.072203	5.18636	5.84277	-0.415202
35.5	-0.055514	-1.571904	0.752732	-0.33907	0.071759	5.1924	5.76976	-0.068193
35.599998	-0.067227	-1.533985	0.755679	-0.340383	0.071488	5.12803	5.67652	0.200723
35.700001	-0.057676	-1.519731	0.757936	-0.342889	0.071273	5.14169	5.71645	0.434176
35.799999	-0.049858	-1.47778	0.759261	-0.346398	0.071096	5.11927	5.65671	0.58607
35.900002	-0.040957	-1.446144	0.759889	-0.350037	0.070755	5.1085	5.67116	0.700871
36.0	-0.019559	-1.441962	0.759417	-0.354467	0.070343	5.1127	5.66795	0.760759
36.099998	-0.018198	-1.437624	0.758124	-0.358891	0.069808	5.15387	5.72812	0.741064
36.200001	0.00734	-1.424531	0.756267	-0.362449	0.0693	5.10841	5.60779	0.622232
36.299999	-0.000146	-1.413821	0.753454	-0.365522	0.068765	5.09861	5.61882	0.418044
36.400002	-0.001228	-1.424231	0.750665	-0.367428	0.06825	5.07531	5.59291	0.190929
36.5	-0.018852	-1.359872	0.747514	-0.367428	0.067769	5.12435	5.6869	-0.165345
36.599998	-0.024558	-1.377103	0.7449	-0.366137	0.06726	5.14887	5.80712	-0.451614
36.700001	-0.081122	-1.360143	0.743129	-0.362788	0.066662	5.08783	5.67577	-0.721114
36.799999	-0.088603	-1.347877	0.742069	-0.358863	0.065908	5.16297	5.80445	-0.922529
36.900002	-0.075447	-1.326244	0.741877	-0.354749	0.06552	5.15124	5.72458	-1.079949
37.0	-0.003359	-1.328177	0.742714	-0.349972	0.065132	5.20282	5.80359	-1.123871
37.099998	0.041226	-1.329217	0.74438	-0.346142	0.064887	5.22349	5.77115	-1.083045
37.200001	0.047389	-1.349798	0.746731	-0.343113	0.064722	5.20632	5.68594	-0.933723
37.299999	0.064038	-1.386584	0.749643	-0.341019	0.064361	5.25143	5.92103	-0.717567
37.400002	-0.010348	-1.389141	0.752514	-0.341177	0.06393	5.22051	5.94908	-0.409754
37.5	-0.076776	-1.407993	0.754906	-0.342033	0.063262	5.1367	5.7354	-0.066069
37.599998	-0.162342	-1.46341	0.757092	-0.344139	0.062537	5.10368	5.75617	0.27531
37.700001	-0.145423	-1.464294	0.758404	-0.347288	0.061932	5.11682	5.76783	0.555718
37.799999	-0.069023	-1.4841	0.758962	-0.350675	0.061515	5.1388	5.75692	0.712442
37.900002	0.046138	-1.532474	0.759111	-0.354302	0.061159	5.15711	5.85219	0.809132
38.0	0.103953	-1.572599	0.758326	-0.358014	0.06086	5.11542	5.62535	0.767868
38.099998	0.123232	-1.613775	0.756863	-0.360864	0.060433	5.09922	5.64622	0.631438
38.200001	0.105722	-1.659948	0.754555	-0.363363	0.059838	5.05823	5.61892	0.447404
38.299999	0.005211	-1.69978	0.752032	-0.364624	0.059213	5.01707	5.54013	0.209421
38.400002	-0.065629	-1.731802	0.749619	-0.364504	0.058552	5.00682	5.58327	-0.081105
38.5	-0.11931	-1.743212	0.747428	-0.363521	0.057858	5.05359	5.57332	-0.3588
38.599998	-0.116932	-1.702585	0.745849	-0.3604	0.057272	5.11244	5.75156	-0.679206
38.700001	-0.066052	-1.712334	0.74535	-0.356761	0.05681	5.12251	5.831	-0.937952
38.799999	0.008572	-1.729241	0.74551	-0.352631	0.056448	5.12707	5.7536	-1.091941
38.900002	0.086699	-1.769201	0.74684	-0.347971	0.056466	5.12768	5.69664	-1.174653
39.0	0.121306	-1.801831	0.7488	-0.344262	0.056217	5.1896	5.8508	-1.089695
39.099998	0.114584	-1.840827	0.751598	-0.341313	0.055898	5.18128	5.86932	-0.979652
39.200001	0.063951	-1.858733	0.754797	-0.339496	0.055419	5.18732	5.83303	-0.734875
39.299999	-0.035854	-1.91909	0.757954	-0.339885	0.05484	5.19152	5.86151	-0.384051
39.400002	-0.076296	-1.897346	0.760608	-0.341357	0.054481	5.1804	5.79974	-0.044024
39.5	-0.091714	-1.901778	0.762543	-0.344372	0.054141	5.12295	5.78807	0.362184
39.599998	-0.058088	-1.92914	0.763354	-0.348913	0.053842	5.0648	5.78796	0.650179
39.700001	0.00461	-1.993702	0.763274	-0.353708	0.053668	5.07995	5.78518	0.900697
39.799999	0.019982	-2.069317	0.761954	-0.358835	0.053364	5.07137	5.69536	1.02458
39.900002	0.041345	-2.132321	0.759551	-0.3638	0.052767	5.0916	5.784	1.037341
40.0	0.082258	-2.183302	0.75645	-0.367346	0.0524	5.06611	5.63948	0.879301
40.099998	0.0704	-2.203665	0.752763	-0.370072	0.051881	5.09177	5.64644	0.609793
40.200001	0.045875	-2.208895	0.748753	-0.370946	0.051357	5.1106	5.70842	0.227441
40.299999	-0.03162	-2.251367	0.745047	-0.36979	0.05088	5.06541	5.61154	-0.143016
40.400002	-0.075849	-2.306685	0.742304	-0.36697	0.050616	5.05272	5.68401	-0.561011
40.5	-0.132768	-2.354933	0.740615	-0.362498	0.050104	5.03739	5.71463	-0.968922
40.599998	-0.100147	-2.39368	0.740257	-0.35696	0.049894	5.05149	5.74878	-1.284329
40.700001	-0.052007	-2.344535	0.740771	-0.350827	0.049588	5.05587	5.72491	-1.527772
40.799999	-0.006326	-2.351119	0.74294	-0.344227	0.049363	5.13162	5.80723	-1.598668
40.900002	-0.016916	-2.313116	0.745976	-0.338591	0.049182	5.1452	5.76473	-1.48623
41.0	0.003873	-2.311961	0.750053	-0.334132	0.0489	5.17024	5.75028	-1.21974
41.099998	0.006709	-2.375426	0.754864	-0.3312	0.048484	5.17269	5.71045	-0.858322
41.200001	0.015561	-2.419543	0.759553	-0.330876	0.048364	5.16376	5.71035	-0.428427
41.299999	0.042176	-2.459261	0.764024	-0.332745	0.048223	5.1635	5.74899	0.019103
41.400002	0.078606	-2.487231	0.767627	-0.336677	0.04822	5.10193	5.81494	0.474993
41.5	0.094713	-2.489986	0.769744	-0.343014	0.048353	5.07925	5.82703	0.880979
41.599998	0.095864	-2.489685	0.770116	-0.35021	0.048411	5.09799	5.8234	1.175246
41.700001	0.053591	-2.485035	0.768557	-0.357953	0.048222	5.12129	5.91396	1.376557
41.799999	-0.021106	-2.532543	0.765532	-0.365565	0.048074	5.07697	5.65083	1.441482
41.900002	-0.075054	-2.580167	0.761325	-0.371699	0.04762	5.06533	5.69482	1.291059
42.0	-0.076135	-2.643669	0.756303	-0.376294	0.047138	5.02959	5.61957	1.005884
42.099998	-0.055771	-2.68633	0.751113	-0.378292	0.046782	5.04965	5.68851	0.508762
42.200001	-0.011359	-2.725605	0.746189	-0.377472	0.046584	4.99999	5.6429	-0.000625
42.299999	0.04478	-2.735782	0.741995	-0.374225	0.046367	5.01646	5.65393	-0.55235
42.400002	0.098894	-2.750872	0.738625	-0.369079	0.04626	5.01103	5.67095	-1.090897
42.5	0.091186	-2.756423	0.736962	-0.362064	0.046187	5.05543	5.68187	-1.473993
42.599998	0.040817	-2.68531	0.736649	-0.354375	0.046075	5.06655	5.75595	-1.788581
42.700001	-0.067793	-2.653456	0.738269	-0.346249	0.045707	5.12794	5.82425	-1.888612
42.799999	-0.172321	-2.604303	0.741515	-0.339	0.045417	5.17217	5.82211	-1.81103
42.900002	-0.178646	-2.56422	0.745902	-0.333278	0.045163	5.18855	5.8432	-1.589724
43.0	-0.171619	-2.570536	0.751521	-0.328954	0.045181	5.179	5.81504	-1.133096
43.099998	-0.068223	-2.554286	0.756734	-0.327544	0.045299	5.17576	5.8735	-0.654717
43.200001	0.069233	-2.550848	0.762077	-0.328174	0.045557	5.17068	5.88163	-0.132958
43.299999	0.151394	-2.54055	0.766595	-0.331493	0.045751	5.12637	5.86001	0.374673
43.400002	0.192667	-2.57594	0.769907	-0.337195	0.045847	5.19266	5.98194	0.814821
43.5	0.168146	-2.581177	0.77183	-0.344194	0.045871	5.13968	5.88613	1.160253
43.599998	0.083457	-2.587319	0.771988	-0.352006	0.045808	5.10342	5.84523	1.364205
43.700001	0.041346	-2.621808	0.770502	-0.359911	0.045878	5.1318	5.81922	1.425126
43.799999	-0.003089	-2.634098	0.767444	-0.366542	0.046061	5.03905	5.65468	1.30514
43.900002	-0.047332	-2.663275	0.763655	-0.37223	0.046394	4.99675	5.63723	1.107429
44.0	-0.019996	-2.708914	0.758907	-0.375264	0.046594	4.94946	5.59505	0.697054
44.099998	-0.024376	-2.740469	0.754196	-0.376272	0.04671	4.98388	5.72662	0.222209
44.200001	-0.054384	-2.748749	0.749697	-0.37504	0.046562	4.96812	5.69986	-0.318432
44.299999	-0.058805	-2.732697	0.746145	-0.371083	0.046467	4.96172	5.64729	-0.845572
44.400002	-0.044112	-2.730257	0.744059	-0.365087	0.046334	4.99132	5.58252	-1.294041
44.5	0.006263	-2.649133	0.743429	-0.357868	0.046493	5.1416	5.7992	-1.671734
44.599998	0.03354	-2.600293	0.745002	-0.349739	0.046888	5.21561	5.88099	-1.887063
44.700001	0.060083	-2.594001	0.748101	-0.342483	0.047051	5.17585	5.84855	-1.895733
44.799999	0.005015	-2.551785	0.752123	-0.336652	0.047143	5.16595	5.84909	-1.711718
44.900002	-0.072768	-2.589005	0.757208	-0.332592	0.047247	5.17769	5.9874	-1.304385
45.0	-0.108728	-2.533842	0.761945	-0.331032	0.04724	5.18224	6.06833	-0.800278
45.099998	-0.12395	-2.491925	0.766605	-0.33164	0.047298	5.1445	6.0178	-0.199964
45.200001	-0.06983	-2.462747	0.770607	-0.334377	0.047415	5.17804	6.00785	0.356131
45.299999	0.011972	-2.450603	0.773544	-0.339497	0.047803	5.23514	6.02369	0.805137
45.400002	0.124713	-2.436027	0.775702	-0.345097	0.048378	5.26868	5.97413	1.145718
45.5	0.184568	-2.464439	0.776314	-0.351891	0.04886	5.16543	5.71549	1.304628
45.599998	0.17415	-2.481982	0.775316	-0.358594	0.049341	5.09536	5.73518	1.329294
45.700001	0.1658	-2.527443	0.773085	-0.364137	0.049799	4.9936	5.66592	1.190182
45.799999	0.103401	-2.559118	0.769456	-0.368502	0.050216	4.99588	5.75959	0.944484
45.900002	0.006268	-2.58523	0.765652	-0.371172	0.050953	4.9802	5.76548	0.604404
46.0	-0.072103	-2.585181	0.761752	-0.371173	0.051424	4.93291	5.66774	0.113187
46.099998	-0.151496	-2.596913	0.758504	-0.369709	0.051851	4.95656	5.67309	-0.382333
46.200001	-0.188258	-2.593239	0.756278	-0.365555	0.052026	4.98257	5.6823	-0.861222
46.299999	-0.191429	-2.577121	0.755348	-0.359969	0.052292	5.03284	5.66324	-1.247462
46.400002	-0.105635	-2.491659	0.755406	-0.353674	0.052712	5.03222	5.65789	-1.580362
46.5	0.012265	-2.456036	0.75693	-0.34711	0.053115	5.12243	5.79406	-1.707092
46.599998	0.12117	-2.438491	0.759645	-0.341089	0.053676	5.16875	5.83646	-1.608988
46.700001	0.133953	-2.412073	0.763197	-0.336791	0.054002	5.18154	5.87756	-1.365533
46.799999	0.134473	-2.399962	0.767243	-0.333952	0.054468	5.25362	5.96492	-0.994682
46.900002	0.035776	-2.421839	0.771507	-0.334004	0.054778	5.19792	5.80637	-0.489252
47.0	-0.023174	-2.39326	0.775212	-0.33572	0.055155	5.17655	5.80894	-0.002944
47.099998	-0.078054	-2.362447	0.778001	-0.339491	0.055502	5.13819	5.86215	0.479796
47.200001	-0.097704	-2.321808	0.779681	-0.344818	0.056193	5.1311	5.93505	0.882009
47.299999	-0.043975	-2.337308	0.780017	-0.350586	0.056905	5.18058	6.03054	1.128053
47.400002	0.00348	-2.352396	0.779179	-0.35656	0.057699	5.09633	5.7795	1.276614
47.5	0.097614	-2.384121	0.776762	-0.362325	0.058387	5.07356	5.65992	1.233751
47.599998	0.115333	-2.419897	0.773477	-0.366628	0.059019	5.11174	5.75327	1.059045
47.700001	0.097812	-2.424083	0.769656	-0.369857	0.059512	5.11971	5.69825	0.732399
47.799999	0.03129	-2.435841	0.765821	-0.370906	0.060192	5.03774	5.63102	0.323627
47.900002	-0.053921	-2.415254	0.762403	-0.369652	0.060438	5.00831	5.69686	-0.194893
48.0	-0.117562	-2.39238	0.759643	-0.366813	0.060835	4.95262	5.699	-0.677711
48.099998	-0.133601	-2.313391	0.757634	-0.361973	0.061319	4.94395	5.62149	-1.131346
48.200001	-0.09348	-2.275455	0.756793	-0.356314	0.061727	5.0204	5.63841	-1.432681
48.299999	-0.035915	-2.240931	0.757161	-0.350272	0.062486	5.07776	5.71463	-1.557518
48.400002	0.023827	-2.210595	0.758662	-0.344451	0.062985	5.11621	5.75627	-1.548619
48.5	0.100146	-2.177028	0.761383	-0.339478	0.063734	5.18093	5.85155	-1.401433
48.599998	0.072737	-2.12602	0.764797	-0.33599	0.064266	5.19336	5.88046	-1.114939
48.700001	0.073015	-2.102005	0.768708	-0.333778	0.064794	5.24731	5.93569	-0.747429
48.799999	0.007723	-2.127775	0.77274	-0.333965	0.065043	5.26955	5.88185	-0.286711
48.900002	-0.030905	-2.126191	0.776161	-0.335723	0.065547	5.22507	5.81612	0.132771
49.0	-0.019098	-2.129122	0.778924	-0.339255	0.066066	5.17445	5.83474	0.522326
49.099998	-0.034161	-2.111924	0.78055	-0.344458	0.066531	5.12856	5.84224	0.823836
49.200001	-0.018786	-2.131678	0.780911	-0.350114	0.06691	5.12418	5.90079	1.019266
49.299999	-0.025016	-2.124747	0.78014	-0.355961	0.067253	5.06988	5.74011	1.129737
49.400002	0.011669	-2.157062	0.778163	-0.361646	0.067314	5.02898	5.65853	1.043527
49.5	0.027321	-2.172034	0.775338	-0.365791	0.067441	5.08223	5.63573	0.908648
49.599998	0.091613	-2.189617	0.771792	-0.368821	0.067699	5.08985	5.65586	0.625622
49.700001	0.116539	-2.214562	0.768091	-0.370342	0.068145	5.04694	5.63477	0.217678
49.799999	0.114959	-2.219113	0.764588	-0.369408	0.068695	5.03923	5.63402	-0.184276
49.900002	0.022814	-2.201925	0.761555	-0.367541	0.06904	5.0105	5.62492	-0.598097
50.0	-0.042465	-2.109715	0.759145	-0.363726	0.069301	5.02346	5.62342	-0.990872
50.099998	-0.139477	-2.076319	0.757745	-0.358832	0.069418	5.07645	5.70296	-1.213056
50.200001	-0.195263	-2.005608	0.757368	-0.353532	0.069692	5.10824	5.77715	-1.343283
50.299999	-0.192901	-1.98366	0.758091	-0.348249	0.069924	5.1607	5.76398	-1.342895
50.400002	-0.116555	-1.939017	0.759824	-0.343328	0.07032	5.19144	5.81055	-1.220914
50.5	-0.031045	-1.911906	0.762397	-0.339664	0.070699	5.25073	5.89234	-1.022993
50.599998	0.057389	-1.876468	0.765655	-0.336628	0.071166	5.24092	5.8189	-0.75695
50.700001	0.071996	-1.859503	0.769065	-0.335492	0.071533	5.265	5.87789	-0.461867
50.799999	0.107069	-1.919873	0.772845	-0.335423	0.071715	5.20632	5.80723	-0.074819
50.900002	0.050328	-1.893112	0.776031	-0.336653	0.071894	5.13372	5.73261	0.18897
51.0	-0.016439	-1.880736	0.778756	-0.339252	0.072118	5.13434	5.80926	0.415251
51.099998	-0.036472	-1.885634	0.780946	-0.342473	0.072235	5.13504	5.8523	0.590297
51.200001	-0.047706	-1.884774	0.782569	-0.346063	0.072625	5.14984	5.8827	0.682602
51.299999	-0.034352	-1.87831	0.783173	-0.350706	0.072929	5.21561	5.89694	0.707167
51.400002	-0.001528	-1.877287	0.782899	-0.355064	0.073305	5.13653	5.76077	0.67648
51.5	0.037617	-1.889346	0.781225	-0.359986	0.073584	5.06778	5.66945	0.609745
51.599998	0.065934	-1.905032	0.778418	-0.364422	0.074005	5.05771	5.70928	0.531991
51.700001	0.067498	-1.915215	0.774586	-0.367881	0.074203	5.04387	5.66506	0.420603
51.799999	0.0576	-1.917821	0.770187	-0.370574	0.07427	5.07548	5.77576	0.254495
51.900002	-0.025211	-1.900471	0.765864	-0.371335	0.07455	5.12365	5.69911	0.073825
52.0	-0.069401	-1.88677	0.761827	-0.370258	0.074686	5.17988	5.72084	-0.203939
52.099998	-0.131407	-1.894315	0.758423	-0.367586	0.074715	5.17725	5.8174	-0.527503
52.200001	-0.143458	-1.855314	0.75611	-0.362632	0.075082	5.11306	5.73989	-0.825706
52.299999	-0.153748	-1.851236	0.755047	-0.356744	0.07491	5.11647	5.81215	-1.112558
52.400002	-0.132287	-1.844445	0.755429	-0.350681	0.074953	5.17024	5.85819	-1.318122
52.5	-0.086278	-1.843451	0.757257	-0.344025	0.074942	5.2023	5.8462	-1.370422
52.599998	-0.016452	-1.823506	0.759948	-0.338581	0.074868	5.23049	5.84309	-1.339318
52.700001	0.011204	-1.826609	0.763424	-0.334138	0.074797	5.19257	5.72362	-1.141698
52.799999	0.091613	-1.821869	0.767435	-0.331315	0.074788	5.22183	5.78871	-0.838129
52.900002	0.125971	-1.815487	0.77155	-0.330495	0.075115	5.24284	5.89748	-0.476861
53.0	0.132257	-1.883518	0.775702	-0.331601	0.0753	5.15176	5.743	-0.038385
53.099998	0.091715	-1.894545	0.778959	-0.334466	0.075664	5.16613	5.88752	0.316763
53.200001	0.044254	-1.89114	0.781337	-0.339169	0.076013	5.14336	5.78882	0.662031
53.299999	-0.020626	-1.8829	0.782518	-0.344486	0.075981	5.10946	5.73914	0.877461
53.400002	-0.113289	-1.882642	0.782356	-0.350556	0.0759	5.10763	5.67448	1.068233
53.5	-0.137511	-1.892179	0.78094	-0.356521	0.075804	5.06874	5.59205	1.113198
53.599998	-0.113938	-1.922615	0.778392	-0.361555	0.075498	5.08275	5.65404	0.990765
53.700001	-0.046778	-1.951997	0.774894	-0.366007	0.075265	5.08915	5.60565	0.80127
53.799999	0.049008	-1.991429	0.770868	-0.368947	0.075133	5.0979	5.6064	0.512966
53.900002	0.12325	-2.021657	0.766788	-0.369995	0.075042	5.06217	5.62203	0.162751
54.0	0.142721	-2.019852	0.762727	-0.369806	0.074841	5.07408	5.62502	-0.222776
54.099998	0.153446	-1.945935	0.759022	-0.367541	0.074468	5.12102	5.74493	-0.608902
54.200001	0.060936	-1.9051	0.756393	-0.364051	0.074252	5.10911	5.76013	-0.897018
54.299999	-0.046096	-1.839251	0.754496	-0.360194	0.074036	5.12724	5.67448	-1.143024
54.400002	-0.142466	-1.809037	0.75355	-0.355377	0.073809	5.1804	5.79396	-1.264467
54.5	-0.218324	-1.788225	0.753497	-0.350878	0.073616	5.20825	5.79385	-1.259443
54.599998	-0.230944	-1.788776	0.754369	-0.346438	0.073342	5.21832	5.79171	-1.110228
54.700001	-0.21079	-1.75225	0.756016	-0.34241	0.072964	5.17996	5.67438	-0.922936
54.799999	-0.126811	-1.740354	0.758133	-0.33943	0.072449	5.22445	5.80777	-0.685147
54.900002	-0.023661	-1.68488	0.760708	-0.337206	0.071982	5.2114	5.76152	-0.446956
55.0	0.08093	-1.701889	0.763893	-0.33585	0.071774	5.19625	5.69247	-0.15828
55.099998	0.173498	-1.651228	0.767001	-0.335956	0.071771	5.22401	5.72244	0.035872
55.200001	0.248693	-1.651633	0.770189	-0.336865	0.0717	5.21666	5.78785	0.208352
55.299999	0.211311	-1.619046	0.773014	-0.339043	0.071799	5.14695	5.69161	0.298283
55.400002	0.134143	-1.63184	0.775507	-0.34201	0.071765	5.117	5.6596	0.342089
55.5	-0.016404	-1.618594	0.777342	-0.345244	0.071612	5.06804	5.62931	0.388073
55.599998	-0.145605	-1.616267	0.778576	-0.348849	0.071446	5.0592	5.66003	0.378414
55.700001	-0.223924	-1.592172	0.778756	-0.352791	0.071139	5.06865	5.61775	0.370453
55.799999	-0.228484	-1.564529	0.778014	-0.356167	0.070798	5.04545	5.57846	0.373463
55.900002	-0.132012	-1.55495	0.776282	-0.359589	0.070692	5.08468	5.61464	0.351298
56.0	0.00256	-1.524221	0.77378	-0.362272	0.070678	5.09318	5.61036	0.300163
56.099998	0.116326	-1.522405	0.770692	-0.364316	0.070447	5.13258	5.62053	0.264885
56.200001	0.141816	-1.52873	0.767274	-0.365658	0.070079	5.16569	5.62524	0.159654
56.299999	0.144306	-1.464257	0.763647	-0.365463	0.069544	5.13364	5.68305	-0.020964
56.400002	0.035356	-1.469881	0.760435	-0.364552	0.068945	5.15641	5.72191	-0.210602
56.5	-0.060988	-1.493325	0.757717	-0.362594	0.068057	5.17077	5.778	-0.384348
56.599998	-0.14399	-1.495464	0.755786	-0.359585	0.067466	5.17427	5.82468	-0.60917
56.700001	-0.126152	-1.516329	0.754813	-0.355958	0.06708	5.16236	5.87542	-0.80145
56.799999	-0.100194	-1.525861	0.754739	-0.351964	0.067077	5.15833	5.74	-0.916212
56.900002	0.014467	-1.559477	0.755733	-0.347396	0.067365	5.18136	5.7764	-1.008078
57.0	0.032161	-1.557314	0.757252	-0.344078	0.067356	5.17191	5.73829	-0.988562
57.099998	0.040312	-1.570031	0.759429	-0.340921	0.067005	5.22288	5.80691	-0.853822
57.200001	-0.008731	-1.548603	0.761823	-0.338913	0.066534	5.24547	5.79428	-0.676549
57.299999	-0.084302	-1.569797	0.764005	-0.338622	0.065978	5.23671	5.74375	-0.368709
57.400002	-0.112503	-1.649172	0.766138	-0.339135	0.065581	5.12733	5.65885	-0.053325
57.5	-0.068878	-1.670573	0.767665	-0.340746	0.065466	5.32884	6.10805	0.216152
57.599998	-0.029877	-1.695825	0.768703	-0.343318	0.065296	5.23093	5.93238	0.398233
57.700001	0.034362	-1.744173	0.769396	-0.345696	0.065201	5.0338	5.64804	0.540464
57.799999	0.061896	-1.782771	0.769634	-0.348324	0.064892	5.09195	5.72972	0.530887
57.900002	0.040054	-1.812632	0.769878	-0.350064	0.064458	5.05254	5.66999	0.436165
58.0	0.025886	-1.847559	0.769959	-0.351331	0.063817	5.11446	5.68872	0.266497
58.099998	0.008481	-1.877547	0.770049	-0.352485	0.063313	5.13565	5.65928	0.073921
58.200001	0.00626	-1.906218	0.769944	-0.353088	0.062936	5.12365	5.6292	-0.130092
58.299999	-0.000337	-1.932599	0.769322	-0.354143	0.06282	5.10526	5.59152	-0.256179
58.400002	0.014064	-1.961838	0.767996	-0.35553	0.062512	5.20387	5.91985	-0.292017
58.5	0.018366	-1.982152	0.766108	-0.357189	0.062135	5.38445	6.37451	-0.205141
58.599998	-0.020304	-1.97727	0.763492	-0.359411	0.061716	5.2883	6.17731	-0.085976
58.700001	-0.04446	-1.968681	0.760287	-0.361662	0.061259	5.20711	6.06609	0.082953
58.799999	-0.021471	-1.969816	0.756547	-0.363334	0.06093	5.54857	6.60681	0.209671
58.900002	-0.032887	-1.99335	0.752365	-0.364799	0.060629	5.2093	5.89095	0.312728
59.0	-0.023538	-2.059023	0.748115	-0.36505	0.060341	5.16429	5.69043	0.291123
59.099998	-0.059768	-2.107144	0.744339	-0.363884	0.059858	5.22253	5.70307	0.170337
59.200001	-0.068674	-2.175911	0.741302	-0.361262	0.059254	5.27954	5.89994	-0.092511
59.299999	-0.096145	-2.202059	0.739846	-0.356684	0.058723	5.24757	5.9662	-0.460036
59.400002	-0.084633	-2.233273	0.74022	-0.350822	0.058264	5.1015	5.79952	-0.895062
59.5	-0.030137	-2.193482	0.742369	-0.343995	0.0579	5.05254	5.73476	-1.361712
59.599998	0.036529	-2.193709	0.746615	-0.336771	0.05769	5.07119	5.73379	-1.696929
59.700001	0.077245	-2.201931	0.752311	-0.330778	0.057503	5.11848	5.76912	-1.844692
59.799999	0.109521	-2.222435	0.759064	-0.325977	0.057389	5.1381	5.67009	-1.74398
59.900002	0.063139	-2.226602	0.766067	-0.323808	0.057064	5.1078	5.63809	-1.428735
60.0	-0.018868	-2.264888	0.772908	-0.324788	0.056709	5.19853	5.7886	-0.829074
60.099998	-0.080885	-2.229562	0.778173	-0.328719	0.056168	5.2883	5.8842	-0.093431
60.200001	-0.09559	-2.180322	0.781462	-0.335768	0.055806	5.19389	5.94736	0.73635
60.299999	-0.036896	-2.126917	0.782321	-0.345251	0.055636	5.19038	5.85112	1.481876
60.400002	0.018972	-2.089697	0.780457	-0.356193	0.055369	5.24766	5.96278	2.012902
60.5	0.100315	-2.113602	0.776008	-0.36752	0.055246	5.39969	6.13824	2.256404
60.599998	0.139564	-2.14905	0.769452	-0.377565	0.055145	5.15597	5.73818	2.150945
60.700001	0.162234	-2.207415	0.761481	-0.384467	0.054897	5.09957	5.65468	1.811288
60.799999	0.102693	-2.244745	0.753052	-0.388011	0.054443	5.0676	5.67491	1.190496
60.900002	-0.008993	-2.272572	0.745714	-0.386472	0.053857	5.07855	5.7613	0.315146
61.0	-0.126615	-2.290753	0.740473	-0.380512	0.053234	5.0881	5.69654	-0.699462
61.099998	-0.19297	-2.232029	0.738029	-0.370144	0.052686	5.11463	5.72972	-1.709886
61.200001	-0.215295	-2.19702	0.739485	-0.35665	0.052231	5.1092	5.71377	-2.558016
61.299999	-0.176964	-2.154391	0.744722	-0.342117	0.051929	5.15317	5.83881	-3.171194
61.400002	-0.098941	-2.102965	0.753359	-0.328626	0.05171	5.07697	5.66314	-3.439721
61.5	0.007947	-2.055405	0.764156	-0.317739	0.051519	5.13399	5.74043	-3.247236
61.599998	0.072701	-1.952036	0.775533	-0.311871	0.051478	5.19398	5.82778	-2.575034
61.700001	0.117279	-1.869845	0.785976	-0.3115	0.05138	5.47991	6.16147	-1.393607
61.799999	0.14441	-1.860423	0.794025	-0.317114	0.051285	5.33559	5.95732	0.215974
61.900002	0.078653	-1.740738	0.798257	-0.328009	0.051336	5.32341	5.87243	1.838704
62.0	-0.022313	-1.688711	0.79894	-0.342429	0.051141	5.28619	5.82489	3.155113
62.099998	-0.15449	-1.609701	0.796395	-0.357977	0.05102	5.18653	5.79235	3.83618
62.200001	-0.173844	-1.590825	0.791619	-0.372022	0.050938	5.14809	5.81376	3.639991
62.299999	-0.168287	-1.589396	0.785697	-0.38211	0.050813	5.13162	5.85744	2.664252
62.400002	-0.137673	-1.691937	0.779036	-0.387494	0.050604	5.24398	6.07262	1.278077
62.5	-0.016309	-1.706186	0.772181	-0.387067	0.050549	5.04842	5.68562	-0.215179
62.599998	0.067505	-1.752072	0.76688	-0.380329	0.050396	5.00761	5.60747	-1.507274
62.700001	0.072344	-1.788263	0.76431	-0.369088	0.050165	4.98975	5.50876	-2.471977
62.799999	0.074905	-1.800792	0.765856	-0.354599	0.049849	4.92704	5.36103	-3.049599
62.900002	0.021115	-1.792033	0.77152	-0.340333	0.049755	4.97206	5.43372	-3.234139
63.0	0.023492	-1.770509	0.780645	-0.328326	0.049908	4.97819	5.65532	-3.101177
63.099998	-0.025744	-1.698821	0.79169	-0.3204	0.050289	4.95454	5.76045	-2.642177
63.200001	-0.015171	-1.672173	0.802676	-0.318035	0.05084	4.97863	5.72887	-1.767854
63.299999	-0.052888	-1.645093	0.811383	-0.321805	0.05132	5.19546	5.80573	-0.441475
63.400002	-0.056223	-1.633641	0.816761	-0.330696	0.051712	5.3073	5.93238	1.141385
63.5	-0.078589	-1.566539	0.81769	-0.343911	0.051793	5.39032	5.97124	2.578914
63.599998	-0.133523	-1.456849	0.815066	-0.358842	0.051905	5.51468	6.11983	3.452092
63.700001	-0.099575	-1.40897	0.81046	-0.371976	0.052148	5.56521	6.21478	3.569133
63.799999	-0.05874	-1.415056	0.804961	-0.381978	0.052142	5.69938	6.67479	2.788702
63.900002	-0.019943	-1.547822	0.799602	-0.386519	0.05217	5.32376	6.10034	1.440957
64.0	0.043776	-1.646601	0.794756	-0.385228	0.052351	5.2742	6.00892	-0.123677
64.099998	0.043867	-1.701009	0.79149	-0.37831	0.05258	5.38559	6.23127	-1.578964
64.199997	0.035321	-1.757448	0.791236	-0.366099	0.052771	5.06576	5.73272	-2.672074
64.300003	0.0128	-1.798711	0.794638	-0.351288	0.05277	4.94981	5.64579	-3.307623
64.400002	-0.063423	-1.788596	0.801865	-0.336664	0.052846	4.81232	5.52793	-3.450451
64.5	-0.057271	-1.766024	0.812464	-0.323899	0.053252	4.82011	5.57963	-3.197374
64.599998	-0.055084	-1.764724	0.824577	-0.316353	0.05374	4.62114	5.21565	-2.602341
64.699997	-0.029113	-1.751996	0.83667	-0.3143	0.054505	5.39286	5.44774	-1.57889
64.800003	0.017897	-1.744585	0.846654	-0.318436	0.055179	5.29907	6.36241	-0.174281
64.900002	0.033991	-1.748283	0.853175	-0.32867	0.055778	5.08626	6.0708	1.388118
65.0	0.008837	-1.686224	0.855483	-0.342791	0.056216	5.35529	5.8387	2.766031
65.099998	-0.057807	-1.647682	0.854636	-0.358614	0.056635	5.37106	6.02348	3.609979
65.199997	-0.110711	-1.646675	0.85133	-0.373357	0.057193	5.36948	5.9358	3.631085
65.300003	-0.105255	-1.669851	0.846732	-0.384139	0.057507	5.62678	6.2226	2.83022
65.400002	-0.078255	-1.824392	0.841357	-0.390414	0.057917	5.54848	6.41776	1.49975
65.5	-0.059569	-1.93776	0.835512	-0.390801	0.058444	5.16166	5.99361	0.031729
65.599998	-0.012894	-2.053692	0.830367	-0.385294	0.058894	5.16324	5.7931	-1.243507
65.699997	-0.026433	-2.140469	0.827393	-0.374845	0.059472	5.20632	5.99318	-2.223605
65.800003	-0.015611	-2.22245	0.82798	-0.360974	0.059908	4.94675	5.62577	-2.859016
65.900002	-0.040815	-2.245396	0.832642	-0.346381	0.060381	4.79077	5.44881	-3.146086
66.0	-0.075379	-2.208219	0.841095	-0.333409	0.061066	4.9372	5.54238	-3.135751
66.099998	-0.072349	-2.184304	0.852254	-0.323131	0.061774	4.71966	5.36981	-2.889184
66.199997	-0.097167	-2.156133	0.864365	-0.317503	0.062433	5.23908	5.31286	-2.277257
66.300003	-0.118491	-2.120618	0.87568	-0.316931	0.062944	5.55304	6.24358	-1.288409
66.400002	-0.08359	-2.100802	0.884556	-0.321343	0.063398	5.02574	6.29978	0.00773
66.5	-0.043799	-2.133804	0.890666	-0.330191	0.063872	5.34172	5.88688	1.414482
66.599998	-0.013476	-2.090977	0.893572	-0.341671	0.064178	5.46424	6.27795	2.447653
66.699997	0.01632	-2.073197	0.894215	-0.353801	0.064591	5.35731	5.88281	2.956141
66.800003	0.051517	-2.093163	0.893415	-0.364828	0.06514	5.64578	6.09017	2.783051
66.900002	0.113467	-2.182483	0.891868	-0.372771	0.065871	5.65393	6.4473	2.01667
67.0	0.152437	-2.370882	0.889526	-0.377221	0.066688	5.2636	6.15986	0.991955
67.099998	0.145599	-2.445505	0.886708	-0.377957	0.067657	5.20624	5.69793	-0.105365
67.199997	0.061371	-2.534517	0.884502	-0.374766	0.068443	5.17602	5.82243	-0.943673
67.300003	-0.099927	-2.593462	0.883276	-0.369287	0.068852	4.99851	5.77394	-1.523167
67.400002	-0.211782	-2.600997	0.883749	-0.362216	0.069196	4.81127	5.42922	-1.82947
67.5	-0.296914	-2.55575	0.885614	-0.355341	0.069554	4.85847	5.45138	-1.864578
67.599998	-0.271521	-2.511516	0.88841	-0.349554	0.070045	4.70153	5.33427	-1.690979
67.699997	-0.18906	-2.4481	0.891487	-0.345698	0.070505	5.08004	5.26971	-1.332131
67.800003	-0.02442	-2.388483	0.894472	-0.343332	0.070953	5.55532	6.13075	-0.841467
67.900002	0.086247	-2.338648	0.896935	-0.343019	0.071549	5.00464	6.27976	-0.338521
68.0	0.15128	-2.346274	0.899236	-0.343411	0.071862	5.22305	5.75135	0.087499
68.099998	0.131305	-2.378808	0.901614	-0.34439	0.072057	5.36624	5.98976	0.319284
68.199997	0.036745	-2.436715	0.904457	-0.344873	0.072264	5.60392	6.19145	0.351967
68.300003	-0.041721	-2.48957	0.908289	-0.344417	0.072337	5.72048	6.23566	0.190646
68.400002	-0.124775	-2.503125	0.912933	-0.343503	0.07262	5.58036	6.32066	-0.091318
68.5	-0.11237	-2.510889	0.918806	-0.341962	0.073132	5.34986	6.215	-0.430163
68.599998	-0.08264	-2.51467	0.924979	-0.340766	0.073754	5.3045	5.78914	-0.739442
68.699997	-0.020627	-2.493139	0.930614	-0.341097	0.074395	5.3038	5.7962	-0.861258
68.800003	0.057823	-2.465576	0.934808	-0.343201	0.074892	5.11393	5.77094	-0.627326
68.900002	0.100809	-2.413931	0.937298	-0.347275	0.075411	5.09607	5.53628	-0.214824
69.0	0.100853	-2.390459	0.937016	-0.353733	0.07586	5.09142	5.6671	0.430196
69.099998	0.044257	-2.354948	0.934238	-0.361289	0.076135	4.9534	5.57268	1.01613
69.199997	-0.04141	-2.372116	0.930242	-0.368852	0.076378	5.01155	5.36799	1.469476
69.300003	-0.145281	-2.355737	0.925037	-0.37475	0.076581	5.37482	5.61807	1.457954
69.400002	-0.215067	-2.386499	0.920121	-0.377365	0.076643	5.07154	6.21992	1.105665
69.5	-0.178761	-2.375184	0.916371	-0.375961	0.076944	5.04991	5.85872	0.387645
69.599998	-0.125287	-2.383206	0.915258	-0.370611	0.07723	5.21377	5.82896	-0.479344
69.699997	-0.031635	-2.393983	0.917637	-0.361253	0.077603	5.41309	5.84598	-1.440522
69.800003	0.042812	-2.380935	0.922219	-0.350652	0.078024	5.5188	6.0572	-2.304874
69.900002	0.063988	-2.351217	0.930044	-0.339289	0.078494	5.46809	6.19187	-2.8423
70.0	0.08351	-2.318256	0.939015	-0.329154	0.078944	5.30362	5.8826	-3.005934
70.099998	0.05878	-2.277258	0.948619	-0.322579	0.079345	5.28453	5.71966	-2.613111
70.199997	-0.012739	-2.214356	0.957228	-0.321164	0.079552	5.31553	5.73732	-1.637746
70.300003	-0.09723	-2.123413	0.96439	-0.323621	0.079829	5.18933	5.79246	-0.404364
70.400002	-0.101218	-2.044972	0.969153	-0.33071	0.08034	5.15597	5.63691	0.950719
70.5	-0.097768	-2.015071	0.972055	-0.340606	0.08106	5.20589	5.71249	2.088445
70.599998	-0.086578	-1.92878	0.973225	-0.351319	0.081741	5.19091	5.84384	2.550765
70.699997	-0.046811	-1.904243	0.97374	-0.361017	0.082296	5.24976	5.89908	2.381091
70.800003	-0.068627	-1.865486	0.973541	-0.368388	0.082486	5.32315	5.89587	1.665616
70.900002	-0.089186	-1.945996	0.972721	-0.373594	0.082452	5.35512	5.67523	0.689179
71.0	-0.073859	-2.047938	0.971048	-0.375524	0.082378	5.38621	5.82554	-0.063903
71.099998	-0.069415	-2.043024	0.968138	-0.375366	0.082028	5.32052	5.85027	-0.643139
71.199997	-0.02483	-2.065286	0.965036	-0.372948	0.08207	5.24118	5.79353	-0.90225
71.300003	0.063041	-2.041517	0.961835	-0.369417	0.082084	5.2037	5.82318	-0.97531
71.400002	0.112182	-2.017974	0.959288	-0.36551	0.082463	5.08985	5.62481	-0.964484
71.5	0.133948	-1.984749	0.957632	-0.360964	0.082827	5.09922	5.76494	-0.901452
71.599998	0.067128	-1.933363	0.957222	-0.355628	0.083113	5.07295	5.68283	-0.961111
71.699997	-0.048394	-1.900657	0.958551	-0.350045	0.083202	5.2446	5.66303	-1.091048
71.800003	-0.152979	-1.896393	0.962209	-0.343127	0.083557	5.32359	6.0238	-1.30444
71.900002	-0.234945	-1.871681	0.968205	-0.336064	0.08397	5.25878	5.86964	-1.553968
72.0	-0.215156	-1.877512	0.977068	-0.328871	0.084554	5.43761	5.83217	-1.744099
72.099998	-0.204489	-1.873378	0.988004	-0.32298	0.084957	5.59227	5.95165	-1.834672
72.199997	-0.11748	-1.843086	0.999992	-0.319437	0.0853	5.60777	6.09039	-1.749385
72.300003	-0.081499	-1.806801	1.011233	-0.319954	0.085298	5.60637	6.14349	-1.245257
72.400002	-0.000492	-1.793845	1.019953	-0.324722	0.085221	5.55243	6.25	-0.337923
72.5	0.063658	-1.745052	1.024341	-0.335316	0.084936	5.37937	6.05217	0.95955
72.599998	0.04519	-1.704192	1.02403	-0.350236	0.084667	5.34382	5.84598	2.380321
72.699997	0.087583	-1.657939	1.018713	-0.367527	0.084323	5.30476	5.7977	3.560057
72.800003	0.038849	-1.639696	1.009859	-0.384745	0.083983	5.14528	5.63048	4.03889
72.900002	0.038489	-1.699331	0.99971	-0.397759	0.083866	5.10859	5.51872	3.528268
73.0	-0.006919	-1.70313	0.989126	-0.40456	0.083713	5.02583	5.44036	2.123916
73.099998	-0.016641	-1.741588	0.980478	-0.403391	0.08394	5.06673	5.40696	0.339148
73.199997	-0.042016	-1.729551	0.974742	-0.39379	0.084053	5.38656	5.61014	-1.647213
73.300003	-0.09718	-1.755403	0.973968	-0.377626	0.084151	5.17445	6.10077	-3.388641
73.400002	-0.178731	-1.799192	0.979208	-0.356722	0.084136	5.07216	5.8645	-4.693739
73.5	-0.140827	-1.731792	0.990689	-0.334373	0.083652	5.26588	5.74129	-5.239944
73.599998	-0.257272	-1.744601	1.006188	-0.31474	0.083793	5.52256	5.72608	-5.147744
73.699997	-0.152401	-1.648652	1.024879	-0.300915	0.083788	5.44751	5.89137	-4.339786
73.800003	-0.049665	-1.543802	1.043807	-0.29549	0.084053	5.34093	5.94811	-2.801398
73.900002	0.042456	-1.440079	1.059972	-0.299304	0.084181	5.28821	5.87928	-0.551092
74.0	0.081743	-1.350758	1.071355	-0.311832	0.0842	5.37692	5.87285	2.011596
74.099998	0.077961	-1.269121	1.07717	-0.330402	0.084273	5.43113	5.93869	4.302035
74.199997	0.027446	-1.177534	1.078186	-0.352009	0.084141	5.40696	6.03194	5.677106
74.300003	-0.044357	-1.10763	1.076623	-0.372069	0.084183	5.41116	5.92403	5.735265
74.400002	-0.100869	-1.039906	1.0742	-0.38776	0.084227	5.51363	5.89394	4.365516
74.5	-0.161013	-1.020512	1.071769	-0.396888	0.08434	5.51836	5.94843	1.924538
74.599998	-0.217516	-1.118126	1.06876	-0.398844	0.084004	5.45986	6.02412	-0.679851
74.699997	-0.185249	-1.235234	1.065511	-0.393588	0.083852	5.42202	5.99372	-2.696295
74.800003	-0.140576	-1.317776	1.062869	-0.382373	0.083596	5.29119	5.83945	-3.792626
74.900002	-0.107975	-1.378159	1.062056	-0.367932	0.083236	5.22533	5.76965	-3.974445
75.0	-0.082015	-1.426071	1.063909	-0.353549	0.082902	4.99921	5.66485	-3.403992
75.099998	-0.040553	-1.405846	1.067953	-0.341737	0.082552	4.87642	5.4714	-2.529251
75.199997	0.001976	-1.397431	1.073683	-0.334164	0.08261	4.67763	5.34594	-1.510585
75.300003	-0.002967	-1.385335	1.079972	-0.331037	0.082582	5.02933	5.21983	-0.462798
75.400002	-0.010102	-1.383761	1.086046	-0.331608	0.082589	5.70113	6.26456	0.415099
75.5	-0.036325	-1.380869	1.091352	-0.33509	0.08252	5.35608	6.29968	0.927336
75.599998	-0.071798	-1.351005	1.096435	-0.339428	0.082538	5.68204	6.16061	0.903437
75.699997	-0.143417	-1.327961	1.101484	-0.343361	0.082542	5.8973	6.41101	0.587175
75.800003	-0.177494	-1.382819	1.106603	-0.346312	0.082365	5.7909	6.26885	0.107988
75.900002	-0.159691	-1.454611	1.111659	-0.347311	0.082076	5.96894	6.14777	-0.326853
76.0	-0.095953	-1.49112	1.116354	-0.346942	0.082004	6.46147	6.63004	-0.564781
76.099998	-0.031737	-1.506372	1.120413	-0.346764	0.081644	6.12631	6.95506	-0.607913
76.199997	0.045637	-1.514216	1.123777	-0.346983	0.081584	5.72907	6.08364	-0.492242
76.300003	0.095264	-1.512957	1.125385	-0.349673	0.081413	5.66365	5.99586	-0.16344
76.400002	0.129856	-1.494795	1.12477	-0.354808	0.081251	5.29513	5.89459	0.30544
76.5	0.076403	-1.475222	1.121784	-0.361573	0.080872	4.99886	5.47825	0.829235
76.599998	-0.061064	-1.447934	1.116921	-0.36894	0.08041	4.63217	5.22379	1.148065
76.699997	-0.181726	-1.464159	1.111468	-0.374539	0.079864	4.65153	5.03998	1.102756
76.800003	-0.210239	-1.523149	1.106815	-0.377013	0.079459	4.45352	5.22432	0.682349
76.900002	-0.240498	-1.568686	1.103833	-0.375523	0.079104	5.3975	5.09832	-0.032907
77.0	-0.172153	-1.595015	1.103585	-0.369546	0.079017	6.26162	6.65916	-0.862347
77.099998	-0.120587	-1.636695	1.106166	-0.360749	0.078794	5.21377	6.77831	-1.665735
77.199997	-0.016728	-1.641942	1.111713	-0.350377	0.078465	5.67381	5.8463	-2.41211
77.300003	0.038812	-1.626323	1.119142	-0.339979	0.0782	5.41694	6.04906	-2.784451
77.400002	0.096345	-1.603465	1.127346	-0.332337	0.078081	6.11896	6.13749	-2.729846
77.5	0.125628	-1.575252	1.134579	-0.328597	0.077854	5.98243	6.74502	-2.077915
77.599998	0.06957	-1.560904	1.139938	-0.329611	0.077843	5.47991	5.95304	-0.899125
77.699997	-0.013987	-1.520911	1.142719	-0.335004	0.077581	5.41414	5.81719	0.492872
77.800003	-0.140656	-1.509331	1.143234	-0.343312	0.077233	5.33024	5.81269	1.74694
77.900002	-0.218369	-1.482224	1.142582	-0.352296	0.076933	5.18329	5.73154	2.391163
78.0	-0.235312	-1.475549	1.141951	-0.360227	0.076614	5.2065	5.75071	2.282235
78.099998	-0.181932	-1.477893	1.142048	-0.364648	0.076484	5.55899	5.82425	1.487598
78.199997	-0.079316	-1.563413	1.1425	-0.366313	0.076382	5.51941	6.06298	0.374757
78.300003	0.002175	-1.644672	1.14275	-0.365179	0.076253	5.37596	6.21907	-0.586746
78.400002	0.065076	-1.69864	1.142491	-0.361516	0.075977	5.56136	5.96845	-1.23312
78.5	0.047411	-1.716112	1.141618	-0.357285	0.075527	5.62818	5.96974	-1.454648
78.599998	-0.004822	-1.706735	1.140494	-0.35334	0.0747	5.50294	5.97295	-1.386285
78.699997	-0.029658	-1.688042	1.139568	-0.350597	0.074179	5.34636	5.9631	-1.110365
78.800003	-0.049142	-1.671839	1.138784	-0.349783	0.073901	5.24775	5.84459	-0.71893
78.900002	-0.039108	-1.63804	1.138794	-0.349609	0.073854	5.14651	5.80402	-0.451432
79.0	-0.026888	-1.612207	1.139686	-0.349697	0.073866	5.19003	5.78614	-0.399723
79.099998	-0.041287	-1.610953	1.141921	-0.349412	0.07381	5.35039	5.80027	-0.565825
79.199997	-0.066134	-1.665253	1.146034	-0.347465	0.073755	5.43323	6.05741	-0.828515
79.300003	-0.085738	-1.708809	1.151401	-0.34531	0.073466	5.4553	5.97648	-1.040025
79.400002	-0.100775	-1.752432	1.15739	-0.342808	0.073216	5.60077	6.00325	-1.067526
79.5	-0.097775	-1.766508	1.162888	-0.342039	0.072837	5.73747	6.10366	-0.905544
79.599998	-0.064356	-1.801574	1.166783	-0.343279	0.072364	5.7845	6.20804	-0.477728
79.699997	-0.025125	-1.82738	1.16767	-0.347911	0.071881	5.76646	6.27034	0.209108
79.800003	0.027307	-1.844764	1.164989	-0.355606	0.07141	5.6273	6.17924	1.106704
79.900002	0.059019	-1.864443	1.159009	-0.36553	0.070978	5.52458	6.12336	1.887027
80.0	0.053768	-1.88235	1.151396	-0.374207	0.070618	5.41362	5.96267	2.141135
80.099998	0.005334	-1.916348	1.144076	-0.379818	0.070118	5.33506	5.90561	1.723005
80.199997	-0.08395	-1.968798	1.139566	-0.379189	0.069723	5.17226	5.76901	0.718326
80.300003	-0.152342	-2.012307	1.137707	-0.373906	0.069315	5.20256	5.70874	-0.547349
80.400002	-0.199797	-2.019688	1.140288	-0.363442	0.069013	5.17471	5.6004	-1.954832
80.5	-0.206643	-2.056165	1.146635	-0.350081	0.06883	5.70244	5.8265	-3.056398
80.599998	-0.11357	-2.067558	1.155142	-0.336868	0.068725	5.54542	6.41604	-3.647816
80.699997	-0.031809	-2.065778	1.164283	-0.326836	0.068734	5.32508	6.00571	-3.462346
80.800003	0.055996	-2.050742	1.172079	-0.322021	0.068787	5.45022	5.90454	-2.508065
80.900002	0.117475	-2.023294	1.177148	-0.323279	0.068747	5.68887	6.07765	-0.824372
81.0	0.079905	-2.001606	1.178741	-0.330726	0.068389	5.67048	6.36733	1.066343
81.099998	-0.028081	-1.977862	1.178028	-0.340808	0.067929	5.49646	6.16286	2.521104
81.199997	-0.160757	-1.976859	1.177283	-0.35118	0.067344	5.43726	5.88409	3.073469
81.300003	-0.209748	-1.936432	1.178996	-0.358296	0.06678	5.38594	5.90026	2.424263
81.400002	-0.264568	-1.907798	1.183957	-0.36187	0.066404	5.46222	5.91257	0.853319
81.5	-0.211671	-1.997301	1.190901	-0.36178	0.066377	5.49515	5.93152	-0.908717
81.599998	-0.080686	-2.081588	1.197643	-0.359503	0.066155	5.47361	6.12454	-2.139239
81.699997	0.037035	-2.163971	1.202463	-0.356447	0.065857	5.48438	6.08921	-2.45361
81.800003	0.142617	-2.177646	1.203492	-0.355933	0.065306	5.52212	6.08782	-1.825389
81.900002	0.204827	-2.185267	1.200608	-0.35893	0.06485	5.55243	6.04328	-0.423904
82.0	0.158815	-2.209485	1.193279	-0.366756	0.064281	5.45723	5.88666	1.395667
82.099998	0.104303	-2.227092	1.182905	-0.376077	0.063825	5.41922	5.82522	2.748923
82.199997	-0.026474	-2.247019	1.172657	-0.383775	0.063408	5.24311	5.73657	3.100352
82.300003	-0.1295	-2.244843	1.166387	-0.385382	0.063077	5.13854	5.75927	2.033187
82.400002	-0.248315	-2.207385	1.166313	-0.380024	0.062852	5.17313	5.69386	-0.241463
82.5	-0.300908	-2.160883	1.173869	-0.367177	0.062979	5.53833	6.02455	-2.720439
82.599998	-0.251488	-2.17885	1.187432	-0.349026	0.063238	5.5477	6.41101	-4.752159
82.699997	-0.200107	-2.173715	1.204545	-0.329177	0.06331	5.4976	6.16661	-5.900906
82.800003	-0.109507	-2.144892	1.223509	-0.311097	0.063267	5.77496	6.30364	-5.754572
82.900002	0.01147	-2.104061	1.241828	-0.300666	0.062989	5.85667	6.25504	-4.29735
83.0	0.13911	-2.054619	1.256986	-0.300128	0.062691	6.0291	6.39078	-1.614053
83.099998	0.2091	-2.001706	1.26726	-0.310728	0.062289	5.98313	6.63475	1.740988
83.199997	0.183114	-1.951214	1.271176	-0.329541	0.061785	5.6344	6.27163	4.903165
83.300003	0.046263	-1.899659	1.270342	-0.352603	0.061407	5.51415	5.94415	6.810161
83.400002	-0.036856	-1.895314	1.269065	-0.373357	0.061203	5.37867	5.99843	6.891907
83.5	-0.106637	-1.863251	1.269729	-0.388445	0.06113	5.05718	5.72319	5.090548
83.599998	-0.179257	-1.833737	1.272709	-0.395447	0.061314	5.1409	5.65714	1.907869
83.699997	-0.224888	-1.841751	1.275819	-0.395475	0.06091	5.15071	5.72737	-1.659191
83.800003	-0.199949	-1.909717	1.277823	-0.387459	0.060935	5.95239	5.93998	-4.411931
83.900002	-0.114725	-1.969699	1.278867	-0.374049	0.060852	5.84397	6.72318	-5.652542
84.0	-0.03768	-2.014135	1.280476	-0.358181	0.060947	5.16972	5.99607	-5.435976
84.099998	-0.042583	-2.063766	1.283754	-0.34397	0.060741	5.44112	5.68241	-4.197851
84.199997	-0.043432	-2.077819	1.289642	-0.33299	0.060497	5.86656	6.19177	-2.649168
84.300003	-0.096303	-2.068795	1.298505	-0.32678	0.060144	5.59411	6.40609	-1.220487
84.400002	-0.134209	-2.070801	1.309839	-0.324682	0.06022	5.1522	5.76387	-0.070636
84.5	-0.098125	-2.058552	1.322099	-0.326963	0.060605	5.07435	5.55598	0.680436
84.599998	-0.024699	-2.05831	1.333842	-0.33258	0.061233	4.97451	5.75253	1.122735
84.699997	0.004606	-2.06164	1.342899	-0.341287	0.061857	5.16184	5.61892	1.293205
84.800003	0.035067	-2.053746	1.347889	-0.351853	0.06227	6.68339	7.07817	1.375114
84.900002	6.6e-05	-2.041981	1.348469	-0.362156	0.06238	6.01886	6.9663	1.441925
85.0	-0.037399	-2.050242	1.345108	-0.370856	0.06224	6.15399	6.57202	1.375841
85.099998	-0.095165	-2.127028	1.33957	-0.37608	0.061999	5.984	6.44238	1.131716
85.199997	-0.126513	-2.232427	1.33442	-0.376452	0.061876	6.31425	6.69406	0.545817
85.300003	-0.119478	-2.295787	1.332012	-0.371702	0.061904	7.06137	7.72713	-0.309625
85.400002	-0.102404	-2.316737	1.333985	-0.362473	0.062172	6.11545	6.59332	-1.386437
85.5	-0.073013	-2.321029	1.340513	-0.350178	0.062256	5.68458	6.26863	-2.506388
85.599998	-0.03696	-2.286843	1.350345	-0.338317	0.062461	5.11927	5.7597	-3.380033
85.699997	0.009928	-2.222754	1.361327	-0.327792	0.062891	4.71949	5.47847	-3.649725
85.800003	0.099652	-2.155902	1.371388	-0.321805	0.063389	4.3599	4.97403	-3.133047
85.900002	0.146523	-2.06948	1.378493	-0.321712	0.06384	4.58427	5.30044	-1.738821
86.0	0.101909	-1.991693	1.38174	-0.32759	0.064343	4.62727	5.08023	0.204818
86.099998	0.028138	-1.945126	1.38147	-0.338094	0.064825	6.93841	6.63711	2.206111
86.199997	-0.090004	-1.88739	1.379035	-0.351335	0.065246	6.20977	7.78034	3.491123
86.300003	-0.202918	-1.837255	1.377115	-0.363034	0.065609	5.64263	6.19798	3.669178
86.400002	-0.221166	-1.803067	1.376974	-0.37149	0.066079	5.75797	6.15772	2.669205
86.5	-0.210982	-1.788064	1.378445	-0.375383	0.066419	6.65037	7.00462	0.8588
86.599998	-0.211073	-1.850282	1.379733	-0.375256	0.066635	6.49807	7.36978	-1.027214
86.699997	-0.156023	-1.920032	1.379483	-0.37157	0.066744	5.76944	6.24968	-2.272131
86.800003	-0.082635	-1.979427	1.377123	-0.365007	0.066684	5.88994	6.41337	-2.605232
86.900002	-0.047656	-1.980068	1.373849	-0.357729	0.066341	5.65174	6.23384	-2.238241
87.0	0.014328	-1.962059	1.370651	-0.351954	0.065955	5.47912	5.92049	-1.514689
87.099998	0.036544	-1.952405	1.368788	-0.347521	0.065773	5.36484	5.88806	-0.79659
87.199997	0.07857	-1.947346	1.369206	-0.344194	0.065947	5.35643	5.87671	-0.37242
87.300003	0.036713	-1.937715	1.372278	-0.341835	0.066225	5.375	5.92296	-0.358337
87.400002	0.012138	-1.929863	1.377757	-0.339109	0.066805	5.51486	6.0982	-0.749457
87.5	-0.041955	-1.961521	1.384755	-0.336616	0.067189	5.62634	6.19209	-1.231545
87.599998	-0.1185	-2.002397	1.391796	-0.334186	0.067627	5.68318	6.52609	-1.484252
87.699997	-0.145521	-2.037163	1.397769	-0.332941	0.06797	5.94337	6.59632	-1.345362
87.800003	-0.142202	-2.021949	1.402118	-0.333432	0.068336	6.15075	6.60125	-0.891693
87.900002	-0.08222	-2.019159	1.404668	-0.33631	0.068717	6.21135	6.55286	-0.148315
88.0	-0.02481	-2.012204	1.405192	-0.342153	0.069065	6.14786	6.67779	0.717666
88.099998	-0.004769	-2.00141	1.403352	-0.351183	0.069206	6.17886	6.74984	1.485824
88.199997	-0.012482	-1.99578	1.399117	-0.361851	0.069241	6.07964	6.70402	2.028772
88.300003	-0.053187	-1.987459	1.391914	-0.373681	0.068838	5.96141	6.52856	2.226126
88.400002	-0.082669	-2.0091	1.382048	-0.383507	0.068434	5.72495	6.38575	1.979186
88.5	-0.088423	-2.056867	1.369744	-0.389919	0.068041	5.51696	6.14413	1.405148
88.599998	-0.09212	-2.066561	1.356311	-0.390747	0.067911	5.3482	5.96	0.541228
88.699997	-0.048759	-2.116081	1.344982	-0.384083	0.067971	5.26658	5.8219	-0.594451
88.800003	-0.043474	-2.155416	1.340715	-0.369291	0.068154	5.18312	5.75542	-1.989549
88.900002	-0.087747	-2.277991	1.346741	-0.349328	0.068063	6.11353	6.05891	-3.558053
89.0	-0.099636	-2.077404	1.362694	-0.325907	0.068905	5.9488	7.10097	-5.188952
89.099998	-0.108889	-2.000778	1.387376	-0.304832	0.069631	5.55418	6.37483	-6.194002
89.199997	-0.086867	-1.913638	1.414853	-0.290808	0.070404	5.8529	6.12882	-6.069788
89.300003	-0.056825	-1.849316	1.439912	-0.286721	0.070828	6.32634	6.62351	-4.352419
89.400002	-0.055715	-1.754838	1.457011	-0.296864	0.071227	6.09338	6.88205	-0.545446
89.5	0.002202	-1.639608	1.464306	-0.318726	0.071654	5.79396	6.32323	4.247268
89.599998	-0.106709	-1.519261	1.461013	-0.349302	0.071503	5.85903	6.34582	8.304778
89.699997	0.046948	-1.490975	1.451537	-0.379654	0.071394	5.76165	6.3775	10.479012
89.800003	0.037533	-1.438161	1.445618	-0.402958	0.07131	5.89932	6.39035	9.483413
89.900002	0.045734	-1.336315	1.448624	-0.413455	0.07136	5.92007	6.42343	5.721362
90.0	0.016699	-1.280853	1.460035	-0.41204	0.071532	5.8381	6.5231	0.048303
90.099998	-0.101253	-1.322867	1.4743	-0.400178	0.071561	6.05056	6.57352	-5.785698
90.199997	-0.088357	-1.364002	1.486619	-0.381373	0.07171	6.07666	6.4988	-9.572835
90.300003	-0.081022	-1.399295	1.496865	-0.358578	0.072097	5.92769	6.38928	-10.473175
90.400002	-0.106379	-1.430449	1.505176	-0.338834	0.072033	5.82952	6.19958	-8.483704
90.5	-0.133013	-1.460027	1.51311	-0.325836	0.071921	5.54603	6.12122	-4.877758
90.599998	-0.201631	-1.480166	1.520475	-0.321122	0.071639	5.26763	5.89127	-0.963956
90.699997	-0.236029	-1.486962	1.527655	-0.323246	0.071445	5.20011	5.72501	2.435596
90.800003	-0.20621	-1.457447	1.537159	-0.330328	0.071143	5.43341	5.84181	4.530156
90.900002	-0.141964	-1.455371	1.550504	-0.339107	0.071457	5.7718	6.44109	5.111516
91.0	0.001432	-1.439796	1.565789	-0.348547	0.072129	5.79063	6.60917	4.238539
91.099998	0.059354	-1.422357	1.579481	-0.357705	0.072736	6.02683	6.52545	2.401086
91.199997	0.128096	-1.43354	1.588323	-0.365302	0.073097	6.43493	6.86877	0.390258
91.300003	0.037292	-1.442853	1.590893	-0.371099	0.073368	6.73882	7.22119	-1.312393
91.400002	-0.096873	-1.500113	1.587325	-0.374008	0.07341	7.00032	7.33531	-2.032516
91.5	-0.238074	-1.62778	1.580402	-0.373879	0.07356	7.0745	7.58304	-1.761917
91.599998	-0.304575	-1.701632	1.574234	-0.369675	0.073926	6.98115	7.81994	-1.325752
91.699997	-0.326547	-1.729946	1.573992	-0.360602	0.07437	6.91792	7.35854	-1.316189
91.800003	-0.285799	-1.743303	1.582295	-0.34781	0.075006	6.82018	7.34666	-1.984738
91.900002	-0.199266	-1.750692	1.598364	-0.333994	0.075694	6.03672	6.76236	-2.993488
92.0	-0.11868	-1.764755	1.618119	-0.322035	0.076319	5.05385	5.53028	-3.804861
92.099998	-0.018954	-1.79089	1.63682	-0.31542	0.076773	3.97316	4.80221	-3.814625
92.199997	0.05572	-1.795797	1.650545	-0.315995	0.077034	4.18781	4.50642	-2.535211
92.300003	0.09855	-1.78744	1.657396	-0.324195	0.077114	4.29938	5.19788	-0.186876
92.400002	0.049566	-1.783239	1.657787	-0.338396	0.077183	5.60891	5.04779	2.457762
92.5	0.042949	-1.754097	1.654304	-0.354396	0.077401	8.86824	8.87774	4.456762
92.599998	-0.027462	-1.717722	1.651821	-0.368575	0.077634	6.85635	9.09859	5.034763
92.699997	-0.05862	-1.721078	1.653822	-0.377919	0.078081	6.38869	6.40748	3.947371
92.800003	-0.07079	-1.715949	1.65959	-0.381614	0.078774	5.88285	6.6127	1.556057
92.900002	-0.071521	-1.760053	1.665555	-0.380998	0.079412	9.22511	9.57573	-1.248379
93.0	-0.066496	-1.888816	1.668107	-0.377744	0.079867	7.70724	8.49502	-3.132955
93.099998	-0.04148	-1.983422	1.665145	-0.371932	0.080123	6.64792	7.05258	-3.559169
93.199997	-0.077283	-2.013725	1.657588	-0.366526	0.080042	6.21529	6.6446	-2.64133
93.300003	-0.104192	-2.043638	1.647828	-0.361834	0.079934	5.8811	6.02915	-1.133268
93.400002	-0.145975	-2.023181	1.639392	-0.357652	0.079753	5.67757	5.90647	0.094098
93.5	-0.203943	-1.964053	1.635823	-0.352805	0.07974	5.38883	5.76484	0.439474
93.599998	-0.254269	-1.907523	1.639059	-0.346221	0.079823	5.27376	5.85872	-0.193489
93.699997	-0.200862	-1.870139	1.648718	-0.337858	0.08009	5.77969	6.21928	-1.574133
93.800003	-0.115714	-1.922571	1.661113	-0.329446	0.080275	6.33799	6.79137	-2.926955
93.900002	-0.013606	-2.017932	1.672528	-0.322006	0.080731	6.04189	7.05312	-3.53528
94.0	0.026585	-2.069939	1.680544	-0.317697	0.08092	6.7749	7.16403	-3.088995
94.099998	0.052943	-2.081534	1.684616	-0.317494	0.080967	7.02152	7.48851	-1.767987
94.199997	-0.032146	-2.073402	1.685037	-0.322816	0.080256	7.06189	7.42064	-0.000669
94.300003	-0.076083	-2.042696	1.685436	-0.329498	0.080224	7.35562	7.41635	1.682119
94.400002	-0.208219	-1.982078	1.686183	-0.339121	0.079885	7.11382	7.40554	2.589414
94.5	-0.271058	-1.94112	1.68933	-0.348209	0.07961	7.11041	7.51313	2.554488
94.599998	-0.232398	-1.905816	1.693671	-0.356853	0.079227	7.12994	7.37064	1.635372
94.699997	-0.121666	-1.889306	1.696657	-0.364024	0.079093	6.74443	7.23907	0.351776
94.800003	0.008761	-1.884095	1.69496	-0.371001	0.079092	6.34683	6.7751	-0.684849
94.900002	0.113828	-1.948033	1.686673	-0.377329	0.079109	5.929	6.45876	-0.802345
95.0	0.16922	-1.980331	1.672376	-0.382741	0.078942	5.6231	6.13085	-0.170797
95.099998	0.123808	-1.987021	1.655236	-0.386091	0.078633	5.71322	6.1604	0.529829
95.199997	-0.032562	-1.936461	1.639423	-0.385847	0.078019	5.70306	6.07048	0.718086
95.300003	-0.226415	-1.87933	1.62925	-0.380396	0.077322	7.08729	7.02711	0.072254
95.400002	-0.396023	-1.822459	1.626449	-0.370042	0.076775	6.56069	7.82583	-1.251388
95.5	-0.42037	-1.781852	1.629984	-0.355571	0.076373	6.36417	6.43199	-2.768026
95.599998	-0.365386	-1.759642	1.636695	-0.339622	0.076024	7.60119	7.54364	-3.903216
95.699997	-0.225723	-1.71409	1.643312	-0.325985	0.07546	6.85232	7.67071	-4.239132
95.800003	0.013755	-1.656255	1.647881	-0.316515	0.074906	6.5035	6.87926	-3.585309
95.900002	0.172355	-1.590336	1.649351	-0.313588	0.074163	6.76676	7.20567	-1.982835
96.0	0.27822	-1.519128	1.648479	-0.316426	0.073471	6.61079	7.06126	-0.078018
96.099998	0.248929	-1.488454	1.647139	-0.323281	0.072792	7.14509	7.02475	1.524643
96.199997	0.148319	-1.440787	1.64806	-0.331525	0.072656	7.53235	7.84039	2.263978
96.300003	0.037783	-1.402911	1.652186	-0.339105	0.07259	6.85241	7.28842	2.012356
96.400002	-0.112355	-1.375549	1.65843	-0.344895	0.072584	7.6659	7.63592	0.953351
96.5	-0.268612	-1.36281	1.663123	-0.350372	0.072347	7.30395	7.83129	-0.311902
96.599998	-0.308146	-1.448912	1.663032	-0.355468	0.072052	7.10034	7.34655	-0.970728
96.699997	-0.266234	-1.531279	1.656045	-0.36187	0.071737	6.77412	7.30759	-0.676473
96.800003	-0.148177	-1.602456	1.642717	-0.369376	0.071242	6.40174	7.08577	0.371206
96.900002	-0.078736	-1.624826	1.625651	-0.377075	0.070693	6.21687	6.61688	1.394256
97.0	-0.01456	-1.652797	1.608645	-0.38273	0.069893	6.02499	6.43585	1.83009
97.099998	0.043674	-1.618653	1.595725	-0.383814	0.069007	6.08244	6.30674	1.244838
97.199997	0.026068	-1.633276	1.589309	-0.378591	0.06832	6.6713	6.59065	-0.238095
97.300003	0.067032	-1.643005	1.588925	-0.367538	0.067882	6.13936	6.82745	-2.121388
97.400002	-0.104918	-1.63117	1.592527	-0.35274	0.067567	6.40069	6.78645	-3.65537
97.5	-0.094507	-1.616654	1.597829	-0.336497	0.067319	6.51305	7.08438	-4.447163
97.599998	-0.072071	-1.606784	1.603572	-0.322356	0.067194	6.19926	6.96919	-4.363296
97.699997	-0.001989	-1.603636	1.608777	-0.313375	0.067185	6.55298	7.17238	-3.34375
97.800003	0.004691	-1.585734	1.611915	-0.312182	0.067021	7.06049	7.49279	-1.437791
97.900002	0.024082	-1.572717	1.612311	-0.318844	0.067081	7.00356	7.52212	0.84929
98.0	-0.063455	-1.533638	1.609174	-0.332171	0.067138	7.1161	7.37685	2.901837
98.099998	-0.083447	-1.488741	1.603015	-0.34889	0.066883	7.45835	7.69384	4.304749
98.199997	-0.122692	-1.481027	1.595202	-0.3653	0.06657	7.32725	7.84703	4.486328
98.300003	-0.174519	-1.427053	1.586926	-0.377762	0.066395	7.14132	7.31744	3.381363
98.400002	-0.157416	-1.434207	1.579289	-0.384462	0.066154	6.8088	7.235	1.315485
98.5	-0.152075	-1.496737	1.571945	-0.383569	0.065657	6.41321	7.02261	-1.019287
98.599998	-0.135524	-1.588534	1.565748	-0.375681	0.065372	6.16844	6.88558	-2.871117
98.699997	-0.042101	-1.665963	1.561767	-0.362097	0.06506	6.1081	6.82927	-3.894793
98.800003	-0.047291	-1.721645	1.561156	-0.346177	0.064703	6.03944	6.75027	-4.17157
98.900002	-0.015471	-1.693645	1.564033	-0.331209	0.064601	6.48511	6.75605	-3.884045
99.0	0.019022	-1.69879	1.569075	-0.320866	0.064611	6.2794	7.05697	-3.118572
99.099998	0.019464	-1.676394	1.574205	-0.316686	0.064744	6.16248	6.79341	-1.812264
99.199997	0.009905	-1.63772	1.576981	-0.320391	0.06484	6.59756	6.89372	-0.03321
99.300003	0.017074	-1.629292	1.575989	-0.330343	0.065241	6.1454	6.87852	1.770197
99.400002	-0.056822	-1.601396	1.570507	-0.345864	0.065512	6.00064	6.69503	3.236199
99.5	-0.043004	-1.598549	1.561445	-0.362328	0.065839	6.05485	6.74245	4.071738
99.599998	-0.105901	-1.59208	1.550498	-0.377087	0.065868	6.80293	7.41432	3.800975
99.699997	-0.169314	-1.611821	1.539377	-0.386192	0.066124	6.82176	7.4611	2.486648
99.800003	-0.223161	-1.606365	1.529021	-0.388027	0.065945	6.51471	7.18555	0.461102
99.900002	-0.184038	-1.713454	1.520797	-0.381339	0.066059	7.01206	7.44804	-1.647582
100.0	-0.165963	-1.760808	1.515656	-0.367586	0.065912	7.56335	8.12912	-3.350451
100.099998	-0.079844	-1.808718	1.516013	-0.34821	0.066041	7.16567	7.77091	-4.522399
100.199997	-0.070052	-1.845737	1.52276	-0.327655	0.065935	6.93201	7.3654	-5.014646
100.300003	-0.01496	-1.828698	1.534798	-0.310098	0.065958	6.44973	7.18779	-4.941762
100.400002	0.037375	-1.843135	1.549349	-0.299652	0.066131	5.87427	6.48938	-4.105307
100.5	0.063477	-1.829911	1.562386	-0.299086	0.066344	5.26045	6.00421	-2.288306
100.599998	0.032886	-1.80563	1.569521	-0.31063	0.06641	5.23409	5.70157	0.670663
100.699997	-0.025427	-1.811288	1.568169	-0.332785	0.066399	4.97153	5.73829	4.145012
100.800003	-0.061768	-1.808482	1.557628	-0.361588	0.066465	5.84204	5.8978	7.054409
100.900002	-0.14309	-1.764429	1.540538	-0.391079	0.066142	7.1133	7.72734	8.175065
101.0	-0.130523	-1.75771	1.523911	-0.411724	0.066214	6.24209	7.61033	7.118892
101.099998	-0.11141	-1.72498	1.512679	-0.419604	0.066033	6.53153	6.90485	3.698015
101.199997	-0.152722	-1.780436	1.50892	-0.412862	0.065974	6.94594	7.1743	-1.00846
101.300003	-0.173134	-1.835983	1.511805	-0.394788	0.066164	7.4925	8.10717	-5.52254
101.400002	-0.131383	-1.832164	1.520654	-0.367299	0.066688	6.91756	7.95729	-8.770626
101.5	-0.081142	-1.852556	1.53457	-0.336516	0.067238	6.67428	7.06896	-9.990255
101.599998	-0.140824	-1.856395	1.552145	-0.309126	0.067309	6.37477	7.0802	-8.97026
101.699997	-0.11992	-1.788146	1.569124	-0.292418	0.067687	5.79352	6.41401	-6.060596
101.800003	-0.112048	-1.719852	1.584651	-0.289731	0.068006	5.51144	5.9829	-1.951213
101.900002	-0.053711	-1.630333	1.596077	-0.300113	0.068072	5.27306	5.72812	2.521208
102.0	-0.026252	-1.523214	1.600761	-0.319881	0.068226	5.18443	5.8174	6.310152
102.099998	-0.024473	-1.419038	1.601786	-0.344208	0.068421	5.25143	5.72908	8.191689
102.199997	0.150926	-1.366235	1.605247	-0.364349	0.069364	6.91503	7.05804	8.0272
102.300003	0.109578	-1.261483	1.613329	-0.378634	0.070195	6.60658	8.19142	5.475819
102.400002	0.012394	-1.162686	1.625322	-0.385018	0.071042	6.56551	7.10022	1.545606
102.5	-0.145468	-1.091449	1.637047	-0.384058	0.071401	6.85661	7.3533	-2.839564
102.599998	-0.40186	-1.160225	1.645226	-0.377749	0.071327	7.28451	7.34077	-6.038598
102.699997	-0.484407	-1.265174	1.648115	-0.369301	0.071335	7.76706	8.50295	-6.780937
102.800003	-0.438633	-1.344557	1.646254	-0.362643	0.071127	7.07056	7.94209	-5.126895
102.900002	-0.286706	-1.376824	1.64066	-0.35943	0.070893	6.84724	7.25385	-2.362709
103.0	-0.111179	-1.412581	1.63288	-0.359755	0.070576	6.45324	7.21456	0.528862
103.099998	0.045641	-1.44132	1.625118	-0.36162	0.070635	5.62599	6.33019	2.566419
103.199997	0.198168	-1.439863	1.620434	-0.363615	0.070721	4.89236	5.45545	3.342564
103.300003	0.180017	-1.46461	1.62193	-0.363475	0.0713	4.01459	4.53736	2.486211
103.400002	0.101835	-1.451886	1.629362	-0.359887	0.071638	4.32942	4.77513	0.414234
103.5	-0.09704	-1.428671	1.63982	-0.353812	0.071695	4.22451	4.7216	-2.175315
103.599998	-0.222918	-1.462764	1.649898	-0.345485	0.072071	7.66144	7.16435	-4.108848
103.699997	-0.338037	-1.470389	1.657274	-0.335363	0.072528	8.07891	10.111	-4.747526
103.800003	-0.301454	-1.432798	1.662388	-0.326355	0.073047	7.79736	8.50798	-4.034208
103.900002	-0.174325	-1.37807	1.666461	-0.321043	0.073638	7.59357	8.29901	-2.55921
104.0	0.001112	-1.338248	1.670341	-0.320391	0.074098	7.24107	7.22226	-0.711619
104.099998	0.101472	-1.278901	1.67465	-0.324486	0.074536	10.56109	11.2539	1.053869
104.199997	0.102623	-1.218847	1.679029	-0.332681	0.074743	8.57066	9.85696	2.209307
104.300003	0.049911	-1.190261	1.682645	-0.343661	0.074876	7.69367	8.28852	2.723348
104.400002	-0.036842	-1.151773	1.683983	-0.355628	0.075086	5.83477	6.64161	2.533706
104.5	-0.130472	-1.11212	1.681861	-0.367782	0.075196	5.12409	5.21062	1.903272
104.599998	-0.207169	-1.083471	1.676092	-0.377373	0.075418	4.61028	5.16362	0.969695
104.699997	-0.264583	-1.122292	1.66795	-0.38297	0.075236	4.71239	5.03452	-0.093018
104.800003	-0.203601	-1.28486	1.660107	-0.382405	0.075112	4.76608	5.88067	-1.057294
104.900002	-0.088393	-1.423714	1.654895	-0.376581	0.075194	5.98532	5.85027	-1.846538
105.0	-0.006331	-1.474945	1.65363	-0.366932	0.075497	7.95526	8.33691	-2.40979
105.099998	0.083822	-1.503169	1.655139	-0.356623	0.075709	5.27253	7.4763	-2.702199
105.199997	0.103648	-1.502307	1.656595	-0.348197	0.076039	7.61616	7.34912	-2.534409
105.300003	0.04313	-1.512783	1.654629	-0.344057	0.076282	7.91497	8.56814	-1.562746
105.400002	-0.04726	-1.517313	1.647621	-0.344998	0.076142	6.46217	6.58444	0.009391
105.5	-0.21416	-1.471156	1.637375	-0.348686	0.075826	6.5719	6.93665	1.355265
105.599998	-0.319895	-1.44523	1.629713	-0.350651	0.075588	5.9481	6.39795	1.669494
105.699997	-0.346593	-1.425981	1.631444	-0.348479	0.075347	6.01973	6.71997	0.578548
105.800003	-0.249364	-1.512011	1.644333	-0.34164	0.075438	5.73493	6.75294	-1.464485
105.900002	-0.116182	-1.67939	1.66425	-0.33314	0.075964	7.3015	7.81245	-3.42471
106.0	0.069882	-1.852739	1.684498	-0.326041	0.07673	7.12924	8.46302	-4.432135
106.099998	0.193309	-1.957226	1.699066	-0.323302	0.077438	6.65703	6.97251	-3.87944
106.199997	0.203469	-2.044485	1.704793	-0.329531	0.077826	8.2743	8.17472	-1.227267
106.300003	0.08593	-2.132625	1.702156	-0.344311	0.077755	7.88914	8.50594	2.535901
106.400002	-0.070811	-2.260313	1.691179	-0.363821	0.077246	7.47945	7.6114	5.936584
106.5	-0.272591	-2.354797	1.6795	-0.381788	0.076834	7.23669	7.90163	7.28866
106.599998	-0.41179	-2.408623	1.677228	-0.391539	0.076728	6.42582	7.07549	6.00502
106.699997	-0.419899	-2.451839	1.687643	-0.391909	0.077437	5.81261	6.47053	2.45631
106.800003	-0.366281	-2.420596	1.705879	-0.385127	0.078001	5.61259	6.41701	-2.335299
106.900002	-0.283279	-2.448902	1.723991	-0.373521	0.078496	5.52221	6.31391	-6.452969
107.0	-0.157108	-2.45123	1.736274	-0.359103	0.078421	5.87777	6.4624	-8.129654
107.099998	-0.124662	-2.477242	1.742144	-0.346925	0.077879	6.61017	6.82049	-6.817136
107.199997	-0.029286	-2.442675	1.743606	-0.340256	0.076897	6.35462	7.49215	-3.662081
107.300003	0.006557	-2.457355	1.741578	-0.340344	0.075724	6.83489	7.17848	0.219122
107.400002	-0.057508	-2.424222	1.738261	-0.344772	0.074803	7.2613	7.24207	3.236486
107.5	-0.036233	-2.360085	1.73923	-0.349283	0.074154	7.00935	7.59096	4.662677
107.599998	-0.000678	-2.293805	1.748278	-0.351833	0.074347	6.85144	7.60466	4.114838
107.699997	-0.051139	-2.245384	1.764379	-0.351814	0.074952	6.69442	7.18651	1.900562
107.800003	-0.056566	-2.19038	1.783108	-0.349422	0.075639	6.31338	7.12292	-1.236477
107.900002	-0.082299	-2.170947	1.799269	-0.346011	0.076239	6.08165	6.8995	-4.128706
108.0	-0.113058	-2.230486	1.81021	-0.342055	0.076717	6.23964	6.74641	-5.42797
108.099998	-0.179465	-2.25874	1.815548	-0.340081	0.076872	6.85828	7.04777	-4.647991
108.199997	-0.247765	-2.239007	1.816529	-0.341614	0.076643	7.84123	7.96243	-2.610065
108.300003	-0.345989	-2.234951	1.815023	-0.346323	0.07588	7.36473	8.18446	-0.121009
108.400002	-0.369604	-2.19534	1.813254	-0.352818	0.075156	7.51028	7.19764	1.981136
108.5	-0.395917	-2.119647	1.812164	-0.360444	0.074227	8.03066	8.18125	3.110467
108.599998	-0.282605	-2.070314	1.812517	-0.367087	0.073675	7.53953	8.07398	3.15329
108.699997	-0.088831	-2.041847	1.813139	-0.372504	0.073189	6.97414	7.18308	2.171332
108.800003	0.07922	-2.023296	1.8128	-0.37535	0.073003	5.80123	6.46604	0.510591
108.900002	0.132673	-2.004574	1.810716	-0.375004	0.072606	4.96067	5.73326	-1.358228
109.0	0.074507	-2.038934	1.807787	-0.370383	0.072379	5.48228	5.90101	-2.791667
109.099998	-0.041365	-2.030129	1.805996	-0.361204	0.072001	5.56469	6.07583	-3.55652
109.199997	-0.197695	-1.970733	1.807485	-0.349326	0.071673	6.8757	6.99049	-3.79813
109.300003	-0.316114	-1.883821	1.812874	-0.337584	0.071274	9.48469	9.95502	-3.727571
109.400002	-0.370718	-1.825163	1.820597	-0.327935	0.071074	6.50105	7.11125	-3.307566
109.5	-0.278664	-1.769222	1.827628	-0.323002	0.07114	8.50935	7.75957	-2.332561
109.599998	-0.162859	-1.720704	1.831204	-0.324501	0.071116	9.6601	10.31975	-0.778652
109.699997	0.011013	-1.647066	1.830111	-0.332193	0.07093	8.34672	8.46173	1.058379
109.800003	0.038765	-1.600422	1.82541	-0.343902	0.070611	7.4601	7.72231	2.48931
109.900002	-0.005482	-1.53959	1.82043	-0.355215	0.0701	6.73514	7.19561	3.034581
110.0	-0.022385	-1.486699	1.818663	-0.362487	0.069778	6.71737	6.85432	2.366189
110.099998	-0.087109	-1.476062	1.821577	-0.364974	0.069644	6.5557	6.98503	0.648381
110.199997	-0.102555	-1.511	1.827003	-0.36309	0.069676	6.39771	6.78474	-1.543144
110.300003	-0.114535	-1.64607	1.831523	-0.358829	0.069936	8.44761	8.15663	-3.187549
110.400002	-0.137814	-1.726539	1.832409	-0.353814	0.070194	7.50783	8.70667	-3.583015
110.5	-0.117294	-1.749777	1.828709	-0.351046	0.07013	8.10545	8.31079	-2.766113
110.599998	-0.139959	-1.766694	1.820985	-0.352273	0.069838	8.89924	9.26089	-1.147131
110.699997	-0.147988	-1.770991	1.810482	-0.356823	0.069187	7.44889	8.15984	0.761528
110.800003	-0.168121	-1.816631	1.799204	-0.363739	0.068565	7.71346	8.15406	2.183393
110.900002	-0.172069	-1.8167	1.789389	-0.370029	0.068388	7.02082	7.46196	2.547734
111.0	-0.092613	-1.796796	1.783132	-0.372669	0.068448	6.64319	6.86642	1.676828
111.099998	-0.049883	-1.771968	1.78081	-0.3704	0.068705	6.46979	6.68175	-0.258778
111.199997	-0.100637	-1.79295	1.78118	-0.363845	0.06867	6.29744	6.6202	-2.483071
111.300003	-0.164013	-1.830355	1.783206	-0.35279	0.068628	7.63683	7.53101	-4.066496
111.400002	-0.234363	-1.871621	1.78603	-0.339565	0.068442	7.68044	8.8817	-4.631159
111.5	-0.205256	-1.868571	1.789693	-0.326677	0.068172	7.2127	8.12216	-4.318207
111.599998	-0.134535	-1.85032	1.793364	-0.318725	0.068107	8.59938	9.08082	-3.250239
111.699997	0.029529	-1.826536	1.795283	-0.317975	0.068176	8.42239	9.6451	-1.396199
111.800003	0.148563	-1.821079	1.793716	-0.324818	0.068469	8.64002	9.35927	0.872467
111.900002	0.178577	-1.798575	1.788225	-0.337822	0.068814	8.66786	9.10363	2.818729
112.0	0.176315	-1.767083	1.780265	-0.352748	0.069064	8.21527	8.65828	3.943506
112.099998	-0.018881	-1.776057	1.773327	-0.365948	0.069254	7.44521	8.11477	3.716722
112.199997	-0.197584	-1.789645	1.769507	-0.374239	0.069517	6.85144	7.70968	2.20809
112.300003	-0.290363	-1.763182	1.767807	-0.377041	0.069563	6.42355	7.35779	-0.08783
112.400002	-0.343685	-1.788059	1.765738	-0.375171	0.069456	6.48143	7.42267	-2.16592
112.5	-0.328269	-1.838619	1.760623	-0.370375	0.069276	6.69994	7.40458	-3.274103
112.599998	-0.243077	-1.869436	1.751627	-0.364068	0.068584	8.07883	8.15063	-3.057278
112.699997	-0.069434	-1.853758	1.739934	-0.358753	0.06788	7.4164	8.75881	-2.052959
112.800003	0.078557	-1.867664	1.727981	-0.355547	0.067085	7.61283	7.64341	-0.874205
112.900002	0.114179	-1.876607	1.718427	-0.353902	0.066409	8.32229	8.87806	-0.019717
113.0	0.091883	-1.884051	1.712755	-0.352806	0.065908	7.36709	8.39086	0.293348
113.099998	0.002825	-1.880306	1.710397	-0.351845	0.065538	7.16304	7.54396	-0.092501
113.199997	-0.060713	-1.861122	1.709199	-0.350576	0.065273	6.66894	7.39483	-0.798713
113.300003	-0.163324	-1.816201	1.706273	-0.350046	0.065092	6.41645	6.7826	-1.424013
113.400002	-0.203191	-1.81525	1.700094	-0.3498	0.065026	6.32494	6.85818	-1.515083
113.5	-0.190668	-1.836771	1.691242	-0.349528	0.064781	6.8045	7.16628	-1.130992
113.599998	-0.148117	-1.828003	1.682881	-0.34801	0.06451	8.58011	9.09206	-0.768652
113.699997	-0.098001	-1.851934	1.67805	-0.34479	0.064311	7.40081	9.05031	-0.645431
113.800003	-0.033725	-1.837124	1.677215	-0.340414	0.064031	8.01236	8.35189	-0.961452
113.900002	-0.008621	-1.817314	1.679339	-0.336502	0.064123	9.24035	9.78941	-1.409955
114.0	0.014233	-1.804474	1.681039	-0.334001	0.063915	8.59211	9.22973	-1.663729
114.099998	0.009977	-1.779444	1.679597	-0.334753	0.063949	8.4237	8.3581	-1.418082
114.199997	-0.081331	-1.768935	1.673768	-0.339652	0.0638	7.57141	7.98984	-0.53534
114.300003	-0.112032	-1.779103	1.664444	-0.347267	0.063667	6.54081	7.12388	0.568918
114.400002	-0.148654	-1.807873	1.653403	-0.35686	0.063357	5.70498	6.52481	1.533344
114.5	-0.217338	-1.801404	1.642523	-0.366014	0.0631	5.49988	6.29518	1.910546
114.599998	-0.202818	-1.80157	1.632237	-0.373417	0.062623	5.597	6.41893	1.649413
114.699997	-0.151057	-1.800077	1.621675	-0.378415	0.062231	6.3513	6.68025	0.891748
114.800003	-0.084187	-1.846463	1.609346	-0.380631	0.061989	7.7139	8.30854	0.048318
114.900002	0.007616	-1.885665	1.59451	-0.37978	0.061993	6.69241	7.92432	-0.541554
115.0	0.051842	-1.904797	1.579105	-0.375655	0.062092	7.58525	7.25791	-0.930248
115.099998	0.031022	-1.899756	1.56698	-0.366811	0.062013	7.64927	8.19581	-1.444236
115.199997	-0.043641	-1.868296	1.561068	-0.354987	0.061891	6.8475	7.40254	-2.157426
115.300003	-0.160664	-1.817698	1.56163	-0.341552	0.061794	6.83156	7.31926	-2.940788
115.400002	-0.262535	-1.764169	1.565778	-0.329755	0.061539	6.56612	7.38306	-3.316403
115.5	-0.260796	-1.717515	1.56952	-0.32241	0.061515	6.46769	7.23169	-3.021275
115.599998	-0.193337	-1.65515	1.569168	-0.321642	0.061415	6.49413	7.07367	-1.766329
115.699997	-0.046923	-1.587101	1.563072	-0.327857	0.061283	6.84059	7.38413	0.274655
115.800003	0.047192	-1.530598	1.552136	-0.339393	0.06136	6.54142	7.32514	2.270223
115.900002	0.172339	-1.460542	1.540445	-0.35058	0.061496	6.78708	7.2759	3.344108
116.0	0.142505	-1.437648	1.533438	-0.359224	0.061761	7.05033	7.48894	2.905117
116.099998	0.121001	-1.428038	1.532768	-0.361543	0.062101	6.9237	7.41196	1.24362
116.199997	-0.002566	-1.533651	1.536317	-0.359358	0.06248	6.9984	7.54107	-0.882692
116.300003	-0.09638	-1.634367	1.539535	-0.354752	0.062935	6.8179	7.45971	-2.498569
116.400002	-0.199538	-1.650288	1.538984	-0.349548	0.063456	6.6107	7.27451	-2.973827
116.5	-0.225677	-1.641775	1.533688	-0.346327	0.063624	6.41453	7.09337	-2.21191
116.599998	-0.217686	-1.611025	1.524684	-0.347167	0.063574	6.40323	7.01715	-0.766569
116.699997	-0.208411	-1.573148	1.514105	-0.351455	0.063408	6.34604	6.83227	0.78312
116.800003	-0.159516	-1.584795	1.504204	-0.358272	0.063248	6.13717	6.81236	1.843904
116.900002	-0.107155	-1.586682	1.495965	-0.365865	0.062946	6.07088	6.71055	2.082479
117.0	-0.063191	-1.628348	1.489538	-0.371424	0.062787	6.02402	6.56678	1.423477
117.099998	-0.035793	-1.649153	1.483106	-0.374898	0.062589	6.3069	6.6263	0.223665
117.199997	-0.074781	-1.697874	1.475146	-0.375366	0.062411	6.21748	6.90496	-0.892726
117.300003	-0.095487	-1.73015	1.465062	-0.372295	0.062135	6.1102	6.88012	-1.460303
117.400002	-0.120727	-1.750142	1.454601	-0.366016	0.062026	6.44824	6.95367	-1.538039
117.5	-0.141891	-1.774686	1.446483	-0.357089	0.062076	6.64336	7.25877	-1.495206
117.599998	-0.154824	-1.791544	1.442078	-0.347426	0.062166	6.67375	7.51035	-1.540536
117.699997	-0.16343	-1.778794	1.440553	-0.339211	0.062236	6.62445	7.48208	-1.699046
117.800003	-0.135903	-1.746534	1.440305	-0.333106	0.062443	6.57698	7.32	-1.703436
117.900002	-0.090234	-1.702497	1.439678	-0.330081	0.06257	6.51848	7.17666	-1.505144
118.0	-0.07811	-1.660972	1.4377	-0.330311	0.062734	6.33466	6.91331	-0.992041
118.099998	-0.061597	-1.630834	1.434493	-0.332964	0.062641	6.13673	6.56196	-0.328156
118.199997	-0.071398	-1.610041	1.430254	-0.337848	0.062725	5.85903	6.49751	0.339819
118.300003	-0.053798	-1.647005	1.425329	-0.343688	0.062866	5.68178	6.13749	0.848084
118.400002	-0.023641	-1.667996	1.419603	-0.349595	0.06307	5.5427	6.33875	1.033212
118.5	0.013733	-1.724837	1.413129	-0.35548	0.06329	6.26766	6.48627	0.932185
118.599998	0.013905	-1.7736	1.405847	-0.359642	0.063631	6.83559	7.53443	0.67712
118.699997	-0.033941	-1.768782	1.398291	-0.362267	0.063774	5.92979	7.23918	0.276563
118.800003	-0.114693	-1.728176	1.390707	-0.362995	0.063803	6.06895	6.33115	-0.129702
118.900002	-0.175662	-1.664663	1.383944	-0.361476	0.063517	6.72647	7.28425	-0.601738
119.0	-0.178993	-1.617401	1.378308	-0.358586	0.063139	6.37205	7.18233	-1.080801
119.099998	-0.151106	-1.577671	1.373827	-0.355286	0.062818	5.83109	6.27912	-1.451733
119.199997	-0.028232	-1.613989	1.370423	-0.351869	0.062866	5.76532	6.29903	-1.600981
119.300003	0.088539	-1.6281	1.366788	-0.350395	0.063194	5.55996	6.16265	-1.453215
119.400002	0.200869	-1.634466	1.361763	-0.351221	0.063582	5.56066	6.28512	-0.920423
119.5	0.180179	-1.608989	1.353813	-0.354913	0.063812	6.15486	6.8358	0.001917
119.599998	0.038756	-1.536296	1.341835	-0.361919	0.063634	6.18989	7.03995	1.059383
119.699997	-0.186464	-1.48224	1.327052	-0.369273	0.063191	5.69053	6.53102	1.875529
119.800003	-0.34023	-1.469267	1.31189	-0.374726	0.062563	6.11458	6.57138	1.93081
119.900002	-0.387007	-1.536504	1.30008	-0.375464	0.062023	6.50026	7.06672	1.199696
120.0	-0.297905	-1.608877	1.294438	-0.369352	0.061798	6.58854	7.38263	-0.160788
120.099998	-0.092075	-1.65047	1.295226	-0.357858	0.06206	6.3266	7.0467	-1.778484
120.199997	0.091507	-1.669229	1.30021	-0.343807	0.062322	6.21187	7.02903	-3.090376
120.300003	0.188172	-1.667221	1.306162	-0.330196	0.062679	6.03979	6.83655	-3.599901
120.400002	0.172145	-1.653881	1.310289	-0.321243	0.062914	5.84449	6.60585	-3.132505
120.5	0.128963	-1.659989	1.310882	-0.318649	0.06308	5.76524	6.24519	-1.679619
120.599998	-0.015879	-1.638769	1.307958	-0.322966	0.062938	5.80797	6.30353	0.20832
120.699997	-0.156573	-1.596193	1.303375	-0.332143	0.062833	5.76173	6.32152	1.854645
120.800003	-0.283667	-1.53607	1.299874	-0.343167	0.062931	5.75946	6.37868	2.656371
120.900002	-0.333649	-1.468339	1.299409	-0.353267	0.063179	5.87155	6.50361	2.419787
121.0	-0.250813	-1.439071	1.301283	-0.360926	0.063511	5.92366	6.71579	1.285947
121.099998	-0.191549	-1.482101	1.302295	-0.36609	0.063729	5.97498	6.97347	-0.012898
121.199997	-0.08063	-1.573681	1.299321	-0.369899	0.063796	5.97997	6.75262	-0.797523
121.300003	0.00793	-1.594296	1.291219	-0.372241	0.063852	5.977	6.60285	-0.717963
121.400002	0.058532	-1.607832	1.278725	-0.374344	0.063859	6.09557	6.77853	-0.004336
121.5	0.044265	-1.567502	1.263826	-0.376318	0.063598	5.98742	6.52545	0.740195
121.599998	-0.03228	-1.596527	1.250209	-0.376807	0.063387	6.11729	6.76086	0.964344
121.699997	-0.148972	-1.617421	1.240109	-0.374991	0.063154	5.87646	6.51378	0.530344
121.800003	-0.22612	-1.648081	1.235028	-0.36971	0.062875	5.5632	6.20847	-0.499007
121.900002	-0.293237	-1.647131	1.233885	-0.361242	0.062914	5.43043	6.1832	-1.599274
122.0	-0.312429	-1.663063	1.234033	-0.351212	0.062937	5.42124	6.18352	-2.324353
122.099998	-0.250629	-1.665405	1.23301	-0.341349	0.06315	5.23435	5.97905	-2.503143
122.199997	-0.133792	-1.663806	1.230032	-0.333084	0.063225	5.47291	5.90122	-2.199596
122.300003	-0.026817	-1.620402	1.22831	-0.326073	0.063219	6.10994	6.50244	-1.807321
122.400002	0.032968	-1.59506	1.233828	-0.319057	0.063357	5.9417	6.59258	-1.724761
122.5	0.063944	-1.624116	1.24793	-0.313688	0.063888	6.05993	6.32558	-1.854579
122.599998	0.025487	-1.687048	1.265485	-0.312812	0.064252	6.11361	6.40566	-1.770508
122.699997	-0.034047	-1.784087	1.281182	-0.31745	0.064677	6.13314	6.58872	-1.186602
122.800003	-0.100205	-1.866681	1.288126	-0.330132	0.064798	6.14094	7.02732	0.563226
122.900002	-0.194164	-1.951491	1.283965	-0.351623	0.064874	5.74492	6.53252	3.368808
123.0	-0.169627	-1.973283	1.268957	-0.377089	0.064396	5.43499	6.12518	6.117868
123.099998	-0.17305	-1.938292	1.24984	-0.399856	0.064173	5.42623	6.1907	7.078994
123.199997	-0.071754	-1.967347	1.237624	-0.41194	0.064069	5.19774	5.79813	5.664737
123.300003	-0.040737	-2.020535	1.236378	-0.41153	0.064487	5.1734	5.6839	2.038035
123.400002	-0.009967	-2.154321	1.243752	-0.401144	0.065038	5.50837	5.70606	-2.273109
123.5	0.012733	-2.245492	1.254905	-0.382449	0.065807	5.96482	6.1635	-6.22999
123.599998	-0.037827	-2.293356	1.266605	-0.358607	0.066497	5.28313	6.27677	-8.624279
123.699997	-0.14651	-2.296555	1.279119	-0.333766	0.06669	5.23908	5.86879	-8.825347
123.800003	-0.276811	-2.266298	1.293634	-0.313151	0.066602	5.66268	6.28651	-6.993392
123.900002	-0.316465	-2.199187	1.309729	-0.302394	0.066573	5.54883	6.13963	-4.038454
124.0	-0.317394	-2.126306	1.325218	-0.302804	0.066623	5.27945	5.86054	-0.574919
124.099998	-0.267142	-2.047957	1.337295	-0.313656	0.066952	5.56617	6.20033	2.939325
124.199997	-0.178489	-1.926201	1.34277	-0.333292	0.066841	5.87576	6.40791	5.89218
124.300003	-0.061779	-1.837591	1.342548	-0.356737	0.06681	5.73029	6.31638	7.473734
124.400002	0.015818	-1.748405	1.339686	-0.378306	0.066628	5.6182	6.21992	7.292
124.5	0.068759	-1.656036	1.338594	-0.391888	0.066866	5.80228	6.31884	5.150844
124.599998	0.050391	-1.587248	1.341856	-0.395714	0.067347	6.04907	6.7538	1.381575
124.699997	-0.070852	-1.602565	1.348566	-0.390678	0.067863	5.81752	6.464	-2.780011
124.800003	-0.161801	-1.682999	1.356088	-0.37961	0.068613	6.03681	6.66398	-5.933103
124.900002	-0.232859	-1.712035	1.362716	-0.364267	0.06954	5.87077	6.46465	-7.166743
125.0	-0.302264	-1.713084	1.367934	-0.34905	0.069981	5.65498	6.28565	-6.348344
125.099998	-0.340825	-1.687658	1.371847	-0.33714	0.070149	5.58325	6.17742	-4.206141
125.199997	-0.352377	-1.585258	1.375378	-0.329962	0.070123	5.44952	6.03333	-1.653523
125.300003	-0.271979	-1.507465	1.37957	-0.327477	0.070164	5.27989	5.79331	0.629881
125.400002	-0.167545	-1.438867	1.386096	-0.32892	0.070262	4.69549	5.19199	2.040727
125.5	-0.042712	-1.41007	1.395977	-0.332695	0.070551	4.62096	5.12273	2.452385
125.599998	0.066685	-1.406754	1.408617	-0.337869	0.070904	4.55598	4.98527	1.847759
125.699997	0.09884	-1.396794	1.421772	-0.343218	0.07128	6.51051	6.49195	0.657218
125.800003	0.058858	-1.367087	1.4324	-0.348907	0.071415	7.00935	8.26432	-0.589587
125.900002	-0.044067	-1.379661	1.438014	-0.354607	0.071537	6.14365	6.75573	-1.200981
126.0	-0.140373	-1.430899	1.438013	-0.359674	0.071767	6.92895	7.40072	-0.951299
126.099998	-0.199836	-1.495263	1.432777	-0.365164	0.07201	5.35196	6.001	0.021893
126.199997	-0.201719	-1.550486	1.423806	-0.371307	0.072115	6.6318	6.64203	1.275359
126.300003	-0.206348	-1.591831	1.413316	-0.376732	0.072464	8.19364	9.28637	2.106644
126.400002	-0.167471	-1.615652	1.404161	-0.379606	0.072678	6.37214	7.17195	2.055843
126.5	-0.137375	-1.618269	1.398907	-0.377663	0.073053	5.9713	6.41369	0.984203
126.599998	-0.130791	-1.596884	1.399286	-0.370857	0.073375	5.11516	5.56711	-0.816105
126.699997	-0.136597	-1.589174	1.405306	-0.359404	0.073635	4.79139	5.3758	-2.642762
126.800003	-0.109288	-1.597275	1.415372	-0.344805	0.073986	4.26996	4.77363	-4.133404
126.900002	-0.107509	-1.60447	1.427498	-0.330055	0.074302	4.5756	5.12177	-4.783388
127.0	-0.077363	-1.582969	1.440132	-0.317769	0.074696	4.77273	5.25066	-4.549737
127.099998	-0.052805	-1.566886	1.452158	-0.310746	0.075138	7.37743	6.68175	-3.445461
127.199997	-0.085784	-1.51555	1.462834	-0.310966	0.075472	6.60422	8.46462	-1.546681
127.300003	-0.066848	-1.483571	1.471373	-0.318241	0.075572	5.61198	6.42161	0.754145
127.400002	-0.131097	-1.463044	1.477136	-0.331602	0.075833	6.02271	6.35931	2.896912
127.5	-0.10115	-1.416853	1.479272	-0.348526	0.076094	7.19299	7.91961	4.434649
127.599998	-0.082202	-1.390239	1.47772	-0.366165	0.076163	6.57322	7.15129	4.919465
127.699997	-0.065972	-1.347748	1.473383	-0.381766	0.076286	5.9382	6.40876	4.219035
127.800003	-0.111649	-1.288527	1.467919	-0.391963	0.07638	5.99547	6.43114	2.416119
127.900002	-0.120626	-1.32143	1.463378	-0.393413	0.076423	5.65559	6.20386	0.041216
128.0	-0.115833	-1.447753	1.46086	-0.387483	0.076546	5.55829	5.98547	-2.226818
128.100006	-0.082492	-1.566894	1.460652	-0.374893	0.077071	5.31098	5.93452	-3.754282
128.199997	-0.063475	-1.649006	1.462508	-0.359141	0.077599	5.87751	6.17057	-4.394348
128.300003	-0.111283	-1.627365	1.465629	-0.344352	0.077869	5.85535	6.44709	-4.130885
128.399994	-0.144766	-1.560088	1.46883	-0.333795	0.077986	5.56206	6.51175	-3.132903
128.5	-0.177468	-1.490785	1.471902	-0.328196	0.07795	6.09689	6.44281	-1.713536
128.600006	-0.218613	-1.455236	1.474829	-0.328198	0.077772	5.77776	6.25471	-0.171054
128.699997	-0.177046	-1.442304	1.478349	-0.331639	0.07776	5.62415	6.13107	1.014858
128.800003	-0.114595	-1.434164	1.482369	-0.338105	0.077972	5.50802	6.08471	1.611111
128.899994	-0.05291	-1.396165	1.486575	-0.344782	0.078326	6.17238	6.59953	1.528
129.0	-0.041785	-1.323964	1.489919	-0.350869	0.078548	6.4457	6.89864	0.916006
129.100006	-0.050606	-1.288439	1.491806	-0.354929	0.078629	6.04084	6.66205	0.061637
129.199997	-0.111856	-1.355732	1.492433	-0.356278	0.078466	6.16721	6.67469	-0.71369
129.300003	-0.110752	-1.482003	1.493348	-0.353774	0.078387	6.48275	6.79683	-1.253229
129.399994	-0.146026	-1.570086	1.496286	-0.349137	0.078358	6.90636	7.48915	-1.566746
129.5	-0.108008	-1.599541	1.501379	-0.343512	0.078409	6.54642	7.1317	-1.735564
129.600006	-0.068037	-1.607762	1.507066	-0.34033	0.078759	6.38169	6.76408	-1.644112
129.699997	-0.012834	-1.589265	1.510347	-0.341574	0.079167	6.26819	6.86182	-1.069725
129.800003	-0.011675	-1.582818	1.50886	-0.347586	0.07975	5.80981	6.25054	0.150712
129.899994	-0.025482	-1.568621	1.501717	-0.357892	0.080258	5.33296	5.8402	1.612137
130.0	-0.143274	-1.551026	1.49042	-0.369739	0.080257	5.05105	5.47943	2.733743
130.100006	-0.251073	-1.529108	1.478953	-0.378291	0.080124	4.91356	5.48104	2.908831
130.199997	-0.325365	-1.513518	1.471717	-0.380978	0.079672	4.9894	5.37505	1.777038
130.300003	-0.351595	-1.584554	1.470938	-0.376643	0.079103	6.73269	6.53081	-0.211807
130.399994	-0.301305	-1.675712	1.476039	-0.366001	0.078916	6.35436	7.79714	-2.308879
130.5	-0.165497	-1.751118	1.484389	-0.352161	0.07908	6.16301	6.6977	-3.875235
130.600006	-0.040637	-1.792763	1.492743	-0.337918	0.078997	6.44675	6.67265	-4.392216
130.699997	0.080091	-1.758931	1.498643	-0.327413	0.078832	6.92229	6.94457	-3.729499
130.800003	0.176249	-1.720403	1.500919	-0.323308	0.078425	6.70703	7.73923	-1.998862
130.899994	0.178678	-1.680895	1.500481	-0.324826	0.078256	6.21687	6.69385	0.081323
131.0	0.107451	-1.664509	1.499982	-0.330181	0.078	6.23079	6.57245	1.696971
131.100006	-0.02763	-1.646368	1.503937	-0.336697	0.078183	6.01509	6.50758	2.285737
131.199997	-0.125832	-1.600394	1.513539	-0.342292	0.078471	5.79957	6.19915	1.764158
131.300003	-0.230106	-1.567209	1.525779	-0.347567	0.078868	5.71821	5.98687	0.544802
131.399994	-0.316457	-1.541262	1.535194	-0.353091	0.078951	5.76891	6.33083	-0.737289
131.5	-0.343499	-1.568441	1.537204	-0.359465	0.078958	6.33685	6.47835	-1.16412
131.600006	-0.267882	-1.618595	1.530626	-0.367306	0.078624	6.07254	6.90346	-0.512153
131.699997	-0.167875	-1.670431	1.518744	-0.374377	0.078183	6.11764	6.91984	0.636234
131.800003	-0.111923	-1.697619	1.507274	-0.378591	0.077709	6.64406	6.70156	1.387631
131.899994	-0.047455	-1.722926	1.501153	-0.379225	0.077176	6.48783	6.88515	1.245864
132.0	-0.053542	-1.77676	1.501695	-0.375279	0.076766	6.29174	6.82659	0.216005
132.100006	-0.063401	-1.731238	1.506812	-0.368092	0.076477	6.10451	6.43382	-1.301635
132.199997	-0.151777	-1.707179	1.511497	-0.359577	0.07585	5.93907	6.40812	-2.491362
132.300003	-0.143906	-1.661895	1.513481	-0.350495	0.075735	5.664	6.39271	-2.838483
132.399994	-0.096128	-1.626975	1.512453	-0.343016	0.075394	5.55996	6.14113	-2.454879
132.5	-0.020517	-1.611533	1.510868	-0.336832	0.075291	5.29977	6.16907	-1.657554
132.600006	0.020983	-1.603936	1.511297	-0.33232	0.075383	6.07858	6.20022	-0.949682
132.699997	-0.009542	-1.594034	1.515128	-0.329454	0.075733	6.88753	7.35983	-0.488335
132.800003	-0.04567	-1.544484	1.522109	-0.327559	0.075874	6.38011	7.13491	-0.43491
132.899994	-0.169377	-1.494625	1.53051	-0.326647	0.076026	6.54414	6.6961	-0.789223
133.0	-0.239233	-1.471678	1.538343	-0.327037	0.07597	6.80214	6.77906	-1.104182
133.100006	-0.30483	-1.496206	1.544114	-0.328874	0.075902	7.23188	7.79329	-1.099333
133.199997	-0.279188	-1.54615	1.547431	-0.333299	0.075654	6.53643	7.29977	-0.676338
133.300003	-0.234779	-1.595425	1.547964	-0.340618	0.075319	6.1567	6.41701	0.185436
133.399994	-0.121057	-1.655892	1.545148	-0.351296	0.074898	5.95414	6.59225	1.228998
133.5	-0.064783	-1.670026	1.538257	-0.365185	0.074202	5.86971	6.42921	2.162019
133.600006	-0.009908	-1.676745	1.527482	-0.380222	0.073505	5.87138	6.31798	2.756543
133.699997	0.026985	-1.667535	1.51468	-0.392624	0.072909	5.74737	6.2287	2.62584
133.800003	0.025972	-1.662223	1.502375	-0.399165	0.072414	6.09759	6.25471	1.684185
133.899994	-0.023522	-1.715606	1.492681	-0.397641	0.0721	5.90912	6.39442	0.20038
134.0	-0.063124	-1.771926	1.486791	-0.388033	0.071888	5.78914	6.48574	-1.551787
134.100006	-0.132563	-1.84001	1.485452	-0.371543	0.071946	6.30042	6.51389	-3.11359
134.199997	-0.183379	-1.864968	1.48866	-0.350847	0.072019	6.03874	6.57416	-4.320141
134.300003	-0.234318	-1.847712	1.496303	-0.329286	0.072077	6.05398	6.55082	-4.886214
134.399994	-0.226546	-1.764632	1.507774	-0.31035	0.072144	6.24831	6.67447	-4.848494
134.5	-0.223325	-1.666369	1.521453	-0.296731	0.072175	6.45218	6.87787	-4.160008
134.600006	-0.196676	-1.565984	1.535089	-0.291527	0.072024	6.05914	6.59686	-2.709215
134.699997	-0.121277	-1.495224	1.546263	-0.295024	0.071763	6.18	6.60157	-0.581946
134.800003	-0.080288	-1.403379	1.552686	-0.307807	0.071544	6.64012	7.11703	1.794266
134.899994	0.007319	-1.329232	1.553669	-0.327407	0.071221	6.44684	6.79737	3.961532
135.0	0.0458	-1.300411	1.549724	-0.350826	0.070821	6.36741	6.68164	5.475081
135.100006	0.078164	-1.287185	1.542083	-0.37398	0.070518	6.25137	6.78581	5.807773
135.199997	0.015416	-1.247325	1.532072	-0.39278	0.070218	6.08857	6.62683	4.782789
135.300003	-0.127765	-1.189024	1.521067	-0.404502	0.069884	6.19235	6.76065	2.505635
135.399994	-0.204437	-1.208066	1.510047	-0.40678	0.069318	6.40043	6.92294	-0.236672
135.5	-0.232324	-1.244206	1.501144	-0.399595	0.069087	6.20128	6.79255	-2.839884
135.600006	-0.129215	-1.416398	1.497311	-0.383861	0.069464	6.31522	6.80679	-4.629997
135.699997	-0.116676	-1.461217	1.498418	-0.364108	0.069792	6.36951	6.80572	-5.509546
135.800003	-0.029684	-1.644083	1.504934	-0.34321	0.070141	5.9988	6.47664	-5.352621
135.899994	-0.058304	-1.671317	1.511946	-0.327183	0.070209	5.60716	6.09178	-4.370574
136.0	-0.108726	-1.68118	1.517189	-0.318731	0.070196	5.35389	5.86183	-2.400973
136.100006	-0.216497	-1.664926	1.51952	-0.317861	0.070095	5.21202	5.7445	-5.4e-05
136.199997	-0.281062	-1.628708	1.519702	-0.323068	0.069826	6.06737	6.3789	2.089338
136.300003	-0.326417	-1.636563	1.520511	-0.331563	0.069497	6.41864	7.22633	3.186271
136.399994	-0.233762	-1.67565	1.52397	-0.339939	0.069319	6.20268	6.92166	3.127684
136.5	-0.102721	-1.736862	1.52982	-0.346404	0.069217	6.67069	7.0377	2.024892
136.600006	-0.011169	-1.759316	1.535453	-0.350512	0.06932	6.87176	7.20589	0.250724
136.699997	0.018387	-1.799102	1.538167	-0.352711	0.069146	7.36149	7.62232	-1.353291
136.800003	0.013626	-1.886355	1.537267	-0.352763	0.069139	7.38881	8.15749	-2.183072
136.899994	-0.042976	-1.96517	1.533557	-0.351516	0.068915	7.1711	7.82573	-1.989363
137.0	-0.081167	-2.038416	1.528439	-0.351492	0.06862	7.1041	7.53979	-1.196327
137.100006	-0.147563	-2.094838	1.522729	-0.353761	0.068345	6.72139	7.23372	-0.169151
137.199997	-0.156952	-2.18347	1.516294	-0.358649	0.068112	6.13025	6.62137	0.774049
137.300003	-0.121715	-2.239546	1.508674	-0.365406	0.06809	5.74142	6.03354	1.305652
137.399994	-0.091384	-2.283804	1.500202	-0.371925	0.068116	5.15299	5.72576	1.328161
137.5	-0.103871	-2.293816	1.492127	-0.375925	0.067982	4.72754	5.18011	0.753245
137.600006	-0.192878	-2.271338	1.485492	-0.37567	0.067807	4.3944	5.20709	-0.268117
137.699997	-0.193435	-2.264201	1.481358	-0.369685	0.067525	4.9358	5.13119	-1.346154
137.800003	-0.169334	-2.304096	1.480324	-0.359356	0.067359	6.77517	6.85593	-2.170011
137.899994	-0.103654	-2.359114	1.482077	-0.34633	0.067345	6.14856	7.94188	-2.706955
138.0	-0.019512	-2.449537	1.485899	-0.333739	0.06766	6.70957	6.90121	-2.919075
138.100006	0.045646	-2.491516	1.489704	-0.324807	0.067919	6.50709	7.03738	-2.591462
138.199997	0.050704	-2.537196	1.492006	-0.321483	0.068169	7.3889	7.06147	-1.629728
138.300003	-0.016423	-2.523883	1.491375	-0.324405	0.067988	7.57947	8.55733	-0.218488
138.399994	-0.166207	-2.513903	1.488139	-0.332519	0.067641	6.61735	7.53272	1.234731
138.5	-0.3538	-2.511617	1.483334	-0.342927	0.067064	6.35778	6.90453	2.174745
138.600006	-0.375367	-2.557197	1.478682	-0.353062	0.06642	6.0164	6.68036	2.319893
138.699997	-0.314675	-2.617147	1.47525	-0.360538	0.065931	5.81936	6.31466	1.614102
138.800003	-0.196589	-2.685083	1.472527	-0.364869	0.065505	5.83031	6.16008	0.402239
138.899994	-0.054787	-2.745058	1.469344	-0.365874	0.065353	5.82444	6.12507	-0.728427
139.0	0.02619	-2.779579	1.464903	-0.36373	0.06521	5.97227	6.32548	-1.344155
139.100006	0.046683	-2.778161	1.45893	-0.360198	0.064765	6.91792	7.16317	-1.451954
139.199997	-0.014256	-2.766666	1.451958	-0.356962	0.064412	5.81489	7.10397	-1.224948
139.300003	-0.039824	-2.765275	1.444184	-0.355123	0.064143	6.17063	6.59365	-0.771008
139.399994	-0.085633	-2.735195	1.436384	-0.354299	0.063907	6.67419	7.25021	-0.419367
139.5	-0.165884	-2.684881	1.430109	-0.353832	0.064124	6.08489	6.64803	-0.326717
139.600006	-0.170126	-2.627192	1.427283	-0.351371	0.064358	5.80999	6.1968	-0.647582
139.699997	-0.190519	-2.563712	1.428061	-0.347729	0.064577	5.74702	6.20333	-1.170717
139.800003	-0.213971	-2.582533	1.430521	-0.343342	0.064653	5.52633	6.08471	-1.519618
139.899994	-0.180641	-2.607178	1.431405	-0.339872	0.064489	5.76918	6.24893	-1.497591
140.0	-0.102825	-2.581998	1.428402	-0.339594	0.064219	6.47618	6.99734	-0.935219
140.100006	0.003427	-2.542781	1.421936	-0.342292	0.063903	6.15609	6.92284	-0.034344
140.199997	0.061917	-2.486896	1.415362	-0.346381	0.063637	6.28824	6.70916	0.652724
140.300003	0.135063	-2.448428	1.412225	-0.350754	0.063451	6.7799	6.91941	0.809058
140.399994	0.12991	-2.450379	1.412713	-0.354282	0.06356	6.82929	7.18683	0.495753
140.5	0.043649	-2.460486	1.414226	-0.357398	0.063596	6.46462	7.01993	-0.078886
140.600006	-0.076513	-2.452944	1.412365	-0.3612	0.063415	6.25128	6.69877	-0.404492
140.699997	-0.150249	-2.45469	1.404393	-0.365714	0.0633	5.95825	6.65649	-0.055194
140.800003	-0.22923	-2.433344	1.390157	-0.371307	0.062709	5.67915	6.36487	0.751289
140.899994	-0.227811	-2.392195	1.373856	-0.374607	0.062281	5.48885	6.03354	1.300393
141.0	-0.202518	-2.341869	1.361325	-0.372596	0.06193	5.54008	5.88067	0.966159
141.100006	-0.174636	-2.300807	1.357453	-0.364241	0.061913	5.66663	6.00517	-0.320226
141.199997	-0.070691	-2.315078	1.363165	-0.350731	0.062264	6.36207	6.58637	-2.114291
141.300003	0.008109	-2.339496	1.375492	-0.33544	0.062983	6.03655	6.74898	-3.812641
141.399994	0.082855	-2.377151	1.38949	-0.322303	0.063527	5.79186	6.40202	-4.671874
141.5	0.06702	-2.379097	1.401117	-0.314246	0.064235	6.18543	6.5626	-4.19991
141.600006	-0.008017	-2.370377	1.406482	-0.315208	0.064456	6.17474	6.8024	-2.030114
141.699997	-0.118978	-2.418628	1.405229	-0.324726	0.064305	5.90895	6.54879	1.1378
141.800003	-0.336961	-2.43476	1.397296	-0.340743	0.063889	5.83197	6.25707	4.08752
141.899994	-0.415113	-2.411897	1.388803	-0.357236	0.063414	5.83136	6.39806	5.63734
142.0	-0.478835	-2.421586	1.38705	-0.370083	0.062984	6.02744	6.4655	4.987003
142.100006	-0.363963	-2.473949	1.393879	-0.376121	0.063033	6.08577	6.64632	2.441512
142.199997	-0.208283	-2.562957	1.405848	-0.376741	0.063366	5.90159	6.49248	-1.077842
142.300003	-0.022896	-2.696795	1.41658	-0.373234	0.063721	5.97122	6.42322	-4.110396
142.399994	0.154321	-2.805089	1.422145	-0.366918	0.064122	5.9354	6.44281	-5.363034
142.5	0.2252	-2.860657	1.421781	-0.361603	0.06422	5.72977	6.15259	-4.388204
142.600006	0.165616	-2.89052	1.416345	-0.35974	0.064038	5.78091	6.17378	-1.89614
142.699997	-0.017676	-2.954535	1.407165	-0.362723	0.063712	5.79133	6.30482	1.097331
142.800003	-0.284364	-3.006718	1.395465	-0.368888	0.063132	5.69036	6.28854	3.48743
142.899994	-0.49764	-3.055636	1.384918	-0.374088	0.062792	5.76418	6.36605	4.363002
143.0	-0.4781	-3.123136	1.380378	-0.374438	0.062512	5.52037	6.22613	3.330937
143.100006	-0.425267	-3.143899	1.385169	-0.36801	0.062819	5.46354	6.01716	0.544019
143.199997	-0.293283	-3.155731	1.398047	-0.356191	0.063221	5.70586	6.21072	-2.907603
143.300003	-0.143419	-3.15772	1.414983	-0.340914	0.063978	5.68283	6.19787	-5.530094
143.399994	-0.022285	-3.186346	1.431535	-0.324649	0.064621	5.95458	6.41401	-6.592982
143.5	0.061249	-3.199847	1.445626	-0.311506	0.064993	6.45542	7.04905	-5.6953
143.600006	0.096393	-3.186858	1.455535	-0.307073	0.065024	6.32012	6.83131	-3.176218
143.699997	0.035635	-3.196358	1.461741	-0.310938	0.065066	6.16616	6.66783	0.121671
143.800003	-0.084113	-3.14751	1.465372	-0.321891	0.064786	6.34858	6.6886	3.062277
143.899994	-0.219564	-3.082352	1.470479	-0.336816	0.064624	6.44728	7.20043	5.00501
144.0	-0.249733	-3.032845	1.478081	-0.352715	0.064692	6.10959	6.86139	5.47726
144.100006	-0.227199	-3.035062	1.486212	-0.368574	0.064884	5.78389	6.35021	4.587631
144.199997	-0.148202	-3.102599	1.491219	-0.382547	0.065195	5.38533	6.21189	2.710792
144.300003	-0.015501	-3.134201	1.4894	-0.393449	0.065364	4.8808	5.55801	0.626109
144.399994	0.051348	-3.128692	1.481132	-0.399231	0.06525	5.1649	5.39133	-1.172318
144.5	0.095312	-3.12945	1.471312	-0.396563	0.065099	5.0669	5.44036	-2.330971
144.600006	0.020096	-3.074284	1.465401	-0.386081	0.065175	6.30628	6.2075	-2.931542
144.699997	-0.081688	-3.03564	1.46725	-0.369804	0.065571	7.01188	7.68816	-3.395457
144.800003	-0.198169	-3.018578	1.477445	-0.350893	0.066119	5.23251	5.95282	-4.027945
144.899994	-0.301633	-2.986027	1.492416	-0.333153	0.067027	6.06037	6.20686	-4.515872
145.0	-0.325265	-2.916311	1.507936	-0.320305	0.06789	6.81598	7.65187	-4.31277
145.100006	-0.301243	-2.780315	1.520897	-0.314661	0.068381	5.80937	6.63625	-3.010381
145.199997	-0.231037	-2.603719	1.530005	-0.316641	0.068565	5.28357	5.96653	-0.91771
145.300003	-0.152472	-2.425811	1.535103	-0.324992	0.06828	5.34925	5.81215	1.448724
145.399994	-0.118776	-2.293707	1.537554	-0.337508	0.068054	5.30152	5.70489	3.339065
145.5	-0.063223	-2.217012	1.53863	-0.351662	0.067647	5.95887	6.21564	4.334865
145.600006	-0.012045	-2.15912	1.539751	-0.363952	0.067515	7.78711	8.11884	4.05723
145.699997	0.015414	-2.120338	1.540588	-0.373212	0.067374	6.65098	7.2274	2.66617
145.800003	0.045268	-2.071329	1.540507	-0.378134	0.067347	6.09347	6.34239	0.710347
145.899994	-0.048954	-2.10538	1.539104	-0.378158	0.067008	6.99743	7.03995	-1.288538
146.0	-0.06931	-2.161361	1.536963	-0.372693	0.066995	7.78921	8.49995	-2.68968
146.100006	-0.109491	-2.172611	1.535574	-0.362848	0.067062	6.31303	6.91331	-3.346254
146.199997	-0.172024	-2.130002	1.536652	-0.350864	0.066953	5.91114	6.46422	-3.417192
146.300003	-0.159864	-2.064401	1.54207	-0.339117	0.067157	5.5124	6.206	-3.31233
146.399994	-0.187463	-1.972865	1.550887	-0.329655	0.067593	5.42439	5.77693	-2.98404
146.5	-0.168075	-1.855133	1.561538	-0.323929	0.067933	4.88509	5.25858	-2.375469
146.600006	-0.107713	-1.777395	1.571435	-0.323195	0.068569	4.91496	5.12048	-1.328458
146.699997	-0.088267	-1.709659	1.577869	-0.328193	0.068759	4.82773	5.15003	0.159919
146.800003	-0.108771	-1.650023	1.578993	-0.338617	0.068691	5.88434	6.12625	1.854023
146.899994	-0.180998	-1.560432	1.574948	-0.352033	0.068406	6.54396	7.31754	3.120208
147.0	-0.19737	-1.431356	1.568635	-0.364765	0.068055	5.93776	6.83869	3.463589
147.100006	-0.156968	-1.256126	1.564399	-0.373304	0.068125	6.98158	7.24988	2.633496
147.199997	-0.039664	-1.292379	1.56551	-0.375894	0.068269	7.03378	7.51516	0.957295
147.300003	0.103915	-1.388757	1.570251	-0.37366	0.06852	6.95216	7.40779	-1.188353
147.399994	0.202104	-1.643097	1.574405	-0.368438	0.069173	6.86003	7.22291	-2.705652
147.5	0.145185	-1.757912	1.574389	-0.362452	0.069454	6.8475	7.31936	-3.102381
147.600006	0.021841	-1.773332	1.568837	-0.358023	0.069464	6.55684	7.10611	-2.293929
147.699997	-0.22345	-1.715269	1.560791	-0.355307	0.0689	6.1786	6.63529	-1.148858
147.800003	-0.370266	-1.654411	1.557037	-0.351589	0.068256	5.91114	6.32055	-0.476013
147.899994	-0.356068	-1.694057	1.561979	-0.346305	0.068098	5.55672	6.06555	-0.55358
148.0	-0.169642	-1.776228	1.574539	-0.339799	0.0684	5.49322	5.85316	-1.233966
148.100006	0.078307	-1.88517	1.590854	-0.333235	0.069081	5.18242	5.91375	-2.219597
148.199997	0.26682	-1.974181	1.604557	-0.329419	0.069714	6.04513	5.96396	-2.672809
148.300003	0.335755	-2.088211	1.611782	-0.329866	0.070373	6.54423	7.21852	-2.018645
148.399994	0.257014	-2.16466	1.612084	-0.334908	0.070729	5.89896	7.28971	-0.431734
148.5	0.035083	-2.317145	1.608282	-0.342814	0.071004	6.50009	6.65574	1.467259
148.600006	-0.247338	-2.421655	1.603721	-0.351214	0.070881	7.02187	7.1818	2.78924
148.699997	-0.442473	-2.481056	1.602546	-0.358271	0.070789	6.90399	7.71246	2.963445
148.800003	-0.540934	-2.526727	1.606136	-0.362913	0.07082	6.69188	7.3852	1.934102
148.899994	-0.490716	-2.547894	1.612434	-0.365837	0.071008	6.7763	7.18651	0.045054
149.0	-0.323515	-2.6182	1.617906	-0.36785	0.07116	6.51848	7.24303	-1.60669
149.100006	-0.062122	-2.720993	1.618784	-0.369588	0.071281	6.23202	6.85892	-2.180667
149.199997	0.15712	-2.802525	1.612803	-0.371687	0.071128	6.04539	6.73817	-1.540779
149.300003	0.221309	-2.889344	1.600582	-0.374734	0.070747	5.67459	6.46197	-0.159388
149.399994	0.126785	-2.945532	1.585542	-0.376208	0.07012	5.53736	6.03889	1.039639
149.5	-0.100176	-2.961116	1.574865	-0.373336	0.069568	5.67994	6.12646	1.086451
149.600006	-0.321238	-2.994994	1.576546	-0.363184	0.069671	6.48538	6.27612	-0.346107
149.699997	-0.433213	-3.026989	1.592672	-0.346801	0.070284	6.51647	7.38809	-2.76712
149.800003	-0.488681	-3.003291	1.6188	-0.328196	0.071386	5.94486	6.99381	-5.140993
149.899994	-0.393701	-2.999216	1.649139	-0.310374	0.072639	6.32704	6.44688	-6.586208
150.0	-0.344045	-2.924316	1.676751	-0.298456	0.073133	6.55745	7.33981	-6.588165
150.100006	-0.18438	-2.835817	1.697976	-0.296978	0.073345	6.14418	7.27076	-4.311089
150.199997	-0.084752	-2.775938	1.712187	-0.307946	0.073079	6.43379	6.70627	-0.117118
150.300003	-0.086993	-2.726933	1.717646	-0.330688	0.072445	6.64406	6.98621	4.768516
150.399994	0.004995	-2.76722	1.713233	-0.3605	0.07154	6.58679	6.80893	8.941974
150.5	-0.016633	-2.730725	1.704932	-0.390158	0.070577	6.79382	6.87327	10.562129
150.600006	-0.009523	-2.665128	1.700885	-0.411363	0.069903	6.57225	6.945	9.083179
150.699997	-0.09196	-2.595676	1.705921	-0.420808	0.069522	6.53573	7.21723	4.95633
150.800003	-0.059445	-2.580976	1.71824	-0.416952	0.069858	6.61586	7.13384	-0.869704
150.899994	-0.155146	-2.597491	1.732383	-0.403171	0.070329	6.31408	6.8752	-6.792199
151.0	-0.174088	-2.643273	1.746308	-0.381902	0.070852	6.11983	6.75776	-10.37312
151.100006	-0.260804	-2.597469	1.758284	-0.357832	0.071673	6.03173	6.65574	-10.873013
151.199997	-0.419159	-2.505226	1.77026	-0.337427	0.07163	5.82838	6.23641	-8.900168
151.300003	-0.492337	-2.368819	1.781624	-0.323657	0.071646	6.48108	6.57973	-5.614851
151.399994	-0.497801	-2.24993	1.792414	-0.317408	0.071514	6.62839	6.89243	-1.97321
151.5	-0.380744	-2.1126	1.802684	-0.318527	0.071334	5.90597	6.17218	1.237566
151.600006	-0.231053	-2.009868	1.815792	-0.324633	0.071738	6.87203	6.97957	3.295631
151.699997	-0.017313	-1.859049	1.832083	-0.333889	0.071775	6.41987	7.17463	4.199871
151.800003	0.222506	-1.73776	1.849645	-0.344189	0.07254	5.90676	6.58583	3.927271
151.899994	0.287337	-1.577641	1.864524	-0.356147	0.073038	6.24559	6.87894	2.782092
152.0	0.194198	-1.437258	1.871559	-0.367583	0.073274	6.67016	7.23479	1.55252
152.100006	-0.04538	-1.335427	1.869761	-0.377363	0.073256	7.94878	8.31732	0.472798
152.199997	-0.255567	-1.285426	1.861895	-0.38354	0.073065	7.63499	7.98481	-0.254968
152.300003	-0.372588	-1.267604	1.853574	-0.384014	0.073147	7.92627	7.7267	-1.009796
152.399994	-0.508464	-1.357407	1.852061	-0.377127	0.073445	9.00013	9.15308	-2.127253
152.5	-0.393861	-1.453715	1.861511	-0.363284	0.073947	8.8812	8.98576	-3.6134
152.600006	-0.246194	-1.520452	1.879698	-0.34647	0.074891	8.87647	8.85569	-5.108649
152.699997	-0.115603	-1.525749	1.901812	-0.330725	0.075499	7.27785	7.73152	-5.971322
152.800003	-0.089972	-1.483317	1.921891	-0.320535	0.075554	5.2735	5.60501	-5.675754
152.899994	-0.058358	-1.385479	1.934917	-0.319054	0.076219	4.24316	4.74151	-3.610041
153.0	-0.094217	-1.374315	1.942331	-0.326075	0.076389	3.77375	4.28739	-0.385223
153.100006	-0.206922	-1.342424	1.943055	-0.339996	0.076365	4.50536	5.18825	2.820616
153.199997	-0.166181	-1.257466	1.941448	-0.35525	0.076459	4.81162	5.09329	5.081868
153.300003	-0.15521	-1.181978	1.943165	-0.368861	0.076662	9.10251	9.39139	5.542108
153.399994	-0.093167	-1.069575	1.949978	-0.37819	0.076965	8.91921	10.78041	4.268193
153.5	-0.034047	-1.018644	1.959557	-0.38319	0.077376	6.77876	6.87445	1.68911
153.600006	-0.020423	-0.934562	1.96692	-0.384266	0.077524	9.81389	9.77282	-1.360276
153.699997	-0.03572	-0.957705	1.96839	-0.381755	0.077535	11.55429	12.66508	-3.706745
153.800003	-0.066189	-1.092369	1.963714	-0.376656	0.07765	10.95203	11.56093	-4.450271
153.899994	-0.070948	-1.220897	1.954998	-0.37111	0.077937	10.6569	10.49918	-3.764829
154.0	-0.046529	-1.314875	1.946146	-0.364501	0.078728	9.18176	8.74703	-2.666603
154.100006	-0.067903	-1.397632	1.940772	-0.35687	0.079442	7.9571	7.72071	-1.701119
154.199997	-0.112144	-1.44103	1.94042	-0.348136	0.080427	6.77744	7.11082	-1.363011
154.300003	-0.215652	-1.478439	1.944731	-0.339474	0.081034	5.80421	6.73935	-1.553304
154.399994	-0.307691	-1.405876	1.952052	-0.331792	0.081357	5.24486	6.4306	-2.135275
154.5	-0.390099	-1.363634	1.959958	-0.326078	0.081438	5.5893	6.7629	-2.732756
154.600006	-0.342104	-1.280489	1.966981	-0.322807	0.08132	6.27064	7.44012	-2.999885
154.699997	-0.240486	-1.217943	1.971849	-0.322594	0.081069	7.5722	7.99862	-2.73779
154.800003	-0.091016	-1.177994	1.974107	-0.325646	0.080987	8.76744	8.84295	-1.933912
154.899994	0.067301	-1.184583	1.97302	-0.331418	0.080855	9.07492	9.77603	-0.716963
155.0	0.217238	-1.189637	1.969293	-0.339442	0.081106	10.15771	9.7209	0.568963
155.100006	0.227185	-1.143538	1.963694	-0.348581	0.081204	10.52308	10.55988	1.503762
155.199997	0.121974	-1.073525	1.957737	-0.356909	0.081722	10.99775	11.83756	1.836532
155.300003	0.028556	-0.934753	1.951942	-0.36395	0.082049	11.78357	12.27413	1.427062
155.399994	-0.112121	-0.861918	1.946211	-0.368986	0.082446	11.49395	12.27091	0.554839
155.5	-0.175372	-0.942417	1.938201	-0.373111	0.082804	8.90879	9.5237	-0.411132
155.600006	-0.206812	-1.028477	1.926153	-0.377151	0.082875	7.2261	7.85195	-0.973177
155.699997	-0.191022	-1.11531	1.909208	-0.380957	0.082838	6.91047	7.35854	-0.948518
155.800003	-0.109276	-1.168955	1.888727	-0.383519	0.082717	6.3513	6.78506	-0.619388
155.899994	-0.040833	-1.172127	1.868871	-0.382785	0.082449	6.24384	6.68924	-0.501685
156.0	0.092384	-1.193636	1.854414	-0.377001	0.082127	6.4225	6.85175	-0.919889
156.100006	0.240808	-1.289199	1.847458	-0.366394	0.081864	8.75579	8.38979	-1.909838
156.199997	0.076162	-1.371039	1.847045	-0.353064	0.081594	8.25696	9.64264	-3.100135
156.300003	0.052626	-1.363467	1.849548	-0.338037	0.081476	9.77754	9.81328	-4.025833
156.399994	-0.054648	-1.294528	1.851342	-0.325095	0.081185	9.62665	10.18165	-4.146667
156.5	-0.09929	-1.188083	1.851225	-0.316432	0.081076	9.79961	10.11421	-3.399019
156.600006	-0.174193	-1.108122	1.849381	-0.313431	0.080973	10.0796	10.66575	-1.964484
156.699997	-0.181968	-1.025003	1.846549	-0.31521	0.080868	9.78604	10.29545	-0.412778
156.800003	-0.092255	-1.015454	1.843829	-0.320841	0.081146	9.59784	10.27672	0.93709
156.899994	-0.016076	-0.996237	1.841233	-0.32978	0.081603	9.5946	10.1141	1.752635
157.0	0.00318	-0.987977	1.837726	-0.340211	0.081985	10.22094	10.39565	1.893984
157.100006	-0.015614	-0.967694	1.832415	-0.350843	0.082341	10.53105	10.47305	1.546348
157.199997	-0.144338	-0.98543	1.82416	-0.361091	0.082578	10.74228	10.15767	0.969336
157.300003	-0.274784	-0.996206	1.812191	-0.369695	0.082487	10.16857	9.77774	0.338948
157.399994	-0.391024	-1.021609	1.796893	-0.375957	0.082125	9.34404	9.40766	-0.154601
157.5	-0.381075	-1.117329	1.780072	-0.379161	0.082055	8.6063	9.18027	-0.411099
157.600006	-0.280692	-1.14569	1.763423	-0.379551	0.08176	7.86847	8.80323	-0.6082
157.699997	-0.049247	-1.205051	1.748553	-0.377267	0.081672	7.30229	8.42169	-0.815626
157.800003	0.070619	-1.263143	1.7357	-0.373252	0.081653	7.13922	8.097	-1.166507
157.899994	0.151247	-1.282823	1.723992	-0.367593	0.081672	7.35536	8.01039	-1.527187
158.0	0.123679	-1.255238	1.71271	-0.360811	0.081439	7.62457	8.07377	-1.84581
158.100006	-0.018812	-1.198337	1.702813	-0.352281	0.081053	7.33268	7.90537	-2.125672
158.199997	-0.170063	-1.168768	1.697055	-0.341476	0.080771	7.63595	7.9119	-2.416188
158.300003	-0.243396	-1.204996	1.697269	-0.32988	0.080766	7.66547	8.03052	-2.815894
158.399994	-0.238848	-1.369879	1.702265	-0.320107	0.081075	7.91383	8.26786	-2.792578
158.5	-0.165696	-1.514994	1.70738	-0.314713	0.081578	8.28078	8.57607	-2.289198
158.600006	-0.036481	-1.628397	1.707832	-0.316848	0.081984	8.3793	8.77979	-0.864004
158.699997	-0.005653	-1.700885	1.70016	-0.328004	0.081965	8.54368	9.01659	1.524599
158.800003	-0.071349	-1.692314	1.684828	-0.346338	0.081472	8.64133	9.43977	3.870468
158.899994	-0.133915	-1.703594	1.66635	-0.366313	0.081066	8.78679	9.68931	5.164502
159.0	-0.164025	-1.767581	1.651117	-0.381811	0.080831	8.71419	9.32715	4.690495
159.100006	-0.138164	-1.926262	1.64185	-0.389774	0.080686	8.34024	8.7603	2.428787
159.199997	-0.135371	-2.105314	1.637328	-0.38903	0.080713	7.88362	8.19538	-0.724923
159.300003	-0.221787	-2.158381	1.634123	-0.381713	0.080682	7.37717	7.5749	-3.5638
159.399994	-0.246193	-2.188125	1.630744	-0.368408	0.080333	6.71693	6.99285	-5.172576
159.5	-0.292671	-2.163688	1.627534	-0.351714	0.079735	6.2942	6.82948	-5.389293
159.600006	-0.313242	-2.076438	1.62638	-0.336105	0.079103	6.18368	6.94671	-4.448181
159.699997	-0.269091	-1.998406	1.62759	-0.325455	0.078779	6.5381	7.2532	-2.981733
159.800003	-0.181168	-1.963971	1.629895	-0.32123	0.078581	6.74224	7.63999	-1.161829
159.899994	-0.025259	-1.957308	1.631471	-0.32439	0.078589	6.71982	7.46635	0.75973
160.0	0.053269	-1.906881	1.629476	-0.334363	0.078643	7.15279	7.22205	2.322228
160.100006	0.071302	-1.859095	1.623781	-0.34849	0.078817	7.10804	7.3716	3.334196
160.199997	-0.005026	-1.760163	1.614472	-0.363917	0.078672	6.95216	7.2896	3.698702
160.300003	-0.171556	-1.680489	1.602713	-0.377394	0.078224	6.85985	7.35544	3.146026
160.399994	-0.314946	-1.570394	1.58998	-0.385196	0.077564	6.79233	7.4839	1.797351
160.5	-0.376349	-1.583803	1.577897	-0.385721	0.0769	6.87185	7.6736	-0.139905
160.600006	-0.284212	-1.647648	1.567899	-0.378465	0.076424	7.1344	7.74222	-2.023694
160.699997	-0.192508	-1.712888	1.562091	-0.364584	0.076427	7.63403	7.73398	-3.502334
160.800003	-0.04118	-1.754484	1.562323	-0.346569	0.076067	7.77984	7.79564	-4.47882
160.899994	0.010277	-1.662268	1.568596	-0.328241	0.075567	7.59506	7.50328	-4.923765
161.0	0.039086	-1.541507	1.578707	-0.31363	0.074954	7.14272	7.2759	-4.759672
161.100006	0.021917	-1.390547	1.589468	-0.305805	0.074504	6.36207	6.89864	-3.821584
161.199997	0.001648	-1.287162	1.597406	-0.308064	0.074127	5.64815	6.31798	-1.805803
161.300003	0.036824	-1.202256	1.599744	-0.321054	0.073964	5.07505	5.58552	1.077106
161.399994	0.048589	-1.09747	1.594875	-0.342678	0.073759	5.08091	5.56904	4.097912
161.5	-0.022852	-0.998668	1.583142	-0.369031	0.073349	5.31457	5.5275	6.421782
161.600006	-0.100182	-0.842088	1.567015	-0.394029	0.072612	7.4707	7.91758	7.08854
161.699997	-0.21541	-0.700269	1.550554	-0.411368	0.071788	7.16173	8.00793	5.824304
161.800003	-0.239465	-0.633904	1.537029	-0.416622	0.070899	6.76089	7.12153	2.617565
161.899994	-0.225542	-0.927122	1.52885	-0.408673	0.069216	6.88726	6.90485	-1.209474
162.0	-0.037714	-0.759057	1.525146	-0.387742	0.069144	8.15362	8.08983	-5.027519
162.100006	0.16119	-0.899334	1.531247	-0.358213	0.069046	7.90945	8.7359	-7.567899
162.199997	0.231499	-0.906264	1.546311	-0.325716	0.06913	7.03413	6.97476	-8.876332
162.300003	0.164581	-0.994852	1.567258	-0.298149	0.068991	6.84015	6.95013	-8.255617
162.399994	-0.004291	-1.025486	1.589795	-0.28202	0.068711	6.07202	6.43585	-6.152079
162.5	-0.242809	-1.151031	1.609878	-0.28156	0.068132	5.50916	5.96717	-2.432188
162.600006	-0.349533	-1.12892	1.622707	-0.295798	0.067742	5.28392	5.72373	2.186638
162.699997	-0.461374	-1.182441	1.628092	-0.321708	0.067433	5.03003	6.0436	6.512274
162.800003	-0.23368	-1.245917	1.625772	-0.351789	0.067009	5.65182	6.00335	9.315177
162.899994	-0.040627	-1.220571	1.624207	-0.378902	0.066867	6.9166	7.29506	9.398076
163.0	0.015647	-1.179195	1.628506	-0.39773	0.066802	6.5409	7.69651	6.968588
163.100006	0.106766	-1.158604	1.638229	-0.40537	0.066728	7.00584	7.00034	2.777454
163.199997	0.074638	-1.139413	1.649236	-0.402883	0.066478	7.14763	7.1302	-2.289436
163.300003	-0.087928	-1.174058	1.656485	-0.392677	0.065852	7.59532	7.60305	-6.507048
163.399994	-0.20283	-1.217514	1.658754	-0.377468	0.0656	7.36149	8.44107	-8.150147
163.5	-0.314685	-1.178059	1.657264	-0.361883	0.065361	6.89418	7.58999	-7.094846
163.600006	-0.306341	-1.20414	1.654973	-0.349854	0.065203	6.88604	7.244	-4.471702
163.699997	-0.280958	-1.159476	1.651731	-0.343655	0.064643	6.30611	7.04498	-1.375512
163.800003	-0.209745	-1.134114	1.648249	-0.342973	0.064191	5.61425	6.10741	1.545028
163.899994	-0.187412	-1.104361	1.644684	-0.346658	0.063675	4.80575	5.45898	3.424821
164.0	-0.08271	-0.969298	1.642471	-0.351638	0.063224	4.34054	5.01568	3.828534
164.100006	0.031378	-0.927726	1.646627	-0.353605	0.063139	4.34422	5.33138	2.511535
164.199997	0.108124	-0.965717	1.658335	-0.351335	0.063207	5.14073	4.95658	-0.071131
164.300003	0.03463	-1.032772	1.675276	-0.34578	0.063369	8.32387	8.2564	-3.119918
164.399994	-0.064672	-1.1188	1.691753	-0.337797	0.06358	7.41622	9.4219	-5.195922
164.5	-0.127784	-1.152488	1.70464	-0.329646	0.063755	8.38315	8.19945	-5.505502
164.600006	-0.224977	-1.14144	1.712086	-0.324939	0.063863	7.51335	8.23189	-4.072993
164.699997	-0.255736	-1.098274	1.713911	-0.32625	0.063756	8.29505	7.84285	-1.229692
164.800003	-0.261321	-1.05682	1.711412	-0.333591	0.063393	9.80977	11.41855	1.806294
164.899994	-0.201027	-1.021483	1.70807	-0.344401	0.063254	8.03259	9.68557	4.067008
165.0	-0.095886	-1.024449	1.707658	-0.355743	0.063202	7.49207	8.44492	4.818788
165.100006	0.02487	-1.061524	1.71116	-0.365993	0.063705	5.8205	6.57555	3.935407
165.199997	0.068781	-1.097824	1.715988	-0.374427	0.064155	4.83859	4.89685	1.947275
165.300003	0.052869	-1.092025	1.717794	-0.380832	0.064502	4.1752	4.63307	-0.326159
165.399994	-0.107117	-1.104526	1.713432	-0.384733	0.064332	4.36761	4.54485	-2.055029
165.5	-0.223744	-1.177151	1.703869	-0.384024	0.064373	4.80671	5.46316	-2.710152
165.600006	-0.272586	-1.246925	1.693497	-0.378401	0.064182	5.29863	5.29626	-2.606972
165.699997	-0.220165	-1.41318	1.68889	-0.367195	0.064422	8.55743	8.78889	-2.445401
165.800003	-0.174894	-1.501202	1.692466	-0.35375	0.064828	6.2984	8.38904	-2.586299
165.899994	-0.097499	-1.583881	1.701915	-0.340105	0.065451	6.65703	6.9952	-2.872917
166.0	-0.069649	-1.633023	1.712283	-0.329659	0.066139	8.85747	10.02354	-2.900632
166.100006	-0.075444	-1.653386	1.718435	-0.325299	0.066622	7.3826	8.25373	-2.038036
166.199997	-0.129887	-1.682869	1.717927	-0.328434	0.066879	6.9011	7.5552	-0.160091
166.300003	-0.224993	-1.724232	1.711951	-0.336293	0.066918	6.15145	6.83569	1.772424
166.399994	-0.254285	-1.75515	1.705947	-0.344342	0.066988	5.769	6.15762	2.683506
166.5	-0.218853	-1.820531	1.707309	-0.348593	0.067164	5.82067	6.38532	2.077124
166.600006	-0.110062	-1.93675	1.718758	-0.347832	0.067941	6.06168	6.67469	0.122858
166.699997	-0.076629	-2.107316	1.736587	-0.345149	0.068864	8.06333	8.18714	-2.223753
166.800003	-0.021251	-2.283303	1.755081	-0.341936	0.070025	6.8602	8.80002	-3.849286
166.899994	-0.004322	-2.40829	1.768697	-0.34049	0.070987	6.97361	7.39237	-4.096521
167.0	-0.024342	-2.459913	1.773292	-0.344562	0.071708	8.51741	9.40958	-2.34774
167.100006	-0.037558	-2.500428	1.769031	-0.354775	0.071855	7.64883	8.65678	0.858075
167.199997	-0.144429	-2.492456	1.756243	-0.370195	0.071902	7.07669	7.74843	4.208365
167.300003	-0.146697	-2.526297	1.740454	-0.38505	0.071711	6.53897	7.07143	6.269776
167.399994	-0.192218	-2.528749	1.731568	-0.393367	0.071975	6.05984	6.35749	5.715154
167.5	-0.235943	-2.510507	1.73532	-0.392321	0.072649	5.59437	5.79931	2.762581
167.600006	-0.139813	-2.487618	1.7503	-0.382736	0.073334	5.21394	5.90411	-1.796461
167.699997	-0.334789	-2.497941	1.770451	-0.369137	0.07421	5.78336	6.1012	-6.240438
167.800003	-0.322607	-2.536721	1.789604	-0.351623	0.074842	6.6579	7.30384	-8.684551
167.899994	-0.43347	-2.556323	1.805326	-0.335312	0.07431	5.90737	7.63164	-8.643003
168.0	-0.221524	-2.569517	1.814896	-0.325048	0.074469	7.145	7.37482	-5.607706
168.100006	-0.187438	-2.524341	1.820173	-0.324845	0.073954	7.72581	8.2867	-1.397722
168.199997	-0.164805	-2.452256	1.820333	-0.331956	0.073423	7.58744	8.16027	2.828699
168.300003	-0.127925	-2.342679	1.817515	-0.342827	0.072839	7.642	8.0378	5.752572
168.399994	-0.043113	-2.303906	1.819877	-0.351847	0.073048	7.46711	8.05578	6.445672
168.5	0.012931	-2.297526	1.831643	-0.3564	0.07374	7.16085	8.05878	4.825071
168.600006	0.057401	-2.324805	1.851411	-0.356808	0.074965	7.01854	7.72649	1.505068
168.699997	-0.04089	-2.223425	1.87362	-0.354697	0.07598	6.44754	7.13941	-2.658098
168.800003	-0.199435	-2.145129	1.891501	-0.351163	0.076895	6.38922	6.73035	-5.964895
168.899994	-0.343951	-2.127799	1.901549	-0.348888	0.077173	6.61368	7.06201	-6.743183
169.0	-0.470804	-2.075363	1.904046	-0.34987	0.077231	7.20166	7.19679	-4.924783
169.100006	-0.512195	-2.017856	1.900685	-0.355323	0.076764	7.68929	8.14367	-1.79066
169.199997	-0.430481	-1.942539	1.893585	-0.362901	0.076335	7.02572	7.67863	1.408163
169.300003	-0.364731	-1.865309	1.887666	-0.370325	0.076043	7.82118	7.57822	3.547325
169.399994	-0.1824	-1.73756	1.886645	-0.374463	0.075682	7.88844	8.64051	4.06403
169.5	-0.068773	-1.680123	1.891487	-0.375031	0.075711	7.24063	7.50103	2.867731
169.600006	0.122779	-1.606448	1.898864	-0.371522	0.075492	6.59546	6.94639	0.613377
169.699997	0.100142	-1.514706	1.904748	-0.366122	0.075519	5.53167	6.1103	-2.095665
169.800003	0.009178	-1.555784	1.907526	-0.358033	0.075692	5.85474	6.14145	-4.106085
169.899994	-0.022671	-1.589365	1.908053	-0.347662	0.076197	5.78442	6.29036	-4.863064
170.0	-0.133998	-1.540247	1.908979	-0.337347	0.076547	7.501	7.53604	-4.525334
170.100006	-0.206782	-1.464808	1.912456	-0.329123	0.076995	9.99675	10.79336	-3.626679
170.199997	-0.254769	-1.390086	1.918614	-0.324699	0.077344	7.29055	8.06735	-2.471697
170.300003	-0.29693	-1.349273	1.92544	-0.324644	0.078028	8.80256	7.70604	-1.133922
170.399994	-0.261538	-1.309381	1.9295	-0.329504	0.078437	11.33956	11.54616	0.278885
170.5	-0.178409	-1.256933	1.928826	-0.338712	0.07884	10.92873	11.05671	1.690182
170.600006	-0.121317	-1.175367	1.923508	-0.350407	0.079143	9.73814	9.59061	2.688038
170.699997	-0.086562	-1.050597	1.915781	-0.360825	0.07926	7.45844	7.56644	2.817447
170.800003	-0.08922	-0.957894	1.90955	-0.367252	0.079336	6.99927	6.70819	1.927296
170.899994	0.015815	-0.982732	1.907556	-0.367646	0.079661	6.62821	6.71526	0.117923
171.0	-0.097943	-1.043453	1.908276	-0.364942	0.079632	6.69039	6.9785	-2.036425
171.100006	-0.113802	-1.215193	1.909373	-0.3594	0.080008	6.45788	6.87273	-3.629122
171.199997	-0.042553	-1.348902	1.90792	-0.353755	0.080485	8.54535	9.14623	-3.965034
171.300003	-0.056762	-1.42552	1.902163	-0.351026	0.080693	7.91988	8.89594	-3.100275
171.399994	-0.106567	-1.446149	1.892235	-0.351688	0.080905	9.3683	9.68493	-1.358714
171.5	-0.235731	-1.447438	1.87995	-0.355301	0.080673	9.43722	9.80065	0.424282
171.600006	-0.320998	-1.435432	1.868224	-0.359889	0.080473	8.26064	8.44171	1.624704
171.699997	-0.309711	-1.449611	1.860135	-0.362625	0.080316	8.48194	8.55797	1.778742
171.800003	-0.248666	-1.503113	1.856883	-0.361969	0.080411	7.34756	7.68902	0.743383
171.899994	0.013291	-1.625437	1.857599	-0.357052	0.080686	7.4989	7.66236	-1.136094
172.0	-0.110523	-1.737865	1.859833	-0.350293	0.080701	6.77219	7.47973	-2.993799
172.100006	-0.070118	-1.790983	1.861122	-0.340818	0.080739	8.38464	8.1243	-4.010223
172.199997	-0.127349	-1.737712	1.860841	-0.330893	0.08099	9.271	10.26334	-3.98089
172.300003	-0.188644	-1.673776	1.859233	-0.323594	0.080929	8.1735	9.02965	-3.124313
172.399994	-0.163834	-1.65015	1.856765	-0.321126	0.081145	10.35765	10.22983	-1.62013
172.5	-0.106035	-1.673915	1.852246	-0.325514	0.081262	9.93869	11.48653	0.276154
172.600006	-0.071232	-1.683027	1.845459	-0.33651	0.081436	10.1585	10.75675	2.057584
172.699997	-0.051788	-1.693492	1.835443	-0.352129	0.081816	10.01496	10.74561	3.229632
172.800003	-0.00724	-1.585731	1.823063	-0.3677	0.082021	9.14375	9.22342	3.518172
172.899994	-0.15514	-1.480006	1.811419	-0.380034	0.082261	8.01166	8.38294	2.490724
173.0	-0.162046	-1.337584	1.802495	-0.384684	0.082118	7.25508	7.88899	0.538861
173.100006	-0.123413	-1.399403	1.797248	-0.381803	0.082015	6.79864	7.32279	-1.716048
173.199997	-0.284701	-1.493801	1.793013	-0.37403	0.081638	6.77998	7.47545	-3.438124
173.300003	-0.250975	-1.632099	1.787798	-0.362281	0.08135	7.39722	7.69223	-4.019761
173.399994	-0.123021	-1.655271	1.780077	-0.350685	0.080496	8.98621	8.77208	-3.526717
173.5	-0.013622	-1.609465	1.770826	-0.342497	0.079772	8.01498	9.4539	-2.242378
173.600006	0.040201	-1.512279	1.760079	-0.339134	0.078865	8.84599	8.12462	-0.647085
173.699997	0.070571	-1.446632	1.750131	-0.339596	0.078229	8.90117	9.55507	0.608973
173.800003	0.070567	-1.457333	1.743127	-0.341987	0.078062	8.01104	9.0501	1.068367
173.899994	-0.005751	-1.545707	1.739916	-0.344624	0.078048	7.69743	8.25758	0.701285
174.0	-0.083476	-1.620189	1.739291	-0.346278	0.07806	7.22522	8.02003	-0.342467
174.100006	-0.201994	-1.677125	1.73863	-0.346944	0.077842	7.32278	7.38916	-1.463344
174.199997	-0.3286	-1.675097	1.734959	-0.346925	0.077252	7.41386	7.45286	-1.974222
174.300003	-0.393925	-1.620951	1.727714	-0.346304	0.076479	8.01507	7.87561	-1.769411
174.399994	-0.371158	-1.599454	1.718737	-0.345466	0.075636	9.25042	9.39941	-1.173923
174.5	-0.181775	-1.599486	1.710744	-0.34372	0.074768	8.12104	8.93737	-0.675472
174.600006	-0.032559	-1.66918	1.705481	-0.34267	0.074186	9.20103	9.44363	-0.415424
174.699997	0.150259	-1.743524	1.703324	-0.341756	0.073951	9.56631	10.07514	-0.378628
174.800003	0.238774	-1.804512	1.700829	-0.3427	0.073816	9.00398	8.90461	-0.448627
174.899994	0.219985	-1.764464	1.694847	-0.346284	0.073342	8.40049	8.33113	-0.323737
175.0	0.032892	-1.713324	1.683785	-0.35317	0.072629	7.12889	7.23586	0.158085
175.100006	-0.139281	-1.702078	1.668632	-0.361841	0.071918	6.1278	6.38949	0.78622
175.199997	-0.200294	-1.751606	1.652236	-0.370059	0.071289	5.33462	5.83592	1.217321
175.300003	-0.262317	-1.78698	1.637172	-0.375842	0.070617	5.24083	6.07444	1.147036
175.399994	-0.208783	-1.828583	1.624501	-0.377416	0.069965	5.81804	6.32665	0.518642
175.5	-0.15501	-1.799893	1.613234	-0.374743	0.069279	8.04275	8.14988	-0.427825
175.600006	-0.044008	-1.77879	1.60255	-0.36827	0.068591	7.59418	8.89958	-1.364972
175.699997	0.024103	-1.782927	1.592481	-0.359112	0.067673	7.94238	7.51623	-2.011595
175.800003	0.115422	-1.7829	1.584121	-0.348625	0.066653	8.70456	8.52372	-2.36711
175.899994	0.143033	-1.731965	1.578728	-0.337884	0.06574	7.63762	8.481	-2.54783
176.0	0.16158	-1.651828	1.576585	-0.328312	0.064661	7.41491	7.53561	-2.599288
176.100006	0.163742	-1.569024	1.576878	-0.321289	0.063958	6.97948	7.43081	-2.432168
176.199997	0.140121	-1.517932	1.577552	-0.318644	0.06328	6.67892	7.14669	-1.928702
176.300003	0.08436	-1.483956	1.576333	-0.321397	0.062797	6.64766	6.95217	-0.969421
176.399994	0.042256	-1.422933	1.570811	-0.329072	0.062444	6.6734	7.1848	0.441724
176.5	-0.049136	-1.339675	1.560216	-0.341194	0.061992	7.09937	7.69844	1.876463
176.600006	-0.122572	-1.249796	1.546359	-0.35439	0.061382	6.83358	7.68709	2.817092
176.699997	-0.123205	-1.208977	1.533377	-0.364697	0.060946	7.17951	7.63442	2.696681
176.800003	-0.128821	-1.267164	1.524939	-0.36963	0.060648	7.3896	7.71974	1.562198
176.899994	-0.136561	-1.311192	1.520915	-0.36911	0.059988	7.2832	7.46645	-0.258301
177.0	-0.083151	-1.407938	1.519852	-0.363685	0.059617	7.25281	7.47705	-1.906497
177.100006	-0.050685	-1.429981	1.517571	-0.356572	0.059083	6.82543	7.19786	-2.780686
177.199997	-0.241249	-1.395403	1.511953	-0.351443	0.058826	6.49606	7.06297	-2.62692
177.300003	-0.209079	-1.434386	1.502888	-0.349336	0.05797	6.12465	6.85946	-1.485942
177.399994	-0.20306	-1.420927	1.490419	-0.351553	0.057065	6.07061	6.7705	0.09556
177.5	-0.194783	-1.398153	1.476269	-0.35723	0.055984	6.09409	6.64385	1.523946
177.600006	-0.197353	-1.342714	1.462483	-0.364178	0.054856	6.18805	6.63936	2.180451
177.699997	-0.116484	-1.288789	1.451642	-0.369207	0.054264	6.30838	6.76611	1.756519
177.800003	0.009586	-1.270045	1.44445	-0.370396	0.053779	6.44816	7.02604	0.395597
177.899994	0.072802	-1.348656	1.439993	-0.367681	0.053672	6.52846	7.08952	-1.15616
178.0	0.082262	-1.419457	1.435836	-0.361106	0.053729	6.42889	6.93183	-2.287358
178.100006	0.050581	-1.478306	1.430719	-0.352187	0.053849	6.56463	7.0695	-2.649231
178.199997	-0.092447	-1.456667	1.42407	-0.343135	0.053629	6.71623	7.27065	-2.305359
178.300003	-0.254749	-1.405104	1.41756	-0.335517	0.053241	6.66377	7.33296	-1.684307
178.399994	-0.340255	-1.392592	1.413153	-0.330172	0.052777	6.54291	7.22976	-1.045234
178.5	-0.341005	-1.421432	1.411841	-0.327466	0.052698	6.45928	7.11617	-0.511797
178.600006	-0.19188	-1.480523	1.412365	-0.327506	0.05301	6.33518	6.97893	-0.161496
178.699997	-0.039922	-1.530156	1.412164	-0.330427	0.05328	6.16397	6.82467	0.028188
178.800003	0.076756	-1.540476	1.408289	-0.335887	0.053409	5.97507	6.71804	0.293874
178.899994	0.077905	-1.552851	1.399961	-0.343611	0.053359	5.66444	6.38746	0.69284
179.0	0.01021	-1.602338	1.388948	-0.352037	0.052999	5.58168	6.297	1.07443
179.100006	-0.038419	-1.716845	1.378403	-0.359047	0.052812	5.52029	6.09702	1.266423
179.199997	-0.107156	-1.83262	1.369421	-0.364383	0.052508	6.29569	6.56731	1.049649
179.300003	-0.140705	-1.924891	1.362415	-0.367463	0.052616	6.41733	7.46613	0.294422
179.399994	-0.114247	-1.981356	1.355783	-0.368535	0.052823	6.05056	6.88248	-0.513168
179.5	-0.101312	-2.013537	1.348632	-0.368471	0.05316	6.05468	6.47118	-1.191793
179.600006	-0.051703	-1.964759	1.341135	-0.366758	0.053253	6.42171	6.9617	-1.627031
179.699997	-0.053658	-2.006617	1.335199	-0.362784	0.053675	6.42004	7.50606	-1.756853
179.800003	-0.098762	-2.028604	1.330472	-0.357738	0.053872	5.72661	6.34314	-1.725644
179.899994	-0.113978	-2.102146	1.326448	-0.35197	0.053915	5.53263	6.16618	-1.506093
180.0	-0.142224	-2.162301	1.321461	-0.347578	0.053794	5.48026	6.10259	-1.034323
180.100006	-0.132174	-2.227858	1.314377	-0.34535	0.05381	5.31562	5.97712	-0.286249
180.199997	-0.147862	-2.240483	1.304873	-0.346568	0.053551	6.2138	6.37226	0.590619
180.300003	-0.128012	-2.267746	1.29364	-0.350597	0.053408	6.28369	7.21102	1.371032
180.399994	-0.116337	-2.306546	1.281499	-0.35595	0.053122	5.67065	6.58658	1.681917
180.5	-0.062359	-2.34379	1.269938	-0.36019	0.052862	5.89572	6.60178	1.30634
180.600006	-0.04074	-2.387157	1.260686	-0.361296	0.052762	6.19016	7.12378	0.356697
180.699997	0.062751	-2.426116	1.256079	-0.357588	0.052941	6.13962	7.25963	-0.946754
180.800003	0.14537	-2.432516	1.257617	-0.349268	0.053715	5.98934	6.63497	-2.260234
180.899994	0.188857	-2.487358	1.264301	-0.338443	0.054637	6.02735	6.6354	-3.293604
181.0	0.1123	-2.529027	1.273011	-0.327989	0.055807	5.93662	6.54087	-3.678633
181.100006	0.02766	-2.527037	1.279801	-0.321378	0.056865	5.82838	6.54012	-3.19402
181.199997	-0.085654	-2.512418	1.28202	-0.320635	0.057816	5.53876	6.27452	-1.575866
181.300003	-0.210678	-2.441811	1.278688	-0.327073	0.058349	5.49734	6.23844	0.744957
181.399994	-0.317547	-2.377751	1.271292	-0.338841	0.058552	5.47597	6.21168	2.962889
181.5	-0.341959	-2.384775	1.262414	-0.352959	0.058771	5.60164	6.45126	4.240067
181.600006	-0.325363	-2.37909	1.254946	-0.365835	0.058918	5.67153	6.47503	4.090125
181.699997	-0.1765	-2.36528	1.250055	-0.37483	0.059217	5.67153	6.23277	2.597289
181.800003	-0.115509	-2.330881	1.24713	-0.380487	0.059306	5.67643	6.30942	0.367238
181.899994	0.002095	-2.306632	1.244491	-0.382258	0.05939	5.65174	6.29133	-1.555112
182.0	0.078531	-2.272637	1.239933	-0.380561	0.059452	5.72521	6.38553	-2.628485
182.100006	0.111854	-2.255337	1.233067	-0.376441	0.059633	5.84826	6.5565	-2.555938
182.199997	0.092896	-2.263802	1.22291	-0.372407	0.059882	5.8254	6.50939	-1.576799
182.300003	0.022844	-2.226096	1.210409	-0.369192	0.059972	5.7725	6.50008	-0.363332
182.399994	-0.092614	-2.200872	1.198871	-0.364678	0.060148	5.67696	6.37076	0.484134
182.5	-0.221273	-2.112225	1.191752	-0.357715	0.060531	5.57695	6.2059	0.521715
182.600006	-0.276102	-2.075752	1.191524	-0.347328	0.061048	5.42693	5.97691	-0.311265
182.699997	-0.23543	-2.103805	1.197102	-0.334758	0.061869	5.4053	6.10559	-1.521617
182.800003	-0.159082	-2.148301	1.204876	-0.32282	0.062782	5.45574	6.04885	-2.528151
182.899994	-0.042285	-2.176706	1.211598	-0.314031	0.063703	5.62853	6.13299	-2.819909
183.0	-0.009702	-2.167201	1.215481	-0.311267	0.064313	5.70174	6.54536	-2.28649
183.100006	-0.00946	-2.112347	1.217173	-0.314395	0.064661	5.80281	6.46379	-1.239404
183.199997	-0.083771	-2.04727	1.219005	-0.322131	0.064761	5.93978	6.45865	-0.138313
183.300003	-0.09613	-2.006943	1.223194	-0.333014	0.064931	5.98838	6.45009	0.677045
183.399994	-0.108426	-2.050731	1.230001	-0.345529	0.065538	6.12877	6.74898	1.211504
183.5	-0.116544	-2.151131	1.236131	-0.358687	0.066304	5.93986	6.78067	1.468929
183.600006	-0.016831	-2.258471	1.236504	-0.372401	0.067068	5.66549	6.3729	1.704132
183.699997	-0.008886	-2.295947	1.226286	-0.387057	0.067289	5.55838	6.11019	2.346027
183.800003	-0.074098	-2.301887	1.20617	-0.40032	0.066994	5.28138	5.86536	3.159575
183.899994	-0.188798	-2.288085	1.183483	-0.406581	0.066487	4.97547	5.40139	3.150072
184.0	-0.193996	-2.362701	1.16874	-0.40112	0.0665	4.96882	5.33577	1.820873
184.100006	-0.14268	-2.499909	1.167782	-0.385176	0.067269	4.96803	5.25216	-0.685432
184.199997	-0.131061	-2.665842	1.180373	-0.362883	0.06895	6.22957	6.39795	-3.859975
184.300003	-0.162059	-2.834192	1.201685	-0.339543	0.070863	5.58448	6.69053	-6.747711
184.399994	-0.234622	-2.944789	1.225948	-0.3192	0.072431	5.25633	5.92124	-8.194692
184.5	-0.369933	-2.939969	1.248485	-0.305725	0.072993	5.30056	5.83731	-7.367145
184.600006	-0.450278	-2.873382	1.267004	-0.302507	0.073345	5.98558	6.54151	-4.52675
184.699997	-0.449576	-2.815591	1.27986	-0.310073	0.07318	5.65752	6.38007	-0.363887
184.800003	-0.401388	-2.768214	1.285623	-0.326885	0.073199	5.37438	5.96439	4.10136
184.899994	-0.164548	-2.707416	1.285151	-0.348681	0.072917	5.57423	6.21778	7.476025
185.0	0.110725	-2.696036	1.283323	-0.370097	0.073137	6.02586	6.37194	8.812162
185.100006	0.330899	-2.716181	1.283385	-0.386542	0.07339	6.19392	6.65145	7.632754
185.199997	0.296449	-2.679898	1.285586	-0.39597	0.073706	5.5857	6.08043	4.259337
185.300003	0.248471	-2.615408	1.289642	-0.396229	0.074568	5.52361	5.93687	-0.1476
185.399994	0.020386	-2.638505	1.294427	-0.388121	0.075454	5.7394	6.53937	-4.523366
185.5	-0.130606	-2.649627	1.299479	-0.373095	0.076607	5.59113	6.54333	-7.364248
185.600006	-0.348906	-2.643532	1.305447	-0.35476	0.077996	5.32201	5.91632	-8.107607
185.699997	-0.479142	-2.655091	1.312872	-0.337357	0.079062	5.5033	6.02541	-7.027323
185.800003	-0.547033	-2.627851	1.321602	-0.325234	0.079912	5.33664	5.85915	-4.716855
185.899994	-0.548176	-2.590487	1.329781	-0.319604	0.080466	5.27963	5.75006	-1.863479
186.0	-0.418002	-2.546076	1.336751	-0.321073	0.08075	5.1677	5.60479	1.011997
186.100006	-0.283152	-2.451749	1.342052	-0.328853	0.080655	4.93519	5.59698	3.242786
186.199997	-0.102301	-2.29964	1.346462	-0.340084	0.080445	4.91758	5.6565	4.407229
186.300003	0.052483	-2.174445	1.352203	-0.351922	0.080358	5.60707	6.11801	4.183969
186.399994	0.169073	-2.102068	1.3601	-0.362135	0.080637	6.09636	6.8464	2.675395
186.5	0.274148	-2.030795	1.368726	-0.368696	0.081164	6.18341	6.86749	0.490375
186.600006	0.199357	-2.045348	1.374899	-0.372844	0.081618	6.52391	6.88194	-1.570262
186.699997	0.08778	-2.134995	1.375954	-0.373884	0.082078	6.5374	7.0771	-2.634137
186.800003	-0.04537	-2.19442	1.371111	-0.372914	0.08266	5.70752	6.07454	-2.224365
186.899994	-0.1974	-2.172435	1.361118	-0.371902	0.083063	6.49536	6.13503	-0.888615
187.0	-0.32369	-2.129389	1.349243	-0.37058	0.083243	7.03965	8.37202	0.55037
187.100006	-0.405938	-2.096721	1.339209	-0.367797	0.083333	6.17466	6.78955	1.355162
187.199997	-0.422177	-2.084011	1.335008	-0.362374	0.083678	5.88968	6.22667	0.953306
187.300003	-0.316884	-2.082114	1.338568	-0.353943	0.084004	5.06655	5.39208	-0.519694
187.399994	-0.156082	-2.06291	1.348695	-0.343566	0.08465	4.79279	5.21672	-2.403581
187.5	-0.066411	-1.973573	1.362365	-0.332755	0.085039	4.52078	4.79697	-3.975973
187.600006	-0.015657	-1.931332	1.377209	-0.322907	0.085233	4.49293	5.21394	-4.613114
187.699997	-0.034986	-1.847245	1.39049	-0.316228	0.085273	5.07102	5.05925	-4.173979
187.800003	-0.079893	-1.728174	1.400907	-0.315258	0.085048	7.88817	8.08929	-2.70602
187.899994	-0.163627	-1.647173	1.407774	-0.32079	0.085035	6.30225	8.22536	-0.326282
188.0	-0.189053	-1.541151	1.410474	-0.33299	0.085188	5.66128	5.89491	2.27666
188.100006	-0.196355	-1.447073	1.409615	-0.349115	0.08544	5.97148	6.37022	4.429465
188.199997	-0.165809	-1.358389	1.406503	-0.365944	0.08591	7.6152	7.74008	5.469506
188.300003	-0.109458	-1.291612	1.402364	-0.380307	0.086363	6.65238	7.17195	4.999499
188.399994	-0.092595	-1.244156	1.397326	-0.390157	0.086623	6.03699	6.20708	3.203597
188.5	-0.176135	-1.231299	1.391725	-0.394253	0.086539	5.72732	6.03194	0.694763
188.600006	-0.26266	-1.279203	1.385433	-0.391456	0.086103	5.14922	5.58616	-1.802918
188.699997	-0.328031	-1.293419	1.38016	-0.381773	0.085727	5.13775	5.37195	-3.57
188.800003	-0.278161	-1.281904	1.378037	-0.36677	0.085469	5.00814	5.45331	-4.529576
188.899994	-0.213316	-1.315945	1.380532	-0.349922	0.085278	5.31422	5.57364	-4.593879
189.0	-0.105412	-1.323704	1.387015	-0.335478	0.08511	6.26757	6.14134	-4.088918
189.100006	0.019347	-1.325192	1.395393	-0.326135	0.085301	5.40828	6.67554	-3.070196
189.199997	0.069351	-1.272632	1.402395	-0.323207	0.085393	5.51345	6.05602	-1.496889
189.300003	-0.022646	-1.183211	1.406411	-0.326437	0.085491	6.34245	6.64803	0.390614
189.399994	-0.139161	-1.094065	1.408	-0.333541	0.085402	5.78538	6.32045	1.94931
189.5	-0.282592	-1.006052	1.409303	-0.342285	0.085357	5.73283	6.13481	2.743408
189.600006	-0.338084	-1.037709	1.411924	-0.34984	0.085491	5.76567	6.0329	2.617676
189.699997	-0.34561	-1.121542	1.415785	-0.355198	0.085629	6.43502	6.59001	1.582646
189.800003	-0.321855	-1.272402	1.419309	-0.358037	0.085743	6.62042	6.80101	0.123588
189.899994	-0.295011	-1.431922	1.420383	-0.35874	0.085658	5.79195	6.17432	-1.12976
190.0	-0.312721	-1.50648	1.419199	-0.356979	0.085433	5.84642	6.32676	-1.786833
190.100006	-0.298751	-1.51725	1.417898	-0.353702	0.084871	6.5726	7.2304	-1.888733
190.199997	-0.251995	-1.544323	1.418702	-0.349898	0.084348	6.48503	6.96619	-1.711145
190.300003	-0.175433	-1.604811	1.421062	-0.347887	0.08378	6.04592	6.52941	-1.345502
190.399994	-0.061332	-1.683418	1.422836	-0.349107	0.083432	5.93478	6.43114	-0.72339
190.5	0.038489	-1.689431	1.421034	-0.354176	0.083323	5.48333	5.82158	0.146472
190.600006	0.10869	-1.695176	1.414644	-0.362193	0.083187	5.05622	5.41145	1.248427
190.699997	0.052187	-1.653033	1.404658	-0.371067	0.082997	4.96102	5.27817	1.937346
190.800003	-0.089244	-1.663734	1.394893	-0.376452	0.082873	4.67798	5.31221	1.959936
190.899994	-0.26117	-1.73091	1.388515	-0.376544	0.082412	6.13875	5.85262	1.082069
191.0	-0.387641	-1.868386	1.387142	-0.370091	0.082194	6.39149	7.68003	-0.401311
191.100006	-0.424685	-1.984358	1.390168	-0.358664	0.081822	5.94731	6.74042	-2.020489
191.199997	-0.339668	-2.062708	1.396841	-0.344325	0.081572	6.25426	6.54108	-3.341471
191.300003	-0.263108	-2.12378	1.405835	-0.330601	0.080963	6.3308	6.37344	-4.015403
191.399994	-0.104545	-2.190432	1.415506	-0.320823	0.080496	7.23205	7.31786	-3.759277
191.5	0.037723	-2.258746	1.423254	-0.318196	0.079863	6.43327	7.10065	-2.544771
191.600006	0.105754	-2.322089	1.427141	-0.323088	0.079182	6.09067	6.4123	-0.48492
191.699997	0.054305	-2.313922	1.426377	-0.334222	0.078359	5.90545	6.52235	1.725721
191.800003	-0.01925	-2.274654	1.423495	-0.348108	0.077858	5.67039	6.39731	3.196078
191.899994	-0.073239	-2.230385	1.423385	-0.360295	0.077803	5.4983	5.98547	3.433979
192.0	-0.050472	-2.272612	1.428223	-0.367855	0.078169	5.74045	6.09392	2.464095
192.100006	-0.105465	-2.381143	1.43514	-0.371575	0.078636	5.75271	6.15376	0.676574
192.199997	-0.183319	-2.54027	1.439426	-0.372718	0.078778	6.28272	6.23555	-1.074904
192.300003	-0.265764	-2.673904	1.436938	-0.372716	0.078362	5.97603	6.87712	-1.817848
192.399994	-0.367777	-2.721932	1.426997	-0.372944	0.077388	5.56197	6.23459	-1.240662
192.5	-0.378626	-2.748784	1.413139	-0.372793	0.075936	6.13533	6.2894	-0.160755
192.600006	-0.323282	-2.766181	1.401641	-0.370636	0.074704	6.41505	6.75915	0.404617
192.699997	-0.227232	-2.778861	1.39775	-0.366188	0.073833	6.16309	6.61634	0.056479
192.800003	0.003686	-2.869093	1.402846	-0.358804	0.073915	5.93916	6.15655	-1.098113
192.899994	0.15355	-2.91887	1.413464	-0.350036	0.074304	5.76305	6.12218	-2.52191
193.0	0.178533	-2.928785	1.424448	-0.341332	0.074316	5.40425	6.03868	-3.455226
193.100006	0.077652	-2.889511	1.431537	-0.334581	0.074164	5.47186	6.02969	-3.306638
193.199997	-0.103056	-2.852856	1.433429	-0.331244	0.073349	5.45916	6.06609	-2.063445
193.300003	-0.296453	-2.799689	1.431638	-0.330828	0.072215	6.24148	6.55714	-0.29775
193.399994	-0.388551	-2.726821	1.429912	-0.33271	0.071146	6.34	7.11692	1.240699
193.5	-0.378509	-2.646828	1.432181	-0.335177	0.070792	6.23675	6.65681	1.940943
193.600006	-0.195016	-2.601721	1.439621	-0.337517	0.071184	6.45341	6.62255	1.609442
193.699997	0.058092	-2.561082	1.45007	-0.339956	0.071971	6.61989	6.50329	0.401685
193.800003	0.157002	-2.573207	1.459114	-0.34414	0.072516	6.72113	7.1332	-0.838263
193.899994	0.151038	-2.638676	1.462552	-0.350366	0.072623	6.3167	6.91256	-1.356511
194.0	-0.010567	-2.677574	1.459214	-0.358764	0.072048	5.97997	6.26638	-0.814411
194.100006	-0.262122	-2.664428	1.450839	-0.368392	0.070695	5.6985	6.24797	0.302471
194.199997	-0.429849	-2.626316	1.440187	-0.378209	0.069046	5.37219	6.06148	1.428175
194.300003	-0.500461	-2.593894	1.42997	-0.386628	0.067489	5.46213	5.85423	1.974453
194.399994	-0.35088	-2.569272	1.421762	-0.391114	0.066594	5.59184	5.88891	1.670446
194.5	-0.147351	-2.527397	1.415582	-0.390512	0.066257	5.71383	5.93741	0.522282
194.600006	0.103394	-2.46223	1.411427	-0.383801	0.066189	6.38668	6.76493	-0.928962
194.699997	0.193224	-2.343033	1.409768	-0.370673	0.065916	5.43358	6.56367	-2.274317
194.800003	0.145417	-2.199029	1.41208	-0.352184	0.065529	5.68852	5.95518	-3.339452
194.899994	-0.012855	-2.124887	1.419787	-0.331005	0.065084	6.15942	6.58712	-3.993242
195.0	-0.161505	-2.040323	1.432145	-0.311201	0.064947	5.89756	6.20172	-4.325635
195.100006	-0.302437	-1.955198	1.44709	-0.296857	0.064914	6.08699	6.20033	-4.098916
195.199997	-0.306332	-1.857288	1.461784	-0.29064	0.065125	6.39412	6.71868	-3.166425
195.300003	-0.268541	-1.7691	1.473818	-0.29458	0.065186	6.34779	6.75551	-1.336648
195.399994	-0.194163	-1.667783	1.481628	-0.307628	0.06517	5.85176	6.47856	1.026682
195.5	-0.205439	-1.548321	1.484041	-0.328758	0.064587	6.0594	6.81493	3.380657
195.600006	-0.115524	-1.407081	1.481301	-0.353069	0.063562	6.28456	6.95688	5.165723
195.699997	-0.117896	-1.251314	1.474483	-0.377652	0.06238	5.98838	6.44527	5.776844
195.800003	-0.051561	-1.121183	1.466025	-0.397443	0.061304	6.06956	6.44827	4.917304
195.899994	0.005155	-1.051276	1.457501	-0.40968	0.06072	6.02525	6.24347	2.715821
196.0	0.107955	-1.102076	1.449227	-0.41202	0.060328	5.97043	6.13535	0.053542
196.100006	0.159671	-1.19397	1.441211	-0.405734	0.060234	5.84405	6.09028	-2.380708
196.199997	0.100308	-1.150962	1.434263	-0.390812	0.06023	6.05003	6.338	-4.01451
196.300003	-0.034301	-1.088293	1.431178	-0.369912	0.060692	5.38463	6.42964	-4.856868
196.399994	-0.108913	-1.072523	1.434098	-0.346567	0.060732	5.43183	6.42225	-4.928861
196.5	-0.250808	-1.061929	1.442833	-0.325977	0.061166	5.96894	6.76204	-4.608783
196.600006	-0.352372	-1.085788	1.455827	-0.311777	0.061573	5.54454	6.20857	-3.823713
196.699997	-0.377169	-1.102032	1.469254	-0.30612	0.061966	5.65244	5.99393	-2.495228
196.800003	-0.372563	-1.082247	1.479271	-0.309819	0.061987	5.5843	5.79363	-0.407162
196.899994	-0.395655	-1.020957	1.483754	-0.320697	0.061725	6.3238	6.59707	1.895019
197.0	-0.381734	-0.948168	1.483721	-0.336134	0.061196	6.469	7.10718	3.597354
197.100006	-0.220295	-0.894851	1.482859	-0.35011	0.060938	6.10477	6.86053	4.316464
197.199997	-0.032406	-0.897109	1.484354	-0.360234	0.060925	6.40008	7.17709	3.59832
197.300003	0.12824	-0.983843	1.488757	-0.365018	0.061227	6.82228	7.61697	1.743809
197.399994	0.191459	-1.084291	1.493581	-0.365568	0.061361	7.06189	7.84649	-0.570183
197.5	0.110371	-1.257552	1.496116	-0.363612	0.06162	6.71045	7.50285	-2.348754
197.600006	-0.023942	-1.379337	1.494892	-0.360765	0.061924	6.5261	7.17998	-2.957866
197.699997	-0.183734	-1.467518	1.490574	-0.359	0.0622	6.38431	6.92744	-2.42865
197.800003	-0.330453	-1.52583	1.484957	-0.359614	0.062197	5.90439	6.46251	-1.289185
197.899994	-0.418706	-1.607227	1.479631	-0.362506	0.062231	5.46082	6.08471	-0.148088
198.0	-0.42035	-1.678106	1.475279	-0.366415	0.062383	4.96978	5.74899	0.730953
198.100006	-0.284876	-1.721322	1.472009	-0.369477	0.062607	4.61659	5.13922	0.941707
198.199997	-0.09566	-1.740313	1.469937	-0.370065	0.063256	4.57998	5.14724	0.5133
198.300003	0.07006	-1.771497	1.468858	-0.366996	0.063962	5.00245	5.08098	-0.366549
198.399994	0.151961	-1.851498	1.468719	-0.36088	0.064618	6.64468	6.48327	-1.256064
198.5	0.128406	-1.955308	1.469763	-0.351839	0.065196	5.91701	7.70122	-1.838645
198.600006	-0.015817	-2.01028	1.472489	-0.341061	0.065574	6.33588	6.7584	-2.16087
198.699997	-0.166827	-2.048681	1.477085	-0.331209	0.065855	6.2984	7.11532	-2.221938
198.800003	-0.303376	-2.068801	1.482789	-0.324448	0.066229	6.66578	7.18876	-2.042144
198.899994	-0.290578	-2.109682	1.487508	-0.322707	0.066837	7.3614	8.2791	-1.440326
199.0	-0.214941	-2.13215	1.489372	-0.326567	0.067536	6.65273	7.54931	-0.393288
199.100006	-0.069514	-2.139525	1.487236	-0.336102	0.068064	6.32441	6.9603	0.939686
199.199997	-0.02234	-2.12467	1.482103	-0.348206	0.068509	6.14313	6.98728	2.014348
199.300003	-0.031055	-2.151487	1.475759	-0.360405	0.068461	5.73222	6.44966	2.430301
199.399994	-0.099327	-2.181351	1.470831	-0.36944	0.068205	5.45933	6.06866	1.904046
199.5	-0.16504	-2.265752	1.468448	-0.37362	0.067962	5.55523	5.90133	0.719455
199.600006	-0.140723	-2.413016	1.467774	-0.372896	0.06824	5.6492	5.8811	-0.675885
199.699997	-0.094537	-2.480802	1.466803	-0.368397	0.068679	5.72986	6.01695	-1.719919
199.800003	-0.03617	-2.501122	1.464512	-0.361423	0.069256	6.74136	6.95024	-2.193872
199.899994	-0.063067	-2.474776	1.460539	-0.354519	0.069544	5.89756	7.48326	-2.022391
[truncated: 1,828 more rows]
