# Supplementary material for: Accurate time-series forecasting of floating platform motion via a reinforced fusion CNN–BiLSTM–attention model
Source: PLoS One. 2026 Feb 2;21(2):e0342081. doi: 10.1371/journal.pone.0342081 (PMC12863529; doi:10.1371/journal.pone.0342081)
Supplement: S1 Data — (ZIP) [file pone.0342081.s001.zip › S1 Dateset/Data for measured proportional model/data for dual-stage EWMA control limit/02_1.csv]

Time	Pitch	Yaw	Sway	Heave	Surge	Cable1	Cable2	Roll
0.1	-0.034113	-2.687422	1.172281	-0.351148	0.094022	5.40906	5.87596	-0.418157
0.2	-0.072394	-2.712352	1.173713	-0.350702	0.094089	5.45049	5.77961	-0.467268
0.3	-0.089894	-2.730007	1.175362	-0.350228	0.09401	5.45968	5.72705	-0.503564
0.4	-0.069737	-2.731141	1.176799	-0.350053	0.093765	5.51871	5.76419	-0.518191
0.5	-0.058334	-2.750051	1.178003	-0.349882	0.093551	5.47133	5.80455	-0.501023
0.6	-0.020916	-2.763242	1.17904	-0.350069	0.093348	5.42124	5.77683	-0.448377
0.7	0.026703	-2.764395	1.179776	-0.35038	0.093149	5.41134	5.86525	-0.370218
0.8	0.072726	-2.756534	1.180191	-0.350853	0.092867	5.3482	5.81569	-0.287013
0.9	0.100263	-2.757819	1.180684	-0.351263	0.092665	5.38743	5.86654	-0.240325
1.0	0.068128	-2.753065	1.181123	-0.351658	0.092493	5.42921	5.86911	-0.251828
1.1	0.038111	-2.77584	1.18182	-0.351872	0.092202	5.43788	5.67116	-0.292161
1.2	-0.009191	-2.753779	1.182573	-0.351941	0.09173	5.46292	5.69472	-0.355337
1.3	-0.056883	-2.738408	1.183341	-0.351809	0.091237	5.50146	5.72105	-0.453023
1.4	-0.064598	-2.719401	1.183942	-0.351659	0.090688	5.55137	5.93216	-0.487757
1.5	-0.056237	-2.69521	1.184457	-0.351743	0.090269	5.49305	5.78015	-0.508957
1.6	-0.017618	-2.694298	1.184674	-0.351745	0.089998	5.47571	5.88313	-0.512605
1.7	0.001303	-2.705309	1.184624	-0.351872	0.089904	5.41432	5.81826	-0.486406
1.8	0.037158	-2.670839	1.184914	-0.351988	0.089671	5.51424	5.97691	-0.443627
1.9	0.065742	-2.635987	1.184963	-0.351842	0.089244	5.5195	5.94501	-0.402254
2.0	0.061748	-2.593968	1.184915	-0.35155	0.088753	5.45706	5.77051	-0.387755
2.1	0.03125	-2.550707	1.185115	-0.351326	0.088268	5.51039	5.83175	-0.355322
2.2	-0.010816	-2.516577	1.185138	-0.351292	0.08771	5.50513	5.8447	-0.353441
2.3	-0.028305	-2.493834	1.185387	-0.351298	0.087313	5.49795	5.85969	-0.374659
2.4	-0.038532	-2.45889	1.185438	-0.351371	0.08682	5.4955	5.81397	-0.386868
2.5	-0.040402	-2.410974	1.185443	-0.351406	0.086364	5.47947	5.75424	-0.441085
2.6	-0.065785	-2.363996	1.185368	-0.35161	0.08556	5.53666	5.95154	-0.455371
2.7	-0.081261	-2.301323	1.18506	-0.351568	0.084682	5.55164	6.00089	-0.441926
2.8	-0.083444	-2.253159	1.184563	-0.351686	0.083433	5.47238	5.71024	-0.403433
2.9	-0.067703	-2.185477	1.184146	-0.351703	0.08219	5.53342	5.8948	-0.394343
3.0	-0.05409	-2.087989	1.183841	-0.351554	0.081165	5.46135	5.78903	-0.377242
3.1	-0.030211	-1.974962	1.183567	-0.351478	0.080366	5.44401	5.77469	-0.358882
3.2	0.001298	-1.901645	1.183206	-0.351411	0.079413	5.45469	5.8341	-0.405359
3.3	0.008752	-1.84132	1.182898	-0.351348	0.078398	5.48543	5.72844	-0.424178
3.4	0.013543	-1.74293	1.182426	-0.351512	0.077397	5.50575	5.76816	-0.445955
3.5	0.012041	-1.686347	1.181805	-0.351706	0.076394	5.51923	5.75702	-0.431766
3.6	0.014971	-1.619527	1.180975	-0.351864	0.075392	5.48814	5.75231	-0.426697
3.7	0.009384	-1.569974	1.180323	-0.352385	0.074496	5.50049	5.83517	-0.395974
3.8	-0.033093	-1.474914	1.179495	-0.353018	0.073511	5.46091	5.81612	-0.367049
3.9	-0.049519	-1.422287	1.178692	-0.353642	0.07246	5.44479	5.84909	-0.33871
4.0	-0.070738	-1.335302	1.177669	-0.353805	0.071321	5.46485	5.90518	-0.348966
4.1	-0.069335	-1.240851	1.176742	-0.353427	0.070233	5.45977	5.79374	-0.329654
4.2	-0.060991	-1.183645	1.175904	-0.353082	0.069029	5.46161	5.7961	-0.338426
4.3	0.036131	-1.151204	1.174936	-0.352257	0.067714	5.48236	5.86472	-0.359946
4.4	0.082418	-1.098794	1.173923	-0.351657	0.066799	5.49839	5.81226	-0.394415
4.5	0.130411	-1.043762	1.172743	-0.351373	0.065898	5.46082	5.81055	-0.423946
4.6	0.16397	-1.05047	1.171548	-0.351241	0.065269	5.45145	5.88527	-0.404342
4.7	0.120972	-1.010438	1.170193	-0.35148	0.064368	5.46021	5.87917	-0.406826
4.8	0.040689	-0.996227	1.168787	-0.351723	0.063295	5.47422	5.8826	-0.377057
4.9	-0.060801	-0.970097	1.167177	-0.352145	0.062084	5.47606	5.90144	-0.367354
5.0	-0.163331	-0.946536	1.165599	-0.352306	0.060904	5.43604	5.79299	-0.379819
5.1	-0.174864	-0.924608	1.163959	-0.352395	0.059791	5.38297	5.74364	-0.398349
5.2	-0.13791	-0.948042	1.162635	-0.352102	0.058852	5.3827	5.80541	-0.380821
5.3	-0.069927	-0.979308	1.161211	-0.351946	0.057795	5.41966	5.9403	-0.397691
5.4	0.014808	-1.025818	1.159827	-0.351451	0.056687	5.3989	5.86279	-0.405343
5.5	0.090558	-1.078647	1.158267	-0.35142	0.055445	5.42054	5.79096	-0.389533
5.6	0.09688	-1.094797	1.156376	-0.35168	0.054155	5.36527	5.75081	-0.354997
5.7	0.081782	-1.09814	1.154499	-0.351937	0.05328	5.36554	5.86226	-0.33233
5.8	0.074635	-1.1409	1.152478	-0.352748	0.052426	5.38008	5.9328	-0.299872
5.9	0.045295	-1.188713	1.150447	-0.353175	0.051796	5.38866	5.92777	-0.305236
6.0	0.020228	-1.307064	1.148624	-0.353341	0.05129	5.36703	5.85369	-0.325539
6.1	0.016056	-1.375812	1.146786	-0.353194	0.050889	5.4074	5.9039	-0.387315
6.2	-0.019631	-1.473978	1.145251	-0.353161	0.050318	5.43367	5.93227	-0.435057
6.3	-0.003201	-1.551357	1.143536	-0.3529	0.050101	5.375	5.84384	-0.446359
6.4	-0.022386	-1.607952	1.141701	-0.352619	0.049896	5.36256	5.87028	-0.446472
6.5	-0.018189	-1.685097	1.139889	-0.352298	0.049509	5.35512	5.88185	-0.40544
6.6	-0.019623	-1.782243	1.138275	-0.351868	0.049343	5.32385	5.95154	-0.39791
6.7	-0.03903	-1.888153	1.136685	-0.351637	0.048829	5.30283	5.93923	-0.374466
6.8	-0.066556	-1.990454	1.135216	-0.35134	0.048239	5.28418	5.91118	-0.403989
6.9	-0.065766	-2.104942	1.134036	-0.351353	0.047346	5.33786	5.91161	-0.46116
7.0	-0.059106	-2.225337	1.133047	-0.351228	0.046446	5.38542	5.95989	-0.498537
7.1	-0.013414	-2.343881	1.13224	-0.351361	0.0456	5.38656	5.87778	-0.531642
7.2	0.058285	-2.471511	1.131796	-0.351364	0.045082	5.3771	5.84245	-0.564071
7.3	0.168667	-2.639975	1.131368	-0.351158	0.045026	5.32578	5.88934	-0.562756
7.4	0.237479	-2.814329	1.131071	-0.35108	0.045099	5.28663	5.89148	-0.53849
7.5	0.237135	-2.992878	1.130679	-0.3514	0.045213	5.28278	5.95464	-0.458401
7.6	0.155967	-3.136581	1.130191	-0.351865	0.045255	5.26045	5.95357	-0.413512
7.7	0.033309	-3.267428	1.1298	-0.352453	0.04507	5.32805	6.07925	-0.345239
7.8	-0.129639	-3.413241	1.129748	-0.353007	0.044696	5.32832	5.99447	-0.282217
7.9	-0.212424	-3.519259	1.129689	-0.353093	0.044398	5.30809	5.94148	-0.306792
8.0	-0.233661	-3.618358	1.130323	-0.352908	0.044307	5.27455	5.8811	-0.364019
8.1	-0.186424	-3.724473	1.131215	-0.352261	0.044367	5.36519	6.07797	-0.473555
8.2	-0.091202	-3.82478	1.131864	-0.351735	0.044504	5.31772	5.94704	-0.538721
8.3	0.020987	-3.938278	1.132365	-0.351446	0.044649	5.28409	5.87253	-0.546062
8.4	0.100696	-4.036276	1.132779	-0.351497	0.044659	5.28006	5.90326	-0.493133
8.5	0.131007	-4.138887	1.132774	-0.351878	0.04449	5.30493	5.92435	-0.415658
8.6	0.097825	-4.197237	1.133115	-0.352376	0.044264	5.27262	5.91214	-0.376666
8.7	0.051898	-4.238556	1.133802	-0.352587	0.044115	5.23925	5.88206	-0.348783
8.8	-0.014966	-4.269985	1.134781	-0.352724	0.044497	5.2974	5.98109	-0.369254
8.9	-0.039838	-4.273123	1.136056	-0.352572	0.044951	5.26299	5.87457	-0.42385
9.0	-0.042254	-4.315992	1.137451	-0.352211	0.045449	5.2847	5.8493	-0.444719
9.1	-0.043046	-4.388932	1.138545	-0.352266	0.045979	5.31597	5.913	-0.464359
9.2	-0.023039	-4.448808	1.139508	-0.352053	0.046292	5.3256	5.89362	-0.459635
9.3	-0.022867	-4.460512	1.140455	-0.352024	0.046457	5.32245	6.02027	-0.409971
9.4	-0.016474	-4.467882	1.141158	-0.352107	0.046793	5.24932	5.9752	-0.386615
9.5	0.020512	-4.444827	1.141768	-0.352449	0.046965	5.25178	5.91707	-0.348717
9.6	0.02012	-4.445523	1.142621	-0.353071	0.047555	5.22778	5.93387	-0.339854
9.7	0.033055	-4.443199	1.143967	-0.353245	0.048142	5.24083	5.98976	-0.350747
9.8	-0.007441	-4.455442	1.145187	-0.353238	0.048565	5.2777	5.8508	-0.37017
9.9	-0.0518	-4.475979	1.146477	-0.353095	0.048971	5.31264	5.7947	-0.427096
10.0	-0.009619	-4.451875	1.147576	-0.352702	0.049654	5.33506	5.84256	-0.432198
10.1	0.029559	-4.421362	1.148353	-0.352302	0.050483	5.34259	5.80905	-0.424188
10.2	0.065816	-4.402132	1.148862	-0.352035	0.051428	5.31518	5.89062	-0.399079
10.3	0.080338	-4.378766	1.149553	-0.351772	0.052426	5.27709	5.91182	-0.384118
10.4	0.010388	-4.338887	1.150427	-0.351723	0.053116	5.26833	5.93666	-0.372335
10.5	-0.106514	-4.284385	1.151206	-0.351846	0.05347	5.27831	6.01267	-0.386076
10.6	-0.167246	-4.223727	1.152253	-0.351835	0.05387	5.29215	5.94822	-0.379327
10.7	-0.166645	-4.145149	1.15309	-0.352066	0.054409	5.33804	5.9752	-0.402955
10.8	-0.083241	-4.079964	1.153574	-0.352411	0.055127	5.28094	5.76816	-0.387565
10.9	0.032603	-4.062228	1.154325	-0.352696	0.056143	5.30818	5.84127	-0.38576
11.0	0.133606	-4.024941	1.154943	-0.353048	0.057096	5.32902	5.92392	-0.356784
11.1	0.167131	-3.948363	1.15532	-0.353404	0.057904	5.37508	6.04168	-0.409762
11.2	0.125362	-3.842942	1.155839	-0.353598	0.058638	5.3757	6.14627	-0.406845
11.3	-0.021445	-3.732669	1.156471	-0.353916	0.059234	5.39356	6.08814	-0.352699
11.4	-0.136384	-3.607334	1.156801	-0.353884	0.059604	5.36466	5.92146	-0.357538
11.5	-0.210342	-3.504571	1.157064	-0.353798	0.060139	5.3052	5.83635	-0.359061
11.6	-0.188249	-3.424256	1.157282	-0.35357	0.060779	5.29215	5.88185	-0.362553
11.7	-0.099618	-3.337447	1.157456	-0.352971	0.061624	5.29889	5.88581	-0.379942
11.8	0.027605	-3.246575	1.157649	-0.352603	0.062332	5.30257	5.84149	-0.379161
11.9	0.111825	-3.125279	1.157769	-0.352179	0.063057	5.36659	5.83506	-0.409843
12.0	0.147508	-2.99303	1.157853	-0.352061	0.063511	5.42439	5.99158	-0.400723
12.1	0.168056	-2.889519	1.158037	-0.35182	0.063977	5.38647	5.95625	-0.41783
12.2	0.119676	-2.77961	1.1586	-0.35133	0.064529	5.40801	6.03643	-0.44953
12.3	0.070166	-2.672388	1.159096	-0.35084	0.065275	5.33208	6.00121	-0.465789
12.4	0.025517	-2.552188	1.159333	-0.350635	0.066032	5.27183	5.94533	-0.444299
12.5	-0.018316	-2.452172	1.159539	-0.350236	0.067238	5.29679	5.80477	-0.416481
12.6	-0.047483	-2.333974	1.159607	-0.350814	0.068229	5.36729	5.81248	-0.387986
12.7	-0.107357	-2.185864	1.15931	-0.351684	0.06903	5.37841	5.75146	-0.350463
12.8	-0.111269	-2.061949	1.159014	-0.352551	0.069642	5.39873	5.80252	-0.336542
12.9	-0.093106	-1.954213	1.159085	-0.353465	0.070107	5.36405	5.79096	-0.359325
13.0	-0.056249	-1.868218	1.15951	-0.353713	0.07062	5.31457	5.89758	-0.402399
13.1	0.01762	-1.776639	1.160191	-0.353399	0.071329	5.29364	5.90197	-0.490716
13.2	0.096782	-1.712934	1.160987	-0.352778	0.072173	5.31632	5.94287	-0.527379
13.3	0.135084	-1.634564	1.162056	-0.351521	0.073226	5.36554	5.9433	-0.581452
13.4	0.104364	-1.560835	1.162658	-0.350699	0.073987	5.35669	5.86846	-0.595623
13.5	0.009435	-1.478094	1.163126	-0.350299	0.074497	5.49138	5.88624	-0.545186
13.6	-0.10487	-1.381465	1.163542	-0.350384	0.074812	5.43271	5.74974	-0.462705
13.7	-0.190038	-1.298909	1.163914	-0.35082	0.075187	5.35608	5.79096	-0.415661
13.8	-0.199957	-1.244464	1.16423	-0.35128	0.075417	5.37106	5.93291	-0.377678
13.9	-0.157724	-1.200994	1.165021	-0.351707	0.076012	5.34128	5.89095	-0.368032
14.0	-0.088983	-1.178339	1.166024	-0.35213	0.076658	5.3073	5.93045	-0.368523
14.1	-0.012422	-1.13422	1.167217	-0.352054	0.077171	5.37281	5.91118	-0.37747
14.2	0.045665	-1.060561	1.168453	-0.351846	0.077619	5.39978	5.89095	-0.469286
14.3	0.07569	-1.043553	1.169551	-0.351731	0.078019	5.36195	5.81055	-0.462959
14.4	0.103288	-0.995581	1.17064	-0.351163	0.078623	5.40906	5.95496	-0.467972
14.5	0.099084	-0.955558	1.171353	-0.350857	0.079192	5.39531	5.9297	-0.4701
14.6	0.099703	-0.963817	1.172109	-0.350668	0.079942	5.29127	5.74653	-0.43256
14.7	0.023579	-0.952375	1.172833	-0.35062	0.080834	5.30301	5.81901	-0.375101
14.8	-0.043183	-0.939745	1.173559	-0.350836	0.081465	5.34916	5.79931	-0.37988
14.9	-0.10184	-0.940172	1.174332	-0.351172	0.082049	5.40241	5.88784	-0.377003
15.0	-0.147188	-0.938276	1.175286	-0.351481	0.082922	5.39295	5.80637	-0.37578
15.1	-0.115997	-0.919248	1.176252	-0.351969	0.083874	5.4081	5.82886	-0.39895
15.2	-0.062665	-0.893245	1.176975	-0.352307	0.084604	5.40757	5.89244	-0.423178
15.3	-0.026118	-0.906242	1.17819	-0.352317	0.08548	5.31325	5.86183	-0.45244
15.4	-0.029106	-0.96318	1.179469	-0.352296	0.085912	5.28751	5.88816	-0.480935
15.5	-0.044591	-1.019457	1.180368	-0.352062	0.086144	5.33235	5.92242	-0.50319
15.6	-0.089366	-1.101948	1.181219	-0.352211	0.086217	5.3531	5.91043	-0.475499
15.7	-0.077061	-1.151536	1.182309	-0.352391	0.086448	5.38866	5.83324	-0.448399
15.8	-0.011952	-1.159098	1.183385	-0.35256	0.087069	5.40792	5.79064	-0.429654
15.9	0.027766	-1.200871	1.184412	-0.352891	0.087994	5.38857	5.82447	-0.390468
16.0	0.085821	-1.263629	1.185648	-0.352997	0.088834	5.38498	5.83613	-0.42266
16.1	0.065205	-1.358787	1.186953	-0.352728	0.089805	5.3806	5.8478	-0.400082
16.200001	0.019833	-1.471315	1.188115	-0.352324	0.090376	5.35669	5.81269	-0.414569
16.299999	-0.062592	-1.583668	1.189579	-0.351462	0.090782	5.3954	5.87649	-0.454214
16.4	-0.146397	-1.67939	1.191067	-0.351232	0.09128	5.37088	5.82843	-0.461746
16.5	-0.172266	-1.741629	1.192496	-0.350951	0.091761	5.38568	5.88452	-0.461907
16.6	-0.137784	-1.827792	1.193625	-0.350925	0.092287	5.44847	6.09199	-0.455223
16.700001	-0.043199	-1.95129	1.194829	-0.350908	0.093214	5.35039	5.85316	-0.435311
16.799999	0.08282	-2.087872	1.196395	-0.350734	0.094085	5.382	5.86632	-0.433149
16.9	0.165012	-2.217334	1.19805	-0.350608	0.094985	5.38796	5.8296	-0.427664
17.0	0.166642	-2.328784	1.199721	-0.350795	0.095784	5.39076	5.828	-0.479184
17.1	0.077061	-2.437136	1.202039	-0.350229	0.096377	5.4342	5.9403	-0.565907
17.200001	-0.052132	-2.540406	1.204282	-0.350368	0.096535	5.42597	5.90497	-0.617691
17.299999	-0.15278	-2.656146	1.206575	-0.350269	0.096741	5.42921	5.88067	-0.634199
17.4	-0.212404	-2.754401	1.20884	-0.350422	0.097131	5.37018	5.83153	-0.616363
17.5	-0.201993	-2.859277	1.211044	-0.350624	0.097509	5.38235	5.82382	-0.542083
17.6	-0.140452	-2.997042	1.213099	-0.350823	0.097853	5.44514	5.90058	-0.446607
17.700001	-0.022347	-3.083425	1.214664	-0.351077	0.097972	5.45986	5.8781	-0.394459
17.799999	0.071373	-3.179064	1.216434	-0.351769	0.098161	5.43691	5.82382	-0.314953
17.9	0.139788	-3.232244	1.21819	-0.351914	0.098317	5.46467	5.87285	-0.313454
18.0	0.161458	-3.290711	1.220097	-0.352242	0.098548	5.43183	5.89191	-0.339709
18.1	0.13644	-3.339713	1.222208	-0.352328	0.098662	5.394	5.87028	-0.408575
18.200001	0.004973	-3.372405	1.224705	-0.351989	0.098716	5.41379	5.85926	-0.51367
18.299999	-0.115749	-3.381583	1.22739	-0.351824	0.098485	5.44261	5.79588	-0.618037
18.4	-0.212752	-3.368072	1.230267	-0.35169	0.098074	5.46266	5.76794	-0.69303
18.5	-0.218468	-3.362785	1.23298	-0.351474	0.09772	5.49384	5.73186	-0.745848
18.6	-0.138029	-3.32059	1.235438	-0.351091	0.097599	5.50767	5.69333	-0.737544
18.700001	0.056403	-3.278057	1.237979	-0.350862	0.097742	5.49997	5.7476	-0.643513
18.799999	0.219192	-3.215836	1.240289	-0.350976	0.098116	5.50023	5.8857	-0.558891
18.9	0.301628	-3.153558	1.242658	-0.351059	0.098672	5.41011	5.79288	-0.487053
19.0	0.263426	-3.076611	1.24537	-0.350849	0.099118	5.43043	5.90583	-0.407204
19.1	0.122118	-2.989997	1.248176	-0.350905	0.09903	5.42421	5.82918	-0.367269
19.200001	-0.138951	-2.908519	1.250885	-0.35094	0.098619	5.49646	5.78817	-0.36812
19.299999	-0.293957	-2.829596	1.253435	-0.351055	0.098026	5.58352	5.82596	-0.349849
19.4	-0.352827	-2.704084	1.255872	-0.351624	0.097652	5.61136	5.90272	-0.379509
19.5	-0.282368	-2.592004	1.257855	-0.352047	0.09726	5.66479	5.99811	-0.385134
19.6	-0.140168	-2.486466	1.259905	-0.352416	0.097547	5.5942	5.88538	-0.419712
19.700001	0.050846	-2.426625	1.26201	-0.35296	0.097452	5.53946	5.83078	-0.415643
19.799999	0.179538	-2.333935	1.264118	-0.352979	0.097175	5.57712	5.86193	-0.417247
19.9	0.167171	-2.207888	1.26578	-0.352739	0.096576	5.59963	6.03493	-0.47142
20.0	0.094703	-2.067112	1.26764	-0.352024	0.095763	5.53237	5.89576	-0.491516
20.1	-0.025663	-1.956001	1.269905	-0.350646	0.094967	5.51634	5.84962	-0.533121
20.200001	-0.108005	-1.837595	1.271816	-0.349633	0.094416	5.57414	6.02005	-0.559269
20.299999	-0.144484	-1.744118	1.273631	-0.348557	0.093925	5.59761	5.91214	-0.581672
20.4	-0.112087	-1.678571	1.275767	-0.348015	0.093853	5.64648	5.87928	-0.534237
20.5	-0.03505	-1.578162	1.277667	-0.348323	0.093585	5.67941	5.81943	-0.501741
20.6	0.03552	-1.492838	1.279018	-0.348908	0.093453	5.68598	5.78432	-0.458421
20.700001	0.115951	-1.423736	1.28029	-0.349991	0.093249	5.62634	5.81654	-0.410181
20.799999	0.135222	-1.335942	1.281759	-0.350951	0.093168	5.69789	6.1119	-0.360946
20.9	0.105177	-1.2682	1.283046	-0.351114	0.093073	5.60979	6.14713	-0.347422
21.0	0.017246	-1.200532	1.284406	-0.350972	0.093034	5.64526	6.44216	-0.379496
21.1	-0.086138	-1.142594	1.285896	-0.350719	0.092611	5.56171	6.04243	-0.399087
21.200001	-0.17311	-1.07924	1.287346	-0.350179	0.092026	5.58299	5.8645	-0.476815
21.299999	-0.227889	-1.03151	1.288439	-0.350365	0.091154	5.6428	5.84556	-0.506799
21.4	-0.190321	-0.986034	1.289712	-0.350416	0.090335	5.65647	5.7445	-0.523372
21.5	-0.124179	-0.925723	1.290744	-0.350728	0.089647	5.70122	5.76173	-0.517514
21.6	-0.013779	-0.912736	1.291799	-0.351175	0.088942	5.63597	5.81836	-0.526112
21.700001	0.084774	-0.906222	1.292639	-0.351246	0.088239	5.66409	6.1316	-0.530232
21.799999	0.179143	-0.922909	1.293422	-0.351346	0.087557	5.57117	5.96974	-0.508284
21.9	0.182251	-0.957228	1.293996	-0.351095	0.086953	5.53736	5.97113	-0.46931
22.0	0.155745	-0.975142	1.294736	-0.350521	0.086404	5.59919	5.99286	-0.464788
22.1	0.095141	-0.974151	1.295686	-0.350171	0.086094	5.60961	5.90187	-0.457888
22.200001	-0.020165	-0.984498	1.296696	-0.349394	0.085794	5.60348	5.85337	-0.456935
22.299999	-0.125686	-1.042646	1.297766	-0.348842	0.085235	5.66023	5.8599	-0.490738
22.4	-0.176448	-1.150142	1.299182	-0.348449	0.08474	5.66181	6.03472	-0.493781
22.5	-0.214849	-1.234543	1.300007	-0.348403	0.083894	5.59175	5.93034	-0.524132
22.6	-0.158096	-1.303253	1.300838	-0.348729	0.083192	5.5977	5.95839	-0.527088
22.700001	-0.037848	-1.351096	1.301772	-0.349383	0.08268	5.62231	6.01438	-0.526716
22.799999	0.052071	-1.3898	1.302641	-0.349663	0.082178	5.61986	5.95657	-0.537191
22.9	0.129684	-1.465686	1.303473	-0.350364	0.081579	5.60672	5.98151	-0.561951
23.0	0.121864	-1.56268	1.304543	-0.350684	0.080879	5.61005	6.09842	-0.545208
23.1	0.037842	-1.662213	1.305695	-0.35072	0.080108	5.59989	6.03343	-0.533279
23.200001	-0.082633	-1.748862	1.306675	-0.350729	0.079305	5.60944	5.97209	-0.541751
23.299999	-0.179877	-1.825026	1.308044	-0.350361	0.078396	5.62187	5.87489	-0.568743
23.4	-0.214541	-1.881151	1.30947	-0.349773	0.077382	5.61031	5.88977	-0.602151
23.5	-0.20403	-1.960213	1.31085	-0.349389	0.07651	5.63387	5.95668	-0.638992
23.6	-0.140892	-2.04759	1.312252	-0.34886	0.075533	5.61907	5.94244	-0.628277
23.700001	0.008239	-2.132597	1.313757	-0.348443	0.074936	5.57257	6.06031	-0.61464
23.799999	0.140122	-2.203849	1.315176	-0.348202	0.074444	5.56083	6.01888	-0.587456
23.9	0.233415	-2.240869	1.316816	-0.348053	0.074205	5.58106	6.03547	-0.563944
24.0	0.223201	-2.303374	1.318436	-0.348603	0.073745	5.59148	6.04821	-0.553331
24.1	0.099179	-2.363182	1.319926	-0.349025	0.073247	5.5977	5.99886	-0.530077
24.200001	-0.075519	-2.406132	1.321326	-0.34964	0.072094	5.6118	5.98751	-0.496833
24.299999	-0.22774	-2.436613	1.322674	-0.350328	0.070934	5.61933	6.03825	-0.485341
24.4	-0.31942	-2.513728	1.324141	-0.350512	0.069878	5.63519	6.00528	-0.511796
24.5	-0.278322	-2.555652	1.325618	-0.350502	0.068825	5.65393	6.03879	-0.538427
24.6	-0.112424	-2.602327	1.327328	-0.350443	0.068106	5.65393	6.00057	-0.568768
24.700001	0.084153	-2.665567	1.32894	-0.350104	0.067551	5.66303	6.05806	-0.544445
24.799999	0.234296	-2.679663	1.330455	-0.350204	0.067059	5.55146	6.04671	-0.575718
24.9	0.319159	-2.707032	1.331992	-0.35014	0.066566	5.60278	6.20301	-0.574772
25.0	0.265233	-2.733811	1.333371	-0.35015	0.065821	5.5625	6.17753	-0.57754
25.1	0.119806	-2.745024	1.334564	-0.350353	0.064809	5.54052	6.03954	-0.513152
25.200001	-0.053886	-2.768374	1.335759	-0.350292	0.063773	5.62187	6.05881	-0.501261
25.299999	-0.228359	-2.802886	1.336956	-0.350158	0.062777	5.60734	6.00068	-0.531425
25.4	-0.321114	-2.824708	1.338063	-0.350397	0.061846	5.621	5.95967	-0.552406
25.5	-0.294931	-2.821656	1.339347	-0.350122	0.061057	5.63851	5.97166	-0.540794
25.6	-0.1372	-2.832389	1.340484	-0.350027	0.060493	5.71803	6.19466	-0.564467
25.700001	0.065637	-2.833705	1.341688	-0.34979	0.060264	5.65848	6.13653	-0.560191
25.799999	0.257928	-2.87519	1.34279	-0.349489	0.060293	5.56854	6.04596	-0.539538
25.9	0.354948	-2.923829	1.343944	-0.349099	0.060285	5.51573	6.06234	-0.546573
26.0	0.307907	-2.943966	1.345011	-0.348685	0.060092	5.50408	6.06298	-0.545497
26.1	0.10952	-2.935251	1.34593	-0.34827	0.059484	5.49918	6.14927	-0.558774
26.200001	-0.157037	-2.930214	1.346703	-0.347752	0.05879	5.53771	6.04971	-0.532647
26.299999	-0.371236	-2.884859	1.347386	-0.34752	0.057763	5.62651	5.99425	-0.563164
26.4	-0.433833	-2.870127	1.348226	-0.347227	0.056879	5.68186	5.97177	-0.524732
26.5	-0.303053	-2.88637	1.348912	-0.347621	0.056284	5.69964	5.99211	-0.503551
26.6	-0.048433	-2.897584	1.349517	-0.347774	0.056073	5.67836	6.02112	-0.5024
26.700001	0.205593	-2.922625	1.349969	-0.348435	0.055716	5.60988	6.06384	-0.486421
26.799999	0.414257	-2.959789	1.350428	-0.349048	0.055572	5.56696	6.15002	-0.490702
26.9	0.432631	-2.975648	1.35076	-0.349337	0.055167	5.56276	6.18449	-0.486282
27.0	0.345728	-2.970681	1.350939	-0.349636	0.054686	5.52825	6.16929	-0.475547
27.1	0.129288	-2.958676	1.350884	-0.349915	0.054173	5.5427	6.21179	-0.44742
27.200001	-0.139256	-2.936965	1.350532	-0.350013	0.053535	5.5653	6.11233	-0.425168
27.299999	-0.297552	-2.945354	1.35019	-0.349954	0.052993	5.64123	6.05677	-0.450655
27.4	-0.334147	-2.92777	1.349672	-0.349931	0.052606	5.69369	6.04328	-0.438131
27.5	-0.265918	-2.901257	1.349051	-0.349772	0.052503	5.69395	6.00464	-0.44246
27.6	-0.098328	-2.885994	1.348555	-0.350143	0.052343	5.68791	6.03986	-0.450201
27.700001	0.077315	-2.864612	1.347769	-0.350096	0.052272	5.66557	6.10837	-0.487215
27.799999	0.188289	-2.865031	1.347032	-0.350292	0.052044	5.56731	6.09296	-0.531198
27.9	0.230858	-2.891842	1.346621	-0.350516	0.051877	5.52195	6.18288	-0.562096
28.0	0.153958	-2.910175	1.345932	-0.350586	0.051607	5.52869	6.297	-0.598673
28.1	0.045162	-2.939045	1.345123	-0.350808	0.051513	5.48438	6.18588	-0.617172
28.200001	-0.086304	-2.94184	1.344416	-0.350991	0.051465	5.597	6.18095	-0.61491
28.299999	-0.202459	-2.937509	1.343599	-0.351143	0.051398	5.67284	6.13481	-0.589044
28.4	-0.256924	-2.964883	1.342587	-0.351391	0.051284	5.72837	5.98023	-0.533549
28.5	-0.231021	-2.986268	1.341231	-0.351451	0.051173	5.72364	6.01342	-0.465361
28.6	-0.177858	-3.029009	1.339787	-0.351594	0.051079	5.67346	6.02273	-0.424542
28.700001	-0.052886	-3.076107	1.338367	-0.351569	0.051091	5.63186	6.15762	-0.39294
28.799999	0.066339	-3.106655	1.337184	-0.351169	0.051178	5.54253	6.30621	-0.40352
28.9	0.154545	-3.158958	1.336467	-0.350474	0.051414	5.51494	6.29539	-0.435578
29.0	0.22727	-3.207599	1.335853	-0.349593	0.051769	5.50356	6.30514	-0.556622
29.1	0.187616	-3.228134	1.335376	-0.348697	0.051901	5.56293	6.21189	-0.643612
29.200001	0.106555	-3.261549	1.33473	-0.348104	0.052142	5.63554	6.19348	-0.658855
29.299999	0.029333	-3.295544	1.333794	-0.347753	0.052254	5.66452	6.16586	-0.662274
29.4	-0.026633	-3.321505	1.333032	-0.347623	0.052586	5.67232	6.08461	-0.574841
29.5	-0.05999	-3.346689	1.331911	-0.34833	0.053019	5.65717	6.10227	-0.546027
29.6	-0.031715	-3.375249	1.331144	-0.348313	0.053942	5.64289	6.20386	-0.476927
29.700001	0.049656	-3.398041	1.330314	-0.348387	0.054704	5.61539	6.22635	-0.461742
29.799999	0.103146	-3.431029	1.329728	-0.348302	0.055778	5.54279	6.2499	-0.442211
29.9	0.139133	-3.457731	1.328594	-0.348573	0.056423	5.50951	6.24572	-0.403735
30.0	0.15126	-3.498193	1.327312	-0.34889	0.057218	5.5329	6.21072	-0.342894
30.1	0.06181	-3.504606	1.325772	-0.349882	0.057718	5.57003	6.21072	-0.279321
30.200001	-0.029789	-3.503262	1.324071	-0.350636	0.058136	5.56836	6.15879	-0.285964
30.299999	-0.110039	-3.492351	1.321985	-0.351727	0.058733	5.57765	6.09114	-0.33496
30.4	-0.122756	-3.512792	1.320102	-0.352744	0.05935	5.57695	6.0602	-0.304289
30.5	-0.132092	-3.520456	1.317743	-0.353591	0.060159	5.62564	6.17624	-0.349652
30.6	-0.093342	-3.54445	1.314843	-0.354486	0.060797	5.62792	6.10013	-0.377443
30.700001	-0.073973	-3.555081	1.311952	-0.355114	0.061286	5.57222	6.02819	-0.363815
30.799999	-0.028121	-3.566929	1.309126	-0.355748	0.061418	5.61609	6.20269	-0.400704
30.9	8.4e-05	-3.527014	1.306227	-0.355949	0.061663	5.57607	6.14745	-0.470408
31.0	0.046876	-3.486804	1.303504	-0.355322	0.062021	5.547	6.19787	-0.523195
31.1	0.082833	-3.446056	1.300933	-0.354594	0.062562	5.55348	6.17539	-0.651854
31.200001	0.101571	-3.469199	1.298689	-0.353108	0.063376	5.57047	6.18117	-0.718195
31.299999	0.098909	-3.490645	1.296697	-0.351139	0.064188	5.6231	6.1695	-0.750474
31.4	0.074498	-3.515198	1.294844	-0.349169	0.065121	5.63177	6.09488	-0.779031
31.5	-0.016482	-3.47959	1.293093	-0.34712	0.065932	5.6146	6.09092	-0.759868
31.6	-0.084477	-3.440809	1.291712	-0.345167	0.066672	5.63825	6.08578	-0.693282
31.700001	-0.123353	-3.380761	1.290681	-0.343149	0.067479	5.61714	6.06748	-0.678919
31.799999	-0.100988	-3.331411	1.290001	-0.34151	0.068217	5.5639	6.06983	-0.637973
31.9	-0.053807	-3.3038	1.289685	-0.340585	0.068997	5.51521	6.13374	-0.623393
32.0	-0.021375	-3.277164	1.289672	-0.340257	0.069865	5.55628	6.20815	-0.571779
32.099998	0.004089	-3.245039	1.289619	-0.340348	0.070458	5.54419	6.09082	-0.557615
32.200001	0.006368	-3.219167	1.289695	-0.341199	0.070783	5.56942	6.08332	-0.526156
32.299999	0.016694	-3.171642	1.290028	-0.342322	0.071116	5.59481	6.02733	-0.473715
32.400002	0.000664	-3.106387	1.289972	-0.34374	0.071469	5.59788	6.02059	-0.447242
32.5	0.025406	-3.056575	1.289307	-0.345299	0.072129	5.54822	6.03087	-0.360881
32.599998	0.025079	-3.027852	1.28822	-0.347296	0.072774	5.54463	6.03814	-0.235169
32.700001	0.009169	-2.972643	1.286289	-0.349896	0.073423	5.55137	6.03258	-0.14556
32.799999	0.013197	-2.956938	1.283748	-0.352951	0.073712	5.58229	6.10869	-0.03946
32.900002	-0.026423	-2.92803	1.28092	-0.35553	0.074207	5.58667	6.0481	0.079931
33.0	-0.041783	-2.861524	1.27741	-0.358331	0.0748	5.65979	6.21361	0.069343
33.099998	-0.049386	-2.799575	1.273348	-0.360645	0.075209	5.68896	6.35534	0.009038
33.200001	-0.080059	-2.73865	1.269116	-0.362118	0.075737	5.5843	6.0754	-0.085858
33.299999	-0.08184	-2.69142	1.264761	-0.362716	0.076123	5.56679	6.08461	-0.238062
33.400002	-0.081489	-2.635826	1.260564	-0.362142	0.076584	5.51713	6.03868	-0.424825
33.5	-0.064414	-2.597274	1.25676	-0.360276	0.077051	5.56066	6.01855	-0.649154
33.599998	-0.024882	-2.559289	1.253465	-0.357665	0.077464	5.6097	6.0345	-0.862566
33.700001	-0.001844	-2.525971	1.250957	-0.353839	0.078011	5.61793	5.96182	-0.983599
33.799999	0.008916	-2.478819	1.248931	-0.350277	0.078739	5.60953	5.99447	-1.070646
33.900002	0.036891	-2.439218	1.24754	-0.346621	0.079394	5.57703	6.00592	-1.09772
34.0	0.020724	-2.37465	1.246781	-0.343476	0.079815	5.54472	5.9813	-1.071967
34.099998	0.004037	-2.301315	1.246691	-0.340664	0.080315	5.55523	5.9843	-1.007496
34.200001	-0.015132	-2.29836	1.246898	-0.338852	0.080668	5.61145	6.01834	-0.881845
34.299999	0.019118	-2.320198	1.247581	-0.337684	0.081238	5.64315	6.08589	-0.737223
34.400002	0.062148	-2.310702	1.248404	-0.337412	0.081883	5.61609	6.04039	-0.575273
34.5	0.083142	-2.30103	1.249312	-0.337563	0.082579	5.59297	6.02626	-0.470133
34.599998	0.105275	-2.311045	1.25066	-0.338646	0.083223	5.53403	5.96449	-0.319437
34.700001	0.059579	-2.271985	1.251964	-0.340428	0.083748	5.48753	5.92306	-0.245477
34.799999	-0.029185	-2.243061	1.252816	-0.342932	0.084216	5.52282	5.94768	-0.134651
34.900002	-0.066917	-2.222636	1.2526	-0.34646	0.084588	5.54323	5.94972	-0.015181
35.0	-0.078429	-2.194718	1.251287	-0.350523	0.084712	5.54078	5.96374	0.118251
35.099998	-0.066444	-2.169278	1.249059	-0.354912	0.084997	5.48245	5.85915	0.246547
35.200001	-0.031178	-2.143484	1.245757	-0.359616	0.085342	5.53193	5.96492	0.301189
35.299999	-0.004641	-2.124813	1.241714	-0.363848	0.085423	5.57931	6.01342	0.277965
35.400002	0.004919	-2.104192	1.237244	-0.367123	0.085564	5.56145	5.9237	0.180512
35.5	0.000819	-2.098612	1.232232	-0.369281	0.085445	5.58676	5.95989	0.03884
35.599998	-0.033575	-2.083991	1.226948	-0.369653	0.085435	5.58702	5.94415	-0.190082
35.700001	-0.068616	-2.063246	1.22198	-0.368634	0.085206	5.578	5.92392	-0.455407
35.799999	-0.03776	-2.06011	1.217488	-0.366252	0.08535	5.55015	5.8933	-0.711986
35.900002	-0.025231	-2.054135	1.213469	-0.362697	0.08555	5.55409	6.00988	-0.976576
36.0	0.04125	-2.070417	1.210376	-0.358371	0.085991	5.53675	5.97006	-1.167552
36.099998	0.036396	-2.041144	1.208421	-0.353323	0.086461	5.53193	5.85455	-1.343253
36.200001	0.044583	-2.061065	1.208089	-0.347523	0.086877	5.60445	5.92916	-1.438906
36.299999	-0.00595	-2.05294	1.208585	-0.34229	0.087127	5.53946	5.88709	-1.473402
36.400002	-0.073128	-2.031911	1.210375	-0.337334	0.087525	5.54367	5.89298	-1.385219
36.5	-0.098305	-2.024328	1.213163	-0.33352	0.087753	5.54516	5.94383	-1.26675
36.599998	-0.099701	-2.019142	1.216463	-0.331327	0.088179	5.54621	5.97605	-1.074845
36.700001	-0.068045	-2.002847	1.220198	-0.330118	0.088623	5.53123	5.94704	-0.800148
36.799999	-0.023019	-1.984998	1.224136	-0.330786	0.08902	5.47238	5.869	-0.530958
36.900002	0.006366	-1.98754	1.227503	-0.332895	0.089162	5.50154	5.88013	-0.238379
37.0	0.012579	-2.030022	1.230222	-0.336241	0.089277	5.48018	5.80016	0.094136
37.099998	-0.023807	-2.035387	1.231765	-0.340883	0.088893	5.4983	5.80841	0.337296
37.200001	-0.025248	-2.060092	1.232027	-0.346294	0.088522	5.49401	5.79695	0.560865
37.299999	-0.02087	-2.070864	1.23096	-0.352339	0.088317	5.44917	5.86365	0.674778
37.400002	-0.023238	-2.056124	1.228592	-0.35869	0.088169	5.44585	5.87007	0.736442
37.5	0.024492	-2.047933	1.225269	-0.364379	0.088044	5.47422	5.8827	0.667236
37.599998	0.062302	-2.084772	1.220974	-0.369382	0.087814	5.51223	5.95079	0.4811
37.700001	0.049542	-2.119927	1.216138	-0.372697	0.087475	5.52239	5.88784	0.204792
37.799999	0.01712	-2.141548	1.210686	-0.374139	0.087226	5.56574	5.92531	-0.095786
37.900002	0.008244	-2.170714	1.205074	-0.373431	0.087	5.56714	5.9358	-0.414055
38.0	-0.039484	-2.165323	1.199818	-0.370904	0.086881	5.60847	6.06191	-0.761042
38.099998	-0.078178	-2.146945	1.195539	-0.366517	0.086723	5.62608	6.14713	-1.091656
38.200001	-0.128246	-2.134586	1.192411	-0.360759	0.08665	5.54078	5.96396	-1.344815
38.299999	-0.143368	-2.135396	1.190784	-0.354396	0.086535	5.55786	6.00314	-1.554031
38.400002	-0.150699	-2.134892	1.190596	-0.34757	0.086355	5.56372	5.91782	-1.636189
38.5	-0.128477	-2.123054	1.191787	-0.341326	0.086168	5.58316	5.90668	-1.652869
38.599998	-0.086953	-2.114456	1.194028	-0.336179	0.085941	5.58457	5.88773	-1.527646
38.700001	-0.052705	-2.091849	1.197316	-0.332279	0.085683	5.55146	5.89234	-1.308829
38.799999	0.004303	-2.089898	1.201132	-0.329594	0.08537	5.51442	5.872	-1.03308
38.900002	-0.012085	-2.101464	1.204922	-0.328507	0.08505	5.48079	5.8554	-0.686009
39.0	-0.015916	-2.092458	1.208668	-0.329361	0.084574	5.43901	5.87478	-0.328303
39.099998	0.000323	-2.068232	1.211986	-0.331873	0.084238	5.44015	5.77779	0.052051
39.200001	0.069014	-2.07386	1.214241	-0.335873	0.083903	5.44427	5.74728	0.385411
39.299999	0.094052	-2.058913	1.215313	-0.341681	0.083625	5.40661	5.71195	0.633418
39.400002	0.121923	-2.060209	1.215119	-0.347724	0.083311	5.43639	5.82372	0.770187
39.5	0.111127	-2.104723	1.213801	-0.354471	0.083146	5.42036	5.8083	0.793964
39.599998	0.037254	-2.110537	1.210926	-0.360772	0.082783	5.46949	5.94148	0.716733
39.700001	-0.008113	-2.096562	1.206689	-0.366273	0.082417	5.55076	6.086	0.541438
39.799999	-0.088741	-2.081477	1.201763	-0.370787	0.081688	5.56162	6.02369	0.291964
39.900002	-0.125487	-2.048926	1.196611	-0.372711	0.080981	5.53771	5.96631	-0.04507
40.0	-0.118781	-2.014161	1.191727	-0.372187	0.080178	5.54507	5.9767	-0.442911
40.099998	-0.098855	-1.963021	1.187463	-0.369459	0.07946	5.55348	5.96931	-0.877833
40.200001	-0.015541	-1.959234	1.184339	-0.364182	0.078996	5.63562	6.17121	-1.218206
40.299999	0.068246	-1.979206	1.182215	-0.358159	0.078698	5.61075	6.06084	-1.505304
40.400002	0.126632	-2.003113	1.181443	-0.351486	0.078524	5.56679	5.98258	-1.67108
40.5	0.107213	-2.019694	1.18193	-0.345194	0.078086	5.58028	5.97659	-1.726224
40.599998	0.008826	-1.997242	1.18368	-0.340265	0.077576	5.58325	5.99286	-1.652548
40.700001	-0.074562	-1.982513	1.186598	-0.336336	0.077221	5.55313	5.9965	-1.471544
40.799999	-0.133139	-1.956963	1.189875	-0.333874	0.076817	5.51118	5.89159	-1.162735
40.900002	-0.163961	-1.934983	1.193471	-0.333152	0.076716	5.52099	5.94747	-0.764859
41.0	-0.11791	-1.928734	1.196851	-0.33417	0.076746	5.47641	5.93377	-0.348963
41.099998	-0.08953	-1.961214	1.199669	-0.336913	0.076579	5.47299	5.88677	0.08368
41.200001	-0.046141	-1.980897	1.201589	-0.341363	0.076317	5.45995	5.85187	0.438435
41.299999	-0.009616	-2.004137	1.202521	-0.346377	0.075701	5.39558	5.78421	0.715496
41.400002	-0.009364	-2.067951	1.201811	-0.352017	0.075087	5.38936	5.83828	0.879532
41.5	0.004981	-2.095572	1.200037	-0.357428	0.074395	5.34688	5.88463	0.823039
41.599998	0.04581	-2.136883	1.197219	-0.362079	0.073821	5.37465	5.9297	0.745234
41.700001	0.049758	-2.131721	1.193183	-0.365893	0.073262	5.3785	5.9084	0.489628
41.799999	0.066748	-2.185683	1.188677	-0.368064	0.072882	5.44243	5.97991	0.198179
41.900002	0.056981	-2.200871	1.184569	-0.368096	0.072433	5.51617	5.99768	-0.240665
42.0	0.060342	-2.202746	1.181188	-0.366141	0.071899	5.55952	5.97102	-0.693635
42.099998	0.050269	-2.238859	1.17874	-0.36223	0.071503	5.56101	5.88838	-1.133459
42.200001	0.027816	-2.278153	1.177556	-0.356901	0.071339	5.55488	5.88153	-1.49864
42.299999	-0.001142	-2.286587	1.177532	-0.351226	0.071333	5.53579	5.99607	-1.739535
42.400002	-0.056184	-2.29869	1.178614	-0.345404	0.071452	5.49261	6.07112	-1.795871
42.5	-0.083353	-2.31508	1.180705	-0.340584	0.071329	5.50846	6.12036	-1.698664
42.599998	-0.126051	-2.313552	1.183826	-0.336924	0.071106	5.50137	6.10131	-1.442339
42.700001	-0.100604	-2.31136	1.187294	-0.334621	0.070869	5.46459	5.91953	-1.056911
42.799999	-0.060031	-2.314239	1.190837	-0.334528	0.070807	5.47886	5.86504	-0.612666
42.900002	0.020412	-2.312195	1.193993	-0.336103	0.070941	5.47151	5.88945	-0.155046
43.0	0.082101	-2.358389	1.196199	-0.339916	0.070923	5.45714	5.85508	0.262193
43.099998	0.120609	-2.423114	1.196934	-0.345794	0.070874	5.36195	5.81633	0.666262
43.200001	0.116635	-2.529449	1.196106	-0.352517	0.070658	5.34829	5.8523	0.963264
43.299999	0.053134	-2.613603	1.193623	-0.359728	0.070297	5.32298	5.77008	1.102969
43.400002	-0.038227	-2.684161	1.189918	-0.366276	0.069873	5.36843	5.82939	1.063258
43.5	-0.100961	-2.741515	1.185393	-0.371459	0.069325	5.35485	5.80627	0.883873
43.599998	-0.141294	-2.744064	1.179816	-0.374527	0.06881	5.33007	5.76976	0.517269
43.700001	-0.110664	-2.752426	1.174239	-0.374949	0.068486	5.37368	5.83999	0.048813
43.799999	-0.03064	-2.821308	1.169239	-0.372148	0.068366	5.42509	5.87392	-0.478961
43.900002	0.052598	-2.8932	1.165338	-0.366964	0.068204	5.50321	6.02348	-1.058241
44.0	0.070923	-2.907445	1.163174	-0.359614	0.068304	5.5491	6.0739	-1.626365
44.099998	0.093641	-2.889226	1.163173	-0.351096	0.067978	5.5061	5.94629	-2.015622
44.200001	0.002437	-2.866239	1.164926	-0.342555	0.067621	5.50216	6.02701	-2.209765
44.299999	-0.108639	-2.800296	1.168049	-0.335038	0.067006	5.504	6.06566	-2.246811
44.400002	-0.154973	-2.73459	1.172602	-0.328902	0.066806	5.44444	5.95004	-2.030478
44.5	-0.143534	-2.722621	1.17794	-0.325407	0.066756	5.48596	5.91653	-1.601541
44.599998	-0.094925	-2.713454	1.183766	-0.324362	0.067001	5.49708	5.99072	-1.055529
44.700001	0.011605	-2.726655	1.189179	-0.326316	0.067634	5.5632	6.10891	-0.366535
44.799999	0.140912	-2.733849	1.193544	-0.331121	0.068217	5.47518	5.88966	0.291099
44.900002	0.191654	-2.724857	1.1962	-0.338429	0.068754	5.37832	5.80991	0.897963
45.0	0.153127	-2.704633	1.196894	-0.347722	0.069099	5.30835	5.80937	1.355551
45.099998	0.041844	-2.702996	1.195571	-0.3576	0.069267	5.26518	5.8068	1.602468
45.200001	-0.093455	-2.748265	1.192227	-0.367422	0.069125	5.22594	5.74985	1.657953
45.299999	-0.16434	-2.800002	1.186731	-0.375867	0.068922	5.2171	5.82382	1.453042
45.400002	-0.173821	-2.835657	1.179834	-0.381875	0.068704	5.28663	5.83849	1.104136
45.5	-0.112538	-2.886331	1.171958	-0.385287	0.068459	5.38883	5.89833	0.616814
45.599998	-0.002535	-2.910219	1.164199	-0.385093	0.068393	5.42745	5.89244	-0.001907
45.700001	0.103996	-2.979704	1.157148	-0.38137	0.068239	5.53211	5.98537	-0.673697
45.799999	0.144913	-2.976789	1.151749	-0.374904	0.067834	5.58098	6.03236	-1.363485
45.900002	0.143766	-2.968052	1.148883	-0.365532	0.067616	5.62161	6.25204	-1.985837
46.0	0.071181	-2.916938	1.14852	-0.354716	0.067463	5.58343	6.22335	-2.431478
46.099998	-0.023248	-2.856602	1.150754	-0.343488	0.067642	5.49349	6.11993	-2.757009
46.200001	-0.137991	-2.791138	1.155438	-0.333	0.067863	5.48053	6.11073	-2.821819
46.299999	-0.184897	-2.777451	1.162151	-0.324207	0.068166	5.50049	6.03654	-2.56947
46.400002	-0.252728	-2.753504	1.169933	-0.318301	0.068274	5.54647	6.02198	-2.085861
46.5	-0.25683	-2.686727	1.17819	-0.315925	0.068113	5.56828	5.98183	-1.329231
46.599998	-0.153013	-2.624111	1.185842	-0.31767	0.067981	5.50137	5.92949	-0.42142
46.700001	-0.021272	-2.535666	1.191954	-0.322886	0.068089	5.40328	5.82275	0.506758
46.799999	0.118545	-2.484074	1.196499	-0.331307	0.068279	5.26553	5.71495	1.284866
46.900002	0.197699	-2.413223	1.198943	-0.342338	0.068437	5.19292	5.83881	1.763356
47.0	0.193002	-2.390628	1.198967	-0.353758	0.068377	5.13793	5.74011	1.945669
47.099998	0.157271	-2.408747	1.196661	-0.365135	0.068173	5.16341	5.78218	1.837519
47.200001	0.070471	-2.434504	1.191863	-0.374911	0.067932	5.20843	5.83217	1.586035
47.299999	0.020892	-2.456239	1.184827	-0.381966	0.067872	5.22261	5.83367	1.198856
47.400002	-0.001114	-2.468987	1.176373	-0.386195	0.068022	5.30529	5.78432	0.769198
47.5	-0.043985	-2.439013	1.167883	-0.386943	0.068117	5.46126	5.85401	0.168364
47.599998	-0.072444	-2.407168	1.160344	-0.384047	0.068258	5.54866	6.06084	-0.47479
47.700001	-0.146712	-2.349253	1.154412	-0.378108	0.06819	5.53552	6.09638	-1.197754
47.799999	-0.171208	-2.264489	1.150717	-0.369241	0.067901	5.58308	6.17303	-1.883667
47.900002	-0.150472	-2.194854	1.149413	-0.358323	0.06758	5.62284	6.25022	-2.364083
48.0	-0.133676	-2.133271	1.150667	-0.346953	0.067292	5.67906	6.35042	-2.671213
48.099998	-0.059332	-2.070336	1.154287	-0.335722	0.066941	5.63746	6.31713	-2.726566
48.200001	0.021786	-2.011289	1.159974	-0.32677	0.066949	5.57143	6.1907	-2.558893
48.299999	0.131806	-1.995679	1.16709	-0.320694	0.067261	5.61023	6.16254	-2.085073
48.400002	0.220094	-1.978684	1.174733	-0.318139	0.067775	5.59543	6.11062	-1.383121
48.5	0.225269	-1.998043	1.182182	-0.319529	0.068482	5.6069	6.18235	-0.568679
48.599998	0.137495	-1.990614	1.188384	-0.324446	0.068932	5.42877	5.86054	0.294556
48.700001	0.00795	-1.990126	1.192959	-0.332011	0.069374	5.29837	5.70093	1.053461
48.799999	-0.137071	-2.000005	1.195351	-0.34188	0.069363	5.19888	5.70574	1.583016
48.900002	-0.214977	-2.027814	1.195683	-0.352393	0.069546	5.08109	5.6338	1.780487
49.0	-0.220227	-2.064858	1.193915	-0.362599	0.069392	5.13118	5.65382	1.716887
49.099998	-0.100581	-2.151773	1.190337	-0.37105	0.069518	5.16508	5.7962	1.417123
49.200001	0.049341	-2.230249	1.185288	-0.376608	0.069775	5.11595	5.75724	1.002042
49.299999	0.180107	-2.31235	1.179435	-0.379017	0.070063	5.18802	5.66346	0.483241
49.400002	0.242434	-2.359424	1.173647	-0.378224	0.070012	5.35065	5.8052	-0.135531
49.5	0.182419	-2.367578	1.168775	-0.374304	0.0699	5.49603	6.12721	-0.798485
49.599998	0.035875	-2.370905	1.165114	-0.368769	0.069402	5.52668	6.14295	-1.371096
49.700001	-0.112304	-2.336408	1.163437	-0.361194	0.069159	5.56609	6.17731	-1.927416
49.799999	-0.217641	-2.275529	1.164073	-0.352648	0.069082	5.65664	6.20986	-2.225617
49.900002	-0.2394	-2.20631	1.166547	-0.344197	0.069194	5.69167	6.21564	-2.449259
50.0	-0.185504	-2.144729	1.170964	-0.336329	0.069533	5.65822	6.23566	-2.40267
50.099998	-0.091082	-2.093367	1.176755	-0.33031	0.069824	5.6252	6.18963	-2.104293
50.200001	-0.009157	-2.043191	1.183254	-0.32678	0.069916	5.58693	5.98558	-1.577743
50.299999	0.036418	-2.002795	1.189762	-0.325904	0.06966	5.5265	5.99468	-0.938547
50.400002	0.028332	-1.965723	1.195576	-0.32804	0.069442	5.4497	5.99575	-0.139357
50.5	-0.004443	-1.870899	1.200172	-0.333046	0.069229	5.39321	5.98055	0.589292
50.599998	0.057272	-1.8123	1.202915	-0.340163	0.069196	5.22323	5.89983	1.173404
50.700001	0.0523	-1.754017	1.203491	-0.349166	0.069177	5.179	5.77618	1.566269
50.799999	0.041981	-1.742216	1.202294	-0.358218	0.069338	5.12961	5.60404	1.632311
50.900002	0.088467	-1.793781	1.19939	-0.366742	0.069377	5.23864	5.57332	1.469317
51.0	0.073471	-1.847203	1.194713	-0.373762	0.069428	5.34627	5.8113	1.179377
51.099998	0.069374	-1.857963	1.188892	-0.378209	0.069466	5.28672	5.79342	0.720822
51.200001	0.061326	-1.806485	1.183059	-0.379246	0.069583	5.28759	5.7445	0.146512
51.299999	0.011338	-1.73409	1.177785	-0.3768	0.069706	5.39584	5.7855	-0.539081
51.400002	-0.019891	-1.727647	1.174038	-0.370932	0.069858	5.47947	6.07465	-1.237665
51.5	-0.078406	-1.756905	1.172767	-0.363224	0.070202	5.47168	6.15216	-1.817296
51.599998	-0.106747	-1.765068	1.173553	-0.353896	0.070261	5.50767	6.10602	-2.287188
51.700001	-0.089245	-1.740551	1.176417	-0.344579	0.070279	5.5928	6.16993	-2.573593
51.799999	-0.052092	-1.703794	1.180912	-0.336579	0.070301	5.6055	6.10334	-2.541116
51.900002	-0.049349	-1.62346	1.186928	-0.329972	0.070571	5.6069	6.12411	-2.275705
52.0	-0.01196	-1.563707	1.193534	-0.325574	0.07079	5.566	6.05559	-1.751824
52.099998	0.026326	-1.547776	1.200173	-0.324409	0.070989	5.53692	6.08696	-1.063498
52.200001	0.049578	-1.568519	1.206553	-0.325469	0.071273	5.47518	6.06566	-0.277314
52.299999	0.063442	-1.582309	1.212205	-0.329819	0.071394	5.39847	5.94544	0.444203
52.400002	0.03749	-1.630887	1.216654	-0.336429	0.07155	5.34373	5.89212	1.053564
52.5	0.027613	-1.664737	1.219218	-0.344914	0.07146	5.289	5.77426	1.386446
52.599998	-0.01753	-1.674529	1.219663	-0.354449	0.071585	5.25642	5.75734	1.51697
52.700001	-0.047694	-1.688178	1.217916	-0.363519	0.07171	5.28672	5.83003	1.452556
52.799999	-0.008134	-1.734008	1.213925	-0.371462	0.071566	5.23575	5.75199	1.235497
52.900002	-0.013569	-1.774442	1.208673	-0.377414	0.07151	5.17226	5.78614	0.888316
53.0	0.049983	-1.832466	1.202989	-0.380125	0.071611	5.23006	5.83613	0.460647
53.099998	0.065408	-1.877954	1.197387	-0.379963	0.071712	5.33778	5.82778	-0.142802
53.200001	0.094369	-1.938519	1.19309	-0.376375	0.071977	5.4849	5.92156	-0.789271
53.299999	0.056756	-1.92135	1.190157	-0.36965	0.072159	5.57406	6.19337	-1.430377
53.400002	-0.019277	-1.903332	1.188812	-0.361371	0.072388	5.62476	6.24251	-1.918032
53.5	-0.088511	-1.869132	1.189283	-0.351985	0.072574	5.61723	6.12775	-2.241574
53.599998	-0.135159	-1.868995	1.191812	-0.342804	0.073062	5.63247	6.20419	-2.365959
53.700001	-0.149006	-1.853457	1.19576	-0.335223	0.07354	5.61557	6.30257	-2.28517
53.799999	-0.127808	-1.886783	1.201298	-0.329102	0.073965	5.5124	6.21136	-2.003641
53.900002	-0.07941	-1.890871	1.207862	-0.325362	0.074546	5.62336	6.36273	-1.571407
54.0	0.000136	-1.88758	1.215001	-0.324203	0.074966	5.62941	6.32441	-1.025731
54.099998	0.073304	-1.886848	1.222226	-0.324878	0.075696	5.49287	5.99736	-0.433333
54.200001	0.077294	-1.909779	1.228626	-0.328391	0.076192	5.45057	6.01995	0.13796
54.299999	0.073114	-1.966592	1.23392	-0.333865	0.076704	5.31308	5.87617	0.623282
54.400002	0.015511	-2.030214	1.23737	-0.341124	0.076917	5.21368	5.73625	0.950288
54.5	-0.034389	-2.118413	1.239528	-0.349372	0.077036	5.21044	5.74514	1.116828
54.599998	-0.118772	-2.20255	1.239941	-0.357738	0.076923	5.25221	5.81729	1.172777
54.700001	-0.155646	-2.253002	1.238518	-0.365029	0.077025	5.22069	5.74642	1.022355
54.799999	-0.095355	-2.307787	1.235762	-0.371621	0.076679	5.21823	5.7035	0.808162
54.900002	-0.038295	-2.380794	1.232366	-0.37552	0.076886	5.33532	5.84759	0.507316
55.0	0.115904	-2.459338	1.227758	-0.377932	0.077132	5.54025	6.0663	0.103435
55.099998	0.242247	-2.54912	1.223057	-0.377825	0.07753	5.53368	6.02905	-0.333562
55.200001	0.276549	-2.617515	1.219008	-0.375421	0.078034	5.55584	6.15194	-0.762724
55.299999	0.193993	-2.672966	1.215463	-0.371435	0.078549	5.61023	6.25568	-1.139242
55.400002	0.071861	-2.702779	1.213125	-0.365674	0.079101	5.58168	6.11854	-1.495454
55.5	-0.11674	-2.688347	1.212296	-0.358405	0.079613	5.59481	6.12293	-1.795163
55.599998	-0.2623	-2.71642	1.213163	-0.350723	0.080261	5.53132	6.11362	-1.954013
55.700001	-0.346301	-2.743804	1.216042	-0.342304	0.081066	5.56512	6.03922	-2.012922
55.799999	-0.328631	-2.751319	1.220698	-0.334627	0.081635	5.63448	6.02905	-1.962846
55.900002	-0.264773	-2.788258	1.226819	-0.328125	0.081976	5.5759	6.08386	-1.766204
56.0	-0.159845	-2.846923	1.234325	-0.323068	0.082026	5.54165	5.97884	-1.510885
56.099998	-0.051922	-2.877318	1.242393	-0.320629	0.081747	5.47054	5.92081	-1.145301
56.200001	0.054474	-2.901922	1.250725	-0.32067	0.081569	5.41703	5.88709	-0.671058
56.299999	0.14925	-2.916053	1.258404	-0.323428	0.081544	5.31728	5.83089	-0.200133
56.400002	0.218164	-2.92521	1.265024	-0.329134	0.081789	5.28041	5.80402	0.348052
56.5	0.218838	-2.904681	1.269618	-0.336903	0.082045	5.30458	5.7977	0.791202
56.599998	0.185353	-2.910929	1.272053	-0.346623	0.082232	5.34049	5.86482	1.150762
56.700001	0.122316	-2.912317	1.272204	-0.356681	0.082237	5.35993	5.78122	1.351109
56.799999	0.01925	-2.912734	1.270329	-0.36629	0.082216	5.41957	5.7431	1.391021
56.900002	-0.048395	-2.956022	1.266728	-0.374226	0.08228	5.53176	5.89972	1.256605
57.0	-0.104327	-2.922871	1.261511	-0.379719	0.082282	5.53368	5.96182	0.911168
57.099998	-0.085221	-2.908327	1.255835	-0.382065	0.082335	5.48517	5.9737	0.446291
57.200001	-0.057722	-2.90381	1.250226	-0.381836	0.08231	5.52843	6.09231	-0.076095
57.299999	0.018501	-2.862219	1.245177	-0.378416	0.08232	5.4983	6.03911	-0.737526
57.400002	0.09477	-2.853245	1.24144	-0.372813	0.082419	5.5547	6.10141	-1.34198
57.5	0.118671	-2.817189	1.239928	-0.365042	0.082646	5.5991	6.11094	-1.892404
57.599998	0.094979	-2.76895	1.240399	-0.355951	0.082731	5.65007	6.02455	-2.307371
57.700001	0.009773	-2.721143	1.242948	-0.346394	0.082875	5.71181	6.08172	-2.533757
57.799999	-0.086261	-2.6815	1.247411	-0.337692	0.082921	5.74492	6.08118	-2.51377
57.900002	-0.184686	-2.628121	1.253408	-0.330007	0.083043	5.7056	5.9934	-2.291383
58.0	-0.265795	-2.613309	1.26036	-0.324866	0.083313	5.69123	6.02776	-1.8404
58.099998	-0.251674	-2.56725	1.267779	-0.322048	0.083439	5.70603	6.03322	-1.247381
58.200001	-0.193855	-2.522163	1.275377	-0.321761	0.083529	5.61058	5.95165	-0.597179
58.299999	-0.107666	-2.470216	1.282559	-0.323764	0.08348	5.54577	5.93591	-0.002628
58.400002	-0.009885	-2.43007	1.28879	-0.328003	0.083162	5.4849	5.94469	0.491949
58.5	0.094788	-2.431901	1.294237	-0.333838	0.083124	5.3616	5.73775	0.760216
58.599998	0.152176	-2.441576	1.298622	-0.341021	0.083071	5.33637	5.73647	0.868823
58.700001	0.227332	-2.505952	1.301709	-0.348474	0.08326	5.33173	5.74953	0.889527
58.799999	0.195647	-2.577278	1.303072	-0.355751	0.083383	5.39996	5.81376	0.768725
58.900002	0.158426	-2.612091	1.303001	-0.362055	0.083645	5.41476	5.86236	0.58624
59.0	0.015537	-2.619999	1.301871	-0.366586	0.0839	5.49541	5.79706	0.339858
59.099998	-0.099752	-2.614633	1.300188	-0.369367	0.084051	5.57686	5.90465	-0.015765
59.200001	-0.169019	-2.606345	1.298436	-0.370585	0.08399	5.63002	5.95165	-0.366979
59.299999	-0.186318	-2.579655	1.296407	-0.370258	0.083849	5.6795	6.01095	-0.700088
59.400002	-0.128716	-2.608691	1.294563	-0.368726	0.083845	5.68309	6.06716	-0.949033
59.5	-0.015912	-2.645714	1.292975	-0.366115	0.083873	5.68843	6.13696	-1.077321
59.599998	0.09701	-2.664265	1.291507	-0.362716	0.083974	5.71751	6.26114	-1.185207
59.700001	0.168644	-2.683842	1.290416	-0.359242	0.084069	5.68896	6.20782	-1.182623
59.799999	0.153965	-2.680102	1.290136	-0.355336	0.083809	5.74816	6.21029	-1.15054
59.900002	0.047355	-2.673892	1.290567	-0.351538	0.083473	5.75552	6.10794	-1.095108
60.0	-0.097547	-2.646241	1.292082	-0.347776	0.082866	5.769	6.11265	-1.025806
60.099998	-0.203254	-2.630836	1.294915	-0.343966	0.082131	5.78564	6.12229	-1.029355
60.200001	-0.239101	-2.637999	1.299012	-0.340516	0.081703	5.69894	6.11565	-1.013462
60.299999	-0.191598	-2.653543	1.304093	-0.337138	0.081412	5.58115	5.95186	-1.022286
60.400002	-0.076606	-2.677926	1.309941	-0.334498	0.081351	5.61487	5.98505	-0.952968
60.5	0.054385	-2.706687	1.31602	-0.333318	0.081381	5.68344	6.24604	-0.859102
60.599998	0.140245	-2.711141	1.321415	-0.333164	0.081214	5.64061	6.21393	-0.650773
60.700001	0.16813	-2.690668	1.325976	-0.334785	0.080962	5.52834	5.9312	-0.357237
60.799999	0.112393	-2.65429	1.329509	-0.33746	0.08072	5.52808	6.06073	-0.072147
60.900002	0.031827	-2.597492	1.332185	-0.341001	0.080352	5.62152	6.16372	0.155541
61.0	-0.051983	-2.566665	1.334083	-0.344795	0.080045	5.58597	6.0041	0.271768
61.099998	-0.131827	-2.557392	1.335874	-0.348758	0.079858	5.6485	6.06705	0.322801
61.200001	-0.166909	-2.546769	1.337134	-0.352349	0.079503	5.68694	6.07433	0.255961
61.299999	-0.140004	-2.53861	1.33778	-0.355819	0.079187	5.70901	6.08846	0.120908
61.400002	-0.079588	-2.513664	1.337761	-0.358943	0.078938	5.78214	6.12004	-0.041078
61.5	0.028606	-2.448386	1.336836	-0.36141	0.078536	5.73266	6.07979	-0.15295
61.599998	0.097091	-2.386432	1.335158	-0.363706	0.078105	5.6492	6.06095	-0.288617
61.700001	0.131265	-2.350574	1.332988	-0.364756	0.07788	5.64228	6.13781	-0.387081
61.799999	0.117876	-2.309289	1.330151	-0.365645	0.077261	5.64797	6.19423	-0.41448
61.900002	0.088131	-2.276878	1.326642	-0.366219	0.07672	5.63002	6.18695	-0.371406
62.0	0.029711	-2.270702	1.322829	-0.365804	0.076121	5.72215	6.19348	-0.324113
62.099998	-0.028461	-2.233071	1.318438	-0.364893	0.075745	5.77767	6.15301	-0.280944
62.200001	-0.065644	-2.164328	1.314373	-0.362776	0.075551	5.8289	6.12593	-0.408243
62.299999	-0.073447	-2.132947	1.310929	-0.35946	0.07542	5.84441	6.07754	-0.527912
62.400002	-0.040428	-2.126306	1.308647	-0.354669	0.07561	5.83136	6.10281	-0.755128
62.5	-0.012473	-2.137238	1.307855	-0.348472	0.075487	5.76112	6.2454	-1.102077
62.599998	-0.05835	-2.139599	1.309361	-0.341152	0.075524	5.67959	6.13	-1.485107
62.700001	-0.051384	-2.136822	1.312993	-0.333535	0.075226	5.6421	6.08311	-1.869434
62.799999	-0.09714	-2.102182	1.318886	-0.325677	0.075034	5.66435	6.16211	-2.133459
62.900002	-0.050637	-2.087658	1.326555	-0.318987	0.074972	5.65848	6.0527	-2.199108
63.0	0.001713	-2.061257	1.335181	-0.314717	0.075241	5.70113	6.02455	-2.041253
63.099998	0.061097	-2.022489	1.343807	-0.312979	0.075525	5.69885	6.07208	-1.585088
63.200001	0.127576	-2.013558	1.351539	-0.315883	0.075808	5.67976	6.02391	-0.8153
63.299999	0.061829	-1.998747	1.357249	-0.323026	0.075905	5.69824	6.03654	0.174006
63.400002	-0.025991	-1.995632	1.359879	-0.334772	0.075642	5.67153	6.03525	1.29203
63.5	-0.151379	-1.998257	1.358685	-0.349728	0.074973	5.6245	6.03161	2.290966
63.599998	-0.231594	-1.996399	1.353922	-0.365991	0.074371	5.61995	6.03525	2.895037
63.700001	-0.193724	-1.963225	1.345925	-0.381571	0.073916	5.62161	6.04917	2.956331
63.799999	-0.10626	-1.99425	1.33518	-0.394769	0.073655	5.62074	6.14969	2.452885
63.900002	0.0656	-2.077197	1.322948	-0.402231	0.073523	5.5674	5.97798	1.53652
64.0	0.217256	-2.165221	1.310504	-0.403425	0.073687	5.54367	5.92788	0.460712
64.099998	0.256229	-2.225001	1.299735	-0.397188	0.073688	5.58763	5.98162	-0.757174
64.199997	0.209934	-2.280969	1.292903	-0.383904	0.073579	5.6767	6.07208	-1.98435
64.300003	0.065166	-2.283818	1.291855	-0.365246	0.073546	5.72285	6.13042	-3.169232
64.400002	-0.123607	-2.233331	1.297081	-0.34372	0.073584	5.71759	6.17464	-4.144136
64.5	-0.229444	-2.183603	1.308576	-0.322065	0.073977	5.79536	6.26028	-4.799301
64.599998	-0.286778	-2.106802	1.324581	-0.303825	0.07452	5.8296	6.27612	-4.964311
64.699997	-0.273669	-2.040923	1.343017	-0.290883	0.075216	5.86455	6.32954	-4.402491
64.800003	-0.20271	-1.953118	1.361188	-0.286041	0.075524	5.90037	6.28244	-3.156618
64.900002	-0.115017	-1.857589	1.376727	-0.290491	0.075728	5.93583	6.3152	-1.054085
65.0	-0.008268	-1.758401	1.387529	-0.303296	0.0755	5.84292	6.2196	1.537439
65.099998	0.063451	-1.65206	1.392351	-0.323737	0.075202	5.75105	6.18588	4.051859
65.199997	0.117732	-1.592071	1.391396	-0.347796	0.074906	5.63606	6.17239	5.874985
65.300003	0.136447	-1.544167	1.38599	-0.372215	0.074456	5.43113	5.98044	6.434799
65.400002	0.077689	-1.501486	1.378055	-0.392767	0.073879	5.2643	5.80562	5.472247
65.5	0.037933	-1.453967	1.369633	-0.405795	0.073634	5.14213	5.56561	3.139523
65.599998	-0.059646	-1.518783	1.361406	-0.409668	0.073484	5.01322	5.45813	0.169865
65.699997	-0.032069	-1.606193	1.353676	-0.404189	0.073541	5.18163	5.33973	-2.516373
65.800003	-0.016193	-1.638943	1.348707	-0.389004	0.073971	5.67836	5.95272	-4.472299
65.900002	-0.000934	-1.681094	1.348858	-0.367198	0.074433	5.499	6.21767	-5.602482
66.0	0.046486	-1.621118	1.356066	-0.342885	0.074118	5.60094	6.13835	-5.785218
66.099998	-0.182279	-1.766562	1.368736	-0.320043	0.074989	5.96719	6.52428	-5.510458
66.199997	-0.199125	-1.732217	1.386598	-0.303044	0.075211	6.15443	6.7037	-4.729884
66.300003	-0.24751	-1.723404	1.407039	-0.294705	0.075043	6.36995	6.82403	-3.384304
66.400002	-0.201355	-1.652769	1.424783	-0.295865	0.075856	6.57646	6.97037	-1.258075
66.5	-0.090589	-1.602533	1.438026	-0.307713	0.076307	6.55377	7.16885	1.366492
66.599998	0.000348	-1.545841	1.444711	-0.327502	0.0766	6.46734	6.95163	3.9405
66.699997	0.060904	-1.508951	1.444747	-0.351853	0.076946	6.40419	6.71173	5.873709
66.800003	0.064051	-1.487818	1.439764	-0.376211	0.07701	6.27502	6.72061	6.536496
66.900002	0.048279	-1.472422	1.433183	-0.394705	0.076886	6.03007	6.3957	5.594301
67.0	-0.059508	-1.423648	1.427025	-0.404926	0.076496	5.58343	6.0527	3.079961
67.099998	-0.112793	-1.427776	1.422841	-0.404284	0.075868	5.18294	5.68647	-0.182215
67.199997	-0.141079	-1.497201	1.420657	-0.3945	0.075603	4.62911	5.1283	-3.320796
67.300003	-0.093795	-1.550348	1.421613	-0.37632	0.075725	4.46806	4.94727	-5.512374
67.400002	-0.009972	-1.653981	1.427066	-0.352829	0.076277	4.16014	4.99619	-6.584418
67.5	0.13788	-1.628294	1.439093	-0.328997	0.075401	5.80972	5.34572	-6.43
67.599998	-0.008113	-1.75912	1.453197	-0.308622	0.076705	6.59485	7.75004	-5.602739
67.699997	-0.045331	-1.753515	1.471223	-0.29632	0.076824	5.86034	6.95153	-4.086114
67.800003	-0.055539	-1.714669	1.48924	-0.293907	0.07709	6.67296	6.79501	-1.914013
67.900002	-0.058028	-1.679299	1.504449	-0.301708	0.077479	6.18236	6.83741	0.731494
68.0	-0.025445	-1.645303	1.514576	-0.318469	0.078156	7.21979	7.16542	3.310946
68.099998	0.030148	-1.584607	1.518813	-0.340361	0.078752	7.48988	8.22589	5.30446
68.199997	0.013918	-1.551694	1.51867	-0.363629	0.079374	6.66456	7.23222	6.183166
68.300003	-0.011339	-1.511853	1.516244	-0.383541	0.079674	6.59248	6.92808	5.600599
68.400002	-0.040726	-1.475402	1.513137	-0.397265	0.079697	6.31644	6.67372	3.667681
68.5	-0.115085	-1.466146	1.50995	-0.402427	0.079681	5.67197	6.01898	0.848451
68.599998	-0.160047	-1.561982	1.506598	-0.399337	0.07974	5.24048	5.5124	-2.029373
68.699997	-0.0904	-1.68742	1.503785	-0.388617	0.080145	4.67132	5.14457	-4.082526
68.800003	-0.055902	-1.808161	1.502429	-0.372239	0.080928	4.54066	4.93688	-4.988015
68.900002	-0.021901	-1.918229	1.503843	-0.353594	0.081647	4.39686	5.25226	-4.924852
69.0	-0.056311	-1.899134	1.509152	-0.336122	0.081939	5.44996	5.30151	-4.30536
69.099998	-0.104469	-1.874345	1.517912	-0.322157	0.082144	7.40002	7.84125	-3.408592
69.199997	-0.202323	-1.828846	1.528811	-0.3139	0.082324	6.19305	7.60841	-2.260329
69.300003	-0.260127	-1.776618	1.540291	-0.311109	0.082383	6.93744	7.06982	-0.984515
69.400002	-0.186129	-1.741005	1.550795	-0.31416	0.082604	6.56708	7.00495	0.270832
69.5	-0.075934	-1.735471	1.559383	-0.321529	0.083015	7.80217	7.37482	1.320825
69.599998	0.023559	-1.737172	1.565891	-0.331456	0.083678	7.91699	8.89187	1.943678
69.699997	0.127073	-1.737992	1.570712	-0.34218	0.084339	7.03343	7.4595	2.025004
69.800003	0.196421	-1.771475	1.574226	-0.35197	0.084853	6.88578	7.10889	1.625775
69.900002	0.145063	-1.82969	1.576357	-0.35951	0.085263	6.1292	6.55446	0.861774
70.0	0.036015	-1.897695	1.576812	-0.364539	0.085461	5.50566	5.72223	-0.032058
70.099998	-0.039602	-1.965616	1.575551	-0.366847	0.085734	5.0366	5.42366	-0.682885
70.199997	-0.11194	-2.006485	1.572834	-0.36697	0.086419	4.71931	5.29412	-0.990884
70.300003	-0.094427	-2.027304	1.569274	-0.366308	0.087133	4.61764	5.26083	-1.016681
70.400002	-0.101784	-2.055111	1.56528	-0.365185	0.087666	4.73096	5.23503	-0.957044
70.5	-0.120848	-2.103196	1.561542	-0.364264	0.087955	6.61551	6.31413	-0.833933
70.599998	-0.111918	-2.14211	1.558122	-0.362852	0.087967	6.43791	7.83825	-0.773991
70.699997	-0.125953	-2.139002	1.555241	-0.360958	0.087725	6.11335	6.54173	-0.81938
70.800003	-0.110196	-2.145301	1.553087	-0.357899	0.087423	6.66421	6.59033	-0.956115
70.900002	-0.056491	-2.161748	1.551871	-0.353722	0.087406	7.52578	7.32557	-1.171937
71.0	0.017951	-2.227808	1.552066	-0.34798	0.087626	7.32725	8.35553	-1.407981
71.099998	0.059287	-2.277566	1.553913	-0.341511	0.087849	6.83375	7.29635	-1.629359
71.199997	0.04108	-2.344121	1.55804	-0.334215	0.088209	6.85591	7.08952	-1.867359
71.300003	-0.000415	-2.367531	1.564426	-0.327149	0.088342	6.5183	6.98985	-2.075698
71.400002	-0.093435	-2.39807	1.572585	-0.321335	0.088486	6.2815	6.36444	-2.187178
71.5	-0.168299	-2.369583	1.581393	-0.317867	0.088287	6.20356	6.21104	-2.049598
71.599998	-0.158264	-2.354619	1.589361	-0.318061	0.08807	6.01089	6.18438	-1.51787
71.699997	-0.155068	-2.329058	1.595079	-0.323032	0.087791	5.87996	6.19691	-0.659422
71.800003	-0.07563	-2.308371	1.597693	-0.331935	0.087804	5.87295	6.2742	0.533753
71.900002	-0.032085	-2.261676	1.596432	-0.34494	0.087258	6.22764	6.43157	1.778463
72.0	0.017017	-2.219852	1.591405	-0.359706	0.086855	6.07972	6.73945	2.678201
72.099998	0.076054	-2.18137	1.583534	-0.373869	0.086353	6.09417	6.47953	3.008547
72.199997	0.079927	-2.128909	1.574131	-0.384927	0.085709	6.51743	6.49794	2.571799
72.300003	0.072428	-2.134588	1.564305	-0.390794	0.084881	6.38239	6.71815	1.425397
72.400002	0.04144	-2.208079	1.555153	-0.390782	0.084525	6.23464	6.59696	-0.068502
72.5	-0.034111	-2.259753	1.547519	-0.384514	0.084156	6.20645	6.46861	-1.50968
72.599998	0.006391	-2.280418	1.543069	-0.371981	0.084255	6.11896	6.53273	-2.724187
72.699997	-0.034963	-2.256915	1.543033	-0.355602	0.084356	6.2378	6.59375	-3.619955
72.800003	-0.067164	-2.166371	1.547633	-0.338261	0.084344	6.33825	6.52031	-4.153962
72.900002	-0.102997	-2.075516	1.55625	-0.322468	0.08433	6.44816	6.59043	-4.211946
73.0	-0.187144	-1.960358	1.566774	-0.311173	0.084062	6.5867	6.72832	-3.773624
73.099998	-0.250994	-1.835101	1.5769	-0.30633	0.083683	6.60868	6.80187	-2.638924
73.199997	-0.256516	-1.722311	1.584636	-0.308568	0.083005	6.68041	6.95998	-0.889163
73.300003	-0.228069	-1.585024	1.588754	-0.317448	0.082488	6.68899	6.94564	1.042044
73.400002	-0.150666	-1.486627	1.589193	-0.330999	0.081769	6.76448	7.13395	2.737479
73.5	0.003698	-1.371508	1.587233	-0.346107	0.081186	6.71588	7.06875	3.707827
73.599998	0.118483	-1.287853	1.584776	-0.359925	0.080774	6.5733	6.73046	3.59124
73.699997	0.196107	-1.213494	1.582699	-0.369827	0.080412	6.53424	6.82295	2.372037
73.800003	0.157044	-1.195733	1.581073	-0.375167	0.080112	6.22422	6.34603	0.537753
73.900002	0.080058	-1.313539	1.579448	-0.375706	0.079655	5.89713	6.12614	-1.268449
74.0	0.015004	-1.410526	1.577312	-0.372223	0.079452	5.61504	5.88302	-2.440053
74.099998	-0.074097	-1.478869	1.574085	-0.366539	0.079405	5.43718	5.87489	-2.804248
74.199997	-0.147089	-1.514266	1.569954	-0.361374	0.079428	5.92997	6.04896	-2.443167
74.300003	-0.179212	-1.526778	1.564745	-0.35852	0.079415	6.51034	7.04841	-1.551532
74.400002	-0.226441	-1.528177	1.558427	-0.358506	0.079362	6.12719	6.94789	-0.447409
74.5	-0.194544	-1.52269	1.551175	-0.360374	0.078856	6.49624	6.6142	0.564453
74.599998	-0.195356	-1.506596	1.544405	-0.361478	0.078368	6.91021	6.89853	0.955233
74.699997	-0.161822	-1.520894	1.539634	-0.36067	0.0775	7.2169	7.22044	0.496752
74.800003	-0.087989	-1.582203	1.538918	-0.355188	0.076873	7.15595	7.74918	-0.699522
74.900002	0.011079	-1.681143	1.543077	-0.345476	0.07627	6.96057	7.58218	-2.188066
75.0	0.079607	-1.823574	1.552336	-0.331995	0.075996	6.88726	7.2713	-3.449664
75.099998	0.149213	-1.918687	1.566463	-0.31698	0.075814	6.76168	7.23136	-4.306702
75.199997	0.153634	-1.958694	1.584224	-0.303758	0.076036	6.4147	6.77906	-4.620191
75.300003	0.146386	-1.976483	1.602828	-0.296295	0.076264	6.21433	6.37815	-4.164923
75.400002	0.076771	-2.005816	1.618827	-0.297854	0.076589	5.83705	6.1559	-2.501464
75.5	-0.02409	-2.019425	1.628674	-0.311207	0.076987	5.61294	5.86954	0.444197
75.599998	-0.170204	-2.04547	1.63017	-0.335444	0.076789	5.37675	5.85455	3.974076
75.699997	-0.245053	-2.060264	1.621819	-0.366728	0.076214	5.95624	5.88024	7.213645
75.800003	-0.249445	-2.089137	1.606529	-0.398595	0.075313	6.59432	6.8479	8.877381
75.900002	-0.187603	-2.057483	1.589166	-0.42417	0.074471	5.83538	7.23297	8.1052
76.0	-0.133175	-1.977054	1.574754	-0.437472	0.073997	6.11537	6.35545	4.891918
76.099998	0.014185	-1.948551	1.565409	-0.435695	0.073735	6.83411	6.79823	0.244159
76.199997	0.113499	-2.028688	1.561129	-0.420055	0.073572	6.50289	7.16959	-4.487543
76.300003	0.157568	-2.093733	1.562727	-0.392055	0.073638	6.12255	6.66066	-8.104214
76.400002	0.108946	-2.199548	1.571449	-0.356469	0.073701	6.04495	6.40031	-10.076125
76.5	-0.025197	-2.262667	1.587797	-0.319476	0.073434	5.95536	6.7129	-10.190691
76.599998	-0.163222	-2.202444	1.609415	-0.288393	0.073615	5.88346	6.52695	-8.681317
76.699997	-0.258795	-2.097397	1.635401	-0.268943	0.07435	6.40559	6.54783	-6.191281
76.800003	-0.22972	-2.055307	1.661538	-0.263941	0.075119	7.38557	7.85602	-2.830362
76.900002	-0.224936	-1.972274	1.68467	-0.272806	0.075849	6.90417	7.8269	0.939692
77.0	-0.236406	-1.854486	1.701525	-0.294028	0.076393	7.15218	7.2653	4.430661
77.099998	-0.061119	-1.770086	1.710968	-0.322535	0.076915	7.7329	7.84307	7.173975
77.199997	0.009262	-1.649986	1.715148	-0.354	0.077221	7.54426	8.14935	8.196546
77.300003	0.253528	-1.622673	1.717259	-0.380638	0.077762	7.36061	7.58914	7.743674
77.400002	0.188549	-1.565488	1.717899	-0.40101	0.078344	7.05243	7.5096	5.306809
77.5	0.12231	-1.564452	1.717384	-0.411405	0.078779	6.30856	7.07164	1.872167
77.599998	-0.02385	-1.599036	1.715248	-0.412169	0.079297	5.31387	5.83753	-1.771739
77.699997	-0.220214	-1.746558	1.711238	-0.405028	0.079534	4.28887	4.94866	-4.633693
77.800003	-0.332772	-1.927714	1.706293	-0.392191	0.079896	3.80992	4.31201	-5.829423
77.900002	-0.38164	-2.067417	1.702256	-0.376277	0.080227	4.03709	4.51285	-5.555516
78.0	-0.366181	-2.105216	1.700567	-0.360086	0.080397	4.45299	4.42838	-4.615056
78.099998	-0.306269	-2.13412	1.702267	-0.345254	0.080396	8.43868	8.21005	-3.553874
78.199997	-0.219812	-2.152788	1.707567	-0.333501	0.080361	7.8506	9.45144	-2.512845
78.300003	-0.050138	-2.150878	1.7156	-0.325162	0.080172	8.44919	8.54523	-1.600363
78.400002	0.055494	-2.143829	1.72598	-0.320368	0.080227	7.92259	8.81672	-0.930021
78.5	0.157682	-2.132415	1.7371	-0.318947	0.080325	8.85852	7.66814	-0.562037
78.599998	0.156561	-2.100113	1.74821	-0.319695	0.080583	12.18668	12.47838	-0.430935
78.699997	0.141481	-2.055861	1.758273	-0.322213	0.080983	10.76427	11.72269	-0.477243
78.800003	0.034094	-2.049864	1.766386	-0.327051	0.081119	10.72495	10.26291	-0.44948
78.900002	-0.075394	-2.05038	1.771848	-0.332917	0.081175	8.3215	8.5387	-0.208012
79.0	-0.146558	-2.029886	1.774182	-0.339964	0.081287	5.98199	6.09777	0.145534
79.099998	-0.14165	-2.002747	1.773104	-0.348072	0.081348	4.84612	5.21908	0.535891
79.199997	-0.062802	-1.980143	1.769046	-0.356881	0.081687	4.29492	4.6655	0.950839
79.300003	-0.001093	-1.927833	1.762706	-0.365727	0.082147	3.97404	4.62996	1.151239
79.400002	0.046025	-1.837502	1.754485	-0.373483	0.082323	4.22153	4.75628	1.017398
79.5	0.057675	-1.772841	1.74589	-0.378311	0.08253	4.48259	5.21094	0.572347
79.599998	-0.002267	-1.716012	1.737662	-0.38008	0.082159	6.73453	6.22356	-0.186358
79.699997	-0.107502	-1.697362	1.73059	-0.37779	0.081798	6.4746	8.31796	-0.996175
79.800003	-0.171347	-1.673553	1.725218	-0.371704	0.0813	6.3365	7.11725	-1.816591
79.900002	-0.158167	-1.656046	1.721896	-0.363031	0.080867	8.7022	8.00044	-2.521835
80.0	-0.068805	-1.636469	1.720765	-0.352828	0.080663	8.31169	8.89765	-3.007162
80.099998	-0.024214	-1.61056	1.721473	-0.343231	0.080702	8.30407	8.20095	-3.118522
80.199997	0.055108	-1.59266	1.723251	-0.335343	0.08049	8.35977	8.37063	-2.882839
80.300003	0.086737	-1.582109	1.725	-0.330582	0.080321	7.86786	7.8102	-2.203918
80.400002	0.084824	-1.549489	1.726138	-0.329416	0.080032	7.75208	7.57169	-1.253491
80.5	0.02611	-1.538274	1.726328	-0.331384	0.079762	7.38286	7.55895	-0.204806
80.599998	-0.011684	-1.535604	1.725827	-0.335794	0.079514	7.41684	7.62329	0.599953
80.699997	-0.064725	-1.556408	1.724798	-0.341273	0.079473	7.31105	7.74715	1.030275
80.800003	-0.065302	-1.540391	1.723568	-0.34646	0.079414	7.34249	7.73045	0.885174
80.900002	-0.087179	-1.53345	1.722083	-0.350859	0.079259	7.4185	7.66108	0.404692
81.0	-0.082957	-1.567066	1.720079	-0.353741	0.079132	7.24878	7.42353	-0.258814
81.099998	-0.058547	-1.621304	1.716799	-0.354948	0.079047	7.00488	7.07507	-0.758657
81.199997	-0.026222	-1.678956	1.711506	-0.355809	0.078571	6.68855	6.85486	-0.903568
81.300003	-0.015315	-1.707059	1.704064	-0.356609	0.078101	6.55307	6.85946	-0.759294
81.400002	0.029537	-1.753158	1.694695	-0.358066	0.077439	6.52286	6.84801	-0.396276
81.5	0.024808	-1.764992	1.68386	-0.360352	0.07676	6.75949	7.2577	0.020428
81.599998	0.025866	-1.765749	1.67204	-0.362461	0.076137	6.79443	7.32857	0.232324
81.699997	0.036929	-1.73535	1.661186	-0.362971	0.075919	6.91546	7.28339	0.006031
81.800003	0.024725	-1.758598	1.652585	-0.36113	0.075771	7.13195	7.30909	-0.640767
81.900002	0.004547	-1.778356	1.647539	-0.355385	0.075833	7.25745	7.48059	-1.57406
82.0	-0.074521	-1.780305	1.646282	-0.34708	0.075768	7.28048	7.53636	-2.451138
82.099998	-0.162658	-1.749127	1.648504	-0.337245	0.075746	7.2839	7.6189	-3.072991
82.199997	-0.208518	-1.736202	1.653184	-0.328454	0.075475	7.22032	7.78901	-3.310433
82.300003	-0.20877	-1.69597	1.658355	-0.323417	0.075139	7.10323	7.64727	-2.946899
82.400002	-0.136321	-1.706166	1.661677	-0.323933	0.074875	6.97449	7.4429	-1.830152
82.5	-0.015308	-1.736736	1.660833	-0.331156	0.074422	6.81352	7.18255	0.04818
82.599998	0.064276	-1.760859	1.654506	-0.345472	0.07369	6.64459	7.04134	2.207832
82.699997	0.125237	-1.73151	1.643085	-0.363581	0.0729	6.58942	6.89618	3.944493
82.800003	0.159736	-1.710387	1.629086	-0.381058	0.072279	6.61333	7.05269	4.59796
82.900002	0.131436	-1.696148	1.615767	-0.393905	0.071598	6.88464	7.09851	3.819567
83.0	0.108656	-1.721637	1.605756	-0.397978	0.071457	6.80626	7.29281	1.598627
83.099998	0.000808	-1.800116	1.599346	-0.393545	0.071397	6.65913	7.09691	-1.135791
83.199997	-0.060783	-1.900722	1.596145	-0.380793	0.07175	6.92343	7.14968	-3.539025
83.300003	-0.106339	-1.965253	1.595886	-0.361705	0.071986	6.72411	7.17195	-5.071186
83.400002	-0.156954	-1.97774	1.598711	-0.340389	0.072204	6.50403	6.92284	-5.478408
83.5	-0.204555	-1.926587	1.604056	-0.322029	0.072148	6.44492	6.91663	-4.884649
83.599998	-0.199705	-1.863909	1.610934	-0.309647	0.072376	6.31907	6.72811	-3.525058
83.699997	-0.182037	-1.792629	1.61719	-0.305946	0.072491	6.55132	6.87027	-1.598886
83.800003	-0.131254	-1.729948	1.621631	-0.310046	0.0724	6.74224	7.20492	0.528809
83.900002	-0.110235	-1.67392	1.623768	-0.320101	0.072011	6.73392	7.16478	2.181143
84.0	-0.075167	-1.595685	1.624836	-0.333261	0.071738	6.77289	7.18522	3.018217
84.099998	-0.021656	-1.525001	1.625999	-0.346339	0.071463	7.06679	7.499	2.930183
84.199997	0.056333	-1.494635	1.628037	-0.356975	0.071432	7.09464	7.56452	1.919392
84.300003	0.08387	-1.466947	1.629876	-0.36493	0.071477	6.95417	7.17141	0.374349
84.400002	0.07282	-1.534405	1.629678	-0.369823	0.071322	6.73278	6.98032	-1.030317
84.5	-0.013006	-1.658975	1.626008	-0.372884	0.071258	6.22633	6.66634	-1.671575
84.599998	-0.057322	-1.759839	1.618288	-0.374698	0.071209	5.74746	6.25343	-1.415414
84.699997	-0.119149	-1.809293	1.606793	-0.377634	0.071159	5.18968	5.64836	-0.524542
84.800003	-0.131747	-1.866637	1.592576	-0.38203	0.070936	5.112	5.71099	0.52098
84.900002	-0.170441	-1.918083	1.577678	-0.385576	0.070995	5.02872	5.46819	1.204805
85.0	-0.12671	-1.958229	1.564574	-0.386282	0.070949	7.13738	7.16478	1.065918
85.099998	-0.10672	-1.993493	1.556354	-0.381481	0.07115	7.05103	8.34708	-0.136938
85.199997	-0.050494	-2.048015	1.554808	-0.369788	0.071411	6.81852	7.31176	-1.955063
85.300003	-0.05334	-2.123925	1.560376	-0.352466	0.071667	6.95566	7.25352	-3.813387
85.400002	-0.019285	-2.216413	1.572601	-0.331354	0.071971	7.73868	7.65059	-5.238811
85.5	-0.044931	-2.266353	1.590761	-0.310105	0.072408	8.18655	9.07055	-6.017313
85.599998	-0.055011	-2.335135	1.612584	-0.293174	0.07265	7.14185	7.60841	-5.97264
85.699997	0.022089	-2.350517	1.633667	-0.283406	0.073782	7.00181	7.29731	-4.697053
85.800003	0.038123	-2.362011	1.651333	-0.285701	0.07434	6.31557	6.90035	-2.056875
85.900002	0.039365	-2.344154	1.662336	-0.300629	0.074897	5.93347	6.28126	1.623638
86.0	0.020851	-2.297132	1.664711	-0.326372	0.075154	5.67818	5.97862	5.442601
86.099998	0.1102	-2.294601	1.658872	-0.357271	0.075438	5.65822	6.01566	8.383476
86.199997	0.084803	-2.295223	1.648321	-0.387795	0.07546	5.65953	6.0784	9.172004
86.300003	-0.001624	-2.275838	1.637478	-0.410581	0.075478	6.42749	6.47653	7.55549
86.400002	-0.156176	-2.247453	1.629421	-0.422519	0.075129	6.05494	7.10215	3.750202
86.5	-0.206349	-2.264531	1.624781	-0.42057	0.074741	5.85115	6.48017	-1.0216
86.599998	-0.271044	-2.31428	1.622818	-0.406483	0.074326	6.58005	6.77028	-5.408094
86.699997	-0.22237	-2.308025	1.624614	-0.382187	0.074029	6.08988	6.75262	-8.339853
86.800003	-0.12134	-2.331389	1.632019	-0.352172	0.074203	5.80018	6.23619	-9.405328
86.900002	-0.033852	-2.324231	1.644705	-0.323347	0.074278	5.90781	6.39784	-8.782399
87.0	-0.007103	-2.218989	1.661626	-0.301839	0.074447	5.9678	6.50854	-6.948118
87.099998	0.043729	-2.114319	1.680236	-0.29128	0.074724	7.06688	7.41924	-4.180471
87.199997	0.021501	-2.000281	1.697146	-0.293106	0.075069	6.91625	7.47298	-0.733041
87.300003	-0.03729	-1.89617	1.709606	-0.306956	0.075275	6.83892	7.28446	2.820942
87.400002	-0.074167	-1.766378	1.715238	-0.329308	0.07537	7.73991	7.66397	5.855683
87.5	-0.116177	-1.658148	1.714866	-0.356047	0.075822	8.5125	8.78321	7.537135
87.599998	-0.1077	-1.541253	1.711885	-0.380079	0.076344	8.24198	8.68794	7.37674
87.699997	-0.051547	-1.468747	1.709873	-0.396602	0.077126	8.34366	8.14817	5.389354
87.800003	-0.042283	-1.37889	1.710172	-0.402914	0.077775	7.91331	8.00525	1.838815
87.900002	-0.08955	-1.315948	1.712375	-0.398117	0.078056	6.58442	6.83751	-2.326632
88.0	-0.205152	-1.428944	1.716139	-0.384147	0.078125	5.27358	5.5549	-5.749286
88.099998	-0.252492	-1.507285	1.721483	-0.363777	0.078454	4.24517	4.79397	-7.47283
88.199997	-0.233146	-1.546162	1.729475	-0.34132	0.078753	3.71639	4.18558	-7.438703
88.300003	-0.361532	-1.502267	1.740112	-0.322826	0.078307	3.87289	4.65994	-6.46922
88.400002	-0.160414	-1.510386	1.750647	-0.310436	0.078964	4.43215	4.61144	-4.163448
88.5	-0.14537	-1.455386	1.760341	-0.307648	0.078972	8.08023	8.39664	-1.431195
88.599998	-0.066369	-1.460502	1.767367	-0.313866	0.078666	7.58393	9.04796	1.44559
88.699997	-0.059811	-1.379595	1.770718	-0.327031	0.078417	8.17972	8.22718	3.713864
88.800003	-0.010469	-1.319412	1.771505	-0.343562	0.078209	7.49767	7.37589	4.949005
88.900002	0.033942	-1.239608	1.771749	-0.360011	0.078216	10.08975	9.10941	4.822865
89.0	0.060077	-1.1708	1.772807	-0.372558	0.078702	10.76549	11.67195	3.34846
89.099998	0.09876	-1.144078	1.774526	-0.379698	0.079315	9.35989	9.49919	0.960472
89.199997	0.072904	-1.144951	1.775203	-0.381259	0.079672	8.6345	9.05898	-1.632741
89.300003	-0.076499	-1.222471	1.773455	-0.37749	0.07992	6.38782	6.90314	-3.411109
89.400002	-0.179735	-1.324717	1.769117	-0.370475	0.080172	5.42544	5.70842	-3.82885
89.5	-0.302628	-1.344148	1.762861	-0.362888	0.080308	4.41332	5.0768	-3.156803
89.599998	-0.340193	-1.343684	1.755534	-0.357021	0.080171	4.22757	4.56391	-1.92074
89.699997	-0.339328	-1.327144	1.748152	-0.353782	0.080111	4.3014	4.97285	-0.570985
89.800003	-0.252982	-1.292285	1.742054	-0.352107	0.079885	5.30861	5.29444	0.380808
89.900002	-0.067166	-1.246307	1.738432	-0.350227	0.080204	8.50532	7.84061	0.513497
90.0	0.066813	-1.211572	1.738776	-0.346928	0.080621	7.53971	9.9501	-0.243071
90.099998	0.176162	-1.208292	1.743934	-0.340636	0.081126	7.63114	7.35994	-1.667657
90.199997	0.169317	-1.302687	1.753082	-0.33233	0.081424	9.62674	9.46386	-3.147819
90.300003	0.035963	-1.384194	1.76507	-0.322451	0.081983	10.13389	10.68384	-4.053901
90.400002	-0.071826	-1.436548	1.778329	-0.313777	0.082187	9.70328	9.54436	-4.177445
90.5	-0.176878	-1.456232	1.790935	-0.309651	0.0826	9.12825	9.29397	-3.475463
90.599998	-0.239424	-1.490943	1.800334	-0.313278	0.082772	7.38724	7.66686	-1.665974
90.699997	-0.213406	-1.452624	1.803641	-0.326477	0.083156	6.18376	6.28769	1.13551
90.800003	-0.160364	-1.377025	1.798428	-0.350155	0.083365	5.44436	5.84095	4.357769
90.900002	0.035624	-1.295308	1.784442	-0.37875	0.083729	5.42369	5.57685	7.081354
91.0	0.026498	-1.20668	1.76408	-0.408049	0.083923	5.15299	5.7704	7.917199
91.099998	0.174419	-1.167025	1.743972	-0.426767	0.084395	6.09733	5.96224	6.629842
91.199997	0.135876	-1.095883	1.729566	-0.431079	0.08454	7.64804	7.85602	2.890455
91.300003	-0.046126	-1.351593	1.725198	-0.420021	0.084099	6.34998	7.9923	-2.068644
91.400002	-0.138033	-1.190954	1.7291	-0.394558	0.085153	7.63306	7.4413	-6.958675
91.5	-0.184187	-1.224251	1.744368	-0.359561	0.085679	7.98757	8.60219	-10.359256
91.599998	-0.258553	-1.221285	1.768882	-0.321889	0.085625	7.11155	7.5597	-11.84398
91.699997	-0.180959	-1.202413	1.798537	-0.288666	0.086143	7.14518	7.26755	-10.801389
91.800003	-0.164023	-1.105114	1.830626	-0.269091	0.086372	6.91853	7.11007	-8.357079
91.900002	-0.088328	-0.973609	1.860049	-0.267221	0.086738	6.76185	6.96063	-4.213624
92.0	-0.024084	-0.835182	1.884676	-0.281315	0.087086	7.34651	7.19871	0.756117
92.099998	-0.125883	-0.663997	1.901024	-0.308951	0.087014	8.12174	8.38262	5.507328
92.199997	-0.123137	-0.592349	1.907544	-0.343057	0.087104	7.39319	8.34194	9.202878
92.300003	-0.067035	-0.49372	1.909867	-0.375931	0.087098	8.33306	8.32363	10.622732
92.400002	-0.080114	-0.38855	1.913511	-0.401305	0.086991	8.82182	9.21796	9.45213
92.5	-0.120143	-0.237615	1.920793	-0.415172	0.086429	8.50559	8.73215	5.87737
92.599998	-0.082313	-0.148657	1.930361	-0.41683	0.085991	8.11754	8.17772	0.754603
92.699997	-0.151582	-0.12289	1.938787	-0.40853	0.085412	6.9152	7.20556	-4.662061
92.800003	-0.187294	-0.315239	1.944326	-0.392877	0.084835	5.77286	5.86739	-8.292184
92.900002	-0.086363	-0.577863	1.947477	-0.374765	0.084999	4.37987	4.67931	-9.196606
93.0	-0.044019	-0.741932	1.951149	-0.35701	0.084963	4.12747	4.26523	-7.983123
93.099998	-0.009529	-0.854202	1.956833	-0.341533	0.084745	3.65176	4.49475	-6.117396
93.199997	-0.063944	-0.916472	1.965708	-0.330566	0.084554	6.38335	5.65575	-4.109028
93.300003	-0.093395	-0.977948	1.977061	-0.325602	0.08414	9.73971	10.885	-2.079745
93.400002	-0.133148	-1.003058	1.989334	-0.326699	0.083744	9.74584	10.67699	-0.275502
93.5	-0.162308	-1.006595	2.000251	-0.333597	0.083474	10.62555	11.01582	1.202724
93.599998	-0.145117	-0.996117	2.007967	-0.343663	0.083141	11.06115	9.20458	2.283743
93.699997	-0.123136	-0.956788	2.011022	-0.355445	0.082881	17.06477	15.28918	2.81702
93.800003	-0.037804	-0.930659	2.0097	-0.365826	0.082523	17.92871	17.96959	2.773625
93.900002	0.017487	-0.906457	2.005816	-0.372156	0.082228	20.59234	18.09517	1.991052
94.0	0.046286	-0.905125	2.001808	-0.373126	0.082002	16.51532	15.5808	0.516078
94.099998	0.02542	-0.918217	1.999568	-0.369392	0.081479	7.17837	7.39687	-1.571031
94.199997	-0.099157	-1.019998	1.999745	-0.361213	0.081265	4.17065	5.16309	-3.509254
94.300003	-0.173535	-1.16987	2.000989	-0.351095	0.081012	4.03534	4.56016	-4.603414
94.400002	-0.218419	-1.232948	2.002901	-0.340174	0.080675	3.5845	4.37678	-4.801805
94.5	-0.231858	-1.286438	2.004534	-0.331185	0.080268	4.17117	4.74451	-4.249816
94.599998	-0.146672	-1.346164	2.005416	-0.326221	0.079774	4.26479	5.00872	-3.162272
94.699997	-0.050871	-1.396278	2.00527	-0.325696	0.079378	7.95158	6.2681	-1.742006
94.800003	0.069356	-1.429137	2.004614	-0.329137	0.078905	7.83948	9.82774	-0.32152
94.900002	0.127724	-1.465727	2.004483	-0.334842	0.078707	9.89963	9.42789	0.644362
95.0	0.141335	-1.507494	2.00581	-0.341319	0.078308	14.60072	13.78711	0.903964
95.099998	0.052604	-1.521699	2.008229	-0.347854	0.077729	13.41459	14.05593	0.543876
95.199997	0.0241	-1.563984	2.009708	-0.354124	0.077305	15.06286	15.256	-0.144427
95.300003	-0.037693	-1.60074	2.00764	-0.360176	0.076975	15.27804	15.14777	-0.712972
95.400002	-0.026726	-1.671167	2.000326	-0.367041	0.076773	12.85804	12.46907	-0.737907
95.5	-0.034087	-1.735607	1.987647	-0.37393	0.076545	9.86714	9.91359	-0.366413
95.599998	-0.036748	-1.832208	1.971284	-0.380195	0.076111	8.62399	8.41752	0.216225
95.699997	-0.064456	-1.88131	1.954159	-0.384837	0.075494	7.59488	7.96704	0.497009
95.800003	-0.125009	-1.965656	1.93813	-0.386268	0.074792	7.41386	7.62939	0.365027
95.900002	-0.184359	-2.017117	1.924417	-0.383886	0.073937	7.8189	8.1304	-0.325298
96.0	-0.191611	-2.048253	1.912253	-0.377618	0.073191	8.25766	8.865	-1.267621
96.099998	-0.167186	-2.092199	1.901061	-0.36695	0.072892	10.29792	9.94164	-2.136124
96.199997	-0.092015	-2.13275	1.890684	-0.353186	0.072687	9.82019	11.51415	-2.794495
96.300003	0.02194	-2.141859	1.883839	-0.336235	0.072612	10.84852	10.7545	-3.419039
96.400002	-0.000351	-2.113055	1.88421	-0.3169	0.072229	11.97562	12.18002	-4.131935
96.5	-0.001344	-2.025876	1.894202	-0.297931	0.072027	12.32672	12.34928	-4.882948
96.599998	-0.235408	-1.902993	1.911989	-0.283342	0.071445	12.86172	12.09845	-5.534482
96.699997	-0.011122	-1.796176	1.92996	-0.275711	0.072239	11.91563	11.2782	-4.721773
96.800003	-0.036154	-1.680625	1.943886	-0.279866	0.072798	10.31045	10.03446	-2.895599
96.900002	0.03082	-1.560838	1.948133	-0.297137	0.073108	9.29036	9.67872	0.767348
97.0	0.044958	-1.429501	1.941451	-0.326671	0.073138	8.83119	9.36376	5.089935
97.099998	-0.058857	-1.294172	1.923921	-0.362995	0.072727	8.23944	9.03019	8.52599
97.199997	0.126229	-1.198842	1.903989	-0.394999	0.072335	8.23673	8.67702	9.791955
97.300003	0.11724	-1.100415	1.890789	-0.417117	0.071841	8.39209	8.56707	7.919477
97.400002	0.028443	-0.931875	1.887136	-0.426238	0.071339	8.59246	8.49974	3.606391
97.5	0.145069	-0.839975	1.889018	-0.422587	0.070763	8.37203	8.51943	-1.7601
97.599998	-0.08188	-0.829868	1.88954	-0.411588	0.069884	8.16623	8.56868	-6.363606
97.699997	-0.025952	-0.850963	1.886018	-0.392481	0.069535	7.91926	8.49235	-8.336858
97.800003	0.061451	-0.897711	1.878577	-0.372834	0.069438	7.9056	8.46559	-7.407127
97.900002	0.14813	-0.965283	1.869576	-0.356548	0.069589	8.4068	8.7921	-4.804997
98.0	0.113966	-0.976035	1.861315	-0.344671	0.069588	8.60271	8.99058	-2.111182
98.099998	0.073223	-0.995345	1.856442	-0.336611	0.06949	8.66944	8.64019	-0.036123
98.199997	0.010917	-1.007015	1.858149	-0.330413	0.069689	9.14305	9.16582	0.82442
98.300003	-0.089141	-1.001972	1.867173	-0.324533	0.070055	9.8709	10.06507	0.431691
98.400002	-0.052621	-1.026933	1.881017	-0.319165	0.070738	11.05528	11.37755	-0.722481
98.5	-0.052896	-1.073092	1.895274	-0.315336	0.071378	12.32768	12.87427	-2.102281
98.599998	0.003744	-1.179008	1.906069	-0.312923	0.072039	13.06393	13.67192	-2.934319
98.699997	0.02574	-1.306659	1.91146	-0.313931	0.072517	12.90945	13.41125	-2.846796
98.800003	0.031386	-1.414196	1.912053	-0.318238	0.073035	11.91248	12.12703	-1.808329
98.900002	-0.006893	-1.489442	1.90925	-0.326708	0.07322	8.9115	9.24269	-0.212196
99.0	-0.009865	-1.585965	1.904784	-0.338404	0.07314	5.40626	6.06127	1.319703
99.099998	-0.098947	-1.645546	1.899347	-0.35179	0.073087	3.81929	4.55171	2.380771
99.199997	-0.124967	-1.730519	1.892901	-0.365154	0.072881	3.55761	3.98978	2.74459
99.300003	-0.097163	-1.803387	1.884019	-0.377429	0.07298	3.61506	4.33428	2.425474
99.400002	-0.015498	-1.887924	1.871346	-0.387891	0.073267	4.52095	4.69633	1.680807
99.5	0.12097	-1.942155	1.854652	-0.395643	0.073605	6.91047	6.53787	0.718245
99.599998	0.182455	-2.004005	1.836002	-0.398019	0.073979	7.59672	9.30617	-0.369779
99.699997	0.142627	-2.031298	1.819235	-0.392702	0.07433	7.00155	7.22933	-1.55207
99.800003	-0.032394	-1.978291	1.809106	-0.379382	0.074322	8.99251	10.23796	-2.917162
99.900002	-0.256402	-2.096097	1.81045	-0.358533	0.073734	11.55928	12.25935	-4.316908
100.0	-0.321779	-1.814139	1.821311	-0.333954	0.074022	8.80142	9.9122	-5.885731
100.099998	-0.328181	-1.762495	1.841135	-0.311151	0.07391	8.94793	10.23989	-6.785826
100.199997	-0.20523	-1.727729	1.864192	-0.293973	0.074088	8.39358	9.27973	-6.678751
100.300003	0.001863	-1.650145	1.88478	-0.287245	0.074456	8.34909	9.03971	-5.053058
100.400002	0.142448	-1.522231	1.897934	-0.295461	0.074917	8.50559	8.97441	-1.459425
100.5	0.178489	-1.345499	1.901295	-0.317488	0.075018	9.04024	9.18563	3.332884
100.599998	0.072547	-1.247693	1.893353	-0.35008	0.074913	9.26592	9.89657	7.907903
100.699997	0.110062	-1.13504	1.875675	-0.383955	0.074687	9.67263	10.33485	10.777934
100.800003	0.030813	-1.068481	1.858961	-0.410382	0.074473	9.29246	9.897	10.314214
100.900002	-0.003623	-1.072836	1.851184	-0.421438	0.0749	8.36441	9.24312	6.680428
101.0	-0.019754	-0.981934	1.855245	-0.415489	0.075392	7.71258	8.17675	0.546624
101.099998	-0.184327	-1.024778	1.86798	-0.396794	0.075544	6.92107	7.37203	-6.313671
101.199997	-0.100825	-1.078393	1.88681	-0.368077	0.076265	6.38116	6.59514	-11.279183
101.300003	-0.129476	-1.128785	1.910142	-0.335925	0.076967	6.23517	6.26456	-13.320054
101.400002	0.02444	-0.952788	1.937135	-0.307308	0.076362	6.17028	6.15879	-12.367459
101.5	-0.14053	-1.170436	1.962013	-0.290133	0.077796	7.23582	7.1423	-9.479144
101.599998	-0.051863	-1.231838	1.985964	-0.288749	0.078139	7.23696	7.99091	-5.00465
101.699997	-0.098533	-1.265522	2.004873	-0.304016	0.078225	7.41911	8.19324	-0.067089
101.800003	-0.127186	-1.270535	2.016072	-0.330964	0.078106	8.33245	8.91157	4.801841
101.900002	-0.156305	-1.174208	2.016694	-0.364486	0.077868	9.29482	9.91627	8.652535
102.0	0.07324	-1.11281	2.012322	-0.39489	0.0782	10.61381	10.94698	10.611282
102.099998	0.197355	-1.014596	2.008634	-0.416761	0.078744	11.79784	11.50709	9.599718
102.199997	0.201484	-0.967621	2.009025	-0.425236	0.079172	12.94973	12.01356	5.867554
102.300003	0.172796	-0.954824	2.014794	-0.418842	0.0797	13.42869	12.39167	0.20958
102.400002	-0.203369	-0.979795	2.026362	-0.400384	0.079889	11.8884	11.4253	-6.279327
102.5	-0.295953	-1.164281	2.040183	-0.373883	0.081219	7.35159	7.87026	-10.489064
102.599998	-0.280397	-1.134996	2.057681	-0.345351	0.081842	4.62639	5.4622	-11.71746
102.699997	-0.396651	-1.158797	2.076367	-0.320558	0.083737	3.42984	4.16428	-11.125223
102.800003	-0.381935	-0.977512	2.097186	-0.305328	0.083584	3.63696	4.0872	-9.370257
102.900002	-0.239617	-0.940141	2.113367	-0.301547	0.08485	3.67733	4.25602	-6.72732
103.0	-0.1249	-0.811298	2.126018	-0.311357	0.084748	6.80643	5.97745	-3.946896
103.099998	-0.005168	-0.775023	2.132739	-0.328965	0.084703	10.83389	11.90918	-0.91313
103.199997	0.106389	-0.652788	2.133139	-0.349629	0.084209	11.78584	13.12627	1.968804
103.300003	0.21787	-0.578741	2.130029	-0.367966	0.083994	10.45004	9.59307	4.050406
103.400002	0.261318	-0.484399	2.126736	-0.38227	0.084019	17.09525	17.21454	4.84014
103.5	0.2057	-0.384669	2.123215	-0.390219	0.084421	22.36804	23.25258	4.109883
103.599998	0.059634	-0.348886	2.117646	-0.393108	0.084752	27.86704	27.0335	2.199671
103.699997	-0.021376	-0.319833	2.109085	-0.39101	0.084911	24.15398	23.30332	-0.118907
103.800003	-0.20701	-0.408049	2.097236	-0.386139	0.084794	9.13535	8.61632	-2.248446
103.900002	-0.376206	-0.630915	2.084143	-0.379284	0.084363	4.48864	5.07798	-3.685409
104.0	-0.369703	-0.975761	2.072568	-0.36935	0.084458	4.11723	4.5895	-4.386137
104.099998	-0.264798	-1.134413	2.06623	-0.356148	0.08449	3.56926	3.97404	-4.896327
104.199997	-0.114484	-1.164872	2.066504	-0.341148	0.084682	4.39151	5.02456	-5.37087
104.300003	-0.006203	-1.160195	2.072657	-0.32606	0.084663	4.31707	4.56519	-5.678026
104.400002	0.003543	-1.144271	2.081022	-0.314363	0.084498	10.39548	8.59351	-5.647795
104.5	-0.04871	-1.16072	2.087538	-0.308442	0.084187	13.12462	14.04062	-4.871398
104.599998	-0.071759	-1.148026	2.08905	-0.309969	0.083645	17.35728	17.27042	-3.140299
104.699997	-0.059585	-1.120647	2.084764	-0.318377	0.083432	25.29169	26.30714	-0.794303
104.800003	0.002879	-1.029947	2.075724	-0.331795	0.083289	37.33833	36.79989	1.576439
104.900002	0.052299	-0.902252	2.064007	-0.347368	0.083376	49.60384	49.6414	3.468307
105.0	0.007282	-0.80948	2.05197	-0.363146	0.083268	37.41339	36.715	4.261189
105.099998	-0.072825	-0.748055	2.04082	-0.375592	0.083383	21.42642	21.15337	3.816858
105.199997	-0.194313	-0.690383	2.029577	-0.38503	0.082644	10.97813	11.96731	2.227888
105.300003	-0.29416	-0.661833	2.016504	-0.389162	0.082106	8.37291	9.70891	0.174429
105.400002	-0.431492	-0.658473	2.000465	-0.389231	0.08097	6.88893	8.23681	-1.80155
105.5	-0.416704	-0.806924	1.981985	-0.38532	0.080065	6.09321	7.19539	-2.81723
105.599998	-0.22261	-0.990831	1.962717	-0.379254	0.079377	5.96228	7.16135	-2.836602
105.699997	-0.052877	-1.09129	1.945073	-0.37127	0.078777	6.7319	8.19099	-2.498989
105.800003	0.11594	-1.184036	1.931194	-0.361364	0.078388	9.39606	9.23648	-2.360716
105.900002	0.155492	-1.23706	1.922315	-0.349644	0.077851	10.08362	11.79067	-2.614088
106.0	0.127902	-1.278219	1.918801	-0.337149	0.077402	12.42944	12.32198	-3.024954
106.099998	0.069321	-1.311868	1.919245	-0.325786	0.076853	13.50777	12.62012	-3.329073
106.199997	0.037703	-1.372558	1.920828	-0.317105	0.076468	15.85981	14.87253	-3.196845
106.300003	0.02199	-1.497036	1.920439	-0.313583	0.076461	19.0228	18.10534	-2.463991
106.400002	0.023565	-1.627003	1.915453	-0.315777	0.076606	21.56961	20.92277	-1.10566
106.5	0.045929	-1.773052	1.90667	-0.322696	0.076767	23.01409	22.104	0.389191
106.599998	0.040237	-1.827316	1.897134	-0.331783	0.077139	18.79431	18.29899	1.437201
106.699997	-0.023268	-1.858326	1.890664	-0.340684	0.077202	12.86496	12.51724	1.630602
106.800003	-0.081112	-1.863469	1.888076	-0.347512	0.077076	9.23492	9.36612	0.995382
106.900002	-0.156748	-1.884499	1.88683	-0.353364	0.076743	6.97992	7.24218	-0.16665
107.0	-0.205078	-1.936707	1.882882	-0.358948	0.076342	5.52484	6.46989	-1.119424
107.099998	-0.148772	-2.032934	1.872444	-0.36599	0.075982	5.59105	6.41401	-1.184217
107.199997	0.005964	-2.141477	1.853633	-0.375735	0.075597	5.47133	6.8206	-0.097312
107.300003	0.122766	-2.181131	1.828251	-0.386779	0.075135	6.77359	6.99745	1.311696
107.400002	0.134731	-2.219223	1.800029	-0.396071	0.07481	8.29041	9.15555	2.062003
107.5	-0.038446	-2.28142	1.776959	-0.39855	0.074081	7.25456	8.84081	1.365704
107.599998	-0.084657	-2.317828	1.763399	-0.39042	0.074266	9.4205	8.27535	-0.176649
107.699997	-0.309854	-2.270268	1.762069	-0.374556	0.074017	9.03306	9.68353	-2.706453
107.800003	-0.439476	-2.217592	1.769391	-0.353716	0.073778	8.69396	9.04228	-4.935347
107.900002	-0.424768	-2.143094	1.780719	-0.331027	0.074239	8.95695	9.9774	-6.143785
108.0	-0.303398	-2.040589	1.79086	-0.31319	0.074351	9.24377	10.40636	-5.864645
108.099998	-0.114118	-1.947594	1.796781	-0.304458	0.074507	9.68804	10.3022	-3.744641
108.199997	0.055752	-1.839511	1.797976	-0.306976	0.074508	9.7673	10.03638	-0.407472
108.300003	0.082303	-1.725455	1.793761	-0.319066	0.074342	9.43941	9.24483	2.888201
108.400002	0.039576	-1.625814	1.786325	-0.335162	0.073887	8.63476	8.79884	5.038428
108.5	-0.046455	-1.591426	1.783785	-0.349355	0.073289	8.01113	8.38947	5.270132
108.599998	-0.210043	-1.636971	1.789067	-0.358779	0.072982	7.35317	8.08983	3.570899
108.699997	-0.215749	-1.63068	1.800015	-0.361965	0.072644	6.99507	7.78408	0.607248
108.800003	-0.255416	-1.61332	1.810669	-0.361418	0.072545	6.95899	7.79682	-2.768524
108.900002	-0.210445	-1.676512	1.816144	-0.358342	0.072538	7.06005	7.58218	-4.849211
109.0	-0.138211	-1.748553	1.814686	-0.355511	0.072719	7.14018	7.28585	-4.656859
109.099998	-0.032215	-1.827252	1.807364	-0.35604	0.073176	7.03325	7.28125	-2.783664
109.199997	0.023032	-1.917459	1.796195	-0.360504	0.073323	6.99612	7.11307	-0.160026
109.300003	-0.046133	-1.982545	1.78313	-0.367218	0.073351	6.57742	6.89018	2.043478
109.400002	-0.161123	-2.099866	1.771761	-0.373653	0.07361	6.33037	6.87948	3.10595
109.5	-0.244681	-2.183393	1.765377	-0.376465	0.074005	6.94664	7.93546	2.651752
109.599998	-0.250301	-2.274498	1.764642	-0.374446	0.074541	7.9416	8.71406	0.805193
109.699997	-0.3274	-2.361255	1.767708	-0.368232	0.075181	7.7738	8.45756	-1.801882
109.800003	-0.333344	-2.391079	1.7722	-0.358302	0.075901	8.04774	8.43058	-4.031054
109.900002	-0.321893	-2.42473	1.776916	-0.345202	0.07619	9.24053	9.08082	-5.137491
110.0	-0.309586	-2.4175	1.781911	-0.331551	0.076214	9.93107	10.19654	-5.041418
110.099998	-0.26669	-2.370725	1.787326	-0.320971	0.075859	9.30665	9.17203	-4.07553
110.199997	-0.115814	-2.306453	1.792164	-0.316223	0.075315	8.23585	8.35114	-2.312572
110.300003	0.057492	-2.212329	1.794742	-0.318448	0.07515	6.46926	7.10793	-0.151081
110.400002	0.27793	-2.128243	1.793807	-0.327433	0.075327	5.47588	6.39977	2.003025
110.5	0.401237	-2.03899	1.7893	-0.340286	0.075714	5.73669	6.34282	3.525423
110.599998	0.415318	-2.001585	1.783688	-0.353919	0.076381	5.6788	6.48895	3.954616
110.699997	0.265456	-1.981358	1.778681	-0.365692	0.077139	6.4605	6.40545	3.12034
110.800003	0.064708	-1.944508	1.775612	-0.373011	0.077855	8.21352	8.71427	1.335133
110.900002	-0.252274	-1.842738	1.772865	-0.375969	0.078492	6.53065	7.34912	-0.917335
111.0	-0.45108	-1.798069	1.768323	-0.374444	0.078758	8.40715	8.09711	-2.632874
111.099998	-0.527965	-1.790689	1.761086	-0.369422	0.078988	7.85796	8.53806	-3.274616
111.199997	-0.468455	-1.802225	1.751422	-0.363686	0.078734	6.60982	6.83238	-2.828147
111.300003	-0.2706	-1.766727	1.740628	-0.357907	0.078288	6.75625	7.37321	-1.882847
111.400002	-0.021234	-1.758424	1.730699	-0.353323	0.077555	6.15399	6.72158	-0.971136
111.5	0.179536	-1.740134	1.723798	-0.348969	0.077261	6.32336	6.6264	-0.441804
111.599998	0.311118	-1.733709	1.721547	-0.344225	0.077158	6.53302	6.87209	-0.615978
111.699997	0.323679	-1.681088	1.723879	-0.338736	0.077364	8.65753	8.87764	-1.413943
111.800003	0.209154	-1.684429	1.729431	-0.333332	0.077637	7.57246	8.05343	-2.346673
111.900002	0.055938	-1.709444	1.734967	-0.328321	0.077994	7.91445	7.87422	-2.855506
112.0	-0.174325	-1.736898	1.738168	-0.326039	0.078067	9.19788	9.51268	-2.544608
112.099998	-0.249547	-1.747963	1.737841	-0.327077	0.078203	8.69037	9.03136	-1.523184
112.199997	-0.274682	-1.731744	1.733539	-0.332715	0.078111	8.83216	8.31068	0.045096
112.300003	-0.220842	-1.691946	1.726258	-0.341608	0.078138	8.13794	7.8875	1.588876
112.400002	-0.081496	-1.658102	1.718149	-0.351806	0.078152	6.95557	6.81664	2.524071
112.5	-0.007005	-1.592739	1.711224	-0.36069	0.078065	6.07499	6.43414	2.481925
112.599998	0.046122	-1.547713	1.706451	-0.366555	0.077804	5.35652	6.04703	1.498609
112.699997	0.02865	-1.567488	1.702705	-0.36872	0.077418	5.16105	6.18588	-0.084753
112.800003	-0.074639	-1.607445	1.697464	-0.36884	0.076652	5.65253	6.42718	-1.452708
112.900002	-0.118443	-1.651791	1.689021	-0.36711	0.075692	7.24659	8.00836	-2.031284
113.0	-0.109894	-1.61714	1.677105	-0.364868	0.074923	6.38703	7.58486	-1.778137
113.099998	-0.03941	-1.559345	1.663293	-0.362627	0.074375	7.35002	7.25406	-1.068167
113.199997	0.078478	-1.488232	1.649725	-0.360567	0.073936	7.88861	8.11263	-0.450812
113.300003	0.193836	-1.455467	1.638713	-0.357992	0.073858	7.21287	7.502	-0.28486
113.400002	0.201619	-1.489809	1.631911	-0.35376	0.073999	7.19019	7.41989	-0.684556
113.5	0.129999	-1.527382	1.629441	-0.34732	0.073945	6.99481	7.41421	-1.600658
113.599998	-0.030503	-1.554314	1.631024	-0.339108	0.074003	6.84391	7.28885	-2.545682
113.699997	-0.175909	-1.503322	1.634663	-0.330553	0.073833	7.17986	7.51613	-3.146481
113.800003	-0.323486	-1.431648	1.638516	-0.323229	0.073676	7.0118	7.79725	-3.081678
113.900002	-0.382479	-1.38828	1.64098	-0.319808	0.073442	6.997	7.68923	-2.363823
114.0	-0.298212	-1.343861	1.641171	-0.321011	0.073212	7.42551	7.84189	-1.134408
114.099998	-0.151118	-1.334797	1.638694	-0.327236	0.072876	7.07949	7.30941	0.429439
114.199997	0.016957	-1.325843	1.634323	-0.337101	0.072629	7.02642	6.97968	1.795565
114.300003	0.055041	-1.303199	1.628903	-0.349674	0.072004	6.48082	6.79448	2.573926
114.400002	0.058946	-1.295243	1.622772	-0.361199	0.071382	6.22851	6.6096	2.57315
114.5	0.026633	-1.315745	1.615102	-0.371571	0.070371	6.01868	6.57416	1.96134
114.599998	-0.014594	-1.389576	1.605164	-0.378988	0.06963	6.21678	6.62448	0.985587
114.699997	-0.073504	-1.503906	1.591529	-0.384125	0.068753	6.87921	7.34484	0.054863
114.800003	-0.063508	-1.628272	1.575446	-0.384992	0.068793	6.21529	7.12784	-0.526472
114.900002	-0.014733	-1.704023	1.559085	-0.381547	0.068581	6.56481	6.76782	-0.985081
115.0	0.036136	-1.754949	1.546507	-0.373112	0.068932	6.87124	7.2866	-1.469968
115.099998	0.027618	-1.736904	1.540011	-0.362209	0.069078	6.62235	6.97304	-2.193745
115.199997	-0.062259	-1.743301	1.539453	-0.350035	0.069322	6.44921	6.82199	-2.842464
115.300003	-0.14561	-1.734741	1.541497	-0.339675	0.069053	6.34017	6.85432	-3.166503
115.400002	-0.207695	-1.712189	1.542482	-0.333253	0.068757	6.45779	7.01833	-2.781051
115.5	-0.183731	-1.715981	1.53942	-0.332707	0.068552	6.61289	7.36582	-1.491323
115.599998	-0.089407	-1.704834	1.531377	-0.337321	0.06836	6.49676	7.14412	0.266783
115.699997	0.044911	-1.741986	1.521055	-0.343965	0.068559	6.68216	7.37193	1.649437
115.800003	0.14518	-1.837891	1.514065	-0.348772	0.068714	6.77482	7.46774	1.902799
115.900002	0.164686	-1.945866	1.51463	-0.34882	0.069041	6.71237	6.98664	0.938339
116.0	0.073148	-2.018762	1.522377	-0.344364	0.069202	6.60334	6.82285	-0.883291
116.099998	-0.055051	-2.075516	1.533519	-0.337244	0.069404	6.26705	6.5504	-2.553019
116.199997	-0.162697	-2.109853	1.543337	-0.330279	0.069561	5.80824	6.32997	-3.389144
116.300003	-0.150701	-2.115929	1.548752	-0.326315	0.069681	5.60681	6.20087	-3.015285
116.400002	-0.101727	-2.138985	1.549376	-0.328156	0.06984	5.35739	6.09884	-1.493922
116.5	-0.05343	-2.203581	1.545427	-0.336936	0.069843	5.6041	6.02433	0.701918
116.599998	-0.014314	-2.258279	1.538013	-0.351625	0.069443	5.98584	6.50779	2.788785
116.699997	0.013588	-2.316687	1.52891	-0.36866	0.06889	5.82925	6.70595	4.090828
116.800003	-0.006499	-2.405394	1.520289	-0.384124	0.068383	6.08857	6.32408	4.071925
116.900002	-0.072749	-2.50581	1.512776	-0.395749	0.067864	6.35979	6.66826	2.689455
117.0	-0.096144	-2.570198	1.5054	-0.400554	0.067536	6.51769	6.96919	0.482431
117.099998	-0.167415	-2.627515	1.497151	-0.398747	0.067127	6.38501	7.10204	-1.74335
117.199997	-0.2026	-2.651418	1.488814	-0.389429	0.066855	6.30217	6.94093	-3.266548
117.300003	-0.24024	-2.681671	1.483109	-0.37369	0.066719	6.211	6.81278	-3.999242
117.400002	-0.241852	-2.694226	1.482621	-0.354102	0.066625	6.12903	6.68518	-4.148159
117.5	-0.207098	-2.688485	1.488467	-0.334858	0.066606	6.02867	6.34046	-4.071829
117.599998	-0.142933	-2.655043	1.499017	-0.319229	0.066587	5.81804	6.05131	-3.768684
117.699997	-0.07237	-2.626683	1.511417	-0.309373	0.066841	5.84134	6.1573	-3.049004
117.800003	0.001835	-2.593259	1.521635	-0.306938	0.066895	5.75464	6.31284	-1.6705
117.900002	-0.022824	-2.542203	1.527111	-0.313034	0.066766	6.4838	6.93643	0.260916
118.0	-0.035782	-2.493471	1.527561	-0.3243	0.06654	6.66272	7.44654	2.24857
118.099998	-0.086711	-2.432234	1.524413	-0.338437	0.065982	6.02499	6.59183	3.5504
118.199997	-0.06623	-2.372538	1.521463	-0.350535	0.065487	6.43484	6.77521	3.720632
118.300003	-0.010863	-2.343323	1.521197	-0.358192	0.065417	6.8179	7.26305	2.615769
118.400002	0.056234	-2.325475	1.523876	-0.360631	0.06562	6.25155	6.47246	0.549962
118.5	0.093924	-2.449341	1.528165	-0.35936	0.06589	5.78547	6.15301	-1.590863
118.599998	0.085387	-2.511203	1.53205	-0.355242	0.066056	5.48131	5.913	-3.094519
118.699997	0.039925	-2.544854	1.534262	-0.350449	0.06601	4.866	5.45417	-3.445761
118.800003	-0.039523	-2.496378	1.534308	-0.347038	0.06573	4.8893	5.42944	-2.799074
118.900002	-0.131468	-2.447253	1.531667	-0.348272	0.065293	4.86241	5.34476	-1.421127
119.0	-0.182242	-2.42481	1.52677	-0.353576	0.064871	6.4796	7.00313	0.276369
119.099998	-0.187929	-2.424757	1.520417	-0.361933	0.064734	6.29376	7.15664	1.777383
119.199997	-0.15831	-2.40852	1.513753	-0.371539	0.06439	6.16958	6.61217	2.528375
119.300003	-0.069825	-2.377897	1.508332	-0.378833	0.06432	6.5966	6.94799	2.251402
119.400002	-0.029512	-2.361943	1.504493	-0.38244	0.064236	7.15928	7.54021	1.069554
119.5	-0.031219	-2.39051	1.50175	-0.381726	0.064096	7.25377	7.93513	-0.634898
119.599998	-0.044285	-2.482191	1.499495	-0.376059	0.063911	6.75257	7.08888	-2.093013
119.699997	-0.023635	-2.535073	1.49778	-0.3655	0.063848	6.68172	7.10526	-2.951893
119.800003	-0.042015	-2.554935	1.497524	-0.351727	0.063816	6.34193	6.85978	-3.204413
119.900002	-0.078099	-2.518222	1.49991	-0.337015	0.063754	5.93382	6.38029	-3.155343
120.0	-0.064483	-2.517891	1.50527	-0.324221	0.064105	5.64569	6.28212	-2.867697
120.099998	-0.075277	-2.536868	1.512646	-0.315379	0.064556	5.4779	5.98398	-2.358254
120.199997	-0.062094	-2.558495	1.520826	-0.311544	0.065127	5.4948	6.00464	-1.530158
120.300003	0.003731	-2.592633	1.52803	-0.313697	0.065715	5.88136	6.05988	-0.493452
120.400002	0.039758	-2.61402	1.532541	-0.3213	0.066335	6.68847	7.15214	0.730333
120.5	0.030313	-2.622495	1.53274	-0.333508	0.066809	6.03374	7.02368	1.886271
120.599998	-0.028295	-2.631131	1.528486	-0.348451	0.067077	5.90133	6.32162	2.745054
120.699997	-0.056131	-2.685253	1.520933	-0.363025	0.06686	6.5106	7.21702	2.935956
120.800003	-0.091256	-2.758611	1.513074	-0.373597	0.066782	6.57891	7.50756	2.213274
120.900002	-0.065287	-2.853755	1.507813	-0.377751	0.066851	5.9812	6.44377	0.610211
121.0	0.013643	-2.952092	1.507565	-0.374752	0.067523	5.92244	6.30075	-1.367105
121.099998	0.07208	-3.000068	1.512931	-0.365826	0.068438	5.57204	6.10698	-3.211869
121.199997	0.077232	-2.992474	1.522535	-0.354228	0.069332	5.50732	5.91867	-4.38417
121.300003	0.017059	-2.951419	1.533161	-0.343691	0.069945	5.31509	5.98569	-4.555772
121.400002	-0.016763	-2.914588	1.541439	-0.3385	0.070333	6.07955	6.39057	-3.527025
121.5	-0.068168	-2.8976	1.544602	-0.341187	0.070417	6.49054	7.39815	-1.104071
121.599998	-0.108856	-2.882169	1.541238	-0.351831	0.070021	5.98593	6.82627	1.9847
121.699997	-0.103922	-2.855792	1.53206	-0.367391	0.069647	6.4429	6.7978	4.622924
121.800003	-0.057421	-2.794508	1.521385	-0.382412	0.069295	6.77429	7.23404	5.73301
121.900002	0.020342	-2.714714	1.514386	-0.392113	0.069291	6.88394	7.57533	4.759374
122.0	0.090823	-2.710969	1.514012	-0.39383	0.069761	6.60825	7.03203	1.969047
122.099998	0.122921	-2.736179	1.518427	-0.38704	0.070186	6.55701	7.01201	-1.714962
122.199997	0.104262	-2.790154	1.525015	-0.373083	0.070918	6.38659	6.92284	-4.926832
122.300003	0.047069	-2.802032	1.532965	-0.353015	0.071604	6.12325	6.51068	-6.775629
122.400002	-0.040536	-2.746079	1.54267	-0.33086	0.07212	5.74159	6.37226	-7.016801
122.5	-0.235417	-2.645652	1.55442	-0.311674	0.072381	5.47921	5.96342	-5.947906
122.599998	-0.326273	-2.558151	1.568245	-0.299379	0.072687	5.35345	5.79663	-4.012482
122.699997	-0.412485	-2.434449	1.582376	-0.296323	0.072705	5.17042	5.63916	-1.594688
122.800003	-0.387022	-2.306094	1.594842	-0.301951	0.07279	5.93899	6.26553	0.944767
122.900002	-0.305659	-2.154247	1.604112	-0.315476	0.072707	6.5402	7.32514	3.126921
123.0	-0.080614	-1.977669	1.609038	-0.333805	0.072624	6.24822	6.66184	4.53043
123.099998	0.125709	-1.85234	1.611005	-0.353302	0.072906	6.38458	6.68122	4.820595
123.199997	0.296661	-1.78198	1.612278	-0.369798	0.073322	6.58521	6.71355	3.943278
123.300003	0.270968	-1.753624	1.614479	-0.380928	0.073778	6.81878	7.74886	1.934732
123.400002	0.160545	-1.717855	1.617134	-0.38564	0.073747	6.51962	7.13052	-0.556734
123.5	-0.078852	-1.770748	1.618966	-0.384893	0.073678	6.1229	6.28362	-2.689343
123.599998	-0.228574	-1.813068	1.618634	-0.381215	0.073683	5.80105	6.27002	-3.664518
123.699997	-0.322418	-1.820015	1.616026	-0.375955	0.07418	5.12111	5.62856	-3.341394
123.800003	-0.293919	-1.792533	1.6107	-0.372824	0.074606	5.03783	5.30258	-2.130065
123.900002	-0.175365	-1.758214	1.602973	-0.372333	0.07518	4.9739	5.40685	-0.413969
124.0	-0.074314	-1.723671	1.592962	-0.374383	0.075322	6.31714	6.07529	1.248225
124.099998	0.013538	-1.727593	1.582862	-0.376139	0.075448	7.92163	8.70239	2.096416
124.199997	0.087856	-1.748767	1.576371	-0.37387	0.07544	6.85714	7.83386	1.600325
124.300003	0.088162	-1.825534	1.57803	-0.365079	0.075709	6.69179	7.03599	-0.326386
124.400002	0.044244	-1.957518	1.589878	-0.349637	0.076296	7.28687	7.5658	-3.010841
124.5	-0.022572	-2.013763	1.611885	-0.328772	0.077504	8.41792	9.41408	-5.610563
124.599998	-0.06967	-1.991524	1.641858	-0.305901	0.07885	7.50494	8.26143	-7.347428
124.699997	-0.133348	-1.91257	1.675956	-0.285957	0.080011	7.2881	7.57383	-7.84082
124.800003	-0.165229	-1.837712	1.709789	-0.274407	0.081159	6.55062	6.87852	-6.796442
124.900002	-0.146272	-1.737206	1.738222	-0.277269	0.081927	5.86963	5.93955	-3.67278
125.0	-0.160322	-1.663883	1.758019	-0.296793	0.082289	5.37745	5.50298	1.501756
125.099998	-0.144166	-1.629946	1.767238	-0.330133	0.082344	5.06559	5.24991	7.18781
125.199997	-0.087721	-1.556294	1.76297	-0.371813	0.082119	4.98081	5.42912	11.742765
125.300003	-0.013091	-1.456934	1.749564	-0.413071	0.081965	5.44646	5.82853	13.311549
125.400002	0.06203	-1.325862	1.738152	-0.442055	0.082139	6.65195	6.76204	11.134733
125.5	0.149325	-1.298173	1.737149	-0.451925	0.082679	5.77338	7.60123	5.88769
125.599998	0.096737	-1.305375	1.746709	-0.444115	0.083114	6.05336	6.30589	-1.61527
125.699997	-0.123268	-1.438585	1.765139	-0.42064	0.083359	6.99419	7.17891	-9.253941
125.800003	-0.42392	-1.41137	1.790505	-0.388712	0.082589	6.56805	7.14808	-14.554188
125.900002	-0.350212	-1.474304	1.816907	-0.351626	0.084756	6.14768	6.35352	-15.876978
126.0	-0.522176	-1.283868	1.84887	-0.319867	0.084314	6.07771	6.45651	-14.492095
126.099998	-0.366721	-1.129555	1.879915	-0.298487	0.08521	5.83766	6.37226	-10.510238
126.199997	-0.318783	-1.080591	1.909425	-0.291792	0.086878	6.00949	6.30792	-5.623261
126.300003	-0.168434	-0.92302	1.937303	-0.299435	0.08784	7.82836	8.04626	-0.485601
126.400002	-0.073315	-0.730353	1.959055	-0.31838	0.088458	7.7146	8.67241	4.080661
126.5	-0.086908	-0.562237	1.974721	-0.342938	0.088745	7.7632	7.80571	7.194562
126.599998	-0.072644	-0.44345	1.989078	-0.366623	0.088942	9.15987	8.61353	8.320368
126.699997	-0.069589	-0.307672	2.003682	-0.384742	0.088951	10.26062	10.99783	7.568114
126.800003	-0.089285	-0.082863	2.017263	-0.395363	0.088612	10.26815	10.46952	4.998335
126.900002	-0.148825	0.059644	2.028251	-0.398442	0.088207	9.66895	10.32821	1.423304
127.0	-0.13837	0.167979	2.035217	-0.395384	0.087821	8.39664	8.91885	-2.279397
127.099998	-0.14594	0.073062	2.037958	-0.388181	0.088063	5.59122	5.85091	-4.990195
127.199997	-0.156485	-0.153676	2.037513	-0.378815	0.088702	3.90529	4.39915	-6.122062
127.300003	-0.061175	-0.459512	2.0364	-0.366294	0.089516	3.04923	3.51264	-5.988127
127.400002	0.010776	-0.674741	2.037698	-0.352355	0.090159	3.299	3.86656	-5.450487
127.5	0.034425	-0.811471	2.044022	-0.338128	0.090735	3.24838	3.84269	-4.986125
127.599998	0.024993	-0.835299	2.056215	-0.325722	0.091278	6.88998	6.44805	-4.786722
127.699997	-0.071832	-0.778934	2.072979	-0.317196	0.091668	11.1849	11.39339	-4.70926
127.800003	-0.193991	-0.717025	2.090709	-0.313894	0.092004	10.18206	11.71134	-4.458135
127.900002	-0.217726	-0.67007	2.105161	-0.316174	0.092806	9.47365	8.52125	-3.675329
128.0	-0.210437	-0.567157	2.112759	-0.325657	0.093046	15.14772	14.37826	-1.977864
128.100006	-0.110196	-0.489566	2.111039	-0.341314	0.092819	23.01882	21.44562	0.622281
128.199997	-0.039889	-0.36817	2.100797	-0.360431	0.092926	23.94687	22.56754	3.34463
128.300003	0.073867	-0.244894	2.085714	-0.379261	0.092858	21.85143	22.64666	5.19863
128.399994	0.104337	-0.172557	2.07153	-0.393752	0.092679	15.39994	12.0476	5.373622
128.5	0.108602	-0.123263	2.062485	-0.400345	0.092549	5.20781	6.5839	3.652996
128.600006	0.084392	-0.127098	2.059211	-0.398283	0.092042	5.63335	5.83175	0.542285
128.699997	-0.067824	-0.205448	2.05971	-0.388555	0.091119	4.39852	5.65693	-3.148135
128.800003	-0.21739	-0.509253	2.060559	-0.373594	0.0902	4.71572	5.87607	-6.004102
128.899994	-0.248492	-0.803219	2.060113	-0.355783	0.08977	5.11419	6.0632	-6.967988
129.0	-0.183343	-0.873471	2.058217	-0.339787	0.089335	6.23184	7.13127	-6.425859
129.100006	-0.054511	-0.932602	2.055958	-0.327973	0.088862	9.31286	9.12407	-4.938593
129.199997	0.025608	-0.950274	2.054438	-0.321475	0.08813	12.49845	11.19941	-3.228385
129.300003	0.042279	-0.971186	2.054226	-0.31976	0.087232	13.59911	13.7035	-1.802273
129.399994	0.062394	-1.068627	2.055633	-0.321748	0.086377	15.30501	15.2606	-0.694534
129.5	0.016267	-1.129499	2.057621	-0.326118	0.085834	17.49529	17.15202	0.050945
129.600006	-0.118135	-1.168285	2.058851	-0.332728	0.085134	19.48179	18.86563	0.369671
129.699997	-0.213806	-1.164397	2.056772	-0.341051	0.084338	20.37375	19.88692	0.504003
129.800003	-0.298802	-1.153492	2.049545	-0.351174	0.083085	20.32891	19.9579	0.711032
129.899994	-0.296743	-1.131899	2.036776	-0.361933	0.081574	18.89634	18.43174	0.932596
130.0	-0.209274	-1.173861	2.020328	-0.371368	0.07996	16.17245	15.28619	1.035218
130.100006	-0.066168	-1.23776	2.003714	-0.377761	0.078484	11.7312	11.64015	0.539732
130.199997	0.085606	-1.344209	1.990432	-0.379428	0.077396	7.72178	7.99145	-0.479459
130.300003	0.194624	-1.529497	1.981794	-0.376534	0.0767	5.49603	6.2333	-1.827638
130.399994	0.151603	-1.635744	1.976544	-0.37044	0.076061	5.18951	5.44989	-2.946266
130.5	0.069306	-1.631504	1.971513	-0.36229	0.075179	5.41011	6.41123	-3.455063
130.600006	-0.076087	-1.624476	1.964393	-0.355359	0.074134	6.71342	6.5686	-3.137065
130.699997	-0.08592	-1.595726	1.953225	-0.351461	0.073181	11.00081	10.50699	-1.992181
130.800003	-0.04453	-1.650182	1.938335	-0.351124	0.072389	10.9438	13.81944	-0.377406
130.899994	0.081924	-1.697764	1.922887	-0.352006	0.07175	14.68418	12.75897	0.793316
131.0	0.191431	-1.750846	1.911165	-0.351371	0.071407	15.6893	16.04252	1.014749
131.100006	0.247963	-1.768717	1.907168	-0.347202	0.071261	17.6292	16.00869	-0.092417
131.199997	0.136892	-1.756009	1.910731	-0.338719	0.071252	18.17979	16.70732	-2.05805
131.300003	-0.012323	-1.802541	1.917796	-0.329485	0.070855	14.92274	13.96707	-3.863566
131.399994	-0.171788	-1.827746	1.923584	-0.32051	0.070359	12.18519	12.10081	-4.583634
131.5	-0.266816	-1.834165	1.925113	-0.315663	0.069605	10.89607	11.00864	-3.950782
131.600006	-0.254797	-1.850269	1.92113	-0.317516	0.068823	9.29894	10.44576	-1.993474
131.699997	-0.153462	-1.85929	1.912178	-0.327393	0.067991	8.07016	9.11658	0.653882
131.800003	-0.026694	-1.909251	1.898989	-0.344021	0.067141	7.33522	8.13008	3.099237
131.899994	0.132117	-1.942632	1.883392	-0.364278	0.066224	7.29878	7.50585	4.694684
132.0	0.197775	-1.977821	1.867814	-0.383493	0.065733	7.63044	7.20738	4.829762
132.100006	0.129976	-2.040593	1.853475	-0.397369	0.065092	8.19522	7.42502	3.446128
132.199997	0.017048	-2.032449	1.841269	-0.403524	0.064476	9.0906	8.5174	0.94729
132.300003	-0.146194	-2.083415	1.829164	-0.401325	0.06373	8.69528	9.74905	-1.905066
132.399994	-0.171868	-2.186101	1.817759	-0.390484	0.06369	8.89022	9.55453	-4.002592
132.5	-0.095942	-2.30192	1.808432	-0.371932	0.063947	8.95914	10.3023	-5.041419
132.600006	-0.029335	-2.361577	1.803562	-0.34973	0.064282	8.95748	9.89518	-5.126797
132.699997	-0.012744	-2.329392	1.803821	-0.328226	0.064658	8.76954	9.09881	-4.722607
132.800003	-0.002975	-2.316457	1.807998	-0.311213	0.06494	8.06105	8.55776	-3.975447
132.899994	-0.082029	-2.32528	1.813121	-0.301809	0.065069	7.72581	7.96789	-2.69872
133.0	-0.156888	-2.31913	1.816227	-0.301737	0.064982	7.86532	8.50841	-0.915182
133.100006	-0.190818	-2.287858	1.815323	-0.310528	0.064627	8.17183	8.92303	1.139108
133.199997	-0.192051	-2.260231	1.81003	-0.326595	0.06404	9.38976	10.23454	2.958444
133.300003	-0.17357	-2.232893	1.800852	-0.345725	0.063524	8.52941	10.19621	3.905172
133.399994	-0.077473	-2.20741	1.78965	-0.363209	0.062697	9.34098	10.23272	3.844134
133.5	-0.003349	-2.279186	1.779395	-0.375676	0.062446	9.63164	10.64798	2.541099
133.600006	0.105947	-2.337981	1.771592	-0.38057	0.062255	8.53615	9.02119	0.430766
133.699997	0.108316	-2.410908	1.766751	-0.378493	0.06226	7.55915	7.6447	-1.877279
133.800003	0.083604	-2.389133	1.763217	-0.371052	0.062381	6.26556	6.38254	-3.476857
133.899994	-0.033568	-2.297544	1.759683	-0.361472	0.062386	5.08853	5.38951	-3.950248
134.0	-0.129966	-2.189217	1.754219	-0.353608	0.062306	4.72343	5.34808	-3.288685
134.100006	-0.156543	-2.082288	1.744858	-0.351064	0.061919	4.43022	5.59858	-1.68281
134.199997	-0.152949	-1.97499	1.73164	-0.353944	0.061702	6.14829	6.66141	0.353109
134.300003	-0.092766	-1.882203	1.716295	-0.360524	0.061556	8.01402	9.30435	1.961025
134.399994	-0.028833	-1.820612	1.702744	-0.366512	0.061651	7.66179	8.56354	2.446252
134.5	0.037948	-1.804832	1.695157	-0.367834	0.06189	8.51487	8.18553	1.482088
134.600006	0.023503	-1.806517	1.69438	-0.363026	0.062095	9.53137	9.82581	-0.6807
134.699997	0.056682	-1.866155	1.698182	-0.353342	0.061898	9.76283	10.98327	-3.046105
134.800003	-0.042421	-1.82929	1.704459	-0.338612	0.06261	9.16004	9.83866	-4.584552
134.899994	-0.017758	-1.816254	1.710473	-0.32295	0.063166	8.84494	9.87548	-4.990428
135.0	0.044802	-1.849352	1.716141	-0.309748	0.064091	7.61432	8.36838	-4.357008
135.100006	0.100242	-1.861632	1.721297	-0.302631	0.064971	6.7087	7.0907	-2.979883
135.199997	0.07155	-1.867618	1.725703	-0.304044	0.065528	5.78485	6.41851	-0.953197
135.300003	0.019489	-1.872333	1.728194	-0.314374	0.065708	5.36247	5.58381	1.338233
135.399994	-0.141298	-1.877213	1.727296	-0.33298	0.065692	5.24337	5.45427	3.353354
135.5	-0.173222	-1.872719	1.720989	-0.356411	0.065722	5.53719	5.62042	4.909577
135.600006	-0.194874	-1.876426	1.708629	-0.381822	0.066011	7.31262	7.55649	5.592854
135.699997	-0.151205	-1.840984	1.690188	-0.4051	0.066205	6.87062	8.18553	5.240077
135.800003	-0.127286	-1.809894	1.668025	-0.421088	0.066326	6.77158	7.21049	3.696366
135.899994	-0.079919	-1.90038	1.646136	-0.424767	0.066244	7.45029	8.34643	1.062881
136.0	-0.039785	-2.075706	1.628701	-0.414533	0.066074	7.28845	8.53249	-2.106927
136.100006	-0.006824	-2.186183	1.619554	-0.391153	0.066352	6.62103	7.00891	-5.010549
136.199997	-0.02169	-2.196429	1.621721	-0.358524	0.066876	6.30033	6.84908	-7.323012
136.300003	-0.077545	-2.124085	1.635479	-0.323346	0.067685	5.94372	6.39463	-8.691351
136.399994	-0.082447	-1.957883	1.658853	-0.291697	0.068045	5.92235	6.54504	-8.718656
136.5	-0.10508	-1.931705	1.686168	-0.268823	0.069879	6.28211	6.73892	-7.681334
136.600006	-0.126407	-1.861789	1.713844	-0.260616	0.071049	7.86899	8.36185	-5.261119
136.699997	-0.062644	-1.794502	1.736716	-0.26727	0.071974	7.19439	8.87871	-1.379321
136.800003	-0.029667	-1.717254	1.752136	-0.288751	0.072643	7.23275	7.60926	3.176415
136.899994	0.041329	-1.603078	1.757077	-0.320219	0.072995	8.25687	8.92731	7.394897
137.0	0.106142	-1.512694	1.754621	-0.35541	0.073634	8.38429	9.12129	9.963001
137.100006	0.111015	-1.416385	1.749972	-0.387433	0.07434	7.59479	8.22728	10.045994
137.199997	0.068524	-1.303296	1.746274	-0.410345	0.074936	7.10183	7.94852	7.777076
137.300003	-0.108547	-1.238151	1.743811	-0.421728	0.075525	6.1772	7.08449	3.528853
137.399994	-0.148902	-1.253912	1.741405	-0.420543	0.075831	5.51512	6.04307	-1.410405
137.5	-0.291355	-1.38307	1.737494	-0.409255	0.075785	4.78438	5.24199	-5.738097
137.600006	-0.28613	-1.52461	1.732882	-0.390217	0.076341	4.28441	4.62022	-7.98965
137.699997	-0.257326	-1.645912	1.728969	-0.368874	0.076988	4.29369	4.81399	-7.959388
137.800003	-0.264118	-1.685652	1.726385	-0.348671	0.077408	4.76363	4.8385	-6.312131
137.899994	-0.213993	-1.675013	1.725432	-0.333002	0.077621	7.42577	7.7419	-4.098717
138.0	-0.142746	-1.65952	1.725966	-0.323269	0.077917	7.55897	9.24793	-1.782918
138.100006	-0.06856	-1.64903	1.72806	-0.319092	0.078054	8.27517	8.56889	0.101608
138.199997	-0.008211	-1.703467	1.733302	-0.319027	0.078708	8.82191	9.44877	1.084001
138.300003	0.054441	-1.775066	1.743965	-0.321079	0.079175	8.54517	8.29034	0.889378
138.399994	-0.001665	-1.809208	1.760961	-0.322773	0.079765	11.2561	11.43172	-0.167054
138.5	-0.134099	-1.788893	1.781235	-0.325298	0.079894	10.65086	12.06409	-1.680524
138.600006	-0.231648	-1.696469	1.798843	-0.328439	0.079979	10.43971	10.73084	-2.753949
138.699997	-0.24088	-1.651515	1.808953	-0.333751	0.080027	9.77982	10.17941	-2.597939
138.800003	-0.188572	-1.629485	1.809388	-0.343446	0.080336	6.96232	7.11853	-0.848229
138.899994	-0.073882	-1.625725	1.800845	-0.357571	0.080634	4.72921	5.27357	1.884067
139.0	0.067456	-1.609753	1.78643	-0.373082	0.080874	4.03639	4.51413	4.278937
139.100006	0.157314	-1.600658	1.773062	-0.385432	0.081375	3.66551	4.22819	5.205021
139.199997	0.093313	-1.543311	1.766277	-0.390929	0.081605	3.8559	4.41446	4.045049
139.300003	-0.060214	-1.461495	1.76718	-0.389196	0.081807	4.04515	4.69505	1.203299
139.399994	-0.307681	-1.387502	1.771604	-0.382764	0.08174	7.0604	6.18352	-2.169511
139.5	-0.474435	-1.321384	1.774684	-0.372736	0.08189	7.62939	9.22963	-4.750889
139.600006	-0.464766	-1.317492	1.774234	-0.36043	0.081836	6.72209	7.45543	-5.633283
139.699997	-0.364154	-1.299847	1.771299	-0.348471	0.08186	7.96585	7.69212	-4.871149
139.800003	-0.160961	-1.281216	1.768262	-0.339602	0.081782	9.86083	10.51149	-3.337073
139.899994	0.028273	-1.226086	1.767438	-0.334391	0.081659	8.54421	9.21603	-1.675065
140.0	0.19404	-1.112485	1.769983	-0.332921	0.081486	8.25643	8.29055	-0.382233
140.100006	0.295877	-1.032799	1.776582	-0.333533	0.081642	7.53988	7.77306	0.221266
140.199997	0.236947	-0.992449	1.786034	-0.335187	0.081939	7.02143	6.96212	0.123837
140.300003	0.091721	-0.974732	1.795665	-0.337476	0.081986	6.95584	7.39087	-0.366143
140.399994	-0.136269	-0.99126	1.80269	-0.340445	0.082104	6.99849	7.60188	-0.929788
140.5	-0.294702	-1.003281	1.805659	-0.343732	0.082094	7.35807	7.93032	-1.023502
140.600006	-0.356873	-1.022714	1.804521	-0.347378	0.082166	7.47473	7.95804	-0.748639
140.699997	-0.293432	-1.058422	1.800158	-0.3514	0.082074	7.92557	8.02292	-0.152612
140.800003	-0.14537	-1.097289	1.794199	-0.354956	0.082375	7.95009	7.82284	0.372697
140.899994	0.020037	-1.152775	1.788388	-0.357312	0.082767	7.08703	7.10686	0.594329
141.0	0.151377	-1.197234	1.783468	-0.35822	0.08271	6.43861	6.48124	0.348116
141.100006	0.124955	-1.219108	1.779503	-0.357171	0.082476	6.15863	6.83334	-0.274043
141.199997	0.002588	-1.228088	1.775814	-0.355266	0.081671	5.67065	6.52374	-0.97346
141.300003	-0.175092	-1.228959	1.771097	-0.353293	0.081041	7.43146	7.97239	-1.4417
141.399994	-0.235547	-1.264446	1.764439	-0.352592	0.080364	8.03057	8.97762	-1.497354
141.5	-0.250336	-1.334935	1.755738	-0.353442	0.080012	6.65352	6.95988	-1.223805
141.600006	-0.0751	-1.399861	1.745614	-0.355357	0.0797	7.70943	7.22901	-0.859124
141.699997	0.092912	-1.45317	1.736383	-0.356522	0.079866	9.06861	9.29975	-0.81474
141.800003	0.172083	-1.491306	1.730937	-0.355772	0.079905	8.08426	8.27235	-1.188902
141.899994	0.187975	-1.514395	1.731743	-0.350842	0.079989	7.89343	7.85602	-2.061427
142.0	0.114491	-1.533121	1.739095	-0.342922	0.080067	7.5983	8.01585	-3.071256
142.100006	-0.049768	-1.582487	1.751313	-0.333634	0.080389	7.0449	7.56366	-3.741176
142.199997	-0.2496	-1.608722	1.76381	-0.326611	0.080422	7.0019	7.5886	-3.710533
142.300003	-0.431664	-1.599967	1.771739	-0.325361	0.080174	7.02905	7.67542	-2.464087
142.399994	-0.437139	-1.54945	1.771434	-0.333012	0.079373	7.23967	7.87219	0.263475
142.5	-0.461623	-1.480501	1.761546	-0.350407	0.078203	7.47035	7.86384	3.716272
142.600006	-0.201645	-1.365048	1.742766	-0.37176	0.076868	7.62772	7.87294	6.702859
142.699997	0.022987	-1.28256	1.722372	-0.391507	0.075705	7.56484	7.66397	7.440303
142.800003	0.237564	-1.222788	1.709941	-0.400969	0.07473	7.36561	7.4246	5.47059
142.899994	0.348949	-1.172155	1.70977	-0.398552	0.074129	7.27689	7.54739	1.152742
143.0	0.341678	-1.246148	1.719134	-0.386218	0.073825	7.05427	7.6189	-3.821351
143.100006	0.264248	-1.29917	1.732165	-0.367629	0.074305	7.11864	7.74458	-7.735299
143.199997	0.143046	-1.346359	1.744745	-0.345061	0.075324	6.93666	7.66879	-9.497175
143.300003	-0.076177	-1.389173	1.755338	-0.324012	0.076289	6.98561	7.5521	-8.519912
143.399994	-0.276606	-1.386884	1.763833	-0.311485	0.076931	7.11619	7.27483	-5.516948
143.5	-0.485212	-1.436631	1.771007	-0.308953	0.077226	6.89716	6.96566	-1.655396
143.600006	-0.571323	-1.446249	1.775	-0.31564	0.077277	6.84085	6.90164	2.144145
143.699997	-0.605631	-1.38361	1.778191	-0.32799	0.077038	6.77245	7.00901	4.668565
143.800003	-0.373535	-1.372527	1.784679	-0.340539	0.076936	7.1267	7.45318	5.608592
143.899994	-0.10616	-1.363591	1.795195	-0.351506	0.077166	7.32558	7.90088	4.698673
144.0	0.137949	-1.407305	1.808041	-0.359421	0.077504	7.33478	8.04733	2.383274
144.100006	0.290358	-1.452489	1.819034	-0.364062	0.077582	7.91742	8.49856	-0.414216
144.199997	0.258828	-1.463094	1.824992	-0.366527	0.077435	7.79149	8.52393	-2.831743
144.300003	0.054405	-1.546818	1.824238	-0.368194	0.076991	7.68	8.24816	-3.686154
144.399994	-0.236725	-1.638069	1.816636	-0.370923	0.076615	7.04954	7.39334	-2.748226
144.5	-0.378798	-1.723534	1.80345	-0.376357	0.076026	5.97787	6.35695	-0.874529
144.600006	-0.414812	-1.831923	1.787799	-0.38115	0.075819	4.8512	4.98656	0.959723
144.699997	-0.332867	-1.946368	1.773551	-0.383515	0.075944	5.02373	5.06546	1.734174
144.800003	-0.187522	-2.011527	1.765189	-0.381635	0.076455	4.67771	4.94984	1.160047
144.899994	-0.021813	-1.99832	1.765148	-0.374106	0.076978	8.27955	7.26637	-0.643469
145.0	-0.006728	-1.895118	1.772189	-0.362272	0.07714	9.1131	10.59477	-2.875185
145.100006	-0.004192	-1.790175	1.783293	-0.347409	0.077305	8.00798	8.74243	-4.687369
145.199997	-0.052076	-1.936505	1.796501	-0.331088	0.076873	7.12442	7.49846	-5.539263
145.300003	-0.064789	-1.779278	1.807768	-0.316063	0.077331	9.99211	10.42499	-5.523924
145.399994	-0.058529	-1.773034	1.818945	-0.305724	0.07722	10.87855	12.22327	-4.503648
145.5	-0.008893	-1.766382	1.829125	-0.301682	0.076936	8.7275	9.62123	-2.678406
145.600006	0.014278	-1.708442	1.838124	-0.304405	0.076825	7.73518	8.44343	-0.473905
145.699997	0.032362	-1.63497	1.845508	-0.313172	0.076838	6.76413	6.49516	1.635356
145.800003	-0.022428	-1.606549	1.850642	-0.326787	0.077037	6.5656	6.18513	3.156138
145.899994	-0.014068	-1.52906	1.852613	-0.343474	0.076933	6.28132	5.94351	4.00044
146.0	-0.03293	-1.491908	1.851675	-0.361165	0.076981	6.02753	5.91064	4.112891
146.100006	-0.08156	-1.386361	1.84657	-0.377986	0.07666	6.04968	6.38821	3.49471
146.199997	-0.168383	-1.267072	1.836471	-0.392123	0.076109	7.46273	7.67275	2.357609
146.300003	-0.206556	-1.144006	1.821025	-0.400744	0.075216	6.41654	7.91255	1.059245
146.399994	-0.224613	-1.168564	1.801891	-0.403583	0.074181	7.62641	7.95505	-0.389048
146.5	-0.152314	-1.409132	1.783046	-0.398339	0.07355	7.09359	7.41047	-1.796771
146.600006	-0.03828	-1.655406	1.771646	-0.383436	0.073503	6.74197	6.86182	-3.303312
146.699997	0.020513	-1.725876	1.774749	-0.360653	0.073539	7.05305	7.08481	-4.975492
146.800003	-0.038088	-1.502095	1.79361	-0.334405	0.073349	6.6734	7.10097	-6.697826
146.899994	-0.074552	-1.208852	1.822344	-0.310779	0.073549	8.17866	8.47918	-7.90524
147.0	-0.100923	-1.009202	1.853312	-0.294328	0.073858	7.83002	8.22418	-7.840279
147.100006	-0.083008	-0.814139	1.879978	-0.289091	0.074379	7.43435	8.17643	-5.698088
147.199997	-0.012109	-0.682449	1.898434	-0.29871	0.075159	9.27635	9.5616	-1.411951
147.300003	0.011548	-0.501712	1.907519	-0.320836	0.075748	9.71843	10.08959	3.731161
147.399994	0.033609	-0.298921	1.905739	-0.350974	0.07595	9.91373	9.83705	8.223808
147.5	0.299999	-0.116316	1.897264	-0.380512	0.076332	10.13845	10.0792	10.797184
147.600006	0.426072	0.065878	1.892682	-0.402722	0.076831	9.11415	9.20918	9.975973
147.699997	0.507897	0.229221	1.897331	-0.412692	0.077524	7.76653	8.00804	6.34606
147.800003	0.484733	0.377619	1.9097	-0.41063	0.078428	6.68706	7.06051	0.563352
147.899994	0.241577	0.401327	1.92447	-0.397724	0.078996	5.8501	6.20269	-5.641061
148.0	0.01554	0.170333	1.936989	-0.376585	0.079602	5.14957	5.82414	-9.95644
148.100006	-0.04642	0.009057	1.946823	-0.351585	0.080731	4.98108	5.66463	-11.072411
148.199997	-0.044101	-0.014163	1.956912	-0.32898	0.080994	4.80628	5.9039	-9.464532
148.300003	-0.102779	-0.285074	1.966962	-0.312419	0.081908	6.12675	6.06737	-6.922071
148.399994	-0.075814	-0.413161	1.97897	-0.304683	0.081881	6.91459	7.73366	-3.945571
148.5	-0.041494	-0.487019	1.990779	-0.306814	0.081614	7.05961	8.22	-1.081479
148.600006	0.025988	-0.534123	2.000597	-0.317871	0.081489	8.69764	8.38112	1.513744
148.699997	0.093221	-0.537868	2.006727	-0.334571	0.080959	9.46998	9.31848	3.600216
148.800003	0.126155	-0.564523	2.009598	-0.353676	0.080707	10.27988	11.07727	4.777309
148.899994	0.138503	-0.605215	2.010146	-0.371326	0.080339	10.78896	12.46885	4.829769
149.0	0.097152	-0.632234	2.009339	-0.38461	0.07972	11.94891	13.11696	3.603102
149.100006	-0.017969	-0.66776	2.007541	-0.391465	0.079046	13.41888	15.04574	1.354418
149.199997	-0.097718	-0.677345	2.004659	-0.391816	0.078244	13.44603	13.94598	-1.157924
149.300003	-0.122154	-0.775656	2.000806	-0.387109	0.077947	8.69063	9.39941	-3.301016
149.399994	-0.158527	-1.017276	1.996216	-0.378702	0.077849	4.84542	5.4971	-4.372161
149.5	-0.084171	-1.225605	1.991829	-0.367037	0.078034	3.89758	4.71721	-4.539628
149.600006	-0.067417	-1.342627	1.989311	-0.35357	0.078091	3.88156	4.00381	-4.282124
149.699997	-0.072149	-1.397946	1.989672	-0.340073	0.078032	4.1216	5.17797	-3.850869
149.800003	-0.193912	-1.422941	1.992654	-0.329076	0.077912	5.50417	4.65244	-3.31281
149.899994	-0.234568	-1.413061	1.996243	-0.32209	0.0774	10.63159	9.25703	-2.574379
150.0	-0.269749	-1.442379	1.998427	-0.320275	0.076733	9.32434	12.69217	-1.567526
150.100006	-0.195427	-1.426344	1.99761	-0.323132	0.075968	10.32428	10.37531	-0.430326
150.199997	-0.08539	-1.428781	1.994151	-0.329623	0.075235	16.20486	18.17503	0.570247
150.300003	0.158117	-1.378588	1.990505	-0.336145	0.074864	18.01979	18.58708	0.839589
150.399994	0.342496	-1.364435	1.990679	-0.341093	0.074741	21.46416	21.30163	0.311649
150.5	0.371061	-1.295598	1.996217	-0.34442	0.074924	17.75566	16.78098	-0.845245
150.600006	0.289326	-1.19761	2.00293	-0.347935	0.074586	10.79614	10.34127	-1.87281
150.699997	-0.013949	-1.097657	2.005785	-0.353344	0.073926	7.08449	7.3199	-2.179882
150.800003	-0.340739	-1.071215	1.999012	-0.363345	0.072591	5.44217	5.97252	-1.022627
150.899994	-0.511881	-1.003554	1.981109	-0.378679	0.071152	5.07023	5.64761	1.517306
151.0	-0.396407	-0.86349	1.953776	-0.396112	0.069901	5.05158	5.67245	4.059236
151.100006	0.004872	-0.84637	1.924914	-0.408259	0.069277	5.32184	6.41915	5.028051
151.199997	0.347109	-1.028384	1.907763	-0.408026	0.068681	7.22172	7.34302	3.487202
151.300003	0.601444	-0.876102	1.90649	-0.3929	0.069112	9.24885	9.69381	-0.600196
151.399994	0.613943	-0.914582	1.92101	-0.367943	0.069277	9.97503	10.56277	-5.270854
151.5	0.493441	-0.790938	1.944582	-0.337694	0.069863	11.86703	11.21622	-8.973913
151.600006	0.339791	-0.634117	1.97211	-0.306453	0.070127	11.51751	12.11911	-10.702511
151.699997	0.116958	-0.544221	2.000753	-0.282129	0.070664	12.48829	13.02725	-10.643785
151.800003	0.084989	-0.403373	2.027077	-0.27219	0.071454	12.59636	13.37795	-8.478589
151.899994	0.119781	-0.771868	2.048137	-0.279552	0.074717	11.94164	12.52645	-4.945171
152.0	0.208576	-0.865244	2.063964	-0.303041	0.076059	10.72854	11.08733	-0.433603
152.100006	0.232754	-0.900786	2.0695	-0.336807	0.076782	9.98589	9.44106	4.363909
152.199997	0.168678	-0.957541	2.063294	-0.374856	0.077236	9.40692	8.60647	8.359571
152.300003	0.311706	-1.029576	2.051473	-0.407837	0.078074	9.35648	8.36806	10.365241
152.399994	0.261249	-1.129829	2.040431	-0.430788	0.078986	9.25594	9.05631	9.433926
152.5	0.091346	-1.230212	2.033211	-0.439193	0.079556	8.76779	9.67294	5.708624
152.600006	-0.002075	-1.287355	2.031126	-0.431918	0.080075	8.31301	9.96187	0.085354
152.699997	-0.443391	-1.327007	2.033818	-0.413273	0.079673	7.98127	10.18861	-6.365168
152.800003	-0.533783	-1.527297	2.039491	-0.385282	0.079844	8.23629	9.40295	-10.599236
152.899994	-0.087204	-1.782308	2.048464	-0.352892	0.081384	7.55048	8.0318	-11.284304
153.0	-0.073205	-1.688822	2.06249	-0.326319	0.081333	6.84619	6.23726	-10.416682
153.100006	-0.166139	-1.694744	2.076435	-0.308548	0.082383	7.05305	5.87061	-8.622288
153.199997	-0.413755	-1.471487	2.089516	-0.304898	0.08173	8.26221	7.13277	-6.127327
153.300003	-0.18941	-1.370926	2.097746	-0.313318	0.082039	11.46076	12.37079	-2.609014
153.399994	-0.102085	-1.257189	2.100407	-0.331186	0.081987	11.38947	13.86473	0.859122
153.5	-0.043691	-1.151924	2.096958	-0.352747	0.081339	12.56913	12.67782	3.929851
153.600006	0.019344	-1.091191	2.091894	-0.371276	0.081181	16.79749	20.60985	5.684393
153.699997	0.055828	-1.060302	2.08991	-0.383752	0.080786	20.22741	27.64788	5.462211
153.800003	0.069903	-0.991438	2.09172	-0.387855	0.080488	29.69774	34.40617	3.348243
153.899994	0.044874	-0.901064	2.095188	-0.38385	0.080066	35.03035	38.6304	-0.034109
154.0	-0.022774	-0.811918	2.098574	-0.373965	0.079748	21.72155	21.41929	-3.718986
154.100006	-0.152222	-0.917386	2.099928	-0.36122	0.079264	7.11811	6.22677	-6.051044
154.199997	-0.227014	-1.223795	2.098446	-0.349735	0.078807	4.6073	5.29723	-6.331607
154.300003	-0.17777	-1.318313	2.093195	-0.341058	0.079245	3.82183	4.20614	-5.251482
154.399994	-0.088166	-1.455098	2.087206	-0.335468	0.078936	3.90958	4.23932	-3.680384
154.5	-0.051213	-1.586295	2.082132	-0.332916	0.078481	3.97754	4.75489	-2.363432
154.600006	-0.100083	-1.671406	2.080078	-0.332843	0.077787	4.83518	4.99876	-1.478996
154.699997	-0.132679	-1.718227	2.080857	-0.334148	0.077296	9.26662	7.97956	-0.9617
154.800003	-0.113709	-1.739632	2.082254	-0.337674	0.076694	11.42345	11.94162	-0.666039
154.899994	-0.11525	-1.78334	2.080788	-0.343036	0.076239	15.03738	13.60223	-0.45323
155.0	-0.017119	-1.817084	2.073466	-0.35142	0.075895	22.5685	22.80477	-0.041225
155.100006	0.116463	-1.85535	2.059756	-0.361717	0.075606	30.73324	27.88618	0.695562
155.199997	0.135095	-1.899945	2.042145	-0.372347	0.075086	38.19457	36.94238	1.257244
155.300003	0.124905	-1.86526	2.023834	-0.380538	0.07472	27.61675	28.49821	1.336649
155.399994	0.023183	-1.795424	2.007915	-0.385034	0.074332	12.88668	11.68073	0.676475
155.5	-0.127954	-1.781798	1.99521	-0.384957	0.073779	7.66196	8.01992	-0.667701
155.600006	-0.271602	-1.889935	1.984311	-0.380991	0.072925	6.00397	6.59118	-2.079623
155.699997	-0.350018	-1.99929	1.972933	-0.373666	0.07193	5.49944	6.12614	-3.022628
155.800003	-0.322792	-2.015121	1.959773	-0.364744	0.070459	5.86858	6.53916	-3.12409
155.899994	-0.196639	-1.968201	1.945164	-0.355319	0.068815	6.4852	7.34859	-2.680343
156.0	0.052081	-1.874653	1.931264	-0.345382	0.06752	11.5282	11.23635	-2.130867
156.100006	0.355625	-1.809914	1.920791	-0.334353	0.066898	12.39879	15.12207	-1.871801
156.199997	0.615529	-1.87018	1.916427	-0.3227	0.067077	15.67047	15.64653	-2.194771
156.300003	0.650828	-1.99042	1.918885	-0.310678	0.067889	16.31196	15.84115	-3.045447
156.399994	0.440579	-2.104046	1.926447	-0.300396	0.068694	16.16002	15.68025	-3.87877
156.5	0.106317	-2.046249	1.93561	-0.293897	0.069206	15.4933	15.05195	-4.132572
156.600006	-0.311129	-1.924043	1.942598	-0.294483	0.069388	13.09923	13.83614	-3.394515
156.699997	-0.626197	-1.779162	1.943944	-0.304349	0.069123	12.49802	12.9643	-1.404829
156.800003	-0.66311	-1.657459	1.937542	-0.324379	0.068843	11.63872	11.62367	1.692623
156.899994	-0.492714	-1.551995	1.922513	-0.352557	0.068395	10.20413	9.48367	4.833676
157.0	-0.084099	-1.547273	1.901058	-0.383988	0.067902	8.79214	7.84007	6.962109
157.100006	0.212553	-1.462848	1.877749	-0.411635	0.06758	7.66363	7.38038	7.079402
157.199997	0.395834	-1.294514	1.857421	-0.429341	0.067015	7.1535	7.54567	5.170278
157.300003	0.289889	-1.049136	1.840665	-0.434669	0.066655	7.02143	8.00194	1.538771
157.399994	0.086224	-0.980583	1.827085	-0.427166	0.065647	7.25911	8.09133	-2.372673
157.5	-0.064525	-1.067931	1.814439	-0.408899	0.065383	8.31003	9.12493	-5.541149
157.600006	-0.170029	-1.232382	1.80461	-0.382105	0.065725	8.1425	9.69863	-7.176216
157.699997	-0.210628	-1.365804	1.800314	-0.351659	0.066462	8.7691	8.89605	-7.254313
157.800003	-0.258134	-1.364195	1.801502	-0.324558	0.067081	9.13158	9.60025	-6.099735
157.899994	-0.257545	-1.322098	1.806117	-0.305337	0.068026	9.08201	9.70248	-4.375882
158.0	-0.298014	-1.266895	1.810697	-0.296252	0.068546	9.60327	9.62027	-2.155146
158.100006	-0.240054	-1.228701	1.812596	-0.297769	0.069108	9.78149	9.45401	0.196233
158.199997	-0.11811	-1.26662	1.811896	-0.306446	0.069362	10.06856	9.59725	2.012259
158.300003	-0.016629	-1.34837	1.812062	-0.317678	0.069951	9.79252	10.53193	2.717652
158.399994	0.138236	-1.396647	1.81648	-0.327903	0.070797	9.29903	11.31075	2.258564
158.5	0.238517	-1.390654	1.824767	-0.33524	0.071682	9.08981	11.99161	0.971238
158.600006	0.156549	-1.329228	1.833128	-0.341003	0.072626	8.89556	11.32349	-0.638666
158.699997	-0.005012	-1.321429	1.83659	-0.346604	0.073228	8.36459	9.06701	-1.735575
158.800003	-0.224577	-1.404925	1.832218	-0.353094	0.073666	6.99735	6.72896	-1.613855
158.899994	-0.33247	-1.506034	1.819727	-0.362888	0.073684	5.4624	5.04554	-0.358245
159.0	-0.367641	-1.584568	1.801617	-0.374765	0.073532	4.35263	4.24949	1.293508
159.100006	-0.224204	-1.655112	1.782246	-0.386464	0.073848	4.31261	4.07414	2.423195
159.199997	-0.02086	-1.718606	1.765479	-0.394942	0.074589	3.80642	4.5638	2.489442
159.300003	0.220398	-1.784127	1.753616	-0.397479	0.075718	6.63277	5.36306	1.306069
159.399994	0.214804	-1.782074	1.74611	-0.393889	0.076613	7.86251	8.74864	-0.784798
159.5	0.07503	-1.760048	1.740572	-0.38525	0.077154	8.10922	9.59297	-2.806348
159.600006	-0.042585	-1.743384	1.735459	-0.371023	0.077534	8.25477	9.32244	-4.119106
159.699997	-0.117069	-1.734793	1.731809	-0.353485	0.078113	9.40307	9.51653	-4.631079
159.800003	-0.128865	-1.753931	1.731922	-0.334795	0.078526	11.69687	12.95616	-4.624019
159.899994	-0.040064	-1.725321	1.738856	-0.316577	0.079629	9.64644	11.58759	-4.45965
160.0	0.032772	-1.650328	1.752256	-0.302182	0.0806	9.53435	10.29899	-4.212166
160.100006	0.036803	-1.585533	1.769009	-0.294575	0.081682	7.82897	8.28295	-3.461265
160.199997	-0.00079	-1.539584	1.784201	-0.295503	0.082441	7.07266	6.63186	-2.013862
160.300003	-0.183462	-1.503001	1.792606	-0.307768	0.082628	6.89077	6.82692	0.505605
160.399994	-0.402324	-1.471285	1.790341	-0.331939	0.082573	6.77709	6.91374	3.854907
160.5	-0.415355	-1.367493	1.776032	-0.362881	0.082071	6.60798	7.24271	7.192221
160.600006	-0.245779	-1.29118	1.753709	-0.394145	0.081739	7.01469	7.62843	8.870565
160.699997	-0.071399	-1.16861	1.731609	-0.416113	0.081702	6.83428	7.9149	7.684993
160.800003	0.065518	-1.086503	1.719642	-0.421623	0.082109	6.94612	7.77016	3.532977
160.899994	0.145719	-1.19364	1.721914	-0.410717	0.082343	7.13467	7.4899	-2.212205
161.0	0.117888	-1.264887	1.736412	-0.388101	0.083269	6.40481	6.71387	-7.707106
161.100006	0.096281	-1.306353	1.759919	-0.357932	0.084427	6.64345	6.39688	-11.397061
161.199997	0.15088	-1.097762	1.789233	-0.326307	0.084856	6.18009	6.37494	-12.350321
161.300003	-0.130815	-1.189515	1.817808	-0.300194	0.086857	6.74495	7.30791	-10.83817
161.399994	-0.370491	-1.06633	1.845457	-0.290192	0.087703	7.48594	8.12665	-7.050889
161.5	-0.357901	-0.928348	1.869068	-0.297052	0.088549	6.672	7.54621	-1.780577
161.600006	-0.446094	-0.813604	1.886177	-0.318458	0.089183	7.27137	7.69544	3.742059
161.699997	-0.421965	-0.641035	1.893394	-0.349447	0.088974	8.33455	8.36314	8.419946
161.800003	-0.185517	-0.498639	1.892149	-0.382806	0.088467	8.9404	9.01402	11.144348
161.899994	-0.054706	-0.32558	1.890187	-0.41075	0.087848	9.00337	8.94251	10.855268
162.0	0.160039	-0.139881	1.89211	-0.426761	0.087298	9.23405	9.19708	7.885614
162.100006	0.356259	0.007418	1.898869	-0.427869	0.08716	8.67189	9.13638	2.691071
162.199997	0.387901	0.03981	1.909841	-0.416132	0.087163	7.85516	8.52575	-3.758052
162.300003	0.318318	-0.199678	1.923213	-0.393222	0.08748	6.74031	7.47662	-9.487473
162.399994	0.240196	-0.592605	1.938624	-0.364072	0.088541	5.77723	6.32933	-12.381443
162.5	0.008802	-0.807952	1.95867	-0.333609	0.089619	4.35885	4.87201	-12.587203
162.600006	-0.131238	-0.85749	1.983424	-0.30694	0.090589	3.93866	4.17038	-11.172944
162.699997	-0.507011	-0.814002	2.01114	-0.290227	0.09119	3.56725	3.97329	-8.837141
162.800003	-0.788638	-0.83759	2.036911	-0.28963	0.091035	6.36452	5.32046	-5.570056
162.899994	-0.678164	-0.744682	2.055356	-0.304566	0.091233	9.74996	10.46053	-1.501575
163.0	-0.504087	-0.589411	2.065906	-0.331213	0.090565	9.70748	10.1823	3.049796
163.100006	-0.145458	-0.386259	2.065527	-0.362635	0.089817	9.40911	10.02161	7.083876
163.199997	0.289384	-0.30014	2.058759	-0.39169	0.089235	8.87244	8.29494	9.201202
163.300003	0.668065	-0.256448	2.054027	-0.411506	0.088851	15.2755	15.34581	8.469892
163.399994	0.611191	-0.144097	2.055467	-0.4192	0.087903	15.16892	16.60284	5.138684
163.5	0.492155	-0.003052	2.063044	-0.414333	0.08683	15.8147	14.92199	0.332382
163.600006	0.10355	0.174907	2.074288	-0.401666	0.085543	10.72967	10.46792	-4.980347
163.699997	-0.241764	0.099794	2.084235	-0.38349	0.08458	4.70547	5.07884	-8.566729
163.800003	-0.292461	-0.285485	2.090868	-0.364567	0.085133	4.02965	4.48266	-9.168437
163.899994	-0.311116	-0.434458	2.094877	-0.350585	0.086024	3.32413	4.24061	-7.999143
164.0	-0.072681	-0.609339	2.098162	-0.339066	0.087218	4.13605	4.26213	-5.876072
164.100006	0.122135	-0.679079	2.101677	-0.331188	0.087443	4.0624	5.09393	-4.014903
164.199997	0.154904	-0.704722	2.109007	-0.326363	0.086755	7.39179	5.34198	-2.925453
164.300003	0.093242	-0.716295	2.12067	-0.323707	0.085832	11.63679	12.33718	-2.661918
164.399994	0.048308	-0.768506	2.134172	-0.323224	0.08503	11.40927	11.44414	-2.897425
164.5	0.081848	-0.779294	2.145098	-0.324506	0.083841	16.60473	16.02882	-3.106296
164.600006	0.120237	-0.802612	2.148176	-0.329094	0.082777	20.17671	23.78935	-2.692222
164.699997	0.23078	-0.885296	2.140767	-0.33873	0.081698	29.57347	31.77576	-1.176037
164.800003	0.313324	-0.973356	2.123307	-0.352884	0.080439	37.05354	38.21749	1.208254
164.899994	0.431964	-1.015288	2.098912	-0.369813	0.07909	30.33127	27.04667	3.515763
165.0	0.440351	-1.074422	2.073814	-0.386116	0.077637	12.58069	12.44627	4.701551
165.100006	0.300989	-1.072885	2.053856	-0.397328	0.076476	4.81144	5.12894	4.005394
165.199997	0.051139	-1.023948	2.042016	-0.401167	0.075542	4.65591	4.8961	1.542962
165.300003	-0.171988	-0.980905	2.036127	-0.397362	0.074265	3.93629	4.43951	-1.778158
165.399994	-0.477013	-1.094224	2.032718	-0.388445	0.072776	4.92625	5.27335	-4.979465
165.5	-0.355648	-1.268155	2.026346	-0.375287	0.07267	4.25393	5.75327	-6.065278
165.600006	-0.131001	-1.389519	2.018008	-0.361315	0.072193	9.3782	6.98225	-5.549174
165.699997	0.057716	-1.433675	2.009057	-0.348353	0.07175	9.3486	11.91132	-4.293404
165.800003	0.214844	-1.49759	2.001243	-0.337252	0.071049	18.26956	17.10181	-2.745786
165.899994	0.24233	-1.542393	1.996502	-0.328038	0.070589	17.65179	18.79947	-1.463829
166.0	0.195554	-1.616101	1.995466	-0.320752	0.07022	23.19213	22.49667	-0.874459
166.100006	0.077277	-1.748809	1.997358	-0.315473	0.070021	31.81227	27.55442	-0.804538
166.199997	-0.076821	-1.861224	2.000167	-0.312589	0.06989	26.47134	28.30701	-1.110776
166.300003	-0.181997	-1.976385	2.000669	-0.313583	0.069945	25.51063	27.92451	-1.333196
166.399994	-0.182379	-2.045431	1.996145	-0.319083	0.069717	23.02267	25.82593	-1.059127
166.5	-0.123629	-2.033384	1.985893	-0.329195	0.069298	20.57605	21.77995	-0.274318
166.600006	-0.009882	-2.047467	1.971555	-0.342908	0.068856	17.48338	17.17054	0.737078
166.699997	0.134483	-2.045297	1.955479	-0.357834	0.068504	14.7461	13.08002	1.471106
166.800003	0.260922	-2.164524	1.939723	-0.371892	0.068576	9.1124	8.49856	1.646816
166.899994	0.287335	-2.284943	1.925602	-0.3826	0.068847	5.8987	6.11822	1.070054
167.0	0.158959	-2.357963	1.912434	-0.38868	0.068683	4.84682	5.32442	-0.066925
167.100006	-0.114322	-2.348435	1.899012	-0.390341	0.068072	4.84665	6.05078	-1.205427
167.199997	-0.403315	-2.31877	1.883748	-0.388377	0.067162	5.24039	5.96974	-1.787529
167.300003	-0.48956	-2.267051	1.866194	-0.383169	0.066064	8.32115	8.8786	-1.714154
167.399994	-0.346084	-2.258628	1.846788	-0.375961	0.065158	8.16159	11.04055	-1.299599
167.5	-0.008536	-2.277243	1.827967	-0.366906	0.064652	9.3288	9.12161	-1.041443
167.600006	0.321778	-2.308778	1.813062	-0.354708	0.064863	12.77747	12.83669	-1.327805
167.699997	0.551441	-2.276189	1.805574	-0.340227	0.065613	12.06705	12.23387	-2.197977
167.800003	0.566656	-2.171323	1.806398	-0.324004	0.066156	13.05859	13.67845	-3.187743
167.899994	0.363407	-2.000026	1.812831	-0.30948	0.066583	12.80882	14.0829	-3.906607
168.0	0.08928	-1.869155	1.82002	-0.300069	0.066701	11.48896	12.71668	-3.915155
168.100006	-0.161056	-1.729081	1.823541	-0.298712	0.066874	10.59349	11.69871	-2.734957
168.199997	-0.307777	-1.587143	1.820203	-0.308649	0.066783	10.23066	10.6786	-0.275945
168.300003	-0.345318	-1.456993	1.80969	-0.327931	0.066701	9.651	10.58857	2.705512
168.399994	-0.26338	-1.295666	1.792857	-0.352315	0.066332	8.58239	8.83524	4.981154
168.5	-0.101113	-1.250189	1.775396	-0.374941	0.066102	7.58604	7.71332	5.575469
168.600006	0.035255	-1.216205	1.76392	-0.38949	0.066021	7.0724	6.76643	3.975182
168.699997	0.165693	-1.25966	1.761268	-0.392581	0.066624	6.58127	6.28415	0.790455
168.800003	0.172168	-1.343891	1.763786	-0.387565	0.066974	6.31565	6.37547	-2.738652
168.899994	0.093902	-1.37337	1.766486	-0.37638	0.067664	6.04697	6.56795	-5.114572
169.0	-0.056358	-1.363508	1.765525	-0.362752	0.068159	6.83892	7.88825	-5.506935
169.100006	-0.24041	-1.340997	1.759247	-0.352437	0.068415	6.92527	8.10128	-3.928954
169.199997	-0.37272	-1.340507	1.747525	-0.349163	0.068217	7.19501	7.98481	-0.977907
169.300003	-0.459561	-1.371095	1.732017	-0.352114	0.067826	8.00605	8.24388	2.031406
169.399994	-0.372703	-1.353447	1.71553	-0.3584	0.067285	7.79666	7.65316	3.680251
169.5	-0.109721	-1.295285	1.706721	-0.361084	0.067554	7.94851	7.83857	3.416981
169.600006	0.195768	-1.283742	1.709801	-0.358418	0.068424	8.06473	8.3156	1.130472
169.699997	0.322494	-1.364268	1.722533	-0.351553	0.069529	8.18707	8.87967	-2.212233
169.800003	0.332479	-1.539791	1.738807	-0.342155	0.070737	7.90227	9.19077	-5.207167
169.899994	0.137955	-1.677771	1.752784	-0.331799	0.072022	7.94291	9.76918	-6.564178
170.0	-0.092315	-1.716677	1.761729	-0.324289	0.072528	7.78991	9.26067	-5.800624
170.100006	-0.370448	-1.727218	1.766146	-0.323008	0.072634	7.49268	8.5128	-3.306814
170.199997	-0.547486	-1.690168	1.765206	-0.330545	0.07242	6.89917	7.55702	0.333239
170.300003	-0.568133	-1.615413	1.759181	-0.344846	0.072275	5.94626	6.25225	3.756637
170.399994	-0.274045	-1.626078	1.751597	-0.361171	0.072453	4.86775	5.13568	5.871597
170.5	0.020053	-1.673968	1.746229	-0.375725	0.07328	5.02557	4.92821	5.978363
170.600006	0.292415	-1.712042	1.744676	-0.385193	0.074492	5.14397	5.14789	4.151027
170.699997	0.362509	-1.7424	1.745924	-0.388612	0.075784	7.47893	6.87156	1.053947
170.800003	0.23978	-1.728365	1.746672	-0.386008	0.07635	7.91707	9.26731	-2.327942
170.899994	-0.067187	-1.742886	1.745183	-0.37753	0.076598	6.60816	7.53111	-4.702317
171.0	-0.382928	-1.698168	1.74132	-0.364773	0.076685	7.49907	8.41195	-5.464696
171.100006	-0.534173	-1.662541	1.736949	-0.350782	0.077008	8.01884	9.5753	-4.733709
171.199997	-0.582924	-1.613498	1.733437	-0.339353	0.076972	6.88157	7.73537	-3.369148
171.300003	-0.44855	-1.602985	1.732054	-0.331677	0.077323	6.15145	6.61399	-1.846646
171.399994	-0.211355	-1.619424	1.732526	-0.328529	0.077675	6.07683	6.08396	-0.514027
171.5	0.106439	-1.620443	1.734603	-0.329042	0.078269	6.32196	6.39581	0.29812
171.600006	0.327121	-1.635658	1.738265	-0.332642	0.078908	6.87605	6.687	0.420748
171.699997	0.461891	-1.648049	1.74401	-0.336614	0.079991	8.46495	8.96852	-0.066036
171.800003	0.416076	-1.651739	1.751242	-0.340548	0.081021	6.8532	8.23638	-0.919358
171.899994	0.230931	-1.679391	1.758726	-0.343222	0.082476	7.18529	7.68891	-1.670331
172.0	-0.060659	-1.722063	1.764269	-0.345222	0.083718	8.73749	10.03403	-1.939491
172.100006	-0.337891	-1.69303	1.765222	-0.347518	0.084508	7.77371	8.99839	-1.486377
172.199997	-0.519827	-1.662805	1.76089	-0.350967	0.084879	7.09386	7.72028	-0.372771
172.300003	-0.533451	-1.617463	1.751467	-0.356248	0.084723	6.55841	6.71044	1.172468
172.399994	-0.416175	-1.596958	1.73904	-0.363022	0.084512	5.89529	5.76173	2.431043
172.5	-0.16776	-1.575014	1.726189	-0.368685	0.084411	5.54883	4.94962	2.787518
172.600006	0.13524	-1.515423	1.716298	-0.370652	0.084483	5.11848	5.61282	1.969791
172.699997	0.386787	-1.479971	1.710719	-0.369641	0.084511	5.98567	5.94833	0.147504
172.800003	0.402212	-1.452721	1.708365	-0.365896	0.084597	8.1375	8.77893	-1.822403
172.899994	0.278153	-1.373044	1.706481	-0.36096	0.0845	6.56069	8.47811	-3.227667
173.0	0.098217	-1.277757	1.703095	-0.355855	0.084332	7.25036	7.77113	-3.671253
173.100006	-0.11951	-1.23138	1.697869	-0.351606	0.084336	8.51828	9.38186	-3.212983
173.199997	-0.207097	-1.209563	1.692332	-0.348615	0.084595	8.05868	8.09186	-2.351052
173.300003	-0.161994	-1.201749	1.688601	-0.346047	0.085102	7.75663	7.53497	-1.450063
173.399994	-0.06079	-1.181132	1.688155	-0.343246	0.085779	7.43497	7.26541	-0.805083
173.5	0.066398	-1.144771	1.691866	-0.339459	0.086689	6.76466	6.89736	-0.646433
173.600006	0.10181	-1.074944	1.698606	-0.334415	0.087518	6.66438	6.78153	-0.987879
173.699997	0.048015	-1.026961	1.706151	-0.328941	0.088427	6.62646	7.07956	-1.441127
173.800003	-0.044691	-0.971843	1.711598	-0.325721	0.088691	7.13274	7.48305	-1.586986
173.899994	-0.099991	-0.991218	1.713447	-0.325086	0.089258	7.0019	7.85099	-1.13291
174.0	-0.101514	-0.995414	1.711458	-0.328921	0.089587	7.13379	7.89456	-0.193176
174.100006	-0.083032	-0.993474	1.706095	-0.33731	0.089798	7.40458	7.82476	0.953972
174.199997	-0.07491	-0.979455	1.698416	-0.349229	0.089953	7.08308	7.42438	1.868898
174.300003	-0.059998	-0.964844	1.689149	-0.363256	0.090192	6.97239	7.04916	2.312132
174.399994	-0.035099	-0.971835	1.679217	-0.376452	0.090129	6.78585	6.72436	2.040832
174.5	-0.069438	-1.02447	1.669409	-0.386185	0.090152	6.31942	6.35524	1.148047
174.600006	-0.110628	-1.191257	1.659894	-0.391242	0.089999	6.76974	6.59375	-0.165999
174.699997	-0.075247	-1.382565	1.650639	-0.389835	0.089876	7.31201	7.69962	-1.435227
174.800003	-0.076579	-1.568684	1.642721	-0.382467	0.089855	6.3816	7.29174	-2.312078
174.899994	-0.065267	-1.632406	1.637132	-0.369913	0.09006	6.26136	6.90849	-2.919009
175.0	-0.056231	-1.575033	1.634375	-0.354724	0.090327	6.73593	7.53593	-3.270155
175.100006	-0.054119	-1.489787	1.634594	-0.339358	0.090804	7.42279	7.74758	-3.378863
175.199997	-0.076327	-1.466057	1.63721	-0.326689	0.091456	6.8659	6.90517	-3.132246
175.300003	-0.104163	-1.46815	1.640954	-0.318747	0.091767	7.07249	7.20407	-2.488202
175.399994	-0.126861	-1.480128	1.644665	-0.316746	0.092023	6.97869	7.29057	-1.512427
175.5	-0.147826	-1.521	1.646729	-0.320282	0.092043	6.94217	7.38499	-0.308004
175.600006	-0.212187	-1.522159	1.646074	-0.328217	0.091897	7.11811	7.43723	0.887502
175.699997	-0.178713	-1.537553	1.64298	-0.338435	0.091522	7.23004	7.56013	1.687272
175.800003	-0.158004	-1.571427	1.639038	-0.347473	0.091534	6.95575	7.54032	1.801927
175.899994	-0.032612	-1.598406	1.636754	-0.35286	0.091537	7.09946	7.27204	1.075895
176.0	0.107905	-1.688625	1.63794	-0.353387	0.091946	6.85714	7.03342	-0.273258
176.100006	0.289184	-1.858494	1.642715	-0.349732	0.092831	6.35857	6.6704	-1.656297
176.199997	0.333701	-1.990718	1.64893	-0.344438	0.093818	5.89275	6.27024	-2.581439
176.300003	0.218774	-2.05725	1.653858	-0.340741	0.094598	5.58036	5.95721	-2.746071
176.399994	-0.016127	-2.067442	1.654673	-0.341529	0.095093	5.51267	5.89501	-2.008483
176.5	-0.360289	-2.050671	1.649415	-0.349413	0.094843	6.32651	6.51721	-0.17296
176.600006	-0.624183	-2.012879	1.638109	-0.362995	0.094179	6.44255	7.02154	2.127071
176.699997	-0.733548	-1.914541	1.622308	-0.378898	0.093321	6.48949	6.87134	3.766946
176.800003	-0.613258	-1.840685	1.60698	-0.391319	0.092593	7.09946	7.12645	3.95996
176.899994	-0.269561	-1.827755	1.597163	-0.395997	0.091868	7.32672	7.56162	2.406149
177.0	0.050079	-1.906353	1.595082	-0.391545	0.091604	7.29957	7.7267	-0.424633
177.100006	0.285316	-2.051562	1.598194	-0.380121	0.091192	7.20779	7.45072	-3.369538
177.199997	0.408536	-2.138007	1.603668	-0.362554	0.09105	7.1542	7.38038	-5.41675
177.300003	0.40639	-2.180936	1.609348	-0.342588	0.091096	6.8532	7.19197	-6.023348
177.399994	0.25172	-2.161716	1.615102	-0.32419	0.091195	6.66394	7.0802	-5.252644
177.5	0.056987	-2.151319	1.621148	-0.311805	0.091424	6.42495	6.80914	-3.600384
177.600006	-0.187606	-2.121552	1.628029	-0.30641	0.092111	6.10862	6.38264	-1.613028
177.699997	-0.392956	-2.084139	1.635637	-0.308058	0.092846	6.17658	6.3608	0.349355
177.800003	-0.481528	-2.030485	1.643222	-0.315434	0.09348	6.21144	6.25343	1.890507
177.899994	-0.510445	-1.944061	1.649262	-0.327111	0.093789	7.06233	6.69685	2.793099
178.0	-0.424865	-1.848368	1.652177	-0.340922	0.093613	7.09456	7.42631	2.997028
178.100006	-0.291491	-1.775385	1.651064	-0.355208	0.093196	6.65641	6.80454	2.602001
178.199997	-0.092055	-1.708472	1.646672	-0.366839	0.092554	7.03632	6.90828	1.642911
178.300003	0.074944	-1.743026	1.641317	-0.373394	0.092014	6.79321	7.49429	0.309023
178.399994	0.18094	-1.858755	1.6369	-0.374416	0.091348	6.31381	7.00537	-1.153075
178.5	0.214663	-1.952909	1.635397	-0.369511	0.090963	6.18762	6.60028	-2.302084
178.600006	0.14143	-1.92586	1.636394	-0.361888	0.090372	5.58938	6.17153	-3.008603
178.699997	-0.04189	-1.81254	1.638834	-0.354378	0.089927	5.48035	5.53446	-3.214846
178.800003	-0.167007	-1.712196	1.640421	-0.348878	0.089662	5.49997	5.4729	-2.84651
178.899994	-0.234727	-1.65278	1.639168	-0.348045	0.089557	6.37617	5.80948	-1.673037
179.0	-0.269103	-1.599363	1.634116	-0.352073	0.089434	8.12279	8.02988	0.047177
179.100006	-0.271694	-1.535345	1.625959	-0.359341	0.089172	7.19203	7.86994	1.699084
179.199997	-0.227881	-1.425787	1.617293	-0.36695	0.08847	7.20709	7.47416	2.46982
179.300003	-0.13825	-1.333178	1.611982	-0.371169	0.087699	7.42778	7.41774	2.056118
179.399994	-0.066079	-1.284373	1.611575	-0.370776	0.086681	8.58546	8.99497	0.509791
179.5	0.005675	-1.354088	1.615033	-0.366071	0.085548	7.5489	8.20245	-1.524378
179.600006	0.127858	-1.466237	1.61984	-0.357336	0.084841	7.26831	7.37599	-3.128941
179.699997	0.249766	-1.559274	1.623992	-0.34586	0.084375	6.84391	7.26541	-3.906988
179.800003	0.300925	-1.608192	1.6273	-0.333841	0.084392	6.26538	6.48381	-3.768377
179.899994	0.277405	-1.617775	1.630707	-0.323397	0.084304	5.90326	6.11983	-3.048182
180.0	0.127968	-1.573811	1.634819	-0.317135	0.084195	5.52493	5.76998	-1.916674
180.100006	-0.088688	-1.49758	1.639776	-0.31601	0.084126	5.71593	6.05613	-0.602576
180.199997	-0.293023	-1.401645	1.644836	-0.319468	0.084128	6.04881	6.03665	0.609112
180.300003	-0.466879	-1.299666	1.648286	-0.327872	0.083939	6.89952	6.8586	1.497616
180.399994	-0.546011	-1.231471	1.648848	-0.339829	0.083502	6.46672	7.43573	2.00736
180.5	-0.484054	-1.210752	1.645878	-0.353445	0.082779	6.5945	6.83709	2.099686
180.600006	-0.329379	-1.1772	1.639925	-0.36669	0.081839	7.04359	7.40972	1.755114
180.699997	-0.056863	-1.179383	1.632494	-0.376598	0.081048	6.84689	7.53914	1.019154
180.800003	0.230862	-1.246937	1.624886	-0.381686	0.0802	6.68523	6.98643	0.030069
180.899994	0.392121	-1.311445	1.618328	-0.380645	0.079507	6.5423	6.65392	-1.003614
181.0	0.357902	-1.308136	1.613871	-0.374107	0.078576	6.16029	6.64771	-1.961008
181.100006	0.200369	-1.2629	1.612419	-0.363466	0.077814	5.84581	6.37643	-2.722556
181.199997	0.014154	-1.229118	1.614245	-0.351078	0.076973	5.81445	6.23063	-3.184026
181.300003	-0.117779	-1.200093	1.618217	-0.340182	0.076345	5.97603	6.22891	-3.179989
181.399994	-0.204274	-1.175007	1.621938	-0.334075	0.076131	7.18905	6.94928	-2.527591
181.5	-0.21762	-1.090949	1.622575	-0.335238	0.075754	7.04324	7.83814	-1.065836
181.600006	-0.19072	-0.992517	1.617752	-0.34462	0.075366	6.55036	6.88815	1.041129
181.699997	-0.153867	-0.904998	1.607204	-0.360053	0.074899	7.40335	7.10782	2.998347
181.800003	-0.092625	-0.861129	1.593364	-0.375077	0.073856	7.64156	8.16755	4.014389
181.899994	-0.049783	-0.901294	1.582335	-0.384338	0.072808	7.12705	7.93867	3.342534
182.0	-0.037863	-0.935255	1.578865	-0.383364	0.071367	7.02423	7.69202	1.08157
182.100006	-0.023316	-1.006183	1.583347	-0.372096	0.069967	6.56481	7.45907	-1.933692
182.199997	0.01473	-1.10396	1.59318	-0.353578	0.06934	6.17395	6.76258	-4.533671
182.300003	0.074508	-1.186397	1.604735	-0.33122	0.069057	5.84957	6.30985	-6.043622
182.399994	0.022308	-1.265588	1.615888	-0.310382	0.069032	5.67521	6.06191	-5.940178
182.5	-0.054142	-1.313783	1.625829	-0.297442	0.069003	5.6816	5.84427	-4.454703
182.600006	-0.157638	-1.312473	1.633784	-0.295151	0.0687	5.84983	5.73657	-1.933236
182.699997	-0.253998	-1.303235	1.639522	-0.303965	0.068164	6.54029	6.36616	0.914063
182.800003	-0.396855	-1.283577	1.642044	-0.322123	0.067504	6.32634	7.06457	3.47664
182.899994	-0.354313	-1.24325	1.641683	-0.34466	0.066721	6.28115	6.97155	5.094648
183.0	-0.230268	-1.20066	1.640115	-0.367656	0.066191	6.64047	7.2395	5.348316
183.100006	-0.088162	-1.179183	1.637902	-0.386886	0.065608	6.86931	7.4732	4.218719
183.199997	0.035836	-1.213801	1.63441	-0.399782	0.065081	6.83008	7.5749	2.071926
183.300003	0.084183	-1.283457	1.628214	-0.40477	0.064561	6.70029	7.3169	-0.33337
183.399994	0.026051	-1.414258	1.619695	-0.401679	0.063793	6.45472	6.93558	-2.329504
183.5	-0.056553	-1.557523	1.610534	-0.391709	0.063385	6.00721	6.61431	-3.289675
183.600006	-0.158773	-1.581781	1.602032	-0.377642	0.062925	5.61268	6.23277	-3.348437
183.699997	-0.233523	-1.545518	1.595316	-0.362589	0.062445	5.21386	5.66314	-2.939757
183.800003	-0.280752	-1.534725	1.589999	-0.349684	0.062117	5.40854	5.75863	-2.40347
183.899994	-0.267468	-1.512036	1.585467	-0.340528	0.061867	5.59858	5.92328	-1.714322
184.0	-0.130793	-1.531971	1.581689	-0.335145	0.061708	7.82127	7.74437	-1.029594
184.100006	0.041955	-1.521429	1.579877	-0.332398	0.061595	7.63735	9.04678	-0.780695
184.199997	0.240298	-1.526743	1.582867	-0.329019	0.062169	7.22557	7.82412	-1.192538
184.300003	0.405198	-1.600332	1.592387	-0.323607	0.062924	7.32243	7.48283	-2.136608
184.399994	0.343139	-1.755652	1.608404	-0.316666	0.064108	8.47642	9.08746	-3.13414
184.5	0.210181	-1.88925	1.629025	-0.308566	0.065148	7.94641	9.09988	-3.815602
184.600006	-0.032023	-1.964222	1.650288	-0.302393	0.066109	6.57427	7.2668	-3.826722
184.699997	-0.218539	-1.976991	1.667883	-0.301755	0.066686	6.13025	6.93493	-2.74207
184.800003	-0.346196	-1.907288	1.677755	-0.310302	0.066923	5.38796	5.93141	-0.138512
184.899994	-0.323594	-1.808586	1.677617	-0.332074	0.066962	4.88203	5.22357	3.780107
185.0	-0.153718	-1.665279	1.66607	-0.364047	0.066782	4.55055	4.88368	7.901577
185.100006	0.12975	-1.60997	1.643843	-0.400058	0.066476	4.77694	5.1102	10.581616
185.199997	0.232168	-1.480572	1.618585	-0.43097	0.065941	5.08442	5.28738	10.102691
185.300003	0.177268	-1.302312	1.60091	-0.445833	0.065391	6.66736	6.79062	6.151091
185.399994	0.133637	-1.249246	1.597636	-0.440662	0.06521	6.40866	7.95269	-0.269265
185.5	-0.006158	-1.400039	1.60883	-0.419525	0.065355	6.11213	6.92466	-7.159998
185.600006	0.00282	-1.571749	1.633954	-0.385759	0.06699	7.02581	7.59085	-12.631847
185.699997	-0.136004	-1.389511	1.669842	-0.348762	0.067156	6.74241	7.70829	-15.741354
185.800003	-0.260688	-1.615816	1.706926	-0.3109	0.071193	6.39176	7.07442	-15.000424
185.899994	-0.502604	-1.537875	1.748195	-0.284298	0.071951	6.43257	6.90389	-11.75231
186.0	-0.766916	-1.500214	1.786063	-0.275762	0.073819	6.24349	6.66676	-6.819813
186.100006	-0.844911	-1.677551	1.820696	-0.283772	0.075833	6.23403	6.59365	-0.782367
186.199997	-0.886934	-1.691624	1.849553	-0.30636	0.076742	6.8461	7.04531	4.860606
186.300003	-0.822337	-1.469646	1.868097	-0.338386	0.07665	6.76282	7.65027	9.068002
186.399994	-0.421338	-1.351145	1.877605	-0.371631	0.076779	6.83086	7.6478	11.178996
186.5	-0.06714	-1.168702	1.88561	-0.398703	0.077223	7.4425	8.3353	10.282992
186.600006	0.270651	-1.044033	1.896379	-0.41387	0.078219	7.35895	8.38337	7.220183
186.699997	0.367988	-1.011413	1.911277	-0.416859	0.079267	7.3854	7.93642	2.554198
186.800003	0.236724	-1.030216	1.928039	-0.409799	0.080336	6.92063	7.46678	-2.838315
186.899994	-0.020444	-1.027803	1.942723	-0.395126	0.081335	5.83898	6.05185	-7.581898
187.0	-0.289545	-1.13262	1.953557	-0.376077	0.082386	4.41122	4.88528	-9.957295
187.100006	-0.517274	-1.272881	1.961961	-0.356975	0.083414	3.38859	3.66477	-9.632978
187.199997	-0.571361	-1.310071	1.97029	-0.339962	0.08442	3.15336	4.04449	-7.814335
187.300003	-0.532776	-1.290491	1.980609	-0.326623	0.085328	3.95162	3.65138	-5.481537
187.399994	-0.402475	-1.188736	1.993538	-0.319552	0.0859	9.37898	8.95675	-3.346253
187.5	-0.28289	-1.033669	2.009578	-0.318138	0.086296	8.8255	11.30968	-1.595409
187.600006	-0.131865	-0.880054	2.027961	-0.322065	0.086601	10.33987	10.86969	-0.397767
187.699997	-0.087131	-0.718088	2.045953	-0.330007	0.086767	8.77865	9.42147	0.310687
187.800003	-0.097315	-0.604792	2.060249	-0.340598	0.086755	9.80496	9.25885	0.774861
187.899994	-0.229369	-0.494099	2.068729	-0.352903	0.086488	16.44928	19.5634	1.097444
188.0	-0.406737	-0.392836	2.069863	-0.365832	0.08569	16.81798	18.58997	1.534808
188.100006	-0.470497	-0.329803	2.064367	-0.377351	0.084583	20.12223	18.68449	2.011698
188.199997	-0.369564	-0.288943	2.0549	-0.38653	0.083433	11.84513	11.08519	2.032518
188.300003	-0.137647	-0.261798	2.044685	-0.39095	0.082859	4.86162	4.85188	1.380978
188.399994	0.147008	-0.237565	2.037396	-0.389166	0.082996	4.15769	4.59678	-0.115266
188.5	0.35465	-0.236196	2.034837	-0.381699	0.083421	3.82384	4.12231	-2.310809
188.600006	0.410295	-0.343144	2.037021	-0.368982	0.084042	4.1477	4.76496	-4.548699
188.699997	0.386634	-0.46935	2.042077	-0.352997	0.084863	4.74445	5.19949	-6.019878
188.800003	0.203109	-0.506711	2.048307	-0.336282	0.085869	4.87739	5.42912	-6.429318
188.899994	-0.00294	-0.510683	2.054006	-0.32263	0.086729	8.57241	7.53979	-5.929766
189.0	-0.174267	-0.5515	2.057911	-0.31539	0.087342	10.13503	11.15595	-4.497002
189.100006	-0.295027	-0.610642	2.059398	-0.315725	0.087559	14.09138	13.66968	-2.468238
189.199997	-0.325434	-0.692757	2.05865	-0.322152	0.08754	16.27036	15.83366	-0.339733
189.300003	-0.266326	-0.746209	2.056773	-0.332463	0.087255	18.7387	17.48978	1.342374
189.399994	-0.203924	-0.767271	2.055489	-0.343872	0.086652	21.60551	17.79124	2.175825
189.5	-0.110042	-0.715586	2.055387	-0.354254	0.086101	18.12549	15.31691	2.072453
189.600006	-0.011366	-0.580874	2.055365	-0.36265	0.085412	14.06335	13.37967	1.243784
189.699997	0.101331	-0.424461	2.053265	-0.368595	0.084793	10.82215	11.79816	0.098887
189.800003	0.110044	-0.321903	2.047004	-0.372708	0.084061	9.04725	11.09975	-0.999029
189.899994	0.104288	-0.347393	2.036097	-0.374403	0.083453	7.8711	10.38152	-1.734205
190.0	0.110509	-0.529101	2.021861	-0.374045	0.083265	7.45739	9.34385	-1.873467
190.100006	0.085574	-0.810658	2.006745	-0.372492	0.083427	7.47245	8.34483	-1.693847
190.199997	0.004029	-1.049279	1.993499	-0.369135	0.083678	8.04178	7.58999	-1.594394
190.300003	-0.111083	-1.23217	1.98397	-0.363283	0.084097	8.69317	7.99177	-1.802084
190.399994	-0.276886	-1.315199	1.978507	-0.355849	0.084458	9.72351	8.65957	-2.227701
190.5	-0.351985	-1.344105	1.975694	-0.347314	0.084818	11.56489	10.68716	-2.727319
190.600006	-0.315806	-1.334622	1.97313	-0.339913	0.085004	10.7337	12.77663	-2.924987
190.699997	-0.211471	-1.298929	1.96818	-0.33536	0.084958	12.82905	12.96301	-2.553744
190.800003	-0.093138	-1.31661	1.959859	-0.333826	0.084878	14.95295	16.4414	-1.600034
190.899994	0.028959	-1.306431	1.949085	-0.334721	0.08475	16.76964	18.43613	-0.610811
191.0	0.121261	-1.355344	1.939347	-0.335515	0.084888	19.16748	19.23946	-0.066806
191.100006	0.129922	-1.357003	1.934413	-0.33482	0.084829	17.17555	15.52845	-0.286367
191.199997	0.034666	-1.309808	1.935742	-0.332174	0.084881	12.35316	11.2553	-1.195265
191.300003	-0.0425	-1.304066	1.940669	-0.329267	0.08496	10.33812	9.45797	-2.245823
191.399994	-0.123298	-1.305478	1.944453	-0.328342	0.085229	8.87218	8.50038	-2.790265
191.5	-0.189274	-1.294021	1.942613	-0.332466	0.085486	7.53524	7.99508	-2.23138
191.600006	-0.179397	-1.306116	1.93272	-0.34357	0.085794	7.02844	7.68088	-0.313966
191.699997	-0.190349	-1.336553	1.915423	-0.360993	0.085588	7.2254	7.99476	2.096239
191.800003	-0.173604	-1.391138	1.89316	-0.380732	0.085465	8.49009	8.72755	3.937321
191.899994	-0.122729	-1.514155	1.871379	-0.397692	0.085065	9.3563	9.39428	4.401464
192.0	-0.127769	-1.633442	1.855021	-0.40641	0.085078	9.4543	9.54704	3.100954
192.100006	-0.094112	-1.607759	1.845871	-0.40474	0.084486	9.60782	9.92655	0.355722
192.199997	-0.127081	-1.552057	1.840551	-0.39432	0.083943	9.1343	9.93211	-2.804526
192.300003	-0.118681	-1.452255	1.836622	-0.375584	0.083461	9.41953	9.85975	-5.101127
192.399994	-0.043373	-1.452723	1.833904	-0.351714	0.08318	9.68244	10.1171	-5.991432
192.5	-0.042202	-1.496491	1.833554	-0.327273	0.083221	9.73174	9.94678	-5.721777
192.600006	-0.037431	-1.541048	1.836643	-0.307337	0.083255	9.86862	9.61716	-4.75806
192.699997	-0.083893	-1.530757	1.842097	-0.295622	0.083243	9.7877	9.31356	-3.270869
192.800003	-0.188583	-1.42876	1.847512	-0.294449	0.083109	9.31935	8.88952	-1.338052
192.899994	-0.28736	-1.267367	1.850366	-0.303044	0.082818	8.99269	8.77925	0.776643
193.0	-0.370229	-1.098295	1.84874	-0.319512	0.082322	8.87665	9.01102	2.686573
193.100006	-0.320406	-1.013648	1.841999	-0.34092	0.081333	9.06362	9.26817	4.07111
193.199997	-0.156547	-0.871702	1.830123	-0.362375	0.081278	9.23641	9.20543	4.49527
193.300003	0.066615	-0.837117	1.817121	-0.379843	0.081066	9.30288	9.20993	3.79142
193.399994	0.171206	-0.860816	1.805541	-0.390131	0.080827	8.91833	9.07579	1.880584
193.5	0.212472	-0.893737	1.796474	-0.391257	0.080252	8.79065	8.84348	-0.604278
193.600006	0.016694	-0.912303	1.789558	-0.38565	0.079346	7.74402	7.97817	-2.968008
193.699997	-0.117408	-0.897869	1.783699	-0.375032	0.078701	6.52759	6.67972	-4.332094
193.800003	-0.145487	-0.86566	1.778307	-0.362294	0.078216	5.56556	5.76923	-4.505729
193.899994	-0.124404	-0.866399	1.772943	-0.351714	0.078038	5.61942	5.96717	-3.740593
194.0	-0.016312	-0.900681	1.766394	-0.345639	0.078274	5.79606	6.04307	-2.263168
194.100006	0.026886	-0.915626	1.757255	-0.344546	0.078152	8.37151	8.82582	-0.346919
194.199997	-0.010608	-1.004336	1.746152	-0.347882	0.077904	9.06739	9.4432	1.370037
194.300003	-0.152948	-1.037137	1.734326	-0.352711	0.077095	8.22455	8.3247	2.184259
194.399994	-0.175341	-1.050037	1.725518	-0.354806	0.076096	9.97196	9.04143	1.812231
194.5	-0.170037	-1.058711	1.722235	-0.352954	0.075374	11.92544	11.38826	0.184643
194.600006	-0.107325	-1.191793	1.724741	-0.346108	0.075152	11.10941	10.86348	-1.982999
194.699997	0.031652	-1.363145	1.731243	-0.33626	0.07558	10.27261	10.22105	-3.759431
194.800003	0.123556	-1.518987	1.739389	-0.325399	0.076067	8.63844	9.62187	-4.58008
194.899994	0.110891	-1.520153	1.746669	-0.31732	0.076412	6.93902	7.49397	-4.315965
195.0	-0.025504	-1.467587	1.750474	-0.315992	0.076325	5.98085	6.50233	-2.833196
195.100006	-0.245486	-1.387534	1.748753	-0.323691	0.075597	5.31001	5.56711	-0.135863
195.199997	-0.41466	-1.314664	1.740794	-0.340074	0.074812	5.22095	4.99951	2.854194
195.300003	-0.377694	-1.314071	1.72708	-0.361646	0.074032	4.94605	5.12883	5.334885
195.399994	-0.219471	-1.375007	1.711153	-0.383026	0.073582	5.91744	5.67534	6.345068
195.5	-0.067249	-1.417931	1.695839	-0.399537	0.073408	7.32926	7.98888	5.584858
195.600006	0.030654	-1.336012	1.681417	-0.408501	0.072973	6.77963	8.34718	3.20998
195.699997	0.047914	-1.225699	1.666993	-0.408753	0.072152	7.09368	7.27012	0.0562
195.800003	0.008601	-1.153903	1.651649	-0.401073	0.071055	8.04923	8.59641	-2.905507
195.899994	0.043944	-1.121341	1.637272	-0.383753	0.070326	8.10589	8.39707	-5.028069
196.0	0.120729	-1.187633	1.628745	-0.359684	0.070078	7.08011	7.40586	-6.24772
196.100006	0.026282	-1.402499	1.632274	-0.332515	0.069626	6.94287	7.53582	-6.930327
196.199997	0.127829	-1.542848	1.645838	-0.305823	0.071349	6.11151	6.89607	-6.68983
196.300003	0.031943	-1.616275	1.669773	-0.285138	0.072716	6.18245	6.72564	-6.369002
196.399994	-0.118753	-1.658806	1.6971	-0.273197	0.073599	6.18499	6.8297	-5.30532
196.5	-0.302747	-1.697919	1.721171	-0.272048	0.074276	7.77695	7.4246	-2.963045
196.600006	-0.430391	-1.725353	1.736291	-0.285403	0.074143	8.15878	8.84712	0.954319
196.699997	-0.435016	-1.724312	1.74013	-0.31162	0.073645	7.43873	7.66001	5.504011
196.800003	-0.173749	-1.667805	1.732328	-0.346324	0.072906	8.21431	8.20074	9.416178
196.899994	0.094736	-1.580742	1.717656	-0.382924	0.07268	7.71793	9.21881	10.977979
197.0	0.392272	-1.47089	1.703686	-0.412166	0.072737	7.08965	8.08533	9.645454
197.100006	0.458128	-1.365886	1.694096	-0.42937	0.072628	6.81817	7.46774	5.692997
197.199997	0.410283	-1.307307	1.689087	-0.432157	0.07232	6.04627	6.48905	0.249908
197.300003	0.18708	-1.29384	1.68557	-0.422188	0.071782	5.25905	5.39411	-5.150913
197.399994	-0.05555	-1.241258	1.68315	-0.401564	0.071514	4.99947	4.73766	-8.993151
197.5	-0.198944	-1.216219	1.682051	-0.374286	0.0722	4.66948	5.21362	-10.253798
197.600006	-0.057788	-1.271338	1.68263	-0.34621	0.074098	5.06217	5.23342	-8.842203
197.699997	-0.078252	-1.319055	1.686309	-0.324285	0.075368	7.62895	7.68677	-6.222584
197.800003	-0.105526	-1.409333	1.691994	-0.310278	0.076431	7.10025	8.7101	-3.161151
197.899994	-0.19658	-1.476896	1.698417	-0.304873	0.076875	7.57745	7.70882	-0.249718
198.0	-0.345114	-1.47476	1.705014	-0.306868	0.077236	7.44766	8.10578	2.004755
198.100006	-0.359	-1.438448	1.711971	-0.314268	0.077087	8.59868	8.13243	3.253678
198.199997	-0.268156	-1.345805	1.720994	-0.323794	0.077161	10.11944	10.38977	3.133347
198.300003	-0.049491	-1.311372	1.732985	-0.33333	0.077355	8.84065	9.99988	1.939526
198.399994	0.142864	-1.353772	1.746842	-0.341299	0.077804	9.51079	10.40219	0.031208
198.5	0.230215	-1.423756	1.758991	-0.348378	0.078303	8.99715	10.20553	-1.742736
198.600006	0.144722	-1.53614	1.766282	-0.354935	0.078574	7.6293	7.96265	-2.631178
198.699997	0.010747	-1.591614	1.76565	-0.361716	0.078752	5.62468	5.88859	-1.9817
198.800003	-0.125617	-1.579478	1.756234	-0.371186	0.078702	4.44467	4.57611	0.010452
198.899994	-0.274481	-1.584168	1.739161	-0.382729	0.078541	3.43063	3.76026	2.548524
199.0	-0.293038	-1.574571	1.718067	-0.392471	0.07855	3.60088	3.91945	4.197677
199.100006	-0.184382	-1.685299	1.700546	-0.395865	0.079522	3.27824	3.89408	4.015273
199.199997	-0.048789	-1.859776	1.693437	-0.390412	0.081246	7.01705	6.17881	1.700049
199.300003	-0.013253	-1.972965	1.697756	-0.37806	0.082935	7.57377	8.99133	-1.686198
199.399994	-0.12645	-1.930199	1.709036	-0.361598	0.08414	7.65942	8.45145	-4.892364
199.5	-0.28043	-1.745524	1.72203	-0.343688	0.084885	6.89436	7.38156	-6.83357
199.600006	-0.43919	-1.523963	1.732923	-0.32898	0.084877	8.58581	8.5903	-6.840576
199.699997	-0.437607	-1.360108	1.740504	-0.320671	0.085187	11.42932	11.71327	-5.016166
199.800003	-0.283162	-1.200476	1.745403	-0.320547	0.085379	8.50567	9.22288	-2.178653
199.899994	-0.026322	-1.085754	1.748466	-0.327066	0.085881	8.16579	8.96296	0.838872
[truncated: 2,080 more rows]
