# Supplementary material for: Accurate time-series forecasting of floating platform motion via a reinforced fusion CNN–BiLSTM–attention model
Source: PLoS One. 2026 Feb 2;21(2):e0342081. doi: 10.1371/journal.pone.0342081 (PMC12863529; doi:10.1371/journal.pone.0342081)
Supplement: S1 Data — (ZIP) [file pone.0342081.s001.zip › S1 Dateset/Data for measured proportional model/data for dual-stage EWMA control limit/02_2.csv]

Time	Pitch	Yaw	Sway	Heave	Surge	Cable1	Cable2	Roll
0.1	-0.197227	-3.472321	1.073709	-0.348822	0.064877	5.31396	5.76655	-0.44873
0.2	-0.003671	-3.519684	1.073642	-0.349101	0.065159	5.28558	5.75745	-0.433367
0.3	0.154205	-3.538582	1.073742	-0.350019	0.065862	5.23794	5.76676	-0.382152
0.4	0.256648	-3.534592	1.07387	-0.350587	0.066499	5.23347	5.82768	-0.343028
0.5	0.257458	-3.572939	1.073875	-0.351234	0.066746	5.23085	5.74021	-0.297392
0.6	0.110433	-3.592909	1.074038	-0.351635	0.066628	5.21482	5.72223	-0.307743
0.7	-0.063	-3.605102	1.074406	-0.351429	0.066444	5.23435	5.69311	-0.304415
0.8	-0.199311	-3.638887	1.074786	-0.351202	0.066403	5.30844	5.67181	-0.352623
0.9	-0.25217	-3.677393	1.075076	-0.350869	0.066639	5.29425	5.6459	-0.386207
1.0	-0.182711	-3.703589	1.075618	-0.350707	0.067307	5.34426	5.80991	-0.429714
1.1	-0.014522	-3.733001	1.076332	-0.350964	0.068111	5.31378	5.80787	-0.463428
1.2	0.13837	-3.750644	1.077225	-0.351117	0.068918	5.24013	5.78689	-0.500937
1.3	0.204877	-3.728011	1.078147	-0.351417	0.069372	5.18977	5.85423	-0.528088
1.4	0.190405	-3.723459	1.079291	-0.351694	0.06948	5.21202	5.79353	-0.542715
1.5	0.107135	-3.712409	1.080356	-0.351721	0.069338	5.29635	5.83646	-0.538478
1.6	-0.028246	-3.717701	1.081403	-0.351751	0.069357	5.25423	5.68187	-0.518019
1.7	-0.137632	-3.716758	1.082675	-0.351642	0.06943	5.25729	5.65511	-0.468359
1.8	-0.158268	-3.69685	1.083825	-0.35102	0.069804	5.30993	5.7415	-0.404304
1.9	-0.071406	-3.676613	1.085248	-0.350413	0.07049	5.30546	5.74931	-0.394556
2.0	0.017671	-3.651374	1.086755	-0.349985	0.071075	5.289	5.76034	-0.375969
2.1	0.086759	-3.627678	1.088337	-0.349768	0.071822	5.23522	5.72694	-0.364544
2.2	0.123616	-3.5785	1.089957	-0.350188	0.072405	5.24731	5.83496	-0.369157
2.3	0.102374	-3.531706	1.09117	-0.350686	0.07269	5.24337	5.85358	-0.346771
2.4	-0.017963	-3.508459	1.092319	-0.351392	0.072964	5.21175	5.78839	-0.293398
2.5	-0.114878	-3.439323	1.093564	-0.351944	0.073201	5.27744	5.77961	-0.260591
2.6	-0.167874	-3.399667	1.095065	-0.351413	0.073721	5.30984	5.73529	-0.350564
2.7	-0.182085	-3.358712	1.096441	-0.351394	0.074191	5.36037	5.70028	-0.40735
2.8	-0.107338	-3.291105	1.098281	-0.350682	0.074724	5.31045	5.63744	-0.456869
2.9	-0.006248	-3.228437	1.100282	-0.35029	0.075312	5.30388	5.75531	-0.498885
3.0	0.06896	-3.166367	1.102002	-0.350273	0.075913	5.2939	5.91857	-0.531077
3.1	0.137058	-3.130927	1.10352	-0.350559	0.076428	5.19231	5.8933	-0.525798
3.2	0.133982	-3.089765	1.105203	-0.350954	0.077184	5.20729	5.88313	-0.494278
3.3	0.095483	-3.022734	1.106625	-0.351771	0.077593	5.24293	5.83399	-0.442651
3.4	-0.029466	-2.976353	1.108421	-0.351996	0.078255	5.32735	5.80306	-0.385144
3.5	-0.106736	-2.916651	1.110005	-0.352471	0.078489	5.41843	5.80873	-0.372011
3.6	-0.133188	-2.858972	1.111781	-0.352344	0.078922	5.3658	5.69161	-0.352502
3.7	-0.115555	-2.800334	1.113432	-0.352057	0.079126	5.29732	5.6535	-0.330772
3.8	-0.039064	-2.73394	1.115074	-0.351808	0.07963	5.26395	5.7035	-0.368247
3.9	0.059165	-2.674185	1.116526	-0.35131	0.080163	5.28024	5.81012	-0.363074
4.0	0.126844	-2.615745	1.118163	-0.350876	0.080833	5.23479	5.88431	-0.359833
4.1	0.175711	-2.600029	1.119792	-0.350661	0.081527	5.22796	5.88388	-0.37129
4.2	0.139485	-2.492455	1.121369	-0.350272	0.081959	5.38559	6.05806	-0.406517
4.3	0.066573	-2.425024	1.123287	-0.349788	0.082341	5.39829	5.90154	-0.456157
4.4	-0.041092	-2.391087	1.125349	-0.349933	0.082607	5.3658	5.74043	-0.484109
4.5	-0.096826	-2.351323	1.127302	-0.349831	0.082831	5.34785	5.65586	-0.514697
4.6	-0.140948	-2.262548	1.128875	-0.35032	0.083154	5.35021	5.67523	-0.518803
4.7	-0.131114	-2.208203	1.130348	-0.350632	0.083456	5.31185	5.75799	-0.442615
4.8	-0.073683	-2.153774	1.13161	-0.350913	0.083925	5.2326	5.78379	-0.382382
4.9	-0.009466	-2.07098	1.132503	-0.351308	0.084301	5.30642	5.98515	-0.323116
5.0	0.040138	-2.023051	1.133572	-0.351498	0.084607	5.37088	6.08418	-0.297774
5.1	0.076996	-2.017	1.134671	-0.35154	0.084984	5.32009	5.89812	-0.276457
5.2	0.08471	-2.013974	1.13585	-0.351723	0.085382	5.34154	5.77843	-0.274115
5.3	0.101575	-1.983971	1.136956	-0.351724	0.085644	5.37605	5.74064	-0.329808
5.4	0.061047	-1.954396	1.138163	-0.351781	0.086	5.37035	5.68861	-0.414402
5.5	0.016835	-1.969815	1.139693	-0.35164	0.086316	5.34338	5.70296	-0.461572
5.6	-0.034852	-1.929232	1.141218	-0.351164	0.086567	5.28584	5.65853	-0.552073
5.7	-0.121673	-1.890144	1.142674	-0.35099	0.086763	5.26938	5.67823	-0.599183
5.8	-0.120744	-1.867327	1.143836	-0.350826	0.086847	5.27892	5.77672	-0.559861
5.9	-0.114569	-1.85057	1.14509	-0.350771	0.086897	5.33559	5.86943	-0.5097
6.0	-0.066012	-1.820143	1.146164	-0.351333	0.086946	5.34373	5.77822	-0.428617
6.1	-0.012705	-1.777861	1.147036	-0.35157	0.087178	5.3651	5.80156	-0.40152
6.2	0.034538	-1.784531	1.147973	-0.351731	0.087307	5.38603	5.78785	-0.338139
6.3	0.070002	-1.769039	1.149175	-0.351576	0.087415	5.36852	5.69696	-0.340492
6.4	0.106015	-1.748919	1.150595	-0.350695	0.087704	5.36965	5.71185	-0.398106
6.5	0.065731	-1.74717	1.152077	-0.35022	0.087984	5.35827	5.68829	-0.421776
6.6	0.011736	-1.742008	1.1537	-0.349897	0.088169	5.32683	5.7536	-0.494429
6.7	-0.075767	-1.723357	1.155368	-0.349516	0.088383	5.35669	5.77479	-0.489162
6.8	-0.10956	-1.716047	1.156796	-0.349449	0.088603	5.32131	5.8007	-0.479849
6.9	-0.138559	-1.711782	1.157979	-0.34967	0.08844	5.30126	5.72919	-0.403466
7.0	-0.105991	-1.687192	1.159062	-0.350091	0.088419	5.35862	5.76869	-0.334541
7.1	-0.023962	-1.687891	1.159768	-0.350872	0.088563	5.33953	5.71035	-0.283688
7.2	0.073268	-1.661474	1.160804	-0.351195	0.088977	5.45618	6.0208	-0.299592
7.3	0.157413	-1.66901	1.161788	-0.351653	0.08949	5.55076	6.11726	-0.294514
7.4	0.187169	-1.675083	1.162797	-0.352029	0.08975	5.37535	5.67491	-0.33644
7.5	0.133861	-1.699097	1.164042	-0.352083	0.089943	5.44909	5.9798	-0.422905
7.6	0.051114	-1.699001	1.165159	-0.351931	0.089977	5.54883	6.20451	-0.453107
7.7	-0.060795	-1.698494	1.166014	-0.351819	0.09004	5.37683	5.81248	-0.487957
7.8	-0.05317	-1.739013	1.167087	-0.351717	0.090355	5.3905	5.82639	-0.465192
7.9	-0.047672	-1.745785	1.167914	-0.351883	0.090956	5.3545	5.79877	-0.43172
8.0	-0.001729	-1.740061	1.168522	-0.352029	0.091828	5.36808	5.7719	-0.40617
8.1	0.052921	-1.75195	1.169448	-0.352192	0.092685	5.38043	5.81676	-0.382175
8.2	0.041195	-1.784188	1.17058	-0.352552	0.093094	5.44593	5.99104	-0.356792
8.3	-0.024635	-1.771108	1.171376	-0.352776	0.093164	5.36379	5.81141	-0.383562
8.4	-0.115015	-1.752267	1.172038	-0.353062	0.092822	5.37254	5.73936	-0.405643
8.5	-0.180743	-1.743556	1.172791	-0.353341	0.092508	5.42973	5.78785	-0.40461
8.6	-0.189961	-1.747367	1.173374	-0.353409	0.092124	5.37386	5.67973	-0.386963
8.7	-0.170817	-1.74974	1.173684	-0.353639	0.091837	5.36344	5.71484	-0.386083
8.8	-0.070359	-1.774161	1.17435	-0.353456	0.091587	5.37929	5.71677	-0.400974
8.9	0.064932	-1.790594	1.175309	-0.353087	0.091503	5.38218	5.76805	-0.400929
9.0	0.16343	-1.780922	1.176016	-0.352758	0.091575	5.38875	5.77126	-0.456359
9.1	0.238754	-1.764511	1.176557	-0.352125	0.091601	5.36895	5.73711	-0.503014
9.2	0.206089	-1.763408	1.177418	-0.351529	0.091969	5.36195	5.83121	-0.501031
9.3	0.125433	-1.748351	1.178206	-0.351494	0.092052	5.42343	5.95229	-0.47552
9.4	-0.038883	-1.711998	1.178722	-0.351415	0.092039	5.69027	6.48263	-0.439446
9.5	-0.133447	-1.691541	1.179331	-0.351813	0.091715	5.51468	6.06523	-0.391499
9.6	-0.191195	-1.714072	1.18003	-0.352329	0.091726	5.44383	5.77126	-0.398048
9.7	-0.18084	-1.707282	1.180507	-0.352796	0.091729	5.44532	5.79984	-0.377061
9.8	-0.098181	-1.647362	1.181188	-0.353044	0.091724	5.37254	5.69343	-0.4365
9.9	0.011361	-1.601075	1.182134	-0.352992	0.091692	5.40503	5.77426	-0.480072
10.0	0.116932	-1.589904	1.183308	-0.352568	0.091637	5.37263	5.80841	-0.499975
10.1	0.137594	-1.542419	1.184237	-0.352368	0.091378	5.35301	5.86322	-0.532554
10.2	0.079394	-1.484779	1.185505	-0.351828	0.090963	5.37902	5.86461	-0.556276
10.3	0.013414	-1.458572	1.186875	-0.351388	0.090455	5.43297	5.86076	-0.558482
10.4	-0.078668	-1.420827	1.188328	-0.351083	0.08995	5.4983	5.86258	-0.548489
10.5	-0.141297	-1.374223	1.189673	-0.350969	0.089304	5.48771	5.78357	-0.508298
10.6	-0.137561	-1.321865	1.191064	-0.351085	0.088579	5.42597	5.77276	-0.465237
10.7	-0.096742	-1.269686	1.192373	-0.351247	0.088067	5.43131	5.82083	-0.421159
10.8	-0.004256	-1.247223	1.193466	-0.351634	0.087643	5.44085	5.97894	-0.40133
10.9	0.094634	-1.211527	1.194812	-0.352193	0.087468	5.39435	5.99093	-0.367117
11.0	0.165462	-1.1955	1.196429	-0.352412	0.087514	5.36869	5.80616	-0.357369
11.1	0.176114	-1.173705	1.197836	-0.352681	0.087509	5.39409	5.72394	-0.374801
11.2	0.155269	-1.194655	1.199397	-0.352541	0.087539	5.45101	5.81194	-0.400682
11.3	0.050482	-1.182492	1.200947	-0.352438	0.08748	5.45846	5.72608	-0.454959
11.4	-0.059274	-1.18786	1.202303	-0.352447	0.087336	5.64061	5.96717	-0.471965
11.5	-0.14841	-1.226145	1.20375	-0.352246	0.087055	5.57642	5.94619	-0.4511
11.6	-0.166742	-1.243511	1.205073	-0.351894	0.086939	5.53018	6.01299	-0.446955
11.7	-0.134958	-1.250355	1.206363	-0.351978	0.086693	5.44935	5.91461	-0.464421
11.8	-0.067451	-1.2544	1.207793	-0.351831	0.086376	5.37955	5.79556	-0.461791
11.9	0.012592	-1.274857	1.209169	-0.352009	0.085987	5.39847	5.98012	-0.454842
12.0	0.106309	-1.303341	1.210078	-0.352333	0.085703	5.35809	5.89823	-0.461664
12.1	0.184338	-1.365564	1.211303	-0.352595	0.085533	5.39321	5.76516	-0.451785
12.2	0.201327	-1.451227	1.212852	-0.353129	0.085446	5.47422	5.76505	-0.465606
12.3	0.146728	-1.537276	1.21446	-0.353309	0.085431	5.47606	5.71292	-0.456231
12.4	0.025266	-1.62152	1.215932	-0.353107	0.085229	5.48184	5.70938	-0.502721
12.5	-0.115039	-1.657002	1.217424	-0.352765	0.084797	5.50592	5.80455	-0.511326
12.6	-0.235551	-1.731984	1.218788	-0.352249	0.084174	5.43472	5.81633	-0.470125
12.7	-0.274825	-1.817121	1.219874	-0.351914	0.083437	5.40153	5.85669	-0.446178
12.8	-0.217739	-1.878689	1.220842	-0.351711	0.082809	5.39601	5.83603	-0.378845
12.9	-0.047852	-1.981117	1.22208	-0.351587	0.082562	5.4116	5.83474	-0.353405
13.0	0.099713	-2.09336	1.223524	-0.352025	0.082395	5.43779	5.85883	-0.37944
13.1	0.254297	-2.2227	1.225259	-0.35232	0.082627	5.46476	5.87264	-0.463386
13.2	0.306395	-2.292945	1.227119	-0.352629	0.08261	5.50619	5.99875	-0.545808
13.3	0.238065	-2.382145	1.228808	-0.35293	0.0826	5.55777	6.09906	-0.562042
13.4	0.051254	-2.444729	1.230053	-0.353307	0.082371	5.50268	5.85551	-0.525582
13.5	-0.166806	-2.521414	1.231296	-0.353359	0.081913	5.44252	5.8143	-0.478798
13.6	-0.357094	-2.593543	1.23236	-0.353379	0.081386	5.45995	5.93484	-0.43516
13.7	-0.402736	-2.688069	1.233278	-0.353028	0.080919	5.44199	5.97338	-0.413669
13.8	-0.298423	-2.795814	1.234543	-0.352508	0.080541	5.4039	5.9084	-0.428492
13.9	-0.091455	-2.88248	1.23648	-0.35176	0.080487	5.42929	5.91171	-0.491798
14.0	0.129681	-2.964215	1.238388	-0.351159	0.080431	5.48604	5.99222	-0.523417
14.1	0.312977	-3.011548	1.240116	-0.350224	0.080322	5.48149	5.84363	-0.559317
14.2	0.367943	-3.083672	1.241945	-0.349867	0.080135	5.42815	5.72887	-0.569451
14.3	0.255382	-3.143011	1.243808	-0.349564	0.079804	5.44234	5.82693	-0.531416
14.4	0.098901	-3.188343	1.245545	-0.349768	0.079283	5.43963	5.82425	-0.53187
14.5	-0.108672	-3.246837	1.246916	-0.350356	0.078737	5.47413	5.88506	-0.493696
14.6	-0.266477	-3.311116	1.248301	-0.351236	0.078346	5.49349	5.93377	-0.436946
14.7	-0.309929	-3.390988	1.249734	-0.352352	0.07786	5.45819	5.90219	-0.366985
14.8	-0.248587	-3.417053	1.250797	-0.353303	0.077344	5.45557	5.995	-0.3772
14.9	-0.129147	-3.412111	1.251716	-0.353884	0.07693	5.49147	6.00078	-0.437508
15.0	0.048229	-3.457498	1.253264	-0.354094	0.076647	5.40801	5.866	-0.447901
15.1	0.175989	-3.496136	1.254901	-0.353687	0.07642	5.45022	5.92638	-0.516916
15.2	0.259967	-3.539363	1.256595	-0.353129	0.07621	5.49068	5.90518	-0.551632
15.3	0.221412	-3.542189	1.258162	-0.35263	0.075875	5.50356	5.80937	-0.595697
15.4	0.076949	-3.543237	1.259716	-0.352302	0.075314	5.53237	5.87639	-0.589833
15.5	-0.042452	-3.555015	1.261223	-0.351842	0.074791	5.5752	5.98344	-0.576336
15.6	-0.153268	-3.524553	1.262484	-0.351871	0.074395	5.52151	5.74129	-0.544162
15.7	-0.203367	-3.476763	1.263744	-0.351795	0.074203	5.47221	5.82896	-0.486882
15.8	-0.189432	-3.444839	1.264825	-0.352159	0.074131	5.4483	5.89202	-0.478565
15.9	-0.105673	-3.440491	1.266	-0.352259	0.07439	5.39347	5.90593	-0.503807
16.0	-0.015255	-3.415275	1.26728	-0.352376	0.07442	5.40153	5.9403	-0.48279
16.1	0.031926	-3.407969	1.269016	-0.35217	0.07426	5.43726	5.96974	-0.49246
16.200001	0.071995	-3.381914	1.270919	-0.351385	0.073858	5.49322	5.90165	-0.54505
16.299999	0.029229	-3.343441	1.272941	-0.351158	0.073153	5.55321	5.74878	-0.583775
16.4	-0.036124	-3.316635	1.275265	-0.350932	0.072499	5.62511	5.78796	-0.597985
16.5	-0.043699	-3.274355	1.277232	-0.350478	0.071934	5.65042	5.80338	-0.611772
16.6	-0.007603	-3.206771	1.27856	-0.350305	0.071604	5.5709	5.7825	-0.603613
16.700001	0.058427	-3.205641	1.279981	-0.350161	0.071401	5.5054	5.95732	-0.494353
16.799999	0.111899	-3.224791	1.281574	-0.350017	0.071413	5.46362	6.04264	-0.379927
16.9	0.134901	-3.181236	1.282805	-0.350552	0.071318	5.4321	5.9449	-0.332736
17.0	0.09867	-3.104166	1.284043	-0.351016	0.071167	5.44532	5.9631	-0.310332
17.1	0.021427	-3.031071	1.285429	-0.351573	0.070888	5.47641	5.89159	-0.334063
17.200001	-0.052352	-3.006369	1.286574	-0.352211	0.070695	5.51696	5.822	-0.377507
17.299999	-0.131221	-2.951664	1.287539	-0.352944	0.070398	5.56845	5.83228	-0.421697
17.4	-0.149664	-2.884032	1.288516	-0.353423	0.070063	5.58001	5.81954	-0.483321
17.5	-0.162234	-2.83488	1.289621	-0.353746	0.069577	5.55786	5.81954	-0.549079
17.6	-0.08991	-2.78688	1.290878	-0.353363	0.069149	5.56793	5.82018	-0.582916
17.700001	-0.022048	-2.719559	1.291977	-0.35321	0.068469	5.566	5.91011	-0.619006
17.799999	0.116685	-2.640288	1.293162	-0.352273	0.068128	5.53255	5.92874	-0.638723
17.9	0.210491	-2.570885	1.294226	-0.351621	0.067886	5.48438	5.9525	-0.609573
18.0	0.244814	-2.537972	1.295115	-0.351297	0.067848	5.5145	5.97777	-0.548607
18.1	0.181028	-2.470938	1.295943	-0.351305	0.067797	5.52633	5.95057	-0.497282
18.200001	0.034292	-2.394327	1.297006	-0.351445	0.067579	5.52738	5.9312	-0.442147
18.299999	-0.104018	-2.325648	1.297638	-0.351929	0.067096	5.57914	5.9024	-0.405237
18.4	-0.225014	-2.235574	1.298098	-0.352067	0.066634	5.6252	5.95614	-0.422317
18.5	-0.274122	-2.187928	1.298619	-0.352276	0.066302	5.56127	5.87157	-0.370934
18.6	-0.227453	-2.129796	1.299214	-0.352199	0.065998	5.54025	5.95411	-0.374721
18.700001	-0.102467	-2.071352	1.299613	-0.351838	0.065767	5.60821	6.09777	-0.393768
18.799999	0.021222	-2.035275	1.300241	-0.351339	0.065564	5.554	6.04157	-0.482408
18.9	0.116947	-1.99938	1.30112	-0.350671	0.065366	5.53657	6.00967	-0.509425
19.0	0.158275	-1.913943	1.30163	-0.350056	0.065267	5.58115	5.97359	-0.532639
19.1	0.147724	-1.865936	1.301719	-0.350002	0.065007	5.61601	5.93505	-0.528081
19.200001	0.086511	-1.835136	1.301987	-0.350173	0.064931	5.6111	5.92906	-0.48867
19.299999	-0.022998	-1.805875	1.302352	-0.350723	0.064892	5.61504	6.00217	-0.490883
19.4	-0.127696	-1.772599	1.30225	-0.351411	0.064728	5.58071	6.01663	-0.472645
19.5	-0.181684	-1.737866	1.302455	-0.351517	0.064656	5.5286	5.98023	-0.495739
19.6	-0.184943	-1.707294	1.302803	-0.351614	0.064515	5.45224	5.99308	-0.507422
19.700001	-0.091902	-1.697376	1.303203	-0.351031	0.064558	5.50899	6.04136	-0.542392
19.799999	0.013944	-1.677616	1.303656	-0.350471	0.064749	5.53771	5.95518	-0.538783
19.9	0.133986	-1.681656	1.304038	-0.350058	0.06499	5.499	5.93098	-0.503324
20.0	0.195815	-1.742305	1.304429	-0.349786	0.065177	5.51573	5.92841	-0.486845
20.1	0.210116	-1.788556	1.304756	-0.349653	0.065311	5.59805	5.96385	-0.45411
20.200001	0.182983	-1.803113	1.304979	-0.34988	0.065398	5.6527	6.01202	-0.420848
20.299999	0.107211	-1.79971	1.305017	-0.350055	0.065706	5.60436	5.96942	-0.39389
20.4	0.054995	-1.805799	1.304853	-0.35056	0.066138	5.57668	5.97969	-0.413805
20.5	-0.023017	-1.819391	1.304942	-0.351101	0.06688	5.55645	6.00068	-0.412574
20.6	-0.069462	-1.852803	1.304757	-0.351509	0.067448	5.51696	6.08685	-0.424077
20.700001	-0.102952	-1.912313	1.304337	-0.351897	0.067926	5.43385	6.04007	-0.434909
20.799999	-0.107316	-2.001397	1.304048	-0.351829	0.068244	5.48937	6.1983	-0.475234
20.9	-0.090527	-2.099229	1.304303	-0.351516	0.068437	5.53596	6.09981	-0.489865
21.0	-0.055677	-2.171747	1.304458	-0.351204	0.068626	5.53833	5.96599	-0.544293
21.1	-0.01452	-2.214194	1.304161	-0.351088	0.068903	5.59105	5.995	-0.582289
21.200001	0.040741	-2.286104	1.30387	-0.351232	0.069253	5.61189	5.97894	-0.554009
21.299999	0.085456	-2.387263	1.30334	-0.35206	0.069649	5.57695	5.93612	-0.465683
21.4	0.117083	-2.481217	1.302384	-0.352781	0.070108	5.58159	6.00314	-0.374766
21.5	0.073768	-2.599781	1.301192	-0.353599	0.070647	5.58737	6.07658	-0.351449
21.6	0.043948	-2.699892	1.300131	-0.35385	0.070955	5.50943	6.07283	-0.316651
21.700001	-0.02353	-2.759952	1.299251	-0.353667	0.071457	5.49147	6.10548	-0.371727
21.799999	-0.076852	-2.798501	1.298399	-0.353476	0.071826	5.49165	6.04243	-0.427477
21.9	-0.087792	-2.861519	1.297673	-0.352488	0.072243	5.47256	5.97466	-0.476264
22.0	-0.072074	-2.948986	1.297091	-0.351652	0.072574	5.48569	6.00496	-0.551119
22.1	-0.007804	-3.054758	1.296725	-0.350626	0.073256	5.52913	5.99575	-0.611582
22.200001	0.056829	-3.145165	1.295691	-0.350026	0.073566	5.59578	5.99704	-0.604905
22.299999	0.071135	-3.197446	1.294798	-0.349454	0.074052	5.59455	5.98344	-0.585225
22.4	0.060802	-3.22976	1.294019	-0.349296	0.074166	5.59937	6.02883	-0.535158
22.5	0.03274	-3.245919	1.293153	-0.348863	0.074262	5.58737	6.07315	-0.468983
22.6	0.01309	-3.247753	1.291816	-0.349116	0.074241	5.54034	6.05495	-0.435256
22.700001	0.000755	-3.239373	1.290864	-0.34906	0.074443	5.50338	6.06427	-0.401834
22.799999	-0.029896	-3.235753	1.28989	-0.349607	0.074429	5.53535	6.14638	-0.392931
22.9	-0.00791	-3.246797	1.28894	-0.349666	0.074657	5.53955	6.0618	-0.390984
23.0	-0.028325	-3.221645	1.287939	-0.349796	0.074327	5.52501	6.00003	-0.392052
23.1	-0.051751	-3.197231	1.287056	-0.349949	0.07412	5.57388	6.05956	-0.357934
23.200001	-0.0458	-3.174944	1.285591	-0.350796	0.073633	5.55181	6.03204	-0.327756
23.299999	-0.021086	-3.102344	1.283445	-0.351639	0.0731	5.59639	6.12529	-0.280802
23.4	0.020232	-3.018355	1.281	-0.353055	0.072809	5.63948	6.23127	-0.223761
23.5	0.083263	-2.920081	1.27826	-0.354209	0.072345	5.61154	6.04832	-0.173982
23.6	0.118946	-2.816255	1.275514	-0.355325	0.072109	5.61312	6.02294	-0.139021
23.700001	0.120375	-2.715046	1.27215	-0.356133	0.071886	5.57029	5.96728	-0.182092
23.799999	0.054548	-2.625146	1.268923	-0.356352	0.071757	5.59761	6.0071	-0.269616
23.9	-0.003818	-2.553878	1.265798	-0.356302	0.071323	5.55891	5.95282	-0.294202
24.0	-0.091713	-2.452935	1.262505	-0.356203	0.071056	5.48841	5.96631	-0.412723
24.1	-0.156166	-2.329902	1.258888	-0.355445	0.070584	5.49384	5.97284	-0.477085
24.200001	-0.138751	-2.201177	1.255455	-0.354636	0.070198	5.56188	6.00903	-0.538802
24.299999	-0.141079	-2.036902	1.252372	-0.353303	0.070078	5.58124	6.07272	-0.554537
24.4	-0.041861	-1.907074	1.24958	-0.35164	0.070014	5.56828	5.95914	-0.63334
24.5	0.035843	-1.78361	1.247028	-0.350046	0.069768	5.61443	5.92445	-0.669405
24.6	0.103762	-1.641529	1.244931	-0.348464	0.069509	5.64841	5.98633	-0.645807
24.700001	0.108552	-1.501665	1.243081	-0.346966	0.069101	5.63843	6.01277	-0.680167
24.799999	0.084532	-1.42382	1.241337	-0.345893	0.068689	5.59411	5.98237	-0.623934
24.9	0.069664	-1.322989	1.239802	-0.344798	0.0684	5.58308	6.02605	-0.571309
25.0	0.024696	-1.243155	1.238669	-0.343835	0.068211	5.61618	6.0891	-0.528999
25.1	-0.032319	-1.163492	1.237715	-0.343112	0.068155	5.57852	6.06191	-0.511139
25.200001	-0.051141	-1.067553	1.236829	-0.342432	0.068178	5.52072	5.98055	-0.47745
25.299999	-0.060693	-1.016183	1.236025	-0.342472	0.068151	5.56609	5.93837	-0.406344
25.4	-0.049433	-0.931546	1.234958	-0.342575	0.068043	5.59954	5.93837	-0.340367
25.5	-0.052745	-0.870757	1.233295	-0.343823	0.067681	5.59823	5.96096	-0.199472
25.6	-0.009391	-0.849561	1.231342	-0.345774	0.067573	5.58255	5.94897	-0.091484
25.700001	-0.004725	-0.816908	1.228764	-0.348349	0.067091	5.5413	5.91418	0.023232
25.799999	0.021507	-0.804668	1.225636	-0.351406	0.066738	5.54638	5.96685	0.109898
25.9	0.074067	-0.803598	1.221717	-0.354785	0.066411	5.53719	5.93034	0.125275
26.0	0.080786	-0.789606	1.217289	-0.357718	0.066209	5.55751	5.94458	0.108625
26.1	0.097671	-0.789359	1.212381	-0.360499	0.066062	5.57012	5.97199	0.058932
26.200001	0.140873	-0.814411	1.207132	-0.362199	0.066305	5.52449	5.94062	-0.041127
26.299999	0.107614	-0.890999	1.201554	-0.363197	0.066465	5.50084	5.93944	-0.123556
26.4	0.05268	-0.959213	1.195967	-0.362982	0.066689	5.46406	5.9737	-0.256647
26.5	-0.031123	-1.008841	1.190483	-0.361837	0.066627	5.45723	5.98526	-0.428416
26.6	-0.141138	-1.035343	1.185394	-0.359709	0.066473	5.49051	5.9935	-0.554076
26.700001	-0.206975	-1.065886	1.180638	-0.357469	0.066061	5.51906	5.94544	-0.6991
26.799999	-0.189572	-1.089915	1.176718	-0.354227	0.065749	5.58605	6.05121	-0.804528
26.9	-0.154713	-1.154223	1.173225	-0.351347	0.065509	5.58089	6.08236	-0.875855
27.0	-0.037496	-1.228422	1.170588	-0.348073	0.065453	5.53482	5.9236	-0.888188
27.1	0.077032	-1.283765	1.16844	-0.345077	0.06513	5.50557	5.98462	-0.909578
27.200001	0.157372	-1.353611	1.167077	-0.342499	0.065136	5.42667	5.91568	-0.817685
27.299999	0.188397	-1.403051	1.166253	-0.340164	0.065049	5.41992	5.93602	-0.778611
27.4	0.173471	-1.471437	1.165969	-0.338456	0.065173	5.39128	5.91642	-0.672226
27.5	0.087029	-1.530354	1.166039	-0.337493	0.065347	5.42815	5.96578	-0.56815
27.6	-0.018382	-1.592061	1.166127	-0.33739	0.065497	5.44436	6.00239	-0.431598
27.700001	-0.104431	-1.648582	1.165867	-0.338195	0.065567	5.50286	6.06983	-0.258715
27.799999	-0.156112	-1.686877	1.165118	-0.340229	0.065702	5.47764	6.02551	-0.078219
27.9	-0.163141	-1.710145	1.163908	-0.342704	0.065762	5.4363	5.97488	0.103117
28.0	-0.106996	-1.751817	1.161818	-0.345997	0.065849	5.44077	6.03964	0.252404
28.1	-0.013654	-1.802305	1.159009	-0.349748	0.065933	5.3975	5.89469	0.35705
28.200001	0.087011	-1.871091	1.155188	-0.35396	0.065792	5.42614	5.97702	0.419946
28.299999	0.172932	-1.971885	1.150113	-0.358665	0.065872	5.37832	5.91717	0.470721
28.4	0.165729	-2.044059	1.143982	-0.363066	0.065654	5.3073	5.80145	0.459575
28.5	0.159254	-2.112778	1.13741	-0.366368	0.065724	5.34329	5.87596	0.354642
28.6	0.065745	-2.122936	1.130161	-0.368825	0.065526	5.36746	5.85658	0.17154
28.700001	-0.024152	-2.157824	1.123122	-0.369145	0.065314	5.37719	5.86632	-0.055739
28.799999	-0.111046	-2.17043	1.116237	-0.368305	0.064991	5.36852	5.85423	-0.330009
28.9	-0.117448	-2.21239	1.109787	-0.365704	0.064931	5.35678	5.90818	-0.629642
29.0	-0.072144	-2.299628	1.104353	-0.361879	0.065041	5.36633	5.95646	-0.899912
29.1	-0.019334	-2.379018	1.100116	-0.356858	0.065139	5.34023	5.96749	-1.125803
29.200001	0.05933	-2.438931	1.096828	-0.351265	0.065197	5.35993	5.92488	-1.301599
29.299999	0.09005	-2.479625	1.095167	-0.345164	0.065423	5.35748	5.90037	-1.369741
29.4	0.100824	-2.489123	1.094486	-0.339518	0.065731	5.38726	5.87275	-1.360216
29.5	0.047036	-2.465746	1.094894	-0.334221	0.06611	5.3891	5.83892	-1.255728
29.6	-0.018708	-2.470096	1.096028	-0.330566	0.066478	5.38349	5.86022	-1.045451
29.700001	-0.085007	-2.498542	1.097803	-0.328472	0.06691	5.37613	5.91835	-0.81123
29.799999	-0.107905	-2.579037	1.09985	-0.327967	0.067263	5.35748	5.89534	-0.513528
29.9	-0.129888	-2.603864	1.101768	-0.329652	0.067617	5.38183	5.93559	-0.210212
30.0	-0.123058	-2.628644	1.103294	-0.332435	0.068181	5.34154	5.9161	0.079595
30.1	-0.035957	-2.688129	1.103966	-0.336994	0.068757	5.31212	5.88153	0.381898
30.200001	0.020255	-2.70869	1.103422	-0.342769	0.069408	5.31238	5.8508	0.596225
30.299999	0.064714	-2.726344	1.101924	-0.348948	0.070068	5.33743	5.89972	0.749291
30.4	0.081211	-2.797487	1.099009	-0.355242	0.070523	5.34399	5.87756	0.799342
30.5	0.049425	-2.859282	1.094376	-0.361529	0.070758	5.33515	5.74921	0.806155
30.6	0.019774	-2.89177	1.088393	-0.366601	0.070812	5.36957	5.82789	0.69946
30.700001	-0.010254	-2.925833	1.081764	-0.370515	0.070773	5.33033	5.81044	0.591239
30.799999	0.009104	-2.965702	1.074259	-0.372849	0.070951	5.29994	5.74332	0.315715
30.9	0.054535	-2.990003	1.066985	-0.372717	0.071367	5.26018	5.76666	-0.048999
31.0	0.102275	-2.995702	1.060513	-0.371347	0.071987	5.24188	5.75199	-0.430141
31.1	0.140969	-2.993025	1.054843	-0.367894	0.072736	5.25064	5.78892	-0.843601
31.200001	0.137344	-2.983575	1.049906	-0.362642	0.073324	5.24635	5.81965	-1.19689
31.299999	0.025718	-2.948401	1.04629	-0.357102	0.073579	5.28716	5.83624	-1.433345
31.4	-0.094821	-2.890682	1.044153	-0.350589	0.073798	5.33436	5.80273	-1.531207
31.5	-0.162938	-2.887962	1.0434	-0.343989	0.073834	5.41099	5.88056	-1.532719
31.6	-0.212253	-2.84466	1.04399	-0.337953	0.074072	5.49498	5.97648	-1.502843
31.700001	-0.203125	-2.779646	1.045841	-0.332614	0.074318	5.41388	5.87189	-1.305123
31.799999	-0.138947	-2.76187	1.048547	-0.328727	0.074545	5.37473	5.85647	-1.045329
31.9	-0.045321	-2.701051	1.051659	-0.326652	0.074716	5.39277	5.91878	-0.704404
32.0	0.030376	-2.644893	1.054944	-0.326252	0.07486	5.39339	5.9495	-0.308101
32.099998	0.096782	-2.588435	1.057516	-0.328427	0.074966	5.33515	5.8478	0.103906
32.200001	0.138078	-2.5341	1.05908	-0.332438	0.075095	5.32569	5.84309	0.439072
32.299999	0.11696	-2.49515	1.05929	-0.338004	0.075177	5.34023	5.85326	0.766939
32.400002	0.048858	-2.448052	1.057891	-0.345134	0.075217	5.3186	5.77383	1.021791
32.5	-0.005872	-2.431857	1.054883	-0.352341	0.075119	5.32254	5.79738	1.136594
32.599998	-0.072958	-2.35164	1.050527	-0.359459	0.074956	5.32394	5.74621	1.077443
32.700001	-0.093058	-2.277821	1.045101	-0.365476	0.074803	5.32079	5.7582	0.911849
32.799999	-0.050849	-2.21446	1.038901	-0.369479	0.074748	5.28085	5.73058	0.611971
32.900002	0.070509	-2.157591	1.032264	-0.371398	0.074902	5.22962	5.70542	0.202863
33.0	0.163067	-2.10423	1.025921	-0.371218	0.075262	5.20063	5.6823	-0.252414
33.099998	0.182421	-2.057388	1.019913	-0.368645	0.075566	5.15938	5.67331	-0.639708
33.200001	0.145402	-1.988961	1.014475	-0.364793	0.07579	5.20159	5.7188	-1.041946
33.299999	0.04538	-1.866801	1.010291	-0.359351	0.07575	5.26885	5.77875	-1.275804
33.400002	-0.039621	-1.767859	1.007217	-0.353316	0.075736	5.33716	5.81323	-1.425693
33.5	-0.165546	-1.663641	1.005485	-0.347231	0.075602	5.34347	5.84266	-1.468377
33.599998	-0.210398	-1.579842	1.004974	-0.341422	0.075106	5.33979	5.81258	-1.409472
33.700001	-0.176607	-1.523101	1.005946	-0.336532	0.074958	5.35993	5.84181	-1.295177
33.799999	-0.077929	-1.489886	1.007703	-0.333197	0.07477	5.32867	5.86964	-1.038197
33.900002	0.029745	-1.436708	1.009972	-0.331529	0.074886	5.33024	5.91107	-0.709834
34.0	0.146058	-1.390551	1.011849	-0.332042	0.074928	5.41283	6.0542	-0.310104
34.099998	0.177562	-1.363942	1.013019	-0.334168	0.074907	5.40372	5.82993	0.123361
34.200001	0.086742	-1.308133	1.013225	-0.338259	0.074692	5.3778	5.76826	0.548292
34.299999	0.015219	-1.273679	1.012267	-0.343691	0.074323	5.3933	5.88495	0.84151
34.400002	-0.096905	-1.223431	1.010015	-0.349694	0.073984	5.41738	5.86301	1.010333
34.5	-0.090147	-1.190761	1.006556	-0.355766	0.073812	5.40591	5.85112	1.045825
34.599998	-0.054696	-1.158823	1.001937	-0.361601	0.073858	5.35065	5.8554	0.940994
34.700001	0.025967	-1.128181	0.996409	-0.365698	0.073922	5.26693	5.77726	0.686018
34.799999	0.123032	-1.143166	0.990581	-0.368345	0.073938	5.29609	5.87296	0.333713
34.900002	0.123104	-1.115729	0.984681	-0.368564	0.073859	5.23531	5.79909	-0.065087
35.0	0.126577	-1.100369	0.979516	-0.366316	0.073696	5.12523	5.64783	-0.583798
35.099998	0.071402	-1.060237	0.975457	-0.362231	0.073559	5.12304	5.65275	-1.013662
35.200001	0.003453	-1.015318	0.972827	-0.356311	0.073605	5.16551	5.73208	-1.354516
35.299999	-0.007065	-0.976459	0.971894	-0.349529	0.073618	5.2319	5.70885	-1.624061
35.400002	-0.045803	-0.935438	0.972167	-0.34342	0.073586	5.28637	5.74203	-1.753203
35.5	-0.060338	-0.926558	0.973642	-0.337772	0.073471	5.31115	5.74021	-1.662607
35.599998	-0.095672	-0.899913	0.975951	-0.33376	0.073294	5.30581	5.81033	-1.400849
35.700001	-0.086474	-0.910371	0.978789	-0.331718	0.073127	5.29662	5.82532	-1.047627
35.799999	-0.090276	-0.89713	0.981953	-0.331597	0.072795	5.28838	5.7855	-0.583159
35.900002	-0.0452	-0.907378	0.984678	-0.333788	0.072609	5.33243	5.94404	-0.086101
36.0	-0.023735	-0.883751	0.986267	-0.338189	0.072267	5.29907	5.8902	0.402061
36.099998	0.029743	-0.889306	0.986627	-0.343826	0.072036	5.27069	5.7536	0.805363
36.200001	0.034622	-0.903846	0.98556	-0.351173	0.071849	5.34426	5.78164	1.060932
36.299999	0.071131	-0.941601	0.983338	-0.358112	0.071961	5.37561	5.81526	1.18002
36.400002	0.090374	-0.981634	0.979644	-0.36469	0.072014	5.3475	5.71913	1.14268
36.5	0.073373	-1.029176	0.974755	-0.370184	0.072123	5.28514	5.66699	0.882089
36.599998	0.017124	-1.082636	0.969622	-0.373237	0.072156	5.24766	5.67181	0.559061
36.700001	-0.024527	-1.141774	0.964354	-0.373778	0.072071	5.16937	5.70628	0.060634
36.799999	-0.081941	-1.182119	0.959443	-0.372074	0.072012	5.10605	5.69472	-0.462186
36.900002	-0.114286	-1.248003	0.956088	-0.367309	0.072226	5.0733	5.62941	-0.957178
37.0	-0.073277	-1.285451	0.954101	-0.361096	0.072325	5.10439	5.5898	-1.468769
37.099998	-0.05518	-1.338616	0.954184	-0.353192	0.072482	5.14397	5.55244	-1.880662
37.200001	0.021388	-1.417774	0.956432	-0.34436	0.072664	5.13495	5.50181	-2.117833
37.299999	0.057577	-1.478648	0.9604	-0.336226	0.072738	5.17208	5.59269	-2.174325
37.400002	0.111636	-1.57861	0.966001	-0.328962	0.073134	5.23155	5.69515	-2.038197
37.5	0.107452	-1.663045	0.972667	-0.32403	0.073612	5.19555	5.65618	-1.701317
37.599998	0.125796	-1.779513	0.979713	-0.321818	0.07432	5.27131	5.82393	-1.154741
37.700001	0.101093	-1.851088	0.986456	-0.322572	0.075082	5.30695	5.89651	-0.523876
37.799999	0.010876	-1.948442	0.992379	-0.326872	0.075765	5.33918	5.88153	0.208523
37.900002	-0.097783	-2.041196	0.996471	-0.33397	0.076126	5.33935	5.83517	0.90694
38.0	-0.176351	-2.136907	0.998448	-0.34315	0.076646	5.26447	5.72533	1.459258
38.099998	-0.201096	-2.209283	0.998366	-0.353816	0.076863	5.27866	5.79792	1.803256
38.200001	-0.130515	-2.301818	0.996073	-0.36406	0.077364	5.23663	5.78282	1.874917
38.299999	-0.007418	-2.374606	0.991263	-0.373464	0.077734	5.23233	5.73422	1.721145
38.400002	0.141595	-2.450728	0.984828	-0.380789	0.078436	5.22542	5.72373	1.369124
38.5	0.269886	-2.547618	0.977583	-0.384964	0.078982	5.20886	5.74043	0.87947
38.599998	0.239122	-2.646929	0.970188	-0.385856	0.079627	5.13118	5.58167	0.293272
38.700001	0.153024	-2.726531	0.963404	-0.383458	0.079925	5.08678	5.54206	-0.430795
38.799999	-0.038283	-2.713358	0.958121	-0.377305	0.080072	5.10018	5.54763	-1.129409
38.900002	-0.20419	-2.715013	0.955013	-0.368469	0.080359	5.07391	5.58552	-1.763229
39.0	-0.316064	-2.701265	0.954407	-0.357904	0.080613	5.10412	5.67149	-2.303066
39.099998	-0.314855	-2.703341	0.956649	-0.346262	0.081178	5.13968	5.72865	-2.619499
39.200001	-0.187193	-2.738132	0.961469	-0.335339	0.081898	5.25607	5.95914	-2.75328
39.299999	-0.037178	-2.773411	0.968284	-0.325773	0.082766	5.39418	6.11383	-2.664375
39.400002	0.087836	-2.825155	0.976981	-0.318646	0.083529	5.38332	6.01684	-2.236255
39.5	0.169307	-2.851732	0.986294	-0.314871	0.083951	5.3418	5.88923	-1.618963
39.599998	0.1185	-2.89501	0.995438	-0.314731	0.084221	5.38568	5.84994	-0.814369
39.700001	0.063827	-2.947913	1.003937	-0.318697	0.084324	5.43455	5.90069	0.09276
39.799999	0.010868	-2.986215	1.010876	-0.326268	0.084357	5.35477	5.90208	0.962704
39.900002	-0.004186	-3.051665	1.015455	-0.336211	0.084681	5.34469	5.86739	1.640057
40.0	0.040261	-3.181494	1.01798	-0.348005	0.085515	5.34417	5.83528	2.024249
40.099998	0.112716	-3.307467	1.018177	-0.360116	0.086363	5.34137	5.76055	2.11784
40.200001	0.161945	-3.425071	1.015752	-0.371031	0.087207	5.2749	5.75595	1.899207
40.299999	0.181624	-3.510266	1.010804	-0.380092	0.087884	5.21902	5.74118	1.550622
40.400002	0.128925	-3.552988	1.004589	-0.385704	0.088432	5.18443	5.68776	1.04827
40.5	0.028465	-3.569906	0.997451	-0.387723	0.088606	5.07295	5.55523	0.49477
40.599998	-0.049298	-3.529345	0.990304	-0.385709	0.088833	5.05245	5.61582	-0.213166
40.700001	-0.105644	-3.548062	0.985259	-0.380117	0.089104	5.12032	5.6398	-0.917639
40.799999	-0.144771	-3.550651	0.982486	-0.371898	0.089491	5.07584	5.48189	-1.63732
40.900002	-0.14645	-3.539332	0.982386	-0.361873	0.089879	5.16595	5.65372	-2.248092
41.0	-0.083957	-3.511969	0.984805	-0.350649	0.090515	5.21403	5.74889	-2.656106
41.099998	-0.006241	-3.481293	0.989778	-0.339967	0.0909	5.17016	5.73144	-2.847041
41.200001	0.03423	-3.436959	0.996908	-0.330122	0.091187	5.19809	5.73872	-2.728446
41.299999	0.046135	-3.387275	1.005208	-0.322768	0.091355	5.27332	5.91418	-2.319608
41.400002	0.04342	-3.372042	1.013947	-0.318696	0.091461	5.31965	5.92274	-1.650973
41.5	0.055851	-3.376382	1.022771	-0.317867	0.091572	5.36843	5.89908	-0.754372
41.599998	0.02013	-3.340728	1.030591	-0.320865	0.09167	5.45504	5.8826	0.156993
41.700001	0.001084	-3.344828	1.037194	-0.327165	0.091915	5.57064	5.94779	1.040466
41.799999	0.065821	-3.294809	1.041906	-0.335338	0.092328	5.55724	5.93355	1.603798
41.900002	0.086858	-3.244124	1.044602	-0.34579	0.092697	5.53684	5.91814	1.867711
42.0	0.143169	-3.222477	1.045114	-0.356337	0.093265	5.46091	5.87093	1.866608
42.099998	0.143993	-3.232828	1.043175	-0.366083	0.093683	5.37421	5.82736	1.617346
42.200001	0.116186	-3.252942	1.0393	-0.374184	0.094149	5.29259	5.82179	1.287824
42.299999	0.066855	-3.195473	1.033833	-0.378707	0.094505	5.32858	5.95646	0.823555
42.400002	-0.009448	-3.173737	1.028385	-0.379894	0.094626	5.22034	5.62706	0.263069
42.5	-0.122869	-3.102726	1.023536	-0.377681	0.094569	5.14239	5.44507	-0.373547
42.599998	-0.135906	-3.01076	1.020433	-0.371922	0.094635	5.06892	5.35118	-1.057955
42.700001	-0.154877	-2.911833	1.019127	-0.364242	0.094588	5.1022	5.44496	-1.661805
42.799999	-0.113576	-2.809053	1.019971	-0.35525	0.094444	5.08888	5.50834	-2.188942
42.900002	-0.060902	-2.713134	1.023055	-0.345521	0.094096	5.02119	5.47601	-2.459291
43.0	-0.05501	-2.618481	1.028036	-0.337103	0.093791	5.07785	5.54249	-2.539558
43.099998	0.026824	-2.551554	1.034672	-0.329973	0.093453	5.15553	5.6004	-2.349035
43.200001	0.093679	-2.486488	1.042166	-0.325186	0.093259	5.33252	5.8052	-1.852413
43.299999	0.127685	-2.363012	1.049806	-0.323723	0.092942	5.45057	5.92745	-1.201356
43.400002	0.163163	-2.274504	1.057207	-0.325127	0.092933	5.45881	5.7688	-0.413766
43.5	0.157325	-2.17931	1.063402	-0.329621	0.093133	5.48701	5.79342	0.387847
43.599998	0.12511	-2.101516	1.067932	-0.336717	0.09336	5.61583	6.01962	1.054971
43.700001	0.081123	-2.061383	1.070685	-0.34523	0.093223	5.61338	6.04007	1.521014
43.799999	0.005637	-2.023609	1.071449	-0.354467	0.093456	5.49953	5.90015	1.703699
43.900002	-0.067756	-1.985446	1.069971	-0.363234	0.093342	5.4419	5.77276	1.62628
44.0	-0.087007	-1.981469	1.067039	-0.370337	0.093329	5.43367	5.75156	1.372088
44.099998	-0.082682	-2.001341	1.063014	-0.375606	0.093358	5.41633	5.73165	0.951478
44.200001	-0.042315	-1.973596	1.058273	-0.377714	0.093308	5.3665	5.71174	0.379591
44.299999	0.010918	-1.945167	1.053931	-0.376508	0.093148	5.25265	5.64012	-0.204412
44.400002	0.008253	-1.91912	1.050732	-0.372572	0.09288	5.21456	5.54227	-0.898913
44.5	0.043105	-1.924504	1.049422	-0.365428	0.092515	5.12041	5.40107	-1.509526
44.599998	0.011676	-1.862712	1.050217	-0.357124	0.092412	5.08319	5.37441	-2.05424
44.700001	-0.009225	-1.831143	1.053357	-0.348146	0.092145	5.06857	5.47665	-2.422849
44.799999	-0.066236	-1.754393	1.058529	-0.339062	0.092024	5.0549	5.59387	-2.54869
44.900002	-0.110148	-1.699579	1.065301	-0.331717	0.091738	5.1466	5.56154	-2.45576
45.0	-0.150282	-1.66574	1.073115	-0.326155	0.091339	5.2756	5.60672	-2.104076
45.099998	-0.173448	-1.671943	1.08152	-0.32325	0.090634	5.45136	5.77533	-1.51102
45.200001	-0.145699	-1.674426	1.089818	-0.323735	0.089895	5.54498	5.94683	-0.800308
45.299999	-0.053624	-1.692924	1.097561	-0.326635	0.089208	5.49165	5.78571	-0.014942
45.400002	0.089419	-1.689331	1.104207	-0.332521	0.088752	5.49095	5.85637	0.677372
45.5	0.208164	-1.675454	1.109248	-0.340549	0.088704	5.49436	5.83656	1.210185
45.599998	0.289832	-1.670507	1.112525	-0.349249	0.088793	5.60506	6.03001	1.458424
45.700001	0.301139	-1.675074	1.113711	-0.35853	0.088854	5.60655	6.10248	1.511617
45.799999	0.170036	-1.707637	1.112691	-0.366761	0.088848	5.41476	5.72555	1.353667
45.900002	0.097434	-1.770881	1.110117	-0.372626	0.088634	5.44812	5.77886	1.12794
46.0	-0.095995	-1.793106	1.105946	-0.377178	0.088051	5.36475	5.72116	0.745311
46.099998	-0.189007	-1.810229	1.101596	-0.378361	0.087483	5.27183	5.63445	0.226986
46.200001	-0.278678	-1.796575	1.098117	-0.37693	0.086905	5.19214	5.59997	-0.380345
46.299999	-0.265771	-1.754198	1.096068	-0.37304	0.086295	5.17313	5.55726	-1.031207
46.400002	-0.135463	-1.713659	1.095648	-0.366811	0.085812	5.16735	5.6019	-1.656226
46.5	0.028361	-1.682363	1.097274	-0.35911	0.085341	5.17217	5.66249	-2.089306
46.599998	0.136747	-1.649374	1.100746	-0.350632	0.084853	5.12943	5.55266	-2.404876
46.700001	0.243199	-1.632935	1.105975	-0.341813	0.084278	5.19231	5.53606	-2.491121
46.799999	0.227208	-1.627013	1.112648	-0.334264	0.083833	5.28111	5.59098	-2.305771
46.900002	0.1443	-1.650687	1.120491	-0.328483	0.083378	5.45163	5.79524	-1.913413
47.0	0.012734	-1.658279	1.128978	-0.324905	0.082796	5.52563	5.92124	-1.345597
47.099998	-0.110824	-1.676694	1.137633	-0.324513	0.082337	5.55532	6.04296	-0.710985
47.200001	-0.203593	-1.714099	1.146147	-0.326129	0.081986	5.57625	6.09627	-0.085373
47.299999	-0.158898	-1.727524	1.153814	-0.330402	0.081514	5.57747	6.02562	0.436737
47.400002	-0.115702	-1.716392	1.160587	-0.336362	0.081325	5.5498	6.0086	0.790141
47.5	-0.008025	-1.738749	1.165876	-0.343434	0.081257	5.55453	6.14563	1.014189
47.599998	0.09202	-1.775083	1.169369	-0.351289	0.08127	5.51433	6.045	1.050811
47.700001	0.155022	-1.81932	1.170929	-0.359108	0.081063	5.51197	6.0011	1.020602
47.799999	0.13025	-1.895999	1.170776	-0.366271	0.080688	5.48753	5.94683	0.912148
47.900002	0.043387	-1.941439	1.168825	-0.372712	0.079979	5.38305	5.65554	0.707633
48.0	-0.061323	-1.979066	1.16605	-0.376726	0.079204	5.29968	5.60554	0.402257
48.099998	-0.16837	-1.977541	1.162867	-0.379022	0.078438	5.25414	5.60865	0.033037
48.200001	-0.158107	-1.976762	1.159735	-0.379233	0.077665	5.22839	5.66538	-0.425809
48.299999	-0.112701	-1.958598	1.15716	-0.376654	0.07731	5.14397	5.63123	-0.871182
48.400002	0.000769	-1.951043	1.155548	-0.372247	0.077066	5.17331	5.76601	-1.265026
48.5	0.087034	-1.971882	1.155136	-0.366205	0.076956	5.18259	5.74525	-1.601401
48.599998	0.139429	-2.000016	1.156067	-0.358672	0.076791	5.17821	5.68744	-1.855267
48.700001	0.095378	-2.060174	1.159049	-0.350616	0.076605	5.32604	5.73722	-1.991793
48.799999	-0.006816	-2.091475	1.164044	-0.342418	0.076182	5.45171	5.90144	-2.012436
48.900002	-0.1165	-2.098215	1.171031	-0.334776	0.075615	5.5174	5.89555	-1.977314
49.0	-0.203302	-2.11495	1.179411	-0.328861	0.07509	5.57485	5.93152	-1.811499
49.099998	-0.2177	-2.141479	1.189122	-0.3244	0.074972	5.55742	5.93098	-1.521056
49.200001	-0.111016	-2.206355	1.199301	-0.322632	0.074932	5.56836	5.90262	-1.146475
49.299999	-0.019354	-2.267764	1.209154	-0.323532	0.075028	5.51792	5.94447	-0.659204
49.400002	0.083194	-2.362548	1.218336	-0.326426	0.075004	5.46152	6.03151	-0.108239
49.5	0.133833	-2.439011	1.226227	-0.331917	0.074923	5.48464	5.98601	0.418256
49.599998	0.136863	-2.504977	1.23269	-0.339108	0.074688	5.43647	5.93998	0.871955
49.700001	0.118865	-2.593586	1.237061	-0.347351	0.074289	5.43612	5.9267	1.273028
49.799999	0.093405	-2.663645	1.239193	-0.35639	0.07421	5.42395	5.84513	1.403324
49.900002	0.067642	-2.691023	1.238989	-0.365201	0.074152	5.38971	5.76751	1.351135
50.0	0.065946	-2.734719	1.23682	-0.373018	0.074303	5.36125	5.68647	1.180735
50.099998	0.067324	-2.814309	1.232969	-0.379383	0.074379	5.36589	5.7294	0.893296
50.200001	0.087497	-2.863372	1.228425	-0.382621	0.074642	5.32403	5.81258	0.433336
50.299999	0.074546	-2.85784	1.224065	-0.383298	0.074649	5.29145	5.83121	-0.141125
50.400002	0.036537	-2.840185	1.220865	-0.380611	0.074782	5.25791	5.8917	-0.819224
50.5	-0.055742	-2.829254	1.218793	-0.374939	0.074684	5.19406	5.77736	-1.454601
50.599998	-0.186755	-2.830121	1.218721	-0.367294	0.074563	5.25773	5.77843	-1.978064
50.700001	-0.232255	-2.794153	1.22037	-0.358277	0.074159	5.37263	5.85273	-2.366473
50.799999	-0.216519	-2.78185	1.224215	-0.348559	0.074009	5.43245	5.79599	-2.532104
50.900002	-0.173339	-2.79676	1.229871	-0.340104	0.073715	5.51205	5.83817	-2.47349
51.0	-0.064613	-2.782657	1.237174	-0.33236	0.073753	5.60164	6.0875	-2.251617
51.099998	0.044564	-2.800214	1.245504	-0.32697	0.073743	5.52983	6.08964	-1.786457
51.200001	0.128872	-2.822945	1.254406	-0.324163	0.073732	5.48893	6.07155	-1.25976
51.299999	0.149141	-2.865034	1.263157	-0.323863	0.073535	5.49944	6.09124	-0.607109
51.400002	0.146009	-2.876931	1.271454	-0.32576	0.073566	5.50338	6.16522	0.004533
51.5	0.085147	-2.907244	1.278933	-0.33015	0.073645	5.50899	6.09231	0.486478
51.599998	0.039321	-2.948265	1.285225	-0.335583	0.073821	5.53885	6.04596	0.868611
51.700001	0.028131	-2.989539	1.290104	-0.3424	0.074122	5.57511	5.97134	0.955762
51.799999	-0.005353	-3.011444	1.293648	-0.349079	0.074371	5.6379	5.98537	0.927859
51.900002	-0.037225	-3.005701	1.295896	-0.355512	0.07475	5.535	6.00389	0.759689
52.0	-0.048647	-3.01753	1.296805	-0.361035	0.074978	5.46783	5.93152	0.5088
52.099998	-0.026888	-3.005035	1.296582	-0.365344	0.074967	5.4278	5.98569	0.252555
52.200001	-0.02211	-2.968384	1.295311	-0.368711	0.074812	5.37902	5.89737	-0.032454
52.299999	0.015261	-2.940404	1.29321	-0.370737	0.074628	5.34084	5.84566	-0.279642
52.400002	-0.000852	-2.891129	1.290989	-0.371362	0.074323	5.43017	5.78892	-0.552958
52.5	0.018447	-2.810727	1.288606	-0.370794	0.074142	5.43122	5.80905	-0.761532
52.599998	-0.003825	-2.732229	1.286594	-0.369134	0.07396	5.33375	5.87392	-0.988771
52.700001	-0.040049	-2.659287	1.285359	-0.366415	0.073573	5.36729	5.83913	-1.130864
52.799999	-0.072954	-2.603141	1.284717	-0.363082	0.073247	5.37771	5.83742	-1.233195
52.900002	-0.049544	-2.552399	1.284918	-0.35857	0.073071	5.4758	5.95903	-1.297286
53.0	-0.045318	-2.49772	1.285991	-0.353696	0.072912	5.55155	6.10473	-1.26087
53.099998	-0.029398	-2.443689	1.288091	-0.348674	0.072777	5.64132	6.16115	-1.256043
53.200001	-0.012977	-2.412269	1.291276	-0.343849	0.072891	5.65629	6.13449	-1.178674
53.299999	0.012678	-2.381852	1.295656	-0.339995	0.072767	5.66155	6.14017	-1.099149
53.400002	0.017842	-2.354982	1.300963	-0.337095	0.072719	5.79965	6.31584	-1.031079
53.5	0.035823	-2.324837	1.306589	-0.335173	0.072923	5.78993	6.19626	-0.889173
53.599998	0.057858	-2.325553	1.312616	-0.334576	0.073196	5.75315	6.12775	-0.775841
53.700001	0.070231	-2.323993	1.318865	-0.334926	0.073625	5.7549	6.19102	-0.589047
53.799999	0.055605	-2.298117	1.324568	-0.336414	0.073975	5.72119	6.15719	-0.411662
53.900002	0.009192	-2.295144	1.329666	-0.338968	0.074291	5.64876	6.14509	-0.229537
54.0	-0.006703	-2.280767	1.333938	-0.342286	0.074352	5.58684	6.08289	-0.039922
54.099998	-0.031163	-2.26502	1.337544	-0.346029	0.074356	5.54883	5.995	0.129042
54.200001	-0.067027	-2.252296	1.339963	-0.350342	0.074525	5.53745	6.04874	0.231704
54.299999	-0.016138	-2.248831	1.341702	-0.354107	0.074723	5.50811	6.13385	0.220271
54.400002	0.027008	-2.23958	1.343055	-0.357613	0.074884	5.49909	6.08139	0.123935
54.5	0.044426	-2.230968	1.343862	-0.360661	0.074857	5.48937	5.97316	0.010623
54.599998	0.086111	-2.246027	1.344062	-0.362695	0.074955	5.54069	6.04253	-0.142399
54.700001	0.068639	-2.238452	1.34355	-0.365056	0.075095	5.56565	6.05741	-0.26107
54.799999	0.031585	-2.20431	1.34246	-0.366499	0.075144	5.54463	5.98398	-0.368673
54.900002	-0.020833	-2.170307	1.340707	-0.367712	0.075205	5.60707	6.08578	-0.362158
55.0	-0.07218	-2.170978	1.338194	-0.368667	0.07522	5.61233	6.09981	-0.36352
55.099998	-0.121726	-2.112884	1.335383	-0.368594	0.075221	5.63729	6.17785	-0.414543
55.200001	-0.160566	-2.066911	1.332732	-0.367362	0.075112	5.59455	6.13342	-0.454079
55.299999	-0.141789	-2.036154	1.330472	-0.364976	0.07506	5.59639	6.09595	-0.584264
55.400002	-0.080472	-2.048306	1.328591	-0.361336	0.075094	5.65892	6.16736	-0.749342
55.5	0.024399	-2.032297	1.327732	-0.356279	0.075491	5.7006	6.24979	-0.956785
55.599998	0.05397	-2.013951	1.328647	-0.349973	0.075794	5.70236	6.20622	-1.214502
55.700001	0.111328	-2.015486	1.331008	-0.342795	0.076246	5.73923	6.20665	-1.509835
55.799999	0.036183	-1.9888	1.335482	-0.335264	0.076531	5.70892	6.20022	-1.816676
55.900002	-0.046283	-1.944016	1.34219	-0.328036	0.076564	5.66566	6.19723	-2.030514
56.0	-0.14759	-1.926913	1.350819	-0.321925	0.076576	5.72889	6.16575	-2.123614
56.099998	-0.155403	-1.890092	1.360328	-0.318021	0.076614	5.68983	6.1315	-2.029858
56.200001	-0.099763	-1.868179	1.370471	-0.316699	0.07704	5.67127	6.19637	-1.647956
56.299999	-0.015109	-1.846681	1.379437	-0.319219	0.077509	5.70849	6.20461	-0.987199
56.400002	0.109019	-1.833076	1.386557	-0.325508	0.078133	5.68615	6.15794	-0.043424
56.5	0.205238	-1.82951	1.390861	-0.335643	0.078614	5.62494	6.0891	0.995036
56.599998	0.179183	-1.836717	1.392059	-0.349184	0.078814	5.64648	6.12839	1.933951
56.700001	0.111326	-1.860821	1.389637	-0.364492	0.078694	5.66698	6.09071	2.62371
56.799999	0.049152	-1.912223	1.383938	-0.379304	0.078743	5.64526	6.01513	2.837712
56.900002	-0.042042	-1.928666	1.375375	-0.392297	0.078611	5.65524	6.02937	2.474247
57.0	-0.055169	-2.013952	1.365164	-0.400781	0.078706	5.66873	6.06084	1.686606
57.099998	-0.022631	-2.092962	1.354007	-0.403666	0.078833	5.65577	6.14295	0.628285
57.200001	-0.040691	-2.115389	1.343692	-0.399562	0.079136	5.63545	6.1286	-0.531068
57.299999	-0.043412	-2.115977	1.336792	-0.388544	0.079314	5.60427	6.03579	-1.71713
57.400002	-0.063035	-2.116501	1.334699	-0.371521	0.079613	5.61907	6.07915	-2.830803
57.5	-0.118546	-2.06611	1.338569	-0.3511	0.079632	5.61627	6.15483	-3.846472
57.599998	-0.185363	-1.987647	1.348869	-0.329746	0.080011	5.57432	6.06737	-4.590801
57.700001	-0.198474	-1.96054	1.36448	-0.310873	0.080097	5.6097	6.06191	-4.924354
57.799999	-0.179472	-1.912052	1.38329	-0.29654	0.080472	5.63265	6.1376	-4.664494
57.900002	-0.069484	-1.86985	1.402959	-0.288977	0.080896	5.64832	6.09156	-3.692746
58.0	0.035848	-1.845688	1.420556	-0.290388	0.081613	5.71129	6.09039	-1.886069
58.099998	0.156351	-1.839678	1.433769	-0.300602	0.082216	5.73923	6.10559	0.561735
58.200001	0.173794	-1.845309	1.44148	-0.31855	0.082905	5.77137	6.22495	3.138657
58.299999	0.189446	-1.848001	1.442968	-0.341544	0.083432	5.80622	6.33308	5.29496
58.400002	0.105961	-1.891272	1.439658	-0.366251	0.083839	5.80876	6.29047	6.418317
58.5	0.002974	-1.924468	1.433257	-0.387981	0.084247	5.8698	6.47621	6.044084
58.599998	-0.086774	-1.929834	1.425295	-0.403618	0.084426	5.91508	6.4549	4.201193
58.700001	-0.166122	-1.95656	1.416796	-0.410723	0.084642	5.92673	6.3121	1.363195
58.799999	-0.143431	-2.050873	1.408551	-0.408737	0.08494	5.90221	6.27366	-1.553149
58.900002	-0.085783	-2.118141	1.402046	-0.397205	0.085317	5.92112	6.28223	-3.785081
59.0	-0.005016	-2.213626	1.400095	-0.377474	0.086054	5.80289	6.19701	-5.203187
59.099998	0.038435	-2.293332	1.404363	-0.353473	0.086729	5.61189	6.06052	-5.863845
59.200001	0.021335	-2.32052	1.415558	-0.329089	0.087328	5.41966	5.95047	-5.755245
59.299999	-0.014795	-2.291826	1.43234	-0.309551	0.08792	5.23479	5.72865	-5.129172
59.400002	-0.044626	-2.272266	1.452418	-0.296898	0.088735	5.06489	5.60008	-4.001135
59.5	-0.123365	-2.20645	1.471668	-0.294077	0.089283	5.08179	5.58713	-2.171444
59.599998	-0.160724	-2.183663	1.487023	-0.301883	0.089618	5.50005	6.02316	0.361707
59.700001	-0.160595	-2.156808	1.496224	-0.318464	0.089681	5.54323	6.29283	3.073143
59.799999	-0.133002	-2.102807	1.498638	-0.341161	0.089495	5.7408	6.18791	5.365936
59.900002	-0.028552	-2.044464	1.494996	-0.365928	0.089374	5.97472	6.39249	6.543384
60.0	0.114757	-2.039773	1.48845	-0.387564	0.08951	6.24682	6.6689	6.173776
60.099998	0.191763	-2.006427	1.481394	-0.402086	0.089834	6.40848	6.88858	4.25356
60.200001	0.169219	-1.993417	1.47577	-0.406607	0.090129	6.57908	6.99049	1.147959
60.299999	0.041541	-2.065779	1.472125	-0.401151	0.089933	6.65659	7.24346	-2.182453
60.400002	-0.128291	-2.053306	1.471321	-0.386577	0.089845	6.69311	7.14347	-4.783046
60.5	-0.27976	-2.020956	1.475194	-0.364483	0.089673	6.6304	6.91877	-6.327421
60.599998	-0.355714	-1.946009	1.484649	-0.3395	0.089088	6.53477	6.74759	-6.790668
60.700001	-0.36544	-1.914741	1.499623	-0.316745	0.088868	6.29831	6.50907	-6.176832
60.799999	-0.252856	-1.833931	1.517691	-0.300198	0.0891	5.75972	6.17036	-5.010676
60.900002	-0.055205	-1.764546	1.53716	-0.293075	0.089639	5.37955	5.81858	-3.050683
61.0	0.173615	-1.679793	1.554466	-0.296329	0.090329	4.77046	5.33641	-0.459498
61.099998	0.27882	-1.58528	1.567157	-0.309392	0.090888	4.50703	5.04115	2.298671
61.200001	0.246155	-1.462369	1.573843	-0.329761	0.091025	4.29553	5.15517	4.754548
61.299999	0.105199	-1.388556	1.575046	-0.353945	0.090806	5.01418	5.13579	6.228498
61.400002	-0.10288	-1.338819	1.572977	-0.376352	0.090613	6.7305	7.40533	6.307187
61.5	-0.23382	-1.238085	1.569504	-0.393947	0.090161	6.00336	7.04809	4.799288
61.599998	-0.304418	-1.172538	1.566184	-0.402923	0.090027	6.65676	6.60542	2.124651
61.700001	-0.264133	-1.151246	1.562878	-0.40303	0.089666	6.61832	6.99231	-1.05849
61.799999	-0.202215	-1.261726	1.559555	-0.394971	0.089249	7.2726	6.78709	-3.683999
61.900002	-0.034492	-1.385592	1.557354	-0.379756	0.088861	7.80033	8.18757	-5.066676
62.0	0.084507	-1.47214	1.558074	-0.360494	0.088614	7.03054	7.792	-5.428854
62.099998	0.088083	-1.459867	1.562709	-0.341381	0.088186	6.99341	7.11403	-4.947024
62.200001	0.129442	-1.431457	1.57129	-0.325067	0.087846	6.76273	7.03835	-4.112108
62.299999	0.040624	-1.417982	1.58254	-0.314225	0.087383	6.04469	6.36776	-2.95303
62.400002	-0.060999	-1.374943	1.594801	-0.309668	0.086892	5.4997	5.6504	-1.562861
62.5	-0.128103	-1.354069	1.60633	-0.311301	0.086492	4.91837	5.30686	-0.095103
62.599998	-0.159804	-1.339155	1.615952	-0.31843	0.086212	4.55283	4.72321	1.198753
62.700001	-0.129453	-1.311562	1.623582	-0.328815	0.086026	4.49214	5.02017	2.088754
62.799999	-0.089175	-1.255165	1.628953	-0.340784	0.085826	4.87564	5.00176	2.430147
62.900002	-0.030132	-1.232741	1.632645	-0.351965	0.085691	7.09097	7.43402	2.139964
63.0	0.074901	-1.201361	1.634959	-0.360975	0.08542	6.46786	8.39236	1.379954
63.099998	0.105926	-1.196941	1.636166	-0.366586	0.085179	6.84794	7.13223	0.301494
63.200001	0.081595	-1.279403	1.635518	-0.369679	0.084684	6.74767	7.28521	-0.724423
63.299999	0.001985	-1.354977	1.633096	-0.369441	0.084287	7.76311	7.16114	-1.281535
63.400002	-0.066294	-1.362761	1.629398	-0.368266	0.083549	8.66471	8.83107	-1.438743
63.5	-0.12303	-1.338283	1.625506	-0.36595	0.083035	7.82888	7.62446	-1.320397
63.599998	-0.123975	-1.335815	1.621585	-0.364013	0.082466	7.78098	7.27633	-1.120467
63.700001	-0.119872	-1.341381	1.618364	-0.362059	0.081995	6.82754	7.02133	-0.90023
63.799999	-0.076558	-1.303856	1.615652	-0.360222	0.081297	5.72732	6.21029	-0.87242
63.900002	0.022035	-1.345944	1.614002	-0.357468	0.081012	5.11244	5.78325	-0.932526
64.0	0.062195	-1.376228	1.61338	-0.354194	0.080569	4.3775	5.45374	-1.154365
64.099998	0.050635	-1.45027	1.614301	-0.34886	0.080216	4.40535	5.13504	-1.472569
64.199997	0.060161	-1.510695	1.616513	-0.343063	0.079439	4.3613	5.28128	-1.728043
64.300003	0.029285	-1.548322	1.620761	-0.336209	0.079085	6.11624	5.65179	-1.943246
64.400002	0.017742	-1.593407	1.62677	-0.329389	0.078503	6.89401	7.96864	-2.041704
64.5	-0.018752	-1.63124	1.634193	-0.323667	0.078189	6.28807	7.23351	-2.028385
64.599998	-0.017716	-1.649607	1.642308	-0.320632	0.077709	6.93561	6.57373	-1.898224
64.699997	4.7e-05	-1.713519	1.650191	-0.320166	0.07761	7.55932	7.3533	-1.433859
64.800003	0.025523	-1.766748	1.656387	-0.324174	0.077159	7.80559	8.51365	-0.7103
64.900002	0.047181	-1.816816	1.659699	-0.331881	0.076854	7.17495	7.80667	0.293771
65.0	0.012572	-1.805569	1.659388	-0.34353	0.076162	7.23722	7.50296	1.345451
65.099998	-0.055913	-1.829181	1.655444	-0.357408	0.075733	6.82973	7.48487	2.245489
65.199997	-0.11136	-1.828573	1.648172	-0.371274	0.07502	6.43896	6.70862	2.679462
65.300003	-0.120749	-1.821642	1.638683	-0.383079	0.074414	6.21941	6.46111	2.472252
65.400002	-0.057296	-1.854206	1.628354	-0.390392	0.073993	6.08209	6.3607	1.620086
65.5	0.01031	-1.940654	1.618246	-0.391671	0.073814	5.94372	6.12025	0.287691
65.599998	0.043983	-1.990505	1.609797	-0.386674	0.073893	5.78739	6.36819	-1.126177
65.699997	0.084686	-2.021988	1.604255	-0.375282	0.074169	6.24034	6.41893	-2.368389
65.800003	0.052518	-2.014989	1.60317	-0.359157	0.074431	6.33781	6.88783	-3.409767
65.900002	-0.047018	-1.930568	1.606844	-0.341798	0.074552	6.11449	7.00441	-4.081101
66.0	-0.112909	-1.870565	1.614867	-0.324744	0.074943	6.52207	6.66237	-4.342798
66.099998	-0.180641	-1.818602	1.625311	-0.312024	0.07551	6.54379	7.03374	-4.074962
66.199997	-0.158154	-1.806982	1.636205	-0.304935	0.076165	6.42539	6.86792	-3.1033
66.300003	-0.118829	-1.789753	1.645258	-0.305356	0.076658	6.37827	6.67693	-1.529928
66.400002	-0.071894	-1.787564	1.650842	-0.312821	0.077023	6.34998	6.77125	0.482928
66.5	-0.048195	-1.741577	1.652632	-0.325836	0.077195	6.29052	6.78752	2.374595
66.599998	-0.06039	-1.689731	1.651124	-0.34159	0.077059	6.32029	6.71087	3.604288
66.699997	-0.029881	-1.640082	1.647703	-0.357009	0.076705	6.52172	6.92059	3.970603
66.800003	-0.043013	-1.652027	1.644416	-0.369074	0.076507	6.63925	7.06094	3.096648
66.900002	0.029903	-1.680885	1.641659	-0.375948	0.076366	6.71772	7.20214	1.390166
67.0	0.079091	-1.755919	1.639008	-0.378328	0.076298	6.87308	7.33927	-0.63116
67.099998	0.15392	-1.855799	1.635798	-0.375845	0.076644	6.92396	7.27001	-2.182876
67.199997	0.135338	-1.893947	1.631236	-0.370434	0.077093	6.89488	7.35073	-2.86262
67.300003	0.139946	-1.907512	1.625935	-0.363836	0.077773	6.77744	7.20225	-2.753491
67.400002	0.081439	-1.905006	1.620008	-0.358118	0.078116	6.64328	7.08952	-2.057914
67.5	-0.032315	-1.915624	1.613555	-0.355192	0.078661	6.44807	6.99949	-1.072917
67.599998	-0.131489	-1.909146	1.60681	-0.354472	0.07919	6.21187	6.73571	-0.072769
67.699997	-0.240824	-1.876198	1.600178	-0.35466	0.079579	5.9713	6.52492	0.551145
67.800003	-0.282585	-1.875576	1.595156	-0.354098	0.080107	5.69412	6.2166	0.48333
67.900002	-0.281611	-1.865177	1.592915	-0.350233	0.080446	5.55786	6.13449	-0.368909
68.0	-0.25409	-1.905122	1.595267	-0.342869	0.080752	5.90291	6.09135	-1.63354
68.099998	-0.197442	-1.963901	1.60212	-0.332197	0.080815	6.44378	7.05012	-2.899792
68.199997	-0.115814	-1.998651	1.613303	-0.319314	0.080674	6.42644	7.18886	-3.766731
68.300003	-0.044383	-2.010277	1.627855	-0.30749	0.080525	6.62226	6.92712	-4.118548
68.400002	0.009857	-2.028591	1.643618	-0.300224	0.080416	6.92028	7.23543	-3.776849
68.5	0.115964	-2.034446	1.656933	-0.300562	0.08049	7.17548	7.69694	-2.430717
68.599998	0.247606	-2.02618	1.664912	-0.311665	0.080802	7.35317	8.07441	0.151462
68.699997	0.318522	-1.998101	1.664787	-0.333458	0.081179	7.27461	7.80324	3.424968
68.800003	0.334839	-1.998585	1.655497	-0.363045	0.081675	7.26586	7.64877	6.551988
68.900002	0.292055	-2.057205	1.638853	-0.394425	0.08202	7.26437	7.60991	8.356371
69.0	0.049346	-2.025965	1.619522	-0.420464	0.082122	6.79671	7.14979	7.820124
69.099998	-0.222908	-1.999892	1.60277	-0.434219	0.082259	6.31206	6.79095	4.925749
69.199997	-0.397782	-2.340255	1.592916	-0.43329	0.081644	5.91849	6.55446	0.680414
69.300003	-0.462424	-2.157348	1.586251	-0.417685	0.082266	5.58133	6.07947	-4.060295
69.400002	-0.363782	-2.184787	1.586986	-0.389745	0.082333	5.43034	5.8751	-7.67591
69.5	-0.270833	-2.42811	1.596165	-0.354198	0.081922	5.58159	5.84545	-9.756809
69.599998	-0.171106	-2.556695	1.612875	-0.316541	0.081816	6.586	6.7007	-10.067781
69.699997	-0.030382	-2.344798	1.634886	-0.28457	0.082177	6.36487	7.43434	-8.899723
69.800003	0.021532	-2.247372	1.661363	-0.265092	0.08236	6.23727	6.54119	-6.483767
69.900002	0.088453	-2.16091	1.687647	-0.260433	0.082473	6.81904	6.91085	-3.094275
70.0	0.013337	-2.03248	1.710354	-0.270781	0.082238	6.77315	7.58239	0.827347
70.099998	-0.064759	-1.901881	1.726362	-0.293499	0.081948	6.44956	7.0437	4.668164
70.199997	-0.135996	-1.82043	1.734137	-0.323979	0.081705	6.2413	6.6339	7.579298
70.300003	-0.092369	-1.768701	1.73673	-0.355992	0.081445	6.19926	6.80058	8.936213
70.400002	-0.040989	-1.694755	1.736857	-0.38386	0.081166	6.0799	6.50501	8.22719
70.5	-0.067627	-1.621229	1.736312	-0.404167	0.080828	6.22475	6.41744	5.634763
70.599998	-0.010798	-1.550449	1.734985	-0.413784	0.0806	7.12766	7.3973	1.884715
70.699997	0.017161	-1.513859	1.732448	-0.412986	0.080441	6.99095	7.73387	-2.14733
70.800003	-0.032002	-1.585796	1.728154	-0.404199	0.080166	7.13239	7.29164	-5.232592
70.900002	-0.008232	-1.729489	1.722673	-0.389371	0.080292	7.7287	7.84189	-6.408291
71.0	-0.055317	-1.802722	1.717543	-0.372153	0.080253	7.73903	8.04904	-5.951508
71.099998	-0.113933	-1.822772	1.714703	-0.354909	0.080167	7.54032	7.50232	-4.783526
71.199997	-0.139085	-1.847727	1.715307	-0.339586	0.080205	7.33005	7.36978	-3.469392
71.300003	-0.179794	-1.827135	1.719464	-0.327741	0.080549	6.48897	6.80625	-2.214001
71.400002	-0.169685	-1.815758	1.726854	-0.319963	0.080856	5.43332	5.77415	-1.245551
71.5	-0.210024	-1.738587	1.736507	-0.316143	0.08092	4.32303	4.99105	-0.615519
71.599998	-0.179034	-1.696814	1.747359	-0.316007	0.080848	3.77708	4.45086	-0.353942
71.699997	-0.146907	-1.611886	1.757832	-0.318113	0.080468	3.76657	4.64206	-0.362006
71.800003	-0.072451	-1.59948	1.767123	-0.322265	0.079965	4.67482	5.05496	-0.469833
71.900002	0.081851	-1.594604	1.773797	-0.327822	0.079606	8.2757	9.16529	-0.458621
72.0	0.192749	-1.616549	1.777565	-0.334245	0.079377	7.64935	9.12236	-0.230044
72.099998	0.265006	-1.646237	1.778169	-0.341639	0.079563	8.97946	8.8467	0.141352
72.199997	0.238128	-1.682883	1.775581	-0.350055	0.079663	8.2877	8.60668	0.615833
72.300003	0.099779	-1.675428	1.770095	-0.358809	0.07943	10.57002	7.97528	0.997545
72.400002	-0.122647	-1.641718	1.762487	-0.367655	0.07896	12.82406	12.7017	1.10063
72.5	-0.270954	-1.598312	1.753467	-0.374227	0.07804	11.36057	11.45431	0.9528
72.599998	-0.422215	-1.558851	1.744525	-0.378611	0.076992	11.32152	10.44212	0.367441
72.699997	-0.382875	-1.555181	1.736049	-0.379324	0.076491	8.02129	8.48571	-0.404533
72.800003	-0.234202	-1.510671	1.728595	-0.375877	0.076183	5.48403	6.00549	-1.297268
72.900002	-0.025463	-1.510379	1.72317	-0.368671	0.076068	4.37111	5.14874	-2.060143
73.0	0.143184	-1.477466	1.719891	-0.35952	0.076083	4.05855	4.75714	-2.68118
73.099998	0.224625	-1.428668	1.719192	-0.348771	0.075886	3.86448	4.52441	-3.07557
73.199997	0.227514	-1.374028	1.719967	-0.339259	0.075514	4.17643	4.79515	-3.095996
73.300003	0.157719	-1.306879	1.721564	-0.331743	0.075217	4.65608	5.10892	-2.743387
73.400002	0.034423	-1.26085	1.72292	-0.327655	0.074877	7.15577	6.83751	-1.949477
73.5	-0.060376	-1.241648	1.723403	-0.327488	0.074952	6.50272	8.43422	-0.914982
73.599998	-0.14481	-1.195431	1.72246	-0.330455	0.074997	6.93613	7.03556	0.109035
73.699997	-0.160594	-1.152921	1.720723	-0.335449	0.075113	9.34404	9.09463	0.893341
73.800003	-0.144503	-1.070854	1.718463	-0.341485	0.075009	8.3814	9.18873	1.168197
73.900002	-0.059614	-1.012672	1.716348	-0.346366	0.074971	8.26239	8.43989	0.943215
74.0	0.043044	-0.980657	1.714436	-0.35048	0.074989	8.31931	8.70592	0.284034
74.099998	0.157739	-1.045855	1.71197	-0.352919	0.075158	7.64629	8.06745	-0.414684
74.199997	0.207057	-1.130839	1.708028	-0.353917	0.075458	7.33924	7.69673	-0.926732
74.300003	0.222063	-1.238894	1.701606	-0.355285	0.075519	7.21156	7.62029	-0.995134
74.400002	0.106757	-1.309345	1.693054	-0.356526	0.07553	7.34152	7.47266	-0.715095
74.5	0.014888	-1.380227	1.682507	-0.358598	0.075111	7.36473	7.50135	-0.240441
74.599998	-0.087302	-1.417017	1.670702	-0.361268	0.074983	7.4686	7.50018	0.181817
74.699997	-0.15232	-1.46336	1.658943	-0.362753	0.074994	7.3107	7.5749	0.299829
74.800003	-0.134305	-1.500171	1.648677	-0.361717	0.075693	6.92422	7.38445	-0.108936
74.900002	-0.126126	-1.601142	1.641253	-0.35792	0.076305	6.5853	7.26455	-0.917577
75.0	-0.034349	-1.693725	1.637704	-0.34997	0.077197	6.19226	7.20471	-1.916816
75.099998	-0.009827	-1.795089	1.63798	-0.340185	0.078034	6.13122	7.12399	-2.748253
75.199997	-0.010294	-1.839209	1.641488	-0.330061	0.078691	6.37485	7.05109	-3.259643
75.300003	0.006028	-1.89331	1.646919	-0.321867	0.079332	6.7975	7.2653	-3.29475
75.400002	-0.035562	-1.925336	1.651839	-0.318838	0.079819	6.89515	7.25759	-2.664116
75.5	-0.032885	-1.981893	1.65379	-0.32225	0.080137	7.04902	7.3017	-1.178737
75.599998	-0.010267	-2.061057	1.650783	-0.333078	0.080328	7.13598	7.52416	0.920574
75.699997	-0.027541	-2.150219	1.642317	-0.350535	0.080569	7.0999	7.70668	3.022442
75.800003	0.043837	-2.236411	1.629303	-0.369857	0.08061	7.12591	7.86726	4.537613
75.900002	0.0727	-2.330588	1.614626	-0.387042	0.08094	7.05348	7.89263	4.71922
76.0	-0.001692	-2.391166	1.601537	-0.397649	0.081309	7.04543	7.91105	3.268236
76.099998	0.0322	-2.421171	1.591945	-0.398452	0.081735	6.94857	7.81127	0.710351
76.199997	-0.024097	-2.46926	1.585747	-0.390909	0.082157	6.74241	7.37139	-2.081648
76.300003	-0.093183	-2.512785	1.582841	-0.375087	0.082756	6.58775	7.1545	-4.268643
76.400002	-0.160944	-2.538472	1.583174	-0.35407	0.08323	6.51077	7.01619	-5.457925
76.5	-0.165776	-2.522629	1.586656	-0.332357	0.083388	6.46865	6.88997	-5.52104
76.599998	-0.136075	-2.438799	1.592519	-0.314085	0.083847	6.62742	6.92412	-4.699945
76.699997	-0.062087	-2.366637	1.599312	-0.303522	0.084243	6.83726	7.1697	-3.107964
76.800003	-0.014159	-2.284832	1.605186	-0.30223	0.084769	6.55938	7.34677	-1.02005
76.900002	0.02367	-2.209572	1.608994	-0.308536	0.085169	6.6403	7.08095	1.123352
77.0	-0.043023	-2.124839	1.610417	-0.321395	0.085362	6.63137	7.27333	2.71452
77.099998	-0.125253	-2.018914	1.610494	-0.336391	0.085482	6.42626	7.16831	3.418553
77.199997	-0.163802	-1.951787	1.610518	-0.350345	0.085526	6.36198	6.92583	3.170991
77.300003	-0.194141	-1.883367	1.610637	-0.362079	0.08562	6.31049	6.88355	2.031236
77.400002	-0.150599	-1.848801	1.610315	-0.370011	0.085587	6.34762	6.76001	0.407161
77.5	-0.136162	-1.879248	1.607555	-0.374322	0.085672	6.69144	6.99103	-1.059329
77.599998	-0.062055	-1.97281	1.601076	-0.376532	0.085574	6.80739	7.21359	-1.682425
77.699997	0.019477	-2.016039	1.590636	-0.377151	0.085632	6.81107	7.10386	-1.352214
77.800003	0.07197	-2.03097	1.576755	-0.378603	0.085483	6.95855	7.28853	-0.447064
77.900002	0.118673	-2.025496	1.560804	-0.380705	0.0854	7.08011	7.60252	0.513113
78.0	0.047737	-1.991767	1.544888	-0.381794	0.085462	6.95811	7.33852	1.009656
78.099998	-0.022643	-1.952987	1.53144	-0.380149	0.085744	6.83051	7.0301	0.667294
78.199997	-0.105842	-1.928097	1.523158	-0.373376	0.085964	6.42416	6.80968	-0.564681
78.300003	-0.21068	-1.925626	1.521797	-0.360439	0.086603	6.04504	6.39538	-2.315256
78.400002	-0.264141	-1.946734	1.527536	-0.342686	0.087159	5.49112	5.79535	-3.979206
78.5	-0.271513	-1.964148	1.539994	-0.322118	0.087573	5.12742	5.52001	-5.235912
78.599998	-0.221738	-1.955865	1.557796	-0.302413	0.087886	4.99754	5.67652	-5.811021
78.699997	-0.11155	-1.937084	1.577999	-0.287935	0.088238	5.72959	5.91289	-5.483606
78.800003	0.026071	-1.89458	1.597113	-0.282057	0.088569	7.5778	8.2214	-3.893996
78.900002	0.119589	-1.805277	1.610983	-0.288983	0.08863	6.82631	7.55274	-0.864062
79.0	0.134987	-1.724627	1.617091	-0.308383	0.088693	7.09149	7.36796	3.016145
79.099998	0.14439	-1.635952	1.613787	-0.337292	0.088325	7.30877	6.96437	6.776464
79.199997	0.130923	-1.586093	1.602612	-0.370075	0.087919	8.58318	8.34697	9.182089
79.300003	0.021209	-1.531214	1.588746	-0.399453	0.087581	7.96761	8.42747	9.138887
79.400002	-0.169235	-1.491397	1.576847	-0.419017	0.087143	7.37892	6.98	6.523496
79.5	-0.220556	-1.482239	1.569142	-0.425339	0.086916	6.84146	7.05762	2.069297
79.599998	-0.224592	-1.500039	1.56476	-0.417635	0.086215	6.07517	6.549	-3.016871
79.699997	-0.154964	-1.525833	1.563368	-0.398361	0.085865	5.66803	6.05003	-7.015325
79.800003	-0.040987	-1.502948	1.566272	-0.370237	0.085624	5.40687	5.89865	-9.272152
79.900002	0.056514	-1.518556	1.575148	-0.33869	0.085238	5.44646	5.94169	-9.58301
80.0	0.114409	-1.468818	1.587948	-0.311089	0.085271	5.62949	5.92563	-8.086474
80.099998	0.1066	-1.393254	1.604594	-0.293572	0.085409	6.47066	6.40951	-5.675663
80.199997	0.072937	-1.33967	1.621475	-0.288185	0.085386	5.93093	6.81503	-2.40194
80.300003	-0.001977	-1.315295	1.635607	-0.295928	0.085696	6.19165	6.22217	1.278214
80.400002	-0.124449	-1.238233	1.644228	-0.314514	0.085676	6.57453	6.68025	4.637606
80.5	-0.189331	-1.210244	1.646372	-0.340161	0.085938	5.92611	6.45223	7.044033
80.599998	-0.236408	-1.166399	1.643746	-0.367337	0.086062	5.84878	6.15901	7.808292
80.699997	-0.219455	-1.065929	1.640353	-0.388682	0.085998	5.76226	6.31627	6.666707
80.800003	-0.152999	-0.951845	1.638718	-0.400832	0.085768	6.40612	6.70156	3.699145
80.900002	-0.133567	-0.941876	1.639274	-0.401972	0.08516	6.99516	7.3974	-0.321471
81.0	-0.145572	-1.047845	1.641434	-0.392535	0.084212	6.58346	7.1257	-4.260495
81.099998	-0.101882	-1.243275	1.644922	-0.375466	0.083647	7.08965	7.1848	-6.801901
81.199997	0.004427	-1.382256	1.650509	-0.353757	0.083236	8.03968	7.75325	-7.589607
81.300003	0.069454	-1.456292	1.658829	-0.332335	0.083154	8.35198	8.38883	-6.8698
81.400002	0.064203	-1.456354	1.669157	-0.316358	0.08314	8.08417	7.79982	-5.223933
81.5	0.056301	-1.455649	1.679787	-0.308024	0.083156	7.91182	7.58357	-2.840795
81.599998	-0.035696	-1.444558	1.688689	-0.308993	0.08306	6.99157	7.1758	-0.081416
81.699997	-0.169117	-1.424273	1.694719	-0.318078	0.082825	5.56022	5.99661	2.467407
81.800003	-0.277094	-1.360132	1.697966	-0.332388	0.082298	4.39414	5.14157	4.245454
81.900002	-0.250896	-1.288512	1.699571	-0.34838	0.081835	3.52687	4.3239	4.859944
82.0	-0.17514	-1.201182	1.701245	-0.362721	0.081468	3.89014	4.46938	4.138645
82.099998	-0.052493	-1.118806	1.703672	-0.37245	0.081264	3.61541	4.30655	2.218919
82.199997	0.074184	-1.055116	1.705525	-0.377474	0.080893	6.94559	6.49302	-0.187073
82.300003	0.102543	-1.104762	1.70513	-0.377496	0.080325	7.96358	9.39256	-2.29321
82.400002	0.133126	-1.241664	1.701703	-0.373702	0.079965	7.59059	7.87101	-3.301919
82.5	0.164502	-1.349819	1.695315	-0.36826	0.080062	7.6786	7.91297	-3.080081
82.599998	0.107295	-1.390403	1.686917	-0.363215	0.08027	7.66056	6.98835	-2.07085
82.699997	-0.006648	-1.445941	1.677871	-0.360034	0.080339	10.9417	10.87922	-0.815029
82.800003	-0.178218	-1.437331	1.669799	-0.357969	0.080423	8.97193	9.75569	0.175249
82.900002	-0.335543	-1.400979	1.664187	-0.355405	0.080192	8.26212	8.38615	0.487909
83.0	-0.401436	-1.365385	1.662784	-0.351182	0.080205	6.59082	7.36079	-0.04938
83.099998	-0.363409	-1.325949	1.665971	-0.344251	0.079948	5.41843	5.64793	-1.358611
83.199997	-0.286667	-1.378763	1.673877	-0.333949	0.079998	4.5326	5.0601	-2.817925
83.300003	-0.123853	-1.476518	1.684961	-0.32306	0.079728	3.94085	4.58179	-3.879888
83.400002	0.029435	-1.557505	1.698812	-0.31168	0.07996	4.41201	4.88314	-4.280709
83.5	0.188569	-1.64025	1.713523	-0.304435	0.079698	4.42444	5.14296	-3.9912
83.599998	0.267628	-1.708461	1.726893	-0.304021	0.079778	7.60408	6.75251	-2.740244
83.699997	0.310869	-1.795793	1.735789	-0.312431	0.079708	7.94484	9.46986	-0.411852
83.800003	0.209454	-1.876008	1.737469	-0.332149	0.079745	6.93158	7.39334	2.678154
83.900002	0.146325	-1.951721	1.730056	-0.359566	0.079847	8.60131	7.47555	5.961138
84.0	-0.038949	-2.010241	1.71417	-0.390777	0.080005	9.29097	9.63258	7.979202
84.099998	-0.043469	-2.147564	1.694309	-0.41697	0.080126	8.71043	9.19933	8.189633
84.199997	-0.224579	-2.165504	1.676189	-0.43224	0.079946	8.17288	8.47982	5.654621
84.300003	-0.280841	-2.183726	1.665299	-0.431007	0.07987	7.07599	7.88311	1.168017
84.400002	-0.289947	-2.213695	1.663233	-0.414843	0.079651	6.0876	6.46304	-4.011301
84.5	-0.185502	-2.239749	1.671095	-0.385482	0.079868	5.54157	5.96192	-8.446635
84.599998	-0.039794	-2.356888	1.689135	-0.348138	0.080279	5.39698	5.67684	-11.271926
84.699997	0.023685	-2.457838	1.715177	-0.310561	0.080601	5.27954	5.62984	-11.928783
84.800003	-0.05455	-2.432518	1.746732	-0.280098	0.080581	5.43665	5.86033	-10.511297
84.900002	-0.034049	-2.316754	1.77894	-0.264331	0.080714	7.05953	6.72436	-7.410365
85.0	-0.086713	-2.173225	1.808443	-0.266074	0.080934	6.41628	7.74212	-2.871534
85.099998	-0.167805	-2.027194	1.832691	-0.28308	0.081161	6.61779	6.83452	2.282797
85.199997	-0.271394	-1.88713	1.847848	-0.312534	0.081264	7.60276	7.65829	6.929821
85.300003	-0.222422	-1.832425	1.85381	-0.347042	0.081553	6.61893	7.59396	10.200274
85.400002	-0.172283	-1.655188	1.857546	-0.379317	0.081431	6.46804	6.93611	10.843265
85.5	-0.130871	-1.490054	1.862836	-0.403568	0.081144	6.50508	7.12217	8.913665
85.599998	-0.108015	-1.346844	1.871343	-0.415079	0.080849	6.31994	6.87723	4.907053
85.699997	-0.143569	-1.237031	1.880879	-0.415602	0.08007	6.97764	7.02529	-0.529237
85.800003	-0.198777	-1.216891	1.888989	-0.406228	0.079345	7.64147	7.81588	-5.689405
85.900002	-0.230267	-1.379025	1.893946	-0.390859	0.078493	7.26664	7.543	-8.804239
86.0	-0.137142	-1.628783	1.896996	-0.373497	0.078342	7.85997	7.6478	-9.110891
86.099998	-0.006397	-1.753085	1.900575	-0.356146	0.078371	8.19311	8.43122	-7.557918
86.199997	0.097154	-1.804145	1.906176	-0.341157	0.078556	8.1967	8.20298	-5.495635
86.300003	0.102031	-1.836205	1.915144	-0.330552	0.078681	7.76276	7.81791	-3.311698
86.400002	0.024664	-1.831959	1.926932	-0.325535	0.078902	6.88691	7.3761	-1.298284
86.5	-0.074686	-1.818083	1.939921	-0.326424	0.079013	5.69141	6.18095	0.351687
86.599998	-0.159989	-1.79179	1.951928	-0.332628	0.078851	4.73297	5.30622	1.587532
86.699997	-0.260754	-1.76961	1.960724	-0.34242	0.078786	3.69651	4.29595	2.366639
86.800003	-0.28935	-1.73677	1.965269	-0.353744	0.078134	3.93857	4.5501	2.617835
86.900002	-0.237598	-1.690007	1.965578	-0.364218	0.077581	4.08368	4.5258	2.391117
87.0	-0.147092	-1.596899	1.962999	-0.370883	0.07669	8.44735	9.02965	1.571539
87.099998	-0.021099	-1.487765	1.95992	-0.372771	0.07596	8.97885	10.29117	0.136033
87.199997	0.038369	-1.469923	1.958453	-0.369553	0.074891	10.1282	9.87752	-1.643191
87.300003	0.084597	-1.54842	1.958989	-0.361939	0.07411	9.36874	9.62423	-3.278059
87.400002	0.055885	-1.637348	1.960903	-0.352109	0.073545	12.73517	8.67852	-4.254629
87.5	0.057943	-1.659738	1.963647	-0.341184	0.07327	16.40015	15.87969	-4.461482
87.599998	0.036745	-1.651001	1.96637	-0.332315	0.073324	16.61095	15.62758	-4.048306
87.699997	-0.028818	-1.638813	1.968378	-0.327279	0.073535	17.36016	15.28469	-3.027683
87.800003	-0.032619	-1.657476	1.969553	-0.326204	0.073934	10.4468	10.74219	-1.69681
87.900002	-0.109352	-1.632361	1.970232	-0.329234	0.074339	5.0549	5.53082	-0.324141
88.0	-0.154607	-1.627422	1.971649	-0.33497	0.07466	4.07764	4.72577	0.595996
88.099998	-0.191566	-1.632625	1.974586	-0.34133	0.074983	3.71656	4.32775	0.965494
88.199997	-0.219381	-1.584966	1.977993	-0.348409	0.074828	3.78785	4.4424	0.641337
88.300003	-0.179805	-1.584141	1.980384	-0.354956	0.074713	4.02431	5.04137	0.070861
88.400002	-0.113204	-1.595646	1.97906	-0.361756	0.074433	5.09939	5.02724	-0.418971
88.5	0.017799	-1.622602	1.972553	-0.369413	0.074062	7.73693	7.85163	-0.431497
88.599998	0.11185	-1.670876	1.960554	-0.376446	0.073745	6.64582	9.11497	-0.084218
88.699997	0.177701	-1.751091	1.944844	-0.383191	0.073486	10.83223	9.36237	0.397929
88.800003	0.155408	-1.824883	1.928089	-0.387598	0.073313	12.97785	12.79248	0.613526
88.900002	0.097143	-1.902292	1.91242	-0.388017	0.07299	12.53769	12.17392	0.343378
89.0	-0.011841	-1.959541	1.899391	-0.38469	0.072876	14.01676	13.52847	-0.400741
89.099998	-0.154422	-1.969138	1.888486	-0.377123	0.072815	12.48803	12.35934	-1.421927
89.199997	-0.211809	-1.978824	1.878985	-0.365568	0.072977	10.02652	10.30991	-2.356457
89.300003	-0.292993	-1.965679	1.870639	-0.351717	0.07313	8.306	8.57564	-3.055209
89.400002	-0.265161	-1.926428	1.86527	-0.335264	0.073248	7.45126	7.73323	-3.599415
89.5	-0.22874	-1.879344	1.86588	-0.317727	0.073529	6.86134	7.53711	-4.115217
89.599998	-0.156865	-1.839421	1.874314	-0.300895	0.073843	7.13563	7.49429	-4.579741
89.699997	-0.094304	-1.808372	1.889109	-0.287605	0.074112	7.52219	7.91833	-4.633405
89.800003	-0.021906	-1.752616	1.905274	-0.281645	0.074602	8.34497	8.50305	-4.09373
89.900002	0.070361	-1.660423	1.917208	-0.28579	0.074903	9.66921	9.59168	-2.329607
90.0	0.171947	-1.587314	1.920257	-0.301863	0.075371	9.30262	10.39223	0.884142
90.099998	0.126191	-1.452829	1.912087	-0.329986	0.075466	10.34837	10.04377	4.732519
90.199997	0.06947	-1.391638	1.89379	-0.363747	0.075667	10.47851	11.19706	7.875737
90.300003	0.039791	-1.410793	1.872904	-0.395148	0.075453	10.7295	11.38515	9.009645
90.400002	-0.059229	-1.226004	1.857309	-0.416736	0.074945	10.63089	11.31064	7.280493
90.5	-0.226862	-1.14039	1.850386	-0.425208	0.074598	9.93921	10.59188	3.30038
90.599998	-0.138624	-1.116726	1.849464	-0.421021	0.07428	9.10934	9.76961	-1.591427
90.699997	-0.296605	-1.081228	1.847463	-0.410495	0.073218	8.69265	9.25157	-5.760607
90.800003	-0.081193	-1.115612	1.841902	-0.392041	0.072692	8.46276	8.86158	-7.548443
90.900002	0.152793	-1.200253	1.832806	-0.372972	0.072282	8.06026	8.44236	-6.703724
91.0	0.363102	-1.303498	1.822382	-0.357033	0.072369	8.04091	8.17804	-4.392344
91.099998	0.393125	-1.420819	1.812971	-0.345645	0.072267	8.12769	8.08683	-1.953727
91.199997	0.270452	-1.519712	1.807182	-0.338107	0.072485	8.14714	8.08929	-0.186266
91.300003	0.011665	-1.602755	1.807714	-0.331758	0.072646	7.96375	8.05932	0.529807
91.400002	-0.230842	-1.656541	1.815422	-0.325756	0.072944	7.72467	8.03973	0.086296
91.5	-0.408127	-1.661214	1.827714	-0.320291	0.073405	7.61642	8.22461	-1.084439
91.599998	-0.424569	-1.732215	1.840422	-0.315525	0.073951	7.72966	8.45306	-2.291481
91.699997	-0.350347	-1.845011	1.849631	-0.312902	0.07429	8.09722	8.74799	-2.900738
91.800003	-0.23061	-1.981038	1.85376	-0.313696	0.074292	8.11929	8.6722	-2.52753
91.900002	-0.049239	-2.10197	1.85369	-0.318122	0.073723	8.33998	8.66363	-1.25719
92.0	0.05592	-2.179486	1.850299	-0.326942	0.072977	8.83251	9.38528	0.364498
92.099998	0.106902	-2.25542	1.845006	-0.339403	0.072032	9.51569	10.03917	1.907347
92.199997	0.000942	-2.34845	1.838468	-0.354011	0.071197	10.5843	10.8926	2.924469
92.300003	-0.027105	-2.449561	1.830644	-0.368995	0.070437	11.5155	11.64262	3.131677
92.400002	-0.035431	-2.505133	1.820477	-0.38238	0.069823	12.03623	11.911	2.627524
92.5	-0.023857	-2.585837	1.806891	-0.393232	0.069224	11.6452	11.39018	1.706467
92.599998	0.006628	-2.630401	1.789802	-0.400081	0.068873	10.23172	9.96327	0.389144
92.699997	0.033069	-2.650641	1.771574	-0.399935	0.068622	7.57132	7.92529	-0.84003
92.800003	-0.030241	-2.846518	1.756732	-0.392007	0.067941	5.06787	5.70168	-1.928559
92.900002	-0.063814	-2.54065	1.747261	-0.374786	0.068756	3.72725	4.50375	-3.345489
93.0	-0.342142	-2.631205	1.751018	-0.35239	0.06766	3.6606	4.27369	-4.808461
93.099998	-0.180304	-2.296028	1.762864	-0.326745	0.06912	3.63433	4.66036	-5.895622
93.199997	-0.237777	-2.203082	1.78409	-0.304555	0.069097	5.26982	5.13633	-6.650596
93.300003	-0.284265	-2.11665	1.807764	-0.289468	0.069317	7.03597	8.32224	-6.356388
93.400002	-0.121841	-2.049537	1.828725	-0.285728	0.069653	7.21103	8.88406	-4.448306
93.5	0.083573	-1.956143	1.84211	-0.296993	0.069805	7.09964	6.7052	-0.557094
93.599998	0.228466	-1.869085	1.845565	-0.322327	0.069788	9.44239	9.66341	4.375111
93.699997	0.337722	-1.826158	1.837481	-0.356569	0.069608	10.26666	10.32682	9.002622
93.800003	0.277653	-1.799493	1.820005	-0.392084	0.069171	7.7597	8.36174	11.346834
93.900002	0.107992	-1.783078	1.803948	-0.418256	0.068753	7.96918	9.08211	10.355441
94.0	-0.072354	-1.733796	1.797385	-0.427343	0.068331	7.53121	8.49417	6.144978
94.099998	-0.243507	-1.701408	1.80255	-0.418837	0.068041	7.88257	8.42416	-0.297704
94.199997	-0.421517	-1.722949	1.816987	-0.397425	0.067837	8.05825	8.37223	-7.192417
94.300003	-0.260066	-1.73476	1.83807	-0.366306	0.068183	8.72409	8.58195	-12.132242
94.400002	-0.178071	-1.801217	1.863362	-0.332946	0.068822	8.61366	8.70592	-14.025283
94.5	-0.043688	-1.818142	1.892588	-0.303692	0.06899	9.02281	9.05748	-12.991804
94.599998	0.005792	-1.775968	1.921635	-0.287424	0.069	8.18112	8.62756	-9.785175
94.699997	0.261147	-1.743838	1.948605	-0.287011	0.069103	7.47972	7.96854	-4.855011
94.800003	0.122667	-1.737789	1.970151	-0.304025	0.069175	6.86406	7.4399	0.401551
94.900002	0.028802	-1.699093	1.983806	-0.332081	0.068887	5.86945	6.67233	5.564939
95.0	0.009391	-1.670517	1.986822	-0.365645	0.068677	5.60681	6.13845	9.645803
95.099998	-0.091006	-1.606019	1.9847	-0.39728	0.068779	5.46117	5.94458	11.168863
95.199997	-0.021248	-1.493373	1.983411	-0.418614	0.068851	5.88916	6.44548	9.897437
95.300003	-0.169594	-1.433736	1.986453	-0.427171	0.06882	7.07328	7.63656	5.905967
95.400002	-0.245224	-1.38868	1.994653	-0.420617	0.068519	7.02344	7.61387	0.101061
95.5	-0.330528	-1.385696	2.00753	-0.402242	0.06809	7.49872	8.01585	-6.276464
95.599998	-0.464882	-1.422979	2.023938	-0.37732	0.066407	8.27474	8.82325	-11.034209
95.699997	-0.22432	-1.639046	2.03973	-0.34876	0.067307	9.22897	9.94924	-12.128167
95.800003	-0.111743	-1.643219	2.058749	-0.324327	0.066975	9.73244	10.47188	-11.355825
95.900002	0.040957	-1.689151	2.078324	-0.307811	0.067071	10.20369	10.79646	-9.28338
96.0	0.195488	-1.810623	2.096239	-0.302968	0.066836	10.70962	10.94613	-6.372149
96.099998	0.349553	-1.776318	2.109265	-0.310773	0.067634	10.86848	10.65901	-3.397088
96.199997	0.373303	-1.867737	2.117821	-0.326756	0.06808	9.16679	9.05577	-0.368087
96.300003	0.253771	-1.93673	2.121073	-0.346564	0.068097	5.99863	6.47792	2.288516
96.400002	0.136021	-1.989231	2.122016	-0.364923	0.068776	4.12353	4.81848	4.128069
96.5	-0.008794	-2.023396	2.122391	-0.379543	0.069596	3.23209	3.73349	4.716194
96.599998	-0.178387	-1.978945	2.121159	-0.38914	0.070398	3.49587	4.50246	3.9913
96.699997	-0.269884	-1.924566	2.116434	-0.393698	0.070854	3.99795	4.25549	2.278184
96.800003	-0.321462	-1.86773	2.107291	-0.393767	0.070916	8.18147	8.74906	0.158168
96.900002	-0.284246	-1.870749	2.094702	-0.390714	0.070677	11.06387	13.29285	-1.743549
97.0	-0.173634	-1.954733	2.081132	-0.384351	0.070481	10.90684	11.71167	-3.148388
97.099998	0.009213	-2.137434	2.069882	-0.374089	0.070473	10.22593	8.85269	-4.011885
97.199997	0.145786	-2.195872	2.064916	-0.359562	0.070654	18.71409	17.12761	-4.794517
97.300003	0.178353	-2.131277	2.067813	-0.34231	0.070934	21.56129	21.62119	-5.548408
97.400002	0.105763	-2.072647	2.077135	-0.325271	0.071232	26.03723	23.63026	-6.17544
97.5	0.091351	-1.959427	2.0877	-0.311986	0.072124	19.35594	19.40133	-6.216213
97.599998	0.012515	-1.901489	2.096157	-0.305387	0.072997	6.72989	6.92915	-5.367329
97.699997	0.004408	-1.815318	2.098601	-0.308365	0.073848	4.21452	5.05154	-3.417422
97.800003	0.030721	-1.705847	2.094793	-0.31895	0.0749	3.64493	4.5379	-0.785568
97.900002	0.114496	-1.556595	2.08514	-0.334482	0.075846	3.52477	3.95092	1.915488
98.0	0.114811	-1.395166	2.072824	-0.351362	0.076763	4.24185	5.23214	4.016287
98.099998	0.06555	-1.260191	2.061018	-0.367147	0.077428	4.62622	4.52462	4.796886
98.199997	-0.024139	-1.151019	2.05097	-0.37922	0.077878	9.64215	10.03071	4.174539
98.300003	-0.180528	-1.071839	2.041403	-0.387256	0.0779	11.94007	14.06481	2.401836
98.400002	-0.216653	-0.961322	2.02977	-0.389727	0.077631	18.18986	16.8876	0.053968
98.5	-0.278408	-0.941095	2.014604	-0.388151	0.077258	22.03061	26.09432	-1.960636
98.599998	-0.193142	-1.057851	1.996067	-0.383995	0.076879	34.7184	35.03757	-2.920516
98.699997	-0.028374	-1.209823	1.975878	-0.378186	0.076747	45.39115	45.99044	-2.762841
98.800003	0.086945	-1.314374	1.956702	-0.371725	0.076522	33.53901	32.02937	-2.255933
98.900002	0.169663	-1.406773	1.941201	-0.362931	0.076425	18.67241	18.62594	-2.061758
99.0	0.135565	-1.524158	1.931239	-0.351797	0.076384	10.98584	12.42132	-2.235369
99.099998	0.080006	-1.535614	1.926813	-0.339364	0.076526	8.05238	9.35103	-2.789408
99.199997	-0.018414	-1.539219	1.926682	-0.327383	0.076817	6.5162	7.93021	-3.232984
99.300003	-0.121084	-1.591165	1.927883	-0.318206	0.077245	5.55672	6.66987	-3.238737
99.400002	-0.137507	-1.627908	1.927194	-0.313625	0.077628	5.652	6.80636	-2.67048
99.5	-0.135926	-1.692824	1.922242	-0.314996	0.077896	6.34219	7.52726	-1.29696
99.599998	-0.073736	-1.746677	1.912827	-0.322145	0.078085	8.85326	8.63377	0.358441
99.699997	-0.079137	-1.765741	1.901277	-0.332497	0.078297	11.08944	11.44714	1.628341
99.800003	-0.043046	-1.750728	1.891454	-0.342609	0.07857	12.47919	12.342	2.035249
99.900002	0.007655	-1.720007	1.885198	-0.350583	0.078808	13.69072	13.88389	1.450615
100.0	-0.04208	-1.685306	1.881294	-0.356147	0.078987	15.40257	16.97592	0.251078
100.099998	-0.061672	-1.663681	1.876304	-0.360136	0.079049	19.16932	21.26042	-0.998539
100.199997	-0.10631	-1.710357	1.866584	-0.36471	0.079181	22.86574	24.66526	-1.47546
100.300003	-0.070288	-1.74181	1.849774	-0.37097	0.079096	25.57193	24.7843	-0.874247
100.400002	-0.045153	-1.726038	1.826507	-0.379499	0.078909	19.85732	18.72721	0.407937
100.5	-0.048332	-1.767735	1.799118	-0.388343	0.078472	11.91388	11.83906	1.586739
100.599998	-0.012068	-1.804939	1.773342	-0.392858	0.078308	8.29934	8.73236	1.702991
100.699997	-0.019896	-1.823501	1.755531	-0.38973	0.078236	6.25365	6.99852	0.499108
100.800003	-0.05203	-1.747792	1.748466	-0.378022	0.078416	5.22296	6.28576	-1.682147
100.900002	-0.138731	-1.654591	1.75115	-0.359203	0.078473	5.10754	5.81933	-3.994603
101.0	-0.213095	-1.563241	1.759544	-0.33765	0.078835	5.03546	6.31199	-5.50758
101.099998	-0.227867	-1.494168	1.76961	-0.318092	0.078755	6.90119	6.81878	-5.82448
101.199997	-0.165518	-1.38215	1.77714	-0.30525	0.078592	7.94221	9.2353	-4.610643
101.300003	-0.051847	-1.296517	1.779658	-0.303981	0.078238	7.44486	8.63034	-1.712079
101.400002	0.060734	-1.159509	1.776777	-0.313232	0.077996	9.47041	8.93405	1.707901
101.5	0.121087	-1.018762	1.768006	-0.329983	0.077962	8.75229	9.70088	4.489363
101.599998	0.206134	-0.897755	1.759952	-0.346971	0.078132	8.39147	9.11936	5.596063
101.699997	0.182405	-0.806098	1.759244	-0.358815	0.078736	9.04147	10.17598	4.572661
101.800003	0.041972	-0.781453	1.766437	-0.365153	0.079396	9.59486	10.31547	1.839333
101.900002	-0.096838	-0.70917	1.776482	-0.36548	0.079582	9.59267	10.31194	-1.544319
102.0	-0.280262	-0.740275	1.783561	-0.362877	0.079517	9.80802	10.07514	-4.224275
102.099998	-0.382749	-0.775107	1.783851	-0.359187	0.079405	9.41638	9.51385	-4.811056
102.199997	-0.353685	-0.784037	1.777438	-0.35816	0.079293	8.60752	8.83867	-3.387091
102.300003	-0.260876	-0.801673	1.765949	-0.360997	0.079253	7.68631	7.9589	-0.867451
102.400002	-0.13501	-0.776684	1.751059	-0.367217	0.078785	6.99822	7.38445	1.650953
102.5	0.019436	-0.763733	1.736876	-0.373033	0.078447	6.83121	7.30052	3.102228
102.599998	0.11881	-0.839386	1.728269	-0.375722	0.078341	6.73856	7.34784	2.949229
102.699997	0.159072	-0.934426	1.727398	-0.373019	0.078546	7.00864	7.35587	1.150675
102.800003	0.111382	-1.017161	1.732207	-0.365636	0.078789	7.09929	7.57137	-1.578869
102.900002	-0.010905	-1.108319	1.739276	-0.354358	0.079113	6.74014	7.36807	-4.012467
103.0	-0.149994	-1.127945	1.745951	-0.341059	0.079186	7.06338	7.35019	-5.319991
103.099998	-0.237967	-1.108048	1.751933	-0.327778	0.079207	6.45289	6.93922	-5.226943
103.199997	-0.272639	-1.088283	1.756897	-0.318934	0.078778	6.36575	6.85143	-3.998203
103.300003	-0.215859	-1.098651	1.760305	-0.316577	0.078241	6.74749	7.50146	-1.887336
103.400002	-0.083544	-1.120433	1.761204	-0.321657	0.077577	8.16544	8.92709	0.566531
103.5	0.044652	-1.151587	1.75927	-0.332856	0.077063	7.90446	8.57232	2.681326
103.599998	0.220478	-1.172228	1.755307	-0.346447	0.076794	7.44898	8.13554	3.985478
103.699997	0.304513	-1.188186	1.750763	-0.360267	0.076956	8.43369	8.72904	4.079542
103.800003	0.327814	-1.191866	1.747014	-0.370738	0.077612	9.32898	10.02686	2.826931
103.900002	0.275118	-1.20887	1.744423	-0.376303	0.078282	8.85169	9.14067	0.781027
104.0	0.026303	-1.231286	1.741419	-0.377109	0.078914	7.99764	8.15096	-1.438045
104.099998	-0.179876	-1.31804	1.736313	-0.373712	0.079219	6.62883	7.02282	-2.896168
104.199997	-0.398238	-1.371274	1.729038	-0.367339	0.079304	5.43936	6.0678	-3.228877
104.300003	-0.499669	-1.418148	1.719906	-0.360928	0.07886	5.34837	5.78914	-2.671761
104.400002	-0.499677	-1.423326	1.710446	-0.354913	0.078261	5.39339	6.33543	-1.752797
104.5	-0.389849	-1.406365	1.702281	-0.350282	0.077351	6.09575	6.20815	-0.917172
104.599998	-0.16518	-1.404402	1.697092	-0.346053	0.0767	7.82494	8.46601	-0.477447
104.699997	0.091714	-1.399983	1.695972	-0.341908	0.076015	5.9946	7.58582	-0.66319
104.800003	0.282908	-1.463474	1.698878	-0.337465	0.075777	7.56817	7.51313	-1.336662
104.900002	0.413947	-1.577523	1.704107	-0.333199	0.075416	7.86602	8.52243	-2.180305
105.0	0.417846	-1.716	1.709195	-0.329674	0.075233	6.438	6.61559	-2.481575
105.099998	0.299103	-1.771815	1.712092	-0.328253	0.07531	6.54379	7.02678	-2.153851
105.199997	0.134528	-1.81657	1.711731	-0.329639	0.075619	6.26565	6.55093	-1.138591
105.300003	-0.020434	-1.851002	1.707746	-0.334818	0.075677	6.07035	6.62566	0.278667
105.400002	-0.135588	-1.84304	1.70104	-0.343114	0.075876	6.91835	6.95559	1.560658
105.5	-0.217382	-1.854751	1.693599	-0.352459	0.076026	8.28787	9.03522	2.311255
105.599998	-0.216459	-1.885631	1.687486	-0.360582	0.076247	6.78331	7.95291	2.150669
105.699997	-0.221408	-1.878842	1.683132	-0.36601	0.076289	7.70496	7.91276	1.142026
105.800003	-0.202974	-1.876734	1.679381	-0.36805	0.075903	8.62627	9.35434	-0.277404
105.900002	-0.160345	-1.865279	1.674136	-0.367928	0.075403	8.10335	8.54009	-1.374644
106.0	-0.080906	-1.832876	1.6657	-0.366229	0.074673	7.85743	7.91008	-1.723574
106.099998	0.011227	-1.819562	1.654127	-0.364057	0.073963	7.1182	7.31508	-1.429435
106.199997	0.202599	-1.873963	1.640962	-0.362139	0.073523	6.2406	6.41273	-0.896186
106.300003	0.275405	-1.930393	1.628516	-0.359828	0.073406	5.71111	6.01352	-0.454052
106.400002	0.270108	-1.980597	1.618909	-0.357163	0.073563	5.43087	5.91814	-0.398819
106.5	0.134645	-1.953498	1.613292	-0.352777	0.073743	5.35529	6.0542	-0.883611
106.599998	-0.138662	-1.879959	1.611497	-0.346346	0.073523	6.85924	6.93333	-1.660164
106.699997	-0.374348	-1.775562	1.612574	-0.338394	0.073059	6.75012	8.17793	-2.494184
106.800003	-0.526911	-1.68774	1.614952	-0.330249	0.072363	6.21494	7.14283	-2.901501
106.900002	-0.523673	-1.648969	1.617895	-0.323042	0.071968	7.4178	7.5263	-2.745222
107.0	-0.318119	-1.647971	1.620154	-0.319362	0.071456	7.14973	7.95526	-2.117485
107.099998	-0.0157	-1.64105	1.620902	-0.319364	0.071243	6.90355	7.16221	-1.014112
107.199997	0.316787	-1.628379	1.619448	-0.324586	0.070953	6.96451	7.14101	0.310505
107.300003	0.523353	-1.639863	1.615983	-0.334108	0.07091	6.82596	7.05109	1.490327
107.400002	0.532472	-1.685603	1.61063	-0.346528	0.070827	6.77184	6.91887	2.309309
107.5	0.360446	-1.719759	1.603804	-0.35931	0.070856	7.06846	7.38092	2.50633
107.599998	0.045417	-1.755103	1.594863	-0.371349	0.070603	6.77701	7.42181	2.123085
107.699997	-0.25044	-1.792986	1.583511	-0.380427	0.070599	6.95908	7.42984	1.369263
107.800003	-0.494148	-1.841863	1.568756	-0.386104	0.070275	7.05567	7.65776	0.485179
107.900002	-0.570588	-1.889818	1.552134	-0.387224	0.070106	6.74609	7.2076	-0.222151
108.0	-0.419492	-1.966638	1.536635	-0.382383	0.069861	6.64801	6.91052	-0.859777
108.099998	-0.197916	-2.02717	1.525492	-0.372899	0.069805	6.13043	6.58508	-1.637298
108.199997	0.045371	-2.05882	1.520599	-0.359978	0.069706	6.0538	6.45919	-2.427299
108.300003	0.223092	-2.041041	1.520766	-0.34649	0.069511	5.95659	6.39999	-3.118708
108.400002	0.239929	-1.984026	1.522729	-0.335151	0.069199	6.54318	6.75091	-3.334507
108.5	0.115283	-1.947713	1.522761	-0.328834	0.068163	6.65203	7.20267	-2.66809
108.599998	-0.026443	-1.927938	1.518376	-0.328877	0.067238	6.08577	6.62448	-1.136918
108.699997	-0.098591	-1.974114	1.509688	-0.334586	0.066434	6.62611	6.89982	0.683784
108.800003	-0.10015	-2.022751	1.499652	-0.341447	0.066295	6.67463	6.98086	1.934652
108.900002	-0.006046	-2.073073	1.493644	-0.34627	0.066588	6.47557	6.66302	1.952667
109.0	0.04776	-2.076581	1.495664	-0.345949	0.06768	6.28526	6.78506	0.735522
109.099998	0.066408	-2.037251	1.50428	-0.341262	0.068307	6.13779	6.84704	-1.163707
109.199997	-0.048055	-1.964262	1.515382	-0.334483	0.068746	6.30768	7.07871	-2.695803
109.300003	-0.106619	-1.875625	1.524081	-0.328185	0.068785	6.36522	7.14797	-3.254422
109.400002	-0.080173	-1.795344	1.527672	-0.325886	0.068866	6.45359	7.05494	-2.557448
109.5	-0.012093	-1.724091	1.525456	-0.330556	0.068869	6.81125	7.22066	-0.673121
109.599998	0.138047	-1.665181	1.518401	-0.3414	0.069007	6.88017	7.06554	1.604176
109.699997	0.268286	-1.629358	1.508176	-0.356856	0.069096	6.80118	6.78891	3.49975
109.800003	0.273119	-1.631736	1.497752	-0.373197	0.069242	6.58548	6.67511	4.408069
109.900002	0.173217	-1.614633	1.488567	-0.386778	0.069421	6.1151	6.50907	3.773282
110.0	-0.010756	-1.629461	1.480873	-0.395095	0.069758	5.6203	6.41326	1.912104
110.099998	-0.198469	-1.627617	1.47287	-0.397522	0.06993	5.40171	6.27099	-0.391681
110.199997	-0.264234	-1.652667	1.463231	-0.393064	0.069911	5.11349	6.1589	-2.29642
110.300003	-0.28537	-1.670132	1.453621	-0.381813	0.069829	5.28663	6.0876	-3.443468
110.400002	-0.224486	-1.722623	1.447125	-0.36535	0.06961	5.85605	6.68892	-3.798892
110.5	-0.140344	-1.771068	1.446568	-0.346418	0.069607	5.71689	6.53937	-3.72085
110.599998	-0.051638	-1.777972	1.452057	-0.328876	0.069534	6.13884	6.35738	-3.598783
110.699997	0.00878	-1.757818	1.461933	-0.315348	0.069349	6.54896	6.63304	-3.293882
110.800003	0.102759	-1.760341	1.47284	-0.307842	0.069221	6.63548	6.94189	-2.569544
110.900002	0.135802	-1.772992	1.480416	-0.308189	0.068878	6.49002	7.05965	-1.175108
111.0	0.125194	-1.841888	1.482775	-0.315978	0.068778	6.3083	7.01244	0.76236
111.099998	0.084331	-1.881863	1.479668	-0.328891	0.068519	6.08401	6.89757	2.616
111.199997	-0.013703	-1.931897	1.473696	-0.343128	0.068399	5.98926	6.63379	3.666664
111.300003	-0.066894	-1.966581	1.468906	-0.354323	0.068407	5.85185	6.25653	3.5197
111.400002	-0.069318	-1.975566	1.467775	-0.360277	0.068454	5.73712	6.01813	2.10877
111.5	-0.108766	-1.998772	1.470216	-0.36109	0.068698	5.82523	6.22827	-0.031913
111.599998	-0.107756	-2.010809	1.474348	-0.357699	0.068928	5.84257	6.29518	-2.043898
111.699997	-0.086271	-2.028337	1.477893	-0.352327	0.069267	6.72455	7.25481	-3.208153
111.800003	0.004553	-2.020194	1.479086	-0.346833	0.069277	6.42145	7.19796	-3.283166
111.900002	0.016372	-2.020323	1.47771	-0.344679	0.069418	5.88819	6.48873	-2.319015
112.0	0.09768	-2.017598	1.473158	-0.347297	0.069498	6.42758	7.11607	-0.727834
112.099998	0.110974	-2.026611	1.466317	-0.354289	0.069498	6.63785	6.89372	1.027167
112.199997	-0.025272	-2.024273	1.458442	-0.364122	0.069572	5.89721	6.0785	2.327013
112.300003	-0.134831	-2.021015	1.451208	-0.373482	0.069374	5.64429	6.03804	2.709571
112.400002	-0.265175	-2.006733	1.445487	-0.3799	0.068942	5.10876	5.71698	2.027606
112.5	-0.327957	-1.980625	1.44127	-0.382218	0.068413	4.91785	5.56657	0.500175
112.599998	-0.300586	-2.03388	1.437455	-0.379895	0.067857	4.6658	5.3272	-1.147674
112.699997	-0.124158	-2.104486	1.433872	-0.372641	0.067737	5.97901	6.19498	-2.367187
112.800003	0.05251	-2.201248	1.431409	-0.361001	0.067921	6.34219	7.35812	-2.956475
112.900002	0.242773	-2.258269	1.431287	-0.346737	0.068067	5.81332	6.46293	-3.053101
113.0	0.275311	-2.291635	1.434516	-0.332355	0.068495	6.30716	6.68914	-2.967856
113.099998	0.183776	-2.314267	1.440671	-0.320767	0.06884	6.65764	6.9435	-2.668025
113.199997	0.017751	-2.30435	1.448129	-0.313084	0.068992	7.243	7.8785	-2.083433
113.300003	-0.210436	-2.276623	1.455377	-0.311269	0.069136	6.66202	7.18223	-1.180762
113.400002	-0.328906	-2.267756	1.460469	-0.315262	0.069156	6.34228	6.73935	0.016422
113.5	-0.35813	-2.251023	1.461893	-0.324776	0.06927	6.25847	6.76911	1.366823
113.599998	-0.201618	-2.217804	1.458962	-0.338024	0.069503	5.89625	6.44227	2.494703
113.699997	-0.029298	-2.204439	1.452243	-0.353186	0.069904	5.62809	6.15077	3.078271
113.800003	0.118106	-2.213857	1.443729	-0.366157	0.070452	5.34268	5.85851	2.821817
113.900002	0.190286	-2.248635	1.436153	-0.374033	0.070843	5.36151	5.9691	1.625209
114.0	0.157151	-2.286299	1.432169	-0.374737	0.070848	5.32201	5.86268	-0.193662
114.099998	0.007457	-2.301324	1.433114	-0.368899	0.070886	6.44395	6.87584	-2.097845
114.199997	-0.118053	-2.285994	1.439021	-0.358249	0.07113	6.32678	7.203	-3.612571
114.300003	-0.191058	-2.297074	1.447978	-0.346962	0.071405	5.72171	6.27709	-4.342615
114.400002	-0.246413	-2.26428	1.456841	-0.33871	0.071602	6.02148	6.4139	-3.962198
114.5	-0.124315	-2.253435	1.462138	-0.337816	0.07168	6.53521	7.29335	-2.353561
114.599998	0.032709	-2.207044	1.461289	-0.345121	0.071802	6.27081	6.84619	0.351617
114.699997	0.143113	-2.186019	1.453438	-0.359918	0.071868	5.63081	5.95165	3.287858
114.800003	0.273229	-2.150066	1.441019	-0.376258	0.072221	5.49734	6.20526	5.309353
114.900002	0.2461	-2.128557	1.429768	-0.389653	0.072647	5.21823	5.83324	5.475689
115.0	0.130844	-2.114316	1.424132	-0.39492	0.07312	5.11778	5.89191	3.574129
115.099998	-0.084417	-2.118025	1.42522	-0.391376	0.073422	5.40022	5.79438	0.254032
115.199997	-0.330012	-2.164442	1.429838	-0.380465	0.0735	6.52829	6.94521	-3.284909
115.300003	-0.379928	-2.181372	1.435674	-0.362898	0.073658	5.91604	6.74652	-5.86006
115.400002	-0.334317	-2.240181	1.442844	-0.341269	0.07405	6.12929	6.3259	-6.902013
115.5	-0.202672	-2.272725	1.45181	-0.320237	0.074528	6.51787	6.66248	-6.390232
115.599998	-0.03508	-2.265219	1.462903	-0.304168	0.075094	6.66859	7.28029	-4.793464
115.699997	0.061261	-2.238428	1.475643	-0.296568	0.075266	6.40787	7.25534	-2.633955
115.800003	0.078283	-2.200653	1.48833	-0.297503	0.075133	6.15232	6.85207	-0.22312
115.900002	0.017489	-2.17271	1.499009	-0.306109	0.074521	6.11834	6.99938	2.038175
116.0	-0.102695	-2.143947	1.506229	-0.321178	0.073914	5.9248	6.7143	3.678741
116.099998	-0.04463	-2.092142	1.509342	-0.339361	0.073236	5.80631	6.34421	4.547436
116.199997	-0.005639	-2.066496	1.510198	-0.357028	0.073234	5.57844	5.97445	4.304924
116.300003	0.042161	-2.065841	1.51059	-0.371579	0.073312	5.45443	5.58038	2.919341
116.400002	0.136089	-2.033305	1.511866	-0.379688	0.073708	5.17401	5.54581	0.8262
116.5	0.095122	-2.044404	1.513397	-0.382248	0.073755	5.52169	5.71217	-1.455102
116.599998	0.077419	-2.109622	1.513988	-0.380654	0.074122	6.25111	7.06233	-2.956934
116.699997	-0.061584	-2.107705	1.512292	-0.377003	0.07435	5.89196	6.90507	-3.268671
116.800003	-0.130447	-2.081787	1.507734	-0.374126	0.074813	6.12386	6.60713	-2.47606
116.900002	-0.198331	-2.035607	1.499455	-0.374569	0.074864	6.13638	6.44688	-0.925188
117.0	-0.249455	-1.993031	1.487929	-0.377119	0.074528	6.64503	7.01201	0.856866
117.099998	-0.31347	-1.941998	1.475238	-0.379357	0.073777	6.49834	7.153	2.016715
117.199997	-0.253881	-1.892401	1.465868	-0.377984	0.072984	5.92988	6.11351	1.920244
117.300003	-0.198467	-1.832502	1.464724	-0.369522	0.072372	5.66076	5.96578	0.283951
117.400002	-0.004301	-1.892463	1.474248	-0.354267	0.072097	5.15211	5.69611	-2.3196
117.5	0.144764	-1.939862	1.493999	-0.33364	0.072479	4.77107	5.25976	-5.028679
117.599998	0.265165	-1.980578	1.521766	-0.310332	0.07319	4.72098	5.53649	-7.073579
117.699997	0.26168	-1.951346	1.554489	-0.288909	0.07403	5.33077	5.61443	-7.935828
117.800003	0.265051	-1.901021	1.588553	-0.273423	0.074703	7.58595	8.09186	-7.300144
117.900002	0.060432	-1.791727	1.61981	-0.270743	0.07517	6.56166	7.83461	-4.988552
118.0	-0.123529	-1.740986	1.643973	-0.283828	0.075333	6.58819	6.76964	-0.529748
118.099998	-0.256472	-1.666234	1.658348	-0.312595	0.075147	6.43169	6.4063	5.033102
118.199997	-0.213152	-1.615361	1.660593	-0.351352	0.074898	7.83431	7.87176	10.276762
118.300003	-0.13524	-1.523867	1.650078	-0.394707	0.074445	7.54032	8.25362	13.139364
118.400002	-0.0155	-1.441014	1.6365	-0.429906	0.074465	6.60754	6.983	12.407472
118.5	0.195058	-1.374411	1.629075	-0.448787	0.074699	6.28885	6.8828	8.266946
118.599998	0.126332	-1.350772	1.632768	-0.44942	0.074869	5.61312	6.06662	1.471647
118.699997	0.068559	-1.346472	1.646717	-0.431887	0.074849	5.28856	5.62203	-6.299865
118.800003	0.069059	-1.200036	1.669262	-0.40274	0.073609	4.93387	5.31885	-12.423972
118.900002	-0.392951	-1.26016	1.69561	-0.367404	0.073856	4.97223	5.34722	-16.034161
119.0	-0.375878	-1.109901	1.727052	-0.331796	0.073368	5.07557	5.48607	-15.916489
119.099998	-0.348912	-1.059562	1.760254	-0.303904	0.073166	6.31846	6.23373	-12.976537
119.199997	-0.271471	-1.176892	1.791589	-0.289768	0.074878	5.97752	7.18191	-8.136449
119.300003	-0.15184	-1.18822	1.822884	-0.290242	0.075218	5.44243	6.20129	-2.692728
119.400002	-0.138204	-1.208446	1.849627	-0.303924	0.075466	6.26547	6.51164	2.503563
119.5	-0.141331	-1.076001	1.868932	-0.326975	0.07558	6.19602	6.9618	6.647334
119.599998	-0.013373	-1.02053	1.884307	-0.353241	0.075946	5.77382	6.15526	9.036299
119.699997	0.100973	-0.866764	1.899284	-0.376221	0.076696	5.69395	6.08054	9.108441
119.800003	0.100396	-0.723654	1.915109	-0.392343	0.076987	5.66137	6.27484	7.104974
119.900002	-0.026429	-0.599884	1.929968	-0.400415	0.076757	5.93592	6.03279	3.525618
120.0	-0.076174	-0.522863	1.942039	-0.399958	0.076261	7.56677	7.58111	-0.689136
120.099998	-0.33286	-0.448501	1.949346	-0.394597	0.075155	7.20429	7.85431	-4.377768
120.199997	-0.378284	-0.581333	1.952227	-0.385547	0.074576	7.37454	7.30148	-6.387026
120.300003	-0.291963	-0.775218	1.952813	-0.373736	0.074522	7.88625	7.63453	-6.625178
120.400002	-0.019084	-0.970508	1.953743	-0.360271	0.074491	8.78723	9.50989	-5.833502
120.5	0.21328	-1.116987	1.958424	-0.34556	0.074764	8.67575	9.80236	-4.897849
120.599998	0.319695	-1.18882	1.968763	-0.331409	0.075169	8.41328	9.25725	-4.256459
120.699997	0.296954	-1.216655	1.985311	-0.319719	0.07565	7.83563	8.47126	-3.923316
120.800003	0.139827	-1.181955	2.006053	-0.312252	0.076064	5.61338	6.15783	-3.788368
120.900002	-0.060468	-1.134165	2.027338	-0.309674	0.076521	4.13115	4.54325	-3.547899
121.0	-0.279896	-1.107992	2.045078	-0.314226	0.076845	3.12945	3.68661	-2.767866
121.099998	-0.322596	-1.107432	2.055382	-0.325292	0.076939	3.20477	3.60867	-1.039323
121.199997	-0.26997	-1.068283	2.056758	-0.342504	0.07689	3.14863	3.81057	1.465291
121.300003	-0.100532	-0.998475	2.049843	-0.363219	0.076403	5.77688	5.31039	3.889469
121.400002	0.175977	-0.937509	2.038319	-0.3828	0.07618	10.16314	10.56159	5.356488
121.5	0.371571	-0.87169	2.027358	-0.397178	0.07602	9.61378	10.92247	5.155375
121.599998	0.418444	-0.810844	2.021018	-0.402949	0.075926	8.33989	8.88684	3.135885
121.699997	0.318644	-0.78259	2.020502	-0.399493	0.075687	10.42929	9.75794	-0.191679
121.800003	0.059015	-0.828215	2.023554	-0.388646	0.075289	16.72672	16.95622	-3.789773
121.900002	-0.338375	-1.073624	2.028076	-0.373289	0.07392	17.15953	16.95772	-6.644492
122.0	-0.353676	-1.197722	2.029002	-0.354227	0.074582	19.70922	17.55786	-7.139169
122.099998	-0.363815	-1.198379	2.029763	-0.337552	0.074432	13.40136	11.50987	-6.482675
122.199997	-0.286685	-1.22089	2.030362	-0.325188	0.073974	6.43992	5.94394	-4.953117
122.300003	-0.182461	-1.272452	2.031965	-0.318062	0.073539	4.71677	5.57792	-3.128241
122.400002	-0.114002	-1.287287	2.035503	-0.316289	0.072864	4.20813	5.18578	-1.747954
122.5	-0.012547	-1.32563	2.040717	-0.318616	0.072188	4.35114	5.30237	-0.682309
122.599998	0.030961	-1.326585	2.046148	-0.323763	0.07173	4.44572	5.55341	-0.034696
122.699997	0.107216	-1.310074	2.049829	-0.331161	0.071299	5.49769	6.32837	0.295804
122.800003	0.13015	-1.295846	2.049606	-0.340558	0.07085	6.90154	8.2351	0.521953
122.900002	0.06511	-1.295886	2.043975	-0.352006	0.070389	9.87651	9.62744	0.8721
123.0	0.035887	-1.313609	2.033148	-0.36344	0.06993	11.91353	11.17661	1.217727
123.099998	-0.018461	-1.381671	2.018981	-0.373476	0.069543	13.34146	12.37722	1.304839
123.199997	-0.021382	-1.478597	2.004408	-0.379846	0.06946	14.83297	13.57857	0.868948
123.300003	-0.043551	-1.558077	1.992288	-0.381507	0.069572	15.62659	15.39517	-0.269472
123.400002	-0.104544	-1.655857	1.98378	-0.378895	0.069846	15.3967	15.68956	-1.726675
123.5	-0.16488	-1.745544	1.978142	-0.372362	0.069824	14.70415	16.99787	-2.944712
123.599998	-0.22077	-1.766223	1.973107	-0.363097	0.069488	13.7331	15.74705	-3.550526
123.699997	-0.204121	-1.767644	1.96693	-0.354378	0.068936	13.20187	14.11984	-3.388269
123.800003	-0.115361	-1.784322	1.957792	-0.348347	0.068167	12.20814	11.77547	-2.452414
123.900002	0.072361	-1.83075	1.945697	-0.345845	0.067399	9.37697	8.95182	-1.009496
124.0	0.226564	-1.900511	1.93196	-0.346067	0.066679	7.10585	6.64953	0.305132
124.099998	0.335731	-2.007604	1.920401	-0.345905	0.066259	5.3848	5.70307	0.906319
124.199997	0.314609	-2.067805	1.914381	-0.34362	0.066204	5.66032	5.63284	0.366586
124.300003	0.192046	-2.031405	1.914934	-0.338249	0.066324	5.58667	6.81846	-1.143813
124.400002	-0.007656	-1.938947	1.919709	-0.330708	0.066381	8.50795	7.61751	-3.048666
124.5	-0.198991	-1.911614	1.924943	-0.323272	0.066484	10.60978	12.90895	-4.156605
124.599998	-0.302124	-1.907049	1.926706	-0.318729	0.066125	10.85044	12.5181	-4.034814
124.699997	-0.281771	-1.908384	1.92345	-0.318788	0.065988	14.18219	13.80702	-2.675056
124.800003	-0.156591	-1.92198	1.914649	-0.326762	0.065532	15.06759	16.34163	-0.29186
124.900002	-0.016864	-1.929155	1.901537	-0.341199	0.065219	17.96111	16.97849	2.313037
125.0	0.10558	-1.862971	1.885088	-0.360823	0.064579	18.33252	17.15823	4.197805
125.099998	0.176783	-1.843167	1.868546	-0.380576	0.064286	15.46405	14.30782	4.88093
125.199997	0.09003	-1.868205	1.853011	-0.396386	0.064055	12.4128	12.20208	3.973413
125.300003	-0.002024	-1.82668	1.839452	-0.404898	0.063681	10.86568	10.96422	1.707836
125.400002	-0.133866	-1.827548	1.82635	-0.404609	0.063456	9.55125	10.1839	-1.124498
125.5	-0.218469	-1.850269	1.814089	-0.394833	0.063311	8.16754	9.00503	-3.501797
125.599998	-0.165196	-1.880413	1.803882	-0.376977	0.063298	7.28731	8.13896	-4.85214
125.699997	-0.061781	-1.938322	1.797979	-0.353846	0.063609	7.07004	7.58764	-5.222541
125.800003	0.031753	-1.923458	1.797543	-0.330267	0.064008	7.35921	7.60209	-5.021463
125.900002	0.10262	-1.944496	1.801667	-0.310994	0.064793	7.57447	7.67617	-4.396928
126.0	0.109758	-1.917338	1.807498	-0.298961	0.065424	8.68923	8.84316	-3.274102
126.099998	0.045667	-1.886884	1.812118	-0.296542	0.065963	8.77567	10.17812	-1.46514
126.199997	-0.058356	-1.904282	1.812816	-0.304223	0.066099	9.16845	9.67443	0.7507
126.300003	-0.178543	-1.909196	1.808686	-0.319847	0.065989	9.74059	10.36557	2.778608
126.400002	-0.335536	-1.940378	1.79997	-0.340418	0.065694	9.59477	9.92548	4.115932
126.5	-0.36943	-1.884749	1.788385	-0.360595	0.065117	9.62998	9.39428	4.402836
126.599998	-0.356358	-1.915156	1.776805	-0.376897	0.064883	8.82831	8.85472	3.359844
126.699997	-0.168241	-1.937216	1.767187	-0.385453	0.064605	8.14854	8.23981	1.294706
126.800003	-0.010652	-2.060457	1.760563	-0.386156	0.064523	8.10895	8.63387	-1.234252
126.900002	0.135297	-2.156844	1.756243	-0.380022	0.064507	8.09643	8.95204	-3.285393
127.0	0.246629	-2.237308	1.753107	-0.369726	0.064599	9.10741	9.82174	-4.266961
127.099998	0.216919	-2.157844	1.749298	-0.358938	0.064717	9.29482	10.26612	-4.053715
127.199997	0.164615	-2.137338	1.743486	-0.352141	0.064914	9.21005	9.78909	-2.892307
127.300003	0.074963	-2.124243	1.733774	-0.351324	0.065442	10.00524	10.20853	-0.790945
127.400002	-0.021608	-2.142173	1.720512	-0.355395	0.065826	8.77523	9.09228	1.285737
127.5	-0.148535	-2.232707	1.70648	-0.361534	0.066453	7.87101	7.79843	2.546566
127.599998	-0.217724	-2.261527	1.696809	-0.364712	0.067134	6.39832	6.725	2.303191
127.699997	-0.258426	-2.230145	1.695223	-0.361776	0.068408	5.00131	5.70339	0.576622
127.800003	-0.283911	-2.164015	1.70105	-0.354043	0.069336	4.62166	5.435	-1.937674
127.900002	-0.29195	-2.083149	1.710378	-0.342071	0.070232	4.53067	5.65736	-4.155361
128.0	-0.203424	-2.038272	1.719853	-0.327992	0.070744	5.67232	6.31584	-5.23928
128.100006	-0.070745	-2.011276	1.727748	-0.315322	0.071033	8.04888	9.21988	-5.017595
128.199997	0.062171	-1.98507	1.734266	-0.307748	0.071471	7.70488	8.80494	-3.710662
128.300003	0.213658	-2.004753	1.738854	-0.308192	0.071682	8.62828	8.30554	-1.513192
128.399994	0.264551	-2.000451	1.740834	-0.317017	0.07203	10.186	9.76961	1.023716
128.5	0.189165	-1.990886	1.739093	-0.333904	0.072016	10.31123	10.99815	3.434132
128.600006	0.076681	-1.954497	1.733063	-0.35636	0.072153	9.82273	9.95192	5.303618
128.699997	-0.098904	-1.937294	1.722334	-0.380627	0.072417	9.30288	9.94656	6.073688
128.800003	-0.189808	-1.944734	1.706912	-0.403128	0.072577	7.80857	8.59887	5.64078
128.899994	-0.235911	-1.957224	1.687571	-0.419434	0.072689	6.60071	7.16563	3.917843
129.0	-0.196334	-1.966033	1.666624	-0.42492	0.072435	5.51232	6.48263	1.082606
129.100006	-0.13678	-1.987809	1.648092	-0.417203	0.072081	4.80636	5.53125	-2.125207
129.199997	-0.006615	-2.02161	1.637127	-0.396116	0.072056	4.77597	5.3181	-4.97136
129.300003	0.108306	-2.086999	1.638249	-0.364838	0.072506	4.93203	5.18664	-7.105293
129.399994	0.128613	-2.186151	1.651543	-0.331461	0.072667	6.78944	6.77136	-8.541099
129.5	0.068426	-2.220599	1.6756	-0.298653	0.073678	7.17942	8.11606	-8.684823
129.600006	0.002284	-2.181479	1.704082	-0.275247	0.074592	6.62725	7.10964	-7.905434
129.699997	-0.151876	-2.071292	1.732253	-0.264919	0.075496	7.599	7.74875	-5.661689
129.800003	-0.217787	-1.958758	1.755801	-0.269329	0.076536	7.68035	8.86179	-1.826732
129.899994	-0.209781	-1.819329	1.77184	-0.287829	0.077312	6.90504	7.60113	2.705711
130.0	-0.248199	-1.65247	1.777899	-0.31776	0.077666	6.58907	6.88269	6.962938
130.100006	-0.109457	-1.539775	1.776755	-0.351686	0.077944	6.08471	6.63765	9.742669
130.199997	0.01032	-1.418825	1.773494	-0.383611	0.078135	6.06956	6.52138	10.171307
130.300003	0.06763	-1.309689	1.771008	-0.407704	0.078301	6.04741	6.82135	8.283948
130.399994	0.084926	-1.174826	1.769393	-0.420344	0.078149	7.3931	7.62607	4.413857
130.5	0.057925	-1.088841	1.766591	-0.421896	0.078147	8.28419	9.0608	-0.53473
130.600006	-0.044906	-1.144166	1.761954	-0.412606	0.078174	7.20858	7.74672	-5.108872
130.699997	-0.064722	-1.333109	1.756032	-0.395483	0.078829	8.26913	8.25608	-7.768369
130.800003	-0.061472	-1.467371	1.751185	-0.374467	0.079701	8.96326	9.25222	-8.171635
130.899994	-0.105053	-1.520948	1.74913	-0.353522	0.080446	8.28332	8.24698	-6.950907
131.0	-0.155342	-1.506075	1.750548	-0.336006	0.080901	7.73386	7.87882	-5.015162
131.100006	-0.226725	-1.432122	1.753869	-0.324727	0.081453	6.67673	7.28543	-2.869086
131.199997	-0.213246	-1.371694	1.758361	-0.319219	0.082263	5.45005	6.19241	-0.739385
131.300003	-0.125254	-1.336458	1.763805	-0.319055	0.08298	4.63104	5.53671	0.773634
131.399994	-0.058428	-1.368743	1.772678	-0.321414	0.083649	4.05478	4.75168	1.313645
131.5	0.002017	-1.359902	1.786903	-0.323572	0.084409	4.17345	4.85938	0.727928
131.600006	-0.023859	-1.325679	1.805858	-0.325878	0.085001	4.57411	4.76795	-0.571602
131.699997	-0.047116	-1.26733	1.825569	-0.328424	0.085635	7.57474	7.90837	-1.89
131.800003	-0.121728	-1.205305	1.840512	-0.332533	0.08594	7.57272	9.11626	-2.47113
131.899994	-0.167052	-1.173625	1.846184	-0.3405	0.086181	8.50077	8.33466	-1.658607
132.0	-0.172031	-1.129723	1.841051	-0.353427	0.086031	8.86745	9.23038	0.701592
132.100006	-0.22469	-1.082857	1.826546	-0.370029	0.08587	9.65065	8.54555	3.440937
132.199997	-0.139086	-1.073485	1.809001	-0.385277	0.085728	11.8736	11.85844	5.167601
132.300003	-0.06819	-1.06765	1.797147	-0.393331	0.085869	10.94091	12.09952	4.823301
132.399994	-0.012807	-1.061138	1.795139	-0.39347	0.08631	11.97965	11.64925	2.450279
132.5	0.014207	-0.974853	1.800994	-0.386329	0.086382	10.70568	10.69883	-1.036854
132.600006	-0.124294	-0.810027	1.808771	-0.376148	0.086089	7.2296	7.23693	-4.341565
132.699997	-0.195325	-0.674913	1.813499	-0.363828	0.086039	4.69768	5.24017	-6.074522
132.800003	-0.21332	-0.589311	1.81361	-0.352282	0.085821	4.06591	4.61305	-5.756882
132.899994	-0.119583	-0.520653	1.811419	-0.342662	0.085914	3.55534	4.25934	-4.291715
133.0	-0.025699	-0.483932	1.810026	-0.337431	0.085851	3.93139	4.37753	-2.374499
133.100006	0.099464	-0.419947	1.811751	-0.334983	0.085923	3.80326	4.67974	-0.59115
133.199997	0.15969	-0.316229	1.818004	-0.335308	0.085958	6.73506	5.75242	0.503058
133.300003	0.163229	-0.192047	1.828457	-0.33664	0.085891	7.64576	9.10405	0.770649
133.399994	0.11723	-0.121537	1.840299	-0.338418	0.086092	6.52225	7.63121	0.401428
133.5	0.00333	-0.009591	1.850003	-0.341114	0.086091	8.28139	7.82808	-0.293535
133.600006	-0.116946	0.023711	1.854877	-0.34416	0.086348	10.29039	10.73469	-0.731672
133.699997	-0.209547	0.032726	1.854244	-0.347486	0.086306	9.0243	9.59265	-0.739882
133.800003	-0.268791	0.004578	1.850039	-0.350733	0.086034	8.8537	8.87903	-0.395504
133.899994	-0.204935	-0.044386	1.844144	-0.352908	0.085635	8.18112	8.27546	0.029776
134.0	-0.134088	-0.069392	1.839127	-0.354514	0.085351	7.47359	7.27611	0.198308
134.100006	0.023868	-0.172315	1.835484	-0.355409	0.085364	7.38943	7.50167	0.039236
134.199997	0.089539	-0.271711	1.832378	-0.354964	0.085325	7.5306	7.80185	-0.494577
134.300003	0.112866	-0.400631	1.828563	-0.355072	0.084889	7.60986	8.00568	-1.032678
134.399994	0.013562	-0.46845	1.823133	-0.35536	0.084551	7.92828	8.20052	-1.375853
134.5	-0.058676	-0.509826	1.815811	-0.356544	0.08373	7.97584	8.32973	-1.393059
134.600006	-0.052691	-0.558026	1.807374	-0.358351	0.083422	8.1798	8.21904	-1.163637
134.699997	-0.019538	-0.656104	1.798469	-0.360409	0.083457	7.36272	7.59417	-0.924597
134.800003	0.112874	-0.783645	1.790844	-0.360704	0.083866	6.46077	6.69481	-0.891364
134.899994	0.182986	-0.888762	1.785869	-0.359305	0.084184	6.63478	6.60103	-1.285107
135.0	0.16936	-0.98629	1.785489	-0.354016	0.084504	6.24804	6.56003	-1.99141
135.100006	0.072016	-1.07267	1.790516	-0.345895	0.084632	7.5496	7.70786	-2.886436
135.199997	-0.098053	-1.111422	1.799809	-0.335921	0.084702	8.60104	9.47713	-3.559186
135.300003	-0.254735	-1.171268	1.810307	-0.326935	0.084551	6.95023	7.66022	-3.6024
135.399994	-0.361244	-1.199938	1.818182	-0.323039	0.08431	7.10778	7.41956	-2.745128
135.5	-0.33004	-1.207984	1.819657	-0.327695	0.083683	9.28475	9.62455	-0.515182
135.600006	-0.230464	-1.187162	1.812283	-0.342586	0.082787	8.75308	8.90836	2.688739
135.699997	-0.040508	-1.12003	1.795819	-0.364433	0.081833	8.21877	8.43379	5.721524
135.800003	0.153061	-1.089225	1.774707	-0.386593	0.080907	8.36844	8.74981	7.15476
135.899994	0.289369	-1.07065	1.758036	-0.401249	0.080404	7.58279	8.17622	5.989609
136.0	0.298905	-1.020245	1.752129	-0.403723	0.080371	7.39459	8.00012	2.358742
136.100006	0.160118	-1.056728	1.757324	-0.394543	0.080303	7.30167	7.86202	-2.500228
136.199997	0.003099	-1.138746	1.769149	-0.377143	0.080418	7.53883	8.0576	-6.818591
136.300003	-0.104772	-1.247936	1.783072	-0.35371	0.080678	7.76049	8.45499	-9.202524
136.399994	-0.217701	-1.288291	1.79624	-0.329482	0.080741	7.88318	8.58388	-9.286519
136.5	-0.331658	-1.265179	1.807656	-0.312133	0.080651	7.91497	8.46708	-7.024186
136.600006	-0.272736	-1.247952	1.817277	-0.30526	0.080539	7.8739	8.12965	-3.393013
136.699997	-0.203723	-1.19052	1.824369	-0.309121	0.080321	7.6793	7.9027	0.6283
136.800003	-0.127963	-1.089754	1.827772	-0.321987	0.079983	7.43409	7.80121	3.874522
136.899994	-0.042775	-1.043589	1.831874	-0.337139	0.079581	7.25999	7.93492	5.708879
137.0	0.031522	-1.019326	1.839567	-0.35148	0.079084	7.10831	8.08779	5.694335
137.100006	0.046574	-1.024825	1.851117	-0.362042	0.078805	7.17732	8.02378	4.076766
137.199997	-0.012489	-0.924758	1.863349	-0.368674	0.078089	7.21541	7.6766	1.329683
137.300003	-0.089576	-0.820204	1.871272	-0.371752	0.077283	7.20482	7.25877	-1.608101
137.399994	-0.222474	-0.787328	1.872556	-0.372797	0.075853	7.16497	7.23618	-3.483283
137.5	-0.311278	-0.886059	1.867055	-0.373954	0.074817	7.27531	7.41036	-3.555462
137.600006	-0.259551	-0.988165	1.856097	-0.377123	0.074062	7.34905	7.7661	-2.181379
137.699997	-0.074825	-1.089777	1.842236	-0.380709	0.073394	7.63674	8.17461	-0.530709
137.800003	0.10625	-1.17204	1.828949	-0.382513	0.072987	7.93844	8.55369	0.592274
137.899994	0.234763	-1.267433	1.819988	-0.380849	0.0729	8.41328	8.96167	0.631232
138.0	0.27892	-1.329015	1.818755	-0.373725	0.072997	8.48982	8.99818	-0.464754
138.100006	0.124621	-1.30956	1.824989	-0.362569	0.073131	8.38202	8.45199	-2.311594
138.199997	-0.062313	-1.230708	1.836452	-0.347713	0.073061	7.53927	7.60166	-4.085656
138.300003	-0.256912	-1.168579	1.849651	-0.331331	0.073034	6.33019	6.51121	-5.121615
138.399994	-0.314699	-1.119972	1.862662	-0.316863	0.072855	4.73043	5.17497	-5.27099
138.5	-0.260465	-1.101048	1.873956	-0.306469	0.073062	4.63104	4.98067	-4.454574
138.600006	-0.099213	-1.096399	1.882957	-0.302996	0.073043	4.23055	4.87576	-2.773653
138.699997	0.049371	-1.090949	1.889999	-0.30633	0.073139	7.51186	6.94757	-0.694153
138.800003	0.210396	-1.053512	1.895674	-0.314886	0.073155	9.41822	10.78629	1.30683
138.899994	0.183207	-0.992885	1.900469	-0.327419	0.073292	8.49385	9.63022	2.66971
139.0	0.157662	-0.894515	1.903752	-0.342193	0.073122	7.98144	8.02634	3.406607
139.100006	0.018389	-0.884405	1.904776	-0.357516	0.073292	11.03777	10.61586	3.369087
139.199997	-0.15202	-0.863336	1.900743	-0.373254	0.073213	12.723	13.12038	2.865537
139.300003	-0.254645	-0.873624	1.889976	-0.387648	0.072991	11.1489	10.75107	2.181914
139.399994	-0.288143	-0.896074	1.87286	-0.398327	0.072591	9.36445	9.34203	1.395966
139.5	-0.244755	-0.940704	1.851583	-0.404113	0.071994	6.92124	6.82178	0.452474
139.600006	-0.197966	-1.229198	1.831666	-0.402098	0.071069	6.40577	6.7159	-0.749944
139.699997	-0.042427	-1.230192	1.817745	-0.390024	0.071339	5.65682	6.55404	-2.4691
139.800003	0.105818	-1.362235	1.818556	-0.368498	0.071445	5.5836	6.45919	-4.496158
139.899994	0.134035	-1.338366	1.835579	-0.34167	0.071543	5.22095	6.46689	-6.63811
140.0	0.182582	-1.146996	1.865388	-0.315805	0.071679	7.17898	7.56997	-8.207108
140.100006	0.138534	-1.222297	1.897575	-0.296063	0.072842	6.82	8.1501	-8.618773
140.199997	0.105055	-1.179296	1.927189	-0.286335	0.074072	7.43812	8.01853	-7.039237
140.300003	0.042955	-1.114051	1.948783	-0.292682	0.074841	7.98819	7.8966	-3.020268
140.399994	-0.052277	-1.080567	1.961871	-0.312566	0.075849	6.87649	7.42149	2.060302
140.5	-0.125666	-1.000275	1.964846	-0.341914	0.076463	7.46413	7.69855	7.089269
140.600006	-0.084157	-0.936456	1.957492	-0.374057	0.077003	6.99752	7.78933	10.506492
140.699997	-0.033505	-0.819861	1.950308	-0.400306	0.077615	7.90875	8.73193	10.758464
140.800003	0.042995	-0.726237	1.950919	-0.414554	0.078213	8.60577	9.17267	7.981181
140.899994	-0.03516	-0.625986	1.959983	-0.415494	0.078436	7.96314	9.32801	2.787061
141.0	-0.129904	-0.608224	1.974104	-0.403432	0.078111	9.71405	10.74262	-3.505716
141.100006	-0.213765	-0.768111	1.987972	-0.381859	0.077268	10.62099	11.11259	-8.777166
141.199997	-0.129044	-0.80256	2.000768	-0.356926	0.07594	11.06045	10.97578	-11.273764
141.300003	-0.016307	-0.969259	2.012655	-0.332839	0.075324	10.82969	10.51202	-10.637993
141.399994	0.2158	-1.144115	2.023809	-0.314568	0.076481	9.56894	9.45283	-8.405161
141.5	0.180663	-1.277254	2.036164	-0.304814	0.07703	8.06324	8.70945	-5.622681
141.600006	0.090323	-1.27339	2.049083	-0.306717	0.077284	6.80223	7.97335	-2.981545
141.699997	-0.017061	-1.296334	2.059247	-0.317558	0.077713	5.91271	7.11885	-0.208692
141.800003	-0.173858	-1.318795	2.065078	-0.334517	0.078304	5.13127	6.29946	2.357164
141.899994	-0.305478	-1.284185	2.066419	-0.353624	0.078457	5.08083	5.88591	4.24435
142.0	-0.348227	-1.321949	2.065444	-0.371484	0.078353	5.22454	5.98055	4.988065
142.100006	-0.304656	-1.354472	2.063635	-0.384408	0.077807	5.92524	6.2439	4.292514
142.199997	-0.206074	-1.408404	2.061784	-0.390924	0.077351	7.16637	7.5309	2.337794
142.300003	-0.018993	-1.491261	2.059238	-0.390931	0.076792	7.45134	8.77925	-0.210107
142.399994	0.101966	-1.590794	2.055819	-0.385654	0.076632	8.64439	8.81255	-2.644939
142.5	0.157326	-1.743265	2.050319	-0.378026	0.07635	10.10201	9.74231	-4.185031
142.600006	0.171304	-1.871828	2.043588	-0.367997	0.076507	11.6071	11.44125	-4.59696
142.699997	0.1138	-1.924614	2.037768	-0.356284	0.076798	12.71555	13.60362	-4.385733
142.800003	-0.031028	-1.927496	2.035616	-0.343538	0.077505	14.55387	14.4744	-4.109715
142.899994	-0.185844	-1.914085	2.037799	-0.331866	0.078321	17.69155	17.33958	-3.813896
143.0	-0.296509	-1.863503	2.042519	-0.323362	0.07928	18.63676	18.18284	-3.428432
143.100006	-0.368148	-1.76624	2.04647	-0.319932	0.079811	11.47118	11.89291	-2.708578
143.199997	-0.383046	-1.676439	2.046417	-0.321574	0.079969	4.95831	5.95132	-1.479213
143.300003	-0.33095	-1.577358	2.040979	-0.328453	0.079481	4.01248	4.6943	0.012427
143.399994	-0.163898	-1.481416	2.033746	-0.336466	0.078831	3.36687	3.95295	0.993032
143.5	0.034363	-1.379347	2.030313	-0.343011	0.078323	4.50869	4.96632	1.01737
143.600006	0.199412	-1.274498	2.033136	-0.347127	0.077959	3.98043	4.72299	0.116698
143.699997	0.344517	-1.19975	2.039321	-0.350217	0.077839	9.86547	8.25865	-1.080566
143.800003	0.358751	-1.178768	2.042771	-0.354522	0.077965	10.92129	13.85863	-1.784813
143.899994	0.230598	-1.199288	2.037758	-0.362572	0.07788	13.891	11.11216	-1.388557
144.0	0.072429	-1.242853	2.020809	-0.375847	0.078036	20.07669	18.18113	0.685149
144.100006	-0.098925	-1.238246	1.993839	-0.392649	0.077926	25.27233	22.16609	3.246671
144.199997	-0.171685	-1.272475	1.96213	-0.405818	0.07772	25.21515	27.33742	4.596554
144.300003	-0.235128	-1.250643	1.93963	-0.407599	0.077554	23.25274	24.6477	3.466767
144.399994	-0.237085	-1.269465	1.935095	-0.394299	0.077787	15.82022	15.12753	-0.104338
144.5	-0.182531	-1.357551	1.947618	-0.370533	0.07802	6.13139	8.94005	-4.59694
144.600006	-0.177832	-1.397821	1.972109	-0.340803	0.078099	7.18021	7.07046	-8.433982
144.699997	-0.25082	-1.239189	2.001235	-0.310393	0.077753	4.773	5.96513	-10.805088
144.800003	-0.279162	-1.098852	2.030318	-0.285661	0.078095	5.79755	5.65885	-10.934965
144.899994	-0.074485	-0.949969	2.056447	-0.273596	0.079214	5.78135	6.12218	-9.03599
145.0	0.173822	-0.502292	2.079752	-0.281639	0.078637	7.69209	6.98717	-5.840194
145.100006	0.197535	-0.609602	2.094959	-0.305489	0.080188	10.45635	9.74413	-1.675196
145.199997	0.241301	-0.488903	2.100546	-0.339683	0.080693	10.86323	11.08711	2.967126
145.300003	0.20592	-0.456013	2.092913	-0.37726	0.08083	12.29107	11.95714	7.448842
145.399994	0.18587	-0.421631	2.077747	-0.409965	0.081091	12.49136	12.97982	10.008258
145.5	-0.006573	-0.391684	2.06289	-0.431955	0.081158	13.9397	14.177	9.730196
145.600006	-0.198486	-0.315761	2.053242	-0.43914	0.080586	15.26508	15.58005	6.490711
145.699997	-0.254015	-0.286266	2.050277	-0.430337	0.079846	14.82185	14.8463	1.080857
145.800003	-0.303368	-0.355979	2.052263	-0.410441	0.078723	13.28533	13.49561	-5.036201
145.899994	-0.218596	-0.723164	2.058883	-0.382353	0.077313	11.2328	11.18742	-9.662395
146.0	0.156174	-1.113239	2.066897	-0.351359	0.078121	9.83394	9.59532	-11.254667
146.100006	0.232989	-1.334657	2.079449	-0.325021	0.077802	9.8166	8.93073	-10.64391
146.199997	0.225231	-1.520098	2.093356	-0.307996	0.077872	10.28733	9.4827	-8.790508
146.300003	0.070797	-1.688464	2.105875	-0.304079	0.0771	10.00699	9.59564	-6.1536
146.399994	-0.044548	-1.773602	2.113287	-0.313274	0.077128	9.6059	9.83673	-2.922411
146.5	-0.274065	-1.90313	2.115069	-0.332	0.076475	9.17817	9.93982	0.403585
146.600006	-0.360753	-2.003928	2.109899	-0.353591	0.075932	9.09497	9.63921	3.572299
146.699997	-0.382545	-2.054269	2.101637	-0.37223	0.075452	7.90385	8.68847	5.460305
146.800003	-0.308225	-2.07492	2.095928	-0.38465	0.075106	6.26144	7.05976	5.435362
146.899994	-0.213381	-2.081413	2.094196	-0.388535	0.075195	6.22422	6.93643	3.481268
147.0	-0.039042	-2.052612	2.094843	-0.383668	0.075003	8.24697	8.43732	0.301755
147.100006	-0.078464	-2.022795	2.096075	-0.373518	0.074547	12.29895	13.05637	-3.23938
147.199997	-0.102946	-2.031501	2.095544	-0.36022	0.073958	11.55867	13.35665	-5.646352
147.300003	-0.163304	-1.998827	2.09168	-0.347607	0.073223	14.98404	12.73285	-6.029546
147.399994	-0.148429	-1.893771	2.084946	-0.338961	0.072841	21.98104	21.26277	-5.017325
147.5	-0.014906	-1.822507	2.077104	-0.33332	0.072726	27.92038	29.4542	-3.504748
147.600006	0.1219	-1.804243	2.070484	-0.330374	0.072823	42.3794	41.12743	-2.142285
147.699997	0.240739	-1.813329	2.066799	-0.330316	0.073131	47.59282	48.76303	-1.346832
147.800003	0.228422	-1.820896	2.065696	-0.332087	0.073762	25.30973	26.98896	-0.86702
147.899994	0.167364	-1.800674	2.064691	-0.33625	0.074338	5.34434	6.27527	-0.580178
148.0	0.056329	-1.740853	2.06045	-0.342865	0.074782	4.69102	5.50609	-0.227413
148.100006	-0.12515	-1.710474	2.050286	-0.351972	0.074822	3.59597	4.38995	0.348475
148.199997	-0.268765	-1.720767	2.033733	-0.363038	0.074692	3.93945	4.40675	1.045259
148.300003	-0.308743	-1.794468	2.013158	-0.373763	0.074144	4.18825	5.10699	1.591007
148.399994	-0.253287	-1.886852	1.992504	-0.381707	0.073481	4.97495	4.69826	1.514127
148.5	-0.129325	-1.971626	1.974833	-0.384868	0.072732	9.9886	9.09238	0.638593
148.600006	-0.005569	-1.984532	1.960228	-0.383239	0.072169	10.70034	13.6624	-0.787679
148.699997	0.09886	-2.02686	1.946801	-0.37796	0.071676	20.70453	14.38854	-2.079858
148.800003	0.198488	-2.032949	1.932152	-0.369698	0.071722	23.08503	24.93632	-2.776154
148.899994	0.253034	-2.012807	1.915603	-0.360468	0.071928	32.25532	31.1602	-2.706002
149.0	0.260033	-2.001127	1.898626	-0.350655	0.072364	40.66571	40.56122	-2.276879
149.100006	0.152801	-1.957993	1.883739	-0.340825	0.073032	25.11636	26.18328	-1.885528
149.199997	0.006565	-1.860738	1.873914	-0.329629	0.0739	11.88778	10.709	-1.960349
149.300003	-0.154658	-1.801427	1.870715	-0.317658	0.074841	7.41351	7.80945	-2.496547
149.399994	-0.352016	-1.703251	1.873484	-0.305867	0.075625	5.99871	6.10955	-3.338295
149.5	-0.472945	-1.612883	1.880328	-0.296207	0.076241	5.5047	5.75306	-3.85078
149.600006	-0.531508	-1.503847	1.887358	-0.291419	0.076306	6.40787	6.51496	-3.599527
149.699997	-0.472207	-1.411698	1.890986	-0.295037	0.075953	7.28766	6.9603	-2.273798
149.800003	-0.172162	-1.284944	1.887865	-0.308715	0.075504	12.43312	13.36629	0.226411
149.899994	0.034761	-1.155717	1.876565	-0.332934	0.075072	12.72738	14.61367	3.262829
150.0	0.365293	-1.12438	1.857713	-0.363512	0.074886	14.79856	15.6081	5.966382
150.100006	0.42849	-1.092037	1.834277	-0.394704	0.07482	15.14028	16.06682	7.153111
150.199997	0.38457	-1.036336	1.811102	-0.419285	0.074536	15.07828	14.40695	6.309768
150.300003	0.097924	-0.912435	1.790591	-0.432434	0.073856	14.30717	13.75746	3.518625
150.399994	-0.158745	-0.823106	1.773118	-0.432475	0.072998	11.87141	12.12222	-0.279948
150.5	-0.38365	-0.841316	1.757926	-0.420275	0.072555	10.83643	12.14491	-3.888319
150.600006	-0.357756	-0.922923	1.745981	-0.396798	0.072726	9.44782	11.2235	-6.296102
150.699997	-0.258197	-1.062356	1.738637	-0.367484	0.072916	7.81014	9.8712	-7.174211
150.800003	-0.134154	-1.16101	1.736846	-0.338107	0.073119	7.18835	8.34975	-6.67509
150.899994	-0.044972	-1.158795	1.738704	-0.315444	0.073096	6.95592	7.44569	-5.107131
151.0	0.010615	-1.130167	1.741828	-0.302505	0.073275	7.18695	7.17152	-2.922526
151.100006	0.070479	-1.099634	1.74338	-0.29933	0.073515	7.32558	7.35854	-0.481719
151.199997	0.03886	-1.089332	1.742408	-0.304299	0.073692	8.00316	8.03898	1.525317
151.300003	-0.03614	-1.099675	1.741185	-0.313057	0.074059	8.52949	9.21057	2.451229
151.399994	-0.018128	-1.179268	1.744179	-0.320931	0.074206	8.00745	8.47201	2.131967
151.5	-0.077809	-1.259393	1.752432	-0.326688	0.074792	8.60971	8.7223	0.882823
151.600006	-0.136979	-1.29821	1.762489	-0.331272	0.075052	8.57144	9.076	-0.69103
151.699997	-0.202651	-1.339509	1.770003	-0.335621	0.075346	8.44857	9.23198	-1.878003
151.800003	-0.229546	-1.35836	1.769931	-0.342463	0.075269	8.3765	9.20479	-1.893485
151.899994	-0.165467	-1.331733	1.761301	-0.352851	0.075546	8.35531	9.23048	-0.582147
152.0	-0.026338	-1.344761	1.745458	-0.367017	0.075623	8.77961	9.57391	1.391858
152.100006	-0.020549	-1.418529	1.726187	-0.382461	0.075595	8.84258	10.02247	2.989291
152.199997	0.095873	-1.502325	1.708442	-0.394344	0.075459	8.94977	10.16613	3.540904
152.300003	0.001574	-1.58641	1.695359	-0.400714	0.075274	8.83216	9.5768	2.467322
152.399994	-0.093936	-1.562124	1.686791	-0.399835	0.075059	8.31458	8.36431	0.309144
152.5	-0.250319	-1.437214	1.680294	-0.393042	0.07461	7.12924	7.06168	-2.075924
152.600006	-0.310127	-1.318184	1.674054	-0.380428	0.074416	5.48324	5.50491	-3.821737
152.699997	-0.207545	-1.290732	1.668659	-0.363006	0.074675	4.11854	4.62129	-4.645304
152.800003	-0.043951	-1.403975	1.667022	-0.343036	0.075211	3.9278	4.22145	-4.736486
152.899994	0.106341	-1.541705	1.672287	-0.322871	0.076474	3.50235	4.67064	-4.70579
153.0	0.238527	-1.647721	1.685718	-0.305338	0.077775	5.09729	5.04608	-4.582564
153.100006	0.236299	-1.637466	1.704874	-0.293429	0.079425	7.66985	8.60861	-4.193203
153.199997	0.081089	-1.55459	1.72428	-0.290204	0.080875	7.43943	8.84584	-3.146423
153.300003	-0.200387	-1.480739	1.738472	-0.297418	0.081931	8.48597	8.90108	-0.953234
153.399994	-0.525434	-1.443064	1.742397	-0.317608	0.082348	7.9014	7.98309	2.552444
153.5	-0.669184	-1.408947	1.734314	-0.347563	0.082347	10.3918	10.15885	6.442851
153.600006	-0.569488	-1.38079	1.71534	-0.380854	0.082194	9.59363	10.97653	9.26295
153.699997	-0.301331	-1.306726	1.69341	-0.408722	0.082012	8.26414	8.54727	9.345749
153.800003	-0.037825	-1.20629	1.678605	-0.422337	0.081977	7.48961	8.18917	6.231511
153.899994	0.236965	-1.212858	1.676656	-0.418283	0.082113	6.36251	6.86278	0.691003
154.0	0.318258	-1.351063	1.686717	-0.400983	0.082328	6.54545	6.75166	-5.46629
154.100006	0.444552	-1.347752	1.706571	-0.373722	0.082723	6.60395	6.99734	-10.407252
154.199997	0.319099	-1.598394	1.731389	-0.340352	0.084644	6.72971	7.19914	-12.976913
154.300003	0.068133	-1.66872	1.760263	-0.309795	0.085671	7.10139	7.45489	-12.756914
154.399994	-0.264465	-1.679563	1.789953	-0.289609	0.086955	6.69959	7.47662	-9.916767
154.5	-0.487195	-1.681194	1.816794	-0.286825	0.088354	6.84059	7.41507	-5.220516
154.600006	-0.516302	-1.624907	1.839138	-0.300161	0.089889	6.89541	7.09915	0.509952
154.699997	-0.533352	-1.528391	1.853742	-0.326728	0.091057	5.99626	6.36669	5.926667
154.800003	-0.430475	-1.370316	1.858411	-0.360622	0.091598	6.13332	6.28158	10.126396
154.899994	-0.263772	-1.252119	1.856868	-0.39441	0.091737	5.50934	6.14895	11.621103
155.0	-0.114712	-1.095351	1.855659	-0.419002	0.092055	6.02507	6.98396	10.271755
155.100006	0.054293	-0.886982	1.857942	-0.430094	0.092167	7.37839	8.02849	6.451275
155.199997	0.142602	-0.772317	1.865254	-0.426359	0.092389	6.63627	7.16049	0.654449
155.300003	0.013014	-0.767602	1.876629	-0.40999	0.092451	6.94261	7.31508	-5.924282
155.399994	-0.042871	-0.934951	1.891133	-0.383926	0.092332	7.70094	7.58614	-11.011576
155.5	0.06282	-1.089118	1.908841	-0.352706	0.09285	8.86938	8.739	-13.008595
155.600006	-0.112281	-1.338607	1.931528	-0.321484	0.094332	8.74914	8.55101	-12.792676
155.699997	-0.195194	-1.153169	1.959343	-0.296506	0.095078	8.6613	8.73376	-11.122383
155.800003	-0.366824	-0.956796	1.987737	-0.283987	0.095255	8.26204	8.99218	-8.103613
155.899994	-0.460603	-0.477493	2.012545	-0.28795	0.094287	7.45677	8.63505	-4.230974
156.0	-0.564713	-0.5001	2.030093	-0.307028	0.09464	6.90688	7.82851	0.457221
156.100006	-0.509088	-0.251188	2.038581	-0.33606	0.093854	5.98181	6.43788	5.085417
156.199997	-0.32367	-0.056502	2.036555	-0.367887	0.093417	4.83929	5.31403	8.57649
156.300003	0.147024	-0.00102	2.031186	-0.394896	0.09329	3.8615	3.92673	9.710821
156.399994	0.35258	0.05057	2.029461	-0.412221	0.093087	3.89601	4.23493	8.018197
156.5	0.301413	0.158596	2.03384	-0.41769	0.092194	4.76993	3.97736	3.934298
156.600006	0.110424	0.307139	2.043055	-0.412362	0.090952	9.64837	8.92688	-1.262915
156.699997	-0.177806	0.444853	2.05375	-0.399468	0.08923	9.31751	10.35144	-6.279381
156.800003	-0.438213	0.355029	2.061729	-0.381914	0.08777	10.04859	10.31312	-9.092681
156.899994	-0.41262	0.087314	2.06633	-0.364493	0.087521	7.58271	8.37491	-8.925522
157.0	-0.140121	-0.037811	2.06911	-0.34966	0.087723	11.49947	10.1733	-7.143766
157.100006	0.111538	-0.103753	2.072279	-0.337574	0.087969	15.53026	16.58196	-5.017829
157.199997	0.320479	-0.248402	2.077313	-0.328352	0.087808	14.97257	13.55331	-3.361094
157.300003	0.257982	-0.362786	2.087388	-0.321949	0.087203	13.47922	11.4694	-2.569267
157.399994	0.152496	-0.490716	2.101975	-0.318045	0.086714	6.37915	6.48948	-2.576083
157.5	0.042268	-0.58196	2.117774	-0.316717	0.086123	3.93585	4.57279	-2.917905
157.600006	-0.026434	-0.72443	2.12886	-0.318793	0.085717	3.64177	4.27754	-3.076902
157.699997	-0.035109	-0.853633	2.13076	-0.325676	0.085145	3.45681	4.0371	-2.254575
157.800003	0.100552	-0.905777	2.121654	-0.338316	0.084374	4.25778	4.96483	-0.227067
157.899994	0.216072	-0.958117	2.102324	-0.356542	0.083468	4.49004	4.6321	2.395108
158.0	0.40169	-1.011932	2.07706	-0.37606	0.082541	9.83823	8.87742	4.626566
158.100006	0.402633	-1.037542	2.053413	-0.392888	0.081778	10.93889	12.82138	5.18342
158.199997	0.203743	-0.949349	2.037163	-0.402755	0.080928	13.37877	10.24749	3.727918
158.300003	-0.010332	-0.835545	2.029336	-0.403566	0.079788	19.86721	17.7042	0.665524
158.399994	-0.293811	-0.7869	2.025927	-0.397107	0.078367	24.98228	22.17701	-2.950591
158.5	-0.355346	-0.885179	2.021894	-0.38589	0.077455	32.74671	31.66442	-5.45313
158.600006	-0.469459	-0.965209	2.015603	-0.372428	0.076366	34.38657	33.90613	-6.455155
158.699997	-0.003725	-1.043543	2.005432	-0.357843	0.076617	21.57854	20.19566	-5.118657
158.800003	0.266949	-1.10409	1.99558	-0.345426	0.076589	6.07447	7.10204	-3.519784
158.899994	0.35992	-1.159017	1.987689	-0.335403	0.076354	4.63314	4.75082	-1.956521
159.0	0.326194	-1.219594	1.983515	-0.326997	0.075905	3.86308	4.59731	-0.901439
159.100006	0.113703	-1.266992	1.983764	-0.320312	0.075458	4.42856	4.6928	-0.54791
159.199997	-0.0971	-1.284128	1.986588	-0.315157	0.075215	3.98761	5.39914	-0.863855
159.300003	-0.263429	-1.303154	1.989532	-0.312607	0.075062	5.87786	5.63316	-1.386349
159.399994	-0.303581	-1.322473	1.98923	-0.31382	0.074938	8.29558	7.96629	-1.596025
159.5	-0.247058	-1.348954	1.983453	-0.320161	0.074561	9.84787	13.18387	-1.183219
159.600006	-0.043028	-1.346903	1.972605	-0.330963	0.074253	17.61554	16.1515	-0.239415
159.699997	0.170765	-1.354017	1.958143	-0.345071	0.074086	21.01875	19.08777	0.865358
159.800003	0.28538	-1.326989	1.942075	-0.360286	0.073796	21.48229	23.01952	1.591562
159.899994	0.354968	-1.323101	1.926969	-0.373931	0.073829	27.34404	27.40733	1.656961
160.0	0.256332	-1.351883	1.913218	-0.38383	0.07393	27.15759	28.44607	1.030423
160.100006	0.099897	-1.472162	1.90016	-0.389562	0.074096	21.77445	26.11402	-0.043417
160.199997	-0.105549	-1.643982	1.886098	-0.391074	0.074586	21.59518	22.76003	-1.174278
160.300003	-0.335205	-1.717081	1.869869	-0.388519	0.07496	17.76074	17.83749	-1.671575
160.399994	-0.519031	-1.708184	1.851426	-0.382866	0.07489	15.95115	13.76335	-1.625507
160.5	-0.592756	-1.611563	1.832314	-0.375031	0.074088	10.843	9.68846	-1.324108
160.600006	-0.515003	-1.589546	1.814147	-0.365057	0.073206	6.63802	6.45191	-1.187005
160.699997	-0.28164	-1.64654	1.799847	-0.353134	0.07247	4.77098	5.30151	-1.45136
160.800003	0.010835	-1.74711	1.792372	-0.338866	0.072202	4.77151	5.39143	-2.238413
160.899994	0.259418	-1.786708	1.792287	-0.323935	0.072019	4.62394	6.13685	-3.160422
161.0	0.351168	-1.766533	1.79721	-0.31055	0.072083	6.22326	6.68614	-3.779719
161.100006	0.274829	-1.71536	1.802583	-0.302129	0.071874	8.36091	11.13518	-3.713602
161.199997	0.159964	-1.683487	1.804697	-0.301574	0.071911	7.73185	9.28551	-2.579861
161.300003	0.021752	-1.636831	1.800553	-0.310715	0.071795	11.47075	10.68888	-0.323228
161.399994	-0.049467	-1.613142	1.789944	-0.328341	0.07216	12.64619	12.72846	2.359927
161.5	0.012943	-1.568183	1.774027	-0.351003	0.072423	12.23756	11.80469	4.457967
161.600006	0.033117	-1.572657	1.757563	-0.37225	0.073472	12.71608	13.17883	5.087321
161.699997	0.123861	-1.594591	1.74513	-0.386436	0.074592	11.21625	12.87534	3.772904
161.800003	0.048953	-1.616508	1.739032	-0.391199	0.076078	10.00244	12.48438	0.991389
161.899994	-0.13261	-1.635467	1.736762	-0.387695	0.076906	9.72281	10.89153	-2.107887
162.0	-0.359396	-1.581399	1.73489	-0.377924	0.076892	9.70214	10.47991	-4.292283
162.100006	-0.584167	-1.481211	1.730621	-0.364798	0.076325	9.23606	9.42671	-4.813103
162.199997	-0.59475	-1.375733	1.722186	-0.353527	0.075146	8.62092	8.01853	-3.638151
162.300003	-0.382829	-1.229064	1.709286	-0.348399	0.074092	7.53769	7.25534	-1.29988
162.399994	-0.029685	-1.05431	1.692931	-0.349855	0.073364	6.77867	6.69663	1.229175
162.5	0.426455	-0.893414	1.675498	-0.354644	0.073053	6.19778	6.51539	2.697983
162.600006	0.741644	-0.850821	1.664362	-0.357737	0.073465	5.91648	6.58123	2.526437
162.699997	0.794538	-0.852368	1.66395	-0.355389	0.074241	6.25698	6.81899	0.641187
162.800003	0.583807	-0.860331	1.672845	-0.349119	0.07496	6.88551	7.83333	-2.131058
162.899994	0.146336	-0.828755	1.685704	-0.340498	0.075753	6.88008	7.86823	-4.508797
163.0	-0.247585	-0.722925	1.696771	-0.330994	0.076356	7.37848	8.05182	-5.615986
163.100006	-0.492262	-0.639847	1.703155	-0.324506	0.07688	7.46509	8.4354	-4.833456
163.199997	-0.494117	-0.540555	1.704122	-0.32471	0.077562	7.45835	7.86127	-2.477868
163.300003	-0.296249	-0.458919	1.699693	-0.332684	0.078329	7.69726	7.77541	0.879929
163.399994	-0.036241	-0.374956	1.690181	-0.347394	0.079246	7.98565	8.0772	4.009267
163.5	0.225138	-0.366159	1.679077	-0.364003	0.080153	8.21615	8.27471	5.810228
163.600006	0.29831	-0.337061	1.670642	-0.377894	0.080622	8.11403	8.44343	5.628429
163.699997	0.167271	-0.273645	1.666827	-0.385846	0.080699	7.90551	8.93031	3.514221
163.800003	-0.010957	-0.209428	1.666041	-0.387352	0.080297	7.56432	8.46409	0.343375
163.899994	-0.313649	-0.221649	1.664988	-0.383149	0.079749	7.329	7.82359	-2.818604
164.0	-0.393437	-0.239835	1.66169	-0.373201	0.079459	6.74872	7.01597	-4.784552
164.100006	-0.295012	-0.30543	1.656384	-0.360097	0.079536	5.80307	6.0966	-5.062216
164.199997	-0.087975	-0.428167	1.65036	-0.347154	0.079754	5.09379	5.18022	-4.083749
164.300003	0.103536	-0.512442	1.644879	-0.33757	0.079937	5.14301	5.1921	-2.549351
164.399994	0.212161	-0.641691	1.641232	-0.332117	0.079865	5.21999	5.55255	-1.036415
164.5	0.23856	-0.759399	1.63976	-0.33061	0.079881	7.21927	7.48615	0.1079
164.600006	0.165552	-0.851633	1.640809	-0.332129	0.080044	7.2437	8.77358	0.590494
164.699997	0.037488	-0.920648	1.644158	-0.335081	0.080551	6.44334	7.29592	0.308672
164.800003	-0.095447	-1.035902	1.649481	-0.338254	0.081337	7.49539	8.18147	-0.452102
164.899994	-0.217138	-1.193682	1.655548	-0.340831	0.082064	7.93021	8.43475	-1.3098
165.0	-0.247783	-1.336216	1.660558	-0.343136	0.082675	6.80135	6.85132	-1.788049
165.100006	-0.213899	-1.443742	1.662613	-0.345243	0.083215	6.22598	6.1043	-1.575116
165.199997	-0.110442	-1.489912	1.660171	-0.348562	0.083566	6.02026	6.12946	-0.686826
165.300003	-0.006962	-1.546369	1.652767	-0.353959	0.083933	5.91604	6.49045	0.659943
165.399994	0.037263	-1.6401	1.640983	-0.361403	0.08397	7.21541	7.3215	2.025587
165.5	0.050512	-1.775276	1.62746	-0.368699	0.083969	7.14807	8.82068	2.746954
165.600006	0.041018	-1.966847	1.615893	-0.372347	0.083743	6.26941	7.56484	2.40919
165.699997	0.016649	-2.085763	1.609097	-0.371566	0.083607	7.08037	8.1152	0.941262
165.800003	-0.096339	-2.139796	1.606314	-0.367784	0.083517	8.18672	8.5751	-1.049227
165.899994	-0.167529	-2.158655	1.605132	-0.361866	0.083607	7.24291	7.35159	-2.698802
166.0	-0.157301	-2.181331	1.602715	-0.356147	0.083679	6.60623	6.74598	-3.445095
166.100006	-0.109753	-2.221328	1.597393	-0.351912	0.083972	5.91017	6.35235	-3.172326
166.199997	-0.016082	-2.273947	1.590187	-0.350188	0.084357	5.14782	5.57375	-2.275989
166.300003	0.091083	-2.401021	1.583476	-0.349757	0.084643	4.92363	5.64494	-1.230639
166.399994	0.080042	-2.505578	1.580378	-0.34927	0.085104	4.85225	5.79064	-0.54134
166.5	0.038071	-2.618117	1.582692	-0.34723	0.085463	7.41307	7.15439	-0.505394
166.600006	-0.073176	-2.65556	1.589562	-0.342763	0.08587	6.85031	8.59855	-1.031884
166.699997	-0.220317	-2.635118	1.598507	-0.33687	0.086331	6.46042	6.72018	-1.774684
166.800003	-0.315038	-2.568681	1.606495	-0.330762	0.086974	7.33057	7.42106	-2.1372
166.899994	-0.310664	-2.516396	1.611415	-0.326803	0.087095	7.93179	8.15128	-1.856314
167.0	-0.228153	-2.513208	1.612935	-0.326452	0.08725	6.95067	7.30073	-0.902204
167.100006	-0.098304	-2.572156	1.611219	-0.330391	0.08717	6.64249	7.08106	0.501492
167.199997	0.071529	-2.598969	1.605961	-0.339518	0.087008	6.20128	6.92669	1.897182
167.300003	0.188492	-2.605607	1.597704	-0.353002	0.086871	6.09724	6.61334	2.878055
167.399994	0.271079	-2.564781	1.587163	-0.368071	0.086579	6.11703	6.56496	3.145129
167.5	0.225358	-2.509593	1.576077	-0.381527	0.086462	6.58854	6.79095	2.456531
167.600006	0.140935	-2.504773	1.565793	-0.390786	0.086215	6.72752	7.08641	1.015711
167.699997	-0.064641	-2.583627	1.556826	-0.394319	0.086056	6.63618	6.88901	-0.66088
167.800003	-0.19089	-2.667671	1.549201	-0.390721	0.086004	6.99884	7.1712	-2.141171
167.899994	-0.266935	-2.732332	1.543263	-0.380655	0.086083	6.57733	6.90035	-3.110229
168.0	-0.260608	-2.698664	1.539063	-0.36641	0.086	6.36864	6.58551	-3.550029
168.100006	-0.208406	-2.541468	1.537003	-0.350948	0.085816	6.17045	6.41915	-3.478488
168.199997	-0.056945	-2.395954	1.537342	-0.336745	0.085675	5.93978	6.2621	-3.085493
168.300003	0.055878	-2.304967	1.539714	-0.326234	0.085752	6.07543	6.51614	-2.409461
168.399994	0.116642	-2.298063	1.543225	-0.320885	0.085525	6.94612	7.32803	-1.473349
168.5	0.106032	-2.305223	1.546552	-0.320931	0.085396	6.3654	6.72554	-0.460813
168.600006	0.012599	-2.253222	1.548102	-0.326164	0.084736	6.10442	6.40909	0.520257
168.699997	-0.11345	-2.164766	1.54721	-0.335022	0.08407	6.46147	6.41508	1.310213
168.800003	-0.169625	-2.095202	1.544232	-0.344954	0.083403	6.9455	7.21049	1.637489
168.899994	-0.128795	-2.084529	1.540661	-0.352713	0.083186	6.5014	6.80936	1.285184
169.0	0.000712	-2.174291	1.539293	-0.355771	0.083221	6.39832	6.60178	0.341303
169.100006	0.146775	-2.286215	1.541808	-0.353536	0.083657	6.3858	6.76375	-0.863471
169.199997	0.229346	-2.314137	1.547731	-0.347808	0.084195	6.3682	6.7903	-1.942355
169.300003	0.191535	-2.248618	1.554489	-0.341966	0.084422	6.7305	7.1029	-2.511022
169.399994	0.080108	-2.179767	1.558873	-0.339689	0.084165	6.94358	7.07849	-2.320322
169.5	-0.105676	-2.124305	1.558008	-0.344063	0.0837	6.75572	6.96394	-1.046684
169.600006	-0.232266	-2.070561	1.55054	-0.355709	0.083072	7.059	6.94639	1.068261
169.699997	-0.302194	-2.003755	1.536857	-0.371741	0.082768	6.7397	6.54515	3.127829
169.800003	-0.178034	-1.940171	1.520632	-0.387026	0.082409	6.44115	6.32601	4.102478
169.899994	-0.06301	-1.951141	1.507901	-0.396456	0.082247	5.86236	6.00796	3.4111
170.0	0.029413	-2.025238	1.502483	-0.396774	0.08176	5.26623	5.59559	1.086544
170.100006	0.030505	-2.127968	1.503713	-0.389106	0.081036	4.8787	5.45663	-1.850964
170.199997	0.035443	-2.123322	1.508745	-0.374612	0.080452	5.28111	5.77126	-4.389393
170.300003	-0.02028	-2.05531	1.514898	-0.356072	0.079538	6.19664	6.98493	-5.804895
170.399994	0.001287	-2.010819	1.521322	-0.336348	0.078971	6.06983	6.73828	-5.698236
170.5	0.048262	-1.984566	1.527936	-0.320545	0.078745	6.51918	6.89083	-4.453111
170.600006	0.079183	-2.006817	1.534823	-0.311313	0.07857	6.81694	6.76343	-2.594474
170.699997	0.036932	-2.031778	1.542574	-0.308822	0.078671	7.0689	7.20696	-0.622821
170.800003	0.032268	-2.014139	1.550546	-0.3129	0.078672	7.00724	7.43969	1.087531
170.899994	-0.082938	-1.918594	1.558169	-0.322195	0.078833	6.82193	6.86578	2.262261
171.0	-0.166903	-1.842071	1.564044	-0.334451	0.079024	6.69346	6.86663	2.803389
171.100006	-0.278418	-1.735514	1.566124	-0.348252	0.078588	6.35848	6.77221	2.742997
171.199997	-0.311397	-1.680679	1.564227	-0.360361	0.078125	6.00371	6.62437	2.170857
171.300003	-0.232105	-1.672311	1.559151	-0.369592	0.077232	5.69334	6.23052	1.163297
171.399994	-0.099331	-1.734543	1.553502	-0.373143	0.0766	5.71882	6.06384	-0.134158
171.5	0.074793	-1.871919	1.549507	-0.371207	0.076372	5.83889	5.98815	-1.336953
171.600006	0.214577	-1.947146	1.548851	-0.365527	0.076289	6.49046	6.23523	-2.230222
171.699997	0.285283	-1.933087	1.551212	-0.357969	0.076453	6.65615	7.0543	-2.767033
171.800003	0.218136	-1.858994	1.554418	-0.351488	0.076225	6.4697	6.69749	-2.876549
171.899994	0.081604	-1.814445	1.555715	-0.348409	0.076036	6.50692	6.68207	-2.336737
172.0	-0.135271	-1.797754	1.553162	-0.350209	0.075581	6.32213	7.0832	-0.971301
172.100006	-0.24173	-1.780991	1.546567	-0.356251	0.075158	6.12955	6.75262	0.743118
172.199997	-0.303201	-1.732382	1.537482	-0.364782	0.074519	6.0552	6.2879	2.188396
172.300003	-0.254045	-1.637431	1.528965	-0.37212	0.074122	5.76331	6.3015	2.680103
172.399994	-0.081692	-1.519997	1.523644	-0.375709	0.073873	5.22848	5.40653	1.865187
172.5	0.100493	-1.500842	1.523329	-0.373626	0.07389	5.25878	5.54238	0.03602
172.600006	0.210137	-1.600936	1.526485	-0.366736	0.073769	5.4349	5.51519	-2.008751
172.699997	0.234103	-1.71217	1.531492	-0.355846	0.073894	7.18178	7.54332	-3.462184
172.800003	0.196127	-1.786785	1.536971	-0.342626	0.073842	6.82377	7.64384	-4.080565
172.899994	0.098958	-1.792118	1.542429	-0.329497	0.073841	6.65484	6.99542	-3.832802
173.0	-0.004501	-1.800844	1.547907	-0.319615	0.073833	6.53871	6.94917	-2.970028
173.100006	-0.09662	-1.784167	1.55314	-0.314713	0.074038	7.68044	8.01328	-1.618069
173.199997	-0.135135	-1.770825	1.557689	-0.315603	0.074244	7.72808	8.08201	-0.042823
173.300003	-0.137421	-1.743424	1.56129	-0.321936	0.074486	6.70835	6.82274	1.366924
173.399994	-0.181575	-1.69874	1.563439	-0.332172	0.074857	6.6184	6.94628	2.255824
173.5	-0.219177	-1.637338	1.563258	-0.345073	0.074767	5.93618	6.45523	2.623113
173.600006	-0.189175	-1.573773	1.560434	-0.358325	0.074437	5.65086	6.17828	2.329109
173.699997	-0.16364	-1.595031	1.554989	-0.370447	0.073879	5.30975	5.93131	1.613369
173.800003	-0.064057	-1.691389	1.547794	-0.37926	0.073257	5.38857	5.95239	0.520856
173.899994	0.073087	-1.830685	1.540183	-0.382558	0.072719	5.7091	6.37172	-0.60749
174.0	0.115437	-1.883733	1.533936	-0.379986	0.07244	6.51349	6.42718	-1.614502
174.100006	0.160518	-1.877927	1.531247	-0.37182	0.072154	6.34026	7.13277	-2.418766
174.199997	0.115964	-1.818389	1.533143	-0.359896	0.072171	6.2018	6.64953	-3.085241
174.300003	0.064464	-1.80706	1.538766	-0.347353	0.072161	6.60247	6.66066	-3.387558
174.399994	-0.066053	-1.79694	1.545572	-0.337672	0.072396	6.46348	7.31016	-3.181531
174.5	-0.121149	-1.781044	1.550259	-0.33397	0.07245	6.23281	7.10547	-2.078089
174.600006	-0.173145	-1.749994	1.549903	-0.338957	0.072364	6.16222	6.70316	-0.075468
174.699997	-0.141509	-1.679375	1.543172	-0.351522	0.072227	6.03628	6.41219	2.280051
174.800003	-0.101165	-1.594951	1.53112	-0.367852	0.071923	5.67854	6.30631	4.100751
174.899994	-0.021308	-1.576901	1.518673	-0.381462	0.071729	5.70174	6.1983	4.427388
175.0	0.071025	-1.587562	1.51192	-0.386979	0.071746	5.38332	5.81108	2.77799
175.100006	0.059401	-1.628517	1.514086	-0.382118	0.071721	6.45814	6.16211	-0.21998
175.199997	0.033148	-1.661819	1.523672	-0.36821	0.071536	6.91056	7.55734	-3.418669
175.300003	-0.044686	-1.636649	1.537319	-0.347986	0.071368	6.22405	7.25963	-5.837865
175.399994	-0.096445	-1.545875	1.551968	-0.325333	0.071423	6.45972	6.71665	-6.839091
175.5	-0.063863	-1.508941	1.566251	-0.305529	0.071431	6.90101	7.45735	-6.083683
175.600006	-0.049879	-1.438132	1.578828	-0.295183	0.071505	7.15218	7.93974	-4.058056
175.699997	-0.061347	-1.401111	1.589652	-0.295735	0.071587	6.65203	7.21734	-1.176861
175.800003	-0.011794	-1.36645	1.597489	-0.307069	0.071295	6.66438	7.09434	1.855686
175.899994	-0.011285	-1.302902	1.601875	-0.326637	0.071177	6.20574	6.70123	4.326322
176.0	0.025899	-1.232864	1.604003	-0.349824	0.071122	5.84668	6.23812	5.64653
176.100006	0.07359	-1.120502	1.605065	-0.372447	0.071361	5.42509	5.98505	5.53158
176.199997	0.089818	-1.016161	1.604999	-0.390947	0.071477	5.30441	5.82725	4.068072
176.300003	0.010865	-0.975	1.603248	-0.402521	0.07199	5.29425	5.66881	1.668909
176.399994	-0.078132	-0.985371	1.599093	-0.406022	0.071599	5.86604	5.84812	-0.907749
176.5	-0.211645	-1.137229	1.593355	-0.401673	0.071164	6.09049	6.88451	-2.880498
176.600006	-0.327374	-1.280545	1.586949	-0.390824	0.070553	6.00861	6.65274	-3.697542
176.699997	-0.343007	-1.32885	1.580953	-0.37656	0.069904	6.42223	6.5869	-3.544328
176.800003	-0.267967	-1.32949	1.576086	-0.362114	0.069223	6.59896	7.06843	-2.97413
176.899994	-0.099396	-1.331375	1.572337	-0.349783	0.068765	6.69617	7.37021	-2.261751
177.0	0.081052	-1.356112	1.570018	-0.341161	0.068364	6.53039	7.22869	-1.448701
177.100006	0.264498	-1.408253	1.569433	-0.335463	0.068677	6.36347	6.85764	-0.825788
177.199997	0.383309	-1.451855	1.571484	-0.331796	0.069212	6.07569	6.63786	-0.732403
177.300003	0.38763	-1.532191	1.577943	-0.327792	0.069957	5.7789	6.16554	-1.254302
177.399994	0.283681	-1.661577	1.590459	-0.321599	0.070962	5.16043	5.62513	-2.178736
177.5	0.033772	-1.747052	1.60828	-0.314233	0.07168	5.19424	5.38319	-3.10628
177.600006	-0.224438	-1.774142	1.630097	-0.306443	0.072322	5.13048	5.54088	-3.715244
177.699997	-0.403181	-1.764663	1.652359	-0.301099	0.073162	6.62226	6.53937	-3.665551
177.800003	-0.397396	-1.769184	1.670917	-0.301864	0.073842	7.75366	8.70903	-2.478903
177.899994	-0.256493	-1.729331	1.681994	-0.31259	0.074532	6.97764	7.9468	0.168544
178.0	-0.057693	-1.662032	1.682768	-0.335375	0.074796	7.07196	7.29592	4.045104
178.100006	0.062673	-1.577116	1.671755	-0.368393	0.074599	7.23766	7.93513	7.887343
178.199997	0.30377	-1.544537	1.650428	-0.403711	0.073997	8.58712	9.39759	10.366314
178.300003	0.314802	-1.384716	1.626804	-0.432725	0.07337	7.329	7.86127	9.671765
178.399994	0.150367	-1.155369	1.610852	-0.446171	0.072916	6.62585	7.03749	5.726828
178.5	0.022299	-1.128806	1.608373	-0.440233	0.072709	5.96754	6.41604	-0.441059
178.600006	-0.114792	-1.252225	1.619233	-0.419113	0.072823	5.11516	5.50609	-7.095073
178.699997	-0.072395	-1.382539	1.643697	-0.38483	0.073967	4.56421	5.1465	-12.43901
178.800003	-0.159676	-1.463197	1.678478	-0.346007	0.075177	4.49091	4.9159	-15.400455
178.899994	-0.174644	-1.465021	1.718585	-0.308078	0.07633	4.49328	5.14853	-15.085766
179.0	-0.269663	-1.470434	1.759405	-0.279519	0.078103	5.55996	5.57139	-12.00868
179.100006	-0.282356	-1.408522	1.798334	-0.26953	0.079213	6.77166	7.34291	-6.976836
179.199997	-0.385441	-1.412167	1.833328	-0.278893	0.080293	5.93934	7.68549	-1.000929
179.300003	-0.491145	-1.374999	1.862101	-0.302404	0.080958	6.65554	6.6643	4.807861
179.399994	-0.456735	-1.325934	1.880933	-0.335129	0.081164	7.05488	7.60466	9.349306
179.5	-0.385465	-1.234083	1.889644	-0.370904	0.081448	6.75625	7.19047	11.458297
179.600006	-0.227643	-1.1509	1.897009	-0.399826	0.081818	6.64879	6.77896	10.671576
179.699997	0.01585	-1.084239	1.906998	-0.416053	0.082132	6.48862	6.84137	7.577284
179.800003	0.043499	-1.058823	1.921137	-0.419717	0.082578	6.25969	6.6627	2.851019
179.899994	-0.054832	-1.038154	1.936882	-0.4124	0.082969	6.33396	6.64407	-2.60838
180.0	-0.198623	-0.941873	1.951195	-0.397066	0.083145	6.74846	7.42342	-7.416537
180.100006	-0.277489	-1.02317	1.961606	-0.376998	0.083592	6.74119	7.72991	-9.894684
180.199997	-0.374147	-1.158931	1.969892	-0.357054	0.084081	7.01127	7.71204	-9.683433
180.300003	-0.384132	-1.182622	1.978187	-0.3392	0.084855	7.50949	8.27118	-7.95404
180.399994	-0.327651	-1.191724	1.9881	-0.325364	0.085516	7.53594	7.9771	-5.658247
180.5	-0.268341	-1.162452	2.000541	-0.317701	0.086015	7.618	7.56955	-3.498401
180.600006	-0.266659	-1.039924	2.016117	-0.316355	0.086066	6.75231	6.91588	-1.801613
180.699997	-0.286684	-0.882585	2.034051	-0.320442	0.086263	5.59385	5.7521	-0.638198
180.800003	-0.251395	-0.711973	2.051978	-0.3279	0.086417	4.04296	4.65437	0.165605
180.899994	-0.287172	-0.522618	2.06689	-0.33855	0.086353	3.42397	3.79676	0.584815
181.0	-0.358697	-0.369974	2.075724	-0.350548	0.086084	3.03373	4.13195	1.029805
181.100006	-0.415251	-0.272765	2.076854	-0.363289	0.085417	5.00402	4.45504	1.581783
181.199997	-0.401281	-0.250126	2.070103	-0.3759	0.084187	9.53802	10.22651	2.253813
181.300003	-0.366897	-0.228204	2.058146	-0.386661	0.082608	8.77725	10.64413	2.513203
181.399994	-0.195351	-0.220912	2.044533	-0.393244	0.081431	11.13314	11.1096	2.095064
181.5	0.118636	-0.223042	2.034079	-0.392847	0.081033	8.72348	8.92046	0.652077
181.600006	0.336458	-0.237559	2.029835	-0.385092	0.080956	11.51996	10.21987	-1.767925
181.699997	0.385718	-0.383823	2.032075	-0.370496	0.081121	18.14012	19.96689	-4.483225
181.800003	0.278865	-0.560846	2.038547	-0.352184	0.081613	18.6739	18.76554	-6.368559
181.899994	0.040925	-0.618232	2.046173	-0.333354	0.082121	21.18821	19.1308	-6.977995
182.0	-0.234964	-0.660416	2.052698	-0.31878	0.082437	10.60427	10.21163	-6.478827
182.100006	-0.396515	-0.721169	2.056126	-0.311643	0.082462	4.30735	4.62033	-4.831936
182.199997	-0.409203	-0.763798	2.056371	-0.313086	0.082178	3.75054	4.49486	-2.470894
182.300003	-0.310899	-0.792986	2.05407	-0.321148	0.081515	3.75799	4.0569	-0.009616
182.399994	-0.134201	-0.758031	2.05149	-0.332899	0.080938	4.16601	4.77373	1.758578
182.5	0.086537	-0.684912	2.049741	-0.345702	0.080195	4.57577	5.21854	2.607893
182.600006	0.29503	-0.580568	2.049454	-0.356707	0.079838	5.20335	5.44657	2.495677
182.699997	0.349186	-0.492436	2.048718	-0.365855	0.079386	8.72864	7.85335	1.548144
182.800003	0.291884	-0.413304	2.044761	-0.372271	0.079051	11.52259	11.47529	0.318025
182.899994	0.069142	-0.373735	2.035594	-0.376473	0.078288	15.43025	13.88218	-0.772945
183.0	-0.129854	-0.398623	2.021626	-0.377829	0.077496	17.09787	16.0772	-1.458628
183.100006	-0.252728	-0.558835	2.005098	-0.376737	0.076921	20.87714	18.06872	-1.623894
183.199997	-0.23069	-0.798948	1.988972	-0.373471	0.077043	22.09515	18.77346	-1.670949
183.300003	-0.137008	-1.051156	1.975939	-0.367884	0.077836	17.91365	16.36518	-1.816369
183.399994	0.018877	-1.284212	1.967403	-0.359962	0.078904	14.07999	13.96932	-2.19607
183.5	0.039676	-1.406862	1.962414	-0.350694	0.07973	11.57995	12.7807	-2.749554
183.600006	-0.049393	-1.438592	1.958679	-0.342568	0.079705	9.8949	11.71712	-3.064424
183.699997	-0.210306	-1.398511	1.953878	-0.336616	0.079055	8.6394	10.50292	-2.806878
183.800003	-0.327764	-1.297241	1.946209	-0.33425	0.077537	7.75803	9.21774	-1.986704
183.899994	-0.346282	-1.253892	1.935692	-0.334452	0.076401	7.27864	7.91426	-0.872682
184.0	-0.173693	-1.2332	1.924713	-0.335949	0.075352	7.4051	7.07614	-0.033708
184.100006	0.091284	-1.269154	1.916463	-0.336012	0.075011	8.00701	7.70208	0.124062
184.199997	0.273038	-1.358933	1.913217	-0.334377	0.074873	9.71624	8.24067	-0.551313
184.300003	0.40908	-1.424859	1.91477	-0.330903	0.075263	11.94138	11.32038	-1.712893
184.399994	0.311219	-1.456193	1.917762	-0.328092	0.075637	11.15249	13.54464	-2.643616
184.5	0.072211	-1.406844	1.917933	-0.328324	0.075942	13.44156	14.02713	-2.772599
184.600006	-0.190583	-1.333867	1.912328	-0.334127	0.075937	15.15552	18.31313	-1.765475
184.699997	-0.310725	-1.309571	1.899238	-0.347152	0.075976	17.33661	20.21986	0.363657
184.800003	-0.381494	-1.313554	1.8799	-0.365381	0.076021	19.81493	20.42165	2.638706
184.899994	-0.28947	-1.32407	1.857121	-0.384526	0.076128	16.43834	14.80316	4.103034
185.0	-0.145166	-1.350354	1.836449	-0.399182	0.076384	11.60395	10.57625	4.064445
185.100006	-0.086859	-1.324448	1.821273	-0.405119	0.076537	9.74777	8.75335	2.329993
185.199997	-0.064768	-1.180165	1.811018	-0.401141	0.076059	8.38526	7.98524	-0.443361
185.300003	-0.060278	-1.096578	1.803836	-0.388738	0.075473	7.09097	7.67585	-3.23191
185.399994	-0.128745	-1.067622	1.797692	-0.369459	0.074696	6.28719	7.38456	-5.033667
185.5	-0.121443	-1.104462	1.793391	-0.346144	0.073872	6.4091	8.07912	-5.657207
185.600006	-0.065747	-1.174842	1.792503	-0.322856	0.073162	7.83948	9.07365	-5.329458
185.699997	0.100775	-1.239872	1.795989	-0.304448	0.073156	8.56444	9.6041	-4.436106
185.800003	0.215848	-1.277796	1.802304	-0.293815	0.073695	9.2386	9.47574	-3.121828
185.899994	0.266073	-1.360736	1.808515	-0.292943	0.07444	9.83832	9.54308	-1.323557
186.0	0.18496	-1.420315	1.811339	-0.302188	0.074982	9.34527	9.44341	0.828269
186.100006	-0.104401	-1.444573	1.808677	-0.319831	0.075297	9.70433	10.04024	2.822303
186.199997	-0.334306	-1.451297	1.799635	-0.342325	0.075094	9.32197	10.33099	4.402374
186.300003	-0.514037	-1.440695	1.786235	-0.365342	0.074925	8.84591	9.98468	4.878562
186.399994	-0.492723	-1.471886	1.772368	-0.383315	0.074612	8.83049	9.67636	4.028452
186.5	-0.372874	-1.597692	1.761232	-0.392865	0.074448	8.95109	9.02301	1.963434
186.600006	-0.219499	-1.678984	1.753494	-0.393913	0.074102	8.94539	8.37984	-0.939954
186.699997	-0.044507	-1.766804	1.74812	-0.386986	0.073665	9.16083	8.24591	-3.449914
186.800003	0.100719	-1.802623	1.743673	-0.374701	0.072834	8.97552	8.42373	-4.764626
186.899994	0.129199	-1.842332	1.739458	-0.360482	0.072039	8.85712	8.84284	-4.864823
187.0	0.230966	-1.88455	1.734783	-0.348422	0.07127	8.71104	9.33454	-3.905915
187.100006	0.257283	-1.93493	1.728732	-0.341301	0.071236	8.15108	9.422	-2.164044
187.199997	0.205606	-1.984174	1.720454	-0.340118	0.071344	8.3116	9.0243	-0.070473
187.300003	0.075279	-2.03212	1.710395	-0.343402	0.071252	7.81899	8.24366	1.731471
187.399994	-0.116877	-2.060075	1.700664	-0.348396	0.071293	7.01372	7.16049	2.524789
187.5	-0.248164	-2.049039	1.694134	-0.351275	0.071339	6.01071	5.92585	1.990573
187.600006	-0.302971	-2.059897	1.692894	-0.349995	0.071526	5.6675	5.62813	0.259616
187.699997	-0.300642	-2.093098	1.697041	-0.344108	0.072133	5.48026	6.11287	-2.005014
187.800003	-0.243935	-2.160437	1.704536	-0.334629	0.073049	6.84006	6.90763	-3.82478
187.899994	-0.186	-2.20717	1.712961	-0.324335	0.073614	8.70351	9.38635	-4.649527
188.0	-0.161789	-2.243297	1.720256	-0.316728	0.073963	7.77879	8.77315	-4.266892
188.100006	-0.150299	-2.235892	1.723988	-0.316147	0.0738	7.95858	8.22878	-2.6505
188.199997	-0.171095	-2.206022	1.722377	-0.324989	0.072976	9.42452	9.31934	0.106045
188.300003	-0.185794	-2.167415	1.714705	-0.342534	0.072	10.86393	10.88607	3.203947
188.399994	-0.065006	-2.116894	1.701761	-0.364264	0.07126	10.05779	9.44673	5.676117
188.5	0.086867	-2.151311	1.686332	-0.385823	0.070843	9.67902	9.22952	6.664986
188.600006	0.199291	-2.182839	1.670879	-0.401738	0.070967	8.00237	8.50723	5.78718
188.699997	0.204488	-2.146214	1.655845	-0.40972	0.071086	6.43511	7.18512	3.199044
188.800003	0.1264	-2.08585	1.641185	-0.408424	0.071237	5.27936	6.45683	-0.167813
188.899994	0.003611	-2.017571	1.626772	-0.397996	0.071017	4.55563	5.435	-3.317903
189.0	-0.090499	-1.963968	1.614865	-0.37844	0.071031	4.69917	5.13226	-5.55778
189.100006	-0.081991	-1.982736	1.60945	-0.352163	0.071289	4.70013	4.97906	-6.797149
189.199997	-0.057188	-2.047949	1.614612	-0.323515	0.071909	6.38895	6.20472	-7.240196
189.300003	-0.031893	-2.130742	1.631474	-0.297989	0.072708	7.4749	8.23842	-7.03418
189.399994	-0.062633	-2.213484	1.656794	-0.279265	0.074	6.75896	7.33446	-6.433609
189.5	-0.057937	-2.313273	1.68464	-0.27019	0.075327	7.3135	7.25395	-5.006797
189.600006	-0.097945	-2.396981	1.707905	-0.273802	0.076413	8.14048	8.65539	-2.143962
189.699997	-0.056051	-2.441954	1.722086	-0.290688	0.07735	7.74805	8.3398	2.051389
189.800003	-0.071301	-2.418869	1.72474	-0.319157	0.077668	7.09254	7.16274	6.456627
189.899994	0.011291	-2.448997	1.716656	-0.353424	0.077989	6.76369	7.33232	9.889953
190.0	0.018948	-2.396465	1.703469	-0.386896	0.078338	6.0355	6.75926	10.841914
190.100006	0.021486	-2.325858	1.690968	-0.412593	0.078619	6.02744	6.54954	9.111462
190.199997	-0.078727	-2.244916	1.681757	-0.427214	0.078452	6.21047	6.61698	4.977111
190.300003	-0.107891	-2.196797	1.675237	-0.428964	0.078291	7.92452	7.81887	-0.361364
190.399994	-0.107333	-2.259566	1.669534	-0.419309	0.078551	7.78142	8.56718	-5.475404
190.5	-0.12318	-2.325615	1.665393	-0.399403	0.07932	7.42235	7.35137	-9.021828
190.600006	0.162746	-2.496964	1.662147	-0.372359	0.081776	8.09345	8.26101	-9.769416
190.699997	0.179324	-2.62815	1.663142	-0.344568	0.083623	7.67536	8.66181	-8.700873
190.800003	0.038789	-2.673759	1.667806	-0.321418	0.085257	7.1471	7.39451	-6.317181
190.899994	-0.134621	-2.695745	1.675387	-0.30604	0.086569	6.71588	7.05633	-3.524622
191.0	-0.405064	-2.718203	1.68438	-0.299405	0.087475	5.89476	6.44655	-0.730065
191.100006	-0.583324	-2.747428	1.69329	-0.300974	0.088024	5.1205	5.27196	1.619549
191.199997	-0.656546	-2.731707	1.701061	-0.309684	0.088285	4.84542	4.78444	3.167305
191.300003	-0.541241	-2.612103	1.709257	-0.321296	0.088747	4.40334	5.13868	3.527665
191.399994	-0.249973	-2.488956	1.719119	-0.333492	0.089209	5.57633	5.50844	2.749163
191.5	0.054886	-2.395417	1.730772	-0.344169	0.089935	8.12691	8.7542	1.156579
191.600006	0.266578	-2.29501	1.741367	-0.352786	0.090464	7.10559	8.46516	-0.692596
191.699997	0.313005	-2.237895	1.746825	-0.359973	0.09068	7.8732	8.05589	-1.886396
191.800003	0.232683	-2.209376	1.744214	-0.367122	0.090688	7.49968	7.79993	-1.698836
191.899994	0.150883	-2.174863	1.732416	-0.375593	0.090644	9.02649	8.56493	-0.095423
192.0	0.017326	-2.078136	1.712669	-0.385513	0.09083	10.18364	10.36782	1.990694
192.100006	-0.048421	-2.016313	1.68973	-0.393153	0.091243	9.35236	9.40905	3.343641
192.199997	-0.064197	-1.933833	1.671991	-0.393665	0.091871	10.01155	9.5631	3.041102
192.300003	-0.139535	-1.859339	1.665878	-0.386209	0.092798	9.20628	8.78129	0.953539
192.399994	-0.249675	-1.711756	1.670837	-0.372444	0.093719	7.08291	6.99199	-2.037345
192.5	-0.361118	-1.486106	1.681466	-0.356431	0.093724	4.98406	5.36328	-4.674142
192.600006	-0.445053	-1.222281	1.692369	-0.340085	0.093289	3.9503	4.65351	-6.089784
192.699997	-0.356119	-0.969312	1.700117	-0.327524	0.092438	3.41661	3.88476	-5.732049
192.800003	-0.100671	-0.741954	1.704318	-0.321928	0.091858	3.5034	4.25238	-3.824596
192.899994	0.180833	-0.525991	1.70625	-0.323458	0.091475	3.7551	4.03389	-1.152275
193.0	0.417551	-0.34788	1.707351	-0.329804	0.09149	7.53866	7.47074	1.240492
193.100006	0.496676	-0.159993	1.711696	-0.338312	0.091373	7.42034	8.75731	2.69767
193.199997	0.369497	0.036354	1.721327	-0.345334	0.091439	7.9296	7.82722	2.901304
193.300003	0.103733	0.262258	1.73412	-0.350275	0.091155	7.09202	6.94275	1.967399
193.399994	-0.1726	0.509702	1.745349	-0.35314	0.090579	10.07924	8.89005	0.481698
193.5	-0.43411	0.732493	1.750561	-0.354608	0.090109	10.66408	11.58106	-0.963752
193.600006	-0.568335	0.759606	1.748311	-0.356038	0.090052	8.75518	8.77989	-1.409962
193.699997	-0.513502	0.642461	1.74025	-0.357807	0.090243	8.48571	8.82004	-0.992189
193.800003	-0.395147	0.529295	1.729904	-0.3591	0.090415	6.86423	6.90035	-0.266819
193.899994	-0.210088	0.428893	1.721188	-0.360024	0.090476	6.47268	6.04649	0.193701
194.0	-0.04391	0.395268	1.716036	-0.359251	0.090037	6.14278	5.95807	0.049181
194.100006	0.044187	0.368407	1.714861	-0.357371	0.089409	6.38379	6.08321	-0.568461
194.199997	0.028165	0.346195	1.715601	-0.35574	0.088446	6.19331	6.25097	-1.491721
194.300003	0.017145	0.216688	1.715938	-0.354467	0.087648	6.73812	6.64161	-2.09279
194.399994	-0.018977	0.065349	1.714224	-0.354493	0.087281	6.64652	7.08513	-2.173698
194.5	0.004442	-0.046792	1.710458	-0.355359	0.087042	6.94235	7.18276	-1.817801
194.600006	0.018441	-0.098405	1.706012	-0.35559	0.087072	6.95251	6.90228	-1.229454
194.699997	0.032305	-0.124059	1.703026	-0.354781	0.087181	6.28964	6.51871	-0.785207
194.800003	0.059756	-0.191683	1.703365	-0.351615	0.087428	6.49081	6.54247	-0.75772
194.899994	0.082068	-0.35535	1.708165	-0.345601	0.087823	6.83551	7.1393	-1.205134
195.0	0.022755	-0.586141	1.716437	-0.338717	0.088193	8.01805	8.27192	-1.928448
195.100006	-0.100224	-0.843819	1.72592	-0.331906	0.088376	7.23205	7.581	-2.414086
195.199997	-0.247638	-1.011648	1.733528	-0.328451	0.088345	7.04324	6.97401	-2.243484
195.300003	-0.417699	-1.09225	1.736445	-0.330727	0.087873	7.2691	7.48733	-1.259003
195.399994	-0.495015	-1.191879	1.732982	-0.339955	0.087103	8.64606	8.89027	0.744155
195.5	-0.457737	-1.268113	1.722255	-0.356314	0.086041	7.76872	7.3837	3.062358
195.600006	-0.227828	-1.37803	1.705474	-0.375435	0.084959	7.2846	7.37524	4.818123
195.699997	0.04547	-1.514715	1.687721	-0.391119	0.08415	6.95505	7.43701	4.953915
195.800003	0.27697	-1.617337	1.675208	-0.398674	0.083443	6.38195	7.03824	3.101732
195.899994	0.372577	-1.674488	1.672354	-0.394601	0.083175	6.24577	7.12014	-0.386156
196.0	0.332258	-1.716196	1.679325	-0.380571	0.083247	6.12929	7.09316	-4.126799
196.100006	0.215969	-1.713202	1.693822	-0.359865	0.083696	6.66902	7.16777	-7.070174
196.199997	-0.102047	-1.651417	1.71271	-0.336025	0.083909	7.1556	7.33638	-8.768989
196.300003	-0.202219	-1.593	1.731055	-0.314383	0.085043	6.68689	7.51313	-7.929214
196.399994	-0.375572	-1.560754	1.747296	-0.302488	0.085607	7.46833	7.42406	-5.397338
196.5	-0.466899	-1.527996	1.759216	-0.302185	0.086186	6.90285	7.08224	-1.316704
196.600006	-0.491626	-1.46111	1.765406	-0.313771	0.086241	6.78252	7.28093	3.018664
196.699997	-0.384791	-1.374308	1.76519	-0.332368	0.086147	6.71159	7.22655	6.449385
196.800003	-0.108705	-1.273848	1.76507	-0.351296	0.085962	6.7023	7.15193	7.813076
196.899994	0.05545	-1.204676	1.770804	-0.367443	0.085802	6.56542	7.2167	6.87142
197.0	0.15514	-0.982992	1.782207	-0.377719	0.085266	6.52934	7.1681	4.021771
197.100006	0.24225	-0.688758	1.795492	-0.382978	0.084656	6.83095	7.26262	0.063715
197.199997	0.110055	-0.410515	1.804517	-0.384758	0.083639	6.82587	7.15921	-3.714822
197.300003	-0.120135	-0.38668	1.805942	-0.383289	0.082498	6.87658	7.16028	-5.603116
197.399994	-0.133989	-0.527215	1.799688	-0.381597	0.081932	6.98728	7.16981	-4.85701
197.5	-0.110994	-0.68117	1.788073	-0.380575	0.081805	7.15069	7.1925	-2.717869
197.600006	0.044071	-0.83508	1.775196	-0.377873	0.081858	7.3579	7.48861	-0.439165
197.699997	0.140757	-0.927829	1.76512	-0.373602	0.081941	7.2472	7.63196	0.948982
197.800003	0.162206	-0.951502	1.762493	-0.365382	0.082217	7.18642	7.62072	0.962423
197.899994	0.175242	-0.949032	1.768708	-0.354312	0.082222	7.09132	7.68645	-0.287931
198.0	0.080724	-0.886128	1.781999	-0.341928	0.082279	6.86073	7.01758	-2.363603
198.100006	-0.025789	-0.830658	1.798916	-0.328779	0.082	6.60728	6.56078	-4.235821
198.199997	-0.06247	-0.842419	1.816193	-0.315855	0.081996	5.8346	5.81012	-5.224008
198.300003	-0.113564	-0.883518	1.831255	-0.306148	0.081803	5.55015	5.23289	-5.004435
198.399994	-0.090717	-0.910969	1.843194	-0.30147	0.081614	5.08451	5.10432	-3.64897
198.5	0.016624	-0.923927	1.850859	-0.304955	0.081433	6.9984	6.55264	-1.250528
198.600006	0.077704	-0.823344	1.854453	-0.316148	0.081186	8.52818	9.26196	1.518592
198.699997	0.080294	-0.73819	1.853467	-0.332854	0.081114	7.85393	8.49524	4.049535
198.800003	0.103503	-0.715353	1.849483	-0.352582	0.080985	7.84237	8.12655	5.555659
198.899994	0.000161	-0.717624	1.844318	-0.370802	0.080985	8.55218	8.45327	5.545876
199.0	-0.10378	-0.683694	1.839529	-0.385469	0.080816	10.93373	11.73457	3.997242
199.100006	-0.195121	-0.696709	1.834183	-0.395479	0.080393	10.17952	10.54596	1.64717
199.199997	-0.231741	-0.735549	1.82606	-0.399557	0.079723	10.01593	9.51653	-0.894526
199.300003	-0.312031	-0.874234	1.813684	-0.398699	0.078813	7.19194	7.26402	-2.795474
199.399994	-0.275058	-1.000345	1.79793	-0.392488	0.077866	5.87812	5.48885	-3.491236
199.5	-0.125683	-1.07009	1.782334	-0.381015	0.076789	5.25668	5.51915	-3.447873
199.600006	0.015579	-1.066736	1.772825	-0.365798	0.075803	5.14625	5.5093	-3.501483
199.699997	0.156847	-1.095717	1.77561	-0.345961	0.075152	4.47918	5.62224	-4.098086
199.800003	0.27497	-1.188213	1.792367	-0.324353	0.075293	6.21792	6.02059	-5.159044
199.899994	0.308963	-1.342196	1.818905	-0.306127	0.075772	7.11628	7.48123	-6.001095
[truncated: 2,048 more rows]
