# Supplementary material for: Accurate time-series forecasting of floating platform motion via a reinforced fusion CNN–BiLSTM–attention model
Source: PLoS One. 2026 Feb 2;21(2):e0342081. doi: 10.1371/journal.pone.0342081 (PMC12863529; doi:10.1371/journal.pone.0342081)
Supplement: S1 Data — (ZIP) [file pone.0342081.s001.zip › S1 Dateset/Data for measured proportional model/data for dual-stage EWMA control limit/02_3.csv]

Time	Pitch	Yaw	Sway	Heave	Surge	Cable1	Cable2	Roll
0.1	0.130546	-4.475418	1.084532	-0.351641	0.057879	5.21745	5.89705	-0.325597
0.2	-0.221947	-4.355723	1.084572	-0.351068	0.058424	5.19625	5.87371	-0.388431
0.3	-0.493856	-4.262486	1.084287	-0.350815	0.058757	5.18005	5.93345	-0.485309
0.4	-0.584227	-4.212229	1.084311	-0.350585	0.059304	5.15886	5.89052	-0.467709
0.5	-0.468664	-4.140929	1.084371	-0.350625	0.060163	5.29889	5.95239	-0.43954
0.6	-0.209142	-4.073521	1.08406	-0.351039	0.06114	5.33979	5.88142	-0.415123
0.7	0.110365	-4.036599	1.083796	-0.351349	0.062049	5.28978	5.78828	-0.341087
0.8	0.337015	-3.949012	1.08352	-0.351867	0.062679	5.22953	5.75895	-0.315405
0.9	0.429822	-3.866958	1.083053	-0.351917	0.06323	5.24845	5.78807	-0.307489
1.0	0.358415	-3.784268	1.082613	-0.351476	0.063598	5.21245	5.88377	-0.326669
1.1	0.18191	-3.707647	1.082341	-0.351032	0.06403	5.16376	5.89084	-0.350949
1.2	-0.060102	-3.619095	1.082153	-0.350778	0.064425	5.18618	5.84192	-0.399074
1.3	-0.224611	-3.599009	1.082179	-0.350314	0.064807	5.18496	5.83817	-0.442757
1.4	-0.279763	-3.558257	1.082718	-0.350278	0.065182	5.22612	5.81248	-0.428944
1.5	-0.200914	-3.457352	1.083201	-0.350244	0.065852	5.2819	5.8447	-0.447867
1.6	-0.024685	-3.339024	1.083447	-0.350556	0.066879	5.23794	5.71292	-0.485141
1.7	0.215807	-3.284593	1.083525	-0.350876	0.068301	5.21745	5.65832	-0.469589
1.8	0.336562	-3.208825	1.083587	-0.35136	0.069729	5.24276	5.79192	-0.430738
1.9	0.326559	-3.119488	1.083593	-0.352013	0.070618	5.246	5.80937	-0.355697
2.0	0.181915	-3.043199	1.083282	-0.352632	0.070983	5.25046	5.87917	-0.337976
2.1	-0.059724	-2.997606	1.083343	-0.353117	0.071173	5.18846	5.82372	-0.284115
2.2	-0.249027	-2.924412	1.083602	-0.353207	0.071374	5.20974	5.83613	-0.309505
2.3	-0.343796	-2.809706	1.084184	-0.352984	0.071905	5.28803	5.93666	-0.328383
2.4	-0.311363	-2.680323	1.084627	-0.352725	0.072565	5.36939	6.04607	-0.428299
2.5	-0.144579	-2.589522	1.085336	-0.352528	0.073496	5.31308	5.92039	-0.473309
2.6	0.030549	-2.489094	1.086102	-0.352212	0.074603	5.25651	5.73882	-0.522009
2.7	0.182567	-2.395257	1.086721	-0.351697	0.075763	5.27463	5.86301	-0.519076
2.8	0.252092	-2.306573	1.0871	-0.351438	0.076556	5.24906	5.91461	-0.493565
2.9	0.157095	-2.192105	1.087369	-0.350668	0.077211	5.26745	5.86408	-0.441771
3.0	0.010933	-2.090846	1.087882	-0.350294	0.077763	5.25046	5.75081	-0.399119
3.1	-0.165477	-1.98618	1.088557	-0.350236	0.078101	5.241	5.75338	-0.360912
3.2	-0.313548	-1.859655	1.089142	-0.350488	0.078311	5.26947	5.81162	-0.354963
3.3	-0.361444	-1.774004	1.090035	-0.351579	0.078646	5.29127	5.74642	-0.409347
3.4	-0.242634	-1.707619	1.0913	-0.35244	0.079206	5.28129	5.73197	-0.412575
3.5	-0.02477	-1.639079	1.092095	-0.353503	0.079816	5.26255	5.7157	-0.413859
3.6	0.176038	-1.58147	1.092575	-0.35394	0.080547	5.284	5.81761	-0.390054
3.7	0.307273	-1.520131	1.093122	-0.353727	0.081087	5.28313	5.82543	-0.342713
3.8	0.328973	-1.447338	1.093579	-0.353248	0.081521	5.22436	5.82018	-0.315922
3.9	0.243432	-1.389255	1.093971	-0.352452	0.082027	5.23855	5.75991	-0.31209
4.0	0.151571	-1.352811	1.094882	-0.351602	0.082587	5.27428	5.81569	-0.299141
4.1	0.047626	-1.316429	1.095992	-0.35132	0.083508	5.30888	5.7718	-0.351345
4.2	-0.009874	-1.296051	1.096967	-0.351499	0.084686	5.34802	5.67898	-0.406733
4.3	-0.096829	-1.240681	1.097585	-0.352079	0.085995	5.39645	5.81676	-0.403849
4.4	-0.122324	-1.202711	1.098108	-0.35282	0.08697	5.38507	5.79246	-0.422883
4.5	-0.143023	-1.214566	1.098735	-0.353239	0.087735	5.2974	5.76163	-0.380507
4.6	-0.180277	-1.198401	1.099236	-0.353624	0.088412	5.19765	5.77319	-0.361062
4.7	-0.210723	-1.181808	1.099917	-0.353312	0.088658	5.19906	6.05677	-0.362409
4.8	-0.217707	-1.174126	1.100622	-0.352387	0.088654	5.17655	6.0041	-0.399794
4.9	-0.158949	-1.155557	1.101448	-0.351543	0.088502	5.20431	5.79952	-0.432627
5.0	-0.051754	-1.170775	1.10226	-0.350698	0.088386	5.30467	5.73497	-0.436522
5.1	0.060081	-1.16955	1.103029	-0.350316	0.088478	5.37508	5.59762	-0.448432
5.2	0.192725	-1.228628	1.103879	-0.350687	0.089026	5.41283	5.58916	-0.387929
5.3	0.226506	-1.295101	1.104757	-0.35124	0.089887	5.35731	5.58306	-0.394754
5.4	0.242505	-1.344182	1.105607	-0.351959	0.0905	5.33235	5.73947	-0.415774
5.5	0.114591	-1.368965	1.106611	-0.352472	0.091137	5.29714	5.79663	-0.432155
5.6	-0.051392	-1.386038	1.107556	-0.352712	0.091572	5.19187	5.8311	-0.483815
5.7	-0.201464	-1.386631	1.108618	-0.352502	0.09214	5.22077	5.91771	-0.475294
5.8	-0.252645	-1.410411	1.109811	-0.35221	0.09258	5.2227	5.84042	-0.472939
5.9	-0.207608	-1.463631	1.111153	-0.351561	0.093132	5.26141	5.79117	-0.448769
6.0	-0.129333	-1.564777	1.112406	-0.351383	0.093561	5.30257	5.75724	-0.433388
6.1	-0.051248	-1.671837	1.113569	-0.351588	0.093854	5.36501	5.69654	-0.412031
6.2	0.078963	-1.758825	1.114729	-0.351947	0.094116	5.4229	5.76023	-0.379764
6.3	0.13001	-1.813096	1.115668	-0.352787	0.094373	5.45268	5.83431	-0.37832
6.4	0.162859	-1.903976	1.116452	-0.353239	0.094627	5.34049	5.69793	-0.37161
6.5	0.167022	-1.991045	1.117641	-0.353356	0.095001	5.23085	5.79588	-0.382247
6.6	0.12455	-2.092881	1.118992	-0.353149	0.095515	5.14266	5.84106	-0.431424
6.7	0.040396	-2.183659	1.120705	-0.352464	0.096033	5.15159	5.82286	-0.43795
6.8	-0.067194	-2.278062	1.122519	-0.351675	0.096594	5.26027	5.86183	-0.466854
6.9	-0.151901	-2.305424	1.124192	-0.35104	0.096865	5.36589	5.85176	-0.502242
7.0	-0.24677	-2.369459	1.125948	-0.350525	0.09674	5.36133	5.72962	-0.495616
7.1	-0.299847	-2.428613	1.127302	-0.350681	0.096471	5.39339	5.79032	-0.490584
7.2	-0.250701	-2.476939	1.128922	-0.350963	0.096277	5.35547	5.6261	-0.469463
7.3	-0.080817	-2.499545	1.130727	-0.351395	0.096198	5.36055	5.73732	-0.459699
7.4	0.074969	-2.532746	1.13267	-0.351815	0.096158	5.28961	5.81365	-0.498406
7.5	0.224622	-2.593779	1.134738	-0.351799	0.096329	5.20667	5.79139	-0.501445
7.6	0.260283	-2.665663	1.137017	-0.351868	0.096699	5.22734	5.81215	-0.505622
7.7	0.207461	-2.707497	1.138891	-0.351728	0.09684	5.24372	5.90904	-0.485233
7.8	0.060615	-2.730536	1.140676	-0.351332	0.096793	5.23934	5.88709	-0.509533
7.9	-0.120304	-2.774786	1.142904	-0.350657	0.096841	5.26605	5.68369	-0.445309
8.0	-0.274584	-2.716448	1.1451	-0.350239	0.096559	5.34356	5.66902	-0.424033
8.1	-0.338379	-2.659311	1.147302	-0.349912	0.096424	5.3602	5.61175	-0.444308
8.2	-0.272244	-2.667367	1.149742	-0.350239	0.096337	5.33436	5.66699	-0.424369
8.3	-0.112348	-2.670749	1.152075	-0.350987	0.096187	5.31588	5.69225	-0.440102
8.4	0.074499	-2.728776	1.154367	-0.351921	0.096435	5.32552	5.85337	-0.418352
8.5	0.254699	-2.763646	1.156559	-0.353241	0.096563	5.26719	5.81719	-0.399609
8.6	0.338545	-2.784025	1.158907	-0.353878	0.096557	5.27376	5.7916	-0.395765
8.7	0.310501	-2.825231	1.161218	-0.354481	0.096521	5.296	5.71591	-0.428761
8.8	0.152245	-2.777229	1.163534	-0.354814	0.096425	5.34723	5.80145	-0.458702
8.9	-0.054096	-2.714653	1.165894	-0.354237	0.096262	5.30345	5.75402	-0.531448
9.0	-0.220737	-2.67875	1.168398	-0.353688	0.096144	5.26001	5.66817	-0.556021
9.1	-0.293642	-2.640481	1.170798	-0.352886	0.095972	5.28646	5.70671	-0.591361
9.2	-0.25992	-2.62814	1.173604	-0.352042	0.096062	5.32052	5.73572	-0.556885
9.3	-0.140823	-2.651035	1.176299	-0.35177	0.09595	5.29451	5.73486	-0.51707
9.4	-0.039374	-2.681288	1.179333	-0.351655	0.096008	5.31579	5.77618	-0.505005
9.5	0.098919	-2.697286	1.182448	-0.351823	0.095644	5.36948	5.73786	-0.525371
9.6	0.155363	-2.674461	1.185644	-0.35217	0.0953	5.38314	5.73797	-0.51392
9.7	0.141	-2.663225	1.188531	-0.352576	0.094884	5.33515	5.70339	-0.513205
9.8	0.069185	-2.67054	1.191279	-0.353301	0.094103	5.31685	5.67009	-0.502169
9.9	-0.031999	-2.719787	1.194124	-0.353632	0.093723	5.308	5.7294	-0.445421
10.0	-0.09354	-2.735614	1.196939	-0.353464	0.093087	5.25721	5.7202	-0.44431
10.1	-0.154589	-2.743435	1.19979	-0.35351	0.092629	5.29968	5.95282	-0.423349
10.2	-0.146002	-2.726369	1.202988	-0.352942	0.092372	5.27297	5.83699	-0.416683
10.3	-0.087773	-2.769063	1.206231	-0.352506	0.092259	5.30458	5.77297	-0.451947
10.4	-0.057351	-2.769063	1.209381	-0.352279	0.092101	5.4469	5.92638	-0.507639
10.5	-0.001453	-2.778223	1.212616	-0.351629	0.091717	5.41957	5.77383	-0.585874
10.6	-0.014772	-2.775387	1.216001	-0.351512	0.091101	5.38305	5.65115	-0.607218
10.7	-0.02326	-2.777802	1.219145	-0.35138	0.090513	5.38262	5.68433	-0.604365
10.8	-0.020011	-2.767119	1.222377	-0.351098	0.089791	5.37683	5.70467	-0.580754
10.9	0.016877	-2.742368	1.225589	-0.351294	0.089284	5.28637	5.69151	-0.51441
11.0	0.048814	-2.737979	1.228681	-0.351782	0.088756	5.37368	5.8751	-0.485029
11.1	0.099083	-2.725083	1.231739	-0.352034	0.088856	5.38086	5.80637	-0.442063
11.2	0.132481	-2.724776	1.23453	-0.352647	0.088814	5.31956	5.70435	-0.455391
11.3	0.106169	-2.743587	1.237987	-0.35269	0.089017	5.37141	5.76409	-0.437317
11.4	0.0521	-2.726966	1.241378	-0.352339	0.088939	5.37184	5.75777	-0.490336
11.5	-0.089308	-2.722709	1.244837	-0.352195	0.088348	5.38901	5.82243	-0.539942
11.6	-0.171248	-2.733632	1.248069	-0.351801	0.087662	5.35748	5.79246	-0.547648
11.7	-0.234342	-2.718158	1.251341	-0.351543	0.086916	5.36238	5.73486	-0.562548
11.8	-0.175114	-2.69888	1.254714	-0.351563	0.086162	5.41441	5.66817	-0.556907
11.9	-0.062877	-2.681136	1.258279	-0.351397	0.085764	5.43393	5.64547	-0.559851
12.0	0.08672	-2.726111	1.26143	-0.351508	0.085154	5.44217	5.64483	-0.56693
12.1	0.219426	-2.772551	1.2649	-0.351601	0.084788	5.44716	5.746	-0.557905
12.2	0.253537	-2.765437	1.268653	-0.351935	0.084188	5.45635	5.92906	-0.55971
12.3	0.220753	-2.751026	1.272119	-0.352243	0.083772	5.41239	5.93452	-0.564108
12.4	0.105173	-2.739989	1.275079	-0.352588	0.083288	5.34645	5.84695	-0.560295
12.5	0.013479	-2.762726	1.278277	-0.352396	0.083072	5.41003	5.83046	-0.542876
12.6	-0.120897	-2.755959	1.28162	-0.352316	0.082885	5.45942	5.83399	-0.54303
12.7	-0.213652	-2.75818	1.285218	-0.351567	0.082755	5.44576	5.73336	-0.590466
12.8	-0.197456	-2.7742	1.288947	-0.351199	0.082455	5.45819	5.68026	-0.631184
12.9	-0.180706	-2.765136	1.292972	-0.350828	0.082261	5.49769	5.65992	-0.64254
13.0	-0.101147	-2.724423	1.296919	-0.350778	0.081995	5.50741	5.65104	-0.62902
13.1	-0.029246	-2.728269	1.300571	-0.351305	0.081592	5.50943	5.84588	-0.624311
13.2	0.044918	-2.741059	1.304017	-0.351967	0.081173	5.48534	5.93891	-0.576622
13.3	0.076085	-2.761517	1.307431	-0.352615	0.080637	5.45548	5.93291	-0.536066
13.4	0.057406	-2.804906	1.311182	-0.353016	0.080168	5.39085	5.92242	-0.546081
13.5	0.019932	-2.8224	1.315037	-0.353039	0.07962	5.40039	5.86846	-0.524412
13.6	-0.043806	-2.790256	1.318847	-0.352649	0.0791	5.492	5.96824	-0.622752
13.7	-0.073835	-2.809338	1.322899	-0.352234	0.078686	5.60611	6.05699	-0.62989
13.8	-0.073993	-2.861904	1.327311	-0.351849	0.078496	5.57555	5.79171	-0.627211
13.9	-0.067671	-2.87224	1.331338	-0.351603	0.077997	5.51582	5.7157	-0.634247
14.0	-0.016991	-2.869707	1.335115	-0.351676	0.077594	5.53185	5.72523	-0.647548
14.1	-0.024799	-2.879561	1.338794	-0.351943	0.076966	5.4962	5.75349	-0.608253
14.2	-0.025646	-2.887079	1.342638	-0.352098	0.07645	5.46108	5.79717	-0.567553
14.3	-0.045088	-2.865574	1.345992	-0.352203	0.07561	5.41484	5.82125	-0.56692
14.4	-0.040643	-2.856583	1.349524	-0.351888	0.074873	5.3968	5.82875	-0.5272
14.5	-0.00393	-2.854019	1.353336	-0.351327	0.074224	5.46467	5.85144	-0.518362
14.6	0.066312	-2.866025	1.357154	-0.350616	0.073976	5.49927	5.85198	-0.540664
14.7	0.12378	-2.839504	1.360459	-0.350483	0.073906	5.49209	5.84834	-0.531624
14.8	0.176461	-2.83307	1.363664	-0.350371	0.074247	5.56276	5.8917	-0.534384
14.9	0.151245	-2.815969	1.366518	-0.350656	0.074367	5.58115	5.80124	-0.507985
15.0	0.044129	-2.818788	1.369371	-0.35102	0.074559	5.50102	5.75338	-0.491557
15.1	-0.121713	-2.78414	1.371953	-0.351476	0.074136	5.51915	5.86697	-0.473
15.2	-0.28117	-2.734773	1.374242	-0.35164	0.073648	5.4624	5.82168	-0.47334
15.3	-0.331404	-2.715306	1.37639	-0.351936	0.072968	5.52869	5.91782	-0.485833
15.4	-0.265846	-2.710781	1.378625	-0.351782	0.072442	5.52913	5.907	-0.480578
15.5	-0.111854	-2.674814	1.381083	-0.351416	0.072086	5.51293	5.83217	-0.493376
15.6	0.093884	-2.619846	1.383433	-0.351021	0.071794	5.53727	5.85979	-0.57351
15.7	0.225425	-2.587051	1.385579	-0.350669	0.071531	5.51582	5.81836	-0.639507
15.8	0.255899	-2.6077	1.387748	-0.350496	0.071262	5.5512	5.88195	-0.657646
15.9	0.177743	-2.583372	1.389691	-0.350852	0.070579	5.55181	5.91707	-0.634234
16.0	0.04027	-2.532309	1.39116	-0.351228	0.069949	5.54822	5.98044	-0.616367
16.1	-0.118589	-2.51119	1.392341	-0.352011	0.069254	5.53579	6.11694	-0.547097
16.200001	-0.171136	-2.476457	1.393532	-0.352218	0.06879	5.55321	6.05806	-0.483195
16.299999	-0.164819	-2.408159	1.394443	-0.352316	0.06858	5.55654	5.93098	-0.462033
16.4	-0.094154	-2.344599	1.395496	-0.352031	0.068658	5.63983	5.89523	-0.487805
16.5	0.004972	-2.279536	1.39671	-0.351563	0.068746	5.72469	6.0572	-0.552757
16.6	0.057419	-2.257874	1.397952	-0.351249	0.068536	5.69412	5.95379	-0.557452
16.700001	0.073957	-2.209297	1.398984	-0.351009	0.0682	5.5667	5.80252	-0.601238
16.799999	0.045712	-2.188702	1.399756	-0.350718	0.06777	5.73695	6.2499	-0.603313
16.9	0.010012	-2.131393	1.400541	-0.350524	0.06733	5.63685	6.21607	-0.589211
17.0	-0.010534	-2.084272	1.401164	-0.350427	0.066988	5.49375	5.92006	-0.587465
17.1	0.013795	-2.049667	1.401923	-0.350396	0.066828	5.56083	5.9509	-0.620033
17.200001	0.046395	-2.027578	1.402501	-0.350543	0.067056	5.5963	5.92531	-0.658263
17.299999	0.069261	-1.981878	1.403355	-0.350389	0.067192	5.64403	6.0071	-0.703091
17.4	0.047326	-1.95665	1.404294	-0.350493	0.067114	5.69202	6.06994	-0.698551
17.5	-0.018945	-1.92079	1.404983	-0.350492	0.066779	5.66663	5.96385	-0.665523
17.6	-0.066871	-1.913273	1.405388	-0.350553	0.066306	5.67713	6.09681	-0.614244
17.700001	-0.085946	-1.915679	1.405763	-0.350522	0.065994	5.63475	6.01406	-0.566109
17.799999	-0.042069	-1.95636	1.406097	-0.350545	0.066128	5.60313	5.98376	-0.551566
17.9	0.051866	-2.010536	1.406721	-0.350108	0.066501	5.59998	6.03472	-0.561123
18.0	0.074029	-2.014764	1.407286	-0.350071	0.066565	5.56504	6.00046	-0.589217
18.1	0.01589	-2.005844	1.407802	-0.349982	0.066447	5.62266	6.04928	-0.619453
18.200001	-0.084084	-2.003363	1.408058	-0.350321	0.065972	5.72591	6.19765	-0.611545
18.299999	-0.155632	-1.990536	1.408352	-0.350863	0.065541	5.85561	6.43178	-0.559942
18.4	-0.18198	-1.98079	1.408271	-0.351768	0.065126	5.72206	6.10709	-0.536983
18.5	-0.113406	-2.000491	1.408059	-0.352526	0.065143	5.73178	6.0116	-0.512992
18.6	0.006646	-2.053675	1.407841	-0.353036	0.065439	5.68432	6.05431	-0.540609
18.700001	0.139862	-2.144746	1.407727	-0.353224	0.065926	5.62082	6.02969	-0.554745
18.799999	0.208368	-2.206776	1.407755	-0.352953	0.066384	5.68992	6.09178	-0.603285
18.9	0.21748	-2.250377	1.408038	-0.352032	0.066941	5.69885	6.11651	-0.703394
19.0	0.160188	-2.287359	1.408543	-0.350788	0.067453	5.6499	6.0815	-0.739015
19.1	0.020674	-2.295995	1.408908	-0.34991	0.067901	5.7119	6.09349	-0.740469
19.200001	-0.165959	-2.291744	1.409041	-0.349048	0.067977	5.74903	6.0481	-0.754361
19.299999	-0.293903	-2.328604	1.409116	-0.348678	0.06783	5.74667	6.06095	-0.687251
19.4	-0.346324	-2.363654	1.409377	-0.348718	0.067522	5.70052	6.06469	-0.609055
19.5	-0.261704	-2.356426	1.409484	-0.348949	0.067185	5.73161	6.13845	-0.592832
19.6	-0.06992	-2.36953	1.409567	-0.349177	0.06722	5.70849	6.19412	-0.586131
19.700001	0.139645	-2.375177	1.409889	-0.349731	0.067415	5.61601	6.18545	-0.601562
19.799999	0.276131	-2.356563	1.410269	-0.349845	0.067725	5.66041	6.16757	-0.593227
19.9	0.333696	-2.369862	1.41035	-0.350092	0.067932	5.71724	6.16308	-0.627482
20.0	0.275868	-2.414841	1.410812	-0.349737	0.068183	5.77067	6.08461	-0.644103
20.1	0.141444	-2.425912	1.411504	-0.349658	0.068418	5.81778	6.02712	-0.681069
20.200001	-0.00758	-2.437228	1.412125	-0.349476	0.068832	5.84563	6.05677	-0.718975
20.299999	-0.163883	-2.404186	1.412576	-0.349114	0.069502	5.77995	6.11811	-0.767555
20.4	-0.255333	-2.385621	1.413553	-0.348765	0.070395	5.67985	6.09831	-0.725563
20.5	-0.265381	-2.364882	1.41434	-0.348842	0.070865	5.64648	6.18909	-0.700666
20.6	-0.231708	-2.34526	1.414823	-0.348988	0.071303	5.66181	6.25643	-0.635087
20.700001	-0.139524	-2.323357	1.415053	-0.349382	0.071502	5.63151	6.15804	-0.555654
20.799999	-0.017091	-2.323166	1.415358	-0.349803	0.071623	5.72679	6.11972	-0.486266
20.9	0.049417	-2.330669	1.415836	-0.350043	0.071651	5.82356	6.15944	-0.475669
21.0	0.122065	-2.331309	1.416232	-0.350291	0.072087	5.80394	6.18898	-0.481479
21.1	0.165003	-2.383569	1.416309	-0.350403	0.072645	5.81524	6.2667	-0.501862
21.200001	0.18278	-2.443527	1.416641	-0.350469	0.073363	5.82505	6.31584	-0.494106
21.299999	0.160216	-2.477765	1.416971	-0.350675	0.074085	5.74553	6.33393	-0.505707
21.4	0.072333	-2.48349	1.416824	-0.351011	0.074894	5.70367	6.33661	-0.524742
21.5	-0.063382	-2.518046	1.416599	-0.351299	0.075585	5.75525	6.34764	-0.536116
21.6	-0.155278	-2.560771	1.416551	-0.351545	0.076287	5.81875	6.37076	-0.555829
21.700001	-0.213568	-2.572087	1.416361	-0.351606	0.076923	5.77128	6.21682	-0.572133
21.799999	-0.215014	-2.559385	1.415774	-0.351758	0.077515	5.78722	6.19894	-0.618557
21.9	-0.155802	-2.587615	1.41529	-0.351806	0.078176	5.74387	6.14274	-0.65199
22.0	-0.031887	-2.673573	1.415388	-0.351549	0.078812	5.71357	6.2439	-0.631703
22.1	0.055045	-2.723889	1.415184	-0.351436	0.079235	5.67862	6.28469	-0.667266
22.200001	0.09954	-2.736014	1.414788	-0.351173	0.079383	5.71873	6.41926	-0.670284
22.299999	0.103547	-2.780981	1.414502	-0.350777	0.079451	5.76278	6.2773	-0.669107
22.4	0.045759	-2.79902	1.414437	-0.350527	0.079466	5.83293	6.19605	-0.669899
22.5	0.014496	-2.782923	1.414021	-0.350524	0.079524	5.83179	6.20558	-0.659257
22.6	-0.03131	-2.787393	1.413609	-0.350313	0.079861	5.77032	6.17121	-0.651643
22.700001	-0.038753	-2.80713	1.41337	-0.350279	0.080164	5.6957	6.30332	-0.6323
22.799999	-0.041622	-2.813882	1.413444	-0.349727	0.080718	5.61382	6.29218	-0.584353
22.9	-0.052462	-2.771608	1.4132	-0.349676	0.081057	5.66032	6.30674	-0.555996
23.0	-0.032285	-2.739417	1.41291	-0.349219	0.081284	5.73021	6.30556	-0.587547
23.1	-0.047443	-2.724911	1.412954	-0.348805	0.081291	5.71646	6.12507	-0.59398
23.200001	-0.035778	-2.687293	1.413119	-0.348007	0.081499	5.80062	6.16104	-0.628908
23.299999	-0.011214	-2.617934	1.413007	-0.347609	0.081505	5.8395	6.25835	-0.659694
23.4	-0.017556	-2.570651	1.413154	-0.346946	0.08174	5.83267	6.46304	-0.654523
23.5	0.019069	-2.544344	1.41327	-0.34737	0.081739	5.76979	6.35256	-0.626325
23.6	0.053407	-2.501314	1.413219	-0.34784	0.082024	5.76129	6.43339	-0.597801
23.700001	0.033207	-2.418267	1.412948	-0.349217	0.0821	5.72408	6.48295	-0.588041
23.799999	0.071393	-2.384463	1.412936	-0.35033	0.082424	5.6513	6.30674	-0.525036
23.9	0.073111	-2.295781	1.412739	-0.351426	0.082822	5.6999	6.27837	-0.510818
24.0	0.067756	-2.194747	1.412078	-0.352033	0.083134	5.7472	6.2074	-0.539103
24.1	0.014069	-2.094456	1.410891	-0.352385	0.083373	5.79177	6.14177	-0.500831
24.200001	-0.023479	-2.064767	1.409544	-0.352795	0.083634	5.8085	6.11426	-0.402301
24.299999	-0.034401	-2.045971	1.408077	-0.353308	0.08415	5.82925	6.16008	-0.341557
24.4	-0.034104	-2.027901	1.40631	-0.353892	0.084401	5.8085	6.2317	-0.310007
24.5	-0.046051	-1.997993	1.404577	-0.354376	0.084524	5.73555	6.26531	-0.349985
24.6	-0.098406	-1.941605	1.402754	-0.354858	0.084514	5.72013	6.31413	-0.413057
24.700001	-0.142663	-1.863132	1.400831	-0.35461	0.084165	5.69088	6.29732	-0.538901
24.799999	-0.127212	-1.797494	1.398983	-0.354083	0.083758	5.71453	6.31916	-0.656285
24.9	-0.070665	-1.756444	1.397356	-0.353122	0.083458	5.78091	6.2818	-0.749313
25.0	0.00344	-1.751609	1.396078	-0.352399	0.083563	5.79563	6.23384	-0.804285
25.1	0.09388	-1.799903	1.395068	-0.351305	0.083819	5.81682	6.22613	-0.82869
25.200001	0.10965	-1.83657	1.394214	-0.350224	0.084044	5.7775	6.15901	-0.859562
25.299999	0.120668	-1.866422	1.393714	-0.348474	0.08422	5.73721	6.14359	-0.890085
25.4	0.048765	-1.894655	1.393762	-0.346791	0.084354	5.81008	6.30899	-0.890114
25.5	-0.047194	-1.918993	1.394081	-0.344929	0.084578	5.82593	6.20247	-0.892453
25.6	-0.13095	-1.938172	1.394731	-0.343485	0.084823	5.79405	6.21307	-0.849438
25.700001	-0.101659	-1.982309	1.395901	-0.342394	0.085426	5.82969	6.41465	-0.880653
25.799999	-0.113808	-2.086634	1.397462	-0.341597	0.085903	5.83661	6.2772	-0.784728
25.9	-0.07496	-2.22998	1.399337	-0.340854	0.086269	5.8437	6.28415	-0.716934
26.0	-0.076843	-2.35534	1.401378	-0.340928	0.08616	5.76278	6.25461	-0.660415
26.1	-0.076499	-2.440238	1.403427	-0.340931	0.085909	5.73476	6.30043	-0.585998
26.200001	-0.027286	-2.511719	1.405077	-0.341896	0.085711	5.81568	6.36851	-0.505463
26.299999	0.004123	-2.591625	1.406519	-0.343544	0.085672	5.78258	6.21093	-0.417606
26.4	0.094028	-2.675879	1.407338	-0.345683	0.085676	5.81656	6.18117	-0.318333
26.5	0.122138	-2.728271	1.407635	-0.348173	0.085778	5.86096	6.13192	-0.256743
26.6	0.175034	-2.851896	1.407649	-0.350352	0.085903	5.9086	6.16147	-0.210616
26.700001	0.13868	-2.94817	1.407395	-0.352718	0.085994	5.89634	6.17143	-0.11127
26.799999	0.073147	-3.006007	1.406314	-0.354892	0.085865	5.78871	6.16425	-0.115392
26.9	-0.018169	-3.045395	1.404573	-0.356935	0.08565	5.76278	6.20129	-0.164761
27.0	-0.118326	-3.091008	1.402201	-0.358934	0.084968	5.82277	6.28148	-0.218893
27.1	-0.184037	-3.144265	1.399688	-0.360343	0.084371	5.80596	6.29989	-0.285759
27.200001	-0.200292	-3.15626	1.397197	-0.360937	0.083802	5.81945	6.24262	-0.384276
27.299999	-0.150838	-3.100603	1.394311	-0.360878	0.083177	5.86008	6.1422	-0.530969
27.4	-0.041488	-3.042861	1.391702	-0.359767	0.082445	5.86963	6.12925	-0.719428
27.5	0.067039	-3.022183	1.389824	-0.357935	0.082232	5.84817	6.15762	-0.858804
27.6	0.165416	-2.982209	1.38856	-0.355708	0.082241	5.83442	6.21072	-0.995654
27.700001	0.254882	-2.957906	1.38753	-0.352598	0.082429	5.86893	6.2089	-1.129558
27.799999	0.207366	-2.938441	1.387387	-0.349084	0.082454	5.87523	6.23459	-1.194105
27.9	0.068007	-2.864891	1.388131	-0.344981	0.082522	5.88609	6.3137	-1.21944
28.0	-0.105211	-2.775613	1.38961	-0.340868	0.082224	5.86306	6.23491	-1.235879
28.1	-0.287465	-2.670492	1.391437	-0.337571	0.081919	5.86595	6.19583	-1.175358
28.200001	-0.370125	-2.583343	1.393602	-0.33504	0.081414	5.80946	6.15526	-1.053555
28.299999	-0.337547	-2.495367	1.396024	-0.333666	0.080947	5.77215	6.11704	-0.842373
28.4	-0.187245	-2.411849	1.398014	-0.334118	0.080336	5.77303	6.08075	-0.570162
28.5	0.028102	-2.33081	1.399716	-0.335706	0.080073	5.81367	6.1695	-0.287645
28.6	0.230414	-2.275169	1.401106	-0.338773	0.079707	5.79536	6.15997	-0.058847
28.700001	0.387669	-2.192589	1.401995	-0.34266	0.079667	5.8233	6.18888	0.084699
28.799999	0.429692	-2.132243	1.402133	-0.346964	0.07964	5.84152	6.14381	0.187835
28.9	0.302602	-2.090977	1.40107	-0.351425	0.079595	5.84467	6.13899	0.182531
29.0	0.087169	-2.072952	1.39913	-0.355866	0.079101	5.82575	6.1604	0.196405
29.1	-0.16459	-2.019961	1.396181	-0.359642	0.078287	5.71181	6.08247	0.218721
29.200001	-0.306303	-1.936656	1.39173	-0.363118	0.077463	5.73003	6.13021	0.181282
29.299999	-0.319922	-1.887199	1.386348	-0.365692	0.076869	5.76918	6.14969	0.079758
29.4	-0.201185	-1.881708	1.380976	-0.36714	0.076784	5.77855	6.23223	-0.042025
29.5	-0.018155	-1.816691	1.375407	-0.367757	0.07662	5.77977	6.14605	-0.258981
29.6	0.140229	-1.761569	1.37	-0.366705	0.076335	5.85597	6.19701	-0.574669
29.700001	0.217031	-1.75957	1.365479	-0.364115	0.075756	5.86297	6.25889	-0.862782
29.799999	0.180827	-1.765353	1.361847	-0.360558	0.07506	5.82137	6.17068	-1.123015
29.9	0.038889	-1.705755	1.358923	-0.355757	0.074531	5.80132	6.13567	-1.310673
30.0	-0.090369	-1.654707	1.356829	-0.350731	0.07411	5.77645	6.19166	-1.455261
30.1	-0.224528	-1.634361	1.355838	-0.345298	0.073971	5.77198	6.24283	-1.513523
30.200001	-0.252061	-1.635304	1.355903	-0.34003	0.073861	5.76243	6.15323	-1.541294
30.299999	-0.250571	-1.648016	1.35709	-0.335812	0.07386	5.81866	6.15976	-1.409081
30.4	-0.175548	-1.660245	1.359424	-0.331997	0.073785	5.84502	6.14027	-1.268
30.5	-0.089427	-1.693416	1.362655	-0.329608	0.073652	5.83241	6.0785	-1.053255
30.6	0.01709	-1.699529	1.365715	-0.328699	0.073485	5.8663	6.16104	-0.833734
30.700001	0.058548	-1.695085	1.368426	-0.329441	0.073162	5.83714	6.13085	-0.530638
30.799999	0.133169	-1.725703	1.37088	-0.33156	0.072741	5.86358	6.23148	-0.249544
30.9	0.094854	-1.776466	1.372634	-0.335946	0.072187	5.86893	6.10644	0.102074
31.0	0.026301	-1.796456	1.37309	-0.340967	0.071565	5.91727	6.13985	0.342157
31.1	0.008291	-1.845951	1.372275	-0.346862	0.07113	5.89152	6.21992	0.522047
31.200001	-0.01367	-1.909085	1.370152	-0.353003	0.070886	5.8374	6.11769	0.620783
31.299999	-0.012801	-1.941736	1.366509	-0.358894	0.070636	5.87611	6.14445	0.605043
31.4	-0.011797	-1.961594	1.361294	-0.364484	0.070221	5.81016	6.13	0.528443
31.5	0.015851	-2.002783	1.355286	-0.368888	0.069698	5.74544	6.15216	0.393342
31.6	0.007269	-2.038458	1.348906	-0.371996	0.069159	5.76559	6.07519	0.200479
31.700001	0.012342	-2.052666	1.341877	-0.373485	0.06892	5.7824	6.03418	-0.12232
31.799999	0.070791	-2.05822	1.334723	-0.372554	0.068725	5.80955	6.04639	-0.463462
31.9	0.057992	-2.073403	1.328217	-0.370053	0.06839	5.80342	6.04521	-0.816917
32.0	0.063574	-2.119739	1.322639	-0.365432	0.068253	5.79589	6.0405	-1.154148
32.099998	-0.003335	-2.126287	1.318166	-0.359332	0.068214	5.84038	6.00164	-1.430977
32.200001	-0.062914	-2.132843	1.315285	-0.352374	0.067962	5.87444	6.07283	-1.665627
32.299999	-0.113084	-2.151343	1.314095	-0.344881	0.067713	5.86166	6.12668	-1.792006
32.400002	-0.180564	-2.168064	1.314265	-0.337842	0.067474	5.8106	6.16661	-1.814354
32.5	-0.156817	-2.217056	1.316283	-0.332011	0.067359	5.80044	6.2454	-1.674946
32.599998	-0.149778	-2.213999	1.319178	-0.327623	0.067185	5.82785	6.32751	-1.447236
32.700001	-0.05842	-2.257016	1.322086	-0.325444	0.067186	5.8247	6.31381	-1.078537
32.799999	0.052451	-2.314103	1.324923	-0.325674	0.067254	5.83214	6.20236	-0.673891
32.900002	0.188615	-2.39008	1.327881	-0.327541	0.06745	5.8931	6.17517	-0.203889
33.0	0.224592	-2.452095	1.330033	-0.331711	0.067834	5.89003	6.03183	0.215857
33.099998	0.238971	-2.515448	1.330651	-0.337471	0.068283	5.90772	6.08942	0.523488
33.200001	0.152621	-2.555267	1.329982	-0.34394	0.068604	5.86639	6.09767	0.695546
33.299999	0.034903	-2.627793	1.328222	-0.35081	0.068918	5.78021	6.03301	0.819665
33.400002	-0.104117	-2.662367	1.324868	-0.357243	0.068859	5.77688	6.12025	0.771417
33.5	-0.217654	-2.701971	1.319989	-0.3629	0.068801	5.67468	6.18427	0.658159
33.599998	-0.217896	-2.720966	1.314121	-0.367438	0.068628	5.6062	6.21575	0.390952
33.700001	-0.168313	-2.737627	1.307985	-0.369754	0.068371	5.58754	6.23159	0.089973
33.799999	-0.052696	-2.730583	1.301607	-0.370576	0.068299	5.62012	6.21703	-0.308805
33.900002	0.077295	-2.747111	1.295752	-0.369346	0.068423	5.65507	6.01695	-0.716107
34.0	0.158879	-2.766023	1.290768	-0.365938	0.068433	5.77986	5.97456	-1.124825
34.099998	0.142125	-2.747938	1.287019	-0.361049	0.068528	5.81804	5.99382	-1.453836
34.200001	0.051877	-2.688715	1.284348	-0.354741	0.068608	5.74571	6.14059	-1.691069
34.299999	-0.071001	-2.611905	1.282757	-0.348207	0.068474	5.70052	6.20012	-1.783
34.400002	-0.170272	-2.560268	1.282578	-0.342244	0.068547	5.75394	6.40652	-1.770661
34.5	-0.207855	-2.513718	1.284041	-0.337044	0.068834	5.66855	6.26959	-1.62761
34.599998	-0.161913	-2.467668	1.286403	-0.33344	0.069448	5.67389	6.33811	-1.388802
34.700001	-0.023591	-2.397262	1.288987	-0.331386	0.070421	5.79685	6.53969	-1.079079
34.799999	0.104722	-2.398737	1.291684	-0.331014	0.071431	5.78617	6.21328	-0.617868
34.900002	0.172723	-2.403674	1.294092	-0.332742	0.072317	5.78958	6.26992	-0.148038
35.0	0.15832	-2.379237	1.295552	-0.336456	0.073024	5.75595	6.19219	0.240824
35.099998	0.070789	-2.332849	1.295731	-0.341372	0.073247	5.82286	6.25279	0.604802
35.200001	-0.058631	-2.280347	1.294264	-0.348111	0.073238	5.81594	6.2682	0.784302
35.299999	-0.160466	-2.241724	1.291584	-0.354375	0.073358	5.71199	6.19444	0.860974
35.400002	-0.189463	-2.205451	1.288002	-0.360315	0.073502	5.6146	6.07197	0.801826
35.5	-0.127035	-2.148574	1.283271	-0.364979	0.073804	5.67854	6.19402	0.628967
35.599998	0.041257	-2.135798	1.277373	-0.367423	0.074343	5.60059	6.13396	0.293421
35.700001	0.222328	-2.165638	1.271444	-0.368156	0.075267	5.57782	6.10955	-0.094217
35.799999	0.328469	-2.114699	1.266214	-0.366616	0.076298	5.62222	6.1058	-0.523954
35.900002	0.325623	-2.082356	1.262218	-0.362714	0.077434	5.60129	6.01962	-0.95648
36.0	0.138636	-2.019905	1.258751	-0.357538	0.078341	5.57738	6.08964	-1.407921
36.099998	-0.081257	-1.965608	1.256836	-0.351202	0.079037	5.59464	6.22078	-1.710336
36.200001	-0.3139	-1.91176	1.25664	-0.344722	0.079481	5.60646	6.17068	-1.842859
36.299999	-0.417326	-1.871185	1.257728	-0.339321	0.07972	5.58001	6.10794	-1.846254
36.400002	-0.435651	-1.858831	1.259418	-0.334892	0.080539	5.61522	6.17239	-1.63232
36.5	-0.244185	-1.857193	1.261571	-0.33252	0.081416	5.66557	6.20001	-1.297261
36.599998	-0.038431	-1.875423	1.264193	-0.332183	0.082652	5.66487	6.15355	-0.869971
36.700001	0.18521	-1.921533	1.266648	-0.333664	0.08372	5.64421	6.13717	-0.353927
36.799999	0.281883	-1.969401	1.267954	-0.337188	0.084615	5.70122	6.34881	0.148198
36.900002	0.255591	-2.010996	1.268259	-0.342528	0.085246	5.71637	6.3167	0.566353
37.0	0.158765	-2.083301	1.267386	-0.348806	0.086106	5.72705	6.25814	0.883396
37.099998	0.0273	-2.18154	1.265339	-0.35582	0.086976	5.75622	6.23245	1.019869
37.200001	-0.088958	-2.307606	1.261945	-0.362495	0.087907	5.76156	6.21543	0.996168
37.299999	-0.158288	-2.395514	1.256629	-0.368186	0.088658	5.75516	6.18502	0.79808
37.400002	-0.178425	-2.479382	1.250296	-0.372019	0.089342	5.71716	6.12828	0.475823
37.5	-0.152963	-2.555422	1.244347	-0.373323	0.090103	5.68799	6.0511	0.088795
37.599998	-0.06858	-2.605309	1.239223	-0.372134	0.09088	5.65725	6.0527	-0.406241
37.700001	0.030405	-2.657682	1.234599	-0.368541	0.091309	5.55015	6.06576	-0.978587
37.799999	0.080689	-2.707306	1.231499	-0.362608	0.091649	5.43534	5.97092	-1.49918
37.900002	0.042614	-2.749451	1.230727	-0.355203	0.091865	5.45224	5.99896	-1.934741
38.0	-0.008454	-2.750534	1.232151	-0.34669	0.092023	5.41817	6.06202	-2.249206
38.099998	-0.084432	-2.749633	1.234655	-0.338194	0.092052	5.42255	6.02797	-2.348417
38.200001	-0.148223	-2.766257	1.238859	-0.330759	0.092255	5.51897	6.10141	-2.241852
38.299999	-0.132102	-2.806036	1.244317	-0.325396	0.092508	5.55321	5.98836	-1.916738
38.400002	-0.119715	-2.805896	1.250632	-0.322407	0.09313	5.64806	6.11747	-1.388878
38.5	-0.049341	-2.766636	1.256763	-0.322596	0.093665	5.67486	6.22067	-0.766017
38.599998	0.017387	-2.734097	1.262013	-0.325883	0.094246	5.64228	6.08503	-0.050255
38.700001	0.079535	-2.707976	1.265509	-0.332171	0.09496	5.65077	6.16522	0.631244
38.799999	0.086944	-2.670187	1.267323	-0.340898	0.095671	5.57257	6.15398	1.210651
38.900002	0.094195	-2.63983	1.266621	-0.351016	0.096256	5.61277	6.27612	1.586535
39.0	0.033183	-2.655081	1.263332	-0.361872	0.096577	5.60042	6.21703	1.722944
39.099998	-0.0191	-2.738493	1.258371	-0.371848	0.096731	5.79274	6.45223	1.635795
39.200001	-0.068688	-2.797809	1.251807	-0.380146	0.096732	5.79685	6.31434	1.275241
39.299999	-0.049115	-2.802851	1.243693	-0.385309	0.096715	5.72285	6.08268	0.77768
39.400002	-0.022463	-2.756523	1.234883	-0.386807	0.096774	5.67188	5.92039	0.189698
39.5	0.034923	-2.704977	1.226984	-0.384515	0.097094	5.65358	6.03333	-0.455745
39.599998	0.046158	-2.646632	1.220402	-0.378674	0.097353	5.59525	6.09028	-1.083357
39.700001	0.042116	-2.605489	1.215325	-0.369969	0.097331	5.39575	5.92831	-1.690118
39.799999	-0.02922	-2.604556	1.212355	-0.359432	0.097126	5.38393	6.03558	-2.214795
39.900002	-0.124493	-2.567337	1.212625	-0.348107	0.097026	5.35958	5.93291	-2.590105
40.0	-0.165163	-2.502653	1.21559	-0.336835	0.096862	5.38191	5.85562	-2.708511
40.099998	-0.178647	-2.423174	1.220225	-0.32728	0.096842	5.47632	5.87756	-2.636514
40.200001	-0.141464	-2.378925	1.226562	-0.319947	0.097084	5.52186	5.86461	-2.291475
40.299999	-0.058222	-2.341197	1.233845	-0.316019	0.097444	5.58168	5.86782	-1.69697
40.400002	0.03704	-2.30728	1.240998	-0.315511	0.098	5.64456	5.94726	-0.87972
40.5	0.075906	-2.257052	1.247192	-0.318798	0.0983	5.65366	6.17646	-0.027109
40.599998	0.076183	-2.203314	1.251995	-0.325382	0.098351	5.64543	6.32248	0.819924
40.700001	0.044316	-2.17206	1.254864	-0.334831	0.098375	5.57073	6.21061	1.51595
40.799999	0.02063	-2.142042	1.254904	-0.346082	0.098287	5.56819	6.17485	1.933048
40.900002	0.002394	-2.145231	1.25232	-0.358185	0.098335	5.63326	6.17817	1.990708
41.0	0.019679	-2.170717	1.247477	-0.369714	0.098536	5.63501	6.0511	1.759868
41.099998	0.03937	-2.184623	1.240684	-0.379025	0.09861	5.70892	5.94672	1.353492
41.200001	0.040615	-2.193371	1.232184	-0.385301	0.098393	5.71234	5.9084	0.830117
41.299999	0.013918	-2.163179	1.222828	-0.387668	0.097824	5.68703	5.99554	0.217861
41.400002	-0.012708	-2.169021	1.21433	-0.386071	0.097361	5.59604	5.9646	-0.405068
41.5	-0.031841	-2.151033	1.206851	-0.380665	0.096758	5.48236	5.95379	-1.037333
41.599998	-0.06363	-2.101487	1.201518	-0.372428	0.096264	5.39155	5.89737	-1.731635
41.700001	-0.093192	-2.061247	1.199007	-0.362545	0.095717	5.36922	5.86161	-2.277025
41.799999	-0.107479	-2.038261	1.199146	-0.351592	0.095234	5.38279	5.78882	-2.677435
41.900002	-0.098212	-1.996568	1.201871	-0.340857	0.09469	5.38297	5.75831	-2.856
42.0	-0.082852	-1.934136	1.206691	-0.331225	0.094125	5.43612	5.78946	-2.721285
42.099998	-0.082414	-1.870217	1.212859	-0.324032	0.093644	5.54971	5.93677	-2.384691
42.200001	-0.062544	-1.824247	1.219989	-0.319837	0.093165	5.59604	5.94244	-1.738563
42.299999	-0.035783	-1.785864	1.227529	-0.318861	0.092979	5.66785	5.99222	-0.946388
42.400002	-0.023574	-1.719018	1.23394	-0.321564	0.092476	5.67039	6.08942	-0.083803
42.5	-0.039342	-1.707345	1.239236	-0.327431	0.092162	5.70139	6.15184	0.726984
42.599998	-0.058929	-1.730315	1.242783	-0.335979	0.091496	5.72907	6.14787	1.345083
42.700001	-0.02961	-1.696586	1.24429	-0.345675	0.091157	5.72933	6.12796	1.661903
42.799999	0.003162	-1.681758	1.243525	-0.356109	0.090684	5.71234	6.08536	1.67673
42.900002	0.05666	-1.696433	1.240696	-0.365803	0.09061	5.77032	6.03054	1.428258
43.0	0.093748	-1.802971	1.23583	-0.373695	0.090373	5.83066	6.05067	1.08351
43.099998	0.095634	-1.836108	1.229736	-0.37874	0.09008	5.75692	6.0299	0.669271
43.200001	0.037436	-1.829495	1.223253	-0.380203	0.089597	5.64727	5.89833	0.131507
43.299999	0.006354	-1.862062	1.217344	-0.377603	0.089174	5.59289	5.82286	-0.475348
43.400002	-0.063062	-1.907925	1.213231	-0.372047	0.088646	5.55391	5.78582	-1.120358
43.5	-0.108308	-1.840121	1.211098	-0.364152	0.088307	5.44322	5.73219	-1.758706
43.599998	-0.128161	-1.767013	1.210639	-0.355046	0.087802	5.32508	5.65875	-2.274035
43.700001	-0.101494	-1.787523	1.212342	-0.34619	0.087251	5.25405	5.60212	-2.546139
43.799999	-0.102418	-1.808608	1.216562	-0.337893	0.086809	5.30564	5.69589	-2.621418
43.900002	-0.01988	-1.819574	1.222638	-0.331199	0.086505	5.38314	5.85937	-2.442585
44.0	0.052784	-1.838014	1.229767	-0.326573	0.086326	5.44059	5.74835	-2.044944
44.099998	0.098615	-1.85738	1.237047	-0.324877	0.086193	5.64683	5.94758	-1.406986
44.200001	0.036643	-1.863268	1.243962	-0.32634	0.085927	5.76725	6.11779	-0.593609
44.299999	-0.047489	-1.872504	1.249817	-0.33042	0.085517	5.72005	6.07165	0.249042
44.400002	-0.101996	-1.901023	1.253916	-0.336954	0.084848	5.75438	6.18417	1.011338
44.5	-0.145039	-1.935722	1.256077	-0.345357	0.084043	5.76156	6.17828	1.514836
44.599998	-0.134704	-1.989518	1.256744	-0.354385	0.083547	5.8099	6.26606	1.702085
44.700001	-0.045438	-2.031531	1.255372	-0.363157	0.082971	5.84029	6.25953	1.543338
44.799999	0.061255	-2.046093	1.252473	-0.370581	0.082635	5.83547	6.12935	1.175677
44.900002	0.150187	-2.059907	1.247813	-0.375774	0.082158	5.80946	6.00282	0.764537
45.0	0.177289	-2.124707	1.242021	-0.378197	0.08189	5.82978	6.10623	0.303005
45.099998	0.153267	-2.128879	1.236354	-0.377557	0.081602	5.8226	6.20547	-0.270542
45.200001	0.068765	-2.107525	1.232096	-0.374014	0.0812	5.66006	5.99789	-0.813309
45.299999	-0.029351	-2.087295	1.229257	-0.367459	0.080923	5.49909	5.86151	-1.438114
45.400002	-0.193289	-2.090345	1.228459	-0.358821	0.080608	5.36133	5.69975	-2.007168
45.5	-0.302397	-2.08411	1.230121	-0.349377	0.079958	5.31115	5.74942	-2.397509
45.599998	-0.35368	-2.016629	1.234057	-0.340052	0.079121	5.27849	5.64633	-2.485074
45.700001	-0.307348	-1.913674	1.239142	-0.33197	0.078217	5.28724	5.53638	-2.409004
45.799999	-0.197774	-1.890084	1.245098	-0.326241	0.077267	5.29556	5.75724	-2.042588
45.900002	-0.038986	-1.847521	1.251445	-0.323388	0.076412	5.28847	5.66399	-1.437708
46.0	0.16176	-1.830675	1.257671	-0.323543	0.075811	5.44523	5.81194	-0.657403
46.099998	0.312333	-1.808001	1.262732	-0.326952	0.075307	5.6767	6.083	0.12248
46.200001	0.371722	-1.846783	1.266581	-0.33282	0.075059	5.74054	6.09627	0.823937
46.299999	0.28667	-1.877525	1.269184	-0.341085	0.074633	5.70209	6.06662	1.282231
46.400002	0.119912	-1.871419	1.27029	-0.350633	0.073922	5.81918	6.2576	1.514198
46.5	-0.054978	-1.873663	1.269174	-0.360075	0.073149	5.83512	6.19937	1.406171
46.599998	-0.239022	-1.931265	1.266151	-0.368596	0.07213	5.71628	6.00132	1.131415
46.700001	-0.361767	-1.986529	1.261603	-0.374959	0.071223	5.70691	6.14445	0.781777
46.799999	-0.309611	-2.031807	1.255868	-0.37866	0.070307	5.70577	6.00988	0.368575
46.900002	-0.130583	-2.064218	1.249517	-0.379107	0.069505	5.73397	6.0011	-0.060614
47.0	0.113691	-2.119238	1.243999	-0.37654	0.068853	5.67424	6.04221	-0.597339
47.099998	0.291101	-2.138401	1.240204	-0.371728	0.068385	5.511	5.89683	-1.159088
47.200001	0.397004	-2.155396	1.238476	-0.365088	0.068074	5.46739	5.80455	-1.691861
47.299999	0.348956	-2.175448	1.238384	-0.357095	0.067854	5.38647	5.72276	-2.17419
47.400002	0.141745	-2.215084	1.240416	-0.348757	0.067372	5.27271	5.6747	-2.412411
47.5	-0.162572	-2.253601	1.244002	-0.340756	0.066914	5.27857	5.60308	-2.464306
47.599998	-0.427734	-2.287097	1.248927	-0.333965	0.066194	5.34452	5.71581	-2.269165
47.700001	-0.521774	-2.353162	1.255	-0.32872	0.065988	5.31702	5.75906	-1.841628
47.799999	-0.473393	-2.382694	1.262	-0.325491	0.065923	5.30747	5.72758	-1.309961
47.900002	-0.260797	-2.383287	1.269422	-0.324527	0.066172	5.45907	5.85144	-0.723003
48.0	-0.031684	-2.379857	1.276497	-0.326011	0.066109	5.64543	5.99682	-0.187262
48.099998	0.143452	-2.454827	1.282687	-0.329696	0.065862	5.70455	6.06812	0.348666
48.200001	0.213515	-2.529492	1.287281	-0.336214	0.06504	5.71812	6.11447	0.767922
48.299999	0.215903	-2.609935	1.290119	-0.34419	0.063946	5.67039	6.06031	1.030863
48.400002	0.143444	-2.716615	1.291215	-0.352925	0.063226	5.77312	6.11298	1.11928
48.5	0.097692	-2.833614	1.290768	-0.361516	0.062814	5.82234	6.18213	1.041481
48.599998	0.043131	-2.924549	1.288641	-0.369106	0.06249	5.69666	6.16136	0.894737
48.700001	0.004892	-2.961471	1.285053	-0.374812	0.062373	5.65752	6.01952	0.64513
48.799999	-0.030708	-2.97164	1.280058	-0.378114	0.062011	5.64604	6.02498	0.316036
48.900002	-0.031067	-3.016829	1.274747	-0.378789	0.061903	5.59376	6.06191	-0.070211
49.0	-0.020531	-3.032475	1.269323	-0.377813	0.061671	5.4553	5.9297	-0.437825
49.099998	0.014185	-3.032728	1.264568	-0.374559	0.061759	5.36598	5.77736	-0.859577
49.200001	0.094776	-3.071625	1.260454	-0.370065	0.061708	5.38918	5.79149	-1.278962
49.299999	0.104467	-3.120695	1.25808	-0.364084	0.061995	5.38043	5.85102	-1.595441
49.400002	0.068466	-3.134686	1.257271	-0.357069	0.061914	5.3616	5.7446	-1.863927
49.5	-0.049627	-3.125505	1.258265	-0.349004	0.061761	5.38664	5.79642	-2.032093
49.599998	-0.141322	-3.099131	1.261078	-0.341114	0.061246	5.37395	5.82971	-2.068419
49.700001	-0.211521	-3.063852	1.265942	-0.333465	0.061044	5.46835	5.8948	-2.003303
49.799999	-0.233892	-3.033213	1.27216	-0.327213	0.060924	5.53491	5.97284	-1.778293
49.900002	-0.235821	-2.994132	1.279087	-0.323123	0.060818	5.63238	6.22367	-1.450867
50.0	-0.170912	-2.992781	1.28622	-0.321521	0.060563	5.68134	6.26649	-0.983065
50.099998	-0.077573	-3.001521	1.293119	-0.322687	0.060062	5.73721	6.24669	-0.433967
50.200001	0.067939	-3.062747	1.299193	-0.326347	0.059677	5.74334	6.27538	0.125576
50.299999	0.171286	-3.063217	1.30347	-0.33257	0.059569	5.79414	6.37429	0.605986
50.400002	0.222522	-3.09239	1.305992	-0.341005	0.059433	5.71374	6.22003	1.018091
50.5	0.242777	-3.11051	1.306647	-0.350537	0.059608	5.86709	6.36691	1.306503
50.599998	0.156218	-3.085237	1.304711	-0.360621	0.059407	5.89967	6.44152	1.386061
50.700001	0.059028	-3.07629	1.300315	-0.369988	0.059175	5.60261	6.01063	1.33555
50.799999	0.003419	-3.050826	1.294115	-0.377501	0.05891	5.54148	5.98066	1.126109
50.900002	-0.036281	-3.020453	1.286955	-0.382117	0.059002	5.37202	5.85433	0.800207
51.0	-0.029179	-2.992099	1.279113	-0.384049	0.058876	5.27025	5.90336	0.260394
51.099998	-0.013552	-2.962824	1.271871	-0.382427	0.059037	5.15133	5.87285	-0.367165
51.200001	-0.000357	-2.955911	1.266138	-0.377983	0.059055	5.19932	5.85476	-0.974125
51.299999	-0.026536	-2.934841	1.261682	-0.371245	0.058776	5.26062	5.90315	-1.572662
51.400002	-0.064095	-2.874714	1.259024	-0.362637	0.058285	5.34364	5.84748	-2.095173
51.5	-0.105399	-2.784732	1.258686	-0.353123	0.057767	5.48026	5.87467	-2.399401
51.599998	-0.100399	-2.677972	1.260599	-0.3432	0.057539	5.74851	6.23041	-2.514983
51.700001	-0.052569	-2.594928	1.263908	-0.334671	0.057595	5.73406	6.11747	-2.415477
51.799999	0.002247	-2.539351	1.268584	-0.327806	0.058015	5.71488	6.3016	-2.057912
51.900002	0.059793	-2.469736	1.274075	-0.323621	0.058454	5.74019	6.51946	-1.49536
52.0	0.060681	-2.444391	1.279778	-0.32238	0.058857	5.5174	6.22656	-0.826313
52.099998	0.019901	-2.39481	1.285053	-0.323679	0.059151	5.55216	6.27902	-0.16847
52.200001	-0.05059	-2.320299	1.28984	-0.32734	0.059279	5.52396	6.24936	0.319219
52.299999	-0.125955	-2.273467	1.294199	-0.3325	0.059421	5.61355	6.17796	0.688708
52.400002	-0.207624	-2.238666	1.296998	-0.338988	0.059123	5.70989	6.07229	0.826284
52.5	-0.172479	-2.287883	1.29851	-0.346002	0.059142	5.75998	6.04393	0.83282
52.599998	-0.08961	-2.309556	1.298772	-0.352744	0.059164	5.70236	5.97894	0.742058
52.700001	0.065631	-2.336839	1.297943	-0.358846	0.059413	5.58605	6.00614	0.553967
52.799999	0.220837	-2.36866	1.295794	-0.364048	0.059886	5.43831	5.97017	0.32749
52.900002	0.354087	-2.400963	1.292725	-0.367784	0.060556	5.35284	5.9251	0.060388
53.0	0.395155	-2.405272	1.289502	-0.370172	0.061042	5.26456	5.84438	-0.228471
53.099998	0.274554	-2.456285	1.286023	-0.371476	0.061832	5.2805	5.85615	-0.472985
53.200001	0.112825	-2.46981	1.282086	-0.371437	0.06241	5.36125	5.91771	-0.720577
53.299999	-0.105103	-2.489187	1.278598	-0.369915	0.063063	5.38262	5.8979	-0.886098
53.400002	-0.304076	-2.507237	1.275422	-0.367527	0.063511	5.40556	5.8963	-1.01149
53.5	-0.410717	-2.518553	1.272776	-0.363918	0.06396	5.50093	6.06683	-1.087387
53.599998	-0.426111	-2.563908	1.270819	-0.359531	0.064185	5.57747	6.04789	-1.136394
53.700001	-0.307994	-2.644614	1.270076	-0.354854	0.064459	5.59919	6.09189	-1.179691
53.799999	-0.148845	-2.683781	1.270604	-0.349768	0.064589	5.56784	6.01181	-1.186082
53.900002	0.050837	-2.759358	1.272367	-0.345092	0.064866	5.59508	6.02776	-1.148138
54.0	0.203681	-2.85339	1.275012	-0.340591	0.06511	5.58973	6.14745	-1.175352
54.099998	0.256531	-2.989429	1.279055	-0.336815	0.065396	5.5667	6.1604	-1.132717
54.200001	0.207549	-3.083092	1.283868	-0.334431	0.065765	5.57117	6.16939	-1.035729
54.299999	0.163669	-3.210241	1.288505	-0.333197	0.065998	5.67722	6.24508	-0.857368
54.400002	0.043542	-3.301114	1.292576	-0.33369	0.066225	5.74299	6.27409	-0.616445
54.5	-0.012615	-3.358867	1.296587	-0.335304	0.066966	5.72434	6.1756	-0.362028
54.599998	-0.045742	-3.41772	1.300117	-0.338088	0.067445	5.66724	6.08214	-0.118749
54.700001	-0.051045	-3.490738	1.303048	-0.341636	0.068142	5.69045	6.14509	0.086977
54.799999	-0.048569	-3.564538	1.305325	-0.345274	0.068738	5.62555	6.00774	0.157786
54.900002	-0.054261	-3.609959	1.307275	-0.348938	0.069181	5.578	6.0845	0.123524
55.0	-0.062388	-3.645527	1.308686	-0.352238	0.069495	5.50811	6.07497	0.099007
55.099998	-0.019415	-3.658332	1.309221	-0.355103	0.069531	5.39058	5.87253	-0.007185
55.200001	-0.011802	-3.654427	1.309063	-0.357841	0.06962	5.33348	5.88056	-0.066276
55.299999	0.043329	-3.626348	1.308267	-0.3602	0.069503	5.20746	5.7612	-0.199561
55.400002	0.066025	-3.605395	1.3071	-0.362148	0.069447	5.28024	5.88067	-0.25969
55.5	0.080462	-3.571725	1.30514	-0.364009	0.069227	5.35669	5.84159	-0.318229
55.599998	0.039357	-3.53721	1.302989	-0.365748	0.069101	5.45706	5.91064	-0.370782
55.700001	-0.008978	-3.466473	1.300076	-0.367077	0.068698	5.5209	5.94447	-0.380855
55.799999	-0.069889	-3.36783	1.296791	-0.367807	0.06849	5.57327	6.05902	-0.337258
55.900002	-0.053067	-3.252104	1.292967	-0.367821	0.068039	5.59849	6.14573	-0.348126
56.0	0.025223	-3.17571	1.289447	-0.366324	0.068158	5.58868	6.15612	-0.415323
56.099998	0.102462	-3.132064	1.286298	-0.363784	0.068795	5.65988	6.25225	-0.552841
56.200001	0.171112	-3.058546	1.284785	-0.359018	0.069749	5.71847	6.38778	-0.826745
56.299999	0.160042	-3.019373	1.28482	-0.35279	0.07037	5.75613	6.36466	-1.190391
56.400002	0.022356	-2.994184	1.287121	-0.344634	0.070794	5.70761	6.24979	-1.587135
56.5	-0.136088	-2.897027	1.291714	-0.335848	0.070828	5.68213	6.21168	-1.98326
56.599998	-0.264387	-2.752334	1.298699	-0.327203	0.070804	5.65323	6.23009	-2.246278
56.700001	-0.311658	-2.647441	1.307294	-0.320035	0.071023	5.57012	6.11876	-2.373733
56.799999	-0.242377	-2.550649	1.317404	-0.315128	0.071378	5.50741	6.12411	-2.225141
56.900002	-0.085901	-2.48213	1.32792	-0.314081	0.071813	5.43455	6.11362	-1.754257
57.0	0.120741	-2.451432	1.337407	-0.316778	0.072187	5.45469	6.11137	-1.007699
57.099998	0.283196	-2.420286	1.34511	-0.323473	0.072368	5.52475	6.18748	-0.001635
57.200001	0.349806	-2.403942	1.349888	-0.334233	0.072567	5.50137	6.04928	1.158072
57.299999	0.280184	-2.391459	1.350783	-0.348014	0.072784	5.47107	5.9267	2.175858
57.400002	0.185469	-2.372334	1.347636	-0.363535	0.072778	5.51626	5.93644	2.873437
57.5	0.018877	-2.318858	1.341647	-0.378638	0.072793	5.57432	5.98387	3.10657
57.599998	-0.117563	-2.251918	1.332794	-0.391538	0.072773	5.51013	5.93655	2.686593
57.700001	-0.176909	-2.261041	1.32189	-0.400052	0.07302	5.48814	6.07465	1.762565
57.799999	-0.171104	-2.250633	1.310139	-0.402725	0.073237	5.44681	6.11587	0.55974
57.900002	-0.148836	-2.23624	1.299733	-0.398402	0.073625	5.48079	6.16243	-0.649741
58.0	-0.110866	-2.223314	1.292364	-0.387468	0.074021	5.63519	6.43071	-1.808911
58.099998	-0.099498	-2.104797	1.28957	-0.370732	0.07423	5.60427	6.28415	-2.961051
58.200001	-0.117224	-1.964511	1.292869	-0.350697	0.074494	5.55829	5.99586	-3.91312
58.299999	-0.133771	-1.866905	1.302987	-0.329479	0.074844	5.65217	6.12946	-4.59067
58.400002	-0.119064	-1.804281	1.318698	-0.310089	0.075263	5.695	6.15398	-4.914108
58.5	-0.085719	-1.738509	1.337786	-0.295507	0.076097	5.64981	6.01834	-4.684727
58.599998	-0.099898	-1.736821	1.358288	-0.28816	0.076378	5.68274	6.02958	-3.765932
58.700001	-0.025177	-1.720011	1.375968	-0.289154	0.077468	5.65226	6.07347	-1.923764
58.799999	0.011401	-1.714196	1.389748	-0.2997	0.077978	5.62687	6.15794	0.572266
58.900002	-0.024653	-1.683315	1.397468	-0.318367	0.078583	5.54253	6.13117	3.203735
59.0	0.007451	-1.632312	1.398944	-0.341915	0.079137	5.52309	5.99361	5.436345
59.099998	0.039807	-1.636206	1.395236	-0.366755	0.079768	5.61671	6.03836	6.524527
59.200001	0.019333	-1.607533	1.388543	-0.38893	0.080523	5.63746	6.08792	6.175724
59.299999	-0.020074	-1.582877	1.380691	-0.404408	0.0811	5.5907	5.95207	4.23244
59.400002	-0.058323	-1.673819	1.372894	-0.411124	0.081546	5.56381	5.94533	1.241971
59.5	-0.093005	-1.813648	1.365571	-0.408455	0.08211	5.59753	5.99083	-1.787016
59.599998	-0.091702	-1.891664	1.360244	-0.395836	0.082784	5.60392	6.02305	-4.118113
59.700001	-0.076664	-1.901247	1.359389	-0.375439	0.083582	5.57449	5.91214	-5.580394
59.799999	-0.07199	-1.96085	1.364874	-0.350655	0.084367	5.58343	5.91225	-6.171307
59.900002	-0.114913	-1.995271	1.377084	-0.32672	0.085186	5.61171	5.99479	-5.987429
60.0	-0.086328	-1.975855	1.39491	-0.307281	0.086217	5.59551	5.99618	-5.242056
60.099998	-0.067683	-1.984887	1.415816	-0.29559	0.087233	5.58737	5.98398	-4.018218
60.200001	-0.068563	-1.984698	1.435937	-0.293943	0.088126	5.53088	5.93066	-2.078367
60.299999	-0.043433	-1.998367	1.452441	-0.302112	0.088909	5.54454	6.07486	0.522995
60.400002	-0.085369	-1.98623	1.462727	-0.319476	0.089294	5.54472	6.10259	3.222272
60.5	-0.029348	-1.956611	1.465909	-0.342567	0.089493	5.49375	5.94062	5.484727
60.599998	0.018516	-1.963302	1.463432	-0.367082	0.089859	5.53255	5.91386	6.651736
60.700001	0.068914	-1.944742	1.458072	-0.388224	0.090435	5.59008	5.88409	6.210868
60.799999	0.087328	-1.946144	1.452478	-0.401926	0.090831	5.65156	5.99222	4.172438
60.900002	0.069247	-2.022724	1.448007	-0.405509	0.091274	5.65244	6.10259	1.039356
61.0	-0.058974	-2.176363	1.445117	-0.399842	0.09142	5.63159	6.18845	-2.338779
61.099998	-0.132202	-2.297278	1.444916	-0.385106	0.091823	5.68764	6.26264	-4.950233
61.200001	-0.168734	-2.381222	1.449362	-0.363292	0.092299	5.77093	6.32334	-6.405951
61.299999	-0.261086	-2.41024	1.458999	-0.339095	0.092497	5.83582	6.3699	-6.827641
61.400002	-0.317042	-2.356486	1.474207	-0.316559	0.09248	5.86139	6.23555	-6.319974
61.5	-0.305057	-2.299413	1.493453	-0.300485	0.092375	5.90711	6.15526	-5.062177
61.599998	-0.242039	-2.220106	1.514151	-0.293347	0.092366	5.80824	6.09681	-3.16762
61.700001	-0.121755	-2.105943	1.532455	-0.296375	0.092165	5.70262	6.09574	-0.630785
61.799999	0.045009	-1.949087	1.546273	-0.308528	0.092101	5.6569	6.09649	2.168462
61.900002	0.180712	-1.792212	1.554323	-0.327916	0.09201	5.49594	5.98515	4.586493
62.0	0.27515	-1.668524	1.557188	-0.35055	0.092171	5.21929	5.78903	6.121225
62.099998	0.256482	-1.537178	1.556379	-0.372724	0.09243	5.06752	5.61314	6.217518
62.200001	0.10672	-1.391218	1.554031	-0.390175	0.092459	4.90541	5.61239	4.882698
62.299999	-0.043797	-1.310519	1.551588	-0.400341	0.092281	5.05438	5.47997	2.354434
62.400002	-0.226785	-1.249322	1.548807	-0.40172	0.091819	5.54227	6.17303	-0.674102
62.5	-0.368145	-1.31952	1.546087	-0.394974	0.091464	5.46704	6.29636	-3.304211
62.599998	-0.387219	-1.356659	1.544011	-0.381597	0.091204	5.72539	6.10548	-4.815839
62.700001	-0.260988	-1.393484	1.544303	-0.363659	0.091228	5.98137	6.39078	-5.233897
62.799999	-0.143223	-1.388863	1.548053	-0.345148	0.091171	6.1708	6.52288	-4.79176
62.900002	-0.016847	-1.33627	1.555328	-0.329062	0.090864	6.35427	6.77232	-4.047955
63.0	0.022671	-1.300219	1.565703	-0.317666	0.090299	6.53687	6.98471	-3.01761
63.099998	-0.015676	-1.242175	1.577658	-0.311959	0.089441	6.52785	7.07464	-1.746237
63.200001	-0.033057	-1.186771	1.589371	-0.311669	0.088359	6.41978	6.8373	-0.444791
63.299999	-0.073285	-1.105026	1.599465	-0.316506	0.087611	6.41978	6.81889	0.718454
63.400002	-0.086949	-1.018731	1.607799	-0.325165	0.086999	6.29717	6.63893	1.597578
63.5	-0.027923	-0.930022	1.614162	-0.335982	0.086559	5.96421	6.33886	2.024114
63.599998	0.022411	-0.875625	1.618616	-0.346666	0.086315	5.51845	6.01995	1.93386
63.700001	0.088091	-0.877676	1.621063	-0.356331	0.086027	5.20378	5.5533	1.465491
63.799999	0.124186	-0.8904	1.622129	-0.363367	0.08572	4.63857	5.05421	0.656276
63.900002	0.093599	-0.954233	1.621292	-0.367736	0.085209	4.48846	4.90306	-0.161816
64.0	0.056332	-1.058318	1.618485	-0.369583	0.084973	4.14945	4.90145	-0.743377
64.099998	0.014016	-1.122418	1.614083	-0.369592	0.084574	5.65804	5.41156	-0.997201
64.199997	-0.050798	-1.147672	1.609277	-0.368147	0.084458	6.63671	7.79404	-1.011843
64.300003	-0.051302	-1.152061	1.604481	-0.365989	0.084168	5.93724	6.7933	-0.983898
64.400002	-0.142983	-1.173113	1.599957	-0.363696	0.083667	6.70055	6.70487	-0.887124
64.5	-0.13813	-1.153403	1.596064	-0.361034	0.083099	6.37144	6.65713	-0.950296
64.599998	-0.157785	-1.133876	1.592685	-0.357906	0.082621	7.43199	6.9875	-0.978539
64.699997	-0.151171	-1.09788	1.589968	-0.354137	0.081768	7.48926	8.19881	-1.127198
64.800003	-0.092069	-1.124395	1.588774	-0.349274	0.080955	6.82964	7.18191	-1.338144
64.900002	-0.00024	-1.170237	1.589579	-0.343249	0.079975	6.82219	6.85839	-1.612482
65.0	0.041709	-1.234053	1.592506	-0.336148	0.079331	6.42863	6.78966	-1.883112
65.099998	0.119384	-1.322307	1.5974	-0.328737	0.078576	5.72793	6.06855	-2.138165
65.199997	0.129968	-1.402963	1.603889	-0.321996	0.078082	5.3933	5.49367	-2.221767
65.300003	0.117027	-1.456634	1.611265	-0.31786	0.077503	4.70355	5.13643	-2.109319
65.400002	0.08409	-1.494437	1.618338	-0.316994	0.077086	4.60152	4.75265	-1.630622
65.5	0.076388	-1.506083	1.62377	-0.320557	0.076584	4.42628	5.10592	-0.776515
65.599998	0.04456	-1.527427	1.62639	-0.328563	0.076302	5.44672	5.17304	0.348146
65.699997	0.005637	-1.557847	1.625261	-0.341159	0.075907	7.23021	7.83354	1.551423
65.800003	-0.020645	-1.603737	1.620203	-0.355741	0.075682	6.28062	7.77584	2.494195
65.900002	-0.036591	-1.654687	1.611606	-0.371024	0.07526	6.98745	7.04263	2.903098
66.0	-0.031561	-1.782538	1.601331	-0.383359	0.07515	6.78655	6.99156	2.691444
66.099998	-0.023968	-1.865933	1.590204	-0.39089	0.074856	8.17463	7.38563	1.709945
66.199997	-0.096336	-1.960865	1.579409	-0.392736	0.07466	8.01691	8.75624	0.324113
66.300003	-0.133245	-2.089089	1.5699	-0.387498	0.074343	7.57561	7.41453	-1.108297
66.400002	-0.174629	-2.15783	1.563309	-0.37613	0.073917	7.47	7.28264	-2.337658
66.5	-0.204854	-2.17109	1.560767	-0.360504	0.073066	6.54431	6.66055	-3.273829
66.599998	-0.20362	-2.192609	1.562872	-0.343175	0.072404	5.85404	5.91139	-3.897026
66.699997	-0.164631	-2.233162	1.569179	-0.326908	0.071838	5.30003	5.44753	-4.103806
66.800003	-0.086975	-2.273183	1.577962	-0.314424	0.071531	4.48925	5.27464	-3.761618
66.900002	0.039672	-2.314564	1.587049	-0.307465	0.071556	4.40465	5.10817	-2.851274
67.0	0.160586	-2.35809	1.594208	-0.307525	0.071458	4.37225	5.32549	-1.343628
67.099998	0.214295	-2.431892	1.598441	-0.313957	0.07167	6.31714	5.83485	0.483674
67.199997	0.193773	-2.478337	1.598935	-0.325696	0.071554	6.50044	7.82872	2.188536
67.300003	0.114369	-2.529043	1.596679	-0.340167	0.071567	6.33308	7.15557	3.23044
67.400002	-0.016415	-2.573741	1.593481	-0.353991	0.071574	6.82806	6.42279	3.416295
67.5	-0.127336	-2.640595	1.590578	-0.364452	0.071651	7.71495	7.41989	2.60237
67.599998	-0.250797	-2.685504	1.587931	-0.370815	0.071275	7.71188	8.17793	0.98364
67.699997	-0.332773	-2.792331	1.584863	-0.373155	0.070643	7.06846	7.45254	-0.754147
67.800003	-0.309605	-2.899419	1.580889	-0.371896	0.069856	7.12425	7.50735	-1.939302
67.900002	-0.189962	-2.967289	1.575967	-0.367786	0.069188	6.68163	7.28971	-2.3724
68.0	0.025087	-2.988897	1.570194	-0.363486	0.068727	6.38817	6.62223	-2.141676
68.099998	0.231747	-2.981915	1.56345	-0.360933	0.068585	6.19497	6.45501	-1.483127
68.199997	0.401573	-3.016573	1.555621	-0.360087	0.068514	6.15565	6.38917	-0.531279
68.300003	0.37914	-3.073065	1.5469	-0.360944	0.0686	5.97025	6.24561	0.307786
68.400002	0.257965	-3.113599	1.538172	-0.361487	0.068631	5.86551	6.3668	0.679954
68.5	-0.003378	-3.142184	1.531125	-0.360139	0.068467	6.28264	6.47963	0.329032
68.599998	-0.245814	-3.196988	1.528012	-0.354801	0.068647	6.14103	6.7265	-0.704258
68.699997	-0.441383	-3.219888	1.52995	-0.345513	0.068446	6.0771	6.86663	-2.005132
68.800003	-0.516683	-3.227556	1.537656	-0.331775	0.068632	6.37906	6.63647	-3.225461
68.900002	-0.42539	-3.220828	1.550624	-0.316384	0.06895	6.46243	6.87284	-4.120823
69.0	-0.277907	-3.207945	1.567232	-0.302723	0.069078	6.34149	6.83056	-4.478328
69.099998	-0.042173	-3.206031	1.584599	-0.294269	0.069275	6.26512	6.76236	-4.032958
69.199997	0.141424	-3.179758	1.599181	-0.295523	0.069047	6.2371	6.73335	-2.362173
69.300003	0.280056	-3.129554	1.607742	-0.308302	0.068493	6.20513	6.73431	0.570427
69.400002	0.338825	-3.025897	1.607728	-0.332314	0.067803	6.26074	6.73795	4.148139
69.5	0.313205	-2.946354	1.597997	-0.364182	0.067165	6.43029	6.75251	7.245727
69.599998	0.39278	-2.967267	1.581651	-0.396071	0.066898	6.56183	6.90324	8.935697
69.699997	0.245768	-2.9854	1.563837	-0.42186	0.06681	6.61333	6.96223	8.107396
69.800003	-0.075707	-2.875222	1.548249	-0.435856	0.066479	6.76527	7.1014	4.808619
69.900002	-0.273526	-2.85875	1.5375	-0.434576	0.06607	6.80249	7.18405	0.206542
70.0	-0.456986	-2.872188	1.531623	-0.419759	0.065586	6.73961	7.17248	-4.465179
70.099998	-0.423077	-2.858308	1.531513	-0.3921	0.065487	6.53959	7.03856	-8.04008
70.199997	-0.35068	-2.851401	1.539087	-0.356383	0.065434	6.43432	6.92979	-10.048512
70.300003	-0.208457	-2.90002	1.554453	-0.319132	0.065261	6.36846	6.82948	-10.145419
70.400002	-0.178701	-2.866763	1.576163	-0.287739	0.065147	6.05231	6.42857	-8.641252
70.5	-0.195809	-2.797058	1.601938	-0.268275	0.064578	5.69955	6.16168	-6.295591
70.599998	0.024204	-2.7265	1.626663	-0.262531	0.064865	5.56556	5.91279	-2.720427
70.699997	0.099321	-2.633352	1.64869	-0.271058	0.064684	5.37981	5.8796	1.10097
70.800003	0.07032	-2.498897	1.664234	-0.292357	0.064368	5.91779	6.20119	4.681719
70.900002	0.046328	-2.42908	1.672532	-0.321702	0.064121	6.32695	7.25556	7.385539
71.0	0.101651	-2.388842	1.67573	-0.352972	0.063931	6.11887	6.94393	8.644806
71.099998	0.042465	-2.349342	1.676342	-0.381202	0.063719	6.4894	6.74224	7.94325
71.199997	-0.123409	-2.265691	1.675794	-0.402016	0.063356	6.80906	7.03321	5.405399
71.300003	-0.208763	-2.208849	1.674018	-0.412402	0.062917	7.13405	7.42599	1.819216
71.400002	-0.228383	-2.144667	1.670405	-0.412563	0.0624	7.19255	7.71086	-1.960716
71.5	-0.267025	-2.195152	1.665183	-0.404144	0.061834	7.07476	7.44183	-4.816021
71.599998	-0.178322	-2.274818	1.658906	-0.390047	0.061726	7.02677	7.24228	-5.933457
71.699997	-0.072562	-2.303896	1.65338	-0.372973	0.061908	6.86458	7.10386	-5.565598
71.800003	-0.007113	-2.279938	1.650361	-0.355807	0.061888	6.34114	6.66751	-4.530797
71.900002	0.040993	-2.260286	1.650702	-0.341008	0.06201	6.08559	6.44388	-3.372669
72.0	0.021597	-2.221561	1.654658	-0.329394	0.062149	5.69929	6.27505	-2.238667
72.099998	-0.057016	-2.189529	1.661715	-0.321781	0.062338	5.53263	6.07658	-1.284575
72.199997	-0.087033	-2.138084	1.670651	-0.318292	0.062478	5.38069	6.02423	-0.617619
72.300003	-0.154923	-2.092962	1.680308	-0.318262	0.062716	5.83854	6.20729	-0.304782
72.400002	-0.14064	-2.091262	1.69005	-0.320326	0.062831	6.41567	7.22976	-0.234516
72.5	-0.136846	-2.056064	1.69872	-0.324219	0.063019	5.84546	6.599	-0.35763
72.599998	-0.029877	-2.082797	1.705502	-0.328855	0.063263	6.44588	6.2424	-0.412625
72.699997	0.060422	-2.116302	1.709836	-0.334595	0.063291	6.77158	6.85411	-0.250615
72.800003	0.128899	-2.14533	1.711123	-0.340603	0.063384	6.42206	7.01587	0.083433
72.900002	0.133771	-2.18205	1.709166	-0.347595	0.063357	6.16292	6.39185	0.542312
73.0	0.148267	-2.254857	1.704177	-0.355974	0.063155	5.94766	6.42514	1.001315
73.099998	0.126371	-2.302865	1.696515	-0.364824	0.062994	5.86998	6.76622	1.273355
73.199997	0.060443	-2.347105	1.687435	-0.372142	0.063092	5.78468	6.48017	1.253724
73.300003	0.031898	-2.36569	1.67798	-0.377016	0.063512	6.54791	7.19047	0.771387
73.400002	-0.060259	-2.367735	1.66914	-0.378408	0.063955	6.7693	7.70197	-0.042704
73.5	-0.095814	-2.380358	1.661743	-0.375731	0.064559	6.80389	7.21263	-0.950573
73.599998	-0.152917	-2.362628	1.656308	-0.369441	0.06506	7.45563	7.32739	-1.876106
73.699997	-0.239815	-2.312693	1.652957	-0.360689	0.065303	7.68762	7.92828	-2.596473
73.800003	-0.246916	-2.266927	1.651618	-0.351154	0.065405	7.52254	7.69212	-3.027177
73.900002	-0.23928	-2.219491	1.652275	-0.341815	0.0654	7.25465	7.14626	-3.102404
74.0	-0.147745	-2.182911	1.653852	-0.334451	0.065176	6.77026	7.14594	-2.730748
74.099998	-0.097804	-2.142212	1.655245	-0.33034	0.064739	5.83398	6.30064	-2.007622
74.199997	0.018548	-2.120445	1.656098	-0.329101	0.064405	4.95761	5.34572	-1.037219
74.300003	0.123858	-2.097973	1.655837	-0.331387	0.063823	3.75483	4.44176	-0.028916
74.400002	0.196926	-2.061138	1.654815	-0.335463	0.063631	3.7769	4.3604	0.735949
74.5	0.26706	-2.047428	1.653409	-0.340518	0.063495	3.46934	4.54785	1.052117
74.599998	0.27853	-2.063519	1.652371	-0.345567	0.063893	5.74965	5.67952	0.86557
74.699997	0.20393	-2.074187	1.651609	-0.349617	0.064577	8.17017	9.78127	0.291252
74.800003	0.112283	-2.134266	1.650294	-0.352413	0.065356	7.25929	8.47939	-0.351586
74.900002	0.012414	-2.189114	1.647526	-0.35404	0.066086	8.83032	8.88106	-0.756406
75.0	-0.120904	-2.20085	1.642107	-0.355388	0.066369	7.563	7.5704	-0.767126
75.099998	-0.243033	-2.156242	1.634457	-0.356818	0.06646	10.04439	8.77647	-0.52998
75.199997	-0.241033	-2.140732	1.624837	-0.358909	0.06631	11.41111	12.44391	-0.142942
75.300003	-0.220826	-2.131731	1.614295	-0.360854	0.066234	9.75618	10.29406	0.150849
75.400002	-0.167028	-2.116349	1.603567	-0.362734	0.065906	9.35753	9.45797	0.188482
75.5	-0.036826	-2.121286	1.594581	-0.361893	0.066027	6.78051	7.13662	-0.197294
75.599998	0.071978	-2.1598	1.588278	-0.358272	0.06591	5.23233	5.58231	-0.993115
75.699997	0.159311	-2.2104	1.585643	-0.35102	0.0662	4.30122	4.91558	-1.859545
75.800003	0.14987	-2.222641	1.586377	-0.341755	0.066456	3.79232	4.73145	-2.664724
75.900002	0.116167	-2.270173	1.59023	-0.331846	0.067055	3.92499	4.50043	-3.1306
76.0	0.034861	-2.325556	1.595534	-0.324596	0.067672	4.04638	4.97682	-3.147274
76.099998	-0.04909	-2.376647	1.600109	-0.321478	0.068472	5.36396	5.29701	-2.491724
76.199997	-0.110907	-2.42886	1.601844	-0.324551	0.069322	7.19702	7.63806	-1.095143
76.300003	-0.181002	-2.441887	1.598935	-0.334872	0.069833	5.82829	7.713	0.883741
76.400002	-0.188943	-2.423028	1.591098	-0.350293	0.070371	7.16471	6.80005	2.853373
76.5	-0.160472	-2.383258	1.579223	-0.368337	0.070499	8.34839	8.88384	4.176938
76.599998	-0.142564	-2.355978	1.566052	-0.384092	0.070551	7.48953	8.30543	4.265363
76.699997	-0.156582	-2.39068	1.554462	-0.393985	0.070485	7.51002	8.04519	2.941531
76.800003	-0.121083	-2.457005	1.545684	-0.395284	0.070378	7.29607	8.21722	0.610803
76.900002	-0.053196	-2.584628	1.539842	-0.388455	0.070582	6.78445	7.55156	-1.835173
77.0	0.000256	-2.64571	1.536779	-0.374148	0.070738	6.70791	7.22162	-3.774843
77.099998	0.050387	-2.714049	1.536476	-0.355246	0.071192	6.65221	7.17302	-4.800848
77.199997	0.054852	-2.750559	1.538549	-0.33568	0.071705	6.77236	7.13405	-4.836545
77.300003	0.068373	-2.717068	1.542318	-0.319964	0.072309	6.84969	7.27601	-4.014874
77.400002	0.038379	-2.679098	1.546439	-0.311414	0.072874	6.87728	7.33264	-2.545497
77.5	-0.010057	-2.625165	1.549675	-0.309962	0.073491	6.85109	7.33103	-0.669371
77.599998	-0.052621	-2.573651	1.551211	-0.315263	0.073961	6.57558	7.17131	1.071974
77.699997	-0.101064	-2.544287	1.551796	-0.32463	0.074456	6.36058	6.89083	2.241844
77.800003	-0.142445	-2.481397	1.552365	-0.335419	0.074729	6.1074	6.68721	2.539422
77.900002	-0.133124	-2.425292	1.55355	-0.345473	0.075078	6.04233	6.69588	1.977321
78.0	-0.142353	-2.375478	1.555184	-0.353669	0.07518	6.24778	6.76996	0.812463
78.099998	-0.127002	-2.389048	1.555984	-0.359868	0.075125	6.58416	7.18458	-0.417014
78.199997	-0.079154	-2.474189	1.553598	-0.364503	0.07484	6.4584	7.15289	-1.091292
78.300003	0.013249	-2.510153	1.546851	-0.368387	0.074371	6.53617	7.05858	-1.012791
78.400002	0.156621	-2.507284	1.535778	-0.37307	0.073998	6.74276	7.27376	-0.298957
78.5	0.236088	-2.492073	1.521066	-0.379302	0.073773	6.77359	7.38017	0.747378
78.599998	0.205516	-2.45096	1.503955	-0.386329	0.073517	6.84943	7.44408	1.605585
78.699997	0.09012	-2.410304	1.486547	-0.39095	0.07308	6.82859	7.36647	1.783996
78.800003	-0.060792	-2.37531	1.471932	-0.390455	0.072333	6.75476	7.29153	0.951791
78.900002	-0.268415	-2.358791	1.462644	-0.383057	0.071658	6.63496	7.1378	-0.663536
79.0	-0.382836	-2.293205	1.460222	-0.368209	0.071083	6.51804	6.98289	-2.591084
79.099998	-0.375033	-2.17876	1.465578	-0.34734	0.070843	6.33282	6.82124	-4.409609
79.199997	-0.27926	-2.091639	1.478628	-0.323607	0.070806	6.26074	6.69941	-5.728311
79.300003	-0.128786	-2.028564	1.497452	-0.301281	0.07066	6.18359	6.67361	-6.193879
79.400002	0.067559	-1.995115	1.519262	-0.284632	0.070647	6.43309	6.86974	-5.68701
79.5	0.165045	-1.926419	1.539829	-0.278317	0.070499	6.34158	7.13223	-3.923857
79.599998	0.208899	-1.829737	1.555327	-0.2852	0.070178	6.25356	6.98172	-0.728601
79.699997	0.147176	-1.732022	1.56331	-0.30493	0.069631	6.43003	6.89939	3.203182
79.800003	0.087869	-1.63708	1.562104	-0.334135	0.069038	6.35909	7.02978	6.963293
79.900002	-0.006634	-1.52569	1.553426	-0.366992	0.068304	6.31933	6.76493	9.235539
80.0	-0.106182	-1.423211	1.541799	-0.396535	0.067514	6.23359	6.58487	9.149569
80.099998	-0.201321	-1.274666	1.531743	-0.416833	0.067003	6.12658	6.64931	6.497337
80.199997	-0.170966	-1.199227	1.525135	-0.424216	0.066651	6.32353	6.66794	2.165062
80.300003	-0.118458	-1.217992	1.521017	-0.418438	0.066258	6.52873	6.9693	-2.763412
80.400002	-0.033476	-1.321627	1.519026	-0.401121	0.066174	6.40542	6.93611	-6.714402
80.5	0.02069	-1.354291	1.520926	-0.374443	0.066372	6.55097	6.93033	-8.992045
80.599998	0.061251	-1.434774	1.528125	-0.344521	0.066606	6.73523	7.23468	-9.332543
80.699997	-0.02068	-1.435709	1.540287	-0.317549	0.06656	6.80783	7.46603	-8.043681
80.800003	-0.080049	-1.401176	1.556343	-0.298787	0.066591	6.62462	7.12281	-5.681055
80.900002	-0.113578	-1.385488	1.573168	-0.291818	0.067003	6.4866	6.88944	-2.604924
81.0	-0.087855	-1.348151	1.58806	-0.296665	0.067673	6.02648	6.49558	0.847057
81.099998	-0.045555	-1.301407	1.598013	-0.312504	0.068473	5.79133	6.30567	4.128405
81.199997	0.050973	-1.290243	1.601628	-0.335839	0.06908	5.2551	5.73593	6.529433
81.300003	0.036801	-1.255211	1.600217	-0.361726	0.069557	5.12593	5.53724	7.389342
81.400002	0.016893	-1.243353	1.597481	-0.383217	0.069971	5.0021	5.46541	6.548952
81.5	-0.022622	-1.239502	1.596082	-0.396472	0.069876	6.66981	6.55971	3.993779
81.599998	-0.122784	-1.23936	1.596657	-0.399348	0.069834	6.9025	7.91362	0.288505
81.699997	-0.244716	-1.289361	1.59839	-0.392524	0.069466	6.50088	6.93108	-3.532548
81.800003	-0.208745	-1.467222	1.601258	-0.377571	0.069762	6.73348	7.01287	-6.169034
81.900002	-0.096424	-1.646664	1.606125	-0.357646	0.07065	7.17311	6.83826	-7.120317
82.0	0.023252	-1.798949	1.613578	-0.337641	0.071765	7.79394	8.2639	-6.580939
82.099998	0.095009	-1.833029	1.623168	-0.321588	0.072665	6.87001	7.50435	-5.172895
82.199997	0.108584	-1.913761	1.633886	-0.312281	0.073789	6.65659	6.66002	-3.09501
82.300003	0.047277	-1.941324	1.643435	-0.311719	0.074316	6.18516	6.6476	-0.567256
82.400002	-0.098602	-1.981935	1.650667	-0.318477	0.074718	5.77723	6.20376	1.902345
82.5	-0.252036	-2.022299	1.655392	-0.331179	0.074907	5.62748	5.87243	3.698086
82.599998	-0.238819	-2.030402	1.658615	-0.345673	0.075251	5.63589	5.94415	4.457678
82.699997	-0.238824	-2.062328	1.6615	-0.359636	0.075876	5.79133	6.14541	3.907438
82.800003	-0.107817	-2.073128	1.664673	-0.369652	0.076772	6.41286	6.58797	2.321124
82.900002	0.007291	-2.120474	1.667488	-0.375292	0.07767	5.89073	6.65092	0.161005
83.0	0.033978	-2.197237	1.668397	-0.376211	0.078098	5.89713	6.09542	-1.875564
83.099998	0.009372	-2.303725	1.66658	-0.373507	0.078112	6.26731	6.46101	-3.058734
83.199997	-0.036919	-2.366695	1.662183	-0.368462	0.077997	5.75552	6.338	-3.023956
83.300003	-0.068586	-2.367642	1.655949	-0.363758	0.077846	5.53491	6.00303	-2.223469
83.400002	-0.084444	-2.361769	1.648966	-0.360658	0.077974	5.40083	6.05506	-1.090218
83.5	-0.023067	-2.380594	1.642614	-0.358673	0.078314	5.74466	6.39817	-0.07938
83.599998	0.021948	-2.378396	1.638294	-0.356789	0.078798	6.79785	7.36518	0.345098
83.699997	0.058397	-2.368697	1.63704	-0.353457	0.079451	6.37205	7.01297	-0.03023
83.800003	0.039207	-2.343335	1.640552	-0.347143	0.080426	6.80407	7.08877	-1.136105
83.900002	-0.017307	-2.322214	1.648792	-0.337945	0.081243	7.05716	7.18062	-2.590949
84.0	-0.121345	-2.304196	1.661503	-0.326777	0.082041	7.91865	7.9832	-3.748164
84.099998	-0.196515	-2.2516	1.678086	-0.314956	0.082822	8.11666	8.56397	-4.403651
84.199997	-0.249078	-2.181674	1.696873	-0.306031	0.083221	7.52237	7.70186	-4.464096
84.300003	-0.247545	-2.117928	1.715096	-0.30288	0.083545	7.23722	7.67639	-3.582052
84.400002	-0.134963	-2.043457	1.729192	-0.308741	0.083426	6.24279	6.89211	-1.494162
84.5	-0.012063	-1.968187	1.735929	-0.32583	0.083288	5.09974	5.73914	1.737422
84.599998	0.148636	-1.88029	1.733007	-0.352371	0.08283	4.08911	4.9523	5.383299
84.699997	0.206607	-1.76061	1.720302	-0.384215	0.082638	3.58108	4.28578	8.111874
84.800003	0.37861	-1.740479	1.702096	-0.412866	0.082481	3.86895	4.48587	9.107766
84.900002	0.293967	-1.67597	1.684752	-0.431489	0.0827	3.92149	4.1692	7.219492
85.0	0.059427	-1.577732	1.674303	-0.435221	0.082635	7.68386	6.9011	2.78437
85.099998	-0.171423	-1.587751	1.673896	-0.422632	0.082386	7.30684	9.19451	-2.76378
85.199997	-0.313308	-1.606711	1.683062	-0.396524	0.082233	7.29695	7.69651	-7.90403
85.300003	-0.289477	-1.627013	1.70146	-0.360991	0.082363	6.76615	7.534	-11.38437
85.400002	-0.073445	-1.45533	1.728539	-0.323255	0.08174	7.5743	7.46121	-12.612372
85.5	-0.191325	-1.6111	1.758704	-0.289628	0.082803	9.82825	10.86648	-11.582991
85.599998	-0.138489	-1.473512	1.79174	-0.270333	0.082522	7.9712	9.13007	-8.692702
85.699997	-0.029626	-1.308633	1.823065	-0.267169	0.082453	7.71074	8.15556	-4.311896
85.800003	-0.046319	-1.177338	1.849803	-0.279792	0.08225	6.17632	6.85507	0.644109
85.900002	-0.088555	-0.925536	1.869022	-0.305507	0.081649	5.31746	5.44689	5.342417
86.0	-0.18458	-0.777611	1.87849	-0.338269	0.081438	4.49118	5.17454	8.849571
86.099998	0.062089	-0.704547	1.884178	-0.369232	0.081325	4.09349	4.80521	10.509377
86.199997	0.100488	-0.635973	1.889988	-0.394901	0.081369	4.43872	5.04415	9.581465
86.300003	0.143946	-0.561552	1.897469	-0.410354	0.081355	4.70556	5.19895	6.405652
86.400002	0.029476	-0.525948	1.905723	-0.415557	0.081286	7.72309	7.15846	1.460546
86.5	-0.090098	-0.465053	1.912711	-0.410299	0.081102	7.22969	9.13103	-3.670782
86.599998	-0.269987	-0.570538	1.917146	-0.398223	0.080696	6.55955	6.88034	-7.465542
86.699997	-0.299327	-0.811492	1.919518	-0.381741	0.080999	8.33166	7.42663	-8.751829
86.800003	-0.218587	-0.954885	1.922578	-0.363166	0.081175	8.72794	9.12172	-8.04883
86.900002	-0.210982	-1.024218	1.928839	-0.345625	0.081247	7.98783	8.56183	-6.593645
87.0	-0.202241	-1.105544	1.938732	-0.331563	0.080668	7.61161	7.86726	-4.800342
87.099998	-0.209672	-1.146468	1.951717	-0.323186	0.079892	6.72525	7.57618	-2.965377
87.199997	-0.183775	-1.194185	1.965414	-0.321951	0.079035	6.07604	6.33447	-1.122633
87.300003	-0.064512	-1.182995	1.977258	-0.327615	0.078276	5.6125	5.89887	0.627372
87.400002	0.057149	-1.148326	1.985363	-0.338587	0.077768	5.523	5.58349	2.145878
87.5	0.205765	-1.096211	1.988441	-0.352317	0.077461	5.48814	5.67031	3.228498
87.599998	0.274195	-1.08298	1.987334	-0.365032	0.077532	5.59131	5.82329	3.587569
87.699997	0.211116	-1.096511	1.983376	-0.374652	0.077478	6.9589	6.9784	3.023909
87.800003	0.079603	-1.129585	1.979603	-0.378822	0.077598	6.33326	7.45093	1.474717
87.900002	-0.078877	-1.169019	1.977507	-0.376599	0.077376	6.512	6.64032	-0.749583
88.0	-0.251491	-1.244846	1.977686	-0.369053	0.077095	7.31297	7.47277	-3.122155
88.099998	-0.376092	-1.390605	1.979275	-0.357934	0.076725	6.59309	7.1196	-4.691598
88.199997	-0.365864	-1.486581	1.981508	-0.344773	0.07657	6.56656	6.62255	-5.189165
88.300003	-0.271679	-1.534307	1.983606	-0.333261	0.076428	6.53731	6.73506	-4.844239
88.400002	-0.11326	-1.608056	1.985314	-0.32543	0.075896	6.28159	6.66912	-3.822814
88.5	-0.006786	-1.672791	1.986382	-0.322395	0.075183	6.86651	7.05248	-2.330556
88.599998	0.103283	-1.715661	1.987018	-0.32408	0.074296	7.54435	7.76481	-0.813261
88.699997	0.125864	-1.727031	1.987769	-0.329099	0.073425	6.95373	7.48187	0.414203
88.800003	0.12246	-1.734692	1.989205	-0.336357	0.072608	7.685	7.82016	1.134595
88.900002	0.058994	-1.746366	1.991118	-0.344759	0.071771	8.09923	8.5463	1.180125
89.0	0.012348	-1.754845	1.991777	-0.353054	0.070929	8.05238	8.28135	0.758541
89.099998	-0.019212	-1.768357	1.989269	-0.361099	0.070058	7.94098	7.81256	0.281273
89.199997	-0.029413	-1.824029	1.982228	-0.369183	0.069284	7.24501	7.44055	-0.032662
89.300003	0.022232	-1.885639	1.970231	-0.376162	0.068472	6.08506	6.21757	-0.036484
89.400002	0.062556	-1.944797	1.954772	-0.382267	0.067393	4.88965	5.22464	0.045278
89.5	0.140689	-2.036133	1.938202	-0.385602	0.066724	3.70938	4.2193	0.044526
89.599998	0.149826	-2.124234	1.922252	-0.386518	0.066213	3.89067	4.58082	-0.170011
89.699997	0.092657	-2.209559	1.907575	-0.384275	0.06586	3.86439	4.4849	-0.640315
89.800003	0.036843	-2.268452	1.893914	-0.378205	0.065651	8.2362	8.0743	-1.277446
89.900002	-0.019539	-2.282273	1.880747	-0.36874	0.065669	9.00031	11.26354	-1.852675
90.0	-0.155603	-2.258115	1.868549	-0.356888	0.065619	10.15027	10.11528	-2.454528
90.099998	-0.231524	-2.229473	1.859974	-0.341551	0.065484	9.32653	9.99656	-2.996168
90.199997	-0.342671	-2.12474	1.857668	-0.324718	0.064864	11.91117	9.03779	-3.69149
90.300003	-0.414398	-1.993168	1.864433	-0.306518	0.064103	17.2781	16.76299	-4.457064
90.400002	-0.481968	-1.873882	1.879381	-0.291301	0.062692	17.1569	16.81641	-5.247313
90.5	-0.160455	-1.795435	1.895651	-0.281272	0.062447	18.71856	17.00675	-4.748775
90.599998	0.107238	-1.728224	1.909504	-0.281118	0.061578	11.66289	11.9975	-3.297171
90.699997	0.42154	-1.63152	1.914989	-0.293413	0.061011	5.42308	5.98226	-0.22131
90.800003	0.61143	-1.537353	1.910357	-0.318173	0.060422	4.14227	5.06653	3.924268
90.900002	0.588199	-1.477993	1.895101	-0.351437	0.060211	3.83864	4.51092	7.487774
91.0	0.538034	-1.449228	1.875363	-0.383944	0.060094	3.91869	4.45043	9.25309
91.099998	0.418584	-1.372527	1.860053	-0.408403	0.060203	4.10278	4.82266	8.243745
91.199997	-0.038482	-1.299204	1.8534	-0.421613	0.060354	4.63042	5.03677	4.715908
91.300003	-0.296452	-1.196744	1.852286	-0.423125	0.060528	7.72169	6.93622	-0.199995
91.400002	-0.541859	-1.169152	1.850611	-0.415151	0.060166	6.64476	9.64521	-4.783771
91.5	-0.585447	-1.087467	1.844276	-0.399776	0.059772	10.57843	9.97119	-7.224335
91.599998	-0.444225	-0.992797	1.834109	-0.381516	0.058846	13.2538	13.66036	-7.007299
91.699997	-0.179312	-0.935211	1.822071	-0.364555	0.057863	12.87556	13.78883	-4.987367
91.800003	0.107821	-0.924401	1.811663	-0.351238	0.056852	15.02696	15.12828	-2.728539
91.900002	0.338713	-0.926264	1.805621	-0.340856	0.05605	14.5332	14.31339	-0.982045
92.0	0.500529	-1.001678	1.806416	-0.331753	0.055527	12.0928	11.46426	-0.176024
92.099998	0.485643	-1.096221	1.814257	-0.324159	0.055484	9.43871	8.89037	-0.398163
92.199997	0.39485	-1.17056	1.82658	-0.317105	0.055833	8.07252	7.77991	-1.221819
92.300003	0.253187	-1.23077	1.838992	-0.312351	0.056455	6.98728	7.34077	-2.014948
92.400002	0.047735	-1.333442	1.847667	-0.310571	0.057208	6.38274	6.98428	-2.362701
92.5	-0.02909	-1.479699	1.851285	-0.312259	0.058065	6.54142	7.70294	-1.867305
92.599998	-0.087488	-1.59873	1.850556	-0.318063	0.059152	7.21173	8.42159	-0.68528
92.699997	-0.076757	-1.741978	1.846748	-0.327577	0.060107	9.75889	10.14055	0.775634
92.800003	-0.087047	-1.86086	1.841242	-0.339739	0.061182	9.53408	11.23934	1.964385
92.900002	-0.136303	-1.982026	1.834886	-0.352935	0.062144	11.1066	10.25274	2.654466
93.0	-0.117124	-2.106008	1.827121	-0.36617	0.062672	11.92903	11.79303	2.674161
93.099998	-0.115198	-2.201758	1.816936	-0.377704	0.06313	12.38189	11.86593	2.154189
93.199997	-0.098143	-2.25815	1.802532	-0.388071	0.063231	12.62596	12.06301	1.345488
93.300003	-0.109318	-2.339134	1.784093	-0.394881	0.06331	11.55788	11.42733	0.466579
93.400002	-0.080758	-2.396594	1.763568	-0.396607	0.063405	9.77159	10.1322	-0.362098
93.5	-0.032207	-2.474126	1.744977	-0.391067	0.063674	8.64466	9.48259	-1.252917
93.599998	-0.02685	-2.525537	1.733341	-0.377207	0.064164	8.29076	8.95086	-2.39549
93.699997	-0.023346	-2.543501	1.732712	-0.356696	0.064716	7.42069	8.37363	-3.89278
93.800003	-0.030366	-2.506159	1.743005	-0.333272	0.06573	7.38706	8.08469	-5.399158
93.900002	-0.103537	-2.442737	1.761974	-0.310991	0.066414	7.43392	7.95216	-6.609849
94.0	-0.125426	-2.418699	1.784679	-0.294862	0.067093	7.692	8.02602	-6.592066
94.099998	-0.169949	-2.296598	1.803714	-0.288775	0.068943	7.73868	8.16005	-5.101537
94.199997	-0.078486	-2.241819	1.815609	-0.296183	0.070441	7.79753	8.23553	-1.276361
94.300003	0.076533	-2.189385	1.817178	-0.318203	0.071682	7.79236	8.32567	3.97089
94.400002	0.07593	-2.155193	1.807918	-0.350841	0.072041	7.86216	8.52543	8.69413
94.5	-0.012723	-2.10443	1.788731	-0.386965	0.07204	7.98433	8.52457	11.301556
94.599998	-0.044579	-2.013909	1.770949	-0.415042	0.072094	8.01218	8.55765	10.505665
94.699997	-0.038509	-1.907228	1.763221	-0.425844	0.072773	8.08539	8.72401	6.529828
94.800003	-0.080471	-1.825033	1.767378	-0.419386	0.07353	8.3257	9.2398	0.174698
94.900002	-0.178342	-1.818286	1.780055	-0.399277	0.074036	8.81403	10.06807	-6.692427
95.0	-0.204957	-1.796636	1.798857	-0.368109	0.074455	9.6841	10.98263	-11.801574
95.099998	-0.001373	-1.847757	1.820291	-0.333762	0.076245	10.81769	11.90008	-13.530379
95.199997	-0.005629	-1.805425	1.845142	-0.303743	0.076932	11.64012	12.22863	-12.389889
95.300003	-0.094969	-1.678108	1.870757	-0.287029	0.077342	11.87079	11.69368	-9.117777
95.400002	-0.090224	-1.587537	1.894008	-0.286831	0.077928	10.81515	10.53986	-4.139923
95.5	-0.154128	-1.496647	1.912566	-0.302889	0.077978	7.78273	8.40489	1.469124
95.599998	-0.178467	-1.36938	1.923006	-0.330555	0.078081	5.20256	5.81365	6.571585
95.699997	-0.066345	-1.285637	1.923983	-0.364639	0.078025	3.68775	4.57783	10.289774
95.800003	0.051157	-1.13924	1.920891	-0.395517	0.078387	3.51409	4.21748	11.246422
95.900002	0.218824	-1.116677	1.92023	-0.417018	0.079297	3.61007	4.65394	9.426502
96.0	0.194251	-1.071503	1.924147	-0.424823	0.080035	4.64934	4.83882	5.006678
96.099998	0.191427	-1.070383	1.933286	-0.417229	0.080631	6.65825	7.92539	-1.024863
96.199997	-0.23011	-1.092529	1.94676	-0.399516	0.079843	6.67647	9.23637	-7.263219
96.300003	-0.347872	-1.001639	1.961054	-0.373595	0.079446	6.38405	6.85421	-11.328536
96.400002	-0.411056	-1.058155	1.974676	-0.34662	0.081025	8.40934	10.18797	-11.742821
96.5	-0.677659	-0.970314	1.992065	-0.32438	0.080251	10.08975	10.35412	-10.619405
96.599998	-0.311992	-0.954913	2.007903	-0.308299	0.081498	7.93415	8.5797	-7.602472
96.699997	-0.035115	-0.869517	2.022504	-0.303324	0.081843	8.26099	9.34696	-4.111693
96.800003	0.096178	-0.762762	2.034631	-0.310231	0.081907	7.81006	8.8771	-0.817923
96.900002	0.120832	-0.683498	2.042725	-0.324484	0.082144	7.80927	9.0273	2.033723
97.0	0.179079	-0.608781	2.049321	-0.34206	0.08262	7.84728	8.98469	4.171022
97.099998	0.106679	-0.528939	2.05645	-0.358708	0.083454	7.91121	9.1928	5.051006
97.199997	0.015269	-0.426875	2.06336	-0.372411	0.084317	7.94685	9.12461	4.539027
97.300003	-0.147406	-0.367162	2.067586	-0.382614	0.084965	8.4244	8.98587	3.081618
97.400002	-0.326965	-0.342797	2.066286	-0.388467	0.085173	7.86339	8.67423	1.11464
97.5	-0.445235	-0.398421	2.05946	-0.39007	0.0852	7.38671	7.91683	-0.811292
97.599998	-0.465682	-0.526762	2.0482	-0.389416	0.084952	6.72008	7.11896	-2.072395
97.699997	-0.330059	-0.761587	2.036041	-0.384379	0.084901	6.10346	6.60553	-2.658211
97.800003	-0.144275	-1.028595	2.027193	-0.37523	0.084593	5.84546	6.30631	-3.269793
97.900002	0.03423	-1.182391	2.025271	-0.361335	0.08468	5.69018	6.14862	-4.029201
98.0	0.167695	-1.203769	2.03101	-0.344332	0.084509	6.56735	7.10236	-4.981567
98.099998	0.16569	-1.149293	2.041833	-0.327624	0.084592	6.69635	7.44065	-5.704137
98.199997	0.143635	-1.111819	2.054063	-0.314492	0.084502	6.88893	7.39783	-5.833468
98.300003	0.032221	-1.093127	2.063726	-0.307277	0.08482	7.66415	7.99573	-4.99815
98.400002	-0.101638	-1.024706	2.068061	-0.309443	0.084941	8.14705	8.53881	-3.205059
98.5	-0.163496	-0.974518	2.067327	-0.31714	0.085234	8.85668	9.31056	-0.83628
98.599998	-0.199378	-0.864301	2.062344	-0.329562	0.085294	9.37224	9.6997	1.546893
98.699997	-0.247981	-0.734612	2.05567	-0.344392	0.08562	9.91206	10.2719	3.182393
98.800003	-0.213996	-0.598895	2.048999	-0.357903	0.085481	10.38445	10.35133	3.877883
98.900002	-0.138863	-0.526039	2.042937	-0.369974	0.08542	10.29486	10.35091	3.433084
99.0	-0.071295	-0.511359	2.03612	-0.379454	0.085124	8.35706	8.78771	2.008366
99.099998	0.074916	-0.586185	2.026792	-0.384587	0.084935	5.58387	6.04275	0.268132
99.199997	0.111141	-0.744317	2.013447	-0.386875	0.084576	3.82989	4.52665	-1.300127
99.300003	0.017431	-0.973966	1.996606	-0.386245	0.084117	3.25766	3.59829	-2.197643
99.400002	-0.021636	-1.200686	1.978207	-0.382908	0.084182	3.47047	4.32721	-2.29081
99.5	-0.182948	-1.274638	1.960542	-0.377999	0.084102	4.6947	4.44198	-2.09076
99.599998	-0.257231	-1.315895	1.946617	-0.369022	0.084321	9.41428	9.64478	-2.110128
99.699997	-0.326274	-1.35494	1.938574	-0.357134	0.084221	10.93451	12.67857	-2.598319
99.800003	-0.362634	-1.417955	1.936608	-0.343525	0.084049	10.06401	10.57529	-3.297234
99.900002	-0.334519	-1.475206	1.93888	-0.329821	0.083582	9.73656	8.79617	-3.850846
100.0	-0.269994	-1.535665	1.942207	-0.319264	0.083341	16.31021	16.76802	-3.869781
100.099998	-0.133301	-1.583448	1.943122	-0.313907	0.08296	17.57718	18.73106	-3.102274
100.199997	0.03695	-1.632485	1.939469	-0.314256	0.082645	18.37465	17.74264	-1.465768
100.300003	0.116007	-1.649595	1.931301	-0.320597	0.08222	11.29568	11.49649	0.398489
100.400002	0.14981	-1.667264	1.921992	-0.329518	0.081694	4.67955	5.04051	1.733038
100.5	0.110227	-1.678615	1.915922	-0.338127	0.081437	3.94102	4.68071	2.115763
100.599998	0.044401	-1.692897	1.914521	-0.344805	0.08147	3.48878	4.0022	1.453419
100.699997	0.008817	-1.706723	1.916005	-0.349303	0.081581	4.06897	4.2982	0.064898
100.800003	-0.024105	-1.748753	1.915926	-0.353645	0.081857	3.96782	5.10528	-1.269477
100.900002	-0.011686	-1.812299	1.909603	-0.359704	0.082226	6.73225	5.63016	-1.753608
101.0	0.062363	-1.903067	1.895336	-0.368032	0.082526	10.66075	12.13934	-0.906559
101.099998	0.072885	-1.980903	1.87274	-0.379858	0.082492	10.36877	11.61917	0.765606
101.199997	-0.004357	-2.072224	1.845352	-0.391727	0.082336	16.58459	16.70283	2.253216
101.300003	-0.165115	-2.081136	1.818811	-0.398856	0.081809	20.72362	20.85554	2.526856
101.400002	-0.307984	-2.041332	1.800597	-0.397262	0.080952	28.27786	26.2307	1.14251
101.5	-0.391394	-1.996219	1.794881	-0.384972	0.080194	28.92672	27.34074	-1.509083
101.599998	-0.459576	-1.963925	1.800339	-0.365228	0.079548	16.93813	15.48573	-4.259233
101.699997	-0.525543	-1.917651	1.812835	-0.342446	0.078348	9.61658	10.18337	-6.458288
101.800003	-0.264744	-1.879607	1.825833	-0.320448	0.077636	7.71687	9.01466	-6.754601
101.900002	-0.060969	-1.827867	1.837002	-0.305893	0.076784	6.24121	7.86855	-5.584104
102.0	0.137793	-1.757827	1.84341	-0.303336	0.075761	5.32481	6.95934	-2.58694
102.099998	0.275422	-1.693336	1.844881	-0.31102	0.074822	5.43455	6.76825	1.197425
102.199997	0.243514	-1.599104	1.839913	-0.327392	0.07422	6.18998	7.35458	4.407501
102.300003	0.22226	-1.559883	1.834377	-0.34466	0.074044	8.09617	8.79413	5.99344
102.400002	0.042577	-1.519486	1.834961	-0.357514	0.074362	9.60046	9.61234	5.441626
102.5	-0.168774	-1.479457	1.843558	-0.365022	0.074912	10.98662	10.91786	3.027647
102.599998	-0.32256	-1.360801	1.856475	-0.366061	0.074794	12.2683	11.72173	-0.529084
102.699997	-0.49417	-1.313958	1.867393	-0.363097	0.074348	12.83142	12.53041	-3.936669
102.800003	-0.494674	-1.375471	1.872029	-0.358643	0.074032	14.99858	15.07358	-5.589842
102.900002	-0.408851	-1.384829	1.870002	-0.354852	0.07338	17.01257	17.29601	-4.825564
103.0	-0.151723	-1.398569	1.862462	-0.356028	0.072854	19.71019	19.26729	-2.503048
103.099998	0.132572	-1.489577	1.850942	-0.361453	0.072841	19.79189	19.29053	0.354378
103.199997	0.229102	-1.521611	1.83818	-0.368679	0.072584	15.50206	15.77949	2.529971
103.300003	0.278199	-1.561246	1.827681	-0.374226	0.072197	11.31468	12.09063	3.358077
103.400002	0.10328	-1.644181	1.823822	-0.375258	0.072015	8.87884	9.89893	2.487499
103.5	-0.086462	-1.604867	1.82641	-0.370927	0.071381	7.18529	8.00483	0.243672
103.599998	-0.344697	-1.57427	1.833296	-0.3629	0.071073	5.99197	6.47546	-2.650272
103.699997	-0.443021	-1.582347	1.84129	-0.351354	0.070889	5.78949	5.87403	-4.923166
103.800003	-0.411175	-1.638646	1.848527	-0.337897	0.070795	5.86402	6.10495	-5.81973
103.900002	-0.232973	-1.705933	1.854452	-0.326002	0.070514	7.38137	6.81129	-5.291088
104.0	0.022303	-1.695291	1.859599	-0.318198	0.070252	7.61126	8.57232	-3.721221
104.099998	0.242319	-1.709695	1.862498	-0.317727	0.069753	7.81286	9.23305	-1.396506
104.199997	0.327598	-1.721222	1.862961	-0.324199	0.069334	9.02596	9.05963	1.114381
104.300003	0.237367	-1.738303	1.860871	-0.335549	0.068862	8.47441	9.70312	3.026303
104.400002	0.136097	-1.735199	1.85679	-0.348926	0.068616	9.06038	9.34557	4.053361
104.5	-0.033111	-1.814666	1.852816	-0.361164	0.068709	9.72614	10.22308	3.77695
104.599998	-0.175202	-1.8794	1.850257	-0.370471	0.068786	10.40573	10.44447	2.300459
104.699997	-0.269061	-1.88766	1.848198	-0.375226	0.068763	10.93233	10.3113	0.076734
104.800003	-0.321464	-1.944677	1.84501	-0.375332	0.068568	11.17342	10.21902	-2.140055
104.900002	-0.2869	-2.042671	1.83971	-0.371447	0.068477	10.43095	9.57006	-3.401033
105.0	-0.245012	-2.086164	1.831533	-0.365475	0.067902	8.92245	8.89905	-3.496364
105.099998	-0.126534	-2.062501	1.821643	-0.359428	0.067157	7.88931	8.28467	-2.670151
105.199997	-0.019504	-2.052917	1.811219	-0.355166	0.066091	7.36394	7.96757	-1.52536
105.300003	0.059256	-2.078855	1.802229	-0.351233	0.06522	7.26367	7.7767	-0.591386
105.400002	0.055593	-2.121817	1.796713	-0.347516	0.064266	7.22259	7.64095	-0.263685
105.5	0.107091	-2.170896	1.796446	-0.342518	0.06406	7.49154	7.67821	-0.76035
105.599998	0.07875	-2.173036	1.800737	-0.336512	0.063971	7.48357	7.60477	-1.781604
105.699997	0.071284	-2.187029	1.807326	-0.330616	0.064718	7.46842	7.63795	-2.814759
105.800003	-0.029547	-2.155004	1.81226	-0.326932	0.065203	7.27391	7.36465	-3.096944
105.900002	-0.133139	-2.144571	1.813684	-0.32563	0.065781	6.41733	6.96223	-2.453184
106.0	-0.209322	-2.116805	1.810539	-0.329204	0.065702	6.2138	6.93772	-1.033211
106.099998	-0.277353	-2.103932	1.803249	-0.336574	0.06554	6.69845	7.54739	0.70871
106.199997	-0.294358	-2.137816	1.793876	-0.346419	0.065141	8.54342	9.2414	2.187824
106.300003	-0.197955	-2.157739	1.784914	-0.356616	0.06451	8.19294	8.88909	2.762908
106.400002	-0.121029	-2.114616	1.778605	-0.364273	0.064237	8.52836	8.25844	2.269252
106.5	-0.007131	-2.00264	1.774261	-0.36829	0.064067	9.98729	9.28144	0.813385
106.599998	0.036063	-1.91714	1.769648	-0.369853	0.063561	10.83564	11.18796	-0.873661
106.699997	0.072478	-1.87172	1.762032	-0.368649	0.063412	10.37981	10.14194	-2.002123
106.800003	0.081771	-1.828373	1.750092	-0.366367	0.063169	9.98633	9.57734	-2.091738
106.900002	0.07284	-1.854962	1.735155	-0.36435	0.062768	7.18783	7.41453	-1.436767
107.0	0.059632	-1.86417	1.719152	-0.362214	0.062509	5.52107	6.28469	-0.655743
107.099998	0.054593	-1.876438	1.704907	-0.360253	0.062414	5.49568	6.22174	-0.214237
107.199997	0.051081	-1.868478	1.69449	-0.357129	0.062718	5.6541	6.62052	-0.373182
107.300003	0.045797	-1.818368	1.689018	-0.351138	0.063345	5.36887	6.35738	-1.227236
107.400002	-0.0197	-1.815464	1.68795	-0.342796	0.064415	8.18961	8.25415	-2.297076
107.5	-0.146845	-1.816082	1.689487	-0.333426	0.065254	7.28696	9.13981	-3.011802
107.599998	-0.238119	-1.763329	1.691319	-0.324559	0.066074	8.11885	7.77306	-3.116539
107.699997	-0.305266	-1.676596	1.691701	-0.318871	0.066312	9.53198	9.45626	-2.564905
107.800003	-0.288409	-1.557192	1.689914	-0.317573	0.066535	7.20841	7.24978	-1.393867
107.900002	-0.187077	-1.487604	1.685685	-0.322089	0.066183	7.50897	7.48926	0.118981
108.0	-0.023444	-1.454573	1.679724	-0.330985	0.066123	6.30873	7.15054	1.494333
108.099998	0.079587	-1.431637	1.672857	-0.342614	0.065857	6.48082	7.35448	2.300956
108.199997	0.195801	-1.431795	1.66548	-0.35522	0.065884	5.99994	7.32793	2.401447
108.300003	0.194765	-1.40983	1.656662	-0.36672	0.065658	8.30136	8.57842	1.891997
108.400002	0.175563	-1.44835	1.645715	-0.375526	0.065855	8.92446	10.0018	0.981651
108.5	0.042512	-1.569279	1.631091	-0.382619	0.065929	7.94282	7.8269	0.143999
108.599998	-0.043165	-1.674236	1.613366	-0.385534	0.066386	10.28382	9.87334	-0.392564
108.699997	-0.10635	-1.767724	1.59457	-0.384161	0.066914	9.78192	10.3098	-0.707803
108.800003	-0.129878	-1.785855	1.578682	-0.377543	0.067739	9.84804	9.21839	-1.193831
108.900002	-0.161327	-1.779633	1.569003	-0.366877	0.068529	8.90598	8.99004	-1.875142
109.0	-0.224534	-1.766212	1.565765	-0.353958	0.06937	7.21173	7.54557	-2.652541
109.099998	-0.257727	-1.750834	1.566448	-0.341758	0.069686	6.2695	6.93429	-3.17591
109.199997	-0.25329	-1.74435	1.567311	-0.332437	0.069736	5.29486	6.27195	-3.065337
109.300003	-0.231768	-1.743854	1.564519	-0.329426	0.069556	5.32911	6.20504	-2.019
109.400002	-0.109318	-1.772667	1.556295	-0.333074	0.069256	5.58509	6.25621	-0.21387
109.5	0.044293	-1.768577	1.544386	-0.339882	0.069321	7.47061	7.78055	1.419598
109.599998	0.192432	-1.789402	1.533959	-0.346895	0.06969	7.18774	8.51879	2.053875
109.699997	0.309222	-1.871281	1.531132	-0.348424	0.070793	7.63122	7.51281	1.425513
109.800003	0.292692	-1.947199	1.536267	-0.345374	0.071763	8.4632	9.04303	-0.291928
109.900002	0.120615	-2.035414	1.546229	-0.338928	0.072955	7.43488	8.30886	-2.133686
110.0	-0.059256	-2.080027	1.555774	-0.331424	0.07398	7.64997	7.98534	-3.244309
110.099998	-0.249433	-2.095025	1.560976	-0.326659	0.074688	7.41132	8.09036	-3.133707
110.199997	-0.328213	-2.090288	1.560679	-0.32775	0.075297	7.29187	7.82937	-1.757445
110.300003	-0.306096	-2.081317	1.555225	-0.335235	0.075596	7.47315	7.93064	0.378729
110.400002	-0.194238	-2.063325	1.546001	-0.348647	0.076235	7.88099	8.43336	2.494901
110.5	-0.072426	-2.05358	1.535126	-0.36486	0.076537	7.41377	8.20202	3.896294
110.599998	0.037293	-2.033361	1.525391	-0.379789	0.077113	7.82512	8.43165	3.989552
110.699997	0.051711	-2.035495	1.517359	-0.391282	0.077501	7.63131	8.14946	2.722309
110.800003	0.02552	-2.04437	1.510199	-0.39603	0.077915	7.19334	7.57254	0.626719
110.900002	-0.116932	-2.114789	1.501747	-0.395283	0.077913	6.86852	7.13512	-1.485952
111.0	-0.155081	-2.194882	1.492308	-0.387885	0.078264	6.43257	6.6962	-2.927382
111.099998	-0.160385	-2.252432	1.484076	-0.374205	0.078643	6.27756	6.60606	-3.5772
111.199997	-0.170831	-2.282176	1.480081	-0.357	0.079242	6.03646	6.53862	-3.675044
111.300003	-0.127627	-2.279945	1.481952	-0.339303	0.080083	7.3262	7.33274	-3.563295
111.400002	-0.090916	-2.276603	1.489163	-0.324027	0.081051	6.62909	7.70422	-3.40412
111.5	-0.119102	-2.253158	1.498793	-0.313902	0.081548	6.59415	7.1955	-2.983059
111.599998	-0.155839	-2.212698	1.507405	-0.310067	0.081722	7.26419	7.7161	-1.941389
111.699997	-0.182496	-2.124974	1.512015	-0.313638	0.081297	6.70799	7.26755	-0.346423
111.800003	-0.13921	-2.012148	1.51195	-0.322785	0.081072	6.57917	7.04241	1.473249
111.900002	-0.06218	-1.932034	1.508427	-0.334711	0.080926	6.43992	7.04627	2.858516
112.0	0.070127	-1.906791	1.504292	-0.346171	0.081229	6.75432	7.11832	3.280144
112.099998	0.181427	-1.909891	1.501951	-0.35404	0.081869	6.91117	7.61922	2.514711
112.199997	0.225545	-1.974214	1.502837	-0.357061	0.082773	6.72245	7.44943	0.889145
112.300003	0.053966	-2.027608	1.50543	-0.356923	0.083255	7.03089	7.76802	-1.013413
112.400002	-0.130802	-1.967611	1.507935	-0.353931	0.083121	7.02485	7.94541	-2.394845
112.5	-0.359612	-1.831499	1.509259	-0.349615	0.082788	6.85241	7.30801	-2.913232
112.599998	-0.461704	-1.721356	1.508369	-0.347379	0.082152	6.74504	7.00077	-2.481584
112.699997	-0.356799	-1.645503	1.505409	-0.348251	0.081993	6.38046	6.64321	-1.37439
112.800003	-0.11756	-1.620252	1.499848	-0.353732	0.082069	5.83906	6.25857	0.126861
112.900002	0.174427	-1.563776	1.49213	-0.362607	0.082646	5.67398	6.07893	1.441177
113.0	0.393839	-1.534885	1.483658	-0.372253	0.083178	5.36571	6.02583	2.142914
113.099998	0.413146	-1.500482	1.475989	-0.379726	0.083611	5.73721	6.00121	1.932503
113.199997	0.217244	-1.462779	1.470264	-0.382823	0.083532	5.97568	6.65841	0.863743
113.300003	-0.083716	-1.444748	1.46621	-0.380836	0.083277	5.74895	6.74374	-0.689677
113.400002	-0.348552	-1.466572	1.463192	-0.3746	0.082852	6.29437	6.61645	-1.965996
113.5	-0.466769	-1.475913	1.460965	-0.363845	0.08246	6.46339	6.85218	-2.722138
113.599998	-0.425189	-1.495119	1.460045	-0.350527	0.082296	6.64345	7.09348	-3.034263
113.699997	-0.269675	-1.506778	1.46146	-0.337553	0.082106	6.53985	7.19111	-3.00691
113.800003	0.007798	-1.554257	1.465867	-0.325777	0.082166	6.49063	7.04702	-2.740247
113.900002	0.223592	-1.609971	1.472985	-0.317708	0.082457	6.40069	6.95763	-2.335954
114.0	0.350236	-1.655481	1.480837	-0.314254	0.082579	6.19515	6.74663	-1.598745
114.099998	0.303823	-1.66932	1.487512	-0.315703	0.08254	6.05993	6.3881	-0.607685
114.199997	0.079468	-1.681894	1.490464	-0.323068	0.082478	5.83232	6.07401	0.662729
114.300003	-0.170774	-1.681146	1.488571	-0.334918	0.081941	5.85737	6.13235	1.937444
114.400002	-0.404263	-1.659432	1.482429	-0.349081	0.081662	5.9121	6.35856	2.894113
114.5	-0.477194	-1.678936	1.473804	-0.362664	0.081437	6.81817	6.97775	3.080054
114.599998	-0.348041	-1.722283	1.4657	-0.371139	0.081331	6.67077	7.55231	2.25228
114.699997	-0.148212	-1.813059	1.461059	-0.373625	0.081613	6.09242	6.65338	0.49451
114.800003	0.075037	-1.906464	1.461392	-0.369437	0.082375	6.52715	6.95249	-1.520576
114.900002	0.190358	-1.974065	1.466602	-0.36003	0.083029	6.76369	7.23736	-3.278013
115.0	0.172141	-1.969425	1.474991	-0.349122	0.083482	6.17308	6.35588	-4.300125
115.099998	-0.02672	-1.899422	1.483747	-0.340392	0.083301	5.89616	5.97702	-4.25036
115.199997	-0.190832	-1.82599	1.49016	-0.337108	0.083045	5.44059	5.85455	-3.083886
115.300003	-0.30518	-1.77685	1.491293	-0.342137	0.082594	5.167	5.50523	-0.667892
115.400002	-0.309338	-1.694968	1.486445	-0.354491	0.082006	4.81897	5.41766	2.192412
115.5	-0.181532	-1.610779	1.476398	-0.370514	0.08163	5.55619	5.72833	4.509679
115.599998	-0.011328	-1.54248	1.465597	-0.385585	0.081433	6.64836	7.26798	5.344179
115.699997	0.168154	-1.459735	1.458524	-0.394285	0.081485	5.87891	6.81214	4.283855
115.800003	0.200031	-1.390826	1.456628	-0.394881	0.081739	6.34893	6.44655	1.482191
115.900002	0.122025	-1.399112	1.458426	-0.387647	0.081614	6.70686	6.82948	-1.858884
116.0	0.015008	-1.467473	1.462254	-0.373029	0.081713	7.23941	7.56248	-4.716025
116.099998	-0.125168	-1.512733	1.468125	-0.352534	0.081859	6.87062	7.34334	-6.323127
116.199997	-0.252324	-1.504602	1.476692	-0.329923	0.081813	6.5219	6.80443	-6.549781
116.300003	-0.353448	-1.48401	1.488493	-0.310053	0.081461	6.44369	6.9496	-5.586977
116.400002	-0.369264	-1.462753	1.502578	-0.297965	0.08104	6.10932	6.61431	-3.911003
116.5	-0.256045	-1.452858	1.517064	-0.294738	0.080812	5.9347	6.26306	-1.664479
116.599998	-0.10403	-1.444265	1.529643	-0.300586	0.080789	5.73704	5.9342	0.794191
116.699997	-0.004595	-1.418578	1.538002	-0.314577	0.080543	5.77627	5.85787	2.977335
116.800003	0.095601	-1.399759	1.541842	-0.332581	0.080367	5.59262	5.86322	4.512446
116.900002	0.156567	-1.423459	1.542434	-0.351799	0.080155	6.29332	6.39988	4.917643
117.0	0.153976	-1.477572	1.542364	-0.368662	0.079755	6.35611	7.29067	4.019688
117.099998	0.034413	-1.525819	1.544054	-0.379182	0.079909	5.70621	6.56892	1.990824
117.199997	-0.05655	-1.57056	1.54696	-0.383803	0.079832	5.93251	6.48531	-0.607311
117.300003	-0.219981	-1.653077	1.549568	-0.383302	0.079889	6.48783	7.04563	-2.779822
117.400002	-0.281392	-1.723279	1.549979	-0.379242	0.079947	6.54624	6.62897	-3.76742
117.5	-0.334062	-1.752036	1.547195	-0.375126	0.079844	5.97148	5.84523	-3.383443
117.599998	-0.280303	-1.814272	1.541028	-0.373159	0.079148	5.81253	5.916	-1.920729
117.699997	-0.191285	-1.865588	1.531627	-0.374144	0.078271	5.504	5.81708	0.03565
117.800003	-0.120617	-1.913843	1.51996	-0.377486	0.077202	5.19792	5.97263	1.813189
117.900002	-0.019025	-1.895765	1.508913	-0.379396	0.076275	5.41712	6.10088	2.481261
118.0	0.11251	-1.928697	1.503714	-0.376104	0.075791	6.40542	7.03096	1.600589
118.099998	0.189824	-1.979458	1.507347	-0.365868	0.075548	5.91692	7.04595	-0.684893
118.199997	0.148786	-2.060992	1.521061	-0.348526	0.075879	6.11169	6.47439	-3.651681
118.300003	0.109064	-2.131242	1.543362	-0.326685	0.076482	6.60509	6.53701	-6.178449
118.400002	-0.128951	-2.115093	1.572877	-0.303227	0.0769	6.87351	6.87017	-7.913353
118.5	-0.206463	-2.044212	1.605134	-0.2823	0.077428	6.74627	6.91267	-7.892454
118.599998	-0.319314	-1.959781	1.638028	-0.270871	0.077464	6.47198	6.65799	-6.554247
118.699997	-0.333695	-1.85095	1.666517	-0.273514	0.077328	6.3886	6.91534	-3.366272
118.800003	-0.236096	-1.738311	1.686782	-0.293212	0.076942	6.03681	6.77114	1.685789
118.900002	-0.073944	-1.5878	1.696102	-0.32789	0.076315	5.68598	6.57502	7.310841
119.0	0.203535	-1.466134	1.692195	-0.370683	0.075817	5.50986	6.34068	11.878583
119.099998	0.329782	-1.300909	1.677825	-0.413367	0.075633	5.35529	5.81376	13.386776
119.199997	0.355013	-1.220346	1.664865	-0.443829	0.075311	5.2798	5.72341	11.202911
119.300003	0.25533	-1.066029	1.661664	-0.454436	0.075373	5.56863	5.53917	5.682907
119.400002	0.062064	-1.075639	1.671244	-0.445953	0.074893	6.64433	6.80294	-1.769065
119.5	-0.290985	-1.118785	1.690706	-0.422065	0.074019	6.21783	6.90892	-9.37574
119.599998	-0.308295	-1.071974	1.716258	-0.388139	0.07409	6.23718	6.51196	-14.389883
119.699997	-0.471698	-0.953838	1.74555	-0.351927	0.073856	6.16064	6.47567	-16.150846
119.800003	-0.364534	-0.775037	1.778379	-0.318418	0.073103	6.49011	7.07731	-14.533321
119.900002	-0.355988	-0.800623	1.810149	-0.297265	0.073361	6.48494	7.42706	-10.595274
120.0	-0.113908	-0.770371	1.842205	-0.290583	0.07318	6.00388	6.2423	-5.427388
120.099998	0.071665	-0.744969	1.872182	-0.29797	0.073229	5.78984	5.96032	-0.053663
120.199997	0.135573	-0.654033	1.895941	-0.316935	0.073046	5.42106	5.72662	4.551669
120.300003	0.153918	-0.602612	1.913414	-0.341951	0.073323	4.99728	5.16202	7.655002
120.400002	0.029298	-0.535332	1.929597	-0.36682	0.073716	4.95822	5.3925	8.505668
120.5	0.051573	-0.487651	1.946458	-0.385143	0.07411	5.32096	5.40631	7.644861
120.599998	-0.045622	-0.448088	1.962211	-0.396051	0.074159	7.52937	7.26541	4.877579
120.699997	-0.162654	-0.421657	1.975225	-0.399182	0.073806	6.63496	8.31293	1.202019
120.800003	-0.386901	-0.419974	1.983572	-0.396788	0.072971	6.70405	7.07014	-2.466786
120.900002	-0.414833	-0.504844	1.987164	-0.389839	0.072615	6.39377	6.96823	-5.054426
121.0	-0.266671	-0.674639	1.9875	-0.380555	0.073061	7.65557	8.07206	-6.002667
121.099998	-0.058487	-0.939612	1.987062	-0.36928	0.073797	7.77791	8.52928	-5.754646
121.199997	0.11748	-1.220643	1.989334	-0.355422	0.074864	6.9138	7.02464	-5.156526
121.300003	0.176088	-1.44236	1.9968	-0.341077	0.0758	6.81326	6.94478	-4.661829
121.400002	0.089115	-1.577864	2.010579	-0.327665	0.07656	5.98181	6.20943	-4.465573
121.5	-0.027046	-1.608777	2.029598	-0.317219	0.077076	5.46143	5.70521	-4.451248
121.599998	-0.131044	-1.598268	2.05093	-0.311851	0.077793	4.96444	5.43704	-4.332334
121.699997	-0.277782	-1.538552	2.06972	-0.313233	0.077919	4.90007	5.38415	-3.810435
121.800003	-0.298864	-1.479608	2.081743	-0.32186	0.077957	4.86136	5.54345	-2.233212
121.900002	-0.269173	-1.441246	2.084677	-0.337367	0.077421	5.95028	5.95421	0.285588
122.0	-0.159306	-1.415252	2.078727	-0.357069	0.076699	6.38431	7.32375	3.042731
122.099998	0.048896	-1.387521	2.066907	-0.376655	0.07611	5.43061	6.44912	5.110224
122.199997	0.258777	-1.381805	2.054549	-0.392494	0.075682	6.34543	6.22774	5.534433
122.300003	0.345504	-1.364857	2.04616	-0.400464	0.075566	6.64126	7.24806	4.0572
122.400002	0.285366	-1.359774	2.043539	-0.399836	0.0756	6.06956	6.39924	1.123843
122.5	0.07534	-1.329757	2.045029	-0.391432	0.074998	5.76322	6.02016	-2.61125
122.599998	-0.242824	-1.449987	2.047789	-0.377243	0.074287	5.87523	6.35053	-5.829729
122.699997	-0.421605	-1.546203	2.049484	-0.359876	0.074038	5.51065	5.96942	-7.334402
122.800003	-0.452407	-1.606035	2.050118	-0.342729	0.073694	6.97624	6.87049	-7.017735
122.900002	-0.337463	-1.652854	2.05034	-0.329664	0.073519	7.80419	8.49706	-5.648065
123.0	-0.149595	-1.674177	2.050645	-0.321803	0.073514	7.1873	7.85966	-3.734802
123.099998	-0.040425	-1.682357	2.052015	-0.319128	0.073185	7.68368	7.69823	-2.037358
123.199997	0.027169	-1.682418	2.054604	-0.321314	0.072721	9.02991	9.27727	-0.771978
123.300003	0.087693	-1.688474	2.057938	-0.325547	0.072537	9.57069	10.77109	0.150596
123.400002	-0.005306	-1.699741	2.06128	-0.331941	0.072024	8.68442	9.73289	0.389687
123.5	-0.085238	-1.692413	2.062135	-0.340139	0.071349	8.79179	9.15886	0.39418
123.599998	-0.173292	-1.714286	2.058685	-0.349453	0.070348	6.71448	6.92637	0.416461
123.699997	-0.194555	-1.722664	2.049788	-0.359684	0.06932	4.6214	4.88004	0.577918
123.800003	-0.121108	-1.741006	2.036219	-0.369773	0.068286	3.34112	3.87117	0.758817
123.900002	0.031062	-1.7723	2.020545	-0.376985	0.06788	2.82469	3.35849	0.65507
124.0	0.21914	-1.833701	2.005974	-0.380486	0.067758	3.03627	4.00359	-0.03641
124.099998	0.317878	-1.944534	1.995519	-0.379483	0.068311	4.1505	4.47377	-1.253506
124.199997	0.321923	-2.083504	1.989408	-0.374148	0.06886	8.88751	8.71588	-2.530761
124.300003	0.145656	-2.136635	1.985463	-0.366088	0.069516	9.74794	12.28483	-3.401097
124.400002	-0.128425	-2.090049	1.980509	-0.357554	0.069895	9.4071	9.88779	-3.565107
124.5	-0.326464	-2.063626	1.972152	-0.351414	0.070032	8.69685	9.19098	-2.765867
124.599998	-0.44818	-2.004211	1.959393	-0.349168	0.069926	15.9726	16.92785	-1.215618
124.699997	-0.34703	-2.026955	1.944143	-0.349636	0.069829	17.92477	18.86809	0.302227
124.800003	-0.192677	-2.057426	1.930911	-0.349905	0.069796	21.11526	20.57474	1.027186
124.900002	0.01322	-2.073117	1.924178	-0.347752	0.069824	17.00837	16.1925	0.566769
125.0	0.170907	-2.04817	1.925178	-0.341964	0.069967	7.68307	7.235	-1.014853
125.099998	0.217394	-1.992494	1.931197	-0.333695	0.069838	5.24906	5.96642	-3.10085
125.199997	0.187772	-2.023144	1.937712	-0.324923	0.070022	4.46289	5.29294	-4.478311
125.300003	0.16891	-2.065402	1.940898	-0.318533	0.070286	4.56308	5.64858	-4.543761
125.400002	0.122587	-2.095407	1.939304	-0.31731	0.070893	4.47944	5.80991	-3.260608
125.5	0.134631	-2.167229	1.932991	-0.323202	0.071277	5.53036	6.44377	-0.970195
125.599998	0.074286	-2.197588	1.923086	-0.335672	0.071773	6.72875	7.91019	1.60006
125.699997	-0.133727	-2.192032	1.910433	-0.354396	0.072138	9.39326	9.6041	3.63876
125.800003	-0.199553	-2.14993	1.896222	-0.374187	0.072331	11.78681	10.6892	4.717041
125.900002	-0.355354	-2.077911	1.880919	-0.392089	0.072404	13.03232	12.76304	4.251175
126.0	-0.361565	-2.079518	1.86632	-0.403484	0.072335	14.80985	13.59099	2.548159
126.099998	-0.293236	-2.127182	1.852332	-0.405935	0.07237	15.85771	15.49783	-0.016717
126.199997	-0.163181	-2.140983	1.840216	-0.399024	0.07234	16.99436	16.98909	-2.72272
126.300003	-0.066911	-2.33398	1.830973	-0.383497	0.071792	17.23353	17.60764	-4.503694
126.400002	0.102104	-2.156947	1.824736	-0.360601	0.071985	16.78619	17.37277	-5.431631
126.5	0.163289	-2.033564	1.8245	-0.33669	0.072028	15.65759	15.68357	-5.461684
126.599998	0.138107	-1.943835	1.828806	-0.316151	0.072519	13.84993	13.38181	-5.00943
126.699997	0.128917	-1.875853	1.834986	-0.302356	0.073161	10.60996	10.0093	-3.910301
126.800003	0.063823	-1.815212	1.839751	-0.298468	0.074006	7.54409	7.15985	-2.073906
126.900002	-0.006324	-1.751313	1.84101	-0.304365	0.074674	5.55689	5.83068	0.322703
127.0	-0.153929	-1.702981	1.837386	-0.318755	0.074959	5.48692	5.53767	2.594718
127.099998	-0.263007	-1.636235	1.829111	-0.338101	0.075119	5.5244	6.85614	4.182421
127.199997	-0.267882	-1.520232	1.8188	-0.357653	0.075268	7.28766	7.34291	4.541941
127.300003	-0.183628	-1.385401	1.808673	-0.373443	0.075815	11.06238	12.87983	3.590212
127.400002	-0.036386	-1.336733	1.800878	-0.382084	0.076767	11.00204	13.20956	1.505683
127.5	0.012695	-1.385098	1.795684	-0.383068	0.077282	14.34167	14.01792	-1.100821
127.599998	0.033907	-1.4789	1.792172	-0.377497	0.077566	15.77985	16.58164	-3.235752
127.699997	-0.010292	-1.466841	1.788976	-0.36784	0.077409	18.84038	17.16155	-4.253469
127.800003	-0.117776	-1.333347	1.784658	-0.35809	0.076978	19.3224	17.35607	-4.013504
127.900002	-0.175361	-1.199157	1.777727	-0.352638	0.076544	15.85595	14.0844	-2.759957
128.0	-0.094053	-1.080664	1.767442	-0.35298	0.076606	12.01065	12.5833	-0.707703
128.100006	0.037092	-0.970907	1.753936	-0.358063	0.076938	10.38979	11.47176	1.287207
128.199997	0.140867	-0.941161	1.740182	-0.365161	0.077405	8.95477	10.53258	2.373082
128.300003	0.177258	-0.898699	1.730251	-0.368672	0.078091	8.01568	9.20329	2.147549
128.399994	0.20616	-0.894528	1.726657	-0.366544	0.07875	7.4728	8.44717	0.599374
128.5	0.056613	-0.902599	1.728814	-0.358828	0.079325	7.66468	7.7676	-1.846015
128.600006	-0.090332	-0.98191	1.734228	-0.346287	0.080027	8.14188	7.69512	-3.945739
128.699997	-0.182511	-0.975311	1.740308	-0.331286	0.08095	8.49394	7.79083	-4.981867
128.800003	-0.258031	-0.942793	1.746247	-0.316544	0.081599	9.28966	8.79777	-4.9375
128.899994	-0.263171	-0.937095	1.752451	-0.306068	0.082307	9.07737	10.24128	-3.996181
129.0	-0.255283	-0.945773	1.758139	-0.30301	0.082452	9.17362	9.95374	-2.311937
129.100006	-0.229907	-0.942645	1.762347	-0.30872	0.082201	9.41656	10.74176	-0.050127
129.199997	-0.156927	-0.915781	1.763057	-0.323778	0.081708	9.27818	10.64113	2.298566
129.300003	-0.048235	-0.847873	1.758525	-0.345764	0.081168	9.20217	9.58044	4.440554
129.399994	0.09648	-0.797967	1.748302	-0.371325	0.081341	8.53738	8.7785	5.759317
129.5	0.228267	-0.760998	1.732121	-0.396518	0.08181	8.18856	8.12376	5.989828
129.600006	0.225335	-0.771961	1.71192	-0.416199	0.08245	8.46276	8.52736	4.824945
129.699997	0.042884	-0.809977	1.690726	-0.425852	0.082896	8.40207	8.79606	2.313693
129.800003	-0.141025	-0.906719	1.671643	-0.421807	0.082657	9.82002	9.90588	-0.96856
129.899994	-0.302211	-0.965336	1.658575	-0.404262	0.082447	9.40972	10.33581	-4.187287
130.0	-0.370587	-0.960903	1.655549	-0.375603	0.082301	9.75985	9.73364	-6.767624
130.100006	-0.304496	-1.091911	1.665091	-0.341565	0.082222	10.55855	10.45678	-8.437304
130.199997	-0.159449	-1.243804	1.684389	-0.307171	0.082733	8.9531	9.26442	-8.925915
130.300003	-0.053985	-1.348361	1.710797	-0.280313	0.083326	7.98319	8.19463	-8.390403
130.399994	0.095373	-1.429914	1.739447	-0.264475	0.083947	6.34981	7.15632	-6.71944
130.5	0.182149	-1.408064	1.765296	-0.263596	0.084529	5.33278	6.14102	-3.498822
130.600006	0.129663	-1.34903	1.785349	-0.277817	0.084882	4.72518	5.46552	0.721812
130.699997	-0.044763	-1.255308	1.79628	-0.304577	0.085088	4.74121	5.63541	5.128027
130.800003	-0.28867	-1.181664	1.797404	-0.339437	0.085201	5.54726	5.84117	8.517114
130.899994	-0.240137	-1.151177	1.793795	-0.373029	0.085134	8.2785	8.99422	10.247976
131.0	-0.319895	-1.078715	1.789368	-0.401534	0.08482	8.3666	9.2398	9.34684
131.100006	-0.415802	-0.989549	1.785812	-0.420027	0.084159	8.7684	8.44417	6.167385
131.199997	-0.241523	-0.948311	1.782596	-0.425672	0.083395	10.25825	10.15082	1.550913
131.300003	-0.104446	-1.004921	1.779227	-0.419385	0.083113	10.47912	11.39061	-3.59748
131.399994	0.082862	-1.243257	1.775542	-0.40325	0.083304	10.21297	10.3781	-7.347956
131.5	0.24685	-1.440212	1.77235	-0.380712	0.08379	9.87607	10.46834	-8.743108
131.600006	0.256011	-1.589058	1.770999	-0.35718	0.084265	8.36433	9.07675	-8.029286
131.699997	0.112527	-1.569823	1.771811	-0.337322	0.084225	6.86598	7.30138	-6.099257
131.800003	-0.126914	-1.553202	1.773994	-0.324458	0.084487	5.63702	6.52631	-3.552805
131.899994	-0.277999	-1.542498	1.7765	-0.318825	0.085071	5.15168	5.4607	-0.972164
132.0	-0.315149	-1.569873	1.780126	-0.318892	0.085936	5.0972	5.40375	0.94952
132.100006	-0.274916	-1.680091	1.788007	-0.321797	0.086924	5.27332	5.4865	1.742775
132.199997	-0.263172	-1.775983	1.802848	-0.32456	0.087897	7.21489	6.92872	1.193338
132.300003	-0.214287	-1.787661	1.823493	-0.326533	0.088393	7.27628	8.82668	-0.343387
132.399994	-0.179615	-1.674225	1.845047	-0.328666	0.088763	6.94568	7.51506	-2.006557
132.5	-0.16717	-1.477988	1.86124	-0.331832	0.088562	7.90315	8.54609	-2.966373
132.600006	-0.114028	-1.337448	1.8679	-0.338263	0.088225	7.6737	8.93791	-2.322679
132.699997	-0.008993	-1.22342	1.864294	-0.349718	0.08785	6.9603	7.13395	-0.038552
132.800003	0.018912	-1.163872	1.852152	-0.365501	0.08765	6.76387	6.98172	2.728265
132.899994	0.159076	-1.172764	1.836251	-0.380219	0.087129	6.2843	6.54729	4.793275
133.0	0.163685	-1.182991	1.824649	-0.390448	0.086963	6.19506	6.55971	4.968631
133.100006	0.061017	-1.099224	1.821095	-0.392878	0.087119	6.30208	7.05548	3.012722
133.199997	-0.036404	-0.980909	1.824791	-0.388684	0.087062	8.05702	7.93674	-0.238158
133.300003	-0.218494	-0.860909	1.830507	-0.380529	0.087183	7.92189	9.54222	-3.557937
133.399994	-0.251199	-0.753037	1.83369	-0.368947	0.08745	7.41351	8.01917	-5.626595
133.5	-0.193505	-0.713784	1.833475	-0.355958	0.088114	8.82323	8.74425	-5.821497
133.600006	-0.054741	-0.720333	1.831637	-0.34476	0.08846	8.78066	9.72807	-4.690918
133.699997	0.016482	-0.749241	1.830834	-0.336654	0.088565	8.16684	8.68826	-3.066011
133.800003	0.059955	-0.704669	1.832626	-0.332796	0.088231	7.88765	8.18114	-1.44653
133.899994	0.058577	-0.647457	1.837915	-0.331894	0.087786	6.73357	7.27804	-0.267932
134.0	-0.008718	-0.618891	1.846526	-0.332657	0.087365	5.80114	6.04896	0.303542
134.100006	-0.082274	-0.559869	1.857029	-0.33516	0.086946	5.0514	5.33063	0.210583
134.199997	-0.096569	-0.612941	1.866426	-0.338083	0.086728	4.34256	4.56776	-0.179199
134.300003	-0.092302	-0.670638	1.872394	-0.341734	0.086604	4.25218	4.76346	-0.583633
134.399994	-0.073845	-0.747702	1.873863	-0.345707	0.08624	4.41069	4.81516	-0.745509
134.5	-0.046161	-0.822634	1.871431	-0.349712	0.085927	7.29125	7.35662	-0.555947
134.600006	-0.030966	-0.884236	1.866525	-0.353733	0.085577	7.63858	9.91627	-0.121088
134.699997	-0.026595	-0.940661	1.86044	-0.357123	0.08516	8.42861	8.80184	0.183374
134.800003	-0.033402	-1.026686	1.854282	-0.359267	0.08497	9.13561	9.44191	0.232894
134.899994	-0.017703	-1.179219	1.848625	-0.359693	0.085109	9.43074	8.53292	-0.105082
135.0	-0.069586	-1.287427	1.843878	-0.358724	0.085107	13.05588	11.37798	-0.732252
135.100006	-0.168067	-1.349729	1.839394	-0.356563	0.084858	12.19518	12.03786	-1.363094
135.199997	-0.28104	-1.342045	1.834424	-0.354811	0.084036	12.94684	11.46769	-1.804461
135.300003	-0.323598	-1.326994	1.828242	-0.35373	0.083188	11.6713	11.22511	-1.824651
135.399994	-0.280716	-1.323366	1.820465	-0.354549	0.082246	7.67939	7.94638	-1.509464
135.5	-0.01758	-1.362626	1.812	-0.355779	0.08185	5.06857	5.7445	-1.11188
135.600006	0.224471	-1.452082	1.804725	-0.356452	0.081639	4.18203	4.86944	-0.926554
135.699997	0.405668	-1.606351	1.801072	-0.354602	0.082041	3.41539	4.36982	-1.236235
135.800003	0.469702	-1.696684	1.803261	-0.349102	0.082623	3.78049	4.30045	-2.060153
135.899994	0.349122	-1.739268	1.811208	-0.340834	0.083477	3.85073	4.55963	-2.961589
136.0	0.05818	-1.669818	1.82164	-0.332699	0.084135	6.02227	5.36456	-3.407142
136.100006	-0.226661	-1.602258	1.830075	-0.327414	0.084404	8.13733	8.89626	-3.012035
136.199997	-0.47061	-1.537676	1.832088	-0.329183	0.084377	7.33031	8.24752	-1.328846
136.300003	-0.534441	-1.483012	1.825387	-0.340665	0.083924	8.65324	7.72028	1.667573
136.399994	-0.404162	-1.349494	1.809898	-0.359529	0.082991	10.50854	11.30219	4.726626
136.5	-0.114694	-1.249013	1.789393	-0.380139	0.082328	9.45378	10.753	6.507628
136.600006	0.217427	-1.125446	1.772863	-0.394478	0.081988	8.86701	9.25992	5.896282
136.699997	0.417538	-0.987445	1.767025	-0.39804	0.081667	8.27062	8.47511	2.832566
136.800003	0.456776	-0.95863	1.771939	-0.391107	0.081444	7.74201	7.17259	-1.599424
136.899994	0.331504	-0.981167	1.782488	-0.376698	0.081092	7.62833	7.50178	-5.866776
137.0	0.145543	-0.96393	1.794066	-0.357053	0.081043	7.66407	7.85902	-8.516339
137.100006	0.16811	-0.943613	1.802798	-0.335583	0.081706	7.67344	8.0666	-8.530227
137.199997	0.09431	-0.910017	1.810016	-0.318944	0.082574	7.98293	8.46409	-6.554462
137.300003	0.008366	-0.920617	1.815888	-0.311459	0.083611	8.36958	8.57414	-3.394973
137.399994	-0.062755	-0.948548	1.820433	-0.313219	0.084447	8.66033	8.38936	0.024997
137.5	-0.22628	-0.954727	1.823788	-0.322156	0.084929	7.72835	7.5961	2.86164
137.600006	-0.340353	-0.82423	1.827885	-0.334235	0.084702	6.78138	6.78174	4.401217
137.699997	-0.432676	-0.703575	1.834727	-0.3462	0.084579	6.52452	6.84908	4.471188
137.800003	-0.328378	-0.704032	1.843549	-0.355741	0.084502	5.81945	6.84351	3.131352
137.899994	-0.108118	-0.726847	1.851756	-0.362444	0.084093	7.15875	7.42395	1.044853
138.0	0.048911	-0.83894	1.856075	-0.366291	0.083862	8.70141	9.43699	-1.112102
138.100006	0.137013	-0.981294	1.85488	-0.368622	0.083116	7.2451	7.82176	-2.567827
138.199997	0.069112	-1.186112	1.848134	-0.3707	0.082688	7.74674	7.59631	-2.658512
138.300003	-0.047693	-1.324077	1.837026	-0.374311	0.081862	9.65529	9.77678	-1.608216
138.399994	-0.200193	-1.46533	1.823209	-0.378278	0.081112	8.8375	9.11883	-0.31306
138.5	-0.250274	-1.629991	1.809274	-0.381372	0.080363	8.44779	8.9029	0.499254
138.600006	-0.187424	-1.781614	1.798713	-0.380558	0.080564	8.37851	9.02023	0.430041
138.699997	-0.088522	-1.891729	1.793627	-0.375875	0.081059	7.70505	8.34119	-0.558887
138.800003	-0.015129	-1.890516	1.794593	-0.366394	0.081779	7.72712	8.18703	-2.069219
138.899994	-0.027772	-1.867003	1.80041	-0.352911	0.082179	7.71118	7.87786	-3.49328
139.0	-0.103617	-1.88189	1.809087	-0.337328	0.082197	7.90113	8.00333	-4.534663
139.100006	-0.237661	-1.956853	1.819403	-0.321442	0.081977	8.1079	8.31164	-4.935658
139.199997	-0.268264	-2.024137	1.830144	-0.308246	0.081732	8.06648	8.45852	-4.630892
139.300003	-0.249039	-2.02371	1.839837	-0.301113	0.081238	7.95219	8.42523	-3.481724
139.399994	-0.12724	-1.962041	1.847547	-0.300975	0.08079	7.88274	8.1775	-1.688414
139.5	0.088361	-1.887236	1.852747	-0.307807	0.080339	7.74218	8.06371	0.392055
139.600006	0.227904	-1.758141	1.856375	-0.32022	0.080221	7.72642	7.95633	2.130838
139.699997	0.275523	-1.700077	1.857809	-0.336155	0.079874	7.65163	8.09058	3.411427
139.800003	0.244418	-1.679752	1.857313	-0.353862	0.0797	7.50336	8.16712	3.958627
139.899994	0.061083	-1.655838	1.85253	-0.371537	0.079014	7.34065	7.98941	3.817227
140.0	-0.234233	-1.539625	1.841935	-0.38842	0.077868	7.36543	7.89403	3.110686
140.100006	-0.329107	-1.444526	1.823959	-0.401463	0.076398	7.38908	7.48968	2.162359
140.199997	-0.306122	-1.464113	1.80128	-0.408008	0.075198	7.37752	7.19101	0.808518
140.300003	-0.097181	-1.635732	1.780061	-0.405027	0.074592	7.4495	7.26594	-0.97944
140.399994	0.198017	-1.863326	1.768549	-0.390876	0.074907	7.39766	7.46132	-3.043389
140.5	0.372532	-1.975676	1.772378	-0.3666	0.075619	7.80322	8.13607	-5.221508
140.600006	0.335667	-1.876414	1.790699	-0.338979	0.076182	7.95534	8.62188	-7.246272
140.699997	0.135451	-1.575217	1.818264	-0.313276	0.076554	7.97058	8.95514	-8.522146
140.800003	-0.085293	-1.278568	1.848367	-0.294602	0.076221	8.21702	9.37822	-8.345993
140.899994	-0.272192	-1.011272	1.873452	-0.287481	0.077252	7.99046	8.71181	-5.976267
141.0	-0.312642	-0.77572	1.891781	-0.295724	0.077842	7.54496	7.77744	-1.639497
141.100006	-0.188993	-0.43698	1.901712	-0.316369	0.078186	6.6177	6.67072	3.442015
141.199997	0.001094	-0.013564	1.901493	-0.345249	0.078435	5.24477	5.17775	7.943967
141.300003	0.409997	0.326673	1.895083	-0.374489	0.079053	5.2897	5.04694	10.478142
141.399994	0.742582	0.657541	1.891675	-0.397488	0.07959	4.98738	5.25002	9.860936
141.5	0.768039	0.929253	1.89576	-0.409836	0.080099	7.86488	6.90068	6.613142
141.600006	0.673274	1.164344	1.90587	-0.409624	0.080115	9.28265	10.64627	1.292615
141.699997	0.279481	1.264706	1.917861	-0.398562	0.079783	8.14302	9.01134	-4.744295
141.800003	-0.138646	1.162519	1.927376	-0.378744	0.079251	7.82258	7.94145	-9.24175
141.899994	-0.200528	0.963414	1.935148	-0.354493	0.080009	10.86209	11.46041	-10.634254
142.0	-0.186892	0.82148	1.942902	-0.332074	0.08159	11.04898	11.53899	-9.486931
142.100006	-0.146834	0.618339	1.952186	-0.315286	0.083049	9.65187	10.08595	-7.243175
142.199997	0.044504	0.42343	1.963426	-0.305463	0.083897	8.06271	9.00299	-4.316494
142.300003	0.170924	0.244796	1.974825	-0.305787	0.084658	6.68549	7.34752	-1.471697
142.399994	0.215187	0.1163	1.984715	-0.314716	0.085335	6.43344	7.08823	1.133768
142.5	0.176804	-0.035216	1.991819	-0.330332	0.08617	6.19033	6.41604	3.234836
142.600006	0.091938	-0.170739	1.995553	-0.348841	0.087058	6.38361	6.29283	4.497212
142.699997	-0.075412	-0.321738	1.996815	-0.366702	0.087731	6.43791	6.39356	4.677586
142.800003	-0.248507	-0.431276	1.99661	-0.381144	0.087708	7.62448	7.40533	3.718457
142.899994	-0.412189	-0.516896	1.995029	-0.389173	0.086982	6.83516	7.87754	1.727475
143.0	-0.422789	-0.616447	1.992358	-0.390587	0.085865	7.35956	7.88568	-0.637125
143.100006	-0.289365	-0.768318	1.98838	-0.386896	0.084945	7.16506	7.67992	-2.800842
143.199997	-0.018008	-1.069169	1.98337	-0.379408	0.084505	6.82079	7.04498	-4.096011
143.300003	0.318058	-1.345609	1.978472	-0.368789	0.084824	7.32401	7.30523	-4.44217
143.399994	0.512881	-1.519123	1.975644	-0.355708	0.085278	7.12468	7.43509	-4.299188
143.5	0.443879	-1.571201	1.976452	-0.341657	0.08563	8.22175	8.37352	-4.018898
143.600006	0.190036	-1.526156	1.980829	-0.32921	0.085618	7.88668	8.44268	-3.634378
143.699997	-0.145488	-1.427773	1.986488	-0.321137	0.085209	8.15274	8.76512	-2.992125
143.800003	-0.440552	-1.340152	1.990896	-0.318365	0.084653	9.47742	9.7118	-1.969932
143.899994	-0.508133	-1.251332	1.991805	-0.321291	0.084187	9.87528	10.12877	-0.682759
144.0	-0.32968	-1.173015	1.988929	-0.328072	0.083358	10.23522	9.96498	0.528867
144.100006	0.016438	-1.119057	1.986041	-0.335218	0.083135	9.99596	9.47681	1.058704
144.199997	0.335081	-1.04454	1.987139	-0.340898	0.082746	9.02229	8.49899	0.651944
144.300003	0.501754	-0.855243	1.994278	-0.343846	0.08245	7.85428	7.7084	-0.506474
144.399994	0.486813	-0.593298	2.003464	-0.346882	0.081557	6.89147	7.19518	-1.649688
144.5	0.269911	-0.302983	2.008759	-0.351923	0.080196	5.79055	6.67972	-2.100855
144.600006	-0.052799	-0.093214	2.004364	-0.36129	0.078456	4.97022	6.15483	-1.131391
144.699997	-0.213792	0.113207	1.98827	-0.376492	0.07732	4.72036	5.84663	1.354921
144.800003	-0.215196	0.313866	1.962521	-0.394516	0.076409	4.57612	5.8143	4.06834
144.899994	-0.016337	0.391424	1.933505	-0.408326	0.076244	5.85185	5.89277	5.338482
145.0	0.208837	0.288029	1.914718	-0.410744	0.075687	7.34345	7.97849	4.105945
145.100006	0.337857	0.657497	1.910438	-0.397947	0.076092	7.75944	8.40874	0.159346
145.199997	0.171808	0.491461	1.923593	-0.375222	0.074237	9.1103	8.93095	-4.684902
145.300003	0.304215	0.78611	1.944971	-0.345351	0.074078	9.78621	9.34599	-8.584896
145.399994	0.481064	1.100137	1.97249	-0.314054	0.071751	10.52168	11.67109	-10.538901
145.5	-0.319235	0.646731	1.999372	-0.288791	0.073149	10.92707	13.52505	-11.289372
145.600006	0.052773	0.510979	2.026549	-0.274295	0.073156	11.96564	13.97906	-9.434504
145.699997	0.290021	0.004985	2.048888	-0.277738	0.075183	13.39786	15.47974	-6.184921
145.800003	0.277025	-0.263309	2.066414	-0.298805	0.07607	11.62409	12.53116	-2.086596
145.899994	0.191742	-0.504262	2.074683	-0.33055	0.076406	6.59905	7.74158	2.541983
146.0	0.364584	-0.82356	2.069988	-0.365091	0.077574	4.54398	4.91858	7.442636
146.100006	0.24741	-1.078824	2.05822	-0.399627	0.078088	3.97132	4.75093	9.970437
146.199997	0.09562	-1.355383	2.045631	-0.424871	0.07884	4.17038	4.13313	9.720385
146.300003	-0.107112	-1.644671	2.036576	-0.436632	0.079699	4.10672	5.59815	6.632761
146.399994	-0.183249	-1.850115	2.032869	-0.432747	0.080776	7.3036	4.93581	1.483318
146.5	-0.255529	-1.932176	2.034198	-0.415272	0.081688	10.31649	11.0929	-4.577166
146.600006	-0.309865	-2.017768	2.038655	-0.38899	0.082573	8.78793	11.92931	-9.240098
146.699997	-0.591415	-2.080234	2.047174	-0.359924	0.082346	11.22684	12.41351	-11.361796
146.800003	-0.728588	-1.969206	2.058596	-0.332093	0.082139	16.59702	17.61749	-10.945521
146.899994	-0.612672	-1.911229	2.071675	-0.312382	0.082409	16.00019	16.98662	-9.27527
147.0	-0.394577	-1.777158	2.0848	-0.303967	0.081578	19.01404	19.49543	-6.594284
147.100006	-0.199488	-1.492425	2.094123	-0.308946	0.081067	15.15946	13.4925	-3.491516
147.199997	-0.071477	-1.282594	2.09908	-0.324861	0.080157	9.26312	9.1396	-0.323508
147.300003	0.025238	-1.104889	2.097456	-0.345455	0.079539	6.56612	6.65531	2.847091
147.399994	0.179953	-0.901648	2.090943	-0.364876	0.078939	5.15588	6.04168	5.244063
147.5	0.146464	-0.767081	2.084946	-0.379902	0.078284	4.73727	5.63241	5.734048
147.600006	0.09281	-0.643372	2.082053	-0.386798	0.077552	5.18075	5.94544	4.38426
147.699997	-0.03334	-0.599663	2.082248	-0.386103	0.076747	5.79414	6.49366	1.474081
147.800003	-0.112215	-0.521972	2.083113	-0.378332	0.075875	8.02225	7.51003	-2.020222
147.899994	-0.198037	-0.605729	2.082402	-0.366519	0.075173	9.95944	9.59211	-4.88184
148.0	-0.158198	-0.915019	2.07906	-0.353912	0.075301	11.15503	9.22898	-5.932343
148.100006	-0.06679	-1.137499	2.07338	-0.342439	0.075439	11.95732	10.60869	-5.361191
148.199997	0.114964	-1.323563	2.067068	-0.33421	0.075661	11.71482	11.79088	-4.171341
148.300003	0.122786	-1.536291	2.062706	-0.328448	0.076141	12.01512	12.95552	-2.96879
148.399994	0.042623	-1.739388	2.061208	-0.325698	0.075896	11.74889	14.142	-2.118768
148.5	-0.093433	-1.929287	2.062124	-0.326492	0.075724	11.13498	12.98057	-1.500296
148.600006	-0.231964	-2.027945	2.062567	-0.330389	0.075285	10.51485	10.7302	-0.869037
148.699997	-0.293586	-2.05144	2.059337	-0.338068	0.074772	10.25116	8.71352	-0.096056
148.800003	-0.209526	-2.068081	2.049721	-0.349468	0.074321	9.80793	8.00996	0.911715
148.899994	-0.065763	-2.103512	2.033747	-0.362675	0.073735	9.77807	8.32492	1.905468
149.0	0.124783	-2.204382	2.014066	-0.375812	0.073039	9.26925	9.58162	2.431691
149.100006	0.251144	-2.336297	1.994751	-0.384856	0.072144	8.59886	10.17994	2.118027
149.199997	0.240247	-2.408056	1.978879	-0.388149	0.071283	8.00658	10.39908	0.881774
149.300003	0.087187	-2.380396	1.966183	-0.386587	0.070307	7.86015	10.27629	-1.029785
149.399994	-0.052554	-2.320212	1.954699	-0.380833	0.069434	8.12507	9.15704	-2.654573
149.5	-0.147928	-2.30682	1.941428	-0.372378	0.068862	6.92396	7.67863	-3.408441
149.600006	-0.165403	-2.296032	1.92596	-0.36321	0.068301	6.60089	5.77843	-3.140592
149.699997	-0.037425	-2.252379	1.909224	-0.353617	0.068027	6.47268	6.40438	-2.358403
149.800003	0.081217	-2.236889	1.89367	-0.34445	0.067843	9.20488	8.02292	-1.610659
149.899994	0.171103	-2.193618	1.882077	-0.334715	0.06794	11.40576	13.40011	-1.400896
150.0	0.248626	-2.141647	1.877632	-0.323406	0.068146	11.33159	14.01803	-1.934625
150.100006	0.122164	-2.101549	1.8813	-0.311254	0.068734	13.10658	13.77437	-2.970391
150.199997	-0.061694	-2.089505	1.890346	-0.300002	0.069283	17.38188	23.09125	-3.907205
150.300003	-0.23332	-2.072226	1.899925	-0.292502	0.069443	23.20921	29.29147	-4.104385
150.399994	-0.419781	-2.010202	1.905477	-0.292398	0.069085	34.44078	39.30559	-3.213333
150.5	-0.469226	-1.939245	1.904532	-0.302053	0.06793	36.56118	40.04041	-0.951549
150.600006	-0.283707	-1.85913	1.89665	-0.321571	0.066782	18.45627	17.33979	2.014062
150.699997	0.047985	-1.778932	1.88234	-0.349239	0.065867	6.19795	5.53467	4.87361
150.800003	0.407089	-1.760635	1.863021	-0.380054	0.065543	4.34703	5.19874	6.732255
150.899994	0.708653	-1.727425	1.841345	-0.408276	0.065761	3.96712	4.17017	6.74263
151.0	0.749621	-1.642839	1.819877	-0.427472	0.066311	3.82945	4.25463	4.882449
151.100006	0.490001	-1.560957	1.799937	-0.434722	0.067069	4.2048	4.7125	1.550322
151.199997	0.078073	-1.5206	1.781927	-0.428646	0.067587	5.06953	5.19338	-2.123467
151.300003	-0.318012	-1.479402	1.767405	-0.410207	0.068359	9.70661	9.09463	-5.109372
151.399994	-0.622805	-1.36122	1.758546	-0.382849	0.069033	12.10182	11.93166	-6.757332
151.5	-0.785863	-1.17291	1.755749	-0.352956	0.069409	17.65626	15.28276	-6.99752
151.600006	-0.660651	-1.012787	1.757328	-0.326247	0.069098	22.29229	23.49613	-5.930514
151.699997	-0.44242	-0.854015	1.760477	-0.308239	0.068597	31.36668	26.80526	-4.206009
151.800003	-0.022971	-0.733447	1.762061	-0.300254	0.067764	36.27244	34.18779	-1.792803
151.899994	0.456864	-0.705398	1.761998	-0.300444	0.066964	23.91508	23.95978	0.522539
152.0	0.699938	-0.716911	1.761977	-0.306686	0.066552	11.91484	11.03198	1.811975
152.100006	0.783756	-0.734376	1.766539	-0.314213	0.066925	6.97414	7.91715	1.908832
152.199997	0.752252	-0.686824	1.775921	-0.320854	0.067632	5.31439	6.79576	1.126513
152.300003	0.499194	-0.609318	1.787139	-0.327323	0.068808	5.05166	6.28158	-0.019591
152.399994	0.116137	-0.529279	1.795054	-0.334222	0.070079	5.47676	6.93568	-1.03214
152.5	-0.296678	-0.541797	1.79516	-0.343022	0.071189	6.21643	7.82476	-1.149446
152.600006	-0.572845	-0.574303	1.786294	-0.354855	0.072284	10.16673	11.60226	-0.197019
152.699997	-0.675645	-0.583946	1.770663	-0.368012	0.072797	11.93595	14.41552	1.315065
152.800003	-0.565717	-0.563093	1.752492	-0.381035	0.0734	14.923	14.16608	2.52253
152.899994	-0.321797	-0.556327	1.73668	-0.391115	0.073879	15.37209	14.90914	2.681692
153.0	0.021935	-0.585049	1.725057	-0.395145	0.074579	15.83686	14.98622	1.695781
153.100006	0.284577	-0.69391	1.716739	-0.39426	0.075185	15.46904	15.12282	-0.0757
153.199997	0.353138	-0.819308	1.709042	-0.388563	0.075683	12.84736	13.25645	-1.886821
153.300003	0.257772	-0.892846	1.70043	-0.378879	0.076076	11.11089	12.10948	-3.085786
153.399994	0.084428	-0.924519	1.691653	-0.366068	0.076424	9.99456	10.61875	-3.554846
153.5	-0.088523	-0.952284	1.685872	-0.350466	0.076606	8.40899	8.56076	-3.644923
153.600006	-0.154212	-0.974054	1.686416	-0.333598	0.077173	7.55573	6.91299	-3.807645
153.699997	-0.138652	-1.091147	1.695644	-0.317023	0.078151	6.70799	6.14798	-4.071771
153.800003	-0.072473	-1.245937	1.711265	-0.303527	0.079295	6.64625	6.34443	-4.220806
153.899994	0.002541	-1.390859	1.728964	-0.296577	0.080724	6.43695	6.95988	-3.807606
154.0	0.012015	-1.492978	1.743352	-0.298155	0.081955	7.49942	8.34429	-2.398036
154.100006	-0.053051	-1.617964	1.749357	-0.310393	0.082755	8.12927	9.79337	0.479221
154.199997	-0.263955	-1.702778	1.744313	-0.334525	0.082895	7.51992	8.50188	4.286688
154.300003	-0.392507	-1.804736	1.727943	-0.365469	0.082522	9.23878	9.22931	7.749198
154.399994	-0.293037	-1.939613	1.705219	-0.394719	0.082163	8.85055	9.42446	9.283401
154.5	-0.195086	-2.067289	1.685731	-0.414551	0.081787	8.70079	9.07879	7.732164
154.600006	-0.078184	-2.190275	1.677787	-0.418248	0.082024	8.76078	9.18038	3.174621
154.699997	0.050089	-2.342537	1.68302	-0.406981	0.082862	8.60647	9.14377	-2.798542
154.800003	0.102385	-2.400948	1.698712	-0.384378	0.084235	9.29307	9.97515	-8.30307
154.899994	0.157689	-2.428716	1.721713	-0.354357	0.085969	9.12493	10.52498	-11.77728
155.0	0.065347	-2.381357	1.74789	-0.323192	0.087545	9.22362	10.6422	-12.548099
155.100006	-0.114044	-2.255667	1.775121	-0.299635	0.088571	9.11196	10.62272	-10.557786
155.199997	-0.249499	-2.050025	1.800187	-0.290816	0.090007	8.43027	9.12825	-6.346875
155.300003	-0.267954	-1.858626	1.821407	-0.298484	0.091387	7.64357	7.45371	-0.90509
155.399994	-0.285435	-1.580621	1.836053	-0.320354	0.092201	6.10959	5.68958	4.560755
155.5	-0.235792	-1.38789	1.841598	-0.350899	0.092717	4.88702	4.77095	9.1092
155.600006	-0.227131	-1.13325	1.839635	-0.384614	0.092609	4.19149	3.92737	11.239051
155.699997	-0.108255	-0.864191	1.837339	-0.411288	0.092369	3.87052	4.35119	10.644164
155.800003	0.186268	-0.60709	1.838777	-0.425718	0.092393	4.10943	4.5274	7.389422
155.899994	0.307254	-0.449541	1.844606	-0.426283	0.092623	7.30562	7.29934	2.020005
156.0	0.291383	-0.473842	1.854343	-0.413368	0.093237	7.19667	9.33133	-4.456882
156.100006	0.12843	-0.95018	1.867684	-0.390057	0.092929	8.02024	9.34578	-9.850777
156.199997	0.132674	-1.102739	1.882473	-0.360032	0.094593	7.7456	8.8285	-12.526274
156.300003	0.06515	-1.045341	1.905012	-0.329293	0.094637	9.3274	10.94762	-12.459023
156.399994	-0.372166	-1.045293	1.930634	-0.304458	0.095677	10.3051	11.1674	-10.967444
156.5	-0.729502	-0.816097	1.958261	-0.290002	0.095491	8.95923	8.7815	-8.07184
156.600006	-0.746273	-0.597097	1.982442	-0.290365	0.095171	8.67601	8.50841	-4.065731
156.699997	-0.557795	-0.311023	2.00011	-0.306268	0.094623	7.00409	7.05944	0.584434
156.800003	-0.217363	0.09907	2.009802	-0.33228	0.093871	6.71894	7.19893	5.140171
156.899994	0.189482	0.431427	2.010271	-0.362619	0.093597	6.41015	7.47598	8.401722
157.0	0.743092	0.573645	2.008735	-0.388499	0.093689	6.22081	7.63913	9.382924
157.100006	0.809928	0.710323	2.010936	-0.406293	0.093103	6.50736	7.84735	7.753129
157.199997	0.533342	0.969173	2.017964	-0.413373	0.091976	6.23876	7.78034	3.850379
157.300003	0.140596	1.315111	2.028096	-0.410415	0.090616	6.37853	7.62232	-1.123883
157.399994	-0.479989	1.654579	2.038224	-0.400105	0.088564	6.57129	7.13148	-6.102636
157.5	-0.766156	1.531472	2.044531	-0.385336	0.087567	6.27195	6.59397	-8.549963
157.600006	-0.586095	1.099289	2.046364	-0.369683	0.088768	6.41707	6.29272	-8.202368
157.699997	-0.379236	0.762025	2.046976	-0.356535	0.089654	6.3146	6.17068	-6.742429
157.800003	0.134856	0.487715	2.04862	-0.34327	0.090144	6.85171	7.19647	-4.856093
157.899994	0.502338	0.217265	2.053984	-0.331813	0.090378	6.59572	7.58336	-3.410519
158.0	0.541907	0.113244	2.064801	-0.322836	0.089749	6.46436	7.22451	-2.778326
158.100006	0.443787	0.027624	2.080498	-0.31672	0.08877	6.83472	7.57137	-2.754076
158.199997	0.243116	-0.131816	2.096864	-0.313686	0.088102	7.43829	8.17408	-3.032735
158.300003	0.066464	-0.333627	2.109037	-0.315362	0.087413	7.75077	8.3231	-2.932275
158.399994	-0.074956	-0.540806	2.112613	-0.322026	0.086946	8.15983	8.11991	-2.008149
158.5	-0.053883	-0.729236	2.106346	-0.33449	0.086304	8.5041	8.28049	-0.118861
158.600006	0.025654	-0.844036	2.091541	-0.351832	0.085435	8.36529	8.18275	2.183568
158.699997	0.214368	-0.89959	2.072133	-0.370616	0.084184	7.93345	8.0575	4.089154
158.800003	0.35007	-0.927386	2.053802	-0.3874	0.083157	7.25955	7.9118	4.673596
158.899994	0.360018	-0.869882	2.040451	-0.398555	0.082285	6.3287	6.79737	3.457234
159.0	0.291909	-0.855507	2.032525	-0.401927	0.081854	5.24372	5.8614	0.85932
159.100006	0.186303	-0.926903	2.027761	-0.398199	0.081625	3.94137	4.25988	-2.319427
159.199997	0.030016	-1.249403	2.022676	-0.389004	0.081581	4.07852	4.35526	-4.721478
159.300003	-0.062407	-1.500613	2.015427	-0.3766	0.081876	4.13097	3.94664	-5.581769
159.399994	-0.127714	-1.594735	2.006191	-0.363367	0.081869	8.47896	8.67573	-5.010159
159.5	-0.14666	-1.593734	1.996863	-0.350807	0.082169	9.65327	10.24278	-3.791043
159.600006	-0.194033	-1.57889	1.988984	-0.34034	0.081975	9.67709	9.68182	-2.364101
159.699997	-0.273937	-1.590742	1.984603	-0.330828	0.081605	7.76819	8.15042	-1.360692
159.800003	-0.297813	-1.621881	1.984389	-0.323206	0.080621	11.20469	9.22706	-0.969707
159.899994	-0.271047	-1.695446	1.987429	-0.31701	0.079488	14.81581	15.31605	-1.187759
160.0	-0.216485	-1.722224	1.991218	-0.313339	0.078159	13.81849	12.86281	-1.642206
160.100006	-0.05582	-1.723329	1.992712	-0.31329	0.077077	12.37348	11.11977	-1.88985
160.199997	0.181608	-1.69761	1.989786	-0.318415	0.076094	6.09811	6.67436	-1.562749
160.300003	0.414787	-1.675704	1.981632	-0.327801	0.075401	4.27661	4.667	-0.621311
160.399994	0.476896	-1.65596	1.969463	-0.340631	0.074831	3.47056	4.47099	0.501244
160.5	0.440054	-1.673119	1.95578	-0.354938	0.074364	3.62662	4.0645	1.334471
160.600006	0.259758	-1.729486	1.942768	-0.367909	0.073837	4.18326	4.99855	1.582352
160.699997	0.049011	-1.826741	1.931509	-0.377856	0.073797	5.13565	4.7004	1.132072
160.800003	-0.156879	-1.928737	1.921186	-0.384368	0.074048	10.63991	9.03789	0.150482
160.899994	-0.307731	-2.039137	1.909266	-0.387851	0.07459	10.48551	12.88272	-0.821933
161.0	-0.351967	-2.134403	1.893937	-0.388766	0.075175	11.70983	10.04463	-1.270777
161.100006	-0.385303	-2.191969	1.874505	-0.387368	0.075411	17.90007	17.56471	-1.162388
161.199997	-0.350039	-2.276214	1.852761	-0.382811	0.074916	20.0689	21.69409	-0.821255
161.300003	-0.323349	-2.272377	1.832934	-0.374923	0.073581	28.6343	27.97311	-0.803017
161.399994	-0.231209	-2.268039	1.818923	-0.362402	0.072526	28.95439	26.52285	-1.399819
161.5	-0.179795	-2.228091	1.81329	-0.345917	0.071855	15.39863	14.59226	-2.571348
161.600006	-0.032717	-2.219325	1.815778	-0.327891	0.071041	6.07631	6.01074	-3.853878
161.699997	0.105095	-2.253523	1.823688	-0.31099	0.07047	4.51543	4.71218	-4.618367
161.800003	0.1243	-2.267025	1.832657	-0.299097	0.070033	3.84714	4.62225	-4.522852
161.899994	0.189304	-2.260383	1.838828	-0.295753	0.069873	4.19692	5.01471	-3.29197
162.0	0.244838	-2.231775	1.838244	-0.304425	0.069626	3.80834	5.68669	-0.476922
162.100006	0.280136	-2.209356	1.830296	-0.323646	0.069806	6.74189	6.42429	2.797492
162.199997	0.296908	-2.142596	1.815189	-0.348787	0.069745	7.8506	9.84026	5.431304
162.300003	0.218988	-2.165458	1.79973	-0.372559	0.070144	9.57647	13.39712	6.201689
162.399994	0.030827	-2.226987	1.790918	-0.38784	0.070471	18.14152	15.23951	4.651165
162.5	-0.114775	-2.35959	1.791135	-0.39232	0.070952	15.64743	16.93631	1.384804
162.600006	-0.276946	-2.438094	1.796291	-0.388002	0.071297	19.95698	19.78351	-2.480146
162.699997	-0.401142	-2.41317	1.800841	-0.377344	0.071291	24.87281	22.75296	-5.352853
162.800003	-0.413247	-2.343328	1.80104	-0.364037	0.070524	20.87303	23.57963	-6.091696
162.899994	-0.366295	-2.255981	1.796102	-0.353203	0.069414	19.58819	23.35407	-4.657359
163.0	-0.165667	-2.179898	1.786489	-0.349419	0.068362	18.20799	19.8244	-1.762646
163.100006	0.068596	-2.098438	1.773048	-0.352311	0.067623	16.55464	15.66612	1.446972
163.199997	0.21513	-2.046329	1.757067	-0.359278	0.06682	14.1638	12.17521	3.495942
163.300003	0.356129	-2.08949	1.746772	-0.36387	0.066526	10.17786	8.65496	3.805812
163.399994	0.314563	-2.074595	1.747052	-0.363045	0.066622	6.46734	6.30064	1.997045
163.5	0.156854	-1.998568	1.757351	-0.35651	0.066981	5.01567	5.50973	-1.113125
163.600006	-0.182184	-1.934771	1.772794	-0.347221	0.067049	4.99982	5.36103	-4.442352
163.699997	-0.422627	-1.841144	1.787093	-0.335707	0.067256	5.03695	6.02872	-6.415683
163.800003	-0.466789	-1.765299	1.79714	-0.325755	0.06726	6.91862	6.17325	-6.338156
163.899994	-0.374129	-1.694856	1.802466	-0.321639	0.067684	8.64352	10.21441	-4.357003
164.0	-0.144108	-1.596267	1.803015	-0.325997	0.067854	8.60446	9.8955	-1.110066
164.100006	0.060644	-1.493638	1.798713	-0.33847	0.067994	11.49886	10.8775	2.418285
164.199997	0.24926	-1.360561	1.790896	-0.355024	0.067797	11.19558	12.80971	5.038691
164.300003	0.297648	-1.22767	1.783691	-0.370946	0.067978	11.73715	11.93027	5.959348
164.399994	0.257043	-1.114223	1.779455	-0.3825	0.067972	12.28958	12.91998	4.975426
164.5	0.088489	-1.064314	1.778457	-0.38807	0.068539	11.77315	12.0765	2.39869
164.600006	-0.015822	-1.014628	1.77798	-0.386765	0.068917	10.98443	11.31963	-0.77095
164.699997	-0.231433	-1.059618	1.775708	-0.380078	0.068789	10.56179	10.26687	-3.590972
164.800003	-0.388064	-1.113995	1.771352	-0.368415	0.068733	10.23531	10.09537	-5.039168
164.899994	-0.452012	-1.125409	1.765841	-0.354789	0.068359	9.76029	9.44823	-4.871302
165.0	-0.323228	-1.059127	1.760065	-0.342697	0.067665	8.85983	8.59608	-3.743701
165.100006	-0.195164	-1.044383	1.755893	-0.335283	0.0672	7.61529	7.94948	-2.27694
165.199997	0.042969	-1.07282	1.75303	-0.332587	0.067037	6.68181	7.46763	-0.867008
165.300003	0.289923	-1.075475	1.751596	-0.333278	0.0672	6.08174	7.25031	0.116986
165.399994	0.383181	-1.089654	1.752653	-0.336056	0.067693	6.13323	7.20546	0.402638
165.5	0.391201	-1.12262	1.756801	-0.338824	0.068185	6.31233	7.18447	-0.015281
165.600006	0.213501	-1.22509	1.764134	-0.340552	0.068712	7.01933	7.73452	-0.969697
165.699997	-0.038124	-1.345126	1.772242	-0.341166	0.069282	7.10472	7.70989	-1.858755
165.800003	-0.215065	-1.454996	1.777696	-0.341498	0.069903	7.34301	7.7221	-2.142485
165.899994	-0.351176	-1.522713	1.777729	-0.343049	0.070431	7.6483	8.13543	-1.577423
166.0	-0.352306	-1.565456	1.771143	-0.347107	0.070965	7.33889	7.92807	-0.199368
166.100006	-0.317618	-1.591445	1.758718	-0.354335	0.070984	7.78729	8.26614	1.611053
166.199997	-0.241664	-1.582418	1.743507	-0.362644	0.070787	8.35093	8.65689	2.923214
166.300003	-0.089921	-1.601476	1.729968	-0.369645	0.070518	8.61663	8.82229	3.158642
166.399994	0.087881	-1.603221	1.720808	-0.372973	0.070583	8.91982	8.98811	2.032585
166.5	0.248038	-1.677343	1.716123	-0.372939	0.071027	9.13631	9.54886	-0.006131
166.600006	0.303329	-1.784209	1.712639	-0.370343	0.071609	8.89381	9.08596	-2.086578
166.699997	0.273577	-1.88589	1.707828	-0.36625	0.072345	8.29759	8.19902	-3.313259
166.800003	0.112156	-1.939013	1.700482	-0.361582	0.072898	6.96696	7.17484	-3.477846
166.899994	-0.14217	-1.933535	1.691561	-0.35686	0.07303	5.3376	5.90915	-2.853619
167.0	-0.339438	-1.875767	1.68321	-0.352875	0.072869	4.37496	4.98763	-1.95044
167.100006	-0.454617	-1.785118	1.677413	-0.349184	0.072661	4.77343	5.31553	-1.162989
167.199997	-0.367085	-1.772269	1.675576	-0.344903	0.072689	4.98624	5.54527	-0.709502
167.300003	-0.092226	-1.847375	1.677861	-0.33901	0.073595	7.17705	8.00001	-0.850676
167.399994	0.178515	-1.993407	1.682746	-0.332669	0.074744	8.02015	9.44095	-1.374558
167.5	0.381778	-2.11619	1.688329	-0.325946	0.076159	6.90355	7.18126	-1.858766
167.600006	0.324772	-2.173161	1.692138	-0.321646	0.077174	8.87735	9.0471	-1.844007
167.699997	0.088134	-2.119386	1.693104	-0.320668	0.077979	8.64728	8.98918	-1.234266
167.800003	-0.266035	-2.019263	1.690366	-0.325209	0.077816	7.14702	7.18298	-0.126052
167.899994	-0.555708	-1.874787	1.683957	-0.334774	0.077314	6.52154	6.67222	1.212181
168.0	-0.665737	-1.738422	1.674159	-0.349257	0.07631	5.84222	6.18791	2.384561
168.100006	-0.513084	-1.629978	1.662388	-0.36517	0.075638	6.22992	7.02079	2.866667
168.199997	-0.188695	-1.55857	1.650105	-0.380248	0.075462	6.55938	7.29624	2.530553
168.300003	0.254009	-1.527934	1.638177	-0.390313	0.075708	8.71472	9.47735	1.331981
168.399994	0.596251	-1.621423	1.627276	-0.394457	0.076143	7.19185	8.66224	-0.257647
168.5	0.735599	-1.747514	1.617033	-0.391818	0.077053	7.98048	8.2746	-1.641583
168.600006	0.616196	-1.803395	1.607933	-0.382775	0.078178	9.4451	9.94871	-2.577879
168.699997	0.234864	-1.746252	1.600207	-0.369906	0.078955	8.22088	8.45295	-3.021256
168.800003	-0.233014	-1.620932	1.594501	-0.355329	0.079451	7.6504	7.8102	-3.147499
168.899994	-0.692525	-1.4095	1.591368	-0.341627	0.079458	6.395	6.81707	-3.020118
169.0	-0.961901	-1.194634	1.590963	-0.330952	0.079389	5.19617	6.10698	-2.615429
169.100006	-0.899806	-0.982005	1.592536	-0.323992	0.079112	5.27008	5.66314	-2.035506
169.199997	-0.532599	-0.842369	1.594732	-0.321782	0.078948	4.90795	6.0617	-1.183258
169.300003	-0.045315	-0.772272	1.595339	-0.324868	0.07887	6.13577	6.15655	-0.234298
169.399994	0.439182	-0.77595	1.593238	-0.331405	0.078701	8.08645	8.827	0.658215
169.5	0.65431	-0.804971	1.588238	-0.34024	0.078147	6.78839	9.05534	1.296732
169.600006	0.663757	-0.793864	1.582164	-0.347805	0.07772	7.54374	7.67339	1.388472
169.699997	0.506971	-0.775235	1.577658	-0.351581	0.077434	8.31747	9.36922	0.850447
169.800003	0.30034	-0.854365	1.576917	-0.350926	0.078063	7.7625	8.18607	-0.208736
169.899994	0.125925	-1.001695	1.579404	-0.347143	0.079355	7.50564	7.56034	-1.341632
170.0	0.007734	-1.14766	1.583588	-0.342443	0.081201	7.0555	7.4793	-2.129689
170.100006	-0.153563	-1.208961	1.586489	-0.340374	0.082795	6.57602	7.12752	-2.270336
170.199997	-0.338112	-1.214701	1.585305	-0.342886	0.084034	6.5973	7.30502	-1.469895
170.300003	-0.508805	-1.179275	1.577738	-0.352224	0.084349	6.66079	7.48294	0.262954
170.399994	-0.661618	-1.135238	1.563464	-0.366514	0.084182	7.33924	7.98513	2.322413
170.5	-0.723139	-1.08034	1.544483	-0.382653	0.083333	7.15919	8.11242	3.691544
170.600006	-0.575636	-1.085322	1.526803	-0.394596	0.082399	7.51746	7.92154	3.649585
170.699997	-0.208045	-1.151208	1.515392	-0.398249	0.081215	7.30868	7.85602	1.947394
170.800003	0.131163	-1.295923	1.511684	-0.39239	0.080475	6.72367	7.32996	-0.868398
170.899994	0.422783	-1.469145	1.51343	-0.37927	0.080097	6.53433	6.91299	-3.55692
171.0	0.512883	-1.598407	1.517484	-0.360293	0.080315	6.32459	6.65231	-5.3059
171.100006	0.439373	-1.68737	1.521595	-0.339741	0.080596	6.08822	6.2727	-5.642664
171.199997	0.204318	-1.75104	1.525138	-0.322538	0.080847	7.05366	7.11917	-4.58215
171.300003	-0.122432	-1.815004	1.528367	-0.311789	0.081492	6.77385	7.63292	-2.770813
171.399994	-0.374876	-1.897411	1.531955	-0.308966	0.082416	6.2836	6.84565	-0.740881
171.5	-0.503505	-1.941701	1.535979	-0.313078	0.083484	6.5557	7.0422	1.02272
171.600006	-0.484757	-1.915037	1.540087	-0.322192	0.084655	7.03789	7.99926	2.205266
171.699997	-0.401754	-1.814663	1.543633	-0.333777	0.085766	6.78673	7.65176	2.712549
171.800003	-0.300201	-1.689213	1.544728	-0.346251	0.086079	6.70239	6.99167	2.478841
171.899994	-0.160564	-1.602974	1.542652	-0.356751	0.086165	7.02239	7.1681	1.766076
172.0	-0.046025	-1.634321	1.536785	-0.365021	0.085836	7.09692	6.86546	0.828229
172.100006	0.089464	-1.779059	1.529178	-0.368941	0.085879	7.3135	7.06789	-0.204055
172.199997	0.209204	-1.953852	1.522218	-0.368589	0.086028	7.32882	7.49086	-1.036022
172.300003	0.280419	-2.065012	1.517997	-0.36426	0.086688	6.86686	7.47384	-1.575158
172.399994	0.258948	-2.065425	1.516384	-0.358659	0.087198	6.67218	7.67435	-1.979943
172.5	0.119006	-2.033354	1.516044	-0.35378	0.088025	6.41961	7.39848	-2.183505
172.600006	-0.085259	-2.014499	1.51396	-0.351866	0.088615	6.08244	6.78367	-1.889747
172.699997	-0.288698	-1.988458	1.508532	-0.353824	0.089001	5.74588	6.22399	-0.940657
172.800003	-0.400321	-1.944082	1.499369	-0.359293	0.088901	5.5956	5.5852	0.357622
172.899994	-0.400236	-1.896841	1.488141	-0.365734	0.088653	5.45031	5.23878	1.436563
173.0	-0.303467	-1.840717	1.477662	-0.370725	0.088583	6.05984	5.37891	1.798532
173.100006	-0.112788	-1.810992	1.470575	-0.372264	0.088761	6.66412	6.65167	1.090651
173.199997	0.149722	-1.892491	1.467801	-0.36889	0.089078	6.16099	7.08042	-0.275207
173.300003	0.308973	-2.003412	1.468001	-0.361662	0.089366	6.36724	6.94221	-1.731365
173.399994	0.405826	-2.082199	1.469655	-0.351557	0.089706	6.53897	7.44954	-2.787081
173.5	0.334688	-2.123093	1.47194	-0.339875	0.090042	6.69311	7.96768	-3.19989
173.600006	0.157868	-2.098604	1.474643	-0.329323	0.090141	6.52461	7.75336	-3.075744
173.699997	-0.070411	-2.047048	1.478043	-0.321258	0.089905	6.52855	7.32846	-2.505391
173.800003	-0.295317	-2.01125	1.481903	-0.317392	0.089764	6.74732	7.11896	-1.593522
173.899994	-0.391781	-1.960886	1.485754	-0.318574	0.089514	6.62489	6.6111	-0.456337
174.0	-0.387137	-1.92695	1.488418	-0.324595	0.089617	6.43826	6.4776	0.679564
174.100006	-0.217831	-1.874618	1.488291	-0.334755	0.089769	6.09382	6.33543	1.652607
174.199997	-0.003871	-1.823581	1.484377	-0.347677	0.089954	5.7859	6.30021	2.253376
174.300003	0.157496	-1.823292	1.477141	-0.360913	0.090151	5.68143	6.55757	2.435322
174.399994	0.238952	-1.837093	1.467892	-0.372119	0.090105	6.27283	6.73474	2.001272
174.5	0.189793	-1.888463	1.458825	-0.379187	0.090035	6.51901	7.28639	1.038484
174.600006	0.007713	-1.906324	1.4513	-0.380668	0.089565	6.38177	7.01619	-0.236184
174.699997	-0.197628	-1.888267	1.446409	-0.376444	0.088944	6.57032	6.59268	-1.559959
174.800003	-0.305654	-1.915475	1.444944	-0.367068	0.088345	6.42644	6.81193	-2.661834
174.899994	-0.327071	-1.921512	1.447008	-0.355124	0.08798	6.12447	7.09872	-3.377451
175.0	-0.223898	-1.913058	1.451485	-0.343645	0.088095	5.87593	6.40181	-3.512169
175.100006	-0.058342	-1.920923	1.456241	-0.335804	0.088376	5.56793	6.23951	-2.950853
175.199997	0.040922	-1.890908	1.458076	-0.334645	0.088389	5.21736	5.6854	-1.428793
175.300003	0.075456	-1.881225	1.454663	-0.342163	0.087963	5.24819	5.48018	0.87066
175.399994	-0.024417	-1.85133	1.44532	-0.35649	0.087043	5.5956	5.44517	3.053144
175.5	-0.056113	-1.926488	1.432732	-0.372175	0.086177	7.42813	7.29892	4.348808
175.600006	-0.120017	-2.017953	1.422314	-0.384229	0.085392	6.91511	7.68334	3.920689
175.699997	-0.161917	-2.117669	1.419278	-0.386718	0.085262	6.70589	6.89575	1.748408
175.800003	-0.224352	-2.135831	1.423332	-0.379945	0.084817	6.46383	6.94906	-1.41722
175.899994	-0.224566	-2.131799	1.432071	-0.364871	0.084632	7.38041	7.94445	-4.18874
176.0	-0.16318	-2.108265	1.442593	-0.344417	0.084331	7.27952	8.40028	-5.962433
176.100006	-0.132471	-2.105139	1.453034	-0.322938	0.083962	6.36277	6.69139	-6.19436
176.199997	-0.053911	-2.085418	1.463219	-0.305671	0.08357	6.42941	6.66355	-5.002489
176.300003	0.081364	-2.07998	1.473172	-0.296772	0.083496	5.93242	6.23512	-2.911216
176.399994	0.148968	-2.031719	1.482756	-0.298272	0.083499	5.62792	5.97359	-0.468476
176.5	0.202209	-1.949553	1.49119	-0.308738	0.083932	5.51661	5.77212	1.890988
176.600006	0.21806	-1.883633	1.497304	-0.326599	0.084311	5.49804	5.86397	3.662661
176.699997	0.154952	-1.842981	1.500217	-0.348095	0.084967	6.05765	5.96289	4.592386
176.800003	0.060402	-1.821258	1.499549	-0.369751	0.085542	6.30795	6.67062	4.50883
176.899994	-0.134655	-1.840784	1.496003	-0.388239	0.085847	5.98794	6.89018	3.393749
177.0	-0.222186	-1.8762	1.49076	-0.399598	0.085737	6.35217	6.40983	1.629764
177.100006	-0.371816	-1.920195	1.484871	-0.403017	0.085132	6.3886	6.72414	-0.571666
177.199997	-0.41957	-2.037252	1.479389	-0.398891	0.08422	6.23561	6.87916	-2.310939
177.300003	-0.386412	-2.080372	1.474264	-0.389097	0.082914	5.98715	6.5838	-3.113688
177.399994	-0.226936	-2.108374	1.469652	-0.375758	0.081814	5.9488	6.3775	-3.138801
177.5	-0.020994	-2.098979	1.464911	-0.362502	0.080878	5.79028	6.25578	-2.708435
177.600006	0.212278	-2.132965	1.459961	-0.351189	0.080257	5.68791	5.95154	-1.91564
177.699997	0.380681	-2.180783	1.455043	-0.343752	0.079818	5.65979	5.99704	-0.951003
177.800003	0.38623	-2.212195	1.451669	-0.338922	0.079524	5.95309	5.95057	-0.32784
177.899994	0.280082	-2.239387	1.452366	-0.334854	0.079304	6.68847	6.71997	-0.461708
178.0	0.109065	-2.237048	1.460467	-0.32953	0.079539	6.27598	6.9178	-1.408876
178.100006	-0.098227	-2.219029	1.477092	-0.321639	0.080355	6.28159	6.66826	-2.814348
178.199997	-0.253355	-2.260745	1.5004	-0.311965	0.081374	6.36776	6.6476	-4.060992
178.300003	-0.381158	-2.329869	1.52631	-0.302915	0.082179	6.64021	7.28757	-4.685554
178.399994	-0.441375	-2.41567	1.550528	-0.297031	0.082631	6.42933	7.1514	-4.312445
178.5	-0.400223	-2.434029	1.569121	-0.298728	0.082476	6.27178	6.69363	-2.477641
178.600006	-0.215254	-2.375646	1.579644	-0.312007	0.081923	6.23683	6.73217	0.981223
178.699997	0.033442	-2.265036	1.580527	-0.337782	0.081019	5.99688	6.18941	5.337797
178.800003	0.381169	-2.170305	1.570261	-0.372287	0.080142	5.78809	5.95529	9.344561
178.899994	0.571385	-2.083459	1.550267	-0.408647	0.07939	5.56232	5.68754	11.051104
179.0	0.600747	-2.087644	1.529527	-0.43595	0.078975	5.42807	5.56861	9.583474
179.100006	0.382051	-1.988669	1.517089	-0.446378	0.078772	5.40127	5.58798	4.830317
179.199997	0.016873	-1.948569	1.518592	-0.437296	0.078789	5.8677	6.23598	-1.809161
179.300003	-0.347985	-2.138313	1.534926	-0.414061	0.078228	5.78564	6.83023	-8.290962
179.399994	-0.398354	-1.978559	1.56233	-0.379592	0.079147	5.92769	6.55446	-13.249655
179.5	-0.371633	-1.864719	1.598905	-0.342477	0.07904	6.23298	6.48563	-15.440774
179.600006	-0.328897	-1.852805	1.638595	-0.30776	0.079503	6.55894	6.48327	-14.52444
179.699997	-0.269263	-1.937047	1.678204	-0.28482	0.079195	6.7383	6.93879	-11.032502
179.800003	-0.095932	-1.796324	1.714393	-0.27841	0.079368	6.39868	6.75337	-5.685229
179.899994	0.083766	-1.693794	1.747762	-0.288545	0.078647	6.03348	6.28351	0.392956
180.0	0.119731	-1.527817	1.774921	-0.311142	0.077661	5.73879	6.16747	5.847655
180.100006	0.248681	-1.383183	1.792617	-0.341561	0.077122	5.20948	5.84588	9.698817
180.199997	0.330727	-1.261411	1.804949	-0.373082	0.076998	4.85584	5.20687	10.855623
180.300003	0.344398	-1.169173	1.817809	-0.397189	0.077389	4.97696	5.32934	9.500421
180.399994	0.278498	-1.092292	1.832782	-0.410498	0.077849	5.37421	5.55726	6.195463
180.5	0.058219	-1.017813	1.848979	-0.412615	0.077961	7.39862	7.70261	1.562334
180.600006	-0.2257	-0.851885	1.863973	-0.40537	0.077787	6.84908	7.82069	-3.465966
180.699997	-0.453515	-0.764845	1.87513	-0.391518	0.077683	6.75476	6.98482	-7.387222
180.800003	-0.635943	-0.880048	1.883061	-0.374107	0.077687	6.64897	6.59172	-9.043616
180.899994	-0.639599	-1.015369	1.889923	-0.356471	0.077709	7.79359	7.90088	-8.543816
181.0	-0.44882	-1.062526	1.898375	-0.340321	0.077646	7.52797	7.95323	-6.795987
181.100006	-0.114622	-1.057279	1.909684	-0.327182	0.077358	6.43511	6.56335	-4.798963
181.199997	0.155793	-1.042115	1.924535	-0.318807	0.077055	6.1292	6.38971	-2.986573
181.300003	0.288089	-1.035149	1.943083	-0.316236	0.076962	5.3771	5.85712	-1.608168
181.399994	0.309835	-1.058538	1.964067	-0.318157	0.07707	4.88886	5.38994	-0.622996
181.5	0.175238	-1.095745	1.985134	-0.324809	0.077499	4.52568	5.10089	-0.004668
181.600006	-0.001887	-1.115259	2.002672	-0.334556	0.077952	4.54898	5.18236	0.443922
181.699997	-0.249725	-1.113099	2.013792	-0.347172	0.0783	4.80628	5.34369	0.970798
181.800003	-0.450721	-1.096858	2.016866	-0.361612	0.078084	6.06983	6.0906	1.758706
181.899994	-0.516916	-1.101194	2.01205	-0.376315	0.077347	6.17956	7.35009	2.585412
182.0	-0.464899	-1.094756	2.002461	-0.38854	0.076239	5.90623	6.43221	2.910422
182.100006	-0.241304	-1.084497	1.992337	-0.395211	0.075268	6.56735	6.32815	2.317578
182.199997	0.063448	-1.058078	1.986225	-0.3938	0.074515	6.67016	6.83569	0.583746
182.300003	0.315757	-1.062721	1.986411	-0.385414	0.074053	6.36995	6.64621	-2.198229
182.399994	0.441788	-1.184544	1.992453	-0.370972	0.074022	6.10424	6.27195	-4.943819
182.5	0.505015	-1.349007	2.001815	-0.352591	0.074543	5.94827	6.56421	-6.700634
182.600006	0.437018	-1.372294	2.011953	-0.334165	0.075312	5.73476	6.39067	-7.107789
182.699997	0.2423	-1.392501	2.021321	-0.319111	0.076361	6.29428	6.61859	-6.39374
182.800003	0.004821	-1.415435	2.028201	-0.310808	0.077294	6.60588	7.0923	-4.577937
182.899994	-0.211738	-1.442948	2.03185	-0.311145	0.078121	6.47198	6.9617	-2.150238
183.0	-0.441506	-1.456141	2.033355	-0.318728	0.078319	7.17119	7.46185	0.189497
183.100006	-0.529455	-1.457571	2.034083	-0.33046	0.07842	7.35912	7.81438	2.009688
183.199997	-0.515542	-1.420475	2.035526	-0.343754	0.078182	7.25929	7.26723	2.85241
183.300003	-0.341725	-1.396703	2.038261	-0.355676	0.077844	7.19763	7.10269	2.636559
183.399994	-0.073378	-1.386424	2.040776	-0.365604	0.077439	6.03348	6.17978	1.664413
183.5	0.109969	-1.338741	2.040782	-0.372261	0.076849	4.8717	5.09554	0.31306
183.600006	0.201663	-1.237354	2.035714	-0.375664	0.075821	3.48247	3.94054	-0.951266
183.699997	0.16968	-1.147624	2.025792	-0.376337	0.074782	3.45033	3.90168	-1.764632
183.800003	0.165007	-1.162136	2.012347	-0.374574	0.073969	2.73939	3.88144	-1.963477
183.899994	0.100939	-1.288664	1.998155	-0.371283	0.074054	6.7862	6.38275	-1.837086
184.0	0.105345	-1.464377	1.986214	-0.366573	0.074889	9.31514	11.21804	-1.776417
184.100006	0.061584	-1.645708	1.978664	-0.359694	0.076216	8.16124	9.52103	-1.984604
184.199997	-0.05803	-1.763829	1.975149	-0.352222	0.077323	9.60178	10.05084	-2.394798
184.300003	-0.213871	-1.770717	1.97359	-0.345264	0.078052	7.13003	6.76375	-2.784237
184.399994	-0.378606	-1.730379	1.971082	-0.33996	0.078189	13.53019	12.50525	-2.736344
184.5	-0.523568	-1.655851	1.965298	-0.338022	0.077842	15.24704	15.67554	-2.10702
184.600006	-0.507728	-1.595736	1.956071	-0.338456	0.077053	14.74277	13.93474	-1.072289
184.699997	-0.391044	-1.53829	1.945974	-0.339554	0.075942	12.86566	11.94451	-0.24321
184.800003	-0.163644	-1.524624	1.938251	-0.339167	0.07498	6.17212	5.97413	-0.099196
184.899994	0.078726	-1.4767	1.936091	-0.336257	0.073757	4.27276	4.90166	-0.705973
185.0	0.330391	-1.49651	1.93934	-0.330814	0.073043	3.94234	4.42549	-1.82894
185.100006	0.45975	-1.597655	1.944621	-0.326004	0.072615	4.05942	5.01439	-2.926168
185.199997	0.461305	-1.707481	1.948168	-0.323675	0.072643	4.34011	5.21223	-3.205547
185.300003	0.371756	-1.712456	1.946723	-0.327947	0.07272	4.73718	5.97081	-2.376412
185.399994	0.111642	-1.889955	1.937227	-0.339147	0.073566	6.14085	6.76204	-0.198879
185.5	-0.08526	-1.934243	1.921065	-0.356765	0.073846	8.79757	9.7194	2.224728
185.600006	-0.271982	-1.976315	1.900706	-0.376654	0.074313	10.15018	10.56437	4.004024
185.699997	-0.409796	-2.08964	1.88118	-0.394001	0.075006	12.79481	12.08956	4.397614
185.800003	-0.490972	-2.211805	1.8665	-0.403856	0.075949	13.64912	13.1601	3.185342
185.899994	-0.516219	-2.210623	1.85611	-0.404666	0.075855	15.35405	13.6032	0.614775
186.0	-0.553432	-2.143941	1.848105	-0.396147	0.075276	14.86214	13.24157	-2.345262
186.100006	-0.482531	-1.995923	1.840375	-0.380021	0.074077	12.47262	12.13977	-4.598609
186.199997	-0.310351	-1.916062	1.834265	-0.357293	0.072673	10.30108	11.26065	-5.639385
186.300003	-0.029951	-1.933165	1.832403	-0.332159	0.071595	9.19963	10.40047	-5.667971
186.399994	0.251426	-2.00789	1.835768	-0.310288	0.070993	8.3152	10.13477	-5.100506
186.5	0.418485	-2.046333	1.842862	-0.295757	0.070796	7.63543	9.24708	-4.050602
186.600006	0.407187	-2.071314	1.850649	-0.291346	0.070848	7.24948	8.01832	-2.374143
186.699997	0.217658	-2.007156	1.855736	-0.298535	0.070711	6.91765	7.26766	-0.255452
186.800003	-0.054707	-1.991328	1.855313	-0.314081	0.070722	7.44276	7.09551	2.055412
186.899994	-0.317994	-2.045043	1.848484	-0.335916	0.070772	7.67212	7.88193	3.991953
187.0	-0.334466	-2.005921	1.837235	-0.358205	0.070721	9.70197	8.6843	4.960291
187.100006	-0.331626	-1.992369	1.824801	-0.376556	0.07089	10.9889	11.91282	4.49869
187.199997	-0.230415	-2.01436	1.814911	-0.38741	0.071124	10.28978	11.2691	2.666253
187.300003	-0.142191	-1.975243	1.808201	-0.389626	0.07112	13.58151	12.88476	-0.07116
187.399994	-0.125428	-2.005367	1.803828	-0.384948	0.070726	15.02783	16.3427	-2.808545
187.5	-0.077161	-2.035254	1.800017	-0.375787	0.070177	17.46631	18.43345	-4.53547
187.600006	0.003767	-2.063026	1.795924	-0.364163	0.069505	18.04002	19.51834	-4.901333
187.699997	-0.001998	-2.054935	1.791146	-0.354143	0.06881	13.50383	14.74856	-4.113521
187.800003	0.045999	-2.023109	1.784916	-0.348309	0.068075	9.45903	10.39469	-2.53938
187.899994	0.072423	-1.996993	1.776633	-0.347035	0.067231	8.49061	8.05482	-0.507037
188.0	0.094558	-2.012883	1.766427	-0.349678	0.066921	7.70908	7.00537	1.336468
188.100006	0.102078	-2.02849	1.755195	-0.353788	0.066816	7.31402	6.56945	2.274868
188.199997	0.123488	-2.005151	1.745901	-0.355796	0.066901	7.27085	6.83762	2.090276
188.300003	0.127816	-1.980965	1.741881	-0.354035	0.067341	7.54014	7.80635	0.652852
188.399994	0.017991	-1.978038	1.744078	-0.347475	0.067859	8.86465	9.24344	-1.558355
188.5	-0.072426	-2.027673	1.75052	-0.337238	0.068618	9.05548	9.84968	-3.588409
188.600006	-0.142419	-2.063911	1.758366	-0.326018	0.069673	9.51324	9.80675	-4.664689
188.699997	-0.29054	-2.059557	1.76521	-0.316449	0.070028	9.72552	9.77464	-4.648507
188.800003	-0.382971	-1.954281	1.76905	-0.312919	0.069952	9.34658	9.72293	-3.409389
188.899994	-0.396363	-1.840035	1.768987	-0.318054	0.069334	9.58663	10.34641	-1.017733
189.0	-0.30331	-1.731087	1.763847	-0.33211	0.068322	9.18465	10.58396	2.038287
189.100006	-0.110406	-1.628552	1.75303	-0.352474	0.067365	9.0102	10.30284	4.734985
189.199997	0.112171	-1.610373	1.738317	-0.374906	0.066484	9.08937	9.73524	6.268135
189.300003	0.286691	-1.585005	1.722552	-0.393798	0.065747	9.1759	9.13189	6.093822
189.399994	0.336775	-1.453706	1.707117	-0.405991	0.065127	9.05863	8.84563	4.210344
189.5	0.254776	-1.304383	1.691679	-0.409712	0.064786	9.17581	8.91628	1.245738
189.600006	0.115927	-1.227801	1.675365	-0.404536	0.06441	9.34728	9.16486	-1.893073
189.699997	0.018695	-1.198518	1.659742	-0.390933	0.064872	9.75775	9.29803	-4.397596
189.800003	-0.002957	-1.201594	1.649227	-0.368821	0.065753	9.53417	9.43303	-6.053661
189.899994	-0.026184	-1.25374	1.64869	-0.34185	0.066838	9.24832	9.35092	-6.866691
190.0	-0.260378	-1.297552	1.66013	-0.315133	0.067421	8.85615	9.41355	-7.176144
190.100006	-0.229801	-1.376356	1.680719	-0.291827	0.068411	7.92942	8.78011	-6.653159
190.199997	-0.2666	-1.335466	1.705048	-0.275866	0.069695	6.97563	7.68945	-5.741086
190.300003	-0.203344	-1.299475	1.728592	-0.27074	0.070412	5.70682	6.39388	-3.790829
190.399994	-0.113657	-1.297886	1.745677	-0.278827	0.071102	5.42281	5.68487	-0.445189
190.5	-0.029994	-1.295663	1.753567	-0.301078	0.071606	5.65419	5.93912	3.735581
190.600006	0.102819	-1.312111	1.75054	-0.332595	0.071683	5.69535	6.47032	7.707679
190.699997	0.172984	-1.390049	1.738645	-0.368427	0.071435	8.40995	9.3203	10.194035
190.800003	0.090538	-1.326548	1.72345	-0.401495	0.070624	8.76797	9.17118	10.036085
190.899994	-0.035678	-1.101245	1.709993	-0.423978	0.069574	8.22482	8.273	7.328218
191.0	-0.137789	-0.892304	1.699933	-0.43325	0.068697	10.8028	9.49266	2.494306
191.100006	-0.00921	-0.903391	1.692668	-0.427972	0.068222	12.07371	11.08412	-2.769736
191.199997	0.151413	-1.161259	1.687294	-0.410692	0.068821	11.34674	10.287	-7.052473
191.300003	0.187083	-1.471507	1.685348	-0.385261	0.069797	10.40083	10.22244	-9.516259
191.399994	0.299412	-1.800987	1.686	-0.356126	0.071568	8.34742	9.29279	-9.472802
191.5	0.121324	-1.993446	1.690493	-0.329908	0.072532	6.72096	7.55167	-7.686178
191.600006	-0.086302	-2.0883	1.697238	-0.311915	0.073576	5.68108	6.58883	-4.967707
191.699997	-0.282691	-2.158826	1.705196	-0.302544	0.074701	5.12917	5.47247	-1.970757
191.800003	-0.443601	-2.225733	1.713038	-0.301828	0.075829	5.00288	5.23995	0.736747
191.899994	-0.481473	-2.329404	1.72052	-0.308012	0.076909	4.93168	5.39743	2.732695
192.0	-0.42763	-2.419999	1.728544	-0.317671	0.077838	5.92173	6.0178	3.463819
192.100006	-0.322965	-2.493021	1.739146	-0.328446	0.078505	7.66398	8.4749	3.013372
192.199997	-0.192457	-2.522084	1.752409	-0.337981	0.079234	6.67288	7.89574	1.560409
192.300003	-0.103685	-2.5377	1.76602	-0.346056	0.079084	7.32007	7.27879	-0.330831
192.399994	-0.074668	-2.543045	1.775342	-0.353489	0.078701	8.40041	9.09527	-1.788103
192.5	-0.074526	-2.583601	1.777262	-0.36032	0.077732	7.5792	8.50584	-2.045689
192.600006	-0.073701	-2.610217	1.769584	-0.3699	0.076593	7.24247	7.53422	-0.711277
192.699997	-0.023923	-2.657823	1.752848	-0.38182	0.075545	7.1196	7.55959	1.551548
192.800003	0.069062	-2.691545	1.730616	-0.392648	0.075028	6.30681	6.63636	3.38903
192.899994	0.305078	-2.752716	1.710995	-0.39684	0.075567	6.29516	6.79191	3.693559
193.0	0.333984	-2.895407	1.702156	-0.392628	0.077269	6.36829	7.10418	1.899495
193.100006	0.239173	-2.909732	1.705467	-0.380143	0.079482	8.09144	8.01607	-1.102099
193.199997	-0.049477	-2.789183	1.716898	-0.364044	0.081422	7.75987	9.19815	-4.193431
193.300003	-0.389987	-2.563435	1.730617	-0.34678	0.082778	7.39512	7.80282	-6.244967
193.399994	-0.608913	-2.296656	1.741852	-0.331544	0.083382	8.26449	8.61353	-6.570065
193.5	-0.707667	-2.06775	1.749068	-0.32345	0.083814	7.8668	9.25125	-5.030993
193.600006	-0.552504	-1.843428	1.753027	-0.322162	0.084054	7.39897	7.99455	-2.296214
193.699997	-0.243017	-1.659415	1.754472	-0.327885	0.084361	7.01285	7.37995	0.689739
193.800003	0.102206	-1.488378	1.756703	-0.33672	0.084451	6.04014	6.32483	2.808176
193.899994	0.445441	-1.291345	1.76358	-0.344225	0.084725	5.20431	5.43137	3.639736
194.0	0.532602	-1.128597	1.775622	-0.350015	0.084943	4.73586	4.78283	2.817411
194.100006	0.466154	-1.006927	1.789383	-0.352469	0.085371	4.34825	5.2725	1.151456
194.199997	0.280913	-0.825259	1.799573	-0.353176	0.085274	5.17804	5.32335	-0.782935
194.300003	-0.031511	-0.775451	1.803026	-0.353642	0.08542	7.64935	7.75625	-2.099108
194.399994	-0.288712	-0.826831	1.79906	-0.354209	0.085541	6.91634	9.03918	-2.150601
194.5	-0.47369	-0.942516	1.789918	-0.356359	0.086086	7.6547	8.0135	-1.183996
194.600006	-0.482104	-1.03344	1.77861	-0.359287	0.086696	7.48672	8.25223	-0.010655
194.699997	-0.368641	-1.069207	1.768899	-0.361634	0.087276	8.34042	8.61814	0.68659
194.800003	-0.174174	-1.043882	1.763124	-0.36224	0.087608	10.01768	11.20573	0.580629
194.899994	-0.007745	-0.977775	1.76145	-0.361488	0.087658	9.34684	10.32264	-0.304092
195.0	0.105447	-0.920758	1.761925	-0.359269	0.08736	9.79077	10.57636	-1.438773
195.100006	0.165589	-0.883985	1.762052	-0.357131	0.086853	9.52121	9.79294	-2.30923
195.199997	0.17626	-0.908311	1.760096	-0.355153	0.086326	7.71136	7.68377	-2.504172
195.300003	0.172434	-0.939206	1.756278	-0.353412	0.08623	5.48096	5.88795	-2.133831
195.399994	0.122063	-0.957698	1.751691	-0.352558	0.086027	4.22924	4.78658	-1.538201
195.5	0.059245	-0.976091	1.747987	-0.35064	0.086401	3.25801	4.05637	-0.932407
195.600006	0.031643	-0.960255	1.74653	-0.34786	0.087091	3.26406	4.16192	-0.701209
195.699997	-0.047029	-0.978059	1.748819	-0.343195	0.088157	3.2384	4.10176	-0.905078
195.800003	-0.113341	-0.995258	1.754291	-0.337754	0.089136	6.78541	6.02262	-1.393353
195.899994	-0.184307	-1.004662	1.760402	-0.333435	0.090108	7.3727	9.09891	-1.760203
196.0	-0.307366	-1.005763	1.763639	-0.333246	0.090472	7.73929	8.48989	-1.513921
196.100006	-0.383867	-1.004759	1.761221	-0.338118	0.090395	7.45458	7.77959	-0.422865
196.199997	-0.433201	-1.021691	1.751663	-0.350534	0.089638	8.82209	7.77434	1.439072
196.300003	-0.462173	-1.047901	1.735119	-0.367256	0.088458	10.7429	12.21771	3.306003
196.399994	-0.323377	-1.060595	1.714695	-0.383929	0.086882	8.73968	9.83748	4.258225
196.5	-0.122862	-1.042561	1.696803	-0.39459	0.085329	8.62311	8.8817	3.456531
196.600006	0.152593	-1.088694	1.687707	-0.394662	0.084303	7.13178	7.63035	0.946763
196.699997	0.425504	-1.232799	1.689829	-0.384132	0.084217	6.68575	6.27452	-2.398278
196.800003	0.571077	-1.368989	1.701528	-0.365762	0.085155	6.29358	6.42686	-5.47602
196.899994	0.577331	-1.456335	1.718446	-0.343215	0.086796	6.26442	6.34346	-7.379784
197.0	0.329615	-1.424601	1.735962	-0.321896	0.088443	6.16782	6.55639	-7.52865
197.100006	-0.061428	-1.354993	1.750461	-0.307889	0.089752	6.50167	6.9952	-5.670521
197.199997	-0.453214	-1.304504	1.760684	-0.305365	0.090742	6.78322	7.28896	-2.098919
197.300003	-0.762921	-1.279649	1.766543	-0.313872	0.091025	7.02607	7.40757	2.0209
197.399994	-0.836809	-1.178063	1.766158	-0.33016	0.09121	6.97598	6.96362	5.280506
197.5	-0.574204	-1.073735	1.765833	-0.347892	0.091207	6.47557	6.5626	6.871419
197.600006	-0.285987	-0.936008	1.771085	-0.363061	0.091325	6.68093	6.5232	6.216228
197.699997	0.017999	-0.711888	1.782514	-0.373266	0.091179	6.72498	7.07774	3.833814
197.800003	0.265338	-0.436864	1.796074	-0.378584	0.0906	7.81978	8.79263	0.34381
197.899994	0.256336	-0.208397	1.805803	-0.380154	0.089271	7.46238	8.07827	-3.099262
198.0	0.092209	-0.178002	1.808215	-0.379444	0.087766	6.97572	7.43423	-4.947369
198.100006	-0.015315	-0.297751	1.803064	-0.378969	0.08668	7.17854	7.7495	-4.468803
198.199997	-0.04583	-0.376374	1.792715	-0.379305	0.085925	8.82104	9.57166	-2.541277
198.300003	-0.030202	-0.408729	1.780491	-0.379569	0.085553	8.18804	8.18414	-0.395926
198.399994	0.051681	-0.431226	1.770134	-0.377847	0.085781	7.89343	7.49365	1.01338
198.5	0.148259	-0.404222	1.765636	-0.372373	0.086215	7.59076	7.4247	1.159833
198.600006	0.180927	-0.365012	1.769165	-0.362667	0.086769	6.95908	6.86802	0.005108
198.699997	0.0948	-0.3219	1.780079	-0.350309	0.08677	6.70835	7.20663	-2.061821
198.800003	-0.104667	-0.23993	1.795673	-0.33582	0.086179	6.37319	7.2228	-4.097558
198.899994	-0.325505	-0.155879	1.812585	-0.321311	0.085083	6.59406	7.35073	-5.28756
199.0	-0.424385	-0.088023	1.828545	-0.308508	0.083594	7.3614	7.76278	-5.385188
199.100006	-0.396685	-0.048212	1.84223	-0.300892	0.082114	6.73392	8.08629	-4.298682
199.199997	-0.184493	0.041782	1.852692	-0.301296	0.080702	7.72423	7.92711	-2.189938
199.300003	0.138029	0.082508	1.858741	-0.309675	0.079461	7.33706	7.29388	0.525175
199.399994	0.338936	0.145342	1.860313	-0.325145	0.078689	6.92667	7.2699	3.135068
199.5	0.42587	0.178343	1.858568	-0.344443	0.077777	7.06496	7.33874	4.977025
199.600006	0.325403	0.194253	1.855205	-0.363592	0.077073	6.64687	7.11553	5.491715
199.699997	0.099844	0.215524	1.851482	-0.380209	0.076276	7.16838	7.48562	4.652001
199.800003	-0.177931	0.238855	1.846374	-0.392856	0.075109	6.76037	7.36968	2.743145
199.899994	-0.413385	0.182762	1.838513	-0.399586	0.074143	6.85074	7.455	0.506466
[truncated: 2,135 more rows]
