# Supplementary material for: Accurate time-series forecasting of floating platform motion via a reinforced fusion CNN–BiLSTM–attention model
Source: PLoS One. 2026 Feb 2;21(2):e0342081. doi: 10.1371/journal.pone.0342081 (PMC12863529; doi:10.1371/journal.pone.0342081)
Supplement: S1 Data — (ZIP) [file pone.0342081.s001.zip › S1 Dateset/Data for measured proportional model/data for dual-stage EWMA control limit/03_1.csv]

Time	Pitch	Yaw	Sway	Heave	Surge	Cable1	Cable2	Roll
0.1	-0.231002	1.567185	1.302766	-0.349109	0.072348	5.56197	6.51218	-0.273833
0.2	-0.308574	1.495436	1.301567	-0.349199	0.072225	5.53149	6.44559	-0.260662
0.3	-0.312152	1.398369	1.300588	-0.348695	0.072244	5.56407	6.53948	-0.299443
0.4	-0.241965	1.293757	1.300089	-0.348681	0.072004	5.52247	6.47867	-0.344024
0.5	-0.138338	1.241879	1.299497	-0.348752	0.071939	5.52554	6.50875	-0.386393
0.6	-0.015943	1.164474	1.298227	-0.3489	0.07191	5.52204	6.55853	-0.394851
0.7	0.038791	1.048173	1.29707	-0.34874	0.071854	5.49795	6.57588	-0.30373
0.8	0.117003	0.949922	1.295979	-0.349069	0.071678	5.50811	6.50351	-0.375163
0.9	0.08752	0.875562	1.294714	-0.348986	0.071588	5.58842	6.56431	-0.361553
1.0	0.002849	0.788404	1.293177	-0.349297	0.071401	5.63991	6.64321	-0.33058
1.1	-0.102542	0.701378	1.292202	-0.349141	0.071414	5.65314	6.69171	-0.372899
1.2	-0.234466	0.626994	1.29147	-0.348781	0.071435	5.61303	6.54001	-0.452133
1.3	-0.276007	0.550472	1.290309	-0.349202	0.071628	5.52843	6.42429	-0.450809
1.4	-0.300233	0.452659	1.288759	-0.349193	0.071927	5.57047	6.53241	-0.425272
1.5	-0.257859	0.363445	1.287351	-0.349267	0.072234	5.52895	6.5064	-0.401921
1.6	-0.182163	0.301412	1.286175	-0.349404	0.072596	5.47124	6.52524	-0.402395
1.7	-0.124862	0.242218	1.284989	-0.349184	0.072931	5.60979	6.75391	-0.429231
1.8	-0.08464	0.158994	1.283979	-0.349011	0.073172	5.58518	6.61185	-0.443289
1.9	-0.1185	0.080822	1.283113	-0.348908	0.073277	5.55278	6.43221	-0.474989
2.0	-0.177095	0.004871	1.282175	-0.348392	0.073233	5.54043	6.40416	-0.477718
2.1	-0.20424	-0.100796	1.281282	-0.348572	0.073134	5.62292	6.52524	-0.480706
2.2	-0.208903	-0.172959	1.280403	-0.348618	0.0731	5.70139	6.67768	-0.447471
2.3	-0.188143	-0.178774	1.278963	-0.348951	0.073145	5.57607	6.44891	-0.463292
2.4	-0.10082	-0.247823	1.277512	-0.349343	0.073495	5.57712	6.49451	-0.412243
2.5	-0.032722	-0.344186	1.276592	-0.349364	0.073932	5.5371	6.47557	-0.412339
2.6	-0.023622	-0.399587	1.275739	-0.349348	0.074338	5.46424	6.41722	-0.398404
2.7	-0.055288	-0.431421	1.274634	-0.349223	0.074404	5.49874	6.43563	-0.432862
2.8	-0.129674	-0.482625	1.273776	-0.348643	0.074518	5.53692	6.38104	-0.466242
2.9	-0.198843	-0.530967	1.273063	-0.348316	0.074605	5.5378	6.37258	-0.480437
3.0	-0.25569	-0.559804	1.272507	-0.347809	0.074698	5.57178	6.38361	-0.477727
3.1	-0.252932	-0.607052	1.271922	-0.347263	0.074837	5.61425	6.48477	-0.497006
3.2	-0.24623	-0.636927	1.271159	-0.347445	0.074999	5.57152	6.4731	-0.521826
3.3	-0.201322	-0.651855	1.27056	-0.347625	0.075098	5.45635	6.40994	-0.498787
3.4	-0.124808	-0.691748	1.269879	-0.348039	0.075243	5.48044	6.43092	-0.473603
3.5	-0.067721	-0.717372	1.268724	-0.348899	0.075532	5.52011	6.36059	-0.408721
3.6	-0.071409	-0.703339	1.26789	-0.349288	0.075893	5.59858	6.44602	-0.388602
3.7	-0.084636	-0.693388	1.267101	-0.350084	0.07631	5.57598	6.39442	-0.343566
3.8	-0.141955	-0.695059	1.266851	-0.350146	0.076709	5.56626	6.38478	-0.42617
3.9	-0.149294	-0.717338	1.266885	-0.349318	0.077009	5.53535	6.47535	-0.400431
4.0	-0.218423	-0.727574	1.266921	-0.349248	0.0771	5.52029	6.38168	-0.463755
4.1	-0.263755	-0.747921	1.267182	-0.348437	0.077258	5.53062	6.34057	-0.487796
4.2	-0.273088	-0.735608	1.267278	-0.347981	0.077219	5.50811	6.35759	-0.474779
4.3	-0.230206	-0.721919	1.266794	-0.347849	0.077299	5.56276	6.39335	-0.408666
4.4	-0.145029	-0.716881	1.266448	-0.347677	0.077442	5.54919	6.46465	-0.345836
4.5	-0.01987	-0.713104	1.266524	-0.347921	0.077702	5.53325	6.46358	-0.271135
4.6	0.018633	-0.708274	1.26606	-0.348577	0.077928	5.51564	6.44281	-0.196369
4.7	0.055385	-0.694813	1.265543	-0.34908	0.078376	5.65034	6.50169	-0.199209
4.8	0.02732	-0.668133	1.265295	-0.349821	0.078641	5.6273	6.44987	-0.183599
4.9	-0.063211	-0.631513	1.265126	-0.349836	0.079058	5.54157	6.33361	-0.170435
5.0	-0.204862	-0.596782	1.2645	-0.349665	0.079381	5.54743	6.31338	-0.222222
5.1	-0.270347	-0.584147	1.264219	-0.349544	0.079551	5.56959	6.36134	-0.269005
5.2	-0.314971	-0.527565	1.263753	-0.349111	0.079826	5.53754	6.39806	-0.33402
5.3	-0.276741	-0.464922	1.263042	-0.348853	0.080103	5.50207	6.38789	-0.345922
5.4	-0.185528	-0.408627	1.262095	-0.348564	0.080428	5.49646	6.34592	-0.356515
5.5	-0.076129	-0.395086	1.261096	-0.348316	0.080752	5.50951	6.44409	-0.330675
5.6	0.034945	-0.359736	1.260187	-0.348333	0.081248	5.52887	6.38575	-0.309031
5.7	0.075277	-0.307824	1.259412	-0.348177	0.081634	5.55076	6.33961	-0.322329
5.8	0.037397	-0.262775	1.25838	-0.347852	0.081963	5.57055	6.33522	-0.338676
5.9	-0.05257	-0.259791	1.257766	-0.347737	0.082043	5.58185	6.31563	-0.333622
6.0	-0.193915	-0.224315	1.25748	-0.347525	0.081986	5.56644	6.25396	-0.370647
6.1	-0.30453	-0.144517	1.25677	-0.347608	0.081893	5.58842	6.2864	-0.364667
6.2	-0.318814	-0.091027	1.255687	-0.34772	0.081899	5.56407	6.3668	-0.389423
6.3	-0.229573	-0.128668	1.255099	-0.347646	0.082165	5.52195	6.41058	-0.338191
6.4	-0.094422	-0.102229	1.254605	-0.348244	0.082642	5.47475	6.40341	-0.312713
6.5	-0.000143	-0.028394	1.253891	-0.348853	0.083077	5.45513	6.35085	-0.308412
6.6	0.062365	0.015528	1.253018	-0.349572	0.083259	5.5202	6.41251	-0.321306
6.7	0.062366	0.010881	1.25242	-0.350053	0.083503	5.4821	6.35203	-0.339196
6.8	0.005728	0.026129	1.252399	-0.35003	0.083571	5.52353	6.2606	-0.370383
6.9	-0.127915	0.109537	1.252535	-0.350035	0.083611	5.63387	6.24069	-0.473954
7.0	-0.218905	0.129068	1.252589	-0.349553	0.083542	5.60059	6.24572	-0.552025
7.1	-0.287924	0.106885	1.252885	-0.348818	0.083717	5.50811	6.28512	-0.5222
7.2	-0.298581	0.128102	1.252996	-0.348302	0.083889	5.47054	6.41572	-0.489802
7.3	-0.261731	0.173792	1.252928	-0.347828	0.084144	5.52948	6.42771	-0.459281
7.4	-0.137883	0.155341	1.253158	-0.347111	0.084496	5.47194	6.38082	-0.377057
7.5	-0.009064	0.13517	1.253499	-0.347143	0.084975	5.45014	6.43703	-0.321093
7.6	0.076602	0.145273	1.253674	-0.347151	0.085565	5.53307	6.41091	-0.30834
7.7	0.077979	0.175451	1.254002	-0.347384	0.085818	5.58054	6.3972	-0.274546
7.8	0.015642	0.196623	1.254314	-0.348079	0.086002	5.58912	6.36337	-0.238793
7.9	-0.057163	0.159165	1.254482	-0.348471	0.086259	5.5568	6.25878	-0.246499
8.0	-0.146075	0.122883	1.254426	-0.34906	0.086509	5.52536	6.19776	-0.243251
8.1	-0.241344	0.150926	1.254504	-0.349917	0.086545	5.55882	6.24112	-0.202423
8.2	-0.267762	0.149505	1.254913	-0.349575	0.086764	5.51161	6.33201	-0.179741
8.3	-0.193875	0.129653	1.254702	-0.349617	0.086802	5.50146	6.41112	-0.241561
8.4	-0.149492	0.107806	1.254628	-0.349252	0.087051	5.44777	6.33104	-0.286653
8.5	-0.084606	0.086691	1.255159	-0.348408	0.087421	5.46292	6.26553	-0.298266
8.6	0.001162	0.120255	1.255619	-0.348224	0.087477	5.51284	6.31852	-0.344936
8.7	0.031346	0.109912	1.255581	-0.347845	0.087683	5.52536	6.32441	-0.364116
8.8	0.014528	0.066301	1.255842	-0.347834	0.087974	5.54577	6.29475	-0.373313
8.9	-0.038251	0.019545	1.25646	-0.348277	0.088086	5.57064	6.25589	-0.360606
9.0	-0.150846	0.005119	1.256784	-0.348545	0.088161	5.59525	6.3106	-0.329122
9.1	-0.212926	-0.006318	1.256492	-0.348962	0.088206	5.6062	6.37247	-0.274453
9.2	-0.226576	-0.04706	1.256535	-0.349282	0.088251	5.56512	6.37044	-0.213748
9.3	-0.245555	-0.093085	1.257033	-0.34917	0.088446	5.5759	6.46507	-0.18167
9.4	-0.209608	-0.094041	1.257269	-0.349376	0.088555	5.52729	6.37643	-0.182188
9.5	-0.171642	-0.100983	1.257044	-0.349142	0.08857	5.51941	6.31798	-0.225123
9.6	-0.148739	-0.153827	1.257047	-0.348835	0.088548	5.55041	6.36102	-0.266694
9.7	-0.059905	-0.198208	1.257541	-0.348434	0.088434	5.53228	6.40866	-0.376802
9.8	-0.070393	-0.176526	1.25828	-0.348191	0.088061	5.59341	6.35363	-0.414784
9.9	-0.071145	-0.14259	1.258356	-0.34843	0.087654	5.60795	6.24936	-0.451906
10.0	-0.066351	-0.178567	1.258317	-0.348824	0.087384	5.57467	6.28233	-0.446348
10.1	-0.073956	-0.207204	1.258927	-0.348859	0.087255	5.51775	6.31017	-0.459815
10.2	-0.069527	-0.196475	1.259565	-0.349015	0.08721	5.57231	6.28169	-0.460557
10.3	-0.106427	-0.158043	1.259797	-0.348913	0.087066	5.59175	6.31017	-0.469893
10.4	-0.126409	-0.138035	1.2602	-0.348628	0.086977	5.57432	6.39281	-0.462442
10.5	-0.149012	-0.097671	1.260719	-0.348559	0.086852	5.49314	6.34839	-0.418954
10.6	-0.152857	-0.041912	1.261553	-0.347912	0.086704	5.50715	6.22249	-0.337599
10.7	-0.152078	0.028397	1.261905	-0.347807	0.086415	5.59761	6.28308	-0.299536
10.8	-0.150094	0.085133	1.261884	-0.348125	0.085975	5.56127	6.37237	-0.286796
10.9	-0.109512	0.099315	1.262326	-0.34819	0.085676	5.51722	6.33479	-0.245396
11.0	-0.077147	0.137517	1.262746	-0.348571	0.085279	5.55768	6.34357	-0.219227
11.1	-0.055921	0.196628	1.262688	-0.349088	0.085006	5.56425	6.32719	-0.230501
11.2	-0.008602	0.247189	1.262827	-0.34908	0.084832	5.60138	6.39495	-0.280158
11.3	0.014609	0.29034	1.263125	-0.349542	0.084897	5.53552	6.32398	-0.313817
11.4	0.005806	0.352968	1.263399	-0.349364	0.085051	5.66715	6.56913	-0.35555
11.5	-0.037558	0.433479	1.263409	-0.348993	0.085033	5.58632	6.38018	-0.424005
11.6	-0.144671	0.448551	1.263673	-0.348886	0.084945	5.59902	6.40213	-0.436183
11.7	-0.216166	0.439948	1.263987	-0.348659	0.084814	5.52563	6.2666	-0.431537
11.8	-0.27557	0.488426	1.264118	-0.348501	0.084506	5.52922	6.31702	-0.399415
11.9	-0.292329	0.575793	1.263407	-0.34886	0.084011	5.56258	6.37643	-0.330701
12.0	-0.251661	0.604179	1.262838	-0.348764	0.083569	5.54989	6.32045	-0.260891
12.1	-0.190564	0.617565	1.262639	-0.349188	0.083181	5.51074	6.40727	-0.23544
12.2	-0.095259	0.638849	1.262397	-0.34948	0.082638	5.56688	6.54001	-0.215559
12.3	-0.035474	0.671238	1.26166	-0.348988	0.082124	5.5801	6.4822	-0.253785
12.4	0.003736	0.648626	1.261295	-0.348807	0.081418	5.51529	6.28919	-0.305995
12.5	-0.005336	0.644587	1.261461	-0.348358	0.080559	5.5195	6.35117	-0.325185
12.6	-0.014296	0.650187	1.261422	-0.347728	0.079785	5.51293	6.21018	-0.392231
12.7	-0.059354	0.650406	1.260924	-0.347864	0.078931	5.59814	6.32901	-0.431489
12.8	-0.116118	0.66964	1.260445	-0.347959	0.07858	5.56171	6.33329	-0.526132
12.9	-0.083142	0.637657	1.260038	-0.348118	0.078503	5.53692	6.44805	-0.479449
13.0	-0.115803	0.633397	1.259245	-0.348823	0.078529	5.53071	6.47685	-0.414987
13.1	-0.128816	0.629762	1.258409	-0.34916	0.078232	5.58194	6.6172	-0.307613
13.2	-0.203431	0.639921	1.257478	-0.349786	0.077732	5.57765	6.55061	-0.256229
13.3	-0.271812	0.652689	1.256502	-0.350196	0.07709	5.50925	6.38318	-0.221283
13.4	-0.304539	0.659008	1.25529	-0.350408	0.076184	5.58211	6.44473	-0.231563
13.5	-0.32673	0.676228	1.254177	-0.350945	0.075141	5.57257	6.36402	-0.161353
13.6	-0.207582	0.657769	1.253228	-0.351174	0.074454	5.53027	6.35481	-0.165562
13.7	-0.067276	0.616304	1.251777	-0.350719	0.073788	5.42964	6.36434	-0.198365
13.8	0.053711	0.561034	1.250357	-0.350765	0.073235	5.48026	6.46604	-0.22031
13.9	0.098997	0.509042	1.249404	-0.35018	0.072559	5.52186	6.4822	-0.229818
14.0	0.11137	0.511959	1.247928	-0.350116	0.072043	5.49646	6.39249	-0.266216
14.1	0.041111	0.480475	1.246337	-0.350028	0.071532	5.53255	6.38436	-0.27581
14.2	-0.072527	0.435803	1.245241	-0.349749	0.070988	5.55032	6.3213	-0.281165
14.3	-0.222676	0.398252	1.244194	-0.350012	0.070575	5.54279	6.3	-0.28643
14.4	-0.276549	0.357868	1.242956	-0.350008	0.070308	5.50584	6.23823	-0.313332
14.5	-0.298334	0.24272	1.241644	-0.349595	0.070022	5.49646	6.3744	-0.221785
14.6	-0.302229	0.199608	1.240113	-0.349828	0.069584	5.4645	6.42097	-0.201467
14.7	-0.204363	0.145318	1.238874	-0.349528	0.069335	5.40819	6.37461	-0.151171
14.8	-0.107946	0.08338	1.237152	-0.34943	0.069092	5.44979	6.43264	-0.124162
14.9	-0.02119	-0.041567	1.235511	-0.34939	0.068778	5.47203	6.42493	-0.077368
15.0	0.094785	-0.143688	1.234586	-0.348441	0.068496	5.44891	6.36209	-0.201691
15.1	0.064473	-0.2234	1.23355	-0.348444	0.067776	5.48035	6.31188	-0.236421
15.2	-0.032905	-0.307656	1.232311	-0.34812	0.067263	5.55899	6.41744	-0.278477
15.3	-0.058697	-0.437195	1.231328	-0.347721	0.066682	5.53605	6.37836	-0.313175
15.4	-0.098844	-0.551271	1.230556	-0.347609	0.066335	5.54104	6.48392	-0.319324
15.5	-0.069925	-0.625088	1.229594	-0.347534	0.066254	5.53316	6.45426	-0.292237
15.6	-0.04017	-0.694131	1.228364	-0.347622	0.066161	5.49979	6.41754	-0.286622
15.7	-0.027118	-0.793385	1.226875	-0.348535	0.065945	5.43017	6.50265	-0.232764
15.8	0.019702	-0.915144	1.225696	-0.348688	0.065884	5.48131	6.62876	-0.211474
15.9	0.017895	-1.03817	1.224841	-0.349032	0.06581	5.48709	6.43189	-0.158457
16.0	-0.034536	-1.091069	1.223392	-0.349795	0.065474	5.52142	6.37783	-0.182182
16.1	-0.064339	-1.166823	1.221402	-0.349859	0.064935	5.52072	6.34389	-0.192115
16.200001	-0.066098	-1.277251	1.220134	-0.350043	0.064529	5.44917	6.31895	-0.238062
16.299999	-0.049441	-1.358176	1.219643	-0.349479	0.064278	5.44217	6.30942	-0.282817
16.4	0.012333	-1.402984	1.219134	-0.348664	0.064151	5.47002	6.3866	-0.331613
16.5	0.025699	-1.467668	1.21846	-0.348472	0.064082	5.47728	6.42675	-0.399792
16.6	0.079668	-1.529326	1.218184	-0.347884	0.064185	5.40845	6.28448	-0.417972
16.700001	0.059249	-1.557775	1.217805	-0.348054	0.064066	5.39689	6.29497	-0.367924
16.799999	0.002278	-1.543277	1.21689	-0.348943	0.063634	5.46914	6.29068	-0.297386
16.9	-0.068155	-1.512769	1.215448	-0.349458	0.063203	5.49287	6.30053	-0.220235
17.0	-0.092592	-1.505465	1.214003	-0.350446	0.062994	5.51188	6.39228	-0.129756
17.1	-0.10768	-1.462323	1.212822	-0.350832	0.062801	5.44926	6.25803	-0.093226
17.200001	-0.087239	-1.434864	1.211943	-0.350199	0.062932	5.45163	6.2758	-0.097528
17.299999	-0.03212	-1.426457	1.210747	-0.3503	0.062872	5.4314	6.36444	-0.168948
17.4	0.017686	-1.412563	1.209909	-0.350028	0.063001	5.35704	6.26124	-0.221414
17.5	0.043886	-1.367979	1.209254	-0.3497	0.063153	5.42237	6.33115	-0.274327
17.6	0.001504	-1.308249	1.208439	-0.34978	0.062997	5.46494	6.37858	-0.32054
17.700001	-0.058725	-1.255182	1.207632	-0.349345	0.062636	5.49033	6.43478	-0.368053
17.799999	-0.122399	-1.207515	1.206921	-0.349505	0.062255	5.4744	6.33779	-0.38093
17.9	-0.157453	-1.101639	1.2063	-0.349874	0.061901	5.45057	6.27109	-0.397439
18.0	-0.134869	-1.030568	1.205808	-0.349891	0.061743	5.4546	6.32344	-0.330949
18.1	-0.058473	-0.95977	1.20481	-0.350173	0.061783	5.39742	6.29871	-0.290983
18.200001	0.002805	-0.850222	1.203869	-0.350219	0.061781	5.40057	6.34753	-0.287319
18.299999	0.077255	-0.793365	1.203778	-0.34984	0.062015	5.41686	6.42461	-0.266704
18.4	0.11246	-0.745483	1.203828	-0.34996	0.062186	5.43078	6.3592	-0.266623
18.5	0.080663	-0.67682	1.20345	-0.34973	0.062538	5.42421	6.27238	-0.302585
18.6	0.009865	-0.590725	1.203427	-0.349861	0.062846	5.44348	6.2955	-0.316648
18.700001	-0.07712	-0.509385	1.20388	-0.350078	0.063104	5.44331	6.33222	-0.282019
18.799999	-0.156147	-0.444905	1.204247	-0.349965	0.063266	5.42894	6.36327	-0.268513
18.9	-0.187853	-0.373335	1.204153	-0.350051	0.063442	5.39488	6.26446	-0.259309
19.0	-0.192929	-0.298366	1.204129	-0.350038	0.06366	5.40863	6.37836	-0.234681
19.1	-0.140499	-0.221037	1.204413	-0.34945	0.0641	5.33392	6.32826	-0.170429
19.200001	-0.075398	-0.133195	1.204453	-0.349453	0.064211	5.45014	6.61195	-0.162774
19.299999	-0.046791	-0.06281	1.204175	-0.349548	0.064169	5.52589	6.6354	-0.175518
19.4	-0.0114	-0.027684	1.204194	-0.349339	0.064136	5.42789	6.31573	-0.201804
19.5	-0.012204	0.034012	1.204723	-0.34955	0.064127	5.45057	6.35406	-0.230488
19.6	-0.006679	0.089839	1.205403	-0.349021	0.064139	5.39172	6.2697	-0.2996
19.700001	-0.028512	0.154699	1.205639	-0.348617	0.064139	5.45198	6.36434	-0.352077
19.799999	-0.010103	0.190335	1.206259	-0.348453	0.064237	5.45259	6.42889	-0.395834
19.9	0.023525	0.215784	1.20713	-0.347896	0.064876	5.35871	6.3562	-0.432802
20.0	0.036914	0.24599	1.207777	-0.348139	0.065461	5.41756	6.43713	-0.391392
20.1	0.050846	0.279608	1.208479	-0.348745	0.066015	5.51205	6.56067	-0.349745
20.200001	-0.027276	0.331792	1.20933	-0.34868	0.066556	5.4349	6.39057	-0.372368
20.299999	-0.103143	0.372701	1.209957	-0.349375	0.066972	5.38866	6.32077	-0.349955
20.4	-0.154879	0.393134	1.210849	-0.349504	0.067412	5.44777	6.38693	-0.341356
20.5	-0.166625	0.421592	1.211834	-0.34943	0.06779	5.47921	6.37001	-0.323502
20.6	-0.165428	0.45721	1.21278	-0.349612	0.06828	5.40355	6.30995	-0.330642
20.700001	-0.089834	0.432388	1.214291	-0.349146	0.069078	5.38507	6.38029	-0.348501
20.799999	-0.046621	0.432379	1.215449	-0.349305	0.069599	5.3482	6.36113	-0.356782
20.9	0.006153	0.410539	1.216801	-0.349375	0.070164	5.32972	6.29721	-0.364225
21.0	-0.011319	0.39706	1.218063	-0.34947	0.070645	5.394	6.3805	-0.345333
21.1	-0.059261	0.402187	1.218791	-0.350148	0.070905	5.43788	6.35256	-0.337
21.200001	-0.081334	0.390099	1.219769	-0.350623	0.071254	5.47194	6.34228	-0.298777
21.299999	-0.116207	0.390957	1.221122	-0.350767	0.071632	5.50461	6.38928	-0.308476
21.4	-0.140042	0.382063	1.222391	-0.351565	0.072155	5.43455	6.30599	-0.386535
21.5	-0.112691	0.376671	1.223264	-0.35105	0.072918	5.41931	6.3531	-0.429627
21.6	-0.047948	0.305332	1.224532	-0.350732	0.073788	5.40451	6.4047	-0.482385
21.700001	-0.004855	0.217889	1.226177	-0.350331	0.07466	5.39768	6.39206	-0.499476
21.799999	-0.0048	0.156897	1.227878	-0.349579	0.075479	5.41677	6.48285	-0.520686
21.9	0.0009	0.113865	1.229622	-0.349038	0.076168	5.46345	6.45972	-0.429715
22.0	-0.143754	0.140756	1.230751	-0.349516	0.076711	5.47728	6.34806	-0.520704
22.1	-0.163965	0.078823	1.232201	-0.349036	0.077388	5.43814	6.25771	-0.391277
22.200001	-0.224919	0.05712	1.233593	-0.349683	0.077682	5.5054	6.385	-0.318593
22.299999	-0.218547	0.027734	1.234765	-0.349793	0.078159	5.52361	6.48756	-0.27204
22.4	-0.127384	-0.012889	1.235687	-0.349521	0.078793	5.46485	6.35352	-0.239377
22.5	-0.036537	-0.056323	1.236763	-0.349605	0.079041	5.44471	6.42204	-0.206803
22.6	0.046437	-0.088455	1.238266	-0.349054	0.079451	5.45224	6.47931	-0.262638
22.700001	0.104332	-0.125148	1.239696	-0.348415	0.079882	5.46056	6.31349	-0.317148
22.799999	0.093294	-0.132062	1.241279	-0.348355	0.080169	5.4807	6.27409	-0.403771
22.9	0.056802	-0.149541	1.242835	-0.348077	0.080466	5.49681	6.30835	-0.489904
23.0	-0.009314	-0.180306	1.244357	-0.34869	0.080797	5.5082	6.28415	-0.484206
23.1	-0.087471	-0.19716	1.245877	-0.349475	0.081021	5.5427	6.31959	-0.438014
23.200001	-0.105477	-0.211233	1.247048	-0.350021	0.081253	5.55418	6.42546	-0.405674
23.299999	-0.118632	-0.201501	1.247912	-0.351022	0.08155	5.55216	6.43382	-0.371463
23.4	-0.115862	-0.187791	1.24892	-0.351295	0.081935	5.54367	6.55928	-0.308832
23.5	-0.07692	-0.158535	1.250012	-0.351212	0.082309	5.55943	6.5763	-0.28366
23.6	-0.036057	-0.128511	1.250931	-0.351173	0.08264	5.48131	6.38607	-0.304569
23.700001	-0.002607	-0.122185	1.252006	-0.350488	0.082993	5.4927	6.35759	-0.310539
23.799999	0.001268	-0.117142	1.252978	-0.350221	0.083403	5.53009	6.32312	-0.351922
23.9	-0.007188	-0.126718	1.254111	-0.350055	0.083782	5.52493	6.30738	-0.355193
24.0	-0.027597	-0.136614	1.255193	-0.349516	0.083978	5.51275	6.30728	-0.415665
24.1	-0.073699	-0.147282	1.256533	-0.349856	0.084259	5.63186	6.55875	-0.432936
24.200001	-0.067254	-0.128793	1.258236	-0.349662	0.084825	5.63729	6.58786	-0.440871
24.299999	-0.141738	-0.072705	1.25979	-0.349515	0.085171	5.51468	6.31102	-0.483898
24.4	-0.140689	-0.03263	1.260623	-0.349659	0.085347	5.4856	6.33415	-0.49087
24.5	-0.126896	-0.039624	1.26192	-0.349074	0.085612	5.55619	6.32933	-0.496282
24.6	-0.082743	-0.054094	1.263739	-0.348787	0.085892	5.53509	6.34817	-0.428646
24.700001	-0.081986	-0.02064	1.265191	-0.348987	0.086035	5.55181	6.40438	-0.421435
24.799999	-0.04788	-0.030551	1.266425	-0.348627	0.086353	5.56565	6.30278	-0.369783
24.9	-0.049106	-0.028168	1.267777	-0.349006	0.086627	5.55873	6.44859	-0.332946
25.0	-0.105605	-0.014593	1.269661	-0.349219	0.08703	5.54087	6.35642	-0.234164
25.1	-0.135545	0.058265	1.271529	-0.34914	0.087275	5.56066	6.31927	-0.259263
25.200001	-0.148906	0.061419	1.273008	-0.349413	0.087427	5.57362	6.35385	-0.292441
25.299999	-0.194923	0.083268	1.274276	-0.349401	0.087744	5.58203	6.38671	-0.267409
25.4	-0.217995	0.118096	1.275585	-0.349452	0.087989	5.53403	6.32109	-0.242091
25.5	-0.210423	0.134174	1.276806	-0.349861	0.088145	5.58781	6.40555	-0.197423
25.6	-0.176577	0.159979	1.277684	-0.349568	0.088498	5.58947	6.38446	-0.207942
25.700001	-0.164675	0.201996	1.278633	-0.349536	0.088705	5.55602	6.37858	-0.263237
25.799999	-0.130293	0.240446	1.280344	-0.349536	0.088886	5.53211	6.3107	-0.235306
25.9	-0.170044	0.302219	1.282021	-0.348634	0.088847	5.60453	6.41958	-0.395454
26.0	-0.176179	0.336074	1.28353	-0.348609	0.088931	5.5963	6.4639	-0.460298
26.1	-0.058755	0.342032	1.284623	-0.348952	0.088786	5.59709	6.31499	-0.452082
26.200001	-0.041602	0.353686	1.285556	-0.349073	0.088848	5.60699	6.40159	-0.401445
26.299999	-0.003948	0.362603	1.28674	-0.349617	0.089055	5.5942	6.42311	-0.334972
26.4	0.024494	0.400256	1.288156	-0.349705	0.089089	5.58369	6.36594	-0.305519
26.5	-0.013364	0.476417	1.288833	-0.349772	0.089177	5.60173	6.41123	-0.293198
26.6	-0.037602	0.499775	1.289378	-0.350138	0.08919	5.5921	6.43489	-0.264788
26.700001	-0.085085	0.517297	1.290659	-0.349752	0.089357	5.58903	6.37494	-0.21818
26.799999	-0.078579	0.569943	1.291996	-0.349868	0.089511	5.60812	6.34239	-0.231217
26.9	-0.057906	0.582093	1.292641	-0.350337	0.089651	5.62091	6.39174	-0.225339
27.0	-0.01717	0.57246	1.29316	-0.350585	0.089856	5.60777	6.37729	-0.261394
27.1	0.057279	0.563852	1.293954	-0.351371	0.090143	5.55216	6.43125	-0.18994
27.200001	0.052301	0.590854	1.294762	-0.351758	0.090177	5.64359	6.59857	-0.18296
27.299999	-0.014466	0.597177	1.295088	-0.351498	0.09019	5.60024	6.4245	-0.211527
27.4	-0.076249	0.579337	1.295316	-0.351856	0.090041	5.61005	6.42225	-0.241299
27.5	-0.117174	0.5923	1.296018	-0.351626	0.089768	5.63965	6.48338	-0.235886
27.6	-0.12459	0.59779	1.296485	-0.351375	0.089629	5.67223	6.52866	-0.22201
27.700001	-0.088887	0.586056	1.29614	-0.35157	0.089619	5.6351	6.42846	-0.218034
27.799999	-0.042679	0.553746	1.295907	-0.351273	0.089788	5.64727	6.51421	-0.15483
27.9	-0.08327	0.554147	1.295468	-0.351401	0.089777	5.5935	6.42643	-0.099963
28.0	-0.108915	0.541334	1.294857	-0.351739	0.089569	5.5702	6.40373	-0.049278
28.1	-0.059221	0.522435	1.293917	-0.351518	0.089386	5.58676	6.38307	-0.12368
28.200001	-0.204256	0.516625	1.292955	-0.352499	0.088973	5.6062	6.39228	-0.086267
28.299999	-0.233332	0.511821	1.292254	-0.352588	0.088528	5.68983	6.50468	-0.1285
28.4	-0.221402	0.513867	1.291632	-0.352381	0.088015	5.60856	6.37087	-0.197269
28.5	-0.172188	0.534219	1.29087	-0.352046	0.087781	5.61268	6.39249	-0.285751
28.6	-0.061973	0.499758	1.290357	-0.350583	0.087687	5.58509	6.41219	-0.309491
28.700001	-0.043798	0.471696	1.289826	-0.349131	0.087712	5.499	6.29786	-0.453102
28.799999	-0.016273	0.466383	1.289415	-0.347947	0.087494	5.51836	6.36862	-0.432351
28.9	-0.108229	0.478997	1.289114	-0.346412	0.087322	5.58141	6.39057	-0.399171
29.0	-0.198765	0.487455	1.28788	-0.346134	0.086623	5.62459	6.36188	-0.341414
29.1	-0.252817	0.492782	1.286759	-0.345819	0.086093	5.72276	6.5717	-0.292818
29.200001	-0.265753	0.51759	1.286118	-0.345722	0.085615	5.67591	6.34849	-0.224679
29.299999	-0.226393	0.52239	1.285581	-0.346161	0.084926	5.63991	6.3364	-0.207528
29.4	-0.174576	0.495603	1.284589	-0.346424	0.084419	5.62345	6.52556	-0.179356
29.5	-0.090228	0.498281	1.283698	-0.346873	0.083897	5.52029	6.46443	-0.124911
29.6	-0.018694	0.531919	1.282488	-0.347738	0.083333	5.54437	6.45961	-0.121396
29.700001	0.071278	0.524724	1.280898	-0.347833	0.082725	5.58702	6.40405	-0.142222
29.799999	0.048684	0.516388	1.278833	-0.348865	0.082107	5.63002	6.49376	-0.096253
29.9	-0.057596	0.529608	1.276985	-0.349903	0.081509	5.62179	6.3835	-0.12068
30.0	-0.15461	0.605802	1.274695	-0.350699	0.080775	5.62967	6.31659	-0.146704
30.1	-0.212583	0.644723	1.27214	-0.351918	0.079843	5.6076	6.3608	-0.184631
30.200001	-0.238537	0.661863	1.26938	-0.353017	0.078966	5.58141	6.48798	-0.18179
30.299999	-0.224523	0.694014	1.266453	-0.353914	0.07831	5.57143	6.41926	-0.208875
30.4	-0.120439	0.73273	1.263218	-0.354819	0.077632	5.5695	6.4154	-0.20615
30.5	-0.03942	0.761353	1.260059	-0.354911	0.0772	5.54078	6.47642	-0.266843
30.6	-0.01652	0.786938	1.256966	-0.354637	0.076694	5.46686	6.32922	-0.304313
30.700001	-0.00922	0.822701	1.25398	-0.354228	0.076047	5.50522	6.32858	-0.339192
30.799999	-0.078735	0.867709	1.250847	-0.353217	0.075359	5.52677	6.31863	-0.406178
30.9	-0.178792	0.92356	1.247774	-0.352475	0.074546	5.54288	6.34881	-0.42159
31.0	-0.203936	0.959894	1.245319	-0.351414	0.073697	5.54446	6.27281	-0.432948
31.1	-0.21727	0.970108	1.242924	-0.350112	0.072945	5.52624	6.37643	-0.450576
31.200001	-0.18111	0.987491	1.240371	-0.349367	0.072113	5.5174	6.44998	-0.507311
31.299999	-0.042209	0.992558	1.239	-0.34804	0.071649	5.48657	6.48349	-0.528271
31.4	0.050645	1.000988	1.238228	-0.346398	0.071241	5.44795	6.41529	-0.607481
31.5	0.155061	0.954029	1.237515	-0.344854	0.070848	5.40547	6.34785	-0.623809
31.6	0.179717	0.947061	1.237066	-0.343004	0.070586	5.44103	6.34143	-0.692647
31.700001	0.166597	0.922012	1.236925	-0.341848	0.070311	5.51564	6.42022	-0.644447
31.799999	0.079493	0.870805	1.237002	-0.341066	0.070168	5.49454	6.33265	-0.553943
31.9	-0.043717	0.829474	1.23715	-0.340821	0.070033	5.48228	6.29764	-0.4602
32.0	-0.138418	0.757556	1.237387	-0.341415	0.070063	5.61075	6.62673	-0.343675
32.099998	-0.269358	0.696898	1.237404	-0.342524	0.069951	5.56871	6.5186	-0.23626
32.200001	-0.308798	0.625022	1.237467	-0.34411	0.069649	5.46362	6.37676	-0.119984
32.299999	-0.282162	0.547417	1.236933	-0.346698	0.069199	5.38918	6.37932	-0.032661
32.400002	-0.183205	0.469858	1.235973	-0.349208	0.068913	5.39076	6.40041	0.06684
32.5	-0.065383	0.397534	1.234583	-0.352011	0.068599	5.44987	6.47963	0.107844
32.599998	0.030217	0.317419	1.23271	-0.354689	0.068412	5.43323	6.3698	0.145291
32.700001	0.090113	0.230526	1.230306	-0.357142	0.068143	5.45303	6.33789	0.153532
32.799999	0.054164	0.09128	1.227602	-0.359648	0.067834	5.43866	6.34432	0.096497
32.900002	-0.017496	-0.029209	1.224431	-0.361323	0.067405	5.45635	6.36048	0.020633
33.0	-0.104169	-0.075932	1.22067	-0.362258	0.066882	5.4638	6.29465	-0.086338
33.099998	-0.164584	-0.115477	1.216823	-0.362872	0.066409	5.45338	6.27484	-0.184811
33.200001	-0.205119	-0.178289	1.212785	-0.362545	0.06634	5.42632	6.29925	-0.279533
33.299999	-0.171785	-0.238007	1.209209	-0.361276	0.066513	5.3757	6.28854	-0.380746
33.400002	-0.128227	-0.243911	1.206018	-0.359468	0.066507	5.43052	6.42868	-0.50611
33.5	-0.09599	-0.300252	1.203076	-0.356468	0.06656	5.40775	6.45094	-0.627766
33.599998	-0.062571	-0.373077	1.200699	-0.353346	0.066381	5.3891	6.39174	-0.749089
33.700001	-0.070948	-0.416806	1.199265	-0.349492	0.065996	5.39654	6.30589	-0.76002
33.799999	-0.114648	-0.39976	1.198379	-0.345628	0.065552	5.40609	6.23844	-0.805722
33.900002	-0.146295	-0.37305	1.19794	-0.342216	0.064743	5.45767	6.2925	-0.835676
34.0	-0.161212	-0.361861	1.198358	-0.339199	0.063931	5.45154	6.35642	-0.801393
34.099998	-0.144962	-0.334896	1.199548	-0.336501	0.063361	5.43656	6.36584	-0.740119
34.200001	-0.08004	-0.324688	1.200871	-0.334997	0.062719	5.4391	6.31317	-0.647495
34.299999	0.033149	-0.319047	1.202646	-0.334004	0.062354	5.48149	6.45116	-0.536765
34.400002	0.140649	-0.301876	1.204853	-0.33375	0.06227	5.44847	6.47332	-0.379215
34.5	0.178012	-0.28473	1.206888	-0.334546	0.062299	5.36965	6.32366	-0.20556
34.599998	0.173273	-0.282327	1.208133	-0.336366	0.062155	5.40985	6.26927	-0.022059
34.700001	0.05482	-0.24475	1.208645	-0.338956	0.062164	5.47632	6.40737	0.11765
34.799999	-0.111834	-0.202687	1.208427	-0.342802	0.061763	5.4638	6.33779	0.331774
34.900002	-0.279776	-0.172383	1.207328	-0.347197	0.061528	5.44453	6.23801	0.466205
35.0	-0.369467	-0.118928	1.204849	-0.352246	0.061123	5.4835	6.36188	0.576861
35.099998	-0.336506	-0.069947	1.201496	-0.357352	0.060794	5.46371	6.47503	0.629259
35.200001	-0.255955	-0.018427	1.1969	-0.362139	0.060534	5.40442	6.40566	0.594743
35.299999	-0.119797	-0.012562	1.191453	-0.366363	0.0601	5.34811	6.38082	0.491482
35.400002	-0.003756	-0.014407	1.185773	-0.368962	0.059806	5.31071	6.42493	0.33538
35.5	0.102764	0.030456	1.180094	-0.370023	0.059366	5.31536	6.36798	0.074103
35.599998	0.109631	0.080569	1.174435	-0.369579	0.058908	5.31562	6.27591	-0.223607
35.700001	0.024	0.124373	1.169267	-0.367621	0.058183	5.30712	6.21896	-0.519151
35.799999	-0.073543	0.151089	1.164329	-0.364486	0.057569	5.37027	6.26949	-0.773764
35.900002	-0.12095	0.202893	1.160017	-0.360209	0.057245	5.33182	6.22099	-0.984448
36.0	-0.180975	0.261142	1.156898	-0.35503	0.057146	5.35985	6.26745	-1.103009
36.099998	-0.140119	0.269263	1.154809	-0.349215	0.057206	5.32263	6.3076	-1.152923
36.200001	-0.104823	0.281264	1.153709	-0.343461	0.057175	5.41064	6.70723	-1.164183
36.299999	-0.063224	0.351789	1.154166	-0.337769	0.056952	5.36878	6.53776	-1.126544
36.400002	-0.075558	0.39984	1.155827	-0.33295	0.056715	5.34137	6.33543	-1.057854
36.5	-0.039206	0.391554	1.158297	-0.328878	0.056642	5.38743	6.43018	-0.919888
36.599998	-0.059314	0.425541	1.161164	-0.326577	0.056486	5.3827	6.36048	-0.751816
36.700001	-0.069684	0.457874	1.164343	-0.325695	0.056448	5.40565	6.3714	-0.484038
36.799999	-0.081274	0.481	1.167521	-0.326651	0.056358	5.38901	6.30621	-0.22237
36.900002	-0.097685	0.472022	1.170135	-0.329497	0.056125	5.33804	6.34732	0.046981
37.0	-0.077828	0.500479	1.171855	-0.333822	0.055883	5.39759	6.49965	0.307442
37.099998	-0.05495	0.531995	1.172766	-0.339174	0.0556	5.42807	6.47899	0.547039
37.200001	-0.046429	0.526925	1.172663	-0.345173	0.055604	5.39671	6.38168	0.71359
37.299999	0.036414	0.489277	1.171042	-0.351352	0.055791	5.36685	6.41315	0.7854
37.400002	0.077568	0.483045	1.168382	-0.357394	0.056046	5.34145	6.38564	0.786791
37.5	0.064599	0.457915	1.164638	-0.362639	0.056323	5.34601	6.30075	0.689612
37.599998	-0.004044	0.419319	1.159614	-0.367363	0.056529	5.30975	6.39131	0.55253
37.700001	-0.108851	0.386394	1.153731	-0.370409	0.056423	5.34575	6.46882	0.353178
37.799999	-0.175877	0.394204	1.147245	-0.372756	0.056266	5.27446	6.2105	0.101716
37.900002	-0.213262	0.392154	1.14036	-0.373033	0.055947	5.29697	6.25407	-0.099726
38.0	-0.191522	0.335588	1.133633	-0.371644	0.055742	5.26123	6.20129	-0.384467
38.099998	-0.125868	0.287567	1.127914	-0.368828	0.055582	5.21429	6.27623	-0.663111
38.200001	-0.018399	0.263604	1.123363	-0.36428	0.055758	5.2065	6.27141	-0.945308
38.299999	0.087746	0.214662	1.120376	-0.358627	0.055856	5.2107	6.26103	-1.203578
38.400002	0.13293	0.13114	1.11857	-0.351902	0.056005	5.23969	6.27345	-1.409911
38.5	0.14017	0.057052	1.118472	-0.344778	0.056222	5.31369	6.40876	-1.493439
38.599998	0.090016	-1.6e-05	1.11991	-0.337841	0.056667	5.3207	6.32548	-1.47137
38.700001	0.017953	-0.055942	1.122501	-0.33186	0.05702	5.36869	6.24711	-1.351643
38.799999	-0.102163	-0.094625	1.1258	-0.327238	0.057535	5.39321	6.33747	-1.196242
38.900002	-0.184312	-0.163593	1.130202	-0.324427	0.057919	5.34881	6.32655	-0.899698
39.0	-0.239085	-0.207894	1.134937	-0.323821	0.058088	5.37377	6.36712	-0.549321
39.099998	-0.278383	-0.253627	1.139513	-0.325102	0.058291	5.36834	6.35791	-0.192546
39.200001	-0.227999	-0.309531	1.142882	-0.32891	0.058231	5.37132	6.44345	0.184049
39.299999	-0.131297	-0.403008	1.145081	-0.334191	0.05845	5.38507	6.46797	0.543896
39.400002	0.026633	-0.498445	1.146242	-0.340643	0.058794	5.42019	6.47011	0.869714
39.5	0.134676	-0.568513	1.146157	-0.347887	0.059248	5.35153	6.32516	1.061939
39.599998	0.170762	-0.631766	1.144681	-0.354987	0.059818	5.3454	6.33008	1.03341
39.700001	0.145045	-0.692446	1.14211	-0.361146	0.060616	5.3207	6.19423	0.920612
39.799999	0.072332	-0.731911	1.1386	-0.366219	0.061129	5.35188	6.27398	0.6987
39.900002	-0.077657	-0.786752	1.133791	-0.36941	0.061768	5.37543	6.27795	0.392752
40.0	-0.222768	-0.843276	1.128415	-0.370963	0.06221	5.31483	6.20697	0.083293
40.099998	-0.285346	-0.859801	1.123217	-0.370411	0.062588	5.30958	6.2333	-0.273566
40.200001	-0.329487	-0.873129	1.118869	-0.368088	0.062885	5.19511	6.1513	-0.619473
40.299999	-0.281918	-0.906871	1.115636	-0.36388	0.063424	5.19476	6.15687	-1.013209
40.400002	-0.136176	-0.929823	1.113489	-0.359098	0.063866	5.19214	6.21082	-1.316686
40.5	0.010486	-0.919451	1.11263	-0.353062	0.064315	5.20212	6.20675	-1.52741
40.599998	0.07749	-0.927543	1.113113	-0.346624	0.064742	5.24635	6.20129	-1.579808
40.700001	0.122015	-0.973665	1.114672	-0.340812	0.064978	5.31816	6.23234	-1.537717
40.799999	0.095149	-0.992854	1.1173	-0.335604	0.065312	5.4349	6.30813	-1.330327
40.900002	0.030996	-0.962121	1.121114	-0.331494	0.065593	5.43429	6.24904	-1.088255
41.0	-0.088772	-0.97678	1.125473	-0.32911	0.065975	5.45522	6.28308	-0.717411
41.099998	-0.151603	-0.966246	1.129531	-0.329112	0.066295	5.45154	6.3319	-0.358521
41.200001	-0.212201	-0.94122	1.133302	-0.331	0.066712	5.48412	6.46293	0.073167
41.299999	-0.26977	-0.907155	1.136101	-0.334723	0.067	5.48333	6.45405	0.50734
41.400002	-0.146798	-0.92897	1.137439	-0.340137	0.067529	5.4067	6.38061	0.786601
41.5	-0.080096	-0.927606	1.137777	-0.346064	0.068059	5.46704	6.55029	0.935217
41.599998	-0.009876	-0.882748	1.13678	-0.351931	0.068567	5.4208	6.47107	0.990525
41.700001	0.016202	-0.856755	1.134421	-0.35741	0.068928	5.36773	6.20087	0.907403
41.799999	0.014856	-0.870732	1.131162	-0.361513	0.069341	5.32972	6.23694	0.743355
41.900002	-0.137105	-0.795569	1.12703	-0.365065	0.069599	5.32946	6.18267	0.393532
42.0	-0.200581	-0.701522	1.122626	-0.366421	0.06988	5.38025	6.21307	0.045571
42.099998	-0.27004	-0.645837	1.118301	-0.366313	0.070111	5.32385	6.11447	-0.355744
42.200001	-0.273507	-0.63503	1.114611	-0.364257	0.070578	5.24205	6.08311	-0.731397
42.299999	-0.267539	-0.540896	1.111699	-0.360426	0.071089	5.24302	6.1376	-1.102887
42.400002	-0.219361	-0.462757	1.110224	-0.355222	0.071519	5.29013	6.20633	-1.399853
42.5	-0.146228	-0.4056	1.109961	-0.349356	0.072147	5.31071	6.26039	-1.61254
42.599998	-0.06906	-0.369354	1.111526	-0.342488	0.072968	5.2678	6.21029	-1.723017
42.700001	-0.038834	-0.299716	1.114674	-0.336688	0.073504	5.35345	6.30257	-1.682217
42.799999	-0.064826	-0.220026	1.118874	-0.331854	0.073895	5.41887	6.24465	-1.512202
42.900002	-0.138167	-0.204255	1.123639	-0.328501	0.074226	5.4786	6.34646	-1.255622
43.0	-0.189609	-0.166588	1.128913	-0.327514	0.07432	5.4694	6.34025	-0.83079
43.099998	-0.217121	-0.072253	1.133891	-0.328558	0.074541	5.52353	6.38147	-0.354745
43.200001	-0.176586	-0.048441	1.137776	-0.332116	0.074949	5.57826	6.54376	0.135269
43.299999	-0.15102	-0.047639	1.140545	-0.337858	0.075511	5.56066	6.54237	0.595483
43.400002	-0.083781	-0.031315	1.142102	-0.344784	0.076161	5.47466	6.42461	0.925261
43.5	-0.080666	-0.008083	1.141802	-0.352278	0.076752	5.41309	6.32012	1.223524
43.599998	-0.075309	0.018644	1.139626	-0.360312	0.077047	5.43429	6.32987	1.196389
43.700001	-0.121979	0.016846	1.13631	-0.366933	0.077363	5.40705	6.34014	1.085199
43.799999	-0.197419	0.075425	1.131671	-0.371879	0.07753	5.363	6.22924	0.863654
43.900002	-0.264743	0.110006	1.126583	-0.374199	0.077647	5.37272	6.10355	0.544036
44.0	-0.257505	0.081665	1.121458	-0.373044	0.077965	5.25186	6.03129	0.17951
44.099998	-0.21017	0.14727	1.116907	-0.370551	0.078188	5.2333	6.14498	-0.465803
44.200001	-0.153074	0.22625	1.113852	-0.365172	0.078452	5.19494	6.14242	-1.001097
44.299999	-0.092897	0.290527	1.111858	-0.358647	0.078543	5.17278	6.10281	-1.429679
44.400002	-0.009381	0.332796	1.111609	-0.350953	0.078745	5.2382	6.19894	-1.794193
44.5	-0.015081	0.400094	1.11363	-0.342484	0.078957	5.28873	6.17935	-1.955322
44.599998	0.017413	0.471743	1.117459	-0.334432	0.078983	5.55488	6.54644	-1.976516
44.700001	0.059403	0.520756	1.122959	-0.326635	0.079438	5.64167	6.64182	-1.94366
44.799999	0.051069	0.538725	1.13016	-0.320923	0.079818	5.43534	6.25182	-1.643314
44.900002	-0.014015	0.601234	1.137886	-0.317591	0.080269	5.48271	6.38147	-1.202729
45.0	-0.036237	0.663825	1.14562	-0.316744	0.080478	5.50584	6.40716	-0.618121
45.099998	-0.088923	0.740172	1.152678	-0.318849	0.080558	5.58264	6.51592	-0.025021
45.200001	-0.115432	0.796765	1.158581	-0.324406	0.080687	5.8945	6.91588	0.646595
45.299999	-0.093853	0.807216	1.162863	-0.332213	0.080905	5.73239	6.74063	1.172422
45.400002	-0.069564	0.855685	1.165137	-0.342166	0.081163	5.66058	6.62287	1.523874
45.5	-0.046733	0.866797	1.165065	-0.353359	0.081457	5.62406	6.62394	1.674769
45.599998	-0.044564	0.872477	1.162597	-0.364255	0.081687	5.4899	6.46914	1.629661
45.700001	-0.067004	0.896421	1.157809	-0.373872	0.081836	5.47212	6.33426	1.413346
45.799999	-0.074699	0.908226	1.151305	-0.380985	0.082	5.38524	6.24626	1.195761
45.900002	-0.086488	0.981157	1.143778	-0.384656	0.082026	5.31028	6.20344	0.766659
46.0	-0.09415	0.99248	1.136127	-0.385086	0.081992	5.22419	6.01256	0.211734
46.099998	-0.10582	1.031777	1.129014	-0.382076	0.082046	5.17541	6.02251	-0.459449
46.200001	-0.029272	1.098814	1.123562	-0.375808	0.082338	5.18329	6.13417	-1.131188
46.299999	0.024444	1.150506	1.120312	-0.367734	0.082615	5.17926	6.14059	-1.721441
46.400002	0.071349	1.154868	1.119046	-0.357865	0.083019	5.16762	6.1225	-2.196134
46.5	0.090634	1.194585	1.120123	-0.347283	0.083225	5.24932	6.1983	-2.520642
46.599998	0.025586	1.249142	1.124034	-0.337151	0.083335	5.39172	6.24829	-2.591235
46.700001	-0.00545	1.292508	1.130145	-0.32752	0.083367	5.42544	6.25482	-2.427112
46.799999	-0.026396	1.293482	1.137855	-0.319752	0.083375	5.50855	6.31959	-2.047176
46.900002	-0.096186	1.341515	1.146782	-0.314897	0.083371	5.58492	6.49344	-1.605289
47.0	-0.006686	1.340331	1.156619	-0.312273	0.083496	5.55426	6.42343	-0.854269
47.099998	0.060397	1.347792	1.165913	-0.313601	0.083962	5.54682	6.38939	-0.131438
47.200001	0.139329	1.345821	1.173702	-0.318221	0.084467	5.54717	6.50361	0.550455
47.299999	0.13388	1.27346	1.180093	-0.326065	0.085146	5.58763	6.51239	1.194243
47.400002	0.094445	1.209627	1.184652	-0.33632	0.085715	5.58641	6.48991	1.625443
47.5	-0.044085	1.205102	1.187006	-0.347788	0.086276	5.59823	6.46208	1.756693
47.599998	-0.22415	1.144847	1.186592	-0.359038	0.086749	5.60077	6.40951	1.752771
47.700001	-0.335265	1.091006	1.18391	-0.369171	0.087203	5.59236	6.37397	1.501338
47.799999	-0.372352	1.044197	1.179639	-0.377005	0.087628	5.5364	6.45009	1.209055
47.900002	-0.379065	1.016748	1.173884	-0.382172	0.088023	5.36633	6.22774	0.848921
48.0	-0.297535	1.00495	1.167018	-0.38427	0.088116	5.26885	6.20386	0.279855
48.099998	-0.220246	0.931548	1.160516	-0.38282	0.088267	5.14108	6.14006	-0.288868
48.200001	-0.105202	0.898642	1.155316	-0.378561	0.088304	5.07268	6.00078	-0.92495
48.299999	-0.035695	0.879733	1.15185	-0.371532	0.088431	5.18627	6.1315	-1.505122
48.400002	0.088607	0.834219	1.150355	-0.362186	0.088598	5.23111	6.18031	-1.936245
48.5	0.097566	0.816502	1.150838	-0.352379	0.088761	5.37972	6.41968	-2.307879
48.599998	0.056394	0.771925	1.153907	-0.342065	0.089005	5.42815	6.30332	-2.478893
48.700001	0.014495	0.718567	1.15947	-0.332378	0.089513	5.45171	6.1817	-2.481707
48.799999	-0.032263	0.708844	1.166824	-0.324507	0.089885	5.55444	6.31552	-2.240238
48.900002	-0.062405	0.651463	1.175274	-0.318797	0.090624	5.54989	6.35931	-1.7989
49.0	-0.087391	0.564824	1.184485	-0.316363	0.091503	5.56521	6.41422	-1.127334
49.099998	-0.09848	0.501475	1.193074	-0.317317	0.092231	5.55856	6.4396	-0.411985
49.200001	-0.114164	0.42732	1.200885	-0.320917	0.093037	5.62161	6.54943	0.314826
49.299999	-0.132129	0.316963	1.207446	-0.327626	0.093612	5.6682	6.54793	0.942785
49.400002	-0.13478	0.23076	1.212511	-0.336132	0.094154	5.7211	6.6051	1.318265
49.5	-0.085211	0.135673	1.215617	-0.345667	0.09462	5.85561	6.77874	1.470847
49.599998	-0.089594	0.030138	1.216713	-0.355375	0.095174	5.85561	6.75412	1.449509
49.700001	-0.035811	-0.090107	1.215806	-0.364184	0.095693	5.66514	6.53648	1.256096
49.799999	-0.055828	-0.218576	1.213284	-0.370936	0.095973	5.70621	6.63486	0.992463
49.900002	-0.104216	-0.283478	1.210009	-0.375326	0.096099	5.58789	6.49077	0.552353
50.0	-0.12837	-0.309362	1.206526	-0.376565	0.096167	5.37701	6.12625	0.033695
50.099998	-0.245866	-0.378955	1.20374	-0.375407	0.096138	5.29416	6.01898	-0.460824
50.200001	-0.191617	-0.438967	1.201728	-0.371332	0.096134	5.29837	6.05559	-1.057725
50.299999	-0.146322	-0.486375	1.201255	-0.365392	0.096123	5.33751	6.1649	-1.557306
50.400002	-0.055422	-0.524434	1.203036	-0.357954	0.096459	5.34522	6.20322	-1.91046
50.5	0.014798	-0.567455	1.206675	-0.350036	0.096675	5.3771	6.19616	-2.119648
50.599998	0.053127	-0.607995	1.211186	-0.342073	0.097232	5.4201	6.19562	-2.180446
50.700001	0.043756	-0.673717	1.217631	-0.33533	0.097761	5.54218	6.26649	-1.989938
50.799999	-0.039411	-0.71689	1.225862	-0.329867	0.098213	5.65568	6.33265	-1.683867
50.900002	-0.128342	-0.767227	1.234384	-0.326784	0.098419	5.69272	6.3243	-1.223717
51.0	-0.257379	-0.824047	1.243058	-0.325827	0.098793	5.72661	6.46154	-0.667768
51.099998	-0.318949	-0.850127	1.251385	-0.3276	0.098958	5.75009	6.47696	-0.10012
51.200001	-0.351643	-0.850917	1.258956	-0.331891	0.099257	5.73091	6.44077	0.458824
51.299999	-0.27468	-0.896014	1.265142	-0.337435	0.099791	5.72924	6.54515	0.917315
51.400002	-0.199986	-0.935142	1.269213	-0.345138	0.100043	5.76243	6.52909	1.252248
51.5	-0.072052	-0.975029	1.271441	-0.35294	0.100677	5.77294	6.61666	1.407521
51.599998	0.032588	-1.044951	1.272096	-0.360615	0.101059	5.79457	6.65338	1.423364
51.700001	0.039802	-1.089411	1.271419	-0.366907	0.101262	5.71287	6.42397	1.209485
51.799999	-0.020271	-1.079491	1.269339	-0.371741	0.101336	5.63554	6.21307	0.862068
51.900002	-0.116688	-1.058691	1.266899	-0.373995	0.101421	5.66575	6.2242	0.435974
52.0	-0.165313	-1.034852	1.264508	-0.373691	0.101747	5.60497	6.11383	-0.117859
52.099998	-0.310956	-0.979501	1.262488	-0.371805	0.102036	5.61723	6.29111	-0.689638
52.200001	-0.243313	-0.931486	1.261625	-0.367091	0.102363	5.59341	6.33607	-1.189166
52.299999	-0.234838	-0.89456	1.261775	-0.360817	0.102359	5.4941	6.27955	-1.560535
52.400002	-0.175434	-0.871654	1.263608	-0.353219	0.102494	5.46283	6.27345	-1.786037
52.5	-0.116339	-0.799524	1.267312	-0.345532	0.102495	5.50855	6.31038	-1.877392
52.599998	-0.05332	-0.693707	1.272404	-0.338281	0.102416	5.66934	6.47878	-1.8635
52.700001	-0.017492	-0.629643	1.278873	-0.331913	0.102405	5.72154	6.4139	-1.702681
52.799999	0.00267	-0.574965	1.286292	-0.327358	0.102311	5.77723	6.38457	-1.386236
52.900002	-0.016462	-0.516549	1.294023	-0.325228	0.102119	5.83933	6.46315	-0.956205
53.0	-0.032626	-0.475684	1.301462	-0.324509	0.102026	5.90264	6.56421	-0.46576
53.099998	-0.120507	-0.409012	1.308751	-0.326363	0.102254	5.89003	6.57298	-0.047541
53.200001	-0.136139	-0.3263	1.315053	-0.330471	0.102371	5.86682	6.56795	0.424368
53.299999	-0.112771	-0.271092	1.319867	-0.336036	0.102774	5.81804	6.39677	0.716672
53.400002	-0.026039	-0.260425	1.323484	-0.342554	0.103084	5.87366	6.47321	0.843481
53.5	-0.073672	-0.200809	1.325955	-0.349888	0.103245	5.87935	6.54975	0.945819
53.599998	-0.054796	-0.136826	1.326802	-0.356527	0.10332	5.83512	6.53337	0.938878
53.700001	-0.134299	-0.102267	1.325734	-0.363126	0.102959	5.82374	6.5065	0.723299
53.799999	-0.183547	-0.057609	1.323656	-0.367889	0.102505	5.75341	6.34689	0.504485
53.900002	-0.168228	0.047583	1.321037	-0.371097	0.101875	5.71794	6.27987	0.181252
54.0	-0.125489	0.110015	1.318148	-0.372608	0.101542	5.66522	6.24551	-0.109544
54.099998	0.003471	0.167961	1.315167	-0.371247	0.10122	5.6358	6.28426	-0.581362
54.200001	0.016393	0.216347	1.312406	-0.369154	0.100603	5.55505	6.26232	-0.886104
54.299999	0.121927	0.294906	1.310601	-0.364609	0.100398	5.50724	6.2423	-1.082785
54.400002	0.058582	0.368412	1.309905	-0.359607	0.100056	5.54726	6.27634	-1.340368
54.5	0.08452	0.415513	1.310195	-0.35404	0.099733	5.61583	6.26499	-1.463848
54.599998	0.030797	0.450328	1.312083	-0.347413	0.099392	5.67757	6.36594	-1.527019
54.700001	-0.005241	0.507247	1.315622	-0.340814	0.099103	5.77618	6.43874	-1.641138
54.799999	-0.071681	0.539145	1.320646	-0.334912	0.09872	5.80237	6.41669	-1.536139
54.900002	-0.121681	0.589017	1.326818	-0.330102	0.098189	5.80946	6.48434	-1.409705
55.0	-0.124396	0.581441	1.333735	-0.326855	0.097702	5.8043	6.50008	-1.180954
55.099998	-0.083832	0.58127	1.340848	-0.325178	0.097262	5.73747	6.48135	-0.866552
55.200001	-0.008338	0.654758	1.348168	-0.325072	0.09686	5.82777	6.60146	-0.552383
55.299999	0.051342	0.733661	1.355153	-0.327138	0.09631	5.82023	6.54697	-0.194301
55.400002	0.078514	0.748716	1.361341	-0.330401	0.096051	5.84843	6.6005	0.144166
55.5	0.016976	0.815708	1.366625	-0.335499	0.095396	5.89187	6.64942	0.302373
55.599998	-0.00965	0.827139	1.370857	-0.341906	0.094962	5.90431	6.59365	0.543341
55.700001	-0.033927	0.866783	1.372971	-0.349219	0.094392	5.95852	6.68593	0.685119
55.799999	-0.084053	0.851505	1.373263	-0.357096	0.093877	5.85597	6.52856	0.725777
55.900002	-0.102879	0.848674	1.371876	-0.365056	0.093374	5.8205	6.52663	0.75736
56.0	-0.129464	0.879608	1.368773	-0.371604	0.092989	5.82417	6.48488	0.708483
56.099998	-0.126095	0.932026	1.363978	-0.377206	0.092234	5.79274	6.55072	0.541935
56.200001	-0.086515	0.896578	1.358669	-0.380138	0.091498	5.75946	6.63679	0.243865
56.299999	-0.056137	0.888723	1.353672	-0.380335	0.090758	5.66908	6.51025	-0.14534
56.400002	-0.037111	0.921913	1.349428	-0.378184	0.089804	5.62941	6.46764	-0.621377
56.5	-0.030547	0.962795	1.346022	-0.372953	0.0887	5.5773	6.34111	-1.1834
56.599998	-0.056299	0.936722	1.344429	-0.365409	0.087736	5.54603	6.31028	-1.701922
56.700001	0.043509	0.898379	1.345467	-0.35679	0.086485	5.54437	6.3273	-2.035171
56.799999	0.12423	0.900542	1.348627	-0.346297	0.085723	5.64438	6.37376	-2.293649
56.900002	0.138116	0.875904	1.353156	-0.336252	0.085079	5.72872	6.48841	-2.369169
57.0	0.173212	0.814093	1.359686	-0.327668	0.084467	5.79457	6.66066	-2.255875
57.099998	0.149722	0.824135	1.367694	-0.320886	0.084135	5.77776	6.67672	-1.88964
57.200001	0.084739	0.858528	1.376231	-0.317269	0.083858	5.78214	6.5778	-1.446891
57.299999	0.026093	0.86883	1.384748	-0.316783	0.083428	5.867	6.64782	-0.747786
57.400002	-0.032232	0.848909	1.392446	-0.319505	0.082951	5.9523	6.76268	-0.093255
57.5	-0.106449	0.852494	1.399238	-0.324547	0.082461	6.01956	6.85389	0.527691
57.599998	-0.14813	0.824563	1.404929	-0.331472	0.081942	6.07473	6.80347	0.973637
57.700001	-0.134648	0.795975	1.408809	-0.339153	0.081243	6.0383	6.88676	1.157097
57.799999	-0.122346	0.746946	1.411057	-0.3473	0.080542	5.93426	6.90003	1.179558
57.900002	-0.037118	0.693642	1.411801	-0.354593	0.079829	5.89178	6.90078	1.051334
58.0	0.018949	0.662756	1.410264	-0.361429	0.078859	5.87331	6.80336	0.856955
58.099998	0.082133	0.624835	1.406843	-0.367146	0.078003	5.86674	6.85496	0.626142
58.200001	0.143181	0.616156	1.402021	-0.371235	0.076882	5.80158	6.81974	0.403234
58.299999	0.174685	0.644462	1.396625	-0.373899	0.076078	5.75411	6.76632	0.088766
58.400002	0.137555	0.613996	1.3913	-0.374388	0.075439	5.74527	6.6689	-0.278944
58.5	0.017635	0.636812	1.38628	-0.372837	0.074465	5.67346	6.50393	-0.72335
58.599998	0.021797	0.634031	1.38189	-0.370535	0.073459	5.66076	6.52513	-1.001198
58.700001	-0.084682	0.657366	1.378452	-0.36575	0.07259	5.63046	6.45415	-1.260798
58.799999	-0.113851	0.681076	1.375753	-0.360346	0.071597	5.62012	6.47439	-1.434639
58.900002	-0.092501	0.69436	1.373593	-0.354678	0.070643	5.66715	6.56538	-1.486258
59.0	-0.049522	0.687093	1.37295	-0.34839	0.069813	5.8289	6.93943	-1.426872
59.099998	0.059198	0.696874	1.373556	-0.342712	0.069036	5.73616	6.80914	-1.292823
59.200001	0.126744	0.71331	1.375166	-0.337496	0.068448	5.72775	6.73999	-1.145408
59.299999	0.234127	0.670478	1.377994	-0.332749	0.06798	5.74352	6.71526	-1.009342
59.400002	0.204698	0.669351	1.381788	-0.329332	0.067511	5.8134	6.83516	-0.87625
59.5	0.159724	0.659096	1.386462	-0.326723	0.0671	5.81358	6.88205	-0.720715
59.599998	0.050769	0.616839	1.391385	-0.325168	0.066614	5.81839	6.73646	-0.619231
59.700001	-0.002583	0.57836	1.396039	-0.325921	0.065992	5.88084	6.86738	-0.341695
59.799999	-0.086556	0.582029	1.400034	-0.32786	0.065563	5.88057	6.86267	-0.107641
59.900002	-0.073275	0.542241	1.403425	-0.331529	0.065188	5.81971	6.72179	0.122766
60.0	-0.06315	0.50269	1.405533	-0.336853	0.064866	5.82847	6.82445	0.355471
60.099998	0.022284	0.418875	1.406225	-0.34299	0.064512	5.7916	6.83259	0.598976
60.200001	0.086564	0.412842	1.405009	-0.350266	0.06401	5.74273	6.78827	0.697646
60.299999	0.126671	0.383893	1.402458	-0.357215	0.063403	5.77172	6.75647	0.769275
60.400002	0.1719	0.329006	1.39853	-0.363425	0.062956	5.76261	6.73003	0.733977
60.5	0.131551	0.241954	1.393557	-0.36872	0.062336	5.75298	6.66505	0.644107
60.599998	0.109801	0.214165	1.387869	-0.37179	0.061846	5.79589	6.7007	0.272992
60.700001	0.028859	0.163406	1.382175	-0.372994	0.061447	5.72942	6.60296	-0.047119
60.799999	-0.029103	0.110402	1.376653	-0.372544	0.061027	5.63545	6.53498	-0.459118
60.900002	-0.089606	0.064826	1.371968	-0.369815	0.060524	5.6393	6.6522	-0.810385
61.0	-0.081834	0.042434	1.367894	-0.366122	0.059909	5.5991	6.53155	-1.157697
61.099998	-0.059132	-0.012657	1.364528	-0.361251	0.059535	5.64202	6.69032	-1.362715
61.200001	-0.010167	-0.061017	1.362217	-0.355599	0.059388	5.66032	6.79983	-1.489507
61.299999	0.057622	-0.085654	1.360946	-0.349944	0.059238	5.59954	6.643	-1.498903
61.400002	0.120178	-0.119772	1.360727	-0.344769	0.059029	5.66181	6.6627	-1.370795
61.5	0.090901	-0.187776	1.361422	-0.339917	0.058911	5.78704	6.83666	-1.189395
61.599998	0.066292	-0.214076	1.362866	-0.33716	0.058694	5.75779	6.80765	-0.993003
61.700001	0.036658	-0.259331	1.36454	-0.33517	0.058574	5.75184	6.69406	-0.716089
61.799999	0.030818	-0.312253	1.366072	-0.335053	0.058591	5.77023	6.63946	-0.434784
61.900002	0.013187	-0.384311	1.367036	-0.335788	0.058822	5.76489	6.70562	-0.146755
62.0	-0.003537	-0.424055	1.3678	-0.337193	0.05912	5.70393	6.68967	0.064463
62.099998	0.02536	-0.492886	1.368362	-0.338752	0.059584	5.72661	6.65103	0.130724
62.200001	0.006636	-0.605742	1.36876	-0.340129	0.059965	5.70647	6.69909	0.074942
62.299999	-0.009321	-0.685775	1.369482	-0.340864	0.06025	5.67381	6.68882	-0.101947
62.400002	-0.067888	-0.711859	1.370736	-0.341396	0.060331	5.66733	6.64717	-0.328077
62.5	-0.118407	-0.739396	1.372346	-0.341167	0.060419	5.70822	6.57588	-0.588432
62.599998	-0.102807	-0.820869	1.374251	-0.340886	0.060347	5.71514	6.53412	-0.759094
62.700001	-0.03577	-0.875774	1.376481	-0.340748	0.060332	5.68493	6.57716	-0.913253
62.799999	0.006761	-0.916111	1.378817	-0.341203	0.060805	5.71041	6.62201	-0.926139
62.900002	0.102674	-0.984901	1.380612	-0.343443	0.061123	5.71392	6.66045	-0.750926
63.0	0.196352	-1.050425	1.381217	-0.347661	0.06143	5.72057	6.72222	-0.41528
63.099998	0.219592	-1.084011	1.380287	-0.353262	0.061949	5.71637	6.65263	0.073218
63.200001	0.194455	-1.157826	1.377544	-0.359877	0.062412	5.78914	6.64193	0.599007
63.299999	0.137577	-1.215284	1.372865	-0.367456	0.062913	5.81673	6.65841	1.079822
63.400002	0.043465	-1.28958	1.365878	-0.374562	0.063348	5.82374	6.70669	1.372356
63.5	-0.024205	-1.337973	1.35758	-0.380648	0.063815	5.78021	6.60842	1.380747
63.599998	-0.085531	-1.402472	1.348772	-0.384047	0.064197	5.68134	6.4882	1.126158
63.700001	-0.112226	-1.444232	1.339844	-0.383946	0.06461	5.58352	6.47781	0.632824
63.799999	-0.069301	-1.479668	1.331604	-0.380202	0.065009	5.52318	6.41851	-0.097711
63.900002	-0.069058	-1.48588	1.325997	-0.372197	0.06546	5.51486	6.33811	-0.878335
64.0	-0.064261	-1.445219	1.324087	-0.359791	0.065962	5.43078	6.31338	-1.781291
64.099998	0.007939	-1.361751	1.326428	-0.343724	0.066452	5.43017	6.35299	-2.855697
64.199997	-0.010355	-1.307113	1.333522	-0.326577	0.066963	5.50986	6.40223	-3.546
64.300003	0.031071	-1.231431	1.345072	-0.310855	0.067471	5.59008	6.59365	-3.977745
64.400002	0.048292	-1.161789	1.359979	-0.297435	0.068016	5.6837	6.60885	-3.922032
64.5	0.080898	-1.083903	1.376273	-0.289043	0.068684	5.78731	6.59943	-3.388803
64.599998	0.089078	-1.019172	1.392346	-0.287555	0.069366	5.97796	6.901	-2.188928
64.699997	0.078661	-0.926897	1.406055	-0.29355	0.069877	6.09768	6.95998	-0.411732
64.800003	0.041956	-0.848301	1.415682	-0.3074	0.070313	6.27537	7.18737	1.759168
64.900002	-0.006272	-0.763779	1.419596	-0.327566	0.070576	6.39692	7.27033	3.829115
65.0	-0.061643	-0.722614	1.418289	-0.351506	0.070851	6.46252	7.30106	5.377123
65.099998	-0.164356	-0.672082	1.412304	-0.376598	0.071089	6.41882	7.27419	6.016281
65.199997	-0.188949	-0.607842	1.402443	-0.398459	0.071397	6.3781	7.21231	5.360869
65.300003	-0.103744	-0.579733	1.389981	-0.414403	0.071698	6.32958	7.1773	3.571543
65.400002	-0.105586	-0.647152	1.376164	-0.422083	0.072111	6.05091	6.96801	1.161737
65.5	-0.041742	-0.671515	1.361719	-0.41958	0.072727	5.62424	6.60414	-1.045425
65.599998	-0.016934	-0.644616	1.348809	-0.407499	0.073324	5.32639	6.19455	-2.784196
65.699997	-0.028357	-0.599445	1.340977	-0.387317	0.073811	4.8005	5.89534	-4.019358
65.800003	-0.083392	-0.54537	1.340595	-0.362569	0.07423	4.4804	5.46305	-4.780001
65.900002	-0.199586	-0.521932	1.349401	-0.336168	0.073812	4.2316	5.29487	-5.348169
66.0	-0.099142	-0.424013	1.362996	-0.311944	0.074928	5.01304	5.51412	-5.132319
66.099998	-0.111522	-0.346426	1.382654	-0.294061	0.075396	6.06772	7.28564	-4.707492
66.199997	-0.147888	-0.181436	1.403828	-0.285032	0.075715	5.6323	6.98514	-3.710238
66.300003	-0.060057	-0.131015	1.423201	-0.285519	0.075966	6.24936	6.90196	-1.773948
66.400002	0.013342	-0.050198	1.437732	-0.295902	0.076345	6.28132	7.21991	0.789197
66.5	0.008033	0.016717	1.445927	-0.314991	0.076594	6.6368	7.24378	3.398771
66.599998	0.020986	0.092297	1.447324	-0.33877	0.076764	7.26253	8.12216	5.551685
66.699997	-0.014959	0.099306	1.444208	-0.363658	0.077076	7.04867	8.27803	6.544866
66.800003	-0.061992	0.116656	1.438712	-0.384938	0.077554	6.67603	7.44697	6.029956
66.900002	-0.207163	0.157613	1.432408	-0.399854	0.077953	6.81615	7.38809	4.117448
67.0	-0.196499	0.148679	1.426256	-0.405988	0.078285	6.52207	7.21488	1.187709
67.099998	-0.250845	0.08501	1.419963	-0.40319	0.078571	6.0094	6.687	-1.660025
67.199997	-0.200157	0.034232	1.41479	-0.391089	0.078943	5.53745	6.3456	-3.720967
67.300003	-0.069626	-0.035337	1.412608	-0.37223	0.079751	4.92485	5.89534	-4.762138
67.400002	-0.03942	-0.021261	1.415087	-0.350791	0.080181	4.56203	5.567	-5.103145
67.5	0.005598	0.039462	1.422951	-0.330047	0.080659	4.54433	5.72223	-4.738332
67.599998	0.062211	0.121683	1.435271	-0.314124	0.080918	4.45343	5.41798	-4.051716
67.699997	0.077061	0.183916	1.450403	-0.30417	0.081518	6.48809	7.07207	-2.953224
67.800003	0.033012	0.270089	1.465827	-0.302207	0.081575	6.10915	8.00033	-1.439421
67.900002	-0.057094	0.337921	1.47863	-0.308282	0.081915	6.24261	6.81814	0.383068
68.0	-0.142543	0.418734	1.487291	-0.321135	0.082007	6.469	7.14904	2.265718
68.099998	-0.235856	0.494302	1.491403	-0.338819	0.082506	6.96205	6.98064	3.719393
68.199997	-0.228812	0.567453	1.491199	-0.357854	0.082809	7.50179	8.3034	4.570735
68.300003	-0.15605	0.620297	1.487813	-0.374745	0.083099	6.74338	7.89552	4.343698
68.400002	-0.27099	0.725491	1.482525	-0.388566	0.083283	6.70038	7.30288	3.207939
68.5	-0.239248	0.726199	1.476738	-0.395031	0.083548	6.47443	7.22922	1.444853
68.599998	-0.165709	0.691789	1.470356	-0.394691	0.08359	5.99399	6.91234	-0.637236
68.699997	-0.073399	0.671061	1.464287	-0.387651	0.083641	5.67468	6.37761	-2.237942
68.800003	-0.054687	0.710634	1.459783	-0.374513	0.083741	5.46231	6.28683	-3.210091
68.900002	-0.03828	0.764267	1.459054	-0.357886	0.083725	5.05639	5.875	-3.597302
69.0	-0.067816	0.876581	1.463168	-0.340866	0.083722	4.96812	5.80391	-3.702727
69.099998	-0.054318	0.970603	1.471525	-0.325091	0.083656	4.95507	5.79792	-3.595069
69.199997	-0.051255	1.059694	1.483009	-0.313551	0.083626	6.23543	6.64782	-3.184691
69.300003	0.031964	1.171341	1.49578	-0.306726	0.083618	6.0291	7.65498	-2.45646
69.400002	0.066412	1.252675	1.507087	-0.306756	0.083887	5.97262	6.83933	-1.2318
69.5	0.020529	1.308303	1.516007	-0.312402	0.084274	6.37249	6.97551	0.359235
69.599998	-0.151029	1.389368	1.521752	-0.323225	0.08468	6.82167	7.35983	1.772561
69.699997	-0.306597	1.466956	1.523763	-0.337924	0.084965	7.02572	8.13276	2.875478
69.800003	-0.31313	1.555125	1.523176	-0.352395	0.084856	6.62707	7.58036	3.47038
69.900002	-0.336417	1.612605	1.520941	-0.365666	0.084882	6.65405	7.43616	3.131469
70.0	-0.363198	1.654139	1.517648	-0.375344	0.085212	6.53652	7.38263	2.002569
70.099998	-0.127735	1.594074	1.5134	-0.380606	0.085427	6.30908	7.07271	0.616845
70.199997	-0.060916	1.527355	1.508496	-0.381948	0.085699	6.05327	6.87209	-0.857959
70.300003	0.023491	1.486867	1.503297	-0.377662	0.085998	5.78398	6.71033	-1.788502
70.400002	0.076538	1.482262	1.498669	-0.370382	0.086062	5.48963	6.49109	-2.232057
70.5	0.076234	1.46926	1.495577	-0.361786	0.085831	5.37578	6.28908	-2.336805
70.599998	0.010249	1.468237	1.494036	-0.353482	0.085669	5.16017	6.18342	-2.179042
70.699997	0.031275	1.474853	1.493612	-0.346654	0.085314	5.85097	6.19915	-1.745448
70.800003	-0.027537	1.509322	1.493434	-0.342562	0.084827	5.99153	7.2365	-1.231493
70.900002	-0.095906	1.530444	1.493064	-0.340716	0.084544	5.75893	6.97572	-0.666439
71.0	-0.051473	1.529386	1.49272	-0.340869	0.084416	6.20469	6.7523	-0.182762
71.099998	-0.020058	1.511196	1.4924	-0.341797	0.084322	6.4154	7.17752	-0.007484
71.199997	0.091623	1.450158	1.492617	-0.342262	0.08437	6.48713	7.59353	0.052271
71.300003	0.15198	1.364663	1.4941	-0.341215	0.084485	6.12912	7.2259	-0.224728
71.400002	0.21123	1.285667	1.496964	-0.338678	0.084636	6.03655	6.89607	-0.576642
71.5	0.209384	1.218471	1.501038	-0.335078	0.08508	6.02017	6.91127	-0.921197
71.599998	0.183003	1.153845	1.506305	-0.331085	0.08566	5.89826	6.73571	-1.251338
71.699997	0.032401	1.123059	1.511895	-0.329209	0.08612	5.89721	6.67297	-1.450515
71.800003	-0.076669	1.056627	1.516836	-0.329532	0.086414	6.06483	6.77489	-1.225691
71.900002	-0.1863	1.023829	1.519447	-0.333979	0.086573	6.22799	6.90892	-0.621554
72.0	-0.321951	1.004122	1.51838	-0.342786	0.086382	6.22746	7.1014	0.416089
72.099998	-0.325771	0.979635	1.513311	-0.35494	0.086288	6.25593	7.07528	1.566474
72.199997	-0.333486	0.97937	1.504236	-0.369352	0.085924	6.30733	7.03695	2.473966
72.300003	-0.26175	1.00342	1.492985	-0.381839	0.085861	6.34079	7.17955	2.772124
72.400002	-0.120209	0.986444	1.480589	-0.390919	0.085549	6.22799	7.15311	2.23647
72.5	0.032731	0.915375	1.469238	-0.393985	0.085203	6.11432	7.00794	1.04418
72.599998	0.132642	0.81345	1.460186	-0.39017	0.084951	5.93417	6.86042	-0.404892
72.699997	0.131205	0.761273	1.453979	-0.380567	0.084953	5.77776	6.58133	-1.780318
72.800003	0.165325	0.728476	1.451231	-0.364795	0.084989	5.5639	6.4048	-3.081793
72.900002	0.031622	0.714354	1.453398	-0.346663	0.085185	5.47799	6.2697	-3.773268
73.0	-0.016147	0.722384	1.459981	-0.328891	0.085356	5.31343	6.10034	-4.07927
73.099998	-0.115594	0.723615	1.469149	-0.314781	0.085674	5.84905	6.23298	-3.817473
73.199997	-0.183527	0.722212	1.479214	-0.305951	0.085823	6.27738	7.34538	-2.918737
73.300003	-0.255013	0.713644	1.487844	-0.304576	0.085942	6.01045	7.15364	-1.368746
73.400002	-0.3162	0.753677	1.493325	-0.310711	0.085724	6.32861	7.07175	0.498227
73.5	-0.335029	0.775306	1.495513	-0.322197	0.085394	6.469	7.22451	2.323009
73.599998	-0.323253	0.809508	1.494371	-0.337458	0.085042	6.88709	7.57329	3.491523
73.699997	-0.240931	0.822457	1.491543	-0.351841	0.084846	6.87991	7.88953	3.810757
73.800003	-0.165537	0.847875	1.489034	-0.363305	0.084786	6.59721	7.53957	2.965006
73.900002	-0.031617	0.775763	1.487118	-0.370798	0.08467	6.52733	7.36411	1.457684
74.0	0.045901	0.667165	1.484864	-0.372937	0.084492	6.39596	7.17206	-0.248091
74.099998	0.004983	0.599929	1.482542	-0.371157	0.084178	5.9396	6.77617	-1.750164
74.199997	-0.031756	0.566258	1.479986	-0.365862	0.083985	5.7049	6.37226	-2.436744
74.300003	-0.056003	0.565065	1.477208	-0.359568	0.083852	5.48823	6.21414	-2.445211
74.400002	-0.093548	0.569008	1.4743	-0.355191	0.083857	5.43017	6.19102	-1.894087
74.5	-0.10659	0.567055	1.470973	-0.354057	0.083983	5.26369	6.07636	-0.994434
74.599998	-0.077701	0.555246	1.466201	-0.355956	0.084168	6.25785	6.75647	0.237667
74.699997	-0.11967	0.557666	1.459804	-0.360502	0.084222	6.08822	7.49161	1.150148
74.800003	-0.145806	0.586055	1.452516	-0.365469	0.08394	5.78082	6.70359	1.5965
74.900002	-0.173829	0.615502	1.44583	-0.368035	0.083588	6.20601	6.71836	1.319234
75.0	-0.225786	0.624533	1.441186	-0.366683	0.083119	6.47206	7.24089	0.341851
75.099998	-0.305438	0.605382	1.439958	-0.359818	0.082764	6.20995	7.1894	-1.08586
75.199997	-0.14015	0.593822	1.442942	-0.347924	0.082415	5.84624	6.43435	-2.329626
75.300003	-0.004156	0.576206	1.451098	-0.331862	0.082378	5.72408	6.56132	-3.382926
75.400002	0.065201	0.579549	1.464324	-0.314927	0.081981	5.5822	6.42332	-4.092616
75.5	0.107549	0.567517	1.481298	-0.3005	0.081822	5.4617	6.44752	-4.285842
75.599998	0.095782	0.567162	1.499614	-0.29241	0.081278	5.67591	6.42247	-3.734642
75.699997	0.087607	0.597798	1.516019	-0.293145	0.080922	6.55001	7.22708	-2.196737
75.800003	-0.030188	0.631819	1.52706	-0.304928	0.080639	6.28237	7.42749	0.428973
75.900002	-0.122653	0.634793	1.530856	-0.326669	0.080771	6.56481	7.09658	3.461761
76.0	-0.188804	0.664484	1.526014	-0.354828	0.080712	6.95846	7.41528	6.255209
76.099998	-0.181515	0.655121	1.514801	-0.384551	0.080949	7.2592	8.01296	7.85112
76.199997	-0.258894	0.712859	1.500728	-0.410289	0.081174	7.0428	8.0135	7.459552
76.300003	-0.344316	0.741326	1.486446	-0.426874	0.081217	6.77236	7.48048	5.107689
76.400002	-0.319872	0.715649	1.473866	-0.431339	0.081112	6.62541	7.58882	1.449715
76.5	-0.222619	0.65537	1.463948	-0.423617	0.080855	6.17343	6.97369	-2.386835
76.599998	-0.079044	0.633877	1.457842	-0.403511	0.08077	5.40687	6.05506	-5.434009
76.699997	0.054546	0.591394	1.457726	-0.374274	0.080966	4.77203	5.69397	-7.365169
76.800003	0.132877	0.490127	1.465149	-0.340805	0.081013	4.03517	4.9659	-8.027498
76.900002	0.123399	0.42204	1.480557	-0.309596	0.081035	4.12336	5.13044	-7.35969
77.0	0.117864	0.418435	1.50189	-0.285081	0.081355	3.97982	4.98088	-6.014667
77.099998	0.055473	0.460941	1.526663	-0.271159	0.081584	6.6227	6.83248	-4.181055
77.199997	-0.066321	0.475366	1.551145	-0.269151	0.081663	7.17583	9.0441	-1.613732
77.300003	-0.098357	0.475746	1.572165	-0.277765	0.081611	6.94848	7.74469	1.305143
77.400002	-0.299573	0.508829	1.5872	-0.297128	0.081277	7.74358	8.35853	3.883717
77.5	-0.342306	0.55627	1.595906	-0.322078	0.080807	7.03886	7.19561	5.93418
77.599998	-0.354833	0.607823	1.599705	-0.348698	0.080602	9.18325	9.12022	6.789045
77.699997	-0.264976	0.643625	1.600286	-0.373233	0.080559	9.10548	10.27019	6.325872
77.800003	-0.083274	0.676286	1.598881	-0.391265	0.080761	8.37554	8.66042	4.4335
77.900002	-0.034405	0.643676	1.595869	-0.401938	0.080984	8.05378	8.63591	1.78855
78.0	-0.037158	0.619212	1.590551	-0.405246	0.08068	6.90679	7.51313	-0.97043
78.099998	-0.071609	0.513054	1.583216	-0.401406	0.080362	5.94521	6.50618	-2.971676
78.199997	-0.08664	0.41101	1.574821	-0.391749	0.080248	5.0585	6.00763	-3.553387
78.300003	-0.222978	0.417273	1.566453	-0.380041	0.08009	4.58935	5.6854	-3.403888
78.400002	-0.280392	0.436492	1.559946	-0.367364	0.079953	4.45492	5.19488	-2.709672
78.5	-0.220612	0.495696	1.556699	-0.354365	0.079851	4.42217	5.44774	-2.250993
78.599998	-0.217958	0.498261	1.557231	-0.343873	0.079953	4.90988	5.61218	-1.693149
78.699997	-0.140515	0.522663	1.560979	-0.333695	0.079658	6.52636	7.22601	-1.519028
78.800003	-0.07274	0.553387	1.567853	-0.325487	0.079385	5.66198	7.76845	-1.644005
78.900002	-0.012099	0.548401	1.577221	-0.318297	0.079222	6.02823	6.65852	-1.859433
79.0	0.065154	0.511191	1.588532	-0.312624	0.079099	7.06697	7.71086	-2.03769
79.099998	0.112525	0.461978	1.600764	-0.308869	0.079263	6.93219	8.02431	-1.91151
79.199997	0.186399	0.408837	1.612357	-0.308366	0.07977	6.63863	7.34998	-1.456197
79.300003	0.19565	0.362827	1.622205	-0.311634	0.080401	6.70948	7.58464	-0.647827
79.400002	0.107072	0.305632	1.628949	-0.319791	0.081172	6.66736	7.53754	0.526593
79.5	-0.040132	0.264231	1.631383	-0.332676	0.081677	6.68934	7.41871	1.858459
79.599998	-0.178273	0.212402	1.629417	-0.348803	0.082166	6.76317	7.55145	2.957856
79.699997	-0.299142	0.166138	1.623887	-0.365776	0.082531	6.81423	7.61836	3.499237
79.800003	-0.455164	0.137619	1.615867	-0.381549	0.082777	6.96459	7.53572	3.355326
79.900002	-0.341221	0.088734	1.607393	-0.392082	0.083037	6.85188	7.58154	2.20699
80.0	-0.286422	0.044472	1.599115	-0.397006	0.083026	6.75283	7.46678	0.585023
80.099998	-0.187121	0.029112	1.591635	-0.39509	0.08294	6.49518	7.26594	-1.044105
80.199997	-0.053277	0.007229	1.585891	-0.386378	0.082572	6.01824	6.94007	-2.348864
80.300003	-0.013556	0.008137	1.582569	-0.373129	0.082114	5.55059	6.46625	-3.217617
80.400002	0.090057	0.020762	1.582116	-0.357312	0.081467	5.32525	6.22752	-3.535185
80.5	0.152206	0.047107	1.58458	-0.342557	0.081231	5.11052	6.15333	-3.407312
80.599998	0.20069	0.073441	1.588268	-0.330999	0.081117	5.75096	6.52481	-2.835575
80.699997	0.167061	0.066532	1.59196	-0.324412	0.081115	6.57672	7.56537	-1.788205
80.800003	0.06666	0.085705	1.594608	-0.323214	0.081112	6.13034	7.06597	-0.524573
80.900002	-0.053753	0.081234	1.595673	-0.326222	0.081082	6.59099	7.08127	0.685497
81.0	-0.187169	0.121568	1.595641	-0.33118	0.081225	6.9258	7.44793	1.455016
81.099998	-0.239983	0.170483	1.596246	-0.336348	0.081287	7.28276	8.18361	1.589148
81.199997	-0.26036	0.247497	1.598324	-0.33977	0.081547	7.03632	7.88921	0.964881
81.300003	-0.257062	0.283781	1.601715	-0.341193	0.081808	6.88052	7.45789	-0.09061
81.400002	-0.187491	0.294728	1.606092	-0.340177	0.081938	6.74259	7.46678	-1.066811
81.5	-0.133408	0.322723	1.609721	-0.338288	0.081572	6.43572	7.32386	-1.638736
81.599998	-0.08669	0.351782	1.611799	-0.337254	0.081175	6.12369	7.00934	-1.61696
81.699997	-0.062037	0.435035	1.611531	-0.339011	0.080575	6.07184	6.87873	-1.072563
81.800003	-0.023555	0.487485	1.607827	-0.34529	0.079927	6.15364	6.98717	0.062458
81.900002	-0.012187	0.568945	1.599809	-0.35597	0.079582	6.43388	7.0574	1.432732
82.0	-0.036258	0.623624	1.588095	-0.369472	0.079453	6.84172	7.56066	2.623079
82.099998	-0.173777	0.651415	1.574217	-0.382772	0.079437	6.44422	7.4216	3.043677
82.199997	-0.190675	0.67613	1.560431	-0.391428	0.079294	6.7016	7.28403	2.458214
82.300003	-0.202474	0.721307	1.549757	-0.392412	0.079074	6.85985	7.89242	0.855829
82.400002	-0.277486	0.699226	1.543579	-0.386132	0.078714	6.47653	7.39216	-1.30962
82.5	-0.265602	0.679823	1.542733	-0.371787	0.078519	6.25671	6.93804	-3.24616
82.599998	-0.214154	0.684576	1.547402	-0.3525	0.077988	5.88986	6.81182	-4.674767
82.699997	-0.09908	0.650395	1.5571	-0.331016	0.077429	5.54481	6.49837	-5.349051
82.800003	0.042075	0.615414	1.570405	-0.313082	0.077054	5.32385	6.37686	-5.124221
82.900002	0.179436	0.635048	1.584897	-0.301991	0.077102	5.38708	6.23726	-3.932072
83.0	0.267522	0.619284	1.596951	-0.301203	0.076832	6.90881	7.69373	-1.676621
83.099998	0.195974	0.5761	1.604245	-0.310533	0.076818	6.49326	8.01403	1.269208
83.199997	0.046204	0.567306	1.605409	-0.327739	0.076435	6.85854	7.50167	3.979669
83.300003	-0.208907	0.499701	1.601685	-0.349054	0.076087	7.12915	7.65519	5.935326
83.400002	-0.397422	0.481012	1.596017	-0.368476	0.075906	7.87337	8.15973	6.16714
83.5	-0.457613	0.426769	1.592247	-0.381992	0.075818	8.01674	9.02655	4.670074
83.599998	-0.400386	0.378735	1.591239	-0.387468	0.075856	7.40431	7.90559	1.810896
83.699997	-0.219245	0.326399	1.591484	-0.384907	0.075732	7.28083	7.92561	-1.51707
83.800003	-0.056351	0.273965	1.591657	-0.375809	0.075524	6.41488	7.43541	-3.972052
83.900002	0.036568	0.246854	1.591558	-0.362036	0.074915	5.56547	6.49955	-5.061244
84.0	0.098246	0.240499	1.591519	-0.347072	0.074247	4.91487	6.02166	-4.824395
84.099998	0.134421	0.247419	1.59198	-0.335319	0.073509	4.76363	5.84406	-3.605585
84.199997	0.145046	0.25486	1.592534	-0.328996	0.072903	4.68595	5.77126	-1.861162
84.300003	0.062073	0.261769	1.592918	-0.328259	0.072417	5.68353	6.19926	0.008298
84.400002	-0.016267	0.256139	1.592893	-0.332014	0.071941	7.52228	8.46591	1.480335
84.5	-0.135325	0.282905	1.593377	-0.338058	0.071549	6.4838	7.94252	2.099768
84.599998	-0.223859	0.289737	1.595251	-0.343921	0.071175	6.63715	6.95891	1.854803
84.699997	-0.220642	0.340082	1.598841	-0.348362	0.070889	7.38549	7.94488	0.691862
84.800003	-0.224715	0.340327	1.603424	-0.350376	0.070481	7.51457	8.62724	-0.695425
84.900002	-0.124839	0.291252	1.607911	-0.349803	0.07025	6.64608	7.33242	-1.884528
85.0	0.012089	0.251276	1.611177	-0.346958	0.070221	6.45078	7.23243	-2.357351
85.099998	0.154548	0.22753	1.612842	-0.344059	0.070394	5.94179	7.11853	-2.119938
85.199997	0.172194	0.216884	1.613269	-0.342897	0.070418	5.81988	6.84993	-1.3643
85.300003	0.122742	0.207281	1.612265	-0.34544	0.070263	5.72022	6.81022	-0.295828
85.400002	-0.059206	0.210667	1.609395	-0.351556	0.069999	6.10687	6.89029	0.968927
85.5	-0.268195	0.225217	1.604314	-0.360937	0.069608	7.028	7.55563	1.972881
85.599998	-0.410421	0.23521	1.59755	-0.370969	0.069234	6.29963	7.581	2.452585
85.699997	-0.493992	0.246406	1.589511	-0.37977	0.068964	6.81186	7.15878	2.234207
85.800003	-0.390267	0.232391	1.580673	-0.385087	0.068816	6.96197	7.8709	1.403039
85.900002	-0.272766	0.192479	1.571113	-0.385665	0.068535	6.46068	7.62511	0.177477
86.0	-0.099664	0.174164	1.561524	-0.380169	0.068459	6.22431	7.11553	-0.904466
86.099998	0.05564	0.159711	1.553746	-0.368471	0.068355	5.98864	7.08995	-1.803524
86.199997	0.135609	0.188469	1.55016	-0.351703	0.06832	5.63168	6.84747	-2.571519
86.300003	0.1487	0.228335	1.55252	-0.332093	0.067994	5.57283	6.45983	-3.366848
86.400002	0.092061	0.274584	1.562087	-0.311807	0.067879	5.43569	6.3759	-4.123159
86.5	0.043613	0.283075	1.577693	-0.294144	0.067765	6.19094	6.7295	-4.563943
86.599998	-0.068553	0.294963	1.59623	-0.282621	0.067993	6.54983	7.5719	-4.422109
86.699997	-0.105397	0.311428	1.614273	-0.279431	0.068177	6.34394	7.40094	-3.365949
86.800003	-0.119393	0.35019	1.627827	-0.286963	0.068244	6.84759	7.53497	-1.157331
86.900002	-0.16584	0.395584	1.633958	-0.305676	0.068281	7.16357	8.13939	1.978191
87.0	-0.235211	0.454133	1.631395	-0.333383	0.068093	7.48865	8.61664	5.219851
87.099998	-0.327087	0.476419	1.620785	-0.366166	0.067835	7.50984	8.70453	7.606928
87.199997	-0.209114	0.495088	1.605796	-0.396477	0.067772	7.4763	8.60401	8.415236
87.300003	-0.188175	0.568326	1.590494	-0.419497	0.067629	7.4749	8.56857	6.878324
87.400002	-0.170606	0.646513	1.577155	-0.431637	0.067571	7.21384	8.05525	3.413303
87.5	-0.145817	0.599524	1.566397	-0.431822	0.067527	6.81895	7.69865	-0.692881
87.599998	-0.040544	0.584231	1.557862	-0.419151	0.067691	6.12185	7.10579	-4.298698
87.699997	0.003567	0.560837	1.552278	-0.396389	0.067753	5.22069	6.08514	-6.650171
87.800003	0.010139	0.532576	1.551197	-0.367034	0.067669	4.20209	5.25987	-7.544758
87.900002	-0.047412	0.543938	1.556031	-0.336733	0.06742	3.86632	4.71475	-7.072732
88.0	-0.041409	0.527958	1.567145	-0.310988	0.067053	3.69388	4.90198	-5.750445
88.099998	-0.013533	0.52235	1.583428	-0.293175	0.067047	4.95113	5.21094	-4.110693
88.199997	-0.030763	0.54784	1.60228	-0.285108	0.066987	7.34914	8.51676	-2.254767
88.300003	-0.048732	0.579553	1.620877	-0.286782	0.067023	6.45096	8.40167	-0.129458
88.400002	-0.083331	0.578294	1.635654	-0.298083	0.066852	7.51624	8.27813	2.025051
88.5	-0.146958	0.631103	1.644384	-0.317096	0.066618	6.79373	7.77777	3.951001
88.599998	-0.216523	0.662572	1.646333	-0.340185	0.06647	8.00745	8.33262	5.400017
88.699997	-0.211566	0.673599	1.641758	-0.363346	0.066589	9.58067	10.81948	5.889327
88.800003	-0.19011	0.699774	1.633486	-0.381878	0.066856	8.1227	8.84905	5.135671
88.900002	-0.186182	0.712198	1.624892	-0.391948	0.067222	8.05177	8.75452	3.0981
89.0	-0.127932	0.678303	1.618908	-0.39176	0.067591	7.16155	8.12494	0.057842
89.099998	-0.146673	0.583681	1.616619	-0.382972	0.067936	6.3583	7.04584	-2.989791
89.199997	-0.099931	0.548696	1.618531	-0.367637	0.068376	5.66811	6.51518	-5.0505
89.300003	-0.09564	0.548082	1.624164	-0.349761	0.068825	5.07312	6.10184	-5.936752
89.400002	-0.073821	0.596353	1.632352	-0.333414	0.06907	4.72641	5.47943	-5.468178
89.5	-0.062386	0.67953	1.640055	-0.323904	0.069386	4.69514	5.8098	-4.022341
89.599998	-0.021908	0.745303	1.644501	-0.323397	0.069878	5.02539	5.80113	-1.404884
89.699997	0.006366	0.837082	1.644181	-0.331372	0.070121	7.47665	8.15727	1.672943
89.800003	-0.16614	0.925886	1.639055	-0.345738	0.070076	6.76431	9.00417	4.259261
89.900002	-0.223261	0.99209	1.633947	-0.359551	0.070272	6.6452	7.53176	5.297541
90.0	-0.229981	1.062366	1.634468	-0.368519	0.070423	7.19448	7.48069	4.301307
90.099998	-0.126074	1.090505	1.6431	-0.370699	0.070886	7.92986	8.99229	1.616578
90.199997	-0.06932	1.092879	1.657193	-0.366908	0.07165	7.51921	8.85462	-1.851776
90.300003	-0.034065	0.974546	1.671752	-0.359409	0.072152	6.83822	7.57511	-4.593861
90.400002	0.067467	0.894704	1.682792	-0.349806	0.072989	6.42486	7.45457	-5.690037
90.5	0.032934	0.884927	1.688408	-0.343115	0.073661	5.4899	6.6294	-4.643949
90.599998	-0.01943	0.888532	1.688185	-0.342507	0.074366	5.29425	6.08022	-1.900244
90.699997	-0.141273	0.87247	1.682693	-0.349666	0.074864	5.43499	6.52428	1.591903
90.800003	-0.261672	0.899864	1.6723	-0.361551	0.075142	6.03085	6.7113	4.532901
90.900002	-0.441497	0.89347	1.662481	-0.373298	0.075638	8.07278	8.35511	5.803101
91.0	-0.382194	0.878978	1.659061	-0.379919	0.076105	6.42074	8.73847	4.877711
91.099998	-0.316	0.836425	1.664288	-0.378135	0.076893	6.73952	7.04017	1.90249
91.199997	-0.174515	0.806924	1.675459	-0.369469	0.077608	8.28227	9.22374	-2.095592
91.300003	-0.043071	0.712153	1.688019	-0.355258	0.078445	7.16541	8.18168	-5.466691
91.400002	0.153973	0.641345	1.699582	-0.336368	0.079521	6.4711	7.16713	-7.18336
91.5	0.181814	0.606302	1.710534	-0.316807	0.080477	5.79738	6.79416	-6.960112
91.599998	0.173734	0.620713	1.721689	-0.302205	0.081211	5.45268	6.31648	-5.358372
91.699997	0.079637	0.570993	1.733393	-0.295448	0.082037	5.48596	6.65799	-2.893736
91.800003	-0.064729	0.553459	1.745156	-0.298059	0.082364	5.8945	6.58572	-0.254073
91.900002	-0.253469	0.547146	1.756277	-0.308745	0.082972	8.91247	9.26763	2.219162
92.0	-0.508964	0.529952	1.765512	-0.327365	0.083353	7.92443	9.6375	4.013238
92.099998	-0.565282	0.598091	1.77055	-0.349495	0.083674	7.45747	7.43316	5.22499
92.199997	-0.524425	0.629456	1.769961	-0.374134	0.084115	9.43897	9.34	5.602413
92.300003	-0.3798	0.701973	1.762261	-0.397513	0.084724	9.80942	11.17222	5.184072
92.400002	-0.284422	0.769358	1.747692	-0.415606	0.085083	9.12528	9.63814	3.855088
92.5	-0.117764	0.722521	1.73016	-0.424646	0.085468	8.70868	9.24387	1.910792
92.599998	-0.012568	0.70615	1.713751	-0.420958	0.085316	7.10594	8.02485	-0.80998
92.699997	-0.028917	0.648188	1.704615	-0.404956	0.085087	5.96981	6.68432	-3.687538
92.800003	-0.060702	0.670025	1.70713	-0.378146	0.085087	5.31816	6.07433	-6.209631
92.900002	-0.004794	0.664659	1.723427	-0.345166	0.085519	4.64286	5.44175	-8.156466
93.0	-0.005264	0.712164	1.75082	-0.312246	0.085893	4.28537	5.05496	-9.165848
93.099998	0.176387	0.771853	1.784408	-0.28504	0.086187	4.38179	5.55801	-9.257439
93.199997	0.210218	0.869057	1.818063	-0.26905	0.086718	5.15816	5.73069	-7.5381
93.300003	0.170976	1.049039	1.847546	-0.26769	0.08723	7.77581	8.76105	-3.917009
93.400002	-0.013316	1.260988	1.870877	-0.282096	0.087012	7.50459	9.68899	0.602971
93.5	-0.23857	1.422815	1.884902	-0.307602	0.086947	8.96764	9.33283	5.264555
93.599998	-0.566651	1.526477	1.889895	-0.339562	0.086832	9.92677	9.7741	8.98818
93.699997	-0.612732	1.710902	1.892541	-0.370033	0.086861	12.24632	11.86047	10.349748
93.800003	-0.552648	1.880631	1.897172	-0.393073	0.087131	13.64001	14.54934	9.320359
93.900002	-0.376523	2.066874	1.904005	-0.407178	0.087143	15.60093	14.61271	5.982143
94.0	-0.175566	2.165672	1.910401	-0.411548	0.086758	18.46441	16.9802	1.543216
94.099998	-0.181975	2.243308	1.912459	-0.408834	0.086413	15.33768	14.46177	-3.560362
94.199997	-0.128641	2.063509	1.909507	-0.398395	0.085808	8.08128	8.97794	-6.579171
94.300003	0.014918	1.839178	1.902864	-0.384694	0.085541	4.50545	5.96546	-7.111292
94.400002	0.10964	1.672223	1.896364	-0.368598	0.085408	4.24693	5.37291	-6.101625
94.5	0.180313	1.549526	1.894631	-0.351008	0.085286	3.80878	5.11556	-4.931526
94.599998	0.164271	1.434171	1.90076	-0.333562	0.085284	4.09174	5.0995	-4.065546
94.699997	0.142951	1.319863	1.914827	-0.318585	0.085333	3.93813	5.28888	-3.600913
94.800003	0.051696	1.24985	1.934418	-0.308487	0.085436	6.5571	6.05249	-3.351827
94.900002	-0.030872	1.199383	1.954951	-0.30441	0.085658	6.82465	8.89637	-2.916139
95.0	-0.130405	1.195826	1.97163	-0.308088	0.085847	7.3452	8.96553	-1.926151
95.099998	-0.212969	1.181399	1.981255	-0.318682	0.08597	11.66008	11.25626	-0.081583
95.199997	-0.326597	1.204174	1.982693	-0.334815	0.0859	11.03532	12.4225	2.174632
95.300003	-0.419418	1.239634	1.977707	-0.352862	0.085584	12.43759	12.43792	4.136349
95.400002	-0.403639	1.261145	1.970579	-0.368828	0.085014	13.77304	13.77716	4.937441
95.5	-0.314309	1.297813	1.965702	-0.378975	0.084459	13.53781	13.13334	4.152888
95.599998	-0.172441	1.260838	1.965878	-0.382311	0.083834	12.30149	12.97918	1.898506
95.699997	0.008981	1.2401	1.970029	-0.379212	0.083082	11.24576	11.54413	-1.237158
95.800003	0.098739	1.067902	1.975255	-0.371197	0.082136	9.93991	10.60387	-4.098159
95.900002	0.168086	0.888911	1.978489	-0.359794	0.081808	9.02194	9.36944	-5.472724
96.0	0.109773	0.813583	1.978817	-0.348437	0.081212	7.48103	8.4703	-5.247834
96.099998	-0.009911	0.777501	1.9765	-0.340499	0.080764	6.30436	7.43701	-3.770274
96.199997	-0.173462	0.775779	1.971526	-0.33811	0.080017	6.59292	7.35191	-1.552801
96.300003	-0.33732	0.761272	1.965324	-0.340629	0.079347	6.41453	7.55574	0.667255
96.400002	-0.412226	0.736682	1.958762	-0.346725	0.078451	9.47462	9.05492	2.276993
96.5	-0.448748	0.744841	1.953907	-0.352883	0.077831	9.381	11.50698	2.668336
96.599998	-0.294956	0.740076	1.952331	-0.357394	0.077469	9.66124	9.67283	2.001361
96.699997	-0.121306	0.788348	1.95326	-0.358723	0.077053	11.66578	12.20325	0.300581
96.800003	0.083706	0.781784	1.95455	-0.357008	0.076718	10.40529	12.33151	-1.592939
96.900002	0.06081	0.775841	1.953859	-0.354025	0.076364	10.76278	11.64369	-3.174274
97.0	0.091068	0.682318	1.949549	-0.350466	0.076096	9.27319	10.58032	-3.414763
97.099998	0.052942	0.622086	1.941338	-0.348646	0.076172	8.27955	8.66353	-2.647839
97.199997	-0.048263	0.570585	1.929873	-0.35036	0.076017	7.59628	8.41152	-1.11062
97.300003	-0.22876	0.525916	1.916	-0.355433	0.075721	7.53253	8.12772	0.6177
97.400002	-0.358504	0.475135	1.901146	-0.362205	0.075339	7.65977	8.41356	1.852472
97.5	-0.416168	0.465569	1.887516	-0.368111	0.074804	9.08473	9.38282	2.151043
97.599998	-0.442176	0.508102	1.877716	-0.369269	0.07439	9.0532	10.21591	1.174332
97.699997	-0.295063	0.510365	1.87272	-0.364752	0.073877	9.15155	9.87762	-0.80674
97.800003	-0.101447	0.493501	1.871933	-0.355242	0.073469	9.10478	10.03874	-2.980078
97.900002	0.096901	0.43401	1.873947	-0.341594	0.073284	8.00018	9.06123	-4.482078
98.0	0.145961	0.412344	1.877279	-0.326243	0.073153	7.80103	8.76833	-4.919318
98.099998	0.256298	0.40486	1.880984	-0.313985	0.072946	6.77499	8.08769	-4.481413
98.199997	0.211752	0.39791	1.883682	-0.307448	0.072786	6.97186	8.00633	-3.1761
98.300003	0.05754	0.365321	1.883838	-0.308734	0.072643	6.83647	7.99851	-1.042394
98.400002	-0.108923	0.299088	1.881082	-0.317523	0.072692	8.85361	9.21956	1.262275
98.5	-0.370712	0.267878	1.875938	-0.332113	0.072859	9.39466	10.33849	3.045673
98.599998	-0.499461	0.237634	1.869304	-0.348811	0.073034	8.52214	8.87817	3.962333
98.699997	-0.487126	0.272572	1.862072	-0.36464	0.073258	10.53972	10.54392	3.862941
98.800003	-0.370291	0.232399	1.854241	-0.377491	0.073528	10.30256	11.28837	2.734471
98.900002	-0.302976	0.213303	1.843328	-0.388059	0.073298	10.03782	10.51213	1.34357
99.0	-0.198288	0.219169	1.828135	-0.394413	0.072806	9.17537	10.0488	-0.168718
99.099998	-0.136514	0.185702	1.808932	-0.396147	0.072227	7.52123	8.4021	-1.103961
99.199997	-0.093846	0.191119	1.787383	-0.392803	0.071638	6.61035	7.49857	-1.519333
99.300003	-0.030541	0.163212	1.767318	-0.38623	0.07109	5.69062	6.79309	-1.424467
99.400002	-0.036018	0.177943	1.752159	-0.375756	0.070761	5.30783	6.25204	-1.701087
99.5	-0.080524	0.24673	1.743153	-0.362354	0.070547	5.25852	6.12079	-2.345186
99.599998	-0.042004	0.259938	1.739586	-0.348049	0.070327	5.44015	6.30064	-2.992616
99.699997	-0.051713	0.313433	1.738693	-0.334026	0.07018	6.59817	7.37171	-3.434947
99.800003	-0.065862	0.354115	1.737794	-0.322428	0.070297	6.40989	7.77124	-3.261343
99.900002	0.015266	0.381003	1.735609	-0.315009	0.070631	6.72507	7.49129	-2.484292
100.0	0.036512	0.39657	1.732332	-0.311311	0.071029	7.40125	8.22975	-1.379485
100.099998	0.028156	0.401653	1.730074	-0.310274	0.0715	7.1168	8.26561	-0.408712
100.199997	-0.065927	0.424252	1.730667	-0.310707	0.072079	7.32015	8.25373	-0.001785
100.300003	-0.097822	0.410569	1.735151	-0.312445	0.072485	7.41938	8.44482	0.066954
100.400002	-0.143345	0.460321	1.742109	-0.314814	0.072899	7.61126	8.64372	-0.407415
100.5	-0.158775	0.526392	1.748229	-0.318713	0.073238	7.65321	8.54663	-0.855846
100.599998	-0.153681	0.551502	1.750225	-0.326536	0.073333	7.50879	8.25747	-0.663912
100.699997	-0.148942	0.586061	1.745715	-0.338916	0.073298	7.35974	8.10781	0.257852
100.800003	-0.113884	0.609228	1.734086	-0.355845	0.073126	7.12941	8.0727	1.763796
100.900002	-0.20763	0.595433	1.716128	-0.376433	0.072686	7.05996	8.07837	3.209975
101.0	-0.094782	0.613709	1.69436	-0.395557	0.072046	7.08291	8.03105	4.179935
101.099998	-0.165568	0.594234	1.672098	-0.411722	0.071782	7.14439	8.15577	3.984849
101.199997	-0.134263	0.597389	1.651368	-0.420754	0.07173	6.87816	7.77284	2.568396
101.300003	-0.015791	0.575229	1.632707	-0.420467	0.071991	6.7284	7.58721	0.542244
101.400002	-0.021269	0.618618	1.614783	-0.412397	0.072291	6.50184	7.28393	-1.43332
101.5	-0.02179	0.670408	1.598365	-0.395847	0.072726	6.0101	6.84158	-2.90911
101.599998	-0.048307	0.73034	1.584977	-0.372993	0.072993	5.43656	6.40855	-3.812269
101.699997	-0.064126	0.791444	1.577664	-0.345771	0.07363	5.41195	6.28844	-4.309927
101.800003	-0.042395	0.83223	1.580902	-0.316629	0.074085	5.14572	6.06405	-4.921001
101.900002	-0.017244	0.803896	1.602865	-0.288041	0.075101	6.28456	7.35437	-5.797156
102.0	0.054284	0.765149	1.644187	-0.265987	0.076352	6.77368	8.0697	-6.646409
102.099998	-0.043694	0.729846	1.68805	-0.255654	0.077068	6.52277	7.50232	-6.038507
102.199997	-0.201232	0.762326	1.726599	-0.258659	0.07735	6.9977	7.81491	-3.801598
102.300003	-0.390701	0.80706	1.754637	-0.276633	0.077327	7.14877	7.98599	0.458556
102.400002	-0.52853	0.822362	1.7709	-0.309775	0.076902	8.17192	9.00481	6.074927
102.5	-0.582586	0.876161	1.773959	-0.352406	0.076688	9.07877	9.7559	11.252916
102.599998	-0.461952	0.990862	1.762402	-0.397434	0.076562	9.75162	10.36279	14.030198
102.699997	-0.228661	1.145435	1.748925	-0.432697	0.076668	9.97555	10.93595	12.762923
102.800003	-0.052911	1.155859	1.746271	-0.448022	0.0781	9.99071	11.20209	7.9363
102.900002	0.146636	1.388678	1.756131	-0.445656	0.078418	10.32306	11.44435	0.505352
103.0	0.162694	1.374482	1.7744	-0.427829	0.079099	9.49958	10.19204	-7.230643
103.099998	0.467888	1.563927	1.795429	-0.398752	0.079221	7.13799	7.73334	-12.774901
103.199997	0.242053	1.446499	1.813974	-0.36517	0.080776	4.87529	5.59526	-15.079948
103.300003	0.279266	1.702066	1.835386	-0.334279	0.081081	3.30583	4.45054	-13.561718
103.400002	-0.055428	1.67865	1.856619	-0.312225	0.083004	3.0727	4.10829	-10.032953
103.5	-0.101277	1.845309	1.880696	-0.302514	0.083802	3.0988	4.36372	-5.715861
103.599998	-0.119897	1.953181	1.903851	-0.30489	0.084228	5.07417	5.2559	-1.252596
103.699997	-0.240051	2.081231	1.923506	-0.318458	0.0846	8.4357	9.35563	2.58237
103.800003	-0.298867	2.296277	1.939974	-0.338473	0.084305	9.84253	11.97298	5.47638
103.900002	-0.323605	2.409423	1.953718	-0.360669	0.08438	8.52231	9.18595	6.976768
104.0	-0.367797	2.509176	1.963946	-0.380988	0.084362	10.20614	11.37787	7.068297
104.099998	-0.319234	2.601191	1.969049	-0.395332	0.084289	16.80038	18.44416	5.569595
104.199997	-0.218704	2.651542	1.97043	-0.401977	0.084569	17.53505	18.10416	2.860349
104.300003	-0.058126	2.575888	1.970348	-0.401411	0.084765	19.24761	18.35777	-0.376017
104.400002	0.027017	2.492285	1.971104	-0.393243	0.085727	12.14035	12.65695	-3.526533
104.5	0.010656	2.273105	1.974579	-0.379609	0.086236	7.06706	7.98149	-5.937153
104.599998	0.055103	1.925663	1.98259	-0.360809	0.08735	5.65507	7.32386	-7.196662
104.699997	0.041538	1.796972	1.995055	-0.339754	0.0884	4.71704	5.97038	-7.588549
104.800003	-0.033532	1.771188	2.01137	-0.320822	0.089408	4.39003	6.07701	-7.471132
104.900002	-0.114453	1.749286	2.029029	-0.307824	0.089952	5.24617	6.09456	-6.451682
105.0	-0.175889	1.815168	2.044709	-0.303982	0.09008	5.25318	6.92669	-4.619847
105.099998	-0.272285	1.863537	2.056094	-0.310798	0.089841	9.46971	8.55658	-2.024545
105.199997	-0.359001	1.928648	2.061696	-0.325055	0.089476	10.56669	11.87535	0.878672
105.300003	-0.382808	2.032414	2.061387	-0.343038	0.089231	12.31104	13.35237	3.456038
105.400002	-0.358632	2.105784	2.058062	-0.360949	0.08913	15.49277	15.15697	4.975657
105.5	-0.270005	2.131006	2.054417	-0.375745	0.088898	17.29098	17.95193	5.053861
105.599998	-0.183982	2.137227	2.052516	-0.385817	0.088735	21.95564	21.04481	3.656089
105.699997	-0.068432	2.110612	2.051935	-0.39035	0.088567	24.17684	23.56528	1.209911
105.800003	0.026837	2.060691	2.050769	-0.389308	0.088455	20.29669	20.03016	-1.615007
105.900002	0.035775	1.882499	2.047336	-0.383934	0.088415	13.28086	13.52794	-3.81201
106.0	-0.003976	1.579714	2.040985	-0.376721	0.088736	8.64904	9.62862	-4.597731
106.099998	-0.094368	1.372792	2.032035	-0.369274	0.089161	6.8158	7.51088	-4.06424
106.199997	-0.200418	1.223407	2.022502	-0.361275	0.089348	5.67836	6.54879	-3.025148
106.300003	-0.341167	1.125741	2.015368	-0.352765	0.089008	5.62739	6.26959	-2.229044
106.400002	-0.390689	1.026408	2.01329	-0.342449	0.088339	5.58623	6.84469	-2.054931
106.5	-0.361624	0.94348	2.017823	-0.331043	0.087485	7.83291	7.81705	-2.586971
106.599998	-0.265142	0.882734	2.028348	-0.319494	0.086523	9.43407	10.34598	-3.512101
106.699997	-0.148918	0.872647	2.042028	-0.310209	0.085048	10.27437	11.4269	-4.455282
106.800003	-0.03857	0.936936	2.054151	-0.304916	0.083847	11.72042	11.99225	-4.605365
106.900002	-0.001214	1.025028	2.060641	-0.307468	0.082533	10.83205	12.06494	-3.419136
107.0	-0.065826	1.133576	2.058003	-0.319873	0.081124	12.29282	12.40023	-0.62624
107.099998	-0.214848	1.221387	2.045186	-0.342157	0.079657	13.24136	13.08912	3.162589
107.199997	-0.355613	1.269688	2.022988	-0.37021	0.078247	14.46113	13.05005	6.587542
107.300003	-0.532869	1.290054	1.99647	-0.398502	0.076592	15.52273	14.01921	8.229092
107.400002	-0.482165	1.287574	1.974685	-0.4159	0.075405	16.69029	14.91706	7.059765
107.5	-0.36597	1.313851	1.963912	-0.419515	0.073985	16.96257	15.73014	3.161702
107.599998	-0.161089	1.317776	1.964255	-0.40917	0.072834	15.42508	15.16821	-2.211756
107.699997	0.055143	1.258062	1.971736	-0.388701	0.072148	11.79119	12.5666	-7.218956
107.800003	0.258496	1.175874	1.982606	-0.362556	0.072125	7.37007	8.55187	-9.700122
107.900002	0.314045	1.157666	1.993812	-0.33693	0.071635	4.76748	6.0785	-9.752722
108.0	0.270389	1.166426	2.00346	-0.319288	0.071305	3.98989	5.02767	-7.54902
108.099998	0.10265	1.12569	2.010238	-0.314202	0.070984	3.95854	5.20152	-3.756976
108.199997	-0.108475	1.083644	2.013643	-0.320307	0.070446	4.49976	5.33245	0.251751
108.300003	-0.3115	1.009985	2.011897	-0.333983	0.069607	7.85927	8.81586	3.629429
108.400002	-0.487078	0.893216	2.009729	-0.348194	0.068871	10.78791	13.97392	5.513578
108.5	-0.4322	0.832536	2.013873	-0.357257	0.068532	9.6221	11.13507	5.228881
108.599998	-0.251361	0.821997	2.026598	-0.359727	0.068533	13.69194	14.77094	3.028741
108.699997	0.020749	0.76164	2.045198	-0.355553	0.069203	17.98721	20.72462	-0.450261
108.800003	0.159735	0.737901	2.063678	-0.347117	0.069853	18.61032	21.00927	-4.389538
108.900002	0.264862	0.664601	2.076814	-0.337159	0.070772	17.85191	19.57175	-6.763681
109.0	0.193962	0.608078	2.083568	-0.330673	0.071598	9.08017	10.15586	-6.585893
109.099998	-0.04374	0.528935	2.083766	-0.33206	0.072244	7.27321	8.23028	-4.371727
109.199997	-0.270175	0.4505	2.078049	-0.341197	0.072552	7.38417	7.8663	-1.054412
109.300003	-0.558029	0.375256	2.066504	-0.356351	0.072586	8.49254	8.5796	2.433474
109.400002	-0.754301	0.366278	2.051104	-0.374353	0.072261	8.80991	8.65357	5.068394
109.5	-0.714123	0.361875	2.035559	-0.390153	0.07234	13.68415	13.04566	6.172522
109.599998	-0.562521	0.376272	2.023092	-0.400989	0.072532	13.88838	15.62683	5.247975
109.699997	-0.248335	0.351553	2.014959	-0.404353	0.072953	15.79027	16.76235	2.473037
109.800003	0.052478	0.277164	2.011219	-0.399007	0.073494	15.88853	17.393	-1.347479
109.900002	0.194438	0.171205	2.011315	-0.385317	0.073805	13.07611	14.5533	-5.167542
110.0	0.275408	0.117453	2.014705	-0.365829	0.074176	9.38608	10.1064	-7.534496
110.099998	0.146019	0.218346	2.020572	-0.344221	0.074523	6.56673	7.05205	-7.984622
110.199997	0.064999	0.328966	2.028121	-0.325981	0.074703	5.15728	6.04874	-7.220051
110.300003	-0.087358	0.482644	2.035159	-0.314828	0.075264	5.23172	5.2558	-5.411572
110.400002	-0.174242	0.595586	2.039363	-0.312331	0.07554	5.04597	5.93077	-2.759511
110.5	-0.302404	0.753933	2.040096	-0.317586	0.07576	7.79324	7.06832	-0.167637
110.599998	-0.302796	0.852139	2.038775	-0.326413	0.076068	12.01486	13.44968	1.884898
110.699997	-0.268641	0.992879	2.03784	-0.335918	0.076472	10.296	11.86015	2.919362
110.800003	-0.200822	1.183413	2.039367	-0.344089	0.076765	15.0506	15.1407	2.760752
110.900002	-0.107194	1.397838	2.042831	-0.349599	0.077017	15.96385	18.24408	1.6126
111.0	-0.022178	1.561341	2.044721	-0.352871	0.077138	20.06583	19.52476	0.085846
111.099998	-0.013302	1.616894	2.041852	-0.35488	0.077442	21.89487	21.26352	-1.275828
111.199997	-0.037768	1.631954	2.033145	-0.356648	0.077494	15.611	15.30524	-1.98026
111.300003	-0.096913	1.533481	2.019224	-0.359358	0.077877	10.3101	11.0475	-1.629779
111.400002	-0.14428	1.43942	2.00191	-0.36435	0.078141	8.96939	9.83459	-0.696794
111.5	-0.256521	1.37362	1.983862	-0.369722	0.078433	8.22578	9.74284	0.209642
111.599998	-0.312027	1.362673	1.966277	-0.374324	0.078613	7.86654	9.2019	0.616705
111.699997	-0.336281	1.373964	1.950454	-0.376832	0.078674	7.84246	9.58087	0.382096
111.800003	-0.265313	1.304164	1.936058	-0.376676	0.078606	9.03157	10.19022	-0.35166
111.900002	-0.138486	1.215686	1.922442	-0.373429	0.078909	9.64128	10.88617	-1.319314
112.0	0.04042	1.109829	1.909143	-0.367617	0.079316	9.3768	10.96111	-2.115433
112.099998	0.154678	1.03364	1.89722	-0.359218	0.079978	8.95757	10.10265	-2.563232
112.199997	0.204468	1.033102	1.887094	-0.349435	0.080818	7.88204	9.47992	-2.874132
112.300003	0.131029	1.028957	1.880094	-0.339009	0.081504	7.86462	8.98019	-2.994492
112.400002	-0.005803	0.990428	1.876591	-0.329626	0.081981	7.55197	8.4961	-3.04775
112.5	-0.185428	0.956663	1.875439	-0.322478	0.082437	8.11578	8.57649	-2.89215
112.599998	-0.283656	0.938375	1.875113	-0.318535	0.082784	8.49429	8.98597	-2.359267
112.699997	-0.358346	0.972165	1.873634	-0.318745	0.08321	8.32019	9.15555	-1.468993
112.800003	-0.267278	1.00515	1.869594	-0.323279	0.083893	8.68669	9.54918	-0.304248
112.900002	-0.232484	1.010586	1.862607	-0.331909	0.084665	8.40207	9.54276	0.931781
113.0	-0.206506	0.996661	1.852977	-0.34368	0.085395	8.44761	9.44566	1.945929
113.099998	-0.191093	0.981576	1.840997	-0.356487	0.086045	8.47318	9.51139	2.452756
113.199997	-0.219585	0.997303	1.827327	-0.368285	0.086373	8.44472	9.46868	2.315802
113.300003	-0.243552	1.036728	1.812412	-0.376848	0.086574	8.43806	9.23851	1.590159
113.400002	-0.258653	1.023054	1.796838	-0.381452	0.0864	8.29689	8.80473	0.38882
113.5	-0.262455	0.916047	1.781151	-0.381738	0.086469	7.95237	8.32074	-0.765278
113.599998	-0.245509	0.791258	1.76637	-0.377133	0.086565	7.39923	7.84682	-1.569987
113.699997	-0.25572	0.735248	1.753054	-0.369131	0.086854	6.74521	7.42267	-2.026826
113.800003	-0.187915	0.754763	1.741255	-0.359796	0.087047	6.19401	7.13502	-2.110556
113.900002	-0.117801	0.773299	1.731091	-0.350699	0.087223	5.95677	7.32108	-2.085439
114.0	-0.094951	0.782396	1.721088	-0.344203	0.08731	6.28956	7.12838	-1.812553
114.099998	-0.132327	0.76194	1.711303	-0.339823	0.087553	6.87956	7.91951	-1.333781
114.199997	-0.192377	0.782744	1.702129	-0.33813	0.087579	6.72866	8.02174	-0.888782
114.300003	-0.250439	0.811809	1.694214	-0.338139	0.087533	7.29213	7.55306	-0.597472
114.400002	-0.291114	0.829814	1.687907	-0.338638	0.087383	7.56843	7.9544	-0.58318
114.5	-0.259884	0.813745	1.683163	-0.33885	0.087533	7.37568	8.30211	-0.678387
114.599998	-0.228176	0.798752	1.678262	-0.339429	0.087502	7.12267	7.92732	-0.772062
114.699997	-0.152126	0.785018	1.672563	-0.339854	0.087673	6.95855	7.64438	-0.636826
114.800003	-0.086658	0.788476	1.665096	-0.342216	0.087876	6.85241	7.89842	-0.31024
114.900002	-0.030502	0.760255	1.655012	-0.346068	0.088215	6.57611	7.57394	0.226954
115.0	0.007035	0.698562	1.642549	-0.351786	0.08878	6.68076	7.5263	0.708103
115.099998	-0.034215	0.662053	1.629178	-0.357846	0.089444	6.86038	7.51174	0.885209
115.199997	-0.157822	0.646387	1.616633	-0.362873	0.089901	6.86668	7.50296	0.716787
115.300003	-0.307023	0.677229	1.60575	-0.366156	0.090164	6.84558	7.49108	0.263154
115.400002	-0.498593	0.733346	1.59559	-0.367314	0.09005	6.85381	7.47181	-0.290635
115.5	-0.56279	0.798176	1.584088	-0.366314	0.08972	6.66762	7.3882	-0.663238
115.599998	-0.567512	0.849636	1.569819	-0.365463	0.088948	6.56726	7.29057	-0.656801
115.699997	-0.435781	0.854339	1.553235	-0.364773	0.087964	6.37109	7.08042	-0.343043
115.800003	-0.184813	0.843723	1.535683	-0.363379	0.087088	6.03156	6.92326	-0.09468
115.900002	0.088054	0.816976	1.519951	-0.360716	0.086468	6.10337	7.106	-0.161007
116.0	0.285539	0.812522	1.508564	-0.35499	0.085968	6.27046	7.2349	-0.701758
116.099998	0.357144	0.796582	1.502768	-0.346309	0.085608	6.20487	7.12902	-1.591606
116.199997	0.312559	0.785435	1.50205	-0.335375	0.085368	6.23675	7.08898	-2.478765
116.300003	0.147546	0.831789	1.50445	-0.3242	0.085137	6.33308	6.95067	-3.073271
116.400002	-0.055562	0.829161	1.507837	-0.315264	0.085129	6.25663	6.68561	-3.031734
116.5	-0.192857	0.830133	1.509607	-0.311436	0.085555	6.21792	6.76921	-2.243823
116.599998	-0.26912	0.810706	1.507922	-0.313912	0.086251	6.30015	7.06447	-0.63654
116.699997	-0.230646	0.78466	1.501849	-0.32341	0.086925	6.37599	7.23854	1.345956
116.800003	-0.299096	0.749901	1.49218	-0.338144	0.087795	6.34315	7.20235	3.043716
116.900002	-0.319521	0.776244	1.480336	-0.355048	0.087978	6.33974	7.28478	3.962415
117.0	-0.471936	0.779041	1.468724	-0.371087	0.087938	6.41426	7.4399	3.720283
117.099998	-0.503148	0.860944	1.45702	-0.382397	0.087258	6.61087	7.6114	2.50628
117.199997	-0.440412	0.90681	1.445117	-0.387933	0.086283	6.45306	7.07218	0.816018
117.300003	-0.336897	0.883066	1.432322	-0.387876	0.08522	6.24279	6.80936	-0.748176
117.400002	-0.168525	0.806235	1.419044	-0.381571	0.084494	5.97945	6.75969	-1.813356
117.5	0.046969	0.740319	1.406968	-0.370194	0.083697	5.42807	6.40234	-2.452556
117.599998	0.18459	0.672788	1.398351	-0.356754	0.083245	5.07119	6.09553	-2.606234
117.699997	0.252537	0.617412	1.393768	-0.343924	0.082865	4.74112	5.97338	-2.594905
117.800003	0.241725	0.59085	1.392516	-0.333454	0.082897	5.65139	6.41165	-2.456042
117.900002	0.127955	0.565273	1.392814	-0.327304	0.0829	6.16993	7.34313	-2.064941
118.0	-0.115616	0.565868	1.391728	-0.326297	0.082775	5.83661	6.65071	-1.271027
118.099998	-0.336332	0.587936	1.387475	-0.330986	0.082522	6.18166	6.70413	-0.109869
118.199997	-0.534515	0.625648	1.379537	-0.338701	0.082241	6.23806	6.70809	1.038418
118.300003	-0.537276	0.638407	1.369953	-0.347628	0.082031	6.53302	7.27226	1.754778
118.400002	-0.424588	0.608504	1.362218	-0.352998	0.082306	6.2688	7.28361	1.597033
118.5	-0.118242	0.554492	1.35981	-0.354064	0.082605	5.95055	6.9542	0.51782
118.599998	0.063221	0.473444	1.363896	-0.348966	0.083104	5.68686	6.70252	-0.910357
118.699997	0.183859	0.447517	1.372633	-0.340683	0.08357	5.73099	6.79234	-2.281906
118.800003	0.160433	0.45239	1.382917	-0.332101	0.083706	5.48088	6.33126	-3.049454
118.900002	0.031176	0.507467	1.390803	-0.327571	0.083678	5.51853	6.16768	-2.857543
119.0	-0.140025	0.595171	1.393113	-0.329841	0.083608	5.59481	6.30835	-1.432592
119.099998	-0.299873	0.697327	1.389152	-0.339445	0.083363	6.14751	6.65959	0.971132
119.199997	-0.350733	0.758602	1.379188	-0.354781	0.083066	6.33098	7.3063	3.264334
119.300003	-0.402286	0.792686	1.366638	-0.371543	0.082882	6.04487	6.92808	4.712129
119.400002	-0.30972	0.801545	1.357079	-0.384064	0.083101	6.0947	6.7827	4.431329
119.5	-0.223743	0.855252	1.353242	-0.391111	0.083111	6.13341	7.19614	2.603821
119.599998	-0.176292	0.884503	1.353135	-0.391029	0.083238	6.20242	7.41689	-0.084069
119.699997	0.002038	0.903247	1.352409	-0.386546	0.083041	5.99933	6.75819	-2.419309
119.800003	0.012726	0.976875	1.348228	-0.378131	0.08273	5.64893	6.45266	-3.582186
119.900002	0.002863	1.057857	1.340209	-0.367767	0.082483	5.26246	6.14434	-3.310912
120.0	-0.028125	1.132954	1.330102	-0.357848	0.082112	5.1325	5.79974	-2.257737
120.099998	0.100279	1.10418	1.321958	-0.34882	0.082245	4.86075	5.907	-1.201183
120.199997	0.172053	1.016593	1.320444	-0.339381	0.083021	5.53894	6.06041	-0.861305
120.300003	0.245227	0.925577	1.32778	-0.329736	0.083975	6.59528	7.42834	-1.35078
120.400002	0.191534	0.807179	1.343139	-0.32004	0.085029	5.62862	7.08095	-2.294453
120.5	0.059236	0.78184	1.361666	-0.312453	0.085573	5.62292	6.4229	-3.120736
120.599998	-0.183137	0.847357	1.377959	-0.30871	0.08578	5.72696	6.76129	-3.144564
120.699997	-0.368631	0.89789	1.388432	-0.311096	0.0856	6.57015	7.33992	-1.939202
120.800003	-0.460285	0.967299	1.391665	-0.320224	0.085566	6.0531	6.53584	0.319186
120.900002	-0.421819	1.028099	1.389065	-0.334383	0.085588	6.0108	6.78602	2.76896
121.0	-0.256193	1.066722	1.38437	-0.350326	0.085594	6.0665	7.01458	4.504559
121.099998	-0.042738	1.03166	1.381883	-0.363888	0.085863	6.2117	7.19871	4.753825
121.199997	0.103389	0.996241	1.383564	-0.37329	0.085946	5.90037	7.20856	3.411099
121.300003	0.087937	0.931851	1.388454	-0.377215	0.085948	5.89135	7.25331	0.86466
121.400002	-0.086151	0.911152	1.392554	-0.377285	0.085634	6.10661	7.09851	-1.630642
121.5	-0.15403	0.905718	1.393611	-0.373669	0.085497	6.01859	6.53916	-3.176222
121.599998	-0.260128	0.882354	1.39126	-0.367151	0.085562	5.69264	6.37772	-3.400345
121.699997	-0.345629	0.855591	1.387159	-0.360277	0.085491	5.50741	6.07315	-2.59325
121.800003	-0.412235	0.813006	1.383386	-0.354946	0.085474	5.31571	6.18224	-1.394437
121.900002	-0.407922	0.790472	1.380692	-0.353179	0.084914	5.16227	5.94501	-0.204931
122.0	-0.341067	0.813299	1.378932	-0.353693	0.084422	6.45297	7.08202	0.667396
122.099998	-0.167022	0.82688	1.377488	-0.355721	0.084143	5.76165	7.42395	0.992321
122.199997	-0.08238	0.836352	1.375248	-0.358521	0.083808	5.52738	6.35652	0.872985
122.300003	0.037048	0.789311	1.372116	-0.360588	0.083698	5.81183	6.65809	0.336881
122.400002	0.070776	0.708969	1.368256	-0.36065	0.083635	6.66675	7.47309	-0.361504
122.5	0.046193	0.627437	1.365119	-0.357388	0.083914	6.12316	6.94125	-0.907028
122.599998	-0.061755	0.584787	1.364158	-0.34973	0.08428	5.72259	6.45683	-1.306022
122.699997	-0.080644	0.592112	1.367096	-0.338854	0.084828	5.62047	6.48638	-1.981122
122.800003	-0.167955	0.555401	1.375051	-0.327382	0.0853	5.53482	6.29004	-2.628689
122.900002	-0.225848	0.492591	1.387047	-0.316857	0.08544	5.42912	6.17721	-3.188389
123.0	-0.251138	0.416941	1.400887	-0.309165	0.085562	5.87208	6.49848	-3.337861
123.099998	-0.199751	0.351014	1.414407	-0.305371	0.085625	6.06772	7.15289	-2.817088
123.199997	-0.155834	0.302233	1.425152	-0.308476	0.085403	5.87006	6.89864	-1.559008
123.300003	-0.109425	0.237982	1.431286	-0.317908	0.085199	6.19883	7.10536	0.346043
123.400002	-0.190191	0.18004	1.432158	-0.333544	0.084799	6.29989	7.16028	2.500909
123.5	-0.152025	0.165471	1.42808	-0.352574	0.084208	6.42363	7.14818	4.164044
123.599998	-0.221514	0.104955	1.420876	-0.371578	0.08365	6.3724	7.18373	4.997463
123.699997	-0.246121	0.07268	1.41276	-0.386883	0.083369	6.31154	7.03824	4.465132
123.800003	-0.197162	-0.014651	1.406071	-0.395263	0.082996	6.27335	7.02133	2.556977
123.900002	-0.083018	-0.062341	1.401192	-0.396218	0.082701	6.11826	6.80925	0.080665
124.0	-0.095391	-0.099729	1.398126	-0.389579	0.082422	5.74054	6.44142	-2.247687
124.099998	-0.009813	-0.134918	1.396835	-0.377425	0.082343	5.63746	6.34261	-3.857728
124.199997	-0.015963	-0.178475	1.397001	-0.362364	0.082276	5.16595	5.96085	-4.467003
124.300003	-0.060346	-0.167819	1.398773	-0.347444	0.082037	4.98922	5.87125	-4.205393
124.400002	-0.112382	-0.136065	1.402297	-0.335626	0.082241	4.64452	5.61946	-3.293756
124.5	-0.245628	-0.067738	1.406909	-0.329225	0.082218	5.92646	6.60585	-2.030879
124.599998	-0.341168	0.026116	1.411944	-0.32867	0.082353	6.4232	7.72146	-0.53491
124.699997	-0.406078	0.129685	1.41618	-0.333344	0.082137	5.82093	6.66162	0.846925
124.800003	-0.465316	0.263921	1.418222	-0.341642	0.081786	6.21249	6.97936	1.891468
124.900002	-0.471444	0.365158	1.41779	-0.351686	0.081361	6.13139	6.60242	2.36698
125.0	-0.382235	0.472939	1.415754	-0.360266	0.081053	7.00575	7.82498	2.104028
125.099998	-0.215618	0.504949	1.413831	-0.365431	0.080601	6.4147	7.58732	1.252308
125.199997	-0.047307	0.488038	1.414003	-0.364846	0.080516	6.03112	6.75337	-0.23569
125.300003	0.003916	0.482221	1.417702	-0.357548	0.080732	5.93899	6.86578	-1.708887
125.400002	0.062988	0.539248	1.42545	-0.345844	0.081237	5.66855	6.53038	-2.923827
125.5	0.115972	0.591676	1.436709	-0.332628	0.081724	5.36379	6.21029	-3.571906
125.599998	0.031542	0.649216	1.450122	-0.321136	0.082377	5.46397	6.13749	-3.73915
125.699997	-0.080463	0.675327	1.462901	-0.314983	0.082866	5.46266	6.24743	-3.06294
125.800003	-0.233413	0.712788	1.472445	-0.315919	0.083392	6.36268	6.51132	-1.419025
125.900002	-0.369984	0.772403	1.476574	-0.324926	0.083562	6.3245	7.56687	1.043499
126.0	-0.556416	0.874549	1.474793	-0.340703	0.083563	6.18595	7.33713	3.350993
126.099998	-0.573599	0.986052	1.468219	-0.358031	0.083411	6.53162	7.07507	4.974796
126.199997	-0.495577	1.041328	1.461298	-0.373588	0.083313	6.67375	7.48315	5.092658
126.300003	-0.220441	1.070457	1.458326	-0.382845	0.083502	6.68882	7.73238	3.430399
126.400002	-0.037561	1.025182	1.461222	-0.383159	0.083659	6.402	7.25085	0.569557
126.5	0.185987	0.949135	1.468126	-0.377647	0.083772	6.24463	7.11221	-2.466632
126.599998	0.280464	0.891417	1.477169	-0.366967	0.084009	5.93513	6.83259	-4.705524
126.699997	0.319514	0.815755	1.48673	-0.353201	0.084649	5.42684	6.3015	-5.586152
126.800003	0.23913	0.795878	1.495111	-0.342348	0.084951	5.04956	5.75756	-5.01019
126.900002	0.055659	0.741766	1.501416	-0.338315	0.085504	5.05753	5.92381	-3.009413
127.0	-0.213675	0.705299	1.503736	-0.34357	0.085825	5.39558	5.79032	0.015066
127.099998	-0.54609	0.679375	1.500754	-0.356761	0.086294	7.17276	7.44879	3.23145
127.199997	-0.740962	0.706698	1.491896	-0.373752	0.086277	6.41111	8.0044	5.626631
127.300003	-0.662354	0.685952	1.480889	-0.388588	0.08665	6.26425	6.88515	6.176499
127.400002	-0.517831	0.652503	1.473686	-0.39615	0.086993	6.23648	6.87905	4.58675
127.5	-0.218536	0.622801	1.476289	-0.390589	0.087711	7.16724	8.00119	0.871998
127.599998	0.00802	0.507011	1.489525	-0.375219	0.087924	6.70791	7.84928	-3.629159
127.699997	0.231432	0.474532	1.512166	-0.349675	0.088507	5.83512	6.64996	-7.568964
127.800003	0.381653	0.432902	1.542335	-0.319352	0.088975	5.71199	6.70755	-10.089647
127.900002	0.395955	0.406792	1.576799	-0.290349	0.089274	4.82642	5.73583	-10.484499
128.0	0.148119	0.531011	1.612454	-0.270059	0.089569	5.11034	5.49014	-8.874134
128.100006	-0.040711	0.591302	1.645481	-0.265005	0.090118	4.69926	5.51754	-5.184979
128.199997	-0.235605	0.681584	1.673374	-0.27643	0.090437	7.44407	7.27526	-0.083909
128.300003	-0.421872	0.820438	1.693791	-0.30111	0.090738	9.09681	10.37564	5.176702
128.399994	-0.451079	0.882003	1.703683	-0.334948	0.090695	8.28165	9.06798	9.634528
128.5	-0.512696	0.953067	1.706707	-0.371869	0.090836	8.37221	8.7709	11.745303
128.600006	-0.457574	1.033822	1.709046	-0.403423	0.090873	9.52331	8.74671	11.10253
128.699997	-0.290219	1.168613	1.713972	-0.425808	0.090941	11.64861	12.86817	8.085961
128.800003	-0.190773	1.320693	1.720505	-0.436973	0.090787	10.83363	11.8169	3.115175
128.899994	-0.006616	1.409679	1.725212	-0.435695	0.090784	10.95457	10.48569	-2.440984
129.0	0.053257	1.423715	1.725416	-0.425418	0.090717	7.50564	8.09411	-6.907172
129.100006	0.086721	1.268861	1.721787	-0.408078	0.09123	4.89534	5.83795	-8.893524
129.199997	0.108332	1.124818	1.717335	-0.387447	0.09186	3.85704	4.91826	-8.390291
129.300003	0.081324	1.091617	1.716992	-0.363662	0.092541	3.63652	4.65812	-6.940558
129.399994	-0.058699	1.065468	1.724776	-0.338828	0.092796	3.56716	4.68295	-5.565411
129.5	-0.161204	1.065809	1.742921	-0.31607	0.092542	3.83278	5.24381	-4.610476
129.600006	-0.367098	1.195368	1.770334	-0.29834	0.091955	5.11682	5.41745	-4.05733
129.699997	-0.354675	1.330269	1.802418	-0.28721	0.091454	6.78278	7.55231	-3.496973
129.800003	-0.280479	1.486977	1.833792	-0.285023	0.090975	6.49011	8.55562	-2.766118
129.899994	-0.160268	1.637191	1.859168	-0.291939	0.090825	8.33779	8.13233	-1.199402
130.0	-0.094124	1.816057	1.875002	-0.308044	0.090591	10.53438	10.98627	1.270969
130.100006	-0.119244	2.026174	1.881304	-0.329955	0.090417	10.2107	11.06977	3.938654
130.199997	-0.233879	2.161959	1.880656	-0.35282	0.090261	11.60509	12.17542	6.083611
130.300003	-0.285568	2.278996	1.877207	-0.373578	0.090105	12.21401	12.79505	6.644921
130.399994	-0.378585	2.362484	1.875247	-0.387979	0.089827	12.12555	12.22927	5.333499
130.5	-0.429834	2.466136	1.875641	-0.395231	0.089427	11.29148	11.03584	2.401108
130.600006	-0.399068	2.481615	1.876851	-0.395879	0.089056	10.18434	10.01561	-0.972724
130.699997	-0.357286	2.329481	1.876998	-0.39052	0.088569	8.69808	9.24879	-4.068326
130.800003	-0.207917	2.09008	1.87469	-0.380316	0.088413	7.22119	8.31764	-5.663488
130.899994	-0.097429	1.916566	1.870604	-0.367866	0.08836	5.73669	7.37664	-5.62404
131.0	-0.066825	1.829056	1.866781	-0.355354	0.088017	4.83894	6.73282	-4.590219
131.100006	0.032588	1.648385	1.866153	-0.343175	0.088034	4.94675	6.28094	-3.199641
131.199997	0.047119	1.556958	1.870326	-0.332673	0.087841	4.81643	6.62951	-2.295573
131.300003	-0.004801	1.466357	1.880992	-0.323391	0.087473	7.05786	6.94414	-1.966277
131.399994	-0.120274	1.404441	1.897357	-0.316655	0.087127	8.09179	9.76629	-2.120549
131.5	-0.183537	1.354	1.915987	-0.313356	0.086542	7.47429	8.74532	-2.280408
131.600006	-0.228267	1.348696	1.932285	-0.314794	0.086047	9.77728	9.03704	-2.112734
131.699997	-0.28508	1.312445	1.942195	-0.323368	0.085464	9.21198	10.75129	-0.938738
131.800003	-0.25294	1.323039	1.942955	-0.338387	0.08486	9.60046	9.70494	1.235442
131.899994	-0.246306	1.310648	1.933756	-0.359185	0.084335	10.15964	10.80471	3.703032
132.0	-0.155507	1.260866	1.91791	-0.380528	0.083796	10.10123	10.69305	5.575321
132.100006	-0.057725	1.227057	1.900922	-0.39658	0.083464	9.94131	10.84678	5.724965
132.199997	-0.049268	1.222286	1.888661	-0.403212	0.083433	9.47549	10.55388	3.798518
132.300003	-0.03012	1.187108	1.884504	-0.39952	0.083144	9.49686	10.03499	0.270479
132.399994	-0.139898	1.165679	1.887428	-0.386301	0.082802	9.23807	9.60357	-3.68624
132.5	-0.135144	1.17578	1.895033	-0.366804	0.082156	8.55104	8.62745	-6.759763
132.600006	-0.192289	1.111311	1.904944	-0.343332	0.081097	7.09044	7.49011	-8.171117
132.699997	-0.211978	1.127735	1.916656	-0.320961	0.080205	5.63282	6.28597	-7.893024
132.800003	-0.091761	1.182484	1.928279	-0.305086	0.079402	5.49042	6.17582	-6.093779
132.899994	-0.036185	1.280315	1.938493	-0.299262	0.078456	5.48263	6.37729	-3.375984
133.0	-0.062209	1.413057	1.946434	-0.303833	0.077748	8.27184	8.76962	-0.392954
133.100006	-0.049519	1.49829	1.951147	-0.316611	0.07735	9.54494	11.96367	2.452337
133.199997	-0.064975	1.586177	1.952846	-0.33367	0.077057	8.70491	9.99506	4.482388
133.300003	-0.08235	1.616334	1.953367	-0.351574	0.077066	10.12759	10.13477	5.281039
133.399994	-0.159011	1.642728	1.953136	-0.36747	0.077004	13.56697	14.62213	4.781085
133.5	-0.261035	1.673919	1.95172	-0.378572	0.077004	14.48381	14.52857	3.069255
133.600006	-0.358578	1.68457	1.947738	-0.384768	0.076568	15.63622	15.27398	0.80424
133.699997	-0.411723	1.65047	1.941155	-0.384428	0.076183	13.35521	13.54506	-1.53257
133.800003	-0.434126	1.511542	1.93308	-0.379254	0.075449	8.8678	9.36848	-3.188611
133.899994	-0.337111	1.34439	1.924881	-0.371131	0.075109	6.5712	7.98738	-3.768281
134.0	-0.155798	1.245812	1.918089	-0.361645	0.07464	5.38577	6.64289	-3.567262
134.100006	0.023973	1.154321	1.91336	-0.352789	0.074155	4.87301	6.31006	-3.160413
134.199997	0.154013	1.034218	1.910583	-0.345276	0.073647	4.95971	6.38714	-2.586987
134.300003	0.192391	0.917629	1.908956	-0.340034	0.072994	5.19074	6.87948	-1.912362
134.399994	0.157082	0.841034	1.90702	-0.338076	0.072258	7.52762	8.38133	-1.11543
134.5	0.063291	0.751654	1.904477	-0.339371	0.071608	7.66801	10.2127	-0.391704
134.600006	-0.026232	0.655207	1.901185	-0.342382	0.071459	8.99435	9.19869	0.118494
134.699997	-0.043594	0.564396	1.897169	-0.346218	0.071482	9.87686	10.06004	0.1815
134.800003	-0.042085	0.41648	1.893848	-0.348235	0.072015	8.68372	9.70623	-0.128739
134.899994	-0.010256	0.269843	1.891391	-0.348417	0.072273	9.09769	9.70891	-0.814982
135.0	0.007944	0.135328	1.890469	-0.345771	0.072933	8.52266	9.80675	-1.694816
135.100006	-0.008036	0.040951	1.891024	-0.340748	0.07307	8.32754	9.1472	-2.374705
135.199997	-0.126395	0.01786	1.89232	-0.335369	0.073044	7.81426	8.89294	-2.66509
135.300003	-0.213087	0.004123	1.893063	-0.331377	0.072876	7.93205	8.63848	-2.407977
135.399994	-0.262029	0.030573	1.891444	-0.331447	0.072345	8.00342	8.49535	-1.607213
135.5	-0.225508	-0.001416	1.885675	-0.337345	0.071948	8.24251	8.70132	-0.053773
135.600006	-0.206677	-0.027788	1.874591	-0.348965	0.071419	8.61795	9.0547	1.786593
135.699997	-0.201964	-0.060327	1.858599	-0.364848	0.070779	8.72488	9.60785	3.351829
135.800003	-0.172514	-0.050713	1.839518	-0.380862	0.069766	8.52065	9.42939	4.025978
135.899994	-0.132678	-0.056227	1.821434	-0.392225	0.068941	8.83934	9.53248	3.356776
136.0	-0.154056	-0.016466	1.806595	-0.396527	0.068105	8.63774	9.38175	1.314031
136.100006	-0.092495	0.002205	1.796319	-0.392305	0.067639	8.38	8.77401	-1.333303
136.199997	-0.073547	0.007153	1.789256	-0.380765	0.06767	7.81487	8.2093	-3.644188
136.300003	-0.004686	0.00241	1.783986	-0.364184	0.067926	6.89698	7.44954	-4.960157
136.399994	0.033566	-0.03798	1.780155	-0.345764	0.068251	5.83801	6.70734	-5.130792
136.5	0.023057	-0.023117	1.777925	-0.328502	0.068684	5.55041	6.54451	-4.608593
136.600006	-0.037299	-0.084575	1.778327	-0.315935	0.06896	5.28584	6.43403	-3.483871
136.699997	-0.157707	-0.048556	1.780981	-0.309142	0.068795	6.39123	7.32097	-2.187062
136.800003	-0.300581	0.045617	1.785393	-0.30868	0.068584	8.47931	9.78952	-0.868705
136.899994	-0.402716	0.127684	1.7904	-0.313417	0.068614	7.48226	8.74885	0.239707
137.0	-0.404737	0.201041	1.79343	-0.322484	0.068568	7.81776	8.059	1.165599
137.100006	-0.31977	0.235663	1.792373	-0.335434	0.068427	8.88488	9.1533	1.902371
137.199997	-0.212437	0.282627	1.786618	-0.350345	0.068268	8.8854	10.26152	2.32844
137.300003	-0.07538	0.303834	1.776597	-0.364387	0.067981	8.23935	9.15287	2.496765
137.399994	0.073406	0.317962	1.763789	-0.375723	0.067549	8.2341	9.46932	2.01043
137.5	0.07333	0.299472	1.750773	-0.381327	0.067365	7.5073	8.78964	1.069317
137.600006	0.044836	0.29953	1.739479	-0.381022	0.067096	7.13475	7.83729	-0.258344
137.699997	-0.116026	0.357559	1.73033	-0.376379	0.06713	6.75949	7.46731	-1.599745
137.800003	-0.183784	0.391313	1.722825	-0.368877	0.06713	6.47487	7.04627	-2.311738
137.899994	-0.248398	0.452224	1.715833	-0.360776	0.067114	6.15478	6.68935	-2.608711
138.0	-0.259025	0.480856	1.707963	-0.354945	0.067255	6.04776	6.82659	-2.347672
138.100006	-0.265407	0.539582	1.698617	-0.351708	0.067242	6.06554	6.82927	-1.575971
138.199997	-0.039688	0.521389	1.688023	-0.351926	0.067425	6.78095	7.68281	-0.456019
138.300003	0.052964	0.583882	1.677029	-0.353615	0.067807	6.62375	8.26443	0.191979
138.399994	0.13498	0.601871	1.668296	-0.354595	0.068281	6.61779	7.65283	0.386698
138.5	0.073696	0.64405	1.663235	-0.354321	0.068586	6.95575	7.76835	-0.066771
138.600006	-0.077813	0.713384	1.661139	-0.351289	0.068683	7.04516	8.02088	-0.932001
138.699997	-0.208005	0.755144	1.659787	-0.34504	0.068511	6.86896	7.73955	-1.66159
138.800003	-0.302109	0.798239	1.6572	-0.337335	0.068435	6.59528	7.28618	-1.966915
138.899994	-0.277354	0.812276	1.653623	-0.329255	0.068133	6.36601	7.26712	-1.858682
139.0	-0.13062	0.789504	1.651498	-0.321699	0.068224	6.16896	7.14647	-1.677412
139.100006	-0.027278	0.783202	1.653941	-0.315281	0.068185	6.11353	7.23479	-1.680307
139.199997	0.143462	0.769361	1.661951	-0.310995	0.068569	6.45262	7.55156	-1.795542
139.300003	0.209695	0.798016	1.671884	-0.312652	0.068683	6.86949	8.09411	-1.546979
139.399994	0.191292	0.834563	1.678861	-0.320732	0.068863	6.59791	7.98192	-0.68429
139.5	0.093759	0.875151	1.677538	-0.337822	0.069013	6.95855	7.74426	1.293886
139.600006	-0.125106	0.987538	1.663961	-0.365424	0.069301	7.21567	7.96779	4.136014
139.699997	-0.255483	1.058182	1.638901	-0.396618	0.069601	7.20814	7.85024	6.716608
139.800003	-0.22897	1.039469	1.608433	-0.424058	0.070072	7.18931	8.02378	7.807971
139.899994	-0.291208	1.090339	1.583768	-0.438225	0.070729	6.91993	8.06253	5.75478
140.0	-0.26349	1.145776	1.572129	-0.433988	0.071295	6.5028	7.60209	1.337536
140.100006	-0.159285	1.173289	1.573615	-0.414536	0.07177	6.05984	7.28307	-3.876881
140.199997	-0.003389	1.207088	1.585504	-0.383847	0.072447	5.7352	6.72693	-8.405074
140.300003	0.141498	1.208851	1.604353	-0.346675	0.072963	5.10281	6.14573	-11.194386
140.399994	0.100706	1.201147	1.627872	-0.309545	0.073176	4.3007	5.10892	-11.52457
140.5	0.086017	1.178411	1.65369	-0.280381	0.073216	4.09305	5.22282	-9.299375
140.600006	-0.046078	1.253342	1.679676	-0.265037	0.073386	4.60984	5.18685	-5.60895
140.699997	-0.143934	1.251471	1.703608	-0.265619	0.073416	8.32036	9.12504	-1.071648
140.800003	-0.286711	1.267032	1.722216	-0.27993	0.073221	8.30705	10.89613	3.379738
140.899994	-0.368887	1.349693	1.734028	-0.303788	0.073188	8.73075	9.58815	6.967215
141.0	-0.297243	1.439517	1.742154	-0.331464	0.07341	9.013	10.25295	8.796108
141.100006	-0.265048	1.529863	1.748778	-0.358501	0.07409	7.47753	7.75561	8.762213
141.199997	-0.213522	1.593484	1.754441	-0.380236	0.075019	12.89754	13.36853	6.710595
141.300003	-0.116583	1.578375	1.758456	-0.395624	0.076191	13.0874	14.34561	3.240465
141.399994	-0.043451	1.563286	1.758708	-0.40346	0.077274	11.24891	11.91657	-0.588854
141.5	-0.176451	1.512424	1.754449	-0.404854	0.078171	8.74143	9.69317	-3.597946
141.600006	-0.300618	1.379035	1.745704	-0.401864	0.078685	5.64543	6.4139	-4.896766
141.699997	-0.363727	1.223717	1.734295	-0.395119	0.079235	4.72833	5.92734	-4.472636
141.800003	-0.348656	1.125853	1.722448	-0.385632	0.079632	4.2619	5.44817	-3.256526
141.899994	-0.251584	1.046655	1.71362	-0.373472	0.08007	3.95109	5.01332	-2.247008
142.0	-0.100092	0.965166	1.710133	-0.359896	0.080562	4.28292	5.16619	-1.743471
142.100006	0.032966	0.87494	1.713796	-0.34527	0.081308	4.68638	5.62428	-1.866897
142.199997	0.181759	0.783559	1.724507	-0.330839	0.082227	5.86323	6.7083	-2.578408
142.300003	0.27256	0.677516	1.740442	-0.318194	0.083485	5.98645	7.86833	-3.303082
142.399994	0.178334	0.639887	1.757976	-0.308694	0.08476	6.67393	7.59449	-3.69183
142.5	-0.036929	0.641547	1.773772	-0.30373	0.085676	8.18077	8.65753	-3.405166
142.600006	-0.268354	0.655002	1.784767	-0.30464	0.085997	7.51063	8.40938	-2.154941
142.699997	-0.472537	0.644279	1.790156	-0.311241	0.086297	8.13855	8.3414	-0.119844
142.800003	-0.493866	0.629121	1.791252	-0.322377	0.086601	8.0219	8.45017	2.020641
142.899994	-0.371906	0.566095	1.79124	-0.335898	0.087142	8.25897	8.63473	3.473545
143.0	-0.155192	0.621228	1.79287	-0.348799	0.087981	8.16246	8.8225	3.789688
143.100006	0.033248	0.710144	1.79686	-0.359878	0.089043	7.962	9.09667	2.848725
143.199997	0.125204	0.788601	1.800977	-0.369333	0.089711	8.11911	9.25853	1.263528
143.300003	0.037487	0.8956	1.800436	-0.377662	0.089786	8.12524	9.06541	-0.29184
143.399994	-0.119356	0.899361	1.792074	-0.385923	0.089632	8.11902	8.46462	-1.032818
143.5	-0.225256	0.792392	1.775639	-0.392916	0.089342	7.64033	7.68474	-0.594143
143.600006	-0.172231	0.724184	1.754315	-0.396373	0.089473	7.14807	7.06233	0.109114
143.699997	-0.07629	0.728333	1.734679	-0.394528	0.089915	6.55115	6.8115	0.330347
143.800003	0.073268	0.754177	1.724901	-0.384299	0.090621	5.94993	6.84287	-0.588424
143.899994	0.181622	0.839962	1.728103	-0.367427	0.091295	5.71987	6.79116	-2.405589
144.0	0.174638	0.969661	1.742761	-0.346948	0.091998	6.34	7.1742	-4.487347
144.100006	0.054176	1.136282	1.763665	-0.327331	0.092232	6.14602	7.42717	-6.014389
144.199997	-0.020577	1.314727	1.783988	-0.312418	0.092064	6.49089	7.26434	-6.262387
144.300003	-0.153269	1.549315	1.798829	-0.306838	0.091677	7.14167	7.42203	-4.510778
144.399994	-0.128566	1.763278	1.806883	-0.311776	0.091315	7.03816	7.72542	-0.961317
144.5	-0.14258	2.058048	1.807723	-0.326186	0.091252	7.74157	8.12398	3.02923
144.600006	-0.065001	2.246059	1.802643	-0.344591	0.091535	8.16535	8.7102	6.130489
144.699997	0.01277	2.426843	1.800764	-0.359943	0.09187	8.13873	9.04539	7.053291
144.800003	0.018537	2.641841	1.808333	-0.368326	0.092062	8.6338	9.83277	5.408071
144.899994	-0.010226	2.834615	1.826024	-0.368778	0.092091	8.94373	10.44265	1.826785
145.0	0.026163	3.061014	1.847862	-0.363275	0.091463	9.40281	10.19225	-2.579125
145.100006	-0.111573	3.027643	1.866039	-0.354862	0.090554	9.40701	9.80986	-6.05907
145.199997	-0.073861	2.982244	1.877074	-0.345347	0.090176	7.39319	7.98791	-7.149104
145.300003	-0.106253	2.902663	1.880431	-0.341299	0.089954	6.11221	6.85443	-5.359651
145.399994	-0.142746	2.844408	1.877842	-0.344897	0.089669	5.74641	6.82734	-1.861345
145.5	-0.263509	2.782573	1.869641	-0.355823	0.089211	6.03156	7.30341	2.062758
145.600006	-0.345683	2.804136	1.857395	-0.370698	0.088473	5.64937	7.40404	5.240562
145.699997	-0.287422	2.868972	1.847615	-0.3837	0.087928	9.35937	8.61942	6.303819
145.800003	-0.157252	2.93409	1.844624	-0.39122	0.087593	7.86532	10.85352	4.98421
145.899994	0.045001	2.941851	1.849066	-0.391752	0.087236	8.03898	9.38732	1.712494
146.0	0.194257	2.850798	1.858804	-0.385221	0.086853	10.77513	11.39885	-2.623973
146.100006	0.193428	2.61182	1.870727	-0.372072	0.086248	8.64396	10.29096	-6.456375
146.199997	0.135732	2.416615	1.883486	-0.353616	0.085895	7.67615	8.73932	-8.443373
146.300003	0.039656	2.313804	1.897547	-0.333362	0.085583	6.16642	7.64095	-8.469945
146.399994	-0.018539	2.216905	1.912974	-0.31694	0.085237	5.65787	6.34903	-7.073513
146.5	-0.103167	2.125212	1.928078	-0.307761	0.085412	5.71978	6.52342	-4.569716
146.600006	-0.233024	2.122676	1.940471	-0.308155	0.085353	5.6005	6.31038	-1.419486
146.699997	-0.283154	2.048533	1.948393	-0.317165	0.085532	9.46376	8.81351	1.820982
146.800003	-0.309046	2.077497	1.950848	-0.332638	0.085662	9.46376	12.3512	4.554609
146.899994	-0.303943	2.066785	1.949105	-0.350723	0.085864	8.25888	9.20372	6.22206
147.0	-0.230024	2.051661	1.946096	-0.367237	0.085869	11.86563	12.50333	6.220748
147.100006	-0.202257	2.080659	1.94503	-0.379087	0.085829	13.24916	15.35834	4.494721
147.199997	-0.108264	2.031494	1.946663	-0.383767	0.085827	14.86021	15.07882	1.511276
147.300003	-0.074311	2.004495	1.948305	-0.383103	0.085481	15.68098	15.85496	-1.823413
147.399994	-0.078284	1.862561	1.947833	-0.37721	0.085211	11.68645	11.80512	-4.379161
147.5	-0.003623	1.625607	1.944079	-0.368436	0.08555	7.67676	8.39407	-5.230971
147.600006	0.002413	1.448295	1.937734	-0.359085	0.085847	5.70034	6.56431	-4.516563
147.699997	0.050947	1.291224	1.931368	-0.350814	0.086333	4.70758	5.85755	-3.293113
147.800003	-0.003366	1.132234	1.928132	-0.343337	0.086584	5.01585	5.89694	-2.116074
147.899994	-0.072977	1.047843	1.930076	-0.336982	0.086621	4.63401	6.25536	-1.445504
148.0	-0.162381	1.033112	1.936917	-0.332322	0.086457	7.5722	7.34848	-1.206601
148.100006	-0.333141	1.075979	1.945927	-0.329648	0.085923	8.37702	10.35594	-1.224303
148.199997	-0.40193	1.045542	1.95287	-0.330657	0.085628	8.85572	9.06658	-1.176057
148.300003	-0.440766	1.000519	1.954505	-0.33558	0.084894	11.07306	10.83511	-0.634695
148.399994	-0.42054	0.977043	1.949985	-0.344027	0.08385	9.44922	10.43259	0.336358
148.5	-0.290473	0.919286	1.940858	-0.354222	0.082889	10.21875	10.14997	1.34284
148.600006	-0.154696	0.942585	1.93072	-0.363113	0.081865	9.8801	10.83607	1.773108
148.699997	0.069082	0.972868	1.923417	-0.368196	0.081336	9.68471	10.25648	1.299871
148.800003	0.257221	0.967934	1.920405	-0.369241	0.081066	9.04628	10.05287	0.029022
148.899994	0.377208	0.903608	1.920427	-0.366704	0.081207	8.99645	9.39813	-1.647444
149.0	0.280656	0.834483	1.920349	-0.362485	0.081461	8.96904	9.15276	-2.839927
149.100006	0.118357	0.827715	1.917142	-0.358423	0.081592	8.61208	8.73536	-3.079695
149.199997	-0.162	0.83482	1.909567	-0.356922	0.081636	8.11806	8.34429	-2.211891
149.300003	-0.29818	0.778995	1.898012	-0.357946	0.081535	7.86926	8.20866	-0.75914
149.399994	-0.404364	0.719266	1.884156	-0.360542	0.08129	7.90665	8.34258	0.720536
149.5	-0.375952	0.690002	1.871485	-0.362815	0.080972	8.43115	8.58656	1.531891
149.600006	-0.253889	0.735806	1.862969	-0.362851	0.080568	8.31844	9.642	1.328385
149.699997	-0.115207	0.769702	1.85933	-0.358332	0.080234	7.95228	9.16133	0.075869
149.800003	-0.044399	0.783809	1.858421	-0.34967	0.079738	8.68993	9.55464	-1.842699
149.899994	0.166828	0.630462	1.85768	-0.33828	0.079243	8.23462	9.34632	-3.287308
150.0	0.243117	0.467585	1.856724	-0.324498	0.079007	7.94554	8.40863	-4.116957
150.100006	0.247062	0.397285	1.859236	-0.310387	0.078653	7.63219	8.50723	-4.400587
150.199997	0.138195	0.483097	1.870129	-0.298166	0.078314	7.35291	8.07591	-4.401583
150.300003	0.038415	0.579359	1.885664	-0.292883	0.078217	7.48077	8.20801	-3.716492
150.399994	-0.110872	0.716081	1.899527	-0.298478	0.078084	8.06569	8.35243	-2.023497
150.5	-0.249951	0.829351	1.907105	-0.315473	0.077996	9.51289	9.42971	0.849919
150.600006	-0.416333	1.059099	1.903103	-0.34478	0.077753	8.47388	9.78566	4.57197
150.699997	-0.458669	1.25241	1.887841	-0.380109	0.077766	9.54161	9.1655	7.891412
150.800003	-0.267277	1.28646	1.865924	-0.413395	0.077771	10.56135	11.20916	9.420969
150.899994	-0.214784	1.386044	1.849387	-0.434996	0.077611	10.49392	12.00178	7.847517
151.0	-0.053088	1.465522	1.843704	-0.440868	0.077433	10.29565	11.18357	3.90158
151.100006	-0.006015	1.59116	1.846063	-0.432949	0.076843	9.22923	10.4039	-1.484981
151.199997	0.031183	1.63235	1.849234	-0.414734	0.075904	7.89746	8.72947	-6.392929
151.300003	0.17297	1.693635	1.849083	-0.389028	0.07518	5.8628	6.84233	-9.026971
151.399994	0.251151	1.677011	1.847307	-0.360363	0.075197	4.24193	5.20184	-8.768483
151.5	0.332857	1.575782	1.847635	-0.333618	0.07544	3.64694	4.44915	-7.019743
151.600006	0.372154	1.47545	1.85401	-0.311183	0.075466	3.99523	4.83154	-5.179549
151.699997	0.335462	1.433371	1.867497	-0.295815	0.075643	4.40404	5.64355	-3.681606
151.800003	0.214925	1.476241	1.88762	-0.287194	0.075957	7.24107	7.06864	-2.605283
151.899994	0.074549	1.502987	1.911177	-0.285879	0.076406	9.38433	12.02833	-1.862089
152.0	-0.039419	1.473699	1.93348	-0.291878	0.076802	8.3166	9.32812	-0.88659
152.100006	-0.179566	1.384469	1.949538	-0.304168	0.077207	9.02176	9.75001	0.572875
152.199997	-0.37316	1.272129	1.955487	-0.323947	0.07714	13.23077	14.12412	2.581301
152.300003	-0.520719	1.242807	1.950355	-0.349369	0.076805	12.91987	13.21288	4.888409
152.399994	-0.512054	1.223246	1.935874	-0.375926	0.07664	13.67215	14.92627	6.707217
152.5	-0.316118	1.216319	1.916745	-0.398522	0.07637	13.03206	14.09928	6.990813
152.600006	-0.074449	1.194902	1.900232	-0.410941	0.076291	11.39613	13.55845	5.097123
152.699997	0.163936	1.101431	1.892044	-0.410684	0.076369	10.22156	11.32895	1.162633
152.800003	0.310384	0.98356	1.893629	-0.399061	0.076694	9.14542	10.00523	-3.562218
152.899994	0.36242	0.927571	1.903066	-0.379751	0.07748	7.83659	8.52725	-7.50279
153.0	0.330039	1.002902	1.916865	-0.356259	0.078538	6.13279	6.61945	-9.526986
153.100006	0.127626	1.15459	1.931818	-0.334727	0.079039	4.60914	5.5215	-9.436846
153.199997	-0.032081	1.289509	1.945807	-0.320778	0.079804	4.5671	5.0858	-7.29949
153.300003	-0.215594	1.392943	1.956837	-0.318379	0.080301	4.34343	5.01514	-3.429259
153.399994	-0.340348	1.478943	1.963892	-0.326313	0.080488	6.68663	6.2848	0.855733
153.5	-0.418685	1.594574	1.965039	-0.341205	0.079968	9.94201	11.18496	4.562647
153.600006	-0.350321	1.679336	1.964866	-0.357288	0.079726	9.25743	11.36224	6.752123
153.699997	-0.155901	1.867935	1.96855	-0.370067	0.079482	8.90239	9.34492	6.671309
153.800003	0.087262	2.073084	1.978121	-0.376677	0.079431	11.98175	13.31415	4.603898
153.899994	0.283432	2.235164	1.991366	-0.377192	0.079591	13.95353	16.14326	1.091866
154.0	0.431708	2.303286	2.003449	-0.371674	0.079742	15.05761	16.36454	-2.853006
154.100006	0.272221	2.174415	2.011028	-0.363386	0.079425	14.29009	15.16714	-5.754713
154.199997	0.124457	1.850116	2.01341	-0.354994	0.079809	8.46521	8.55904	-6.343382
154.300003	-0.111773	1.644155	2.011595	-0.348621	0.08027	6.91485	7.30866	-5.092319
154.399994	-0.304706	1.473123	2.007048	-0.346182	0.080823	5.91788	6.81353	-2.895782
154.5	-0.401224	1.330446	2.001693	-0.345614	0.081405	6.36242	6.84672	-0.612215
154.600006	-0.362199	1.249175	1.997196	-0.346622	0.081711	5.63764	7.1545	1.081153
154.699997	-0.228836	1.187621	1.995498	-0.347151	0.082232	9.36453	8.49203	1.717127
154.800003	-0.064487	1.140984	1.997265	-0.347185	0.082567	9.32994	11.88895	1.379091
154.899994	0.100326	1.110607	2.001367	-0.345504	0.083229	10.21656	12.54208	0.057324
155.0	0.217214	1.08265	2.005698	-0.342736	0.083788	12.29563	13.38791	-1.698733
155.100006	0.16685	1.027123	2.009012	-0.338418	0.084124	10.70533	12.98817	-3.274629
155.199997	0.025214	0.894547	2.010819	-0.333479	0.084232	11.9765	12.47828	-4.177946
155.300003	-0.168768	0.765821	2.012253	-0.328834	0.084215	10.87952	10.53836	-4.182806
155.399994	-0.30531	0.720846	2.014254	-0.326355	0.083698	10.31439	9.72197	-3.562428
155.5	-0.366507	0.725362	2.016161	-0.328176	0.083019	9.47611	9.30499	-2.324054
155.600006	-0.317625	0.80084	2.016057	-0.335675	0.08235	9.43179	9.39385	-0.609901
155.699997	-0.224787	0.902384	2.011449	-0.348828	0.081691	9.92117	10.12716	1.469471
155.800003	-0.144328	1.017025	2.000183	-0.368036	0.080728	10.87899	11.3661	3.564243
155.899994	-0.00671	1.063967	1.982285	-0.388838	0.079955	10.90439	11.61906	5.207903
156.0	0.057062	1.09124	1.960089	-0.407603	0.079128	11.839	12.11065	5.527146
156.100006	0.064541	1.174484	1.938331	-0.417893	0.078185	11.57242	12.24126	4.195493
156.199997	0.044552	1.228655	1.921753	-0.414623	0.077505	11.2067	11.53181	1.081067
156.300003	0.018554	1.115095	1.913481	-0.397772	0.077061	10.2156	10.44201	-2.937748
156.399994	0.108421	0.908366	1.914035	-0.370038	0.077016	8.55515	8.5751	-6.477673
156.5	0.048384	0.837749	1.925089	-0.335614	0.076863	6.58355	7.06361	-9.10588
156.600006	0.203868	0.845745	1.944731	-0.300959	0.077215	4.84139	5.89116	-9.691515
156.699997	0.200831	0.943511	1.971287	-0.273875	0.076946	4.67929	5.73433	-9.45022
156.800003	0.128859	1.075399	1.999511	-0.259452	0.07714	4.38197	6.05741	-7.972754
156.899994	0.107854	1.184811	2.023589	-0.265312	0.076969	6.95137	7.43809	-5.383364
157.0	0.017587	1.257698	2.040195	-0.286843	0.077067	11.35655	13.21545	-1.156088
157.100006	-0.124883	1.352476	2.047118	-0.320507	0.076808	10.9008	13.79	3.644213
157.199997	-0.241466	1.448493	2.040927	-0.359247	0.076422	13.2749	12.75662	8.060948
157.300003	-0.261764	1.44721	2.027673	-0.395065	0.076285	19.46778	19.00822	10.609947
157.399994	-0.222113	1.465925	2.015501	-0.421842	0.076181	23.44286	25.31946	10.259568
157.5	-0.151683	1.55513	2.00788	-0.434122	0.075763	29.28053	31.50673	7.20347
157.600006	-0.165124	1.651415	2.004397	-0.432103	0.075215	36.3672	36.95255	1.970049
157.699997	-0.114851	1.679973	2.002317	-0.417914	0.074695	23.65182	24.01683	-3.731482
157.800003	-0.041968	1.550765	1.998305	-0.395291	0.073942	9.70109	10.28678	-7.800377
157.899994	0.107051	1.366889	1.993727	-0.369444	0.074137	4.73499	5.7081	-9.092018
158.0	0.189013	1.182125	1.991506	-0.344359	0.074589	3.59869	4.83647	-8.365605
158.100006	0.258498	1.024312	1.994466	-0.322241	0.074639	3.75475	4.70137	-7.115942
158.199997	0.123319	0.922744	2.003655	-0.306606	0.074384	3.81237	4.86077	-5.889791
158.300003	0.066745	0.881545	2.017921	-0.298392	0.07431	4.19718	5.60361	-4.53271
158.399994	0.016129	0.945735	2.032879	-0.298901	0.073895	6.62944	6.07112	-3.026873
158.5	-0.03455	0.986929	2.044302	-0.307857	0.073853	8.07208	10.28914	-1.108796
158.600006	-0.069555	1.036599	2.048607	-0.323425	0.07379	8.24837	10.08391	1.214011
158.699997	-0.05791	1.114215	2.045061	-0.342382	0.07385	15.38392	14.30386	3.475013
158.800003	-0.055444	1.172309	2.036437	-0.361198	0.07404	17.87757	18.10212	5.067784
158.899994	-0.058229	1.231385	2.026178	-0.375563	0.074164	18.41852	18.52734	5.309932
159.0	-0.178494	1.315373	2.017151	-0.383908	0.073991	22.47961	23.02316	3.997151
159.100006	-0.288199	1.432353	2.01013	-0.385636	0.073634	19.59818	20.29041	1.429988
159.199997	-0.35358	1.452602	2.004154	-0.38083	0.072804	15.05507	14.74139	-1.570688
159.300003	-0.340721	1.329862	1.99683	-0.371603	0.071994	11.57207	10.52305	-3.94145
159.399994	-0.238827	1.131012	1.987803	-0.35996	0.071356	8.46101	8.25672	-4.907607
159.5	0.033796	0.963275	1.97898	-0.347265	0.07081	6.28369	7.01233	-4.779941
159.600006	0.165743	0.826169	1.972257	-0.337858	0.070103	5.17234	6.36359	-3.949028
159.699997	0.265173	0.771325	1.968077	-0.33191	0.069483	5.23067	6.88997	-2.90671
159.800003	0.264523	0.754115	1.964775	-0.331031	0.068845	5.11971	7.19604	-1.637384
159.899994	0.167748	0.795552	1.960144	-0.335414	0.068218	8.63967	9.57445	-0.248438
160.0	-0.057726	0.791146	1.952703	-0.343937	0.067756	8.7374	12.12864	1.08019
160.100006	-0.206407	0.731316	1.942013	-0.354469	0.067554	9.62516	9.50754	1.92098
160.199997	-0.283049	0.588663	1.930189	-0.363804	0.067539	11.86965	11.70289	2.008008
160.300003	-0.254991	0.475141	1.920467	-0.368098	0.068017	10.42684	11.27703	1.031729
160.399994	-0.159682	0.363673	1.91486	-0.367415	0.068411	10.67914	11.21943	-0.534516
160.5	-0.096947	0.33181	1.912023	-0.362121	0.06861	9.29824	10.86359	-2.292136
160.600006	-0.043703	0.361696	1.909135	-0.354339	0.06882	8.15011	9.48656	-3.27322
160.699997	-0.032658	0.421788	1.903099	-0.348128	0.06867	7.34266	8.59844	-3.16347
160.800003	0.004839	0.42446	1.891982	-0.34517	0.068669	6.8278	7.66183	-1.90804
160.899994	0.024067	0.370188	1.875916	-0.347699	0.068627	6.99726	7.35715	-0.025311
161.0	0.036784	0.273006	1.857618	-0.352784	0.068369	7.27409	7.69491	1.53661
161.100006	-0.037345	0.210811	1.842601	-0.356698	0.068304	8.50366	9.0016	2.014808
161.199997	-0.088365	0.239388	1.83473	-0.357133	0.068307	9.02745	10.07878	1.062241
161.300003	-0.15698	0.348539	1.833944	-0.352776	0.068198	8.18532	9.22684	-0.995045
161.399994	-0.144725	0.433612	1.837552	-0.344395	0.068217	8.87595	9.60892	-3.195618
161.5	-0.116119	0.4553	1.841623	-0.334764	0.068485	8.21562	8.6313	-4.534196
161.600006	-0.022587	0.469295	1.843996	-0.325	0.068785	7.67729	8.05996	-4.59183
161.699997	0.001501	0.461169	1.844519	-0.318081	0.069183	6.95295	7.84082	-3.590899
161.800003	0.033531	0.444683	1.842514	-0.317234	0.069462	6.84164	7.85345	-1.598222
161.899994	-0.027744	0.468704	1.837309	-0.323427	0.069878	6.65195	8.02303	0.820579
162.0	-0.25483	0.4923	1.828149	-0.33705	0.07007	8.21711	9.04132	3.047734
162.100006	-0.430899	0.554891	1.815688	-0.354482	0.070166	8.69685	9.51375	4.634571
162.199997	-0.543826	0.525029	1.80213	-0.372097	0.070401	7.63946	8.30939	4.879719
162.300003	-0.611295	0.46837	1.788622	-0.386562	0.07047	9.52331	9.66566	3.768042
162.399994	-0.474786	0.374098	1.775881	-0.395503	0.070576	9.22923	9.77967	1.700511
162.5	-0.364324	0.347203	1.762326	-0.398015	0.070071	8.53904	9.0972	-0.774014
162.600006	-0.278209	0.349352	1.746878	-0.39496	0.069225	7.55976	8.61493	-2.565034
162.699997	-0.160121	0.39644	1.729243	-0.386155	0.06817	6.20995	7.39259	-3.252767
162.800003	-0.073534	0.434211	1.711721	-0.374539	0.067349	5.23864	6.47428	-3.111949
162.899994	0.040351	0.443987	1.697131	-0.361333	0.06659	4.85523	5.82382	-2.671859
163.0	0.195825	0.420442	1.688264	-0.34767	0.066235	4.83947	5.91182	-2.418316
163.100006	0.300718	0.388433	1.686498	-0.333511	0.066416	5.30704	6.14006	-2.516856
163.199997	0.356541	0.358953	1.690394	-0.320562	0.067128	7.06233	8.14849	-2.783496
163.300003	0.305298	0.368819	1.696859	-0.309497	0.068287	6.48564	7.81138	-2.941857
163.399994	0.148858	0.387624	1.702532	-0.302861	0.069366	6.60168	7.39558	-2.557042
163.5	-0.049492	0.414925	1.704774	-0.30145	0.070409	7.31928	8.09347	-1.623047
163.600006	-0.290472	0.450536	1.702452	-0.306873	0.071058	7.57465	8.50316	-0.040304
163.699997	-0.465589	0.475079	1.697032	-0.316832	0.071831	7.39626	8.12558	1.54923
163.800003	-0.435498	0.460544	1.691103	-0.328999	0.072489	7.53918	8.23478	2.560625
163.899994	-0.330302	0.416553	1.687743	-0.339773	0.073141	7.65951	8.57275	2.410148
164.0	-0.241178	0.409042	1.688252	-0.348685	0.073339	7.40055	8.5052	1.35479
164.100006	-0.135749	0.47372	1.690687	-0.355372	0.07307	7.1182	8.37898	-0.105398
164.199997	-0.102034	0.556355	1.690419	-0.362525	0.072262	6.88989	8.09786	-0.999965
164.300003	-0.123169	0.630966	1.683158	-0.371145	0.071094	6.74162	7.62596	-0.856444
164.399994	-0.01396	0.621167	1.666531	-0.382792	0.070012	6.54467	7.29635	0.496923
164.5	-0.015171	0.603933	1.641188	-0.398122	0.06922	6.38729	6.86053	2.448486
164.600006	0.119375	0.597515	1.610908	-0.411129	0.068483	6.18902	6.75433	3.816612
164.699997	0.190631	0.583376	1.58341	-0.417704	0.068426	6.22694	6.94243	3.516866
164.800003	0.255444	0.511528	1.565755	-0.413982	0.068909	6.37039	7.36679	1.414334
164.899994	0.243838	0.534378	1.559308	-0.39948	0.069734	5.62949	7.10204	-1.74116
165.0	0.102868	0.63215	1.561565	-0.376529	0.070606	6.0566	7.12142	-4.917769
165.100006	-0.048355	0.787581	1.569197	-0.348686	0.071696	6.27729	6.97658	-7.159925
165.199997	-0.135907	0.953538	1.579576	-0.319518	0.07275	5.59	6.23448	-7.816848
165.300003	-0.099375	1.105773	1.5917	-0.293978	0.073948	5.59341	6.35834	-6.894232
165.399994	-0.074939	1.146479	1.607211	-0.27599	0.075285	5.31396	6.43992	-5.259139
165.5	-0.020247	1.091064	1.631022	-0.265133	0.076505	7.08825	8.26015	-3.714077
165.600006	-0.052615	1.122481	1.662864	-0.263373	0.077375	7.52745	8.68472	-2.154872
165.699997	-0.120531	1.116861	1.694012	-0.272416	0.077679	7.02765	8.16605	-0.034236
165.800003	-0.349016	1.16679	1.718164	-0.291142	0.077632	7.59549	8.68044	2.509543
165.899994	-0.556199	1.190559	1.728231	-0.320946	0.076891	7.01495	7.83408	5.88062
166.0	-0.642836	1.197833	1.722101	-0.359184	0.076207	9.48451	10.61886	9.518586
166.100006	-0.667268	1.219304	1.700922	-0.400893	0.075401	9.32731	9.66095	11.738439
166.199997	-0.422704	1.24577	1.675334	-0.432607	0.074865	9.33441	9.62701	10.863139
166.300003	-0.106015	1.273955	1.657645	-0.445782	0.07436	9.28729	10.25788	6.486598
166.399994	0.182337	1.285286	1.654819	-0.438901	0.074571	7.90271	8.80998	-0.210326
166.5	0.361475	1.214273	1.665665	-0.419237	0.075448	6.77017	8.05065	-7.37498
166.600006	1.137688	1.830783	1.689921	-0.389687	0.073822	5.40101	6.59504	-12.282303
166.699997	0.710423	1.248912	1.714422	-0.354909	0.078489	4.39712	5.4486	-15.482956
166.800003	0.511472	1.32716	1.745931	-0.321811	0.080264	3.1615	4.14833	-14.995151
166.899994	0.226559	1.353495	1.778863	-0.298646	0.081302	3.5281	4.27219	-11.404429
167.0	-0.281851	1.473387	1.810229	-0.291562	0.082656	3.22211	4.09234	-6.206562
167.100006	-0.595876	1.459866	1.83776	-0.298238	0.083586	7.24965	6.96758	-0.240313
167.199997	-0.887535	1.520854	1.858446	-0.317941	0.083629	9.45649	11.18625	5.284192
167.300003	-0.892473	1.546316	1.869776	-0.344853	0.083447	9.49424	10.31601	9.524932
167.399994	-0.798476	1.699282	1.876253	-0.373351	0.083008	9.25699	9.99196	11.101056
167.5	-0.447215	1.826501	1.882592	-0.395385	0.082734	7.82013	8.21904	10.217711
167.600006	-0.103437	1.971263	1.889909	-0.407331	0.082407	16.06281	17.72454	7.000392
167.699997	0.229465	2.041528	1.898373	-0.408572	0.08205	16.18244	18.208	2.066914
167.800003	0.348677	2.098394	1.90699	-0.402152	0.081558	17.61992	18.09206	-3.648492
167.899994	0.248294	2.013673	1.915319	-0.388926	0.081384	12.7096	12.6016	-8.298173
168.0	0.181633	1.793633	1.922397	-0.370932	0.081719	5.35512	5.60576	-10.15518
168.100006	0.078042	1.714691	1.930694	-0.350337	0.082633	4.49617	5.45556	-9.785537
168.199997	-0.045256	1.674074	1.942867	-0.329922	0.08385	3.92718	4.89096	-8.357911
168.300003	-0.11179	1.670121	1.95881	-0.312738	0.085178	3.95731	4.93967	-6.376764
168.399994	-0.245044	1.651963	1.97706	-0.30306	0.086379	4.34405	5.58434	-4.256409
168.5	-0.351639	1.658589	1.995003	-0.302546	0.086801	5.20002	5.56465	-2.040141
168.600006	-0.522284	1.688545	2.009499	-0.311506	0.086794	8.49727	8.89573	0.34115
168.699997	-0.672595	1.767017	2.018399	-0.327712	0.086691	8.72418	11.3631	2.688585
168.800003	-0.734978	1.864833	2.020678	-0.347789	0.086125	13.50978	12.60085	4.632459
168.899994	-0.602695	1.931155	2.017239	-0.368693	0.085556	15.94957	16.80517	5.595634
169.0	-0.370499	1.95448	2.010969	-0.385945	0.085373	19.61184	18.3825	5.223734
169.100006	-0.045348	1.968707	2.005138	-0.396849	0.085012	23.60637	22.96268	3.339508
169.199997	0.109264	1.903782	2.00153	-0.400074	0.084847	20.52342	20.52336	0.533361
169.300003	0.194665	1.911842	1.999823	-0.394859	0.084394	14.00468	15.07861	-2.598572
169.399994	0.060797	1.809999	1.998601	-0.383972	0.083857	8.95074	9.91852	-4.950337
169.5	-0.060154	1.678063	1.99649	-0.370181	0.083664	6.60133	7.67553	-5.868209
169.600006	-0.137724	1.605438	1.993684	-0.355727	0.083944	5.01313	5.87275	-5.509095
169.699997	-0.117314	1.509388	1.991285	-0.343021	0.084399	4.81118	5.58649	-4.511093
169.800003	-0.088512	1.399625	1.990885	-0.332126	0.08507	5.22331	5.61678	-3.265738
169.899994	-0.105058	1.344242	1.99301	-0.324141	0.085162	5.24311	6.43799	-2.218526
170.0	-0.175297	1.32836	1.998502	-0.319149	0.085164	8.70298	8.10599	-1.534659
170.100006	-0.269266	1.30306	2.006001	-0.316686	0.084749	8.8523	11.79613	-1.127157
170.199997	-0.355316	1.346995	2.013205	-0.317173	0.084157	10.30046	11.59851	-1.080428
170.300003	-0.412193	1.357105	2.017909	-0.321006	0.083195	12.1746	12.88454	-0.883959
170.399994	-0.386858	1.377677	2.018121	-0.328267	0.082072	12.12774	12.53566	-0.427867
170.5	-0.245027	1.368994	2.012742	-0.339658	0.080937	14.48468	13.15689	0.431849
170.600006	-0.097929	1.381921	2.001988	-0.354441	0.079981	14.7482	14.36049	1.575088
170.699997	0.03708	1.444096	1.986028	-0.371256	0.079032	13.09441	13.47516	2.662508
170.800003	0.144794	1.448722	1.966249	-0.387597	0.078476	11.36145	13.02864	3.265138
170.899994	0.133805	1.503513	1.944605	-0.400205	0.077801	10.70393	11.96089	2.924904
171.0	0.037832	1.399158	1.924182	-0.406026	0.07765	10.41983	11.00276	1.488626
171.100006	0.006599	1.194169	1.908459	-0.40119	0.077739	9.95226	10.02118	-0.815105
171.199997	0.004323	0.912326	1.901325	-0.385792	0.078454	8.77812	8.87239	-3.318173
171.300003	-0.154805	0.745732	1.904762	-0.362647	0.079276	7.66801	7.80806	-5.537352
171.399994	-0.3803	0.809383	1.917319	-0.337366	0.079485	6.20618	7.10633	-6.9961
171.5	-0.492858	0.990687	1.934116	-0.315117	0.07883	5.56434	6.47043	-7.26211
171.600006	-0.495977	1.203026	1.950044	-0.301688	0.077873	5.09353	6.51068	-5.91909
171.699997	-0.404817	1.342548	1.960556	-0.301013	0.07693	6.73287	7.25834	-2.761602
171.800003	-0.195134	1.555808	1.964925	-0.311914	0.075783	8.63257	10.52883	1.266175
171.899994	0.025649	1.842447	1.961845	-0.330081	0.075111	8.6761	10.74497	4.852652
172.0	0.250167	1.980438	1.954605	-0.349335	0.074923	10.32603	10.42413	6.816899
172.100006	0.389401	2.049658	1.952381	-0.362541	0.075169	11.8306	12.96858	6.487803
172.199997	0.341198	2.148413	1.958411	-0.368402	0.075205	12.76898	15.75636	4.0283
172.300003	0.236939	2.268028	1.971294	-0.366668	0.075361	14.04908	15.78056	0.224942
172.399994	0.034883	2.399109	1.984937	-0.360674	0.074996	16.2017	16.73997	-3.839091
172.5	-0.159381	2.262158	1.994389	-0.352915	0.075359	13.36966	12.88797	-6.214512
172.600006	-0.286068	2.06742	1.997059	-0.348741	0.075859	7.6779	7.69405	-5.967676
172.699997	-0.40038	1.905509	1.993272	-0.351592	0.076725	5.44488	6.27548	-3.658774
172.800003	-0.474461	1.722394	1.983595	-0.361053	0.07718	5.20282	6.0708	-0.089626
172.899994	-0.582833	1.558206	1.968117	-0.375371	0.076874	5.22866	7.43616	3.294995
173.0	-0.548786	1.486143	1.950951	-0.388953	0.076046	5.91166	7.34002	5.385304
173.100006	-0.445777	1.391325	1.937947	-0.397703	0.075202	9.51438	10.70943	5.392061
173.199997	-0.172384	1.296681	1.932008	-0.398803	0.074591	7.57745	12.11932	3.195435
173.300003	0.147716	1.120165	1.93295	-0.391753	0.074616	11.4069	11.48932	-0.53147
173.399994	0.42296	0.916511	1.93876	-0.377181	0.075036	10.55654	11.79345	-4.713317
173.5	0.547166	0.746082	1.947808	-0.356942	0.075949	8.16991	9.27566	-7.606572
173.600006	0.465118	0.71813	1.958568	-0.333231	0.076932	7.77756	8.58998	-8.500039
173.699997	0.250164	0.732017	1.970551	-0.311999	0.078112	6.03278	6.9344	-7.887565
173.800003	-0.037576	0.832813	1.981969	-0.29882	0.079165	6.1877	6.52995	-5.911571
173.899994	-0.296875	0.909134	1.99072	-0.29638	0.080359	6.36811	6.85593	-3.013479
174.0	-0.450538	1.044438	1.995652	-0.304041	0.081124	7.92312	7.41314	0.072501
174.100006	-0.615579	1.162226	1.99647	-0.319893	0.081544	12.59435	13.28749	3.063036
174.199997	-0.546508	1.357541	1.993627	-0.338121	0.081755	10.00489	11.0839	5.060955
174.300003	-0.395345	1.523511	1.9901	-0.35553	0.082248	13.47712	12.77439	5.561746
174.399994	-0.210157	1.698364	1.988245	-0.368874	0.082194	16.05458	18.59414	4.375013
174.5	-0.036068	1.8793	1.988286	-0.376029	0.081827	17.98625	18.88404	1.876213
174.600006	0.111249	1.952374	1.988515	-0.37702	0.081364	20.98083	20.63715	-1.003919
174.699997	0.087009	1.962583	1.986563	-0.373923	0.080518	15.19046	14.60843	-3.270972
174.800003	0.076692	1.827858	1.980588	-0.368985	0.080067	9.03288	9.37415	-4.00511
174.899994	7.7e-05	1.681026	1.969919	-0.366316	0.079997	6.46042	6.76408	-3.17758
175.0	0.024284	1.525646	1.95529	-0.366752	0.0801	4.96733	5.87746	-1.509717
175.100006	-0.06368	1.356771	1.938417	-0.369471	0.080304	5.04221	5.784	0.139585
175.199997	-0.137714	1.227272	1.922663	-0.372223	0.080448	4.76257	6.26435	1.095823
175.300003	-0.192929	1.17149	1.911154	-0.372377	0.080542	6.87938	7.12752	1.059487
175.399994	-0.147623	1.147001	1.90492	-0.369021	0.080617	8.20993	9.72914	-0.100378
175.5	-0.10456	1.079063	1.902626	-0.362322	0.080761	8.23541	10.35701	-1.805108
175.600006	-0.080261	0.946939	1.902068	-0.352787	0.081083	10.3171	10.33046	-3.38613
175.699997	-0.017636	0.770562	1.901269	-0.340968	0.08182	7.85516	9.33026	-4.168381
175.800003	-0.006424	0.659076	1.899533	-0.329345	0.082066	7.85884	8.33841	-4.063936
175.899994	-0.078877	0.645492	1.898107	-0.32012	0.082242	7.34065	8.48186	-3.359235
176.0	-0.213386	0.667969	1.897248	-0.315659	0.082137	7.39486	8.4264	-2.236068
176.100006	-0.279145	0.723925	1.897085	-0.316002	0.081969	7.69769	8.68333	-1.0462
176.199997	-0.311445	0.758015	1.897304	-0.321601	0.081805	9.37469	9.466	0.121296
176.300003	-0.248239	0.763058	1.896791	-0.330615	0.081846	9.30761	9.7771	1.030417
176.399994	-0.144358	0.78046	1.893495	-0.342197	0.081836	9.16617	9.34749	1.566705
176.5	-0.066378	0.790895	1.88705	-0.354318	0.081968	10.42219	10.57283	1.735168
176.600006	-0.042038	0.800201	1.877432	-0.365434	0.082015	9.69715	10.61319	1.615094
176.699997	-0.076159	0.853914	1.864814	-0.37359	0.082069	9.61544	10.05383	1.216584
176.800003	-0.187857	0.890086	1.849181	-0.378801	0.081585	8.87603	9.32844	0.588853
176.899994	-0.352818	0.832508	1.831564	-0.379956	0.080645	8.16999	8.39011	-0.034243
177.0	-0.427612	0.75679	1.813169	-0.377947	0.079459	7.65487	7.86459	-0.581396
177.100006	-0.312102	0.679779	1.796005	-0.372691	0.078721	7.15586	7.38188	-1.064407
177.199997	-0.095324	0.611004	1.781983	-0.364718	0.078281	6.73033	7.26958	-1.630858
177.300003	0.163337	0.539649	1.772661	-0.355237	0.078512	6.53197	7.45618	-2.298001
177.399994	0.342986	0.478759	1.76737	-0.346053	0.078631	6.56341	7.72124	-2.926234
177.5	0.34796	0.477455	1.764686	-0.338136	0.07866	7.12425	8.00729	-3.207687
177.600006	0.181214	0.511399	1.761918	-0.333332	0.0784	6.97064	8.42319	-2.950076
177.699997	0.02625	0.586646	1.757049	-0.33265	0.078162	7.16015	8.04122	-2.019436
177.800003	-0.198529	0.689179	1.749141	-0.335217	0.077853	7.64839	7.74008	-0.602543
177.899994	-0.326669	0.747455	1.739373	-0.340482	0.077713	7.6434	7.9376	0.763453
178.0	-0.360332	0.773021	1.729899	-0.345541	0.077595	7.50476	8.09165	1.552467
178.100006	-0.249477	0.728254	1.722978	-0.348462	0.077677	7.28337	8.25062	1.545238
178.199997	-0.093612	0.64605	1.718033	-0.349315	0.077621	7.07459	8.21626	0.813367
178.300003	0.023344	0.480738	1.713029	-0.348404	0.077518	6.97607	8.31764	-0.141297
178.399994	0.118688	0.365567	1.705347	-0.348339	0.076834	6.91205	7.96019	-0.758123
178.5	0.10464	0.329035	1.694382	-0.350014	0.076447	6.85311	7.63132	-0.74078
178.600006	0.009978	0.367996	1.680385	-0.353954	0.076013	6.78506	7.54492	-0.308532
178.699997	-0.091539	0.353083	1.66476	-0.359358	0.075754	6.85626	7.47181	0.181067
178.800003	-0.157705	0.290802	1.649609	-0.365129	0.075251	6.82009	7.48208	0.335469
178.899994	-0.165967	0.15451	1.636679	-0.368776	0.075181	7.04884	7.50007	0.037241
179.0	-0.148456	0.035243	1.626189	-0.369817	0.075305	6.91003	7.97935	-0.66651
179.100006	-0.115769	-0.017097	1.617681	-0.366774	0.075644	6.29621	7.39419	-1.365748
179.199997	-0.163983	0.013316	1.609366	-0.360866	0.075632	6.42074	7.41025	-1.743479
179.300003	-0.273212	0.060302	1.599654	-0.353482	0.075129	6.24874	7.4428	-1.643703
179.399994	-0.365775	0.061824	1.588477	-0.34567	0.074268	6.20119	7.04081	-1.157131
179.5	-0.397474	0.024312	1.576431	-0.339952	0.073291	6.10179	6.94425	-0.572048
179.600006	-0.267286	-0.076408	1.56554	-0.335588	0.072462	6.26416	7.14208	-0.182125
179.699997	0.021463	-0.216419	1.558958	-0.331597	0.07232	6.66289	7.59181	-0.398675
179.800003	0.295599	-0.303083	1.558162	-0.328712	0.072701	6.4789	7.32097	-1.098043
179.899994	0.446908	-0.293218	1.562035	-0.326249	0.073309	6.32861	7.39591	-1.869714
180.0	0.423585	-0.261478	1.567362	-0.325098	0.073878	6.45324	7.6888	-2.336109
180.100006	0.233581	-0.260199	1.570236	-0.327201	0.074204	6.54817	7.49814	-2.123418
180.199997	0.022699	-0.276697	1.567861	-0.333212	0.074406	6.48739	7.07303	-1.025559
180.300003	-0.234802	-0.274816	1.559226	-0.344783	0.074365	6.39272	6.75819	0.924771
180.399994	-0.418326	-0.256739	1.545188	-0.359776	0.07421	6.37389	6.91834	2.879173
180.5	-0.423146	-0.224198	1.528355	-0.374294	0.074042	6.4267	7.26295	4.023332
180.600006	-0.390133	-0.135832	1.512011	-0.385113	0.074113	6.15302	7.07903	3.995536
180.699997	-0.143836	-0.116698	1.498894	-0.389485	0.074365	6.13358	7.35287	2.470827
180.800003	0.031056	-0.096001	1.487756	-0.386492	0.074382	6.30532	7.31754	0.340541
180.899994	0.074723	-0.106815	1.476682	-0.377849	0.074331	6.16485	6.90881	-1.566605
181.0	0.035496	-0.134946	1.465346	-0.364671	0.073697	6.01877	6.78495	-2.769123
181.100006	-0.090757	-0.182035	1.455067	-0.349444	0.072907	5.64771	6.36894	-3.241951
181.199997	-0.151934	-0.196439	1.447284	-0.336432	0.071865	5.5519	6.18202	-3.111023
181.300003	-0.130862	-0.186118	1.443893	-0.326948	0.071204	5.30161	6.05217	-2.645044
181.399994	-0.064356	-0.124033	1.444986	-0.323548	0.070752	6.40454	6.80079	-2.255096
181.5	0.064489	-0.067423	1.448947	-0.325222	0.070839	6.86318	8.11541	-1.76248
181.600006	0.180251	-0.050747	1.453234	-0.329953	0.071056	5.97831	7.11468	-1.100624
181.699997	0.176461	-0.078163	1.454879	-0.337568	0.071492	6.21976	7.16981	-0.170694
181.800003	0.125859	-0.102881	1.45202	-0.345759	0.07157	5.97262	6.79223	0.909503
181.899994	-0.030396	-0.082546	1.445057	-0.352432	0.0715	6.63504	7.40565	1.837754
182.0	-0.171494	-0.030234	1.435871	-0.356551	0.071681	6.25978	7.17323	2.267405
182.100006	-0.200261	0.003469	1.427622	-0.355625	0.071797	5.83495	6.50683	1.832162
182.199997	-0.346688	-0.021731	1.422768	-0.350811	0.072427	5.89248	6.68561	0.872726
182.300003	-0.276393	-0.103503	1.421927	-0.344579	0.07285	5.86113	6.73635	-0.363945
182.399994	-0.250368	-0.139811	1.423753	-0.338278	0.072876	5.738	6.6582	-1.505958
182.5	-0.242376	-0.136241	1.42567	-0.335538	0.072418	5.69088	6.62201	-2.119392
182.600006	-0.214614	-0.085557	1.424425	-0.33807	0.071614	5.79396	6.80112	-1.872988
182.699997	-0.128624	-0.027323	1.418244	-0.346617	0.070765	5.86989	6.81814	-0.724907
182.800003	-0.016465	0.047401	1.405912	-0.360497	0.069962	6.38177	7.11853	0.986743
182.899994	0.102193	0.094134	1.38901	-0.375817	0.069628	6.18429	7.27504	2.532844
183.0	0.138714	0.173834	1.370575	-0.38849	0.069091	5.8994	6.81364	3.08631
183.100006	0.146362	0.145438	1.355126	-0.394533	0.068657	5.79519	6.5763	2.548911
183.199997	0.025255	0.096741	1.344577	-0.392313	0.06826	5.81358	6.70049	0.775128
183.300003	0.05138	0.156078	1.33895	-0.381453	0.067967	5.83284	6.87605	-1.349858
183.399994	-0.175608	0.306614	1.337018	-0.367175	0.067655	5.69141	6.29229	-3.050106
183.5	-0.135766	0.407858	1.337763	-0.348437	0.067636	5.33953	6.06277	-4.050874
183.600006	-0.049344	0.38132	1.3392	-0.331383	0.06771	5.27638	6.07872	-3.996972
183.699997	0.099489	0.278247	1.340211	-0.318824	0.068338	5.11971	6.20986	-3.04664
183.800003	0.229735	0.161603	1.340843	-0.31218	0.069244	5.35153	6.25461	-1.658494
183.899994	0.254475	0.089678	1.342059	-0.312657	0.069891	6.74399	7.95205	-0.307891
184.0	0.098137	0.10577	1.346016	-0.316731	0.070325	5.92086	7.35854	0.561073
184.100006	-0.099843	0.143556	1.353777	-0.322787	0.070557	6.18227	6.80465	0.767373
184.199997	-0.366072	0.158841	1.363953	-0.330056	0.07046	5.82102	6.69321	0.451059
184.300003	-0.511144	0.148811	1.373558	-0.336752	0.070448	6.48686	7.06779	-0.006203
184.399994	-0.554023	0.110391	1.377851	-0.344587	0.070279	6.76816	7.37011	-0.021488
184.5	-0.466282	0.064269	1.373625	-0.354192	0.069928	5.79887	6.49666	0.820783
184.600006	-0.296153	0.087109	1.361048	-0.36518	0.069513	5.57432	6.7493	2.158703
184.699997	-0.11783	0.121823	1.342898	-0.376795	0.0685	5.52221	6.7827	3.276163
184.800003	0.085815	0.0699	1.326198	-0.384412	0.068106	5.4123	6.56389	3.385236
184.899994	0.13113	0.000987	1.316773	-0.386577	0.067878	5.52799	6.59793	2.080651
185.0	0.185265	0.005382	1.315973	-0.382417	0.068052	5.81901	6.74438	-0.073884
185.100006	0.098465	0.05408	1.321017	-0.374581	0.06821	5.72224	6.61538	-2.580158
185.199997	-0.036083	0.106122	1.327282	-0.36483	0.068525	5.62012	6.4807	-4.370545
185.300003	-0.145184	0.173062	1.330617	-0.356056	0.068603	5.58071	6.23887	-4.687593
185.399994	-0.159276	0.246734	1.329726	-0.349653	0.068973	5.35485	6.22581	-3.375366
185.5	-0.183606	0.335337	1.325304	-0.347395	0.069185	5.51048	6.5581	-1.227064
185.600006	-0.134668	0.382672	1.31898	-0.347978	0.06944	5.95624	7.0437	1.122124
185.699997	-0.140128	0.411237	1.313337	-0.34959	0.069663	5.73555	6.81471	2.622341
185.800003	-0.20292	0.411333	1.311066	-0.352246	0.069346	5.86411	6.89222	3.001382
185.899994	-0.156764	0.406277	1.313573	-0.351592	0.069389	5.44558	6.34817	1.925806
186.0	-0.162018	0.415985	1.319011	-0.349203	0.069331	5.77478	6.84265	-0.088692
186.100006	-0.198598	0.379641	1.325301	-0.345281	0.069417	6.66307	7.76085	-2.091209
186.199997	-0.113221	0.347894	1.330797	-0.339703	0.069401	5.82566	6.51571	-3.366068
186.300003	-0.031563	0.308091	1.335882	-0.332784	0.069752	5.58404	6.46272	-3.650128
186.399994	-0.054419	0.258596	1.342034	-0.326484	0.070023	5.41125	6.37119	-3.108894
186.5	-0.002427	0.172812	1.350259	-0.322375	0.070694	5.32403	6.31306	-2.20169
186.600006	-0.03963	0.10523	1.359857	-0.321907	0.071257	5.1339	6.09531	-1.092091
186.699997	-0.116951	0.080599	1.369543	-0.324857	0.071987	6.47636	7.02389	0.081717
186.800003	-0.246732	0.088875	1.376661	-0.331947	0.07221	5.95931	7.39355	1.200873
186.899994	-0.411939	0.101265	1.379233	-0.34361	0.072286	5.50767	6.54076	2.365227
187.0	-0.52183	0.109853	1.375923	-0.358411	0.072053	6.03471	6.68421	3.259952
187.100006	-0.4924	0.111234	1.367414	-0.374082	0.071856	6.53109	7.43198	3.671747
187.199997	-0.386808	0.016009	1.355751	-0.388073	0.07176	6.26644	7.19668	3.288605
187.300003	-0.177773	-0.050047	1.343526	-0.396445	0.07163	5.94144	6.8677	2.203598
187.399994	0.027382	-0.151698	1.333641	-0.397824	0.071721	5.81603	6.95581	0.392602
187.5	0.217547	-0.171633	1.327619	-0.392013	0.071891	5.49822	6.46615	-1.607102
187.600006	0.269578	-0.183049	1.326215	-0.37961	0.072201	5.24135	6.13845	-3.376577
187.699997	0.207431	-0.213943	1.328936	-0.364076	0.072675	5.01077	5.82554	-4.495894
187.800003	0.059018	-0.269753	1.334748	-0.347773	0.072861	5.02618	5.74674	-4.772579
187.899994	-0.054151	-0.347384	1.342257	-0.333725	0.073294	5.06182	5.61678	-4.202142
188.0	-0.149266	-0.388499	1.34976	-0.324598	0.073805	5.96097	6.65595	-2.874788
188.100006	-0.213444	-0.380468	1.356189	-0.320958	0.074301	5.85194	7.24946	-1.068937
188.199997	-0.271786	-0.305963	1.360364	-0.323667	0.074657	5.84248	6.66912	0.929755
188.300003	-0.29726	-0.235592	1.362433	-0.331153	0.074803	6.07613	6.989	2.604748
188.399994	-0.320117	-0.199891	1.362749	-0.341205	0.074716	5.79948	6.66205	3.446191
188.5	-0.247345	-0.19812	1.362524	-0.351332	0.074546	6.5536	7.24924	3.292647
188.600006	-0.137661	-0.236858	1.363151	-0.358748	0.074562	6.57313	7.78098	2.123731
188.699997	-0.074199	-0.255062	1.364801	-0.362425	0.074605	6.12106	6.92423	0.26844
188.800003	0.015592	-0.277881	1.367048	-0.361669	0.074792	6.08016	6.7629	-1.467555
188.899994	0.112004	-0.252567	1.370017	-0.355871	0.075074	5.77855	6.70498	-2.733341
189.0	0.046904	-0.256241	1.374728	-0.346513	0.075665	5.38314	6.30246	-3.265672
189.100006	0.126978	-0.31136	1.381664	-0.337215	0.076479	5.35345	6.01663	-3.23204
189.199997	0.056402	-0.316179	1.389879	-0.3299	0.077066	5.1466	6.01299	-2.693176
189.300003	-0.066058	-0.321531	1.397588	-0.327035	0.077842	5.52957	6.16768	-1.637462
189.399994	-0.246846	-0.256198	1.401853	-0.330352	0.07796	6.53696	7.43081	0.057486
189.5	-0.387804	-0.192899	1.40123	-0.339914	0.077972	5.7183	7.14797	2.064881
189.600006	-0.473528	-0.11785	1.395268	-0.353896	0.077774	5.94056	6.63026	3.671431
189.699997	-0.416183	-0.047517	1.385953	-0.368194	0.077458	6.26223	6.81321	4.274547
189.800003	-0.234079	-0.081202	1.377097	-0.379228	0.07687	6.63671	7.46324	3.714001
189.899994	-0.079641	-0.068217	1.372026	-0.383959	0.076613	6.2265	7.39269	1.750085
190.0	0.143889	-0.060605	1.371627	-0.381519	0.076217	5.9572	6.78859	-0.873833
190.100006	0.231751	-0.014672	1.37579	-0.374313	0.076096	5.81393	6.70327	-3.193561
190.199997	0.316354	0.020101	1.383467	-0.36287	0.076639	5.50732	6.32783	-4.834076
190.300003	0.317783	0.037471	1.392585	-0.350964	0.077161	5.1184	5.86011	-5.283435
190.399994	0.208228	0.050056	1.400991	-0.34268	0.077694	5.04956	5.787	-4.352901
190.5	0.026483	0.077958	1.405806	-0.340948	0.07809	4.98878	5.74	-2.115713
190.600006	-0.180684	0.101334	1.405307	-0.345882	0.078121	6.51165	6.89853	1.012635
190.699997	-0.400894	0.163095	1.398597	-0.355939	0.078095	6.14829	7.65369	4.024148
190.800003	-0.483723	0.208771	1.38853	-0.365756	0.078202	6.05976	6.73624	5.721268
190.899994	-0.437026	0.232134	1.381014	-0.37069	0.078502	5.8332	6.67554	5.293848
191.0	-0.316439	0.236404	1.381711	-0.367241	0.078823	5.99267	6.68678	2.598779
191.100006	-0.131957	0.151736	1.393601	-0.354561	0.079408	7.02423	8.2533	-1.560116
191.199997	0.069763	0.110527	1.415606	-0.336569	0.08003	6.0947	7.2016	-5.686172
191.300003	0.278377	0.148047	1.44567	-0.314921	0.080508	5.87979	6.63208	-8.825053
191.399994	0.379355	0.292313	1.480512	-0.294909	0.080972	5.34977	6.37044	-10.009539
191.5	0.352452	0.496167	1.515759	-0.28206	0.081201	5.22104	5.93195	-8.889995
191.600006	0.326779	0.650936	1.546976	-0.281787	0.081498	5.02592	5.96021	-5.466685
191.699997	0.18472	0.767503	1.571276	-0.296182	0.081861	6.00581	6.22056	-0.117559
191.800003	-0.091148	0.855001	1.585743	-0.323567	0.081661	8.77191	9.54458	5.768542
191.899994	-0.342068	0.830547	1.588644	-0.358108	0.081386	7.21962	8.74938	10.769392
192.0	-0.483075	0.78494	1.581933	-0.395243	0.080637	7.32462	7.69855	13.106841
192.100006	-0.502949	0.855146	1.574694	-0.424949	0.079855	6.44798	7.10964	12.264095
192.199997	-0.289919	1.021746	1.573157	-0.441935	0.079371	9.1625	10.23615	8.314809
192.300003	-0.106702	1.179613	1.577918	-0.446161	0.079196	9.05171	10.0609	1.965278
192.399994	0.230476	1.184916	1.586215	-0.436466	0.079305	7.80401	8.48271	-5.068538
192.5	0.430368	0.980608	1.594227	-0.415676	0.079597	6.48424	7.52737	-10.648296
192.600006	0.493785	0.776468	1.601589	-0.388039	0.080046	4.55835	5.25194	-12.979328
192.699997	0.335203	0.600416	1.610917	-0.358046	0.080756	3.71551	4.88528	-12.237893
192.800003	0.111414	0.591157	1.62394	-0.330391	0.081031	3.16781	4.20357	-9.482308
192.899994	-0.120257	0.64264	1.641464	-0.308721	0.081047	3.61427	4.93035	-6.202053
193.0	-0.203233	0.713054	1.663837	-0.293132	0.08118	3.72891	4.64581	-2.922498
193.100006	-0.290185	0.820687	1.689997	-0.285736	0.081247	7.53892	6.942	-0.074688
193.199997	-0.299624	0.885924	1.718193	-0.286344	0.08128	8.62154	11.13443	2.020957
193.300003	-0.263367	0.936874	1.745969	-0.29397	0.081195	6.6177	7.76321	3.190086
193.399994	-0.224895	1.060605	1.770152	-0.307749	0.081132	7.38216	7.75368	3.635188
193.5	-0.196767	1.134597	1.78829	-0.32583	0.081237	10.87558	11.72644	3.754421
193.600006	-0.237782	1.167955	1.798551	-0.34681	0.08108	11.21572	12.68767	3.657256
193.699997	-0.307476	1.25752	1.799963	-0.367907	0.080662	12.08816	12.63918	3.41134
193.800003	-0.365305	1.197611	1.795876	-0.386101	0.080321	12.55739	12.10188	2.981026
193.899994	-0.388507	1.212182	1.788416	-0.399138	0.079977	10.02109	9.72486	2.116092
194.0	-0.307253	1.218891	1.781508	-0.404608	0.079717	7.80655	8.10867	0.657966
194.100006	-0.208328	1.182005	1.777853	-0.401594	0.080057	6.28667	7.19679	-1.504498
194.199997	-0.150715	0.981397	1.777863	-0.390567	0.080473	5.50005	6.85603	-3.587115
194.300003	-0.091129	0.718505	1.780561	-0.373957	0.081101	5.10027	6.14584	-4.897172
194.399994	-0.035427	0.57523	1.784945	-0.354615	0.081608	4.94123	6.14188	-5.184556
194.5	-0.005564	0.552295	1.790283	-0.337088	0.081861	5.02171	6.27987	-4.707864
194.600006	0.017816	0.598186	1.796687	-0.323683	0.081935	5.43236	6.53712	-3.66225
194.699997	0.038354	0.656821	1.804748	-0.315304	0.082222	5.98409	6.98878	-2.385161
194.800003	0.023239	0.703872	1.815218	-0.312142	0.082514	7.81995	7.76781	-1.258471
194.899994	-0.013962	0.712304	1.828894	-0.3134	0.08308	7.53796	9.40049	-0.489632
195.0	-0.054532	0.702988	1.844357	-0.318768	0.083707	8.509	8.94957	-0.061484
195.100006	-0.154425	0.672874	1.859373	-0.327453	0.084006	9.35201	9.25222	0.188976
195.199997	-0.275928	0.612184	1.870006	-0.33886	0.083874	9.22354	10.16099	0.594068
195.300003	-0.439589	0.576627	1.873344	-0.35346	0.083192	9.59276	9.66962	1.296961
195.399994	-0.519789	0.562314	1.868629	-0.369292	0.082134	9.2104	9.8242	2.326976
195.5	-0.466537	0.632149	1.856684	-0.384312	0.080999	8.8107	9.11444	3.152855
195.600006	-0.212183	0.732239	1.841213	-0.394846	0.079845	8.25109	8.67584	3.226372
195.699997	0.110535	0.804329	1.828082	-0.397287	0.079704	7.77537	8.6419	2.036311
195.800003	0.40244	0.799935	1.821127	-0.390913	0.080405	7.55083	8.32213	-0.29034
195.899994	0.570235	0.655162	1.822082	-0.375932	0.081631	7.10874	8.29794	-2.994555
196.0	0.434486	0.632988	1.829939	-0.354508	0.082838	6.84926	7.76182	-5.367782
196.100006	0.13429	0.69197	1.843673	-0.331201	0.083464	6.61849	7.42395	-6.865327
196.199997	-0.221657	0.843666	1.861253	-0.310206	0.083717	6.62524	7.01501	-7.258885
196.300003	-0.487506	0.992932	1.879725	-0.296375	0.08403	6.61919	6.98225	-6.391732
196.399994	-0.533891	1.134479	1.895691	-0.293731	0.08416	7.33837	7.26519	-4.087696
196.5	-0.433903	1.35054	1.907748	-0.30224	0.084392	8.97429	9.4113	-0.682347
196.600006	-0.286568	1.551463	1.914092	-0.320698	0.08455	8.31914	10.23968	2.826767
196.699997	-0.062173	1.77315	1.914847	-0.343983	0.084718	8.42423	9.49608	5.68708
196.800003	0.15407	1.965794	1.913459	-0.366336	0.084931	9.96548	11.08112	7.029693
196.899994	0.260631	2.150487	1.912624	-0.383682	0.08556	10.93933	13.74579	6.386226
197.0	0.182464	2.273212	1.912757	-0.3936	0.086151	11.60938	12.7974	4.134783
197.100006	0.093199	2.327849	1.912624	-0.394342	0.086722	12.8428	12.85789	0.849768
197.199997	-0.114335	2.275092	1.910154	-0.388907	0.086476	11.63408	11.26076	-2.509582
197.300003	-0.237206	1.997845	1.905841	-0.377443	0.086659	8.56829	8.13939	-4.743777
197.399994	-0.376494	1.752075	1.901139	-0.365215	0.087229	6.19699	6.80454	-5.512124
197.5	-0.385602	1.64738	1.897969	-0.353488	0.087942	4.98055	6.22067	-5.027898
197.600006	-0.259209	1.639845	1.897131	-0.344165	0.088285	4.75172	6.08268	-4.065093
197.699997	-0.17747	1.633526	1.898852	-0.338012	0.088453	4.79226	6.46807	-2.855147
197.800003	-0.101467	1.627337	1.901691	-0.334827	0.08796	5.73774	6.79908	-1.5621
197.899994	-0.06205	1.528972	1.904212	-0.333972	0.087263	8.36179	8.78814	-0.439091
198.0	-0.098422	1.428049	1.905262	-0.335957	0.086192	7.45117	10.90052	0.574278
198.100006	-0.126521	1.365255	1.904691	-0.339263	0.085507	9.1632	8.61139	1.084142
198.199997	-0.083574	1.333552	1.903503	-0.343027	0.085121	9.97766	10.41749	1.093765
198.300003	-0.023408	1.323056	1.902337	-0.346478	0.084975	9.03814	9.97815	0.49972
198.399994	0.086521	1.249886	1.902022	-0.347757	0.085239	9.69277	9.83823	-0.515636
198.5	0.212537	1.112703	1.902166	-0.347565	0.085725	9.36418	10.16442	-1.676986
198.600006	0.198942	0.969616	1.901973	-0.34595	0.086399	9.03481	9.18177	-2.460557
198.699997	0.116763	0.893091	1.900761	-0.343489	0.087126	8.36152	9.11069	-2.605925
198.800003	-0.074093	0.914812	1.89797	-0.341771	0.087591	7.98144	8.73954	-2.239398
198.899994	-0.383135	1.00118	1.893717	-0.341945	0.0874	8.04844	8.3915	-1.397107
199.0	-0.584314	1.041147	1.887308	-0.344647	0.086925	7.91847	8.47586	-0.20789
199.100006	-0.644009	1.050902	1.878089	-0.351212	0.08619	8.59518	8.5326	1.091697
199.199997	-0.608121	1.004799	1.865373	-0.360891	0.08509	8.65166	9.25222	2.232292
199.300003	-0.455201	0.963462	1.84925	-0.372489	0.084053	8.43859	9.19847	2.7479
199.399994	-0.18748	0.944622	1.831587	-0.382255	0.082848	8.83058	9.47435	2.432595
199.5	0.101611	0.933254	1.815625	-0.386846	0.081586	8.34217	9.69306	1.196221
199.600006	0.262739	0.877216	1.803567	-0.384138	0.080516	8.22061	9.13339	-0.749455
199.699997	0.381527	0.73986	1.796462	-0.37409	0.079832	7.90989	8.68119	-2.80618
199.800003	0.375038	0.640988	1.794008	-0.357545	0.079531	7.39302	7.73302	-4.306471
199.899994	0.229238	0.614581	1.795181	-0.338911	0.079351	6.65282	7.06094	-5.015802
[truncated: 2,201 more rows]
