# Supplementary material for: Accurate time-series forecasting of floating platform motion via a reinforced fusion CNN–BiLSTM–attention model
Source: PLoS One. 2026 Feb 2;21(2):e0342081. doi: 10.1371/journal.pone.0342081 (PMC12863529; doi:10.1371/journal.pone.0342081)
Supplement: S1 Data — (ZIP) [file pone.0342081.s001.zip › S1 Dateset/Data for measured proportional model/data for dual-stage EWMA control limit/03_2.csv]

Time	Pitch	Yaw	Sway	Heave	Surge	Cable1	Cable2	Roll
0.1	-0.084396	-0.293686	1.403124	-0.346432	0.073117	5.8402	6.69909	-0.598729
0.2	-0.061297	-0.333321	1.402758	-0.346315	0.073602	5.84765	6.77863	-0.588347
0.3	-0.022569	-0.398445	1.401983	-0.346583	0.07426	5.73826	6.74877	-0.549418
0.4	0.020495	-0.471819	1.401319	-0.346673	0.075222	5.70113	6.65959	-0.497785
0.5	0.056746	-0.543702	1.400872	-0.346902	0.07617	5.78757	6.73239	-0.443481
0.6	0.024142	-0.634434	1.400039	-0.34708	0.076876	5.82943	6.70166	-0.423187
0.7	-0.076003	-0.73466	1.399535	-0.346907	0.077447	5.87427	6.69417	-0.456325
0.8	-0.213118	-0.778679	1.399219	-0.346703	0.077873	5.81349	6.64268	-0.522951
0.9	-0.30101	-0.793906	1.399189	-0.346441	0.078121	5.81971	6.549	-0.549707
1.0	-0.309487	-0.83729	1.398928	-0.346154	0.078523	5.85614	6.67993	-0.590456
1.1	-0.237235	-0.884901	1.398995	-0.346147	0.078965	5.75289	6.59611	-0.615747
1.2	-0.111802	-0.940329	1.399285	-0.34607	0.079656	5.78144	6.71579	-0.58243
1.3	0.022592	-0.994869	1.399275	-0.346339	0.080149	5.79256	6.6627	-0.59517
1.4	0.067884	-1.04826	1.399242	-0.346658	0.080688	5.79545	6.66505	-0.602573
1.5	0.070697	-1.101713	1.39949	-0.346808	0.081114	5.81734	6.61527	-0.544295
1.6	0.01908	-1.128715	1.399369	-0.34711	0.081404	5.91517	6.56249	-0.515459
1.7	-0.059192	-1.143663	1.399115	-0.347546	0.081704	5.96149	6.66612	-0.475584
1.8	-0.111988	-1.172803	1.399189	-0.347571	0.082358	5.8966	6.65649	-0.446622
1.9	-0.135813	-1.197765	1.398944	-0.347761	0.08303	5.84905	6.5944	-0.431589
2.0	-0.149956	-1.217198	1.39873	-0.347659	0.083814	5.82199	6.6051	-0.410582
2.1	-0.181848	-1.215457	1.398635	-0.347479	0.08443	5.79449	6.68239	-0.42419
2.2	-0.200789	-1.204825	1.398434	-0.347461	0.084934	5.81016	6.65124	-0.441177
2.3	-0.225435	-1.164091	1.397972	-0.34733	0.08521	5.89003	6.62255	-0.475648
2.4	-0.195522	-1.097152	1.39779	-0.347416	0.085516	5.93627	6.66559	-0.492655
2.5	-0.131604	-1.045947	1.397379	-0.347392	0.085736	5.90702	6.6506	-0.486322
2.6	-0.036515	-1.023633	1.396508	-0.347142	0.08598	5.84747	6.59868	-0.53167
2.7	0.051776	-1.017837	1.395761	-0.34685	0.086347	5.89774	6.62234	-0.5506
2.8	0.090663	-0.968149	1.395382	-0.346479	0.08673	5.84931	6.60767	-0.560862
2.9	0.071404	-0.857659	1.394981	-0.346205	0.087272	5.87225	6.69171	-0.58516
3.0	0.000503	-0.778564	1.394301	-0.346457	0.087589	5.89607	6.5869	-0.596215
3.1	-0.101525	-0.70965	1.394038	-0.346604	0.087918	5.92445	6.5641	-0.558397
3.2	-0.171239	-0.611819	1.393722	-0.347011	0.088036	5.91709	6.55254	-0.571819
3.3	-0.217248	-0.53563	1.392972	-0.347313	0.088216	5.86078	6.5853	-0.513963
3.4	-0.230307	-0.491219	1.392049	-0.347439	0.088506	5.87584	6.71376	-0.460441
3.5	-0.205954	-0.406709	1.391109	-0.34775	0.088534	5.79957	6.61527	-0.406521
3.6	-0.11438	-0.282834	1.389943	-0.347692	0.088605	5.87042	6.68743	-0.356846
3.7	-0.04816	-0.141495	1.388513	-0.347645	0.088712	5.86971	6.6415	-0.449001
3.8	0.009394	-0.068119	1.387395	-0.347282	0.088901	5.85947	6.6446	-0.451458
3.9	0.032388	0.01137	1.386639	-0.346731	0.088896	5.86945	6.54644	-0.506721
4.0	0.010817	0.079906	1.385768	-0.346515	0.088889	5.90702	6.53348	-0.546844
4.1	-0.081061	0.138865	1.384375	-0.346803	0.088914	5.90378	6.63946	-0.595603
4.2	-0.191963	0.197626	1.382466	-0.347411	0.088494	5.8437	6.53155	-0.580678
4.3	-0.306067	0.284878	1.380817	-0.348239	0.088063	5.87112	6.56057	-0.508525
4.4	-0.372144	0.425856	1.378997	-0.348943	0.087451	5.83889	6.63882	-0.507321
4.5	-0.354901	0.572152	1.376664	-0.349262	0.086822	5.80578	6.62448	-0.5357
4.6	-0.210659	0.649635	1.375033	-0.348832	0.086548	5.79475	6.69363	-0.560661
4.7	-0.020795	0.710875	1.373665	-0.348255	0.086485	5.78748	6.72714	-0.58507
4.8	0.182759	0.766344	1.372161	-0.347664	0.086529	5.71033	6.52567	-0.598863
4.9	0.287782	0.779016	1.370127	-0.346989	0.086777	5.76979	6.59686	-0.586664
5.0	0.292362	0.749235	1.36826	-0.346298	0.086967	5.78179	6.55361	-0.447667
5.1	0.04748	0.795969	1.366066	-0.346561	0.086814	5.85404	6.47814	-0.407892
5.2	-0.230527	0.860996	1.363864	-0.346767	0.086363	5.87234	6.47878	-0.376319
5.3	-0.502475	0.95434	1.361622	-0.347105	0.08565	5.88557	6.59696	-0.425577
5.4	-0.594685	1.033832	1.359847	-0.347183	0.084881	5.79808	6.58444	-0.429438
5.5	-0.51333	1.118353	1.35769	-0.347314	0.084239	5.71295	6.65841	-0.501987
5.6	-0.276285	1.16295	1.355778	-0.347306	0.083965	5.65217	6.6719	-0.483064
5.7	0.039192	1.157587	1.353538	-0.347712	0.083651	5.5773	6.64407	-0.460156
5.8	0.261256	1.112613	1.351039	-0.347602	0.083541	5.61627	6.61902	-0.372236
5.9	0.352877	1.121637	1.348385	-0.347967	0.08314	5.68782	6.5429	-0.352744
6.0	0.241445	1.139905	1.345943	-0.348367	0.082363	5.79983	6.49591	-0.346345
6.1	0.067208	1.105677	1.343326	-0.348771	0.081447	5.83521	6.37012	-0.292317
6.2	-0.138788	1.098582	1.340981	-0.348702	0.080766	5.84624	6.42161	-0.37074
6.3	-0.261563	1.112308	1.339051	-0.348715	0.080198	5.77049	6.45341	-0.437433
6.4	-0.223101	1.070966	1.337416	-0.348122	0.080286	5.64149	6.48467	-0.495158
6.5	-0.129611	1.020725	1.33549	-0.347663	0.080692	5.59613	6.69984	-0.573221
6.6	0.001223	0.961566	1.333908	-0.347339	0.081114	5.55707	6.70466	-0.532496
6.7	0.085431	0.912339	1.332417	-0.347089	0.081477	5.59875	6.61227	-0.502519
6.8	0.076146	0.829313	1.330447	-0.347312	0.081497	5.64902	6.58626	-0.392272
6.9	0.026458	0.768043	1.328349	-0.347844	0.081172	5.74264	6.5368	-0.314697
7.0	-0.111024	0.737586	1.326186	-0.348201	0.080845	5.77137	6.40855	-0.248079
7.1	-0.18586	0.628422	1.324263	-0.348532	0.080528	5.76138	6.41487	-0.23299
7.2	-0.208129	0.503999	1.322461	-0.348636	0.080349	5.70157	6.54333	-0.258546
7.3	-0.160832	0.396036	1.32109	-0.348162	0.080357	5.61951	6.52588	-0.340401
7.4	-0.056572	0.303963	1.319807	-0.347684	0.080384	5.5794	6.55264	-0.397322
7.5	0.032228	0.231469	1.318745	-0.347195	0.080484	5.56022	6.59686	-0.477157
7.6	0.078315	0.170423	1.317439	-0.34689	0.080469	5.64123	6.51507	-0.472225
7.7	0.053737	0.08211	1.315781	-0.347367	0.080299	5.68764	6.39827	-0.402978
7.8	-0.001441	-0.022046	1.313754	-0.348071	0.080028	5.6661	6.35534	-0.325419
7.9	-0.03624	-0.163176	1.311529	-0.348981	0.079699	5.66811	6.51411	-0.286283
8.0	-0.079821	-0.273529	1.309645	-0.349997	0.079493	5.73511	6.67212	-0.230302
8.1	-0.100297	-0.379343	1.307822	-0.350359	0.079217	5.69071	6.59793	-0.243687
8.2	-0.090686	-0.435256	1.306231	-0.350167	0.079182	5.61907	6.54847	-0.314694
8.3	-0.076156	-0.490006	1.304841	-0.349473	0.078921	5.62976	6.49034	-0.381336
8.4	-0.066339	-0.593498	1.303691	-0.348407	0.078648	5.66137	6.5671	-0.445815
8.5	-0.059352	-0.637753	1.302194	-0.347734	0.078318	5.60086	6.42579	-0.435412
8.6	-0.019978	-0.725738	1.300533	-0.34757	0.078071	5.62056	6.42632	-0.424909
8.7	0.044699	-0.825696	1.298933	-0.3474	0.078167	5.65384	6.47653	-0.357913
8.8	0.079827	-0.868135	1.297413	-0.347944	0.07816	5.64254	6.44195	-0.315007
8.9	0.164168	-0.865659	1.295932	-0.348361	0.078317	5.66479	6.47792	-0.315285
9.0	0.091981	-0.890673	1.294584	-0.34864	0.078259	5.63904	6.44827	-0.350523
9.1	-0.017142	-0.942964	1.293393	-0.348853	0.077962	5.61636	6.42075	-0.305674
9.2	-0.131978	-0.97695	1.291708	-0.349124	0.077388	5.6287	6.37815	-0.303882
9.3	-0.176063	-0.998742	1.289547	-0.349601	0.076789	5.66584	6.39057	-0.30163
9.4	-0.162222	-1.015529	1.287655	-0.349959	0.076436	5.64648	6.41283	-0.275537
9.5	-0.018019	-0.998742	1.286222	-0.349723	0.076329	5.57703	6.51614	-0.300356
9.6	0.119011	-0.981514	1.284411	-0.34977	0.076381	5.55786	6.49227	-0.324359
9.7	0.233123	-1.004524	1.283026	-0.348861	0.076718	5.57686	6.49687	-0.388848
9.8	0.257599	-1.055277	1.281968	-0.348319	0.076678	5.57327	6.52609	-0.435406
9.9	0.149099	-1.064278	1.280691	-0.348356	0.07624	5.65384	6.47524	-0.463935
10.0	-0.027375	-1.059709	1.279319	-0.348569	0.075747	5.8719	6.72168	-0.401582
10.1	-0.178045	-1.053618	1.277584	-0.349084	0.075129	5.78669	6.54858	-0.321799
10.2	-0.243304	-0.991963	1.275446	-0.349603	0.074718	5.70726	6.46786	-0.281438
10.3	-0.154086	-0.989002	1.27376	-0.349826	0.074666	5.61706	6.48017	-0.217352
10.4	-0.065017	-0.964016	1.271913	-0.349838	0.07479	5.61539	6.66195	-0.216532
10.5	0.042092	-0.945292	1.269922	-0.349681	0.074909	5.5716	6.69685	-0.257427
10.6	0.061911	-0.916829	1.268251	-0.349791	0.07479	5.44567	6.38714	-0.289105
10.7	0.071675	-0.896392	1.266585	-0.349832	0.074413	5.59035	6.44163	-0.316317
10.8	0.052985	-0.861876	1.264499	-0.350087	0.073981	5.6541	6.36915	-0.340682
10.9	0.022545	-0.874037	1.26278	-0.350081	0.073698	5.65034	6.31659	-0.428884
11.0	-0.044304	-0.872992	1.261299	-0.350319	0.073445	5.63326	6.39999	-0.427743
11.1	-0.057128	-0.841653	1.259498	-0.350105	0.073505	5.60795	6.49505	-0.503935
11.2	-0.036773	-0.830187	1.257729	-0.350015	0.073696	5.57187	6.53637	-0.489384
11.3	0.005197	-0.80021	1.256259	-0.349982	0.0739	5.53903	6.46529	-0.45378
11.4	0.044407	-0.750066	1.254552	-0.349714	0.074299	5.54306	6.46968	-0.431611
11.5	0.020816	-0.699642	1.252139	-0.349843	0.074359	5.60935	6.45448	-0.392095
11.6	-0.010943	-0.685385	1.250062	-0.349846	0.074248	5.59236	6.43863	-0.322439
11.7	-0.087676	-0.678118	1.24812	-0.349695	0.074001	5.56898	6.44977	-0.28055
11.8	-0.169012	-0.698825	1.245809	-0.349624	0.073625	5.57931	6.38832	-0.266611
11.9	-0.201091	-0.670422	1.243741	-0.349398	0.0728	5.56556	6.41358	-0.301665
12.0	-0.174518	-0.617637	1.242051	-0.349285	0.072384	5.49095	6.38735	-0.310917
12.1	-0.075049	-0.532851	1.240112	-0.34928	0.071862	5.47133	6.51764	-0.384864
12.2	0.057297	-0.523112	1.238348	-0.349049	0.071755	5.55269	6.49955	-0.411781
12.3	0.172092	-0.468883	1.236526	-0.348991	0.071321	5.51258	6.36509	-0.447666
12.4	0.21248	-0.421735	1.234565	-0.349002	0.071234	5.48727	6.3729	-0.4516
12.5	0.185769	-0.378868	1.232695	-0.349305	0.070992	5.55532	6.35042	-0.470052
12.6	0.061991	-0.286421	1.230582	-0.350035	0.07061	5.56241	6.36145	-0.419314
12.7	-0.064512	-0.2237	1.228506	-0.350947	0.070404	5.53911	6.3365	-0.392664
12.8	-0.183897	-0.17769	1.226562	-0.351208	0.070539	5.5237	6.43221	-0.370004
12.9	-0.247291	-0.12694	1.224127	-0.351795	0.07041	5.58194	6.68828	-0.348242
13.0	-0.257636	-0.047189	1.221998	-0.351342	0.070636	5.50233	6.54451	-0.344533
13.1	-0.175902	0.029148	1.220028	-0.350963	0.070447	5.41616	6.39592	-0.376238
13.2	-0.117913	0.084997	1.218077	-0.350369	0.070369	5.42903	6.48274	-0.391615
13.3	-0.011795	0.142229	1.216277	-0.349843	0.070223	5.48604	6.43788	-0.394916
13.4	0.07509	0.196027	1.214717	-0.349678	0.069962	5.54218	6.37633	-0.411084
13.5	0.093705	0.210052	1.213055	-0.35001	0.069783	5.50575	6.36498	-0.400465
13.6	0.116372	0.20576	1.21136	-0.349937	0.06994	5.54761	6.48231	-0.380047
13.7	0.064189	0.254209	1.209544	-0.350409	0.069786	5.51004	6.50468	-0.378722
13.8	0.032208	0.261715	1.208046	-0.35045	0.069998	5.5075	6.47064	-0.384334
13.9	-0.028163	0.292946	1.206809	-0.350327	0.070205	5.47133	6.48252	-0.377675
14.0	-0.054061	0.313294	1.205408	-0.35057	0.070556	5.4391	6.37033	-0.386057
14.1	-0.057812	0.324542	1.203791	-0.350505	0.071086	5.4645	6.36584	-0.369535
14.2	-0.053671	0.351444	1.201996	-0.350795	0.071476	5.42877	6.35524	-0.326972
14.3	-0.073928	0.33919	1.200048	-0.351087	0.071701	5.40109	6.39699	-0.258899
14.4	-0.052926	0.304815	1.198058	-0.350795	0.071827	5.43455	6.35545	-0.116607
14.5	-0.125622	0.303725	1.195928	-0.351173	0.071614	5.43691	6.35781	-0.166712
14.6	-0.11597	0.25025	1.194016	-0.351341	0.071318	5.4518	6.35556	-0.218815
14.7	-0.035159	0.235569	1.192043	-0.351132	0.071418	5.46756	6.45351	-0.285664
14.8	0.079301	0.241557	1.190368	-0.351161	0.071652	5.47037	6.50543	-0.381807
14.9	0.190502	0.222497	1.189264	-0.350352	0.072316	5.44129	6.47974	-0.42855
15.0	0.228242	0.187301	1.187846	-0.349888	0.072933	5.42194	6.42332	-0.467129
15.1	0.186568	0.137927	1.186571	-0.34971	0.073542	5.45057	6.36091	-0.482887
15.2	0.137536	0.108795	1.185497	-0.349037	0.074232	5.47772	6.35973	-0.625632
15.3	-0.135099	0.083791	1.183788	-0.350165	0.074329	5.4976	6.33533	-0.41966
15.4	-0.284862	0.067922	1.181973	-0.350764	0.074582	5.47553	6.27612	-0.38853
15.5	-0.369662	0.039434	1.180582	-0.350978	0.074845	5.44401	6.36252	-0.35544
15.6	-0.363216	-0.000213	1.179017	-0.351096	0.074927	5.3475	6.31563	-0.331331
15.7	-0.262512	-0.013348	1.177591	-0.350721	0.074984	5.32403	6.37676	-0.334987
15.8	-0.11074	-0.065565	1.176348	-0.349967	0.074865	5.34505	6.37012	-0.296047
15.9	0.047596	-0.136433	1.175222	-0.349598	0.074821	5.40556	6.36305	-0.279299
16.0	0.142273	-0.159385	1.173796	-0.348859	0.074958	5.46161	6.42311	-0.353179
16.1	0.231708	-0.209529	1.172142	-0.348699	0.07514	5.5181	6.37183	-0.34346
16.200001	0.254625	-0.259728	1.170234	-0.348924	0.075585	5.49629	6.31434	-0.330437
16.299999	0.179359	-0.27419	1.168311	-0.348892	0.076106	5.41721	6.25846	-0.383092
16.4	0.015488	-0.28453	1.166682	-0.349543	0.07648	5.51267	6.37312	-0.37713
16.5	-0.147129	-0.305305	1.165416	-0.34969	0.076675	5.50373	6.44088	-0.32908
16.6	-0.343172	-0.305081	1.163936	-0.35026	0.076584	5.41519	6.33136	-0.386955
16.700001	-0.454472	-0.255433	1.162566	-0.350922	0.076161	5.4363	6.32944	-0.377911
16.799999	-0.396374	-0.184047	1.161148	-0.350932	0.075615	5.39593	6.34186	-0.394639
16.9	-0.223259	-0.168245	1.159379	-0.350791	0.075263	5.33532	6.35973	-0.391656
17.0	0.027318	-0.153965	1.157879	-0.350103	0.075036	5.31098	6.3273	-0.335151
17.1	0.281954	-0.109085	1.156539	-0.349241	0.075149	5.40565	6.43328	-0.334674
17.200001	0.455793	-0.092913	1.155384	-0.348724	0.075232	5.42465	6.39292	-0.292096
17.299999	0.498808	-0.093458	1.154145	-0.348594	0.075531	5.43507	6.28972	-0.279213
17.4	0.359112	-0.050236	1.15317	-0.34861	0.07587	5.51486	6.20847	-0.30333
17.5	0.129642	-0.020007	1.151736	-0.349504	0.076164	5.52571	6.15922	-0.260866
17.6	-0.182091	0.023954	1.150233	-0.350558	0.076336	5.49138	6.21928	-0.233048
17.700001	-0.391045	0.086309	1.14849	-0.351391	0.076605	5.44409	6.33115	-0.224486
17.799999	-0.472906	0.161673	1.147103	-0.352395	0.076884	5.34215	6.24294	-0.244155
17.9	-0.398044	0.227302	1.146321	-0.352406	0.077344	5.28146	6.29368	-0.334649
18.0	-0.187255	0.247122	1.145756	-0.352277	0.077749	5.26465	6.3744	-0.424325
18.1	0.050497	0.247194	1.145089	-0.351972	0.078217	5.26123	6.29111	-0.48145
18.200001	0.18421	0.229079	1.144545	-0.351192	0.078699	5.34785	6.3183	-0.491383
18.299999	0.261547	0.196503	1.143563	-0.351388	0.078955	5.40731	6.31424	-0.429472
18.4	0.208532	0.196077	1.142127	-0.351252	0.079052	5.55269	6.53455	-0.340547
18.5	0.011563	0.224256	1.141076	-0.350981	0.079041	5.54446	6.27388	-0.252504
18.6	-0.246268	0.291508	1.140349	-0.351342	0.078786	5.48893	6.18106	-0.251503
18.700001	-0.43962	0.369624	1.139463	-0.350908	0.07843	5.41554	6.26585	-0.300178
18.799999	-0.49218	0.389232	1.138731	-0.35062	0.078342	5.36545	6.32248	-0.304524
18.9	-0.388888	0.424465	1.138071	-0.350696	0.078371	5.29802	6.31135	-0.320196
19.0	-0.137691	0.424	1.137525	-0.350248	0.07881	5.25966	6.32805	-0.325363
19.1	0.132551	0.383572	1.136868	-0.35014	0.079344	5.28865	6.35417	-0.316201
19.200001	0.320397	0.369869	1.136244	-0.350206	0.080022	5.28777	6.24711	-0.360373
19.299999	0.352618	0.407157	1.135679	-0.350211	0.080688	5.33716	6.21949	-0.325225
19.4	0.254024	0.422406	1.135124	-0.350418	0.081085	5.51871	6.40148	-0.354942
19.5	-0.043192	0.459681	1.134709	-0.3508	0.081204	5.53395	6.36584	-0.484393
19.6	-0.269182	0.482567	1.134803	-0.350341	0.081287	5.43166	6.16115	-0.451011
19.700001	-0.443358	0.514342	1.135233	-0.350458	0.081103	5.40495	6.30257	-0.462193
19.799999	-0.485047	0.511099	1.135634	-0.350186	0.081078	5.30739	6.27495	-0.454238
19.9	-0.345154	0.483557	1.135566	-0.350261	0.081236	5.33392	6.43382	-0.443822
20.0	-0.116732	0.467208	1.135631	-0.350898	0.081563	5.36072	6.56924	-0.345483
20.1	0.187677	0.443125	1.135635	-0.350888	0.082102	5.28094	6.32665	-0.295481
20.200001	0.330091	0.385954	1.13538	-0.351333	0.08261	5.32779	6.35256	-0.247063
20.299999	0.31834	0.373583	1.135435	-0.351221	0.082828	5.3665	6.20504	-0.253364
20.4	0.124946	0.395572	1.136304	-0.350491	0.082596	5.45583	6.14916	-0.280566
20.5	-0.126948	0.413349	1.137264	-0.349963	0.082071	5.53789	6.28886	-0.327921
20.6	-0.32499	0.388598	1.138108	-0.348863	0.081819	5.4278	6.18288	-0.3641
20.700001	-0.43636	0.410059	1.138643	-0.348342	0.081708	5.37789	6.26317	-0.356842
20.799999	-0.358489	0.41683	1.138924	-0.348512	0.081778	5.37456	6.46358	-0.325754
20.9	-0.18167	0.391306	1.139037	-0.3487	0.082147	5.29959	6.49002	-0.270119
21.0	-0.018721	0.358854	1.13905	-0.349543	0.08248	5.29101	6.46818	-0.24486
21.1	0.131417	0.348415	1.139245	-0.350499	0.082705	5.39908	6.4989	-0.277192
21.200001	0.164139	0.361647	1.139645	-0.350757	0.082823	5.40101	6.25279	-0.309895
21.299999	0.080618	0.370235	1.139792	-0.351531	0.082601	5.43971	6.21211	-0.362454
21.4	-0.051705	0.351303	1.140193	-0.351458	0.0827	5.39978	6.09745	-0.363417
21.5	-0.157702	0.352633	1.140471	-0.351344	0.082816	5.38875	6.0952	-0.357789
21.6	-0.231314	0.355325	1.140415	-0.351326	0.082976	5.33182	6.19059	-0.314455
21.700001	-0.269214	0.34465	1.140189	-0.350986	0.083076	5.30362	6.29839	-0.26973
21.799999	-0.260584	0.313186	1.139763	-0.350632	0.083079	5.29259	6.31541	-0.215164
21.9	-0.198324	0.262362	1.139506	-0.35064	0.082951	5.29145	6.25364	-0.233856
22.0	-0.085686	0.210404	1.139952	-0.349926	0.082981	5.32157	6.23416	-0.289281
22.1	0.005311	0.193154	1.140536	-0.349988	0.082946	5.35512	6.20365	-0.38668
22.200001	0.06899	0.152693	1.141104	-0.35012	0.082823	5.40223	6.23395	-0.470875
22.299999	0.089438	0.128661	1.142021	-0.349822	0.082908	5.3693	6.13546	-0.523779
22.4	0.043187	0.08883	1.142578	-0.350162	0.083013	5.42202	6.22742	-0.503733
22.5	-0.030028	0.056657	1.14291	-0.350082	0.083006	5.43998	6.36102	-0.463076
22.6	-0.10809	0.01261	1.143496	-0.349935	0.082862	5.44698	6.42536	-0.42753
22.700001	-0.188225	0.001268	1.144454	-0.349938	0.082721	5.37955	6.26446	-0.38728
22.799999	-0.207261	-0.033247	1.14558	-0.349188	0.08252	5.34469	6.26349	-0.347983
22.9	-0.213985	-0.051373	1.146472	-0.348999	0.082393	5.41441	6.46293	-0.35525
23.0	-0.193281	-0.077781	1.147383	-0.349254	0.082295	5.47282	6.56838	-0.312312
23.1	-0.117426	-0.094042	1.148246	-0.349181	0.082379	5.38901	6.2636	-0.325525
23.200001	-0.034829	-0.133785	1.149024	-0.350108	0.082191	5.4335	6.36626	-0.301503
23.299999	0.019618	-0.180761	1.149661	-0.350819	0.08211	5.63317	6.70723	-0.285876
23.4	0.039667	-0.244311	1.150767	-0.351109	0.082012	5.47396	6.39014	-0.31242
23.5	0.019325	-0.292497	1.152193	-0.351548	0.081559	5.34478	6.15912	-0.362189
23.6	-0.034527	-0.306218	1.154209	-0.35109	0.081269	5.39864	6.28694	-0.464049
23.700001	-0.084096	-0.315733	1.15631	-0.350343	0.081151	5.36335	6.23416	-0.527223
23.799999	-0.115618	-0.336109	1.158091	-0.349993	0.081016	5.38375	6.23673	-0.574519
23.9	-0.128584	-0.34483	1.159891	-0.349367	0.081126	5.50934	6.55029	-0.54858
24.0	-0.131221	-0.353575	1.161555	-0.349473	0.081097	5.42807	6.42568	-0.452134
24.1	-0.134454	-0.387842	1.163178	-0.349888	0.081012	5.47045	6.52417	-0.355063
24.200001	-0.131985	-0.425011	1.165053	-0.350138	0.080851	5.43796	6.47193	-0.337564
24.299999	-0.088975	-0.469108	1.167342	-0.350788	0.080654	5.41738	6.26735	-0.299252
24.4	-0.106229	-0.472773	1.169733	-0.351126	0.080502	5.39952	6.28383	-0.419987
24.5	-0.081839	-0.480085	1.171709	-0.351221	0.080341	5.35976	6.21414	-0.466669
24.6	-0.065174	-0.513101	1.17397	-0.351148	0.080335	5.42667	6.34828	-0.428525
24.700001	-0.079761	-0.477162	1.176281	-0.351035	0.080061	5.36589	6.24936	-0.44363
24.799999	-0.11048	-0.512593	1.1786	-0.35084	0.079826	5.39952	6.34539	-0.43649
24.9	-0.124918	-0.52921	1.181358	-0.351185	0.079653	5.47343	6.43596	-0.466346
25.0	-0.188144	-0.508104	1.184009	-0.350711	0.07933	5.42281	6.25418	-0.511885
25.1	-0.192635	-0.525799	1.186443	-0.350924	0.078921	5.40801	6.25054	-0.481237
25.200001	-0.179291	-0.506261	1.188767	-0.350682	0.07861	5.38051	6.26167	-0.478901
25.299999	-0.116412	-0.483517	1.190908	-0.350555	0.078412	5.38559	6.30064	-0.425197
25.4	-0.035084	-0.468684	1.1927	-0.350643	0.078343	5.37158	6.26606	-0.377025
25.5	0.004034	-0.398845	1.194487	-0.350658	0.078418	5.44742	6.39442	-0.362597
25.6	0.049897	-0.332025	1.196707	-0.350581	0.078365	5.48578	6.40983	-0.391118
25.700001	0.023186	-0.296319	1.199072	-0.350624	0.078422	5.46205	6.39699	-0.399243
25.799999	-0.060102	-0.253255	1.201154	-0.350066	0.078338	5.46809	6.30417	-0.494102
25.9	-0.167024	-0.232651	1.203384	-0.349797	0.078159	5.46949	6.32387	-0.529008
26.0	-0.311817	-0.218716	1.205463	-0.350037	0.077884	5.48123	6.34421	-0.456465
26.1	-0.332199	-0.193846	1.207627	-0.34954	0.07787	5.43122	6.37312	-0.449151
26.200001	-0.337042	-0.146299	1.209627	-0.34979	0.07759	5.44838	6.49023	-0.402366
26.299999	-0.222346	-0.089533	1.211649	-0.35045	0.077571	5.418	6.4048	-0.383951
26.4	-0.106676	-0.035753	1.213714	-0.350425	0.07752	5.44838	6.41058	-0.346157
26.5	-0.017415	0.026091	1.215486	-0.350695	0.077561	5.46765	6.35438	-0.361821
26.6	0.086341	0.093452	1.217584	-0.350096	0.077637	5.49541	6.33169	-0.435121
26.700001	0.071762	0.111595	1.219844	-0.34975	0.077981	5.49322	6.31723	-0.451564
26.799999	0.008018	0.103304	1.221972	-0.349394	0.078098	5.45224	6.28951	-0.465065
26.9	-0.094759	0.091991	1.224205	-0.349184	0.078479	5.4842	6.33886	-0.491796
27.0	-0.226728	0.139672	1.226041	-0.349291	0.078519	5.47947	6.35545	-0.505003
27.1	-0.319969	0.18787	1.227849	-0.349541	0.0786	5.40959	6.32376	-0.483068
27.200001	-0.35318	0.265262	1.229705	-0.349161	0.078578	5.4314	6.37676	-0.495984
27.299999	-0.313425	0.345002	1.231712	-0.34926	0.078485	5.46082	6.37087	-0.497356
27.4	-0.215261	0.381099	1.233976	-0.349024	0.078425	5.44331	6.36958	-0.523235
27.5	-0.04858	0.379243	1.236128	-0.34876	0.078273	5.43472	6.35577	-0.554113
27.6	0.094627	0.344854	1.238798	-0.348975	0.078631	5.45644	6.42	-0.520049
27.700001	0.193021	0.342105	1.241403	-0.34909	0.078747	5.48587	6.39795	-0.520307
27.799999	0.176308	0.334787	1.243888	-0.349563	0.079028	5.52966	6.46989	-0.512501
27.9	0.05652	0.357141	1.246002	-0.350247	0.078865	5.56749	6.45383	-0.517151
28.0	-0.122954	0.367635	1.248349	-0.350515	0.079052	5.55593	6.31252	-0.518468
28.1	-0.252648	0.338174	1.250494	-0.350928	0.078967	5.54332	6.37237	-0.507154
28.200001	-0.309188	0.304125	1.252323	-0.351078	0.079158	5.50592	6.41444	-0.484462
28.299999	-0.272379	0.269344	1.254521	-0.35085	0.079461	5.48885	6.56624	-0.455547
28.4	-0.146742	0.253437	1.257025	-0.351251	0.079686	5.38515	6.40159	-0.429065
28.5	-0.036665	0.202243	1.259552	-0.351077	0.080003	5.45565	6.49837	-0.464159
28.6	0.041838	0.160617	1.262004	-0.351149	0.079975	5.4983	6.45608	-0.529964
28.700001	0.06062	0.090415	1.265087	-0.351317	0.079995	5.53114	6.35577	-0.564514
28.799999	0.052551	0.054955	1.268113	-0.351071	0.079862	5.58483	6.39174	-0.640164
28.9	0.012193	0.011848	1.270821	-0.350972	0.08009	5.57231	6.33351	-0.659531
29.0	-0.087645	0.009876	1.273371	-0.350996	0.080251	5.58273	6.42439	-0.640191
29.1	-0.112775	0.013862	1.27615	-0.350113	0.08051	5.49428	6.29154	-0.538615
29.200001	-0.177738	-0.006391	1.278772	-0.349866	0.080545	5.48245	6.37076	-0.466237
29.299999	-0.200169	-0.014004	1.2815	-0.349572	0.08034	5.50566	6.48702	-0.354381
29.4	-0.160453	0.007102	1.284308	-0.348577	0.080154	5.49576	6.45362	-0.32243
29.5	-0.094697	0.055072	1.286985	-0.347905	0.079859	5.53062	6.40309	-0.343347
29.6	0.025459	0.039673	1.289899	-0.346398	0.079811	5.54183	6.43489	-0.337959
29.700001	0.137323	0.057154	1.292679	-0.345451	0.079841	5.56258	6.46047	-0.405129
29.799999	0.185358	0.052608	1.295492	-0.344828	0.07976	5.61364	6.50329	-0.381395
29.9	0.096259	0.071684	1.298525	-0.344123	0.07952	5.59823	6.48028	-0.367077
30.0	0.023195	0.105506	1.301546	-0.344324	0.079092	5.6062	6.39346	-0.474006
30.1	-0.045199	0.178512	1.304585	-0.345089	0.07856	5.66014	6.42193	-0.422385
30.200001	-0.092562	0.240898	1.307531	-0.345633	0.078289	5.66741	6.49762	-0.435784
30.299999	-0.07413	0.280097	1.31012	-0.346756	0.078323	5.64245	6.52267	-0.380985
30.4	-0.013259	0.31219	1.312168	-0.34738	0.078789	5.53158	6.44366	-0.331603
30.5	0.044295	0.348859	1.313842	-0.348404	0.079483	5.57887	6.6188	-0.274379
30.6	0.066868	0.375144	1.315634	-0.349409	0.080068	5.54927	6.51314	-0.192702
30.700001	0.054959	0.375736	1.317532	-0.349879	0.080334	5.56232	6.46882	-0.195098
30.799999	-0.063355	0.39797	1.319093	-0.350351	0.08041	5.67249	6.47492	-0.193245
30.9	-0.222773	0.463953	1.320679	-0.350735	0.08016	5.65209	6.35524	-0.207599
31.0	-0.281619	0.547183	1.321691	-0.351099	0.079814	5.63116	6.3441	-0.246762
31.1	-0.23548	0.616206	1.322002	-0.352127	0.079578	5.628	6.50319	-0.219602
31.200001	-0.135035	0.643221	1.322219	-0.352857	0.079499	5.58886	6.52824	-0.201931
31.299999	0.038195	0.660714	1.322326	-0.353787	0.079578	5.54647	6.50758	-0.177051
31.4	0.182129	0.659115	1.322211	-0.354644	0.079667	5.52633	6.55714	-0.224154
31.5	0.275572	0.634857	1.322354	-0.354472	0.079617	5.59341	6.5262	-0.316308
31.6	0.247114	0.65109	1.322607	-0.354107	0.079498	5.64298	6.46904	-0.415804
31.700001	0.128844	0.708499	1.323019	-0.353265	0.07931	5.64736	6.32976	-0.519299
31.799999	-0.023844	0.749022	1.323673	-0.35127	0.079154	5.68992	6.45854	-0.637061
31.9	-0.127334	0.78457	1.32451	-0.349397	0.079014	5.64911	6.49815	-0.700258
32.0	-0.190281	0.840118	1.325736	-0.34717	0.079081	5.57231	6.48167	-0.739026
32.099998	-0.201393	0.886762	1.327242	-0.344676	0.079105	5.60725	6.60135	-0.749874
32.200001	-0.051219	0.893685	1.328693	-0.343315	0.079145	5.5857	6.61559	-0.72008
32.299999	0.052997	0.924259	1.330675	-0.341641	0.079411	5.60094	6.61656	-0.657305
32.400002	0.150673	0.977133	1.332982	-0.340593	0.079775	5.66426	6.65081	-0.584454
32.5	0.164591	0.999415	1.335412	-0.340269	0.080034	5.6915	6.56067	-0.504856
32.599998	0.112741	0.987543	1.337653	-0.340072	0.080173	5.68922	6.55521	-0.383823
32.700001	0.00895	0.997674	1.339787	-0.340519	0.080301	5.7042	6.53594	-0.302181
32.799999	-0.144881	1.018035	1.341754	-0.341291	0.080146	5.72092	6.56389	-0.197312
32.900002	-0.278653	1.027161	1.343107	-0.342242	0.07986	5.69947	6.5414	-0.20696
33.0	-0.306054	1.060791	1.344338	-0.34418	0.079576	5.63904	6.59675	-0.145917
33.099998	-0.255425	1.092618	1.345162	-0.346298	0.079424	5.60602	6.59729	-0.114097
33.200001	-0.106355	1.100185	1.345708	-0.348551	0.079565	5.64105	6.68528	-0.129013
33.299999	0.018715	1.069616	1.345683	-0.351572	0.079566	5.60427	6.6794	-0.149502
33.400002	0.066157	1.041986	1.345363	-0.354179	0.07947	5.65007	6.58166	-0.157991
33.5	0.139402	0.987594	1.344514	-0.356505	0.079322	5.68563	6.53188	-0.19062
33.599998	0.095587	0.93345	1.342765	-0.358822	0.079109	5.68099	6.5064	-0.176759
33.700001	-0.049177	0.915921	1.340533	-0.360153	0.078712	5.70069	6.51625	-0.124914
33.799999	-0.146178	0.892828	1.338147	-0.360819	0.07855	5.65235	6.44291	-0.141394
33.900002	-0.226109	0.886622	1.335537	-0.361058	0.078361	5.62581	6.4578	-0.192071
34.0	-0.252286	0.828567	1.332697	-0.360406	0.078183	5.59674	6.50972	-0.279435
34.099998	-0.215201	0.747078	1.330189	-0.35954	0.077993	5.62678	6.60981	-0.352972
34.200001	-0.160429	0.666873	1.32819	-0.357455	0.077828	5.60243	6.62437	-0.479934
34.299999	0.044632	0.619433	1.326869	-0.354687	0.07771	5.59061	6.5322	-0.730524
34.400002	0.131931	0.534947	1.325744	-0.352207	0.077559	5.62888	6.55382	-0.765214
34.5	0.184407	0.47226	1.325054	-0.348836	0.077667	5.61601	6.53198	-0.859724
34.599998	0.157064	0.410611	1.325227	-0.345315	0.077756	5.64639	6.45394	-0.926079
34.700001	0.082537	0.372054	1.326129	-0.342083	0.077549	5.65454	6.50608	-0.942724
34.799999	-0.024799	0.307053	1.327578	-0.33862	0.077418	5.66181	6.48006	-0.951685
34.900002	-0.105574	0.246739	1.329884	-0.335715	0.077233	5.67661	6.48948	-0.898697
35.0	-0.152805	0.191757	1.332779	-0.333358	0.077064	5.69719	6.6309	-0.777623
35.099998	-0.154645	0.177118	1.335298	-0.332068	0.077008	5.69579	6.6431	-0.650597
35.200001	-0.132152	0.139275	1.3377	-0.33176	0.077087	5.69745	6.71248	-0.445875
35.299999	-0.058786	0.077941	1.340007	-0.333005	0.077222	5.6619	6.65627	-0.214816
35.400002	0.024834	-0.002533	1.341851	-0.335104	0.077461	5.66803	6.55821	0.002036
35.5	0.03232	-0.065784	1.343188	-0.338531	0.077614	5.73765	6.65884	0.099401
35.599998	0.004737	-0.159297	1.344521	-0.342441	0.077479	5.72749	6.53808	0.211987
35.700001	-0.089443	-0.224955	1.344939	-0.346773	0.077227	5.72083	6.59118	0.238953
35.799999	-0.130289	-0.268863	1.34421	-0.351315	0.076857	5.7768	6.58059	0.236871
35.900002	-0.193696	-0.305342	1.342445	-0.355524	0.07663	5.72092	6.53273	0.291027
36.0	-0.17057	-0.355227	1.339705	-0.359408	0.076584	5.63632	6.46507	0.256042
36.099998	-0.100213	-0.390235	1.336099	-0.362592	0.076484	5.60742	6.50019	0.217471
36.200001	-0.035216	-0.464824	1.332143	-0.364738	0.076511	5.59131	6.54472	0.113252
36.299999	0.027162	-0.528334	1.327517	-0.366117	0.076528	5.60383	6.5246	-0.010746
36.400002	0.06737	-0.554458	1.322767	-0.366232	0.076437	5.63133	6.51625	-0.207974
36.5	0.0436	-0.577667	1.318531	-0.3649	0.076255	5.67328	6.50286	-0.399228
36.599998	-0.028294	-0.59327	1.314499	-0.362574	0.076118	5.67591	6.4821	-0.645036
36.700001	-0.066058	-0.588597	1.311391	-0.358655	0.076243	5.63186	6.41808	-0.910478
36.799999	-0.084899	-0.607529	1.309706	-0.353873	0.076367	5.64245	6.46079	-1.135513
36.900002	-0.125101	-0.645772	1.30948	-0.348718	0.07647	5.63527	6.5003	-1.343943
37.0	-0.097724	-0.706292	1.310491	-0.34265	0.076652	5.59858	6.52717	-1.477775
37.099998	-0.047072	-0.754308	1.31257	-0.33731	0.0767	5.59613	6.53209	-1.467468
37.200001	0.031046	-0.747452	1.315372	-0.332507	0.076749	5.63764	6.58497	-1.353205
37.299999	0.073171	-0.755959	1.319038	-0.328314	0.077023	5.68283	6.54429	-1.122555
37.400002	0.047482	-0.742065	1.32315	-0.325751	0.077013	5.73782	6.5717	-0.885957
37.5	0.047087	-0.713711	1.328093	-0.324126	0.076961	5.76173	6.56207	-0.614239
37.599998	-0.027271	-0.713127	1.333288	-0.324452	0.076872	5.76979	6.54033	-0.380437
37.700001	-0.079582	-0.738752	1.338148	-0.326879	0.076689	5.78958	6.6294	-0.134598
37.799999	-0.084824	-0.750664	1.342342	-0.330558	0.076856	5.81664	6.60521	0.080451
37.900002	-0.097814	-0.696574	1.345211	-0.335596	0.077006	5.76541	6.58797	0.269906
38.0	-0.122683	-0.655718	1.346588	-0.34237	0.07701	5.74938	6.64043	0.593587
38.099998	-0.097956	-0.617999	1.34622	-0.348645	0.07704	5.726	6.62865	0.744191
38.200001	-0.105127	-0.562181	1.344582	-0.355516	0.076783	5.74711	6.60018	0.818323
38.299999	-0.130869	-0.496208	1.341938	-0.361373	0.076633	5.74755	6.55939	0.801843
38.400002	-0.136028	-0.441666	1.338382	-0.366002	0.076586	5.77574	6.57577	0.616682
38.5	-0.136467	-0.398668	1.33402	-0.369573	0.076604	5.70472	6.4806	0.366516
38.599998	-0.055443	-0.296299	1.329338	-0.370733	0.07655	5.64745	6.4275	-0.045121
38.700001	-0.015383	-0.208295	1.324356	-0.370849	0.076523	5.60646	6.46946	-0.362317
38.799999	-0.109355	-0.120929	1.319116	-0.370222	0.07639	5.61075	6.50886	-0.591557
38.900002	-0.107688	-0.016009	1.314567	-0.366702	0.0764	5.5773	6.36723	-0.853479
39.0	-0.148402	0.132446	1.310793	-0.362722	0.076038	5.58886	6.41187	-1.167951
39.099998	-0.199861	0.214945	1.308459	-0.357184	0.075779	5.6203	6.36691	-1.358385
39.200001	-0.248092	0.337745	1.307574	-0.350753	0.075411	5.61907	6.49815	-1.532678
39.299999	-0.204553	0.405339	1.308404	-0.344334	0.075001	5.61242	6.48938	-1.633446
39.400002	-0.118753	0.452449	1.310734	-0.337508	0.074792	5.6217	6.49997	-1.649034
39.5	-0.017861	0.541586	1.314007	-0.331678	0.0747	5.61347	6.56967	-1.56019
39.599998	0.070379	0.638702	1.318294	-0.327186	0.074698	5.63124	6.56913	-1.362435
39.700001	0.139738	0.693947	1.32355	-0.323742	0.074816	5.66829	6.60949	-1.081088
39.799999	0.133939	0.757079	1.328962	-0.322464	0.075027	5.69666	6.58251	-0.76264
39.900002	0.072117	0.818076	1.334693	-0.323357	0.075349	5.79291	6.7114	-0.408022
40.0	-0.01898	0.873098	1.339673	-0.326048	0.075741	5.79361	6.59429	-0.07156
40.099998	-0.109125	0.919153	1.343396	-0.330841	0.076283	5.7972	6.64075	0.21327
40.200001	-0.208858	0.949227	1.34612	-0.336929	0.076679	5.75665	6.64739	0.485541
40.299999	-0.271445	0.982488	1.347284	-0.343631	0.077038	5.71514	6.58808	0.682522
40.400002	-0.289642	1.001681	1.347041	-0.350792	0.077338	5.69824	6.62373	0.76566
40.5	-0.251378	1.017674	1.345745	-0.357165	0.077521	5.58395	6.57598	0.70498
40.599998	-0.172609	1.021692	1.343459	-0.362864	0.077593	5.57309	6.52181	0.580415
40.700001	-0.12606	1.040484	1.339663	-0.367031	0.077758	5.58544	6.52909	0.400916
40.799999	-0.045849	1.053691	1.334921	-0.369389	0.077803	5.57879	6.58444	0.1386
40.900002	0.075741	1.071294	1.330172	-0.370556	0.077858	5.51599	6.42868	-0.163086
41.0	0.130535	1.069727	1.325808	-0.369413	0.077929	5.49498	6.36723	-0.51553
41.099998	0.113389	1.065481	1.322201	-0.365637	0.078307	5.58798	6.45726	-0.931305
41.200001	0.118588	0.998528	1.320433	-0.360335	0.078802	5.57301	6.53519	-1.338338
41.299999	0.105855	0.959753	1.320105	-0.353878	0.079391	5.55864	6.47268	-1.669229
41.400002	0.065897	0.938642	1.320913	-0.347205	0.080163	5.59367	6.46968	-1.859762
41.5	0.011915	0.882666	1.32313	-0.34092	0.080995	5.61364	6.55853	-1.880722
41.599998	-0.059364	0.859196	1.326376	-0.335958	0.081855	5.65734	6.58026	-1.719015
41.700001	-0.088039	0.809646	1.330381	-0.332096	0.082487	5.70691	6.67822	-1.413349
41.799999	-0.10412	0.756076	1.335171	-0.330148	0.083151	5.74579	6.64064	-1.062752
41.900002	-0.098833	0.657976	1.340213	-0.329497	0.083753	5.79939	6.81632	-0.668789
42.0	-0.101613	0.566351	1.34505	-0.33078	0.084315	5.76778	6.73571	-0.287706
42.099998	-0.05881	0.471942	1.349655	-0.333459	0.084739	5.75534	6.70284	0.083699
42.200001	0.000654	0.376337	1.35321	-0.337405	0.08523	5.7796	6.77789	0.348019
42.299999	-0.002324	0.29181	1.355224	-0.342583	0.085826	5.79352	6.76493	0.580383
42.400002	-0.041967	0.219588	1.356224	-0.347648	0.086371	5.77688	6.57577	0.703606
42.5	-0.018923	0.155129	1.355745	-0.353314	0.086918	5.75797	6.57609	0.694151
42.599998	0.013713	0.082074	1.353857	-0.358601	0.087542	5.70936	6.55222	0.542314
42.700001	0.012037	0.008533	1.351393	-0.362585	0.088343	5.69982	6.52374	0.33387
42.799999	0.032514	-0.058498	1.348743	-0.36548	0.088959	5.62958	6.35973	0.113928
42.900002	0.002789	-0.106253	1.345946	-0.365973	0.089483	5.60699	6.38575	-0.255981
43.0	-0.083906	-0.125759	1.343465	-0.364449	0.090082	5.66338	6.41358	-0.662595
43.099998	-0.137987	-0.16823	1.341697	-0.361244	0.090397	5.62643	6.37547	-1.000224
43.200001	-0.167897	-0.179483	1.340626	-0.355856	0.09066	5.61977	6.40598	-1.315754
43.299999	-0.119762	-0.214947	1.340537	-0.349583	0.091105	5.64044	6.39849	-1.488352
43.400002	-0.080162	-0.229081	1.341651	-0.342889	0.091384	5.68686	6.52235	-1.643314
43.5	-0.012615	-0.266849	1.344259	-0.336735	0.091842	5.72565	6.53445	-1.671775
43.599998	0.03392	-0.272445	1.348164	-0.331893	0.091983	5.812	6.64578	-1.556083
43.700001	0.03884	-0.304028	1.353218	-0.328896	0.092029	5.89152	6.69353	-1.268055
43.799999	-0.015239	-0.285299	1.358421	-0.327438	0.091843	5.92462	6.68143	-0.986248
43.900002	-0.118559	-0.30675	1.363299	-0.328462	0.091505	5.93715	6.72447	-0.550412
44.0	-0.157138	-0.320736	1.367524	-0.331349	0.091127	5.96727	6.68357	-0.057163
44.099998	-0.15265	-0.306399	1.370229	-0.336086	0.090937	5.94906	6.66066	0.395693
44.200001	-0.121549	-0.300049	1.371583	-0.342005	0.090768	5.87803	6.68785	0.753975
44.299999	-0.053366	-0.285391	1.371932	-0.348491	0.090633	5.84948	6.62105	0.975632
44.400002	0.016421	-0.267213	1.3709	-0.35521	0.090549	5.81445	6.61013	1.04482
44.5	0.071689	-0.239552	1.368138	-0.361242	0.090227	5.87979	6.6947	0.942789
44.599998	0.05095	-0.180489	1.364046	-0.366227	0.089893	5.8437	6.58744	0.804501
44.700001	0.010978	-0.115613	1.358473	-0.369947	0.089399	5.78188	6.33607	0.586987
44.799999	-0.025099	-0.065851	1.351728	-0.371875	0.088919	5.68195	6.41069	0.271351
44.900002	-0.096146	0.013245	1.344913	-0.371202	0.088432	5.82085	6.19509	-0.15308
45.0	-0.060916	0.100261	1.339046	-0.368401	0.08778	5.93198	6.23341	-0.592888
45.099998	-0.005282	0.19725	1.335005	-0.362529	0.087292	5.62581	6.62052	-1.122372
45.200001	0.036167	0.300238	1.332648	-0.354915	0.08669	5.69158	6.53337	-1.600304
45.299999	0.110012	0.415052	1.332468	-0.346271	0.086051	5.64351	6.61805	-1.97087
45.400002	0.201425	0.549694	1.334134	-0.337511	0.085408	5.7084	6.57042	-2.123584
45.5	0.24315	0.660353	1.337064	-0.32948	0.084888	5.83468	6.63133	-2.115169
45.599998	0.235254	0.734425	1.34145	-0.322911	0.08466	5.88697	6.6431	-1.858266
45.700001	0.245016	0.763695	1.34683	-0.318703	0.084506	5.96474	6.74084	-1.435308
45.799999	0.174063	0.818014	1.352116	-0.317344	0.084091	5.9918	6.73314	-0.935364
45.900002	0.057367	0.873678	1.357492	-0.318525	0.083665	5.96736	6.79084	-0.323805
46.0	-0.090589	0.971631	1.362295	-0.322504	0.083283	5.99118	6.8844	0.215904
46.099998	-0.178987	1.068134	1.365649	-0.329104	0.082719	6.02823	6.88055	0.725153
46.200001	-0.211457	1.183402	1.367349	-0.337663	0.082319	6.0658	6.95228	1.117387
46.299999	-0.203451	1.252389	1.367081	-0.347434	0.081834	5.94915	6.89607	1.384009
46.400002	-0.118281	1.276564	1.364311	-0.35772	0.081443	5.87418	6.77382	1.498693
46.5	-0.030121	1.273125	1.358773	-0.367354	0.080735	5.76935	6.71023	1.412687
46.599998	0.075031	1.261819	1.351223	-0.375643	0.079651	5.69421	6.61934	1.230101
46.700001	0.085859	1.23568	1.342802	-0.381428	0.079071	5.62678	6.48927	0.966001
46.799999	0.100311	1.278212	1.333467	-0.383716	0.078064	5.60173	6.42407	0.512446
46.900002	0.10178	1.328215	1.324837	-0.382768	0.077079	5.60173	6.48616	-0.063238
47.0	0.141321	1.371099	1.317359	-0.378145	0.076274	5.51906	6.40395	-0.790743
47.099998	-0.010396	1.415563	1.310989	-0.371788	0.075565	5.45916	6.38607	-1.406949
47.200001	-0.062643	1.409284	1.306627	-0.363111	0.075133	5.47352	6.3683	-1.870513
47.299999	-0.030714	1.381818	1.304422	-0.353101	0.07484	5.50689	6.42182	-2.204092
47.400002	-0.034201	1.395711	1.304463	-0.342802	0.074731	5.58387	6.51036	-2.382125
47.5	-0.003776	1.383965	1.306999	-0.333084	0.074497	5.6999	6.64889	-2.324667
47.599998	-0.038989	1.418599	1.311652	-0.324447	0.074123	5.74413	6.7902	-2.133357
47.700001	-0.051295	1.407129	1.317645	-0.317919	0.073743	5.82523	6.78056	-1.741942
47.799999	-0.064926	1.377574	1.32406	-0.314266	0.073219	5.84038	6.71333	-1.217902
47.900002	-0.106	1.327491	1.330374	-0.313823	0.072832	5.86183	6.74374	-0.539131
48.0	-0.165754	1.281616	1.336047	-0.316506	0.072533	5.83836	6.80005	0.168443
48.099998	-0.167954	1.215376	1.340287	-0.322683	0.07214	5.88574	6.8798	0.807638
48.200001	-0.172256	1.0977	1.343013	-0.331531	0.07195	5.89117	6.83537	1.313657
48.299999	-0.155599	0.99987	1.343624	-0.342389	0.071605	5.8832	6.82606	1.589318
48.400002	-0.174628	0.925867	1.34201	-0.353959	0.07125	5.87681	6.8676	1.637156
48.5	-0.147057	0.842274	1.337976	-0.365109	0.070834	5.78932	6.75101	1.502116
48.599998	-0.154652	0.767206	1.33172	-0.374542	0.070584	5.70034	6.65017	1.30771
48.700001	-0.170305	0.6889	1.323564	-0.380994	0.070374	5.56285	6.46176	0.943613
48.799999	-0.111468	0.621667	1.314455	-0.384795	0.069998	5.43026	6.31349	0.518096
48.900002	-0.11835	0.537171	1.305224	-0.384898	0.069697	5.35109	6.27998	0.01492
49.0	-0.050191	0.418724	1.29711	-0.38106	0.069407	5.3073	6.26981	-0.507651
49.099998	-0.059875	0.340428	1.290464	-0.374854	0.069073	5.31588	6.31616	-1.122899
49.200001	-0.054646	0.279007	1.2858	-0.366233	0.068829	5.37876	6.40063	-1.669328
49.299999	-0.084707	0.26728	1.283281	-0.356412	0.068413	5.47089	6.42257	-2.096491
49.400002	-0.104063	0.232149	1.283163	-0.346032	0.0681	5.54752	6.43499	-2.288441
49.5	-0.104377	0.230525	1.284942	-0.336516	0.067676	5.65366	6.61099	-2.285346
49.599998	-0.106308	0.218482	1.288474	-0.328724	0.067321	5.7281	6.65028	-2.061638
49.700001	-0.045474	0.131757	1.293224	-0.322921	0.067042	5.72933	6.69342	-1.650732
49.799999	0.025597	0.066371	1.298491	-0.319871	0.067046	5.7662	6.79491	-1.031744
49.900002	0.049616	0.006066	1.303801	-0.31945	0.067082	5.78258	6.79148	-0.34288
50.0	0.078858	-0.063348	1.308496	-0.32211	0.066976	5.79168	6.8509	0.333951
50.099998	0.000115	-0.07399	1.31194	-0.327016	0.067015	5.85491	7.04595	0.83267
50.200001	-0.048758	-0.113823	1.313895	-0.334657	0.066944	5.93829	6.94371	1.320664
50.299999	-0.164204	-0.157725	1.314016	-0.343689	0.06658	5.94862	6.91309	1.531867
50.400002	-0.244132	-0.198704	1.311914	-0.353437	0.066404	5.85351	6.79994	1.546894
50.5	-0.276273	-0.24301	1.307664	-0.362601	0.066015	5.75	6.70252	1.426108
50.599998	-0.175276	-0.287433	1.301381	-0.369794	0.065697	5.60296	6.61035	1.176597
50.700001	-0.177954	-0.306669	1.293387	-0.37536	0.065435	5.48438	6.5155	0.946608
50.799999	0.03056	-0.283756	1.284914	-0.377262	0.065095	5.36869	6.40962	0.389218
50.900002	0.063708	-0.26838	1.276995	-0.376884	0.064766	5.32438	6.31242	-0.043382
51.0	0.159661	-0.218018	1.2698	-0.373528	0.064643	5.35503	6.30792	-0.648356
51.099998	0.12718	-0.190302	1.264387	-0.367447	0.064423	5.43569	6.388	-1.233021
51.200001	0.111212	-0.165687	1.261302	-0.359285	0.064156	5.45504	6.33383	-1.770836
51.299999	-0.07639	-0.133064	1.260005	-0.351013	0.063825	5.53009	6.38318	-2.018538
51.400002	-0.180978	-0.122083	1.260199	-0.342267	0.063526	5.59166	6.4731	-2.12694
51.5	-0.245985	-0.074784	1.261847	-0.334781	0.063253	5.6541	6.6279	-1.982325
51.599998	-0.234885	-0.031368	1.264441	-0.329229	0.063	5.72346	6.76547	-1.607015
51.700001	-0.143245	0.011125	1.267568	-0.325915	0.062923	5.67004	6.66601	-1.053207
51.799999	-0.021621	0.055328	1.270975	-0.325755	0.062822	5.70892	6.72521	-0.469392
51.900002	0.074393	0.085902	1.274229	-0.327915	0.062828	5.7232	6.82499	0.125729
52.0	0.07997	0.146558	1.276721	-0.332612	0.062688	5.7211	6.84019	0.651961
52.099998	0.069458	0.138978	1.278043	-0.339107	0.062483	5.74737	6.7523	1.017521
52.200001	0.025527	0.101491	1.277736	-0.346656	0.062282	5.79063	6.69032	1.25648
52.299999	-0.03285	0.066929	1.275753	-0.354778	0.062186	5.82426	6.83559	1.296435
52.400002	-0.052197	0.022763	1.272139	-0.362621	0.062145	5.68484	6.54472	1.211445
52.5	0.000787	-0.026938	1.266961	-0.36896	0.062482	5.54323	6.47257	1.023758
52.599998	0.055769	-0.072971	1.26074	-0.373179	0.063216	5.46336	6.48991	0.719372
52.700001	0.109468	-0.04251	1.254286	-0.374641	0.06374	5.39619	6.46775	0.26833
52.799999	0.054016	-0.002349	1.248465	-0.373286	0.064219	5.52598	6.74598	-0.247349
52.900002	-0.038992	0.021959	1.243319	-0.369735	0.063971	5.43402	6.50597	-0.800982
53.0	-0.215607	0.033236	1.23935	-0.364802	0.063427	5.38804	6.31627	-1.202177
53.099998	-0.384352	0.082667	1.236407	-0.358697	0.062687	5.46467	6.33244	-1.501865
53.200001	-0.346664	0.077057	1.234959	-0.351569	0.062296	5.49752	6.41487	-1.679462
53.299999	-0.193512	0.07923	1.235072	-0.344431	0.062055	5.56898	6.6202	-1.762546
53.400002	0.043292	0.077055	1.236929	-0.33735	0.062215	5.50943	6.59707	-1.642708
53.5	0.265681	0.061629	1.240484	-0.331147	0.062581	5.52983	6.65028	-1.507546
53.599998	0.454768	0.032788	1.245571	-0.326062	0.063085	5.53868	6.555	-1.304654
53.700001	0.420777	-0.03163	1.251167	-0.32368	0.063436	5.63133	6.65627	-0.923265
53.799999	0.251629	-0.13204	1.256397	-0.32388	0.063649	5.74124	6.68539	-0.444437
53.900002	-0.0574	-0.166321	1.261035	-0.326413	0.063875	5.72083	6.41412	0.00311
54.0	-0.228247	-0.232259	1.264702	-0.331571	0.064169	5.82286	6.56699	0.512462
54.099998	-0.344226	-0.302619	1.266942	-0.338231	0.064704	5.77688	6.62726	0.883232
54.200001	-0.366147	-0.332075	1.26787	-0.345514	0.065311	5.64569	6.68122	1.015307
54.299999	-0.241739	-0.373143	1.267569	-0.353247	0.065935	5.68572	6.86492	1.118212
54.400002	-0.084557	-0.403337	1.2661	-0.359517	0.066413	5.63212	6.84683	1.013025
54.5	0.011259	-0.447915	1.263147	-0.364974	0.066704	5.46327	6.53412	0.75113
54.599998	0.06656	-0.485527	1.259139	-0.369033	0.066779	5.49935	6.41165	0.506755
54.700001	0.052371	-0.505591	1.2545	-0.371163	0.066795	5.65393	6.54108	0.218803
54.799999	0.002122	-0.504035	1.249877	-0.371643	0.066736	5.54901	6.38682	-0.130957
54.900002	-0.049461	-0.494167	1.244974	-0.370354	0.06663	5.48806	6.24197	-0.488049
55.0	-0.107529	-0.471746	1.240727	-0.367124	0.066752	5.46844	6.2925	-0.886359
55.099998	-0.209132	-0.434147	1.23772	-0.363163	0.066774	5.41765	6.24626	-1.070476
55.200001	-0.160541	-0.365095	1.235618	-0.357449	0.066783	5.42509	6.33297	-1.325482
55.299999	-0.200328	-0.350893	1.234627	-0.351726	0.066709	5.46038	6.46004	-1.34427
55.400002	-0.18472	-0.303147	1.234937	-0.345586	0.066456	5.50058	6.51068	-1.354342
55.5	-0.089552	-0.222178	1.236781	-0.339315	0.066334	5.51468	6.46229	-1.350492
55.599998	-0.092605	-0.165583	1.239842	-0.334276	0.066136	5.60226	6.53391	-1.149641
55.700001	-0.021894	-0.123	1.244219	-0.330091	0.066069	5.64788	6.59365	-0.99058
55.799999	0.027156	-0.096463	1.249495	-0.327177	0.066323	5.64315	6.54858	-0.799196
55.900002	0.063611	-0.068647	1.255463	-0.325814	0.066777	5.76471	6.79533	-0.615573
56.0	0.077006	-0.008788	1.261575	-0.326291	0.06737	5.63808	6.53766	-0.362464
56.099998	0.053624	0.035069	1.267361	-0.328254	0.068304	5.63221	6.53819	-0.108813
56.200001	-0.010298	0.103387	1.271863	-0.33229	0.069127	5.64368	6.54997	0.210225
56.299999	-0.109943	0.157174	1.275146	-0.338015	0.069755	5.67818	6.59033	0.587692
56.400002	-0.225228	0.181108	1.276489	-0.345386	0.070251	5.67538	6.60178	0.970853
56.5	-0.31499	0.261648	1.275538	-0.353984	0.070664	5.58851	6.42975	1.228471
56.599998	-0.312877	0.278362	1.272788	-0.362472	0.070934	5.58798	6.54504	1.361802
56.700001	-0.23945	0.244258	1.268646	-0.370363	0.071531	5.53386	6.50993	1.274183
56.799999	-0.052869	0.283765	1.263576	-0.376058	0.072116	5.47361	6.51978	0.959993
56.900002	0.037641	0.338367	1.258069	-0.379654	0.072676	5.47264	6.51036	0.571376
57.0	0.04904	0.361322	1.251985	-0.380924	0.072832	5.39374	6.34657	0.094095
57.099998	-0.069515	0.400026	1.246388	-0.379754	0.072654	5.33165	6.25129	-0.337808
57.200001	-0.158828	0.445857	1.241653	-0.37599	0.072011	5.418	6.24444	-0.810826
57.299999	-0.204997	0.425137	1.238164	-0.369778	0.071419	5.43376	6.21532	-1.279585
57.400002	-0.1957	0.394361	1.236719	-0.361707	0.071338	5.41712	6.26959	-1.649653
57.5	-0.076345	0.411411	1.237449	-0.35245	0.071748	5.43753	6.41733	-1.957774
57.599998	0.068859	0.415064	1.240317	-0.342805	0.072776	5.4786	6.51828	-2.142385
57.700001	0.171609	0.41827	1.245414	-0.333909	0.073768	5.65988	6.84137	-2.136991
57.799999	0.159878	0.406995	1.252363	-0.32674	0.074555	5.69518	6.75669	-1.916238
57.900002	0.090011	0.41205	1.260135	-0.321117	0.075187	5.664	6.50608	-1.634397
58.0	-0.108537	0.381853	1.268364	-0.318374	0.075359	5.76086	6.52299	-1.028445
58.099998	-0.291596	0.340509	1.276718	-0.31842	0.07551	5.81507	6.55896	-0.454547
58.200001	-0.381746	0.272286	1.284392	-0.320957	0.075859	5.79317	6.60285	0.137753
58.299999	-0.335463	0.193769	1.291296	-0.325831	0.076521	5.76979	6.6582	0.644293
58.400002	-0.19708	0.154564	1.296858	-0.332658	0.077348	5.70069	6.76375	0.951562
58.5	-0.014306	0.095853	1.300946	-0.340584	0.07837	5.64622	6.78495	1.086975
58.599998	0.149323	0.003913	1.303133	-0.349183	0.079237	5.69719	6.76964	1.141141
58.700001	0.20866	-0.060102	1.303458	-0.357494	0.079881	5.68896	6.51186	1.062572
58.799999	0.195593	-0.066179	1.302025	-0.364812	0.080373	5.75446	6.55971	0.894013
58.900002	0.095656	-0.121763	1.299637	-0.370335	0.080731	5.71365	6.53873	0.695277
59.0	-0.049406	-0.15953	1.296286	-0.37416	0.08092	5.84887	6.76044	0.332455
59.099998	-0.288425	-0.199629	1.292149	-0.376032	0.081162	5.81875	6.80229	-0.132494
59.200001	-0.34359	-0.238507	1.287913	-0.376169	0.081245	5.46835	6.34956	-0.501578
59.299999	-0.287333	-0.304429	1.284111	-0.37433	0.081507	5.40249	6.38949	-0.783926
59.400002	-0.167747	-0.334333	1.280379	-0.371363	0.081714	5.3792	6.37451	-1.046026
59.5	-0.02586	-0.319077	1.277371	-0.366883	0.081925	5.44129	6.45715	-1.21835
59.599998	0.117616	-0.285141	1.275455	-0.361455	0.081845	5.54016	6.44752	-1.298163
59.700001	0.122505	-0.238407	1.274678	-0.355181	0.081802	5.64815	6.5519	-1.37076
59.799999	0.080901	-0.233275	1.275232	-0.348497	0.081668	5.80281	6.73078	-1.357036
59.900002	-0.015003	-0.237885	1.27722	-0.341861	0.081635	5.68869	6.4169	-1.415473
60.0	-0.083561	-0.244226	1.280438	-0.336082	0.081671	5.73301	6.52428	-1.342349
60.099998	-0.115588	-0.284494	1.284614	-0.33137	0.081771	5.67205	6.57127	-1.205745
60.200001	-0.091704	-0.271586	1.289419	-0.32766	0.082023	5.75394	6.76632	-1.054632
60.299999	-0.045283	-0.206789	1.294473	-0.325616	0.082273	5.73607	6.6552	-0.829662
60.400002	-0.015153	-0.121038	1.29982	-0.324873	0.08262	5.71777	6.59568	-0.539018
60.5	-0.042332	-0.073504	1.304737	-0.32663	0.082724	5.78354	6.70434	-0.21523
60.599998	-0.073731	-0.041037	1.309046	-0.329761	0.083012	5.76383	6.55789	0.0074
60.700001	-0.148587	-0.006239	1.312577	-0.334805	0.082817	5.80972	6.51175	0.285625
60.799999	-0.186655	-0.014672	1.314549	-0.34136	0.082523	5.76191	6.48595	0.560872
60.900002	-0.265786	0.04619	1.314739	-0.348612	0.081922	5.74658	6.49708	0.744954
61.0	-0.290413	0.135812	1.313256	-0.355724	0.081331	5.7232	6.53552	0.922282
61.099998	-0.175035	0.263136	1.3102	-0.362139	0.080794	5.6971	6.53434	0.858273
61.200001	-0.10551	0.311341	1.305845	-0.368106	0.080318	5.57914	6.43713	0.860118
61.299999	0.005793	0.403176	1.300498	-0.372347	0.079859	5.5801	6.50565	0.622326
61.400002	0.131339	0.460531	1.294992	-0.374001	0.079695	5.54402	6.39956	0.353681
61.5	0.161856	0.493994	1.289446	-0.374237	0.079243	5.50908	6.35995	-0.013422
61.599998	0.074628	0.567293	1.284287	-0.37227	0.078833	5.59113	6.43842	-0.455754
61.700001	-0.047712	0.681524	1.280046	-0.368156	0.078229	5.58772	6.37558	-0.844192
61.799999	-0.090844	0.783662	1.276891	-0.363353	0.077723	5.67818	6.50447	-1.143907
61.900002	-0.135703	0.893473	1.274462	-0.357922	0.077299	5.66654	6.6188	-1.338151
62.0	-0.07412	0.954335	1.272969	-0.352734	0.077129	5.54025	6.46968	-1.355156
62.099998	-0.013545	1.009403	1.272254	-0.348035	0.077037	5.57861	6.53434	-1.216631
62.200001	0.043433	1.071955	1.272117	-0.34458	0.076974	5.73467	6.79726	-1.013677
62.299999	0.078233	1.140381	1.272435	-0.341944	0.076757	5.714	6.77917	-0.714799
62.400002	0.065396	1.206672	1.273344	-0.340352	0.076518	5.62984	6.49719	-0.402222
62.5	0.014796	1.280041	1.273998	-0.339712	0.076042	5.65997	6.549	-0.107123
62.599998	-0.092684	1.299482	1.274676	-0.33941	0.075603	5.66233	6.5581	0.159124
62.700001	-0.108314	1.292506	1.274967	-0.34002	0.075125	5.63168	6.52727	0.287991
62.799999	-0.08487	1.283025	1.275357	-0.34097	0.074743	5.57222	6.47514	0.31166
62.900002	-0.014559	1.325063	1.275396	-0.341613	0.074575	5.57887	6.54087	0.214583
63.0	0.080961	1.332441	1.275416	-0.341823	0.074577	5.54778	6.54087	0.10481
63.099998	0.176534	1.314374	1.275789	-0.341603	0.074737	5.54367	6.50254	-0.099559
63.200001	0.139913	1.322107	1.276263	-0.341204	0.074663	5.55689	6.43039	-0.335053
63.299999	0.093359	1.309068	1.277305	-0.340253	0.074553	5.61014	6.45073	-0.560098
63.400002	-0.068709	1.305697	1.278852	-0.339868	0.07414	5.59919	6.3698	-0.750092
63.5	-0.173634	1.270815	1.280736	-0.340067	0.073608	5.63799	6.47385	-0.77964
63.599998	-0.248118	1.286389	1.282169	-0.341795	0.073112	5.63519	6.52149	-0.6887
63.700001	-0.209767	1.286643	1.282829	-0.345143	0.072923	5.64613	6.66634	-0.383979
63.799999	-0.066762	1.293616	1.282011	-0.350184	0.073176	5.60865	6.73078	0.074893
63.900002	0.114504	1.262269	1.279247	-0.356786	0.073656	5.57826	6.65702	0.517123
64.0	0.096723	1.219798	1.2742	-0.36522	0.073815	5.58676	6.64343	1.080653
64.099998	0.056224	1.142764	1.267253	-0.373398	0.07359	5.59026	6.53284	1.420346
64.199997	-0.121087	1.044865	1.258636	-0.380464	0.072903	5.59875	6.5338	1.535894
64.300003	-0.293246	0.985182	1.248907	-0.385302	0.071973	5.53255	6.31691	1.409924
64.400002	-0.396219	0.961082	1.239147	-0.386457	0.071184	5.499	6.30278	0.971408
64.5	-0.323247	0.971416	1.230167	-0.383638	0.070464	5.36939	6.24294	0.279171
64.599998	-0.144977	0.944921	1.223118	-0.37627	0.070172	5.24389	6.25225	-0.635425
64.699997	0.004399	0.930795	1.21948	-0.365081	0.070021	5.24381	6.34378	-1.494351
64.800003	0.246881	0.923703	1.220137	-0.350324	0.070066	5.20212	6.32441	-2.405232
64.900002	0.385476	0.892591	1.225179	-0.333647	0.070282	5.28024	6.37836	-3.158489
65.0	0.432824	0.901851	1.234806	-0.31667	0.070412	5.47965	6.46208	-3.762066
65.099998	0.284925	0.948369	1.248319	-0.302399	0.07052	5.66426	6.50383	-3.920938
65.199997	0.074648	0.998412	1.264414	-0.292236	0.070465	5.78179	6.511	-3.534829
65.300003	-0.120495	1.023846	1.281252	-0.288166	0.070529	5.91692	6.71237	-2.63898
65.400002	-0.236733	1.04826	1.296993	-0.291061	0.070937	6.02499	6.88419	-1.136806
65.5	-0.236852	1.076483	1.309151	-0.301629	0.071414	6.10311	7.12121	0.817875
65.599998	-0.269993	1.089083	1.316312	-0.319392	0.072095	6.04706	7.23768	2.823956
65.699997	-0.179353	1.107075	1.317708	-0.342151	0.072548	5.95028	7.22055	4.496981
65.800003	-0.099199	1.115456	1.314666	-0.365741	0.073001	5.92427	7.10911	5.652109
65.900002	-0.112071	1.076846	1.307281	-0.389059	0.073131	5.95361	6.98878	5.574829
66.0	-0.069634	1.025964	1.297227	-0.406924	0.073149	5.90361	6.84458	4.199722
66.099998	-0.096642	0.938721	1.285303	-0.418547	0.072876	5.73283	6.59354	2.02257
66.199997	-0.136207	0.823023	1.272506	-0.42098	0.072685	5.42632	6.2606	-0.129502
66.300003	-0.134393	0.762941	1.26041	-0.413349	0.072439	5.04352	5.93291	-2.044268
66.400002	-0.089063	0.67143	1.25209	-0.396797	0.072381	4.65372	5.60286	-3.530658
66.5	-0.084879	0.546283	1.250391	-0.374172	0.072271	4.42943	5.51337	-4.535688
66.599998	-0.045017	0.426885	1.256597	-0.348728	0.072113	4.29325	5.26629	-5.083959
66.699997	0.001476	0.422636	1.27036	-0.324222	0.072125	5.60734	6.50554	-5.179286
66.800003	0.079438	0.41938	1.289793	-0.303837	0.072341	5.61609	7.2987	-4.994579
66.900002	0.106833	0.486477	1.312285	-0.290312	0.072782	5.65401	6.74866	-4.205229
67.0	0.128107	0.513436	1.334042	-0.285851	0.073203	6.22422	7.12506	-2.617576
67.099998	0.076931	0.52349	1.352201	-0.290943	0.073659	6.18376	6.96116	-0.345698
67.199997	-0.036068	0.50497	1.364962	-0.305073	0.07411	6.62348	7.14165	2.303875
67.300003	-0.20113	0.529917	1.371473	-0.325869	0.074544	7.10585	7.96982	4.61155
67.400002	-0.316365	0.49194	1.372942	-0.350121	0.075185	6.70432	8.07944	6.121549
67.5	-0.367358	0.41547	1.370683	-0.373186	0.075758	6.48231	7.24186	6.340845
67.599998	-0.32529	0.336173	1.366796	-0.391695	0.076215	6.50569	7.43926	5.108155
67.699997	-0.218431	0.299129	1.362592	-0.401925	0.076713	6.13332	7.03374	2.523787
67.800003	-0.20976	0.163657	1.358329	-0.40424	0.076952	5.66111	6.51218	-0.278824
67.900002	-0.125983	0.058301	1.354048	-0.397749	0.077197	5.24495	6.20782	-2.743781
68.0	-0.080347	-0.028512	1.351582	-0.382836	0.077521	4.8294	5.82522	-4.250943
68.099998	-0.0289	-0.093356	1.352949	-0.363267	0.077605	4.60205	5.51315	-4.925297
68.199997	-0.064538	-0.132306	1.359168	-0.342356	0.077482	4.42287	5.63905	-4.80982
68.300003	-0.03619	-0.104349	1.370193	-0.32356	0.077418	4.85514	5.46819	-4.315135
68.400002	0.001393	-0.085568	1.385452	-0.309691	0.077848	6.56779	7.65894	-3.50723
68.5	0.054949	-0.081411	1.402242	-0.302722	0.078336	5.74973	7.54846	-2.332759
68.599998	0.126194	-0.082404	1.418316	-0.303102	0.079032	6.10827	6.89297	-0.704585
68.699997	0.097068	-0.059627	1.43122	-0.311714	0.079554	6.26468	7.12206	1.089741
68.800003	-0.049898	-0.031694	1.439448	-0.32647	0.080316	6.89155	7.07014	2.69698
68.900002	-0.189907	0.001934	1.442677	-0.345066	0.080637	7.14123	8.30051	4.035612
69.0	-0.288204	-0.012696	1.442604	-0.363375	0.081077	6.60141	7.40672	4.539412
69.099998	-0.401516	-0.029857	1.43974	-0.379846	0.0808	6.63128	7.1803	4.083219
69.199997	-0.382331	-0.110541	1.435576	-0.390358	0.080823	6.2808	7.14433	2.661457
69.300003	-0.368809	-0.150341	1.430735	-0.393911	0.080419	5.84414	6.76161	0.668377
69.400002	-0.210593	-0.181068	1.425802	-0.390821	0.080349	5.61294	6.39431	-1.241204
69.5	-0.033707	-0.200059	1.42176	-0.381483	0.080392	5.26491	6.39528	-2.568121
69.599998	0.112874	-0.168176	1.420091	-0.367392	0.080228	4.9922	6.07283	-3.353292
69.699997	0.132063	-0.087691	1.422263	-0.350708	0.079954	4.90778	5.93077	-3.611322
69.800003	0.112019	0.029383	1.428924	-0.333701	0.079585	4.93422	5.81141	-3.524718
69.900002	0.01453	0.140394	1.439536	-0.319714	0.078976	6.20855	7.07464	-3.308698
70.0	-0.122536	0.245885	1.452258	-0.310267	0.078159	6.05257	7.37706	-2.733196
70.099998	-0.18313	0.366187	1.465461	-0.30629	0.077555	5.98532	6.66676	-1.835268
70.199997	-0.190217	0.484074	1.47717	-0.308694	0.076851	6.42276	7.06147	-0.542286
70.300003	-0.133006	0.610757	1.486111	-0.316342	0.076648	6.70038	7.37	0.960361
70.400002	-0.073113	0.782848	1.491556	-0.328499	0.076281	6.79776	8.14935	2.269652
70.5	-0.074062	0.928433	1.494084	-0.343015	0.075837	6.48135	7.57629	3.053021
70.599998	0.016636	1.079639	1.494226	-0.356703	0.075649	6.45402	7.35961	3.297186
70.699997	0.019389	1.217693	1.492803	-0.368141	0.075561	6.40717	7.38606	2.712601
70.800003	-0.009466	1.25073	1.490389	-0.375969	0.075274	6.15443	6.94853	1.567605
70.900002	-0.087152	1.20721	1.487436	-0.379048	0.075084	5.95869	6.73892	0.265159
71.0	-0.229251	1.240756	1.483532	-0.378186	0.074437	5.77741	6.62523	-0.917415
71.099998	-0.25927	1.311848	1.479546	-0.373306	0.073608	5.54192	6.44142	-1.712042
71.199997	-0.358697	1.396183	1.476324	-0.366869	0.072532	5.37237	6.41048	-1.904407
71.300003	-0.30024	1.491349	1.474338	-0.35949	0.071681	5.26912	6.37783	-1.931963
71.400002	-0.15993	1.544007	1.473245	-0.353021	0.07054	5.81069	6.63026	-1.762213
71.5	0.013486	1.608251	1.472978	-0.347905	0.069676	5.72145	7.38499	-1.447581
71.599998	0.17072	1.634964	1.473261	-0.344886	0.068677	5.72285	7.15236	-0.979303
71.699997	0.239644	1.675131	1.473643	-0.343282	0.067836	6.10424	6.97197	-0.593449
71.800003	0.283704	1.680771	1.473974	-0.342283	0.067156	6.29201	7.21145	-0.197876
71.900002	0.032795	1.714771	1.474677	-0.34174	0.066427	6.43414	7.58486	-0.201016
72.0	0.013716	1.694144	1.476315	-0.340556	0.06575	6.17895	7.14379	-0.323506
72.099998	-0.055753	1.661883	1.479124	-0.338033	0.065555	5.99801	6.9481	-0.565413
72.199997	-0.072125	1.607104	1.483593	-0.334517	0.065658	5.95606	7.02389	-0.868458
72.300003	-0.00856	1.572541	1.489867	-0.330434	0.066239	5.77934	6.95302	-1.213088
72.400002	0.056645	1.519392	1.497201	-0.327357	0.06677	5.78573	7.02357	-1.449711
72.5	0.055398	1.43698	1.504424	-0.326447	0.067124	5.9354	7.03406	-1.401626
72.599998	-0.009483	1.382719	1.510195	-0.328797	0.067246	6.05704	7.1818	-1.039096
72.699997	-0.143883	1.315316	1.513277	-0.335774	0.066884	6.12027	7.15011	-0.186932
72.800003	-0.326123	1.198049	1.512609	-0.345945	0.066455	6.21573	7.10782	1.006455
72.900002	-0.381887	1.080322	1.507499	-0.359297	0.065587	6.30147	7.1925	2.130736
73.0	-0.414519	0.982985	1.499195	-0.373083	0.065127	6.21809	7.3245	2.826489
73.099998	-0.335156	0.88462	1.489208	-0.38518	0.064651	6.02035	7.20642	2.831423
73.199997	-0.13305	0.749224	1.478954	-0.392042	0.064607	5.92366	7.11821	2.021073
73.300003	0.050487	0.636989	1.469907	-0.393376	0.064479	5.78161	7.01051	0.608847
73.400002	0.179008	0.556959	1.463207	-0.387917	0.064671	5.70761	6.7569	-0.94327
73.5	0.173893	0.461691	1.459789	-0.376337	0.064965	5.48035	6.47128	-2.333616
73.599998	0.066372	0.349848	1.460483	-0.359938	0.065045	5.43744	6.3456	-3.43036
73.699997	-0.10217	0.284917	1.465775	-0.342043	0.064998	5.30169	6.16843	-4.10677
73.800003	-0.234863	0.263207	1.474979	-0.32483	0.064886	5.80815	6.46486	-4.229479
73.900002	-0.304112	0.259225	1.486541	-0.311518	0.064957	6.27528	7.53283	-3.802873
74.0	-0.285913	0.288621	1.498566	-0.30444	0.065039	5.9445	7.2289	-2.734822
74.099998	-0.196331	0.29432	1.508772	-0.30465	0.065032	6.17544	7.16959	-1.047825
74.199997	-0.137678	0.302755	1.516204	-0.311332	0.065373	6.35813	7.4899	0.846575
74.300003	-0.046366	0.261154	1.520144	-0.323506	0.065478	6.77052	7.87122	2.497316
74.400002	0.044681	0.199981	1.521544	-0.338039	0.065785	6.78217	8.11723	3.531655
74.5	0.049373	0.130644	1.522027	-0.351751	0.066226	6.64345	7.74993	3.613586
74.599998	-0.009666	0.019418	1.522659	-0.362795	0.067028	6.66771	7.51024	2.656587
74.699997	-0.031158	-0.056629	1.523049	-0.3687	0.067912	6.55439	7.46945	1.083962
74.800003	-0.166662	-0.127949	1.523044	-0.370835	0.068627	6.08962	6.91427	-0.643217
74.900002	-0.23898	-0.194281	1.522056	-0.368582	0.069293	5.90028	6.61206	-1.865063
75.0	-0.374545	-0.194374	1.520504	-0.363896	0.069799	5.55024	6.45373	-2.369154
75.099998	-0.4094	-0.172831	1.518537	-0.358765	0.069835	5.41344	6.36808	-2.301209
75.199997	-0.364345	-0.192692	1.516507	-0.355356	0.070013	5.23058	6.35074	-1.742351
75.300003	-0.208743	-0.241484	1.513685	-0.354696	0.069927	5.85045	6.87766	-0.84768
75.400002	-0.087739	-0.272285	1.509672	-0.357169	0.069926	6.29963	7.72627	0.179438
75.5	0.113342	-0.346029	1.504471	-0.361022	0.069969	5.71637	6.97775	0.960256
75.599998	0.156671	-0.422819	1.498701	-0.364632	0.070074	6.2878	6.91374	1.226906
75.699997	0.17113	-0.472208	1.493498	-0.366007	0.070072	6.48914	7.41378	0.853849
75.800003	0.103536	-0.532943	1.490767	-0.363004	0.070227	6.33168	7.28446	-0.159245
75.900002	0.070678	-0.594443	1.491365	-0.354871	0.070355	6.13568	6.6355	-1.277432
76.0	-0.096896	-0.5959	1.496204	-0.342854	0.070929	6.00274	6.76311	-2.517733
76.099998	-0.154369	-0.568825	1.506121	-0.327049	0.071634	5.76891	6.60028	-3.506984
76.199997	-0.165587	-0.553848	1.520921	-0.311025	0.072446	5.62468	6.5459	-4.159331
76.300003	-0.111648	-0.546634	1.538994	-0.298316	0.073001	5.70726	6.73635	-4.280748
76.400002	-0.078602	-0.526755	1.557647	-0.292046	0.073606	6.44614	7.49547	-3.552101
76.5	-0.053394	-0.483783	1.573427	-0.294834	0.074	6.32371	7.66557	-1.785182
76.599998	-0.081723	-0.409393	1.583834	-0.307556	0.073961	6.65834	7.38584	0.878433
76.699997	-0.238458	-0.371169	1.587005	-0.330114	0.07374	7.0597	7.7054	3.796307
76.800003	-0.305885	-0.244622	1.581968	-0.357423	0.07284	7.30579	8.20726	6.434866
76.900002	-0.457348	-0.148147	1.570855	-0.38648	0.071682	7.39197	8.20384	7.596127
77.0	-0.399149	-0.124643	1.55769	-0.410252	0.071074	7.22391	7.81192	7.038475
77.099998	-0.235411	-0.056546	1.54466	-0.424956	0.070573	6.98053	7.84061	4.596546
77.199997	0.003993	-0.078262	1.533658	-0.427752	0.07062	6.42355	7.27194	0.894217
77.300003	0.196804	-0.109628	1.524686	-0.419461	0.070689	5.63159	6.60178	-2.802185
77.400002	0.356835	-0.083989	1.519506	-0.39906	0.071348	4.92547	6.00913	-5.667912
77.5	0.351405	-0.000265	1.519921	-0.370651	0.071724	4.12222	5.2073	-7.410629
77.599998	0.166841	0.101706	1.527899	-0.338197	0.072029	4.15961	5.11481	-7.874887
77.699997	-0.086551	0.239132	1.543363	-0.308004	0.071915	3.9856	4.95979	-7.165313
77.800003	-0.273976	0.376215	1.564571	-0.284979	0.071897	6.18762	6.27827	-5.849015
77.900002	-0.372035	0.486301	1.588651	-0.27195	0.071795	7.47543	9.23423	-3.970398
78.0	-0.321648	0.569362	1.611824	-0.270305	0.071906	6.66342	7.99048	-1.450879
78.099998	-0.24293	0.688726	1.630942	-0.279859	0.072043	7.66617	8.64747	1.374071
78.199997	-0.163994	0.85224	1.644069	-0.298753	0.071992	6.83507	7.77616	4.004016
78.300003	-0.091686	0.950956	1.651556	-0.323056	0.071985	8.83102	9.84444	5.929638
78.400002	-0.045421	1.046918	1.654293	-0.34917	0.071715	9.36331	11.36213	6.664326
78.5	-0.071939	1.126506	1.654798	-0.371889	0.071465	8.61628	9.57948	5.993892
78.599998	-0.112505	1.213605	1.653606	-0.388928	0.07106	8.78268	9.60528	4.059318
78.699997	-0.111098	1.216641	1.650629	-0.398611	0.07075	7.53997	8.07848	1.308923
78.800003	-0.117948	1.168966	1.645082	-0.401315	0.070542	6.31329	6.9178	-1.303159
78.900002	-0.108459	0.996311	1.637213	-0.398111	0.070661	5.39601	6.34539	-3.03336
79.0	-0.085989	0.857926	1.627906	-0.389944	0.071066	4.75023	5.92253	-3.52308
79.099998	-0.114357	0.801755	1.618842	-0.379211	0.071235	4.3345	5.50031	-3.082847
79.199997	-0.165441	0.809003	1.611475	-0.36781	0.071115	4.2556	5.68251	-2.391776
79.300003	-0.147754	0.832738	1.60748	-0.355742	0.071032	4.78167	5.83164	-1.849931
79.400002	-0.088789	0.849084	1.607464	-0.344094	0.070982	6.42188	6.97861	-1.646465
79.5	0.003224	0.806224	1.611343	-0.333465	0.071303	5.69404	8.09828	-1.659597
79.599998	0.101217	0.748346	1.618005	-0.324215	0.071628	6.12912	6.79523	-1.92871
79.699997	0.168923	0.656663	1.62719	-0.316527	0.072362	7.14255	7.66836	-2.236606
79.800003	0.179581	0.558575	1.637488	-0.310668	0.073008	6.86554	8.39771	-2.328277
79.900002	0.136157	0.500352	1.648182	-0.307006	0.073713	6.72744	7.67499	-2.070756
80.0	0.032617	0.505733	1.657897	-0.30697	0.074111	6.87474	7.67938	-1.494021
80.099998	-0.075039	0.493013	1.665785	-0.310857	0.074745	6.89077	7.69298	-0.549646
80.199997	-0.242817	0.47908	1.670623	-0.319428	0.07541	6.92361	7.60766	0.706982
80.300003	-0.23879	0.44005	1.671451	-0.332966	0.07575	6.89392	7.80367	1.992387
80.400002	-0.321088	0.397793	1.668143	-0.349501	0.076061	6.91319	7.97742	3.00253
80.5	-0.372625	0.349373	1.66141	-0.367221	0.076145	7.01425	8.03502	3.368084
80.599998	-0.314019	0.356965	1.652183	-0.38245	0.075672	6.9906	7.99337	3.126623
80.699997	-0.193833	0.367762	1.641996	-0.392367	0.075418	6.95356	7.7676	2.014013
80.800003	-0.076862	0.353376	1.63166	-0.396513	0.075154	6.69845	7.49332	0.423513
80.900002	0.025605	0.316575	1.622229	-0.393873	0.075014	6.2639	7.04563	-1.114777
81.0	0.13877	0.253576	1.614385	-0.384618	0.075063	5.80184	6.61784	-2.312802
81.099998	0.164757	0.22874	1.609327	-0.371774	0.075079	5.45434	6.31263	-3.036679
81.199997	0.148066	0.262045	1.607522	-0.356841	0.07519	5.18478	6.19509	-3.347241
81.300003	0.119746	0.333526	1.60815	-0.342821	0.075705	5.75893	6.42033	-3.27558
81.400002	-0.06444	0.406117	1.61022	-0.332018	0.076039	6.53687	7.60958	-2.698281
81.5	-0.151579	0.488384	1.612186	-0.326027	0.076227	6.12097	7.37942	-1.720821
81.599998	-0.247395	0.529546	1.612945	-0.324598	0.076573	6.54545	7.18373	-0.557744
81.699997	-0.299797	0.550373	1.612455	-0.327042	0.076886	6.88306	7.49332	0.543444
81.800003	-0.274362	0.571302	1.611494	-0.331315	0.07732	7.08063	8.14282	1.152506
81.900002	-0.247727	0.579061	1.611023	-0.335626	0.07782	6.94226	8.12355	1.192315
82.0	-0.214458	0.597174	1.612089	-0.338073	0.078152	6.79032	7.67114	0.611263
82.099998	-0.183826	0.60931	1.614657	-0.338426	0.078011	6.75669	7.73377	-0.278757
82.199997	-0.185603	0.623742	1.617564	-0.337161	0.077636	6.51857	7.42417	-1.108419
82.300003	-0.146173	0.59656	1.619947	-0.335466	0.077189	6.29087	7.07592	-1.44822
82.400002	-0.076002	0.594723	1.620506	-0.335451	0.076799	6.27493	7.03728	-1.34757
82.5	0.05414	0.569827	1.618101	-0.339021	0.076766	6.21853	7.05066	-0.715746
82.599998	0.117441	0.536197	1.61209	-0.346817	0.076958	6.49501	7.25888	0.410306
82.699997	0.081582	0.503794	1.602071	-0.359416	0.076878	6.75467	7.68003	1.667431
82.800003	-0.061208	0.472835	1.588807	-0.373541	0.076969	6.47898	7.5992	2.62673
82.900002	-0.210548	0.432717	1.574167	-0.385852	0.076888	6.75485	7.43123	2.75198
83.0	-0.309552	0.407065	1.560872	-0.392608	0.076844	6.78585	7.60091	1.773327
83.099998	-0.353771	0.387873	1.551182	-0.391547	0.077024	6.42267	7.20589	-0.013254
83.199997	-0.317106	0.370901	1.545978	-0.382557	0.077182	6.17956	6.98739	-1.962556
83.300003	-0.19444	0.332857	1.545819	-0.367006	0.077351	5.77767	6.80229	-3.630487
83.400002	-0.076872	0.300113	1.550852	-0.346794	0.077344	5.36808	6.57341	-4.709896
83.5	-0.002096	0.327493	1.560459	-0.32712	0.076902	5.24678	6.47621	-5.036022
83.599998	0.039098	0.328325	1.572816	-0.311526	0.076591	5.55356	6.4685	-4.589146
83.699997	0.050385	0.320938	1.585178	-0.302851	0.076442	6.97922	7.91287	-3.213141
83.800003	0.070803	0.322588	1.594581	-0.30424	0.076207	6.58985	7.67789	-0.950002
83.900002	0.018557	0.2849	1.59902	-0.314896	0.07606	6.81729	7.42417	1.79139
84.0	-0.106087	0.300865	1.597819	-0.332308	0.075955	7.18415	7.64245	4.179433
84.099998	-0.191632	0.294534	1.592671	-0.352279	0.075942	7.82021	8.44107	5.55701
84.199997	-0.289808	0.34678	1.586775	-0.36976	0.07614	7.72073	8.80891	5.378415
84.300003	-0.333235	0.40117	1.582756	-0.380786	0.076291	7.26314	7.86726	3.486194
84.400002	-0.211011	0.34128	1.581377	-0.384518	0.076532	7.17346	7.89039	0.743562
84.5	-0.116727	0.286737	1.580802	-0.380736	0.076396	6.35524	7.26519	-2.139806
84.599998	-0.087459	0.254367	1.580212	-0.371127	0.076333	5.65016	6.53562	-4.020702
84.699997	-0.058687	0.226627	1.579926	-0.357177	0.076268	5.01348	6.08193	-4.75225
84.800003	0.005802	0.232343	1.5804	-0.343111	0.076119	4.92652	5.93741	-4.331161
84.900002	0.032808	0.261328	1.581367	-0.333163	0.076257	4.76958	5.88324	-3.142536
85.0	0.054952	0.251897	1.582979	-0.32836	0.076375	6.11291	6.55008	-1.450078
85.099998	-0.01396	0.234658	1.584293	-0.328951	0.076514	7.2416	8.52264	0.263235
85.199997	-0.145791	0.210416	1.584999	-0.333612	0.076431	6.14961	7.62211	1.513792
85.300003	-0.241002	0.214125	1.586154	-0.33979	0.076381	6.7735	7.02582	2.012322
85.400002	-0.331133	0.220307	1.588323	-0.345586	0.076484	7.45826	8.00247	1.654196
85.5	-0.274494	0.198989	1.59194	-0.350085	0.076593	7.36018	8.41099	0.603092
85.599998	-0.184277	0.152465	1.596691	-0.35158	0.076812	6.68873	7.34966	-0.794818
85.699997	-0.058728	0.073784	1.601162	-0.350528	0.077067	6.53582	7.28361	-1.907603
85.800003	0.023439	0.001882	1.604877	-0.347873	0.077139	6.03935	7.109	-2.346493
85.900002	0.077289	-0.025189	1.607416	-0.344908	0.07718	5.81831	6.77221	-2.135
86.0	0.016274	-0.015454	1.608691	-0.344229	0.076933	5.76944	6.66505	-1.452621
86.099998	-0.047447	0.019562	1.608724	-0.346333	0.076635	6.03191	6.76054	-0.425403
86.199997	-0.159079	0.064997	1.607217	-0.352092	0.076025	6.90557	7.323	0.718169
86.300003	-0.214676	0.063684	1.603684	-0.360501	0.075418	6.42574	7.70797	1.687584
86.400002	-0.243474	0.070409	1.598397	-0.369297	0.075035	6.64897	7.08299	2.171882
86.5	-0.218074	0.106334	1.591619	-0.377305	0.074634	6.98973	7.83686	2.05078
86.599998	-0.113781	0.126454	1.58363	-0.382649	0.074136	6.51244	7.7055	1.368838
86.699997	0.012035	0.093314	1.575109	-0.382969	0.074189	6.36829	7.11157	0.307912
86.800003	0.083015	0.110773	1.566617	-0.378633	0.073904	6.20758	7.08395	-0.755078
86.900002	0.120441	0.164292	1.559983	-0.3675	0.073851	5.94013	6.92541	-1.69974
87.0	0.071242	0.254644	1.557779	-0.350402	0.073793	5.80683	6.64525	-2.655871
87.099998	0.006522	0.353724	1.562235	-0.33098	0.073358	5.61592	6.54644	-3.564183
87.199997	-0.105727	0.463144	1.573636	-0.310609	0.073007	5.92568	6.56731	-4.365967
87.300003	-0.118582	0.584196	1.590633	-0.293342	0.072597	6.57672	7.45136	-4.847064
87.400002	-0.038836	0.68254	1.610484	-0.281865	0.072388	6.30768	7.55617	-4.519516
87.5	0.030428	0.815856	1.629184	-0.278951	0.072339	6.63662	7.47245	-3.350036
87.599998	0.045814	0.931406	1.643073	-0.287462	0.072368	7.06662	8.015	-0.990991
87.699997	-0.015706	1.076298	1.649751	-0.306587	0.072324	7.44758	8.57328	2.137377
87.800003	-0.132099	1.188411	1.647849	-0.33481	0.072008	7.55389	8.80088	5.360112
87.900002	-0.284304	1.239687	1.638015	-0.367185	0.071557	7.62807	8.6631	7.647696
88.0	-0.371013	1.281673	1.624374	-0.397695	0.070812	7.63394	8.68986	8.373239
88.099998	-0.369217	1.399717	1.610843	-0.420567	0.070396	7.50485	8.35254	6.520904
88.199997	-0.324601	1.509476	1.599398	-0.43235	0.069917	7.0562	7.86812	3.11543
88.300003	-0.162352	1.503748	1.590608	-0.430863	0.069545	6.32572	7.44098	-1.017165
88.400002	0.077721	1.448197	1.583441	-0.418797	0.069169	5.42684	6.5686	-4.600403
88.5	0.329752	1.382523	1.578706	-0.395909	0.069096	4.35762	5.64751	-6.918475
88.599998	0.409626	1.276742	1.578092	-0.367033	0.069194	3.76885	4.84696	-7.602775
88.699997	0.3413	1.173116	1.582604	-0.337742	0.069061	3.73697	5.05058	-6.937516
88.800003	0.174305	1.168934	1.593383	-0.312876	0.068992	4.29719	4.86152	-5.581779
88.900002	-0.004565	1.215171	1.609656	-0.29541	0.06869	7.23696	7.625	-3.99479
89.0	-0.132913	1.205244	1.628869	-0.287022	0.068323	6.70835	9.00278	-2.202378
89.099998	-0.223918	1.184279	1.647699	-0.288056	0.068138	7.26121	8.14014	-0.322356
89.199997	-0.256867	1.149236	1.663217	-0.298086	0.06812	7.06741	8.19003	1.65738
89.300003	-0.24344	1.121302	1.672787	-0.316006	0.068036	7.69148	8.06574	3.509193
89.400002	-0.182967	1.074512	1.675467	-0.337851	0.068228	9.48486	11.22307	4.918598
89.5	-0.108124	1.040963	1.671777	-0.360535	0.068392	8.07795	9.77078	5.492363
89.599998	-0.117512	0.994962	1.664242	-0.379425	0.068412	8.048	9.516	4.993279
89.699997	-0.126483	1.01939	1.656039	-0.389595	0.06836	7.49014	8.81619	3.124174
89.800003	-0.053427	0.904786	1.650401	-0.391245	0.068243	6.77105	7.41057	0.326469
89.900002	-0.050449	0.754374	1.648311	-0.384031	0.068407	6.10214	6.86149	-2.641036
90.0	-0.037806	0.607001	1.650078	-0.370377	0.068973	5.52414	6.30257	-4.744668
90.099998	-0.055451	0.5277	1.655517	-0.353527	0.069733	4.9443	5.7264	-5.689901
90.199997	-0.147211	0.525825	1.663414	-0.337861	0.070055	4.87712	5.86461	-5.420433
90.300003	-0.169293	0.614721	1.670913	-0.327801	0.070262	4.6729	5.89341	-4.197398
90.400002	-0.21803	0.726871	1.67553	-0.3261	0.070291	6.65711	7.30106	-1.7913
90.5	-0.180912	0.816154	1.675914	-0.332572	0.070188	7.24484	9.18274	1.222065
90.599998	-0.140488	0.93626	1.671494	-0.345264	0.069971	6.43896	7.93331	3.768689
90.699997	-0.03373	0.975897	1.666773	-0.358648	0.070155	7.31429	7.50007	4.935612
90.800003	0.104565	1.010275	1.666963	-0.367715	0.070798	7.94037	8.53635	4.162457
90.900002	0.180611	0.959319	1.675099	-0.370867	0.071853	7.71941	9.67208	1.714405
91.0	0.195173	0.892884	1.688864	-0.367868	0.072755	7.21778	8.01093	-1.557516
91.099998	0.021113	0.781027	1.703802	-0.361068	0.073499	6.95321	7.71193	-4.384893
91.199997	-0.068275	0.693581	1.715715	-0.351993	0.074047	6.13962	7.04156	-5.472891
91.300003	-0.280599	0.73689	1.722784	-0.344449	0.074337	5.52852	6.24058	-4.756184
91.400002	-0.401519	0.790237	1.724154	-0.343334	0.074278	5.76997	6.38189	-2.260608
91.5	-0.430661	0.812965	1.720279	-0.348732	0.074292	5.58614	6.75401	1.125415
91.599998	-0.388056	0.882217	1.711493	-0.359396	0.074141	7.46509	7.74115	4.090192
91.699997	-0.293419	0.893453	1.702208	-0.371188	0.074121	7.05953	9.63065	5.65079
91.800003	-0.143159	0.888238	1.698049	-0.378603	0.074097	6.31364	7.46292	5.046717
91.900002	-0.039147	0.882045	1.701861	-0.378733	0.074329	8.36468	8.89573	2.386529
92.0	0.11791	0.891011	1.711707	-0.371651	0.074431	7.85945	9.20757	-1.411551
92.099998	0.116731	0.832934	1.723871	-0.358389	0.074931	7.08562	7.48754	-4.941082
92.199997	0.138256	0.81249	1.735789	-0.340578	0.075644	6.54948	7.1241	-6.977745
92.300003	0.14045	0.790193	1.747267	-0.32143	0.076409	5.61583	6.37451	-7.124355
92.400002	0.00137	0.869587	1.759146	-0.30548	0.077189	5.83162	6.5428	-5.811414
92.5	-0.078922	0.833936	1.772186	-0.297644	0.077974	5.31921	6.59547	-3.679151
92.599998	-0.144338	0.813278	1.785325	-0.298234	0.078953	7.91392	7.86512	-1.059569
92.699997	-0.270345	0.812799	1.797784	-0.307435	0.079718	8.79126	10.65419	1.417715
92.800003	-0.457841	0.792623	1.80793	-0.324573	0.080393	7.15542	8.4522	3.440084
92.900002	-0.598549	0.845956	1.813422	-0.346439	0.080703	8.68888	8.49021	4.973599
93.0	-0.633854	0.913258	1.813336	-0.370814	0.080948	10.20063	11.6879	5.63784
93.099998	-0.632404	0.979348	1.806402	-0.396044	0.080706	9.89945	10.97653	5.539034
93.199997	-0.535461	1.064042	1.793751	-0.415377	0.080414	9.71685	10.18529	4.462692
93.300003	-0.353278	1.13373	1.777519	-0.426023	0.079933	8.43631	9.26785	2.37796
93.400002	-0.103228	1.109045	1.762443	-0.424251	0.079667	6.64441	7.49536	-0.55354
93.5	0.165403	0.93091	1.753218	-0.409316	0.079837	5.54813	6.67115	-3.640285
93.599998	0.374891	0.794578	1.754303	-0.383572	0.080769	4.65258	5.82158	-6.245621
93.699997	0.407643	0.737592	1.768254	-0.35091	0.081924	4.18632	5.19949	-8.143151
93.800003	0.254274	0.84294	1.793359	-0.31735	0.082518	4.34729	5.29926	-9.232519
93.900002	0.145753	0.931943	1.825708	-0.28855	0.083489	4.40631	5.44239	-9.216984
94.0	-0.017061	1.116922	1.859615	-0.270348	0.084253	6.94944	6.79598	-7.918449
94.099998	-0.171422	1.2975	1.88973	-0.267429	0.08484	8.59798	10.02225	-4.759007
94.199997	-0.22845	1.467104	1.913709	-0.279309	0.08513	8.47021	9.69135	-0.293962
94.300003	-0.298044	1.702589	1.929114	-0.303394	0.085105	9.87589	10.26516	4.304369
94.400002	-0.29765	1.862036	1.935194	-0.334479	0.08527	12.19623	11.71274	8.237206
94.5	-0.252718	2.020973	1.937378	-0.365579	0.085726	13.49638	16.31979	10.086637
94.599998	-0.137582	2.156366	1.94065	-0.390354	0.08602	15.34582	16.24549	9.648942
94.699997	-0.122524	2.293401	1.945595	-0.40733	0.086176	19.44965	19.31087	6.834305
94.800003	-0.105126	2.447499	1.949844	-0.413886	0.085919	20.0992	19.35454	2.395082
94.900002	-0.077103	2.543267	1.951095	-0.410958	0.085441	12.70977	12.48074	-2.329352
95.0	-0.242676	2.526073	1.94785	-0.401633	0.084494	5.9072	7.04477	-5.808265
95.099998	-0.306087	2.283468	1.941335	-0.387687	0.084347	4.7243	5.45834	-6.968846
95.199997	-0.185551	2.106488	1.93436	-0.371312	0.084529	3.93691	5.17604	-6.305842
95.300003	-0.063641	1.96251	1.931467	-0.354323	0.084677	3.93831	4.94063	-5.291759
95.400002	0.071934	1.886218	1.935672	-0.336945	0.084625	3.86614	5.33277	-4.429727
95.5	0.112883	1.841303	1.947353	-0.322068	0.084516	5.06699	5.5047	-3.819424
95.599998	0.155922	1.78578	1.964157	-0.311709	0.083908	7.40046	7.65508	-3.482698
95.699997	0.127812	1.785013	1.982372	-0.306782	0.083585	6.22527	10.18037	-2.972822
95.800003	0.074609	1.746181	1.997163	-0.309535	0.083361	10.43297	10.47327	-1.987397
95.900002	0.028659	1.69135	2.005525	-0.31861	0.083487	12.51965	13.31886	-0.278873
96.0	-0.060894	1.636441	2.006412	-0.333787	0.083629	12.02388	12.13003	1.857833
96.099998	-0.174155	1.660774	2.001043	-0.351514	0.083824	14.49283	14.62695	3.677688
96.199997	-0.234942	1.61836	1.993539	-0.367187	0.084335	14.79348	15.1452	4.553249
96.300003	-0.273212	1.593434	1.987336	-0.378207	0.084808	13.84459	13.93827	3.938781
96.400002	-0.286139	1.541324	1.985117	-0.382354	0.085145	12.48882	13.49839	1.900582
96.5	-0.223003	1.51544	1.986312	-0.379168	0.084743	11.11291	11.36524	-0.991222
96.599998	-0.265025	1.400146	1.988461	-0.372164	0.083782	9.61912	10.19225	-3.659635
96.699997	-0.189838	1.236988	1.989244	-0.361106	0.082894	8.15992	8.76544	-5.078798
96.800003	-0.141458	1.12377	1.988175	-0.349807	0.081801	6.46734	7.581	-4.959195
96.900002	-0.040505	1.071145	1.98515	-0.34222	0.08065	6.43274	7.14572	-3.804891
97.0	0.032338	1.018336	1.980258	-0.339289	0.079525	6.11843	7.79018	-1.901253
97.099998	0.065952	1.002314	1.974034	-0.341572	0.078349	8.03916	8.4233	0.112478
97.199997	0.034124	0.971076	1.967247	-0.347482	0.077484	9.9527	11.72301	1.718567
97.300003	0.009288	0.945069	1.961293	-0.353177	0.076752	9.15961	10.34138	2.289939
97.400002	-0.06419	0.929734	1.957356	-0.357932	0.076351	11.71316	10.8684	1.866961
97.5	-0.058105	0.911582	1.955187	-0.360076	0.075682	10.88416	12.01409	0.545387
97.599998	-0.078917	0.891135	1.953977	-0.359112	0.075496	11.05957	10.92835	-1.186863
97.699997	-0.119322	0.792754	1.951737	-0.356633	0.075168	10.03712	10.80888	-2.660516
97.800003	-0.063951	0.679041	1.947126	-0.353044	0.075088	8.54018	9.3506	-3.207755
97.900002	-0.097167	0.584219	1.939651	-0.350345	0.075104	7.65522	8.62231	-2.670924
98.0	-0.111266	0.502407	1.929275	-0.35061	0.075046	7.231	8.45873	-1.483393
98.099998	-0.192071	0.477553	1.916228	-0.353652	0.074494	7.28854	8.4962	0.105485
98.199997	-0.304807	0.455691	1.901672	-0.3599	0.073732	7.98223	8.84134	1.393051
98.300003	-0.385173	0.457183	1.887525	-0.36571	0.072856	9.06038	9.94806	1.946761
98.400002	-0.362156	0.47378	1.876256	-0.367888	0.071812	8.72812	9.67968	1.375752
98.5	-0.225889	0.48588	1.869116	-0.365319	0.071028	9.36524	9.68503	-0.252017
98.599998	-0.090838	0.460206	1.86683	-0.357354	0.070244	8.36634	9.44673	-2.337854
98.699997	0.036284	0.410854	1.868135	-0.344704	0.069598	7.91086	8.76212	-3.911422
98.800003	0.093949	0.398632	1.871194	-0.330494	0.069007	7.28144	8.45178	-4.589138
98.900002	0.135094	0.448509	1.874734	-0.317049	0.068396	6.86125	7.91287	-4.315947
99.0	0.096604	0.55019	1.877427	-0.308826	0.067875	6.90303	7.86405	-3.218192
99.099998	0.032504	0.627527	1.877673	-0.308712	0.067703	7.55538	8.30244	-1.281733
99.199997	-0.042677	0.723625	1.874885	-0.316199	0.06783	9.44729	10.07674	0.998246
99.300003	-0.170335	0.778063	1.86943	-0.331078	0.068184	8.41179	9.47414	2.829165
99.400002	-0.237797	0.854035	1.861955	-0.349119	0.068461	9.2471	9.62241	3.945685
99.5	-0.338847	0.853259	1.853706	-0.36703	0.068707	10.31299	11.37348	3.95518
99.599998	-0.377984	0.846826	1.844603	-0.382268	0.068952	9.71344	10.96582	3.038655
99.699997	-0.346002	0.829528	1.833782	-0.392966	0.068812	9.3063	10.33635	1.544629
99.800003	-0.292095	0.86145	1.818927	-0.398779	0.068676	7.88379	9.08307	-0.027932
99.900002	-0.240459	0.851116	1.800395	-0.399641	0.068492	6.63014	7.55638	-1.148664
100.0	-0.194501	0.77274	1.779815	-0.395599	0.068347	5.70814	6.71708	-1.535479
100.099998	-0.108559	0.707342	1.759947	-0.386706	0.067774	5.01593	6.11469	-1.589457
100.199997	-0.09102	0.694723	1.744435	-0.375178	0.066999	5.06454	6.13032	-1.728565
100.300003	-0.065596	0.669595	1.735512	-0.360977	0.066159	5.17672	6.21232	-2.194326
100.400002	-0.042514	0.666299	1.731964	-0.345983	0.065446	6.48389	7.10354	-2.830558
100.5	0.011858	0.670294	1.731704	-0.331912	0.064976	6.48161	8.06617	-3.250171
100.599998	0.01687	0.672046	1.732167	-0.319869	0.064998	6.46269	7.56077	-3.224254
100.699997	0.109144	0.667779	1.731833	-0.311989	0.065279	7.42244	8.22472	-2.639094
100.800003	0.094507	0.655982	1.731062	-0.307978	0.065941	7.27172	8.38305	-1.686573
100.900002	0.054518	0.6156	1.730935	-0.307009	0.066599	7.30246	8.44899	-0.794192
101.0	-0.117865	0.563727	1.732812	-0.308588	0.067133	7.44022	8.49417	-0.112867
101.099998	-0.235548	0.491496	1.737304	-0.311719	0.06721	7.60127	8.51504	0.084817
101.199997	-0.365832	0.45579	1.743166	-0.316165	0.067209	7.60513	8.51569	-0.010797
101.300003	-0.368433	0.435631	1.74797	-0.32277	0.067257	7.58568	8.44021	-0.211887
101.400002	-0.21489	0.421776	1.749112	-0.332279	0.067702	7.43689	8.35885	-0.046919
101.5	0.018884	0.38952	1.744395	-0.345863	0.068425	7.19492	8.28798	0.677998
101.599998	0.210297	0.346521	1.733306	-0.362664	0.069431	7.04709	8.27631	1.757816
101.699997	0.263427	0.345994	1.716321	-0.380819	0.070206	6.95662	8.13618	2.848741
101.800003	0.093169	0.261868	1.695702	-0.399044	0.070597	6.92413	7.9391	3.541734
101.900002	-0.157871	0.232284	1.673468	-0.412591	0.070591	6.92711	7.59888	3.265507
102.0	-0.463337	0.153062	1.651694	-0.419769	0.07044	6.87273	7.16981	2.193558
102.099998	-0.633969	0.11559	1.631629	-0.418869	0.070387	6.598	6.93151	0.571099
102.199997	-0.581933	0.085527	1.613665	-0.409109	0.070474	6.21231	6.72329	-1.173496
102.300003	-0.385943	0.03013	1.598617	-0.392143	0.070849	5.56521	6.53969	-2.692584
102.400002	-0.123741	-0.023947	1.588329	-0.36864	0.071442	5.2262	6.47814	-3.786386
102.5	0.097078	-0.040998	1.584773	-0.341323	0.071943	4.97083	6.47878	-4.570022
102.599998	0.263301	0.013062	1.59147	-0.312378	0.072427	5.79344	7.30705	-5.254823
102.699997	0.277357	0.225406	1.616307	-0.285092	0.073156	6.45017	7.58207	-5.987265
102.800003	0.260832	0.45734	1.658509	-0.26411	0.074798	6.56884	7.38188	-6.473055
102.900002	0.172416	0.60027	1.701852	-0.255586	0.076416	7.16199	7.67478	-5.619334
103.0	0.055566	0.761883	1.739558	-0.260154	0.078038	7.40808	7.85228	-3.016608
103.099998	-0.098523	0.930009	1.766418	-0.280675	0.07961	8.2651	8.37213	1.524525
103.199997	-0.27948	1.081765	1.781112	-0.314343	0.081089	8.86728	9.35188	7.042948
103.300003	-0.615227	1.277859	1.781672	-0.357666	0.081883	9.63217	10.63717	11.687209
103.400002	-0.774828	1.372058	1.769487	-0.402343	0.082335	9.94245	10.92643	13.787555
103.5	-0.667975	1.596602	1.757834	-0.434522	0.082881	10.09448	11.04986	11.829195
103.599998	-0.204308	1.729519	1.758175	-0.446272	0.083794	10.73379	11.44499	6.499503
103.699997	0.11385	1.805112	1.770615	-0.441258	0.084737	9.89656	10.40336	-0.746568
103.800003	0.217378	1.734993	1.789692	-0.422314	0.08566	7.04946	8.09968	-8.281153
103.900002	0.582389	1.826341	1.811036	-0.392745	0.086396	4.71283	5.7704	-13.114387
104.0	0.438695	1.638659	1.830427	-0.359534	0.087803	3.25539	4.51274	-14.740397
104.099998	0.253279	1.679885	1.851969	-0.329814	0.089088	3.05055	4.01472	-12.779519
104.199997	-0.006132	1.843146	1.875497	-0.310755	0.089816	3.02953	4.26684	-9.131577
104.300003	-0.347419	1.956244	1.899899	-0.303298	0.090408	4.94263	4.86248	-4.718791
104.400002	-0.468247	2.059899	1.922354	-0.307928	0.090657	8.65727	8.86318	-0.362308
104.5	-0.528981	2.193744	1.941585	-0.322798	0.090817	9.93448	11.86711	3.282968
104.599998	-0.465076	2.371391	1.957954	-0.342769	0.091014	9.00486	9.4417	5.76724
104.699997	-0.379179	2.481276	1.972097	-0.36392	0.09135	9.99158	10.712	6.886379
104.800003	-0.243687	2.637492	1.982617	-0.382213	0.09186	17.1823	18.64585	6.474728
104.900002	-0.167566	2.751951	1.98839	-0.394727	0.092123	17.59504	18.39652	4.709248
105.0	-0.180662	2.795596	1.990719	-0.400516	0.092535	20.24554	19.71531	1.940347
105.099998	-0.135191	2.811072	1.991469	-0.398341	0.093073	13.84371	13.26651	-1.054926
105.199997	-0.147793	2.744202	1.992805	-0.390001	0.093715	8.17849	7.96607	-3.827827
105.300003	-0.210414	2.511028	1.996737	-0.37625	0.094313	6.04364	7.11703	-5.843374
105.400002	-0.193727	2.223665	2.004578	-0.357674	0.094889	4.83158	5.88645	-6.817679
105.5	-0.154543	2.156884	2.017133	-0.336927	0.095211	4.43662	5.98505	-7.239166
105.599998	-0.1485	2.146112	2.033361	-0.318457	0.095296	5.11524	6.09627	-7.119914
105.699997	-0.103591	2.183649	2.050727	-0.30617	0.094766	5.24705	7.22569	-6.350221
105.800003	-0.055065	2.267175	2.066337	-0.303308	0.093858	9.10951	8.97698	-4.773127
105.900002	-0.032848	2.374359	2.077183	-0.310986	0.092926	11.15179	12.19565	-2.440103
106.0	-0.033488	2.452718	2.081795	-0.326026	0.092398	12.81294	13.69997	0.395676
106.099998	-0.11921	2.549421	2.080083	-0.344691	0.092064	16.2377	15.32665	2.973271
106.199997	-0.204053	2.581953	2.074727	-0.363032	0.091676	18.5174	18.94827	4.692809
106.300003	-0.297151	2.618061	2.068978	-0.378116	0.091022	23.80858	22.1951	4.981609
106.400002	-0.379392	2.652518	2.065664	-0.387986	0.08994	26.5062	24.6781	3.695203
106.5	-0.35905	2.661029	2.064744	-0.391678	0.088919	23.00218	21.92437	1.292189
106.599998	-0.263022	2.626143	2.064081	-0.38978	0.087929	15.3474	15.48616	-1.63488
106.699997	-0.16869	2.402209	2.061369	-0.383441	0.087093	9.92169	10.93446	-3.830206
106.800003	-0.02428	1.9908	2.055125	-0.374908	0.086734	6.92939	8.61514	-4.623424
106.900002	0.095524	1.688629	2.045498	-0.366482	0.086468	5.38638	7.21049	-4.06618
107.0	0.150174	1.455307	2.034889	-0.357891	0.085991	5.31825	6.64771	-3.063669
107.099998	0.104096	1.223355	2.026852	-0.348292	0.085377	5.2784	7.10654	-2.216409
107.199997	-0.035797	1.075893	2.024656	-0.338059	0.084538	6.91432	7.87122	-2.109683
107.300003	-0.167567	0.981413	2.030205	-0.32676	0.083594	9.44948	10.0443	-2.776953
107.400002	-0.239109	0.888408	2.042231	-0.316329	0.082792	10.76252	11.82343	-3.834409
107.5	-0.308613	0.822301	2.056087	-0.308587	0.081721	12.99186	12.11986	-4.575791
107.599998	-0.303343	0.8144	2.066574	-0.305681	0.080382	11.70457	12.43706	-4.374101
107.699997	-0.272898	0.818218	2.069461	-0.310963	0.078968	12.68105	12.8687	-2.59515
107.800003	-0.25473	0.90769	2.062155	-0.326144	0.077081	13.36257	14.00871	0.660669
107.900002	-0.291798	0.962781	2.044942	-0.349513	0.075063	13.72715	13.90915	4.417713
108.0	-0.275668	0.977191	2.020106	-0.377273	0.073023	14.55273	14.76216	7.290908
108.099998	-0.273393	1.038126	1.99486	-0.401601	0.071426	16.51987	15.77938	7.853612
108.199997	-0.131404	1.054925	1.976906	-0.414541	0.070077	17.56553	16.68099	5.768981
108.300003	-0.05114	0.992398	1.969461	-0.414393	0.069079	17.10269	15.91106	1.471587
108.400002	0.016774	0.906325	1.970416	-0.401886	0.067653	12.53348	12.73071	-3.742681
108.5	-0.011196	0.810347	1.975768	-0.380262	0.067083	7.22627	7.9528	-7.667966
108.599998	-0.01246	0.756738	1.982473	-0.354318	0.066354	4.66519	5.94629	-9.147639
108.699997	-0.100027	0.804371	1.989429	-0.330643	0.065637	3.90389	5.06546	-8.196973
108.800003	-0.18951	0.873068	1.99444	-0.31708	0.065073	4.14569	5.40514	-5.587639
108.900002	-0.194552	0.851696	1.996642	-0.315396	0.064522	4.56386	5.46894	-1.921944
109.0	-0.165306	0.860466	1.995374	-0.323224	0.063928	7.74104	8.93469	1.631735
109.099998	-0.150587	0.873107	1.990478	-0.336776	0.063278	10.14624	14.04104	4.173378
109.199997	-0.079931	0.820395	1.988893	-0.348588	0.063189	9.25822	10.92043	4.977405
109.300003	-0.012753	0.790019	1.994523	-0.35519	0.063115	13.83294	15.75851	3.856675
109.400002	-0.004564	0.79355	2.007074	-0.355849	0.06331	16.68407	19.832	1.253524
109.5	-0.019403	0.834621	2.021806	-0.350636	0.063468	16.56742	18.22042	-2.241598
109.599998	-0.087279	0.816833	2.033606	-0.34253	0.063502	14.43582	14.93837	-5.149338
109.699997	-0.133719	0.764743	2.039823	-0.334018	0.063813	7.93214	8.09111	-6.01895
109.800003	-0.110369	0.708038	2.04018	-0.329803	0.064042	6.98001	7.927	-4.887691
109.900002	-0.072411	0.617326	2.035703	-0.332758	0.064176	6.74916	7.97089	-2.365236
110.0	-0.089402	0.555353	2.026315	-0.343028	0.064206	6.91967	9.21924	0.80206
110.099998	-0.144111	0.539984	2.012648	-0.358701	0.064083	7.68246	9.9076	3.661325
110.199997	-0.255265	0.521232	1.996182	-0.376859	0.064002	11.58976	13.96579	5.53054
110.300003	-0.288525	0.496412	1.979164	-0.392772	0.064152	11.92264	13.89299	5.799005
110.400002	-0.28309	0.483914	1.964147	-0.402937	0.064516	14.10346	14.60746	4.142567
110.5	-0.158588	0.397245	1.953629	-0.403685	0.065168	12.83983	13.53222	0.986359
110.599998	-0.062435	0.31936	1.948339	-0.39427	0.065961	11.02962	11.3176	-2.941795
110.699997	0.033493	0.274521	1.948097	-0.37703	0.06683	7.74061	8.73183	-6.055474
110.800003	0.128354	0.305762	1.951876	-0.354722	0.067414	5.55943	6.59108	-7.422897
110.900002	0.11415	0.421525	1.957659	-0.332777	0.067683	4.45501	5.56904	-7.231005
111.0	0.050454	0.486158	1.963158	-0.316628	0.068587	4.84446	5.65307	-5.931299
111.099998	0.010703	0.526707	1.967322	-0.30905	0.069093	4.90795	5.67555	-3.461054
111.199997	-0.137293	0.514914	1.96924	-0.310065	0.069428	8.71787	9.35627	-0.732574
111.300003	-0.220149	0.492106	1.969319	-0.317504	0.069537	10.46099	12.72471	1.605621
111.400002	-0.297126	0.502666	1.970487	-0.326804	0.06957	9.68962	10.18187	2.945161
111.5	-0.269547	0.58783	1.974347	-0.336267	0.069699	13.36598	14.13911	3.057923
111.599998	-0.217998	0.768094	1.980178	-0.343812	0.069941	13.69536	15.38735	2.089177
111.699997	-0.091826	0.907925	1.984971	-0.349197	0.069925	15.15727	15.79405	0.613071
111.800003	0.07362	0.940694	1.985663	-0.352915	0.070208	14.2597	14.52129	-0.884382
111.900002	0.185768	0.893353	1.980484	-0.355611	0.070838	10.50671	10.95212	-1.72991
112.0	0.242983	0.796145	1.970307	-0.358405	0.071949	8.40268	9.93222	-1.6392
112.099998	0.168612	0.779266	1.956135	-0.362959	0.072995	7.39556	8.89541	-0.897101
112.199997	-0.028191	0.781642	1.940487	-0.367797	0.074016	7.0816	8.47308	-0.008089
112.300003	-0.230827	0.830468	1.924723	-0.371975	0.074723	7.44889	8.06991	0.526833
112.400002	-0.539979	0.891861	1.910016	-0.375164	0.075334	8.26361	8.45017	0.641819
112.5	-0.615281	0.872111	1.896456	-0.375714	0.075688	9.22748	9.33689	0.152988
112.599998	-0.504702	0.847537	1.883357	-0.37393	0.076413	8.96212	9.75515	-0.685545
112.699997	-0.284677	0.790206	1.870317	-0.369999	0.076772	8.6768	9.9016	-1.490659
112.800003	-0.049131	0.751658	1.858199	-0.36268	0.077521	7.77459	9.49116	-2.09742
112.900002	0.138096	0.684061	1.847605	-0.353774	0.077699	7.30553	9.01691	-2.51147
113.0	0.250687	0.716168	1.840816	-0.343171	0.077852	7.3219	8.48464	-2.841265
113.099998	0.272018	0.773292	1.837697	-0.332225	0.07837	7.34809	8.11295	-3.041337
113.199997	0.202992	0.792931	1.837101	-0.32338	0.078973	7.91173	8.31582	-3.010006
113.300003	0.064934	0.814324	1.837376	-0.317511	0.079359	7.97417	8.6039	-2.584734
113.400002	-0.112726	0.858593	1.83651	-0.315865	0.080057	7.93249	8.7238	-1.786916
113.5	-0.259199	0.891243	1.833531	-0.319429	0.08059	8.14057	9.04111	-0.627823
113.599998	-0.334197	0.932169	1.828539	-0.327028	0.081417	8.1594	9.12407	0.673873
113.699997	-0.330366	1.018989	1.821476	-0.33832	0.082442	8.28831	9.16304	1.700553
113.800003	-0.283032	1.107594	1.812859	-0.350874	0.083575	8.23296	9.16047	2.295678
113.900002	-0.134268	1.236731	1.802101	-0.36242	0.08439	8.11675	9.17781	2.212728
114.0	-0.132595	1.284333	1.788735	-0.372803	0.084953	7.88082	8.93887	1.78816
114.099998	-0.124643	1.290672	1.773276	-0.378884	0.084833	7.56169	8.33477	0.873443
114.199997	-0.171827	1.218617	1.757487	-0.38036	0.084801	7.27041	7.89702	-0.191114
114.300003	-0.211211	1.254589	1.742418	-0.377536	0.084457	6.9441	7.48936	-1.025144
114.400002	-0.152706	1.319597	1.729833	-0.36981	0.084456	6.46812	7.0391	-1.678537
114.5	-0.051868	1.376939	1.719747	-0.360632	0.08458	6.1412	6.90571	-2.126361
114.599998	0.024931	1.414042	1.711149	-0.351667	0.08523	6.1116	6.98321	-2.328501
114.699997	0.129612	1.390187	1.702584	-0.344642	0.086014	6.65957	7.37749	-2.180851
114.800003	0.116203	1.371443	1.693823	-0.341023	0.086661	6.63399	8.02645	-1.682064
114.900002	-0.042439	1.391621	1.684831	-0.340075	0.086926	6.79399	7.63174	-1.037704
115.0	-0.226209	1.454977	1.677013	-0.340315	0.087056	7.25062	7.69223	-0.543678
115.099998	-0.398499	1.477881	1.67107	-0.341089	0.086833	7.31648	7.98973	-0.353476
115.199997	-0.42607	1.489516	1.666667	-0.340844	0.086617	7.08667	7.91544	-0.478763
115.300003	-0.366719	1.477675	1.663091	-0.340181	0.086572	6.85302	7.65016	-0.709117
115.400002	-0.204086	1.471802	1.65957	-0.339492	0.086599	6.53924	7.66525	-0.862914
115.5	-0.00747	1.453591	1.655398	-0.339639	0.086697	6.44754	7.81063	-0.780499
115.599998	0.150722	1.42822	1.649764	-0.341183	0.086948	6.45753	7.70208	-0.514158
115.699997	0.243595	1.369377	1.642148	-0.344604	0.087246	6.63382	7.72135	-0.084704
115.800003	0.221818	1.272753	1.632721	-0.349213	0.087848	6.86493	7.72295	0.382508
115.900002	0.078479	1.196793	1.622093	-0.355109	0.088241	6.82307	7.50135	0.717293
116.0	-0.254045	1.16207	1.611366	-0.360416	0.088658	6.7538	7.43487	0.763448
116.099998	-0.404286	1.1834	1.600777	-0.364748	0.088674	6.71772	7.4247	0.431661
116.199997	-0.605891	1.201845	1.590079	-0.367765	0.088479	6.59309	7.34313	-0.01946
116.300003	-0.647746	1.179742	1.57883	-0.368255	0.088063	6.42048	7.17976	-0.372442
116.400002	-0.491532	1.122859	1.566351	-0.367662	0.08766	6.24804	7.22473	-0.530366
116.5	-0.323038	1.048961	1.552264	-0.365738	0.087491	6.09549	7.10483	-0.472834
116.599998	0.030994	0.976248	1.538165	-0.36222	0.087168	5.86297	7.10686	-0.491273
116.699997	0.224875	0.912895	1.525666	-0.357189	0.08672	5.99512	7.11949	-0.689148
116.800003	0.246974	0.890533	1.517137	-0.349728	0.086016	6.50622	7.584	-1.192635
116.900002	0.237631	0.861084	1.513548	-0.339617	0.085362	6.45525	7.34377	-1.925344
117.0	0.084799	0.794193	1.514229	-0.32931	0.084924	6.36312	6.83773	-2.530388
117.099998	0.06967	0.725644	1.517396	-0.319492	0.084887	6.4387	6.9936	-2.912154
117.199997	-0.008521	0.627143	1.520943	-0.313074	0.085437	6.29131	6.97122	-2.749744
117.300003	-0.012019	0.533213	1.522844	-0.311913	0.086259	6.30006	7.25952	-1.934038
117.400002	-0.059391	0.422252	1.521216	-0.316435	0.086905	6.31408	7.26273	-0.524034
117.5	-0.188132	0.298487	1.5163	-0.327188	0.087264	6.39631	7.31026	1.232142
117.599998	-0.396164	0.208903	1.508416	-0.341736	0.086882	6.4563	7.25138	2.668514
117.699997	-0.524024	0.169712	1.498877	-0.357278	0.086121	6.53687	7.24603	3.343857
117.800003	-0.559361	0.177657	1.488452	-0.371581	0.085075	6.54615	7.26562	3.127598
117.900002	-0.3835	0.15728	1.477652	-0.380874	0.084242	6.42766	7.04413	2.012624
118.0	-0.071175	0.092039	1.465616	-0.385297	0.083564	6.12412	6.98386	0.558435
118.099998	0.188437	-0.009691	1.452401	-0.384642	0.083327	6.06589	7.29303	-0.639132
118.199997	0.339552	-0.078452	1.439209	-0.378159	0.082868	5.67556	6.90474	-1.506366
118.300003	0.313528	-0.081048	1.428311	-0.367049	0.082464	5.29924	6.33747	-2.140732
118.400002	0.152645	-0.021078	1.421526	-0.354986	0.081574	5.18653	6.01727	-2.393279
118.5	-0.128277	0.062397	1.418967	-0.342316	0.080835	5.70131	6.27409	-2.615651
118.599998	-0.395414	0.125046	1.418419	-0.333313	0.080028	6.41225	7.06918	-2.572786
118.699997	-0.480761	0.186805	1.418004	-0.328331	0.079686	5.85071	6.73421	-2.080392
118.800003	-0.411382	0.244791	1.415245	-0.328797	0.079499	6.0686	6.82071	-1.06302
118.900002	-0.277713	0.289179	1.409322	-0.333833	0.079388	6.16064	6.94339	0.211913
119.0	-0.182934	0.339051	1.401363	-0.340488	0.079353	6.31066	7.44108	1.171093
119.099998	-0.038817	0.350324	1.393212	-0.34716	0.079184	6.18385	7.29206	1.633205
119.199997	-0.071303	0.344082	1.387411	-0.35181	0.078788	6.00975	6.89661	1.287234
119.300003	0.008316	0.324807	1.386238	-0.35	0.078332	5.93899	6.57716	0.106197
119.400002	-0.054298	0.331469	1.389287	-0.34549	0.077785	5.88346	6.63101	-1.15565
119.5	-0.083094	0.329692	1.395709	-0.337971	0.077576	5.66943	6.44923	-2.224219
119.599998	-0.146441	0.333495	1.403129	-0.33003	0.077427	5.59788	6.31745	-2.755681
119.699997	-0.100197	0.290956	1.408815	-0.326293	0.077388	5.51091	6.40298	-2.489819
119.800003	-0.139094	0.27144	1.410518	-0.32818	0.077429	5.96053	6.81086	-1.223138
119.900002	-0.197309	0.252331	1.406297	-0.337735	0.077159	6.2864	7.46934	0.890322
120.0	-0.305981	0.201376	1.395995	-0.353797	0.076718	5.93531	6.93161	3.03218
120.099998	-0.406746	0.209044	1.381652	-0.370881	0.075821	6.13078	6.86256	4.356308
120.199997	-0.442097	0.16668	1.368821	-0.385484	0.075028	6.34245	7.06254	4.294892
120.300003	-0.413313	0.137105	1.361014	-0.39316	0.074203	6.42758	7.43337	2.652758
120.400002	-0.180492	0.096136	1.357588	-0.392923	0.073892	6.04031	6.97561	0.169015
120.5	-0.019604	0.106805	1.355371	-0.387436	0.073665	5.60383	6.45287	-2.040778
120.599998	0.10703	0.112133	1.351011	-0.377231	0.073256	5.21491	6.29646	-3.367321
120.699997	0.091422	0.129792	1.343509	-0.364994	0.072582	4.81819	5.78261	-3.400944
120.800003	0.006106	0.180222	1.334106	-0.354014	0.071708	4.82379	5.87168	-2.418616
120.900002	0.047318	0.191554	1.325822	-0.344037	0.071113	5.15965	5.99886	-1.455298
121.0	0.040789	0.170376	1.323036	-0.335228	0.07087	6.6847	7.52608	-0.991204
121.099998	0.037064	0.073453	1.328797	-0.326716	0.071104	5.97866	6.96394	-1.215873
121.199997	0.107361	0.011542	1.342197	-0.318062	0.071374	5.77312	6.74641	-1.874875
121.300003	0.007751	0.093444	1.358985	-0.31183	0.071715	5.66391	6.5065	-2.608951
121.400002	-0.046633	0.24587	1.373827	-0.309193	0.071874	6.29428	7.34977	-2.63175
121.5	-0.094502	0.366191	1.382894	-0.311502	0.072024	6.10486	7.16788	-1.573889
121.599998	-0.145315	0.470179	1.384483	-0.321456	0.072078	5.84388	6.50939	0.521627
121.699997	-0.206496	0.519011	1.380167	-0.336135	0.072241	6.02026	7.04573	2.843266
121.800003	-0.235021	0.556462	1.373102	-0.352479	0.071886	6.17492	7.19143	4.409648
121.900002	-0.305564	0.551049	1.368162	-0.366747	0.071457	6.27344	7.61001	4.681937
122.0	-0.402926	0.610765	1.367187	-0.375125	0.070652	5.94442	7.3321	3.247504
122.099998	-0.370003	0.671721	1.369581	-0.378764	0.069861	6.08051	7.19593	0.765493
122.199997	-0.289893	0.728788	1.372233	-0.377592	0.06916	5.90054	6.70787	-1.590572
122.300003	-0.145812	0.770468	1.372439	-0.371935	0.068754	5.57852	6.51196	-3.097008
122.400002	-0.02013	0.763418	1.369889	-0.364433	0.068613	5.2904	6.20536	-3.358305
122.5	0.102442	0.728158	1.365994	-0.357191	0.068565	5.10351	6.28694	-2.569968
122.599998	0.155671	0.724623	1.361464	-0.352965	0.068291	5.00122	6.02102	-1.309084
122.699997	0.158403	0.716427	1.356865	-0.352545	0.067984	6.50727	7.23329	-0.005599
122.800003	0.094337	0.714232	1.352592	-0.354765	0.067855	5.87164	7.23415	1.198008
122.900002	-0.077534	0.745658	1.347974	-0.358961	0.067922	5.59709	6.34796	1.646051
123.0	-0.209584	0.76728	1.343528	-0.36283	0.068062	5.66855	6.36123	1.453189
123.099998	-0.237687	0.756851	1.339572	-0.363883	0.068252	6.46243	7.27643	0.589798
123.199997	-0.222533	0.690854	1.336463	-0.361671	0.068399	6.11721	7.25781	-0.463605
123.300003	-0.173162	0.640043	1.334533	-0.355574	0.068668	5.45802	6.41904	-1.335761
123.400002	-0.034636	0.608497	1.334773	-0.345603	0.06882	5.33725	6.51239	-1.990603
123.5	0.091911	0.577543	1.337598	-0.334293	0.068808	5.26526	6.32419	-2.449109
123.599998	0.134162	0.569578	1.343723	-0.322995	0.068826	5.23505	6.26863	-2.784739
123.699997	0.22228	0.581163	1.352983	-0.313017	0.068853	5.79116	6.46218	-2.950603
123.800003	0.183941	0.575214	1.364052	-0.307584	0.068872	6.309	7.30223	-2.627809
123.900002	0.082623	0.604797	1.374777	-0.30634	0.068945	5.77583	6.7599	-1.855202
124.0	-0.041795	0.597643	1.382457	-0.311743	0.069001	6.07228	6.88419	-0.550927
124.099998	-0.155872	0.559748	1.385573	-0.323787	0.068937	6.26608	7.10857	1.152594
124.199997	-0.26051	0.549985	1.383635	-0.340283	0.068897	6.29245	7.20289	2.858546
124.300003	-0.325752	0.569256	1.37709	-0.359618	0.068571	6.08051	7.11018	4.06521
124.400002	-0.331736	0.57985	1.368234	-0.377602	0.06812	6.06116	7.05612	4.356655
124.5	-0.291585	0.636251	1.358986	-0.3902	0.067581	5.92314	6.9785	3.3412
124.599998	-0.22578	0.610265	1.35127	-0.395636	0.067467	5.74264	6.73817	1.512129
124.699997	0.140538	0.505427	1.345014	-0.393399	0.067499	5.53062	6.38468	-0.50303
124.800003	0.29387	0.427509	1.339986	-0.385107	0.067823	5.25186	6.20622	-2.324728
124.900002	0.360428	0.360667	1.33651	-0.372966	0.067863	5.01225	5.93591	-3.511823
125.0	0.297086	0.350621	1.335404	-0.358184	0.068014	4.86031	5.83935	-3.888674
125.099998	0.147957	0.402089	1.336834	-0.34508	0.068139	5.01628	5.76484	-3.534939
125.199997	-0.068952	0.47311	1.340299	-0.335703	0.068212	6.34429	7.05173	-2.795004
125.300003	-0.271946	0.507083	1.344365	-0.330876	0.068302	5.84528	7.17281	-1.668484
125.400002	-0.426985	0.55211	1.346898	-0.332274	0.068361	5.8289	6.49997	-0.260549
125.5	-0.46422	0.591899	1.346841	-0.338144	0.06833	5.89056	6.9724	1.109376
125.599998	-0.336423	0.624504	1.344399	-0.346321	0.068292	5.93443	6.74213	2.055384
125.699997	-0.131543	0.619945	1.340243	-0.355611	0.068665	6.4859	7.85292	2.484435
125.800003	0.027338	0.585762	1.33658	-0.361569	0.069056	5.90212	7.40886	1.95953
125.900002	0.135484	0.502754	1.335342	-0.362642	0.069542	5.63151	6.48852	0.636499
126.0	0.08131	0.408743	1.33684	-0.359028	0.069743	5.68169	6.64664	-0.884725
126.099998	-0.017948	0.389482	1.341401	-0.350089	0.069915	5.48123	6.35931	-2.293102
126.199997	-0.170966	0.403416	1.349099	-0.339161	0.069908	5.35976	6.03333	-3.242821
126.300003	-0.221157	0.443207	1.359395	-0.327713	0.07001	5.39041	6.03654	-3.664938
126.400002	-0.23387	0.458098	1.370468	-0.320068	0.07016	5.48368	6.19862	-3.311172
126.5	-0.171696	0.484225	1.379515	-0.318457	0.070748	6.22195	6.9086	-2.068722
126.599998	-0.106338	0.507675	1.384302	-0.323486	0.071385	5.88942	7.47609	0.003465
126.699997	0.001653	0.532426	1.383311	-0.335458	0.072087	5.75937	6.88216	2.328061
126.800003	0.005644	0.612354	1.37721	-0.352114	0.072354	6.0637	6.94039	4.179108
126.900002	-0.046029	0.606748	1.369738	-0.367242	0.072655	6.47014	7.29346	4.78986
127.0	-0.186263	0.589208	1.36423	-0.377495	0.072923	6.39579	7.31551	3.766038
127.099998	-0.225882	0.488991	1.363235	-0.382118	0.073052	6.06387	6.74941	1.545963
127.199997	-0.234892	0.395038	1.366226	-0.378657	0.073174	5.9072	6.67683	-1.273587
127.300003	-0.163545	0.314895	1.372249	-0.369765	0.073726	5.58737	6.50297	-3.555757
127.400002	-0.065126	0.240043	1.379601	-0.357462	0.074254	5.02373	6.09242	-4.862055
127.5	-0.002596	0.177386	1.387182	-0.345293	0.07469	4.94797	5.81761	-4.792635
127.599998	-0.044741	0.177657	1.392821	-0.33961	0.074818	4.7222	5.85391	-3.403069
127.699997	-0.139946	0.170364	1.394937	-0.341778	0.074974	6.08752	6.71676	-0.826605
127.800003	-0.289212	0.171338	1.391472	-0.353162	0.074702	6.71885	8.04176	2.344135
127.900002	-0.431145	0.224361	1.381596	-0.369724	0.074012	5.86717	6.88944	5.037492
128.0	-0.48941	0.25947	1.368281	-0.38592	0.073491	6.00397	6.59236	6.264432
128.100006	-0.427489	0.275446	1.357596	-0.396082	0.073355	6.13849	6.54269	5.280505
128.199997	-0.191987	0.208452	1.355482	-0.394745	0.073875	6.87605	7.98128	2.088018
128.300003	0.058959	0.062624	1.363686	-0.381509	0.074481	5.80149	6.95506	-2.310712
128.399994	0.286556	-0.081856	1.381896	-0.35808	0.075937	5.55593	6.30845	-6.541012
128.5	0.412594	-0.220914	1.408524	-0.328915	0.077145	4.97241	6.13203	-9.433854
128.600006	0.453722	-0.262211	1.441569	-0.298257	0.078757	4.76433	5.64247	-10.616069
128.699997	0.126281	-0.127582	1.476878	-0.275394	0.079558	4.71266	5.62813	-9.555448
128.800003	-0.164635	0.043766	1.510849	-0.265478	0.080197	5.56092	5.75938	-6.490464
128.899994	-0.404783	0.185988	1.540637	-0.271727	0.080959	8.70193	9.5312	-1.687444
129.0	-0.574651	0.326653	1.563804	-0.292286	0.081406	7.49014	8.92431	3.679835
129.100006	-0.692032	0.523472	1.576867	-0.323629	0.081227	8.08172	8.74607	8.286124
129.199997	-0.508403	0.608389	1.581054	-0.35919	0.081624	7.01661	7.79682	11.569658
129.300003	-0.322015	0.711146	1.583717	-0.392511	0.081825	8.8495	8.78717	11.621906
129.399994	-0.083635	0.834483	1.587902	-0.417582	0.081982	10.01566	12.02308	9.280269
129.5	0.08863	0.983362	1.593542	-0.43265	0.082288	9.06126	10.00844	4.880313
129.600006	0.127691	1.054649	1.597742	-0.436715	0.082408	7.96025	8.66149	-0.644691
129.699997	0.055478	1.073429	1.597738	-0.430333	0.08226	5.64403	6.38725	-5.573972
129.800003	-0.003335	0.910064	1.593746	-0.415856	0.082809	4.65617	5.42451	-8.315764
129.899994	-0.008044	0.782514	1.588752	-0.395947	0.083642	3.80791	4.97585	-8.488161
130.0	0.069812	0.724369	1.587165	-0.372307	0.084976	3.91221	4.77299	-7.289653
130.100006	-0.014555	0.690111	1.592871	-0.348297	0.085809	3.50384	4.94416	-5.744508
130.199997	-0.070821	0.718978	1.60816	-0.325059	0.086705	4.40062	5.12883	-4.580175
130.300003	-0.15106	0.782773	1.631839	-0.306331	0.087303	6.34622	6.53177	-3.696061
130.399994	-0.145889	0.842241	1.660556	-0.293292	0.087806	6.22344	8.97666	-2.997188
130.5	-0.107322	0.938519	1.690314	-0.288576	0.088249	6.52636	7.00227	-2.023435
130.600006	-0.074366	1.052195	1.716068	-0.292579	0.088819	8.36266	8.61953	-0.624524
130.699997	-0.008004	1.188434	1.735085	-0.304397	0.089271	9.31181	10.37671	1.284099
130.800003	-0.046474	1.350395	1.746247	-0.322561	0.089532	9.21925	9.83405	3.43593
130.899994	-0.115643	1.451098	1.750684	-0.343356	0.089766	9.91635	10.41428	5.168746
131.0	-0.188515	1.507033	1.75102	-0.363009	0.089863	9.56246	9.80632	5.819383
131.100006	-0.269713	1.546741	1.75033	-0.378949	0.089723	8.84713	9.17546	5.080201
131.199997	-0.300199	1.593625	1.750407	-0.389273	0.089614	8.28069	8.64147	3.04021
131.300003	-0.288744	1.586663	1.751169	-0.393199	0.089797	7.66766	8.10963	0.155393
131.399994	-0.230423	1.51305	1.750664	-0.391474	0.089751	6.86598	7.8542	-2.511797
131.5	-0.098621	1.361275	1.747845	-0.38473	0.089838	6.21485	7.22665	-4.068405
131.600006	-0.019003	1.279127	1.743093	-0.373921	0.090029	5.46765	6.67886	-4.353413
131.699997	0.05506	1.228156	1.738761	-0.361887	0.090091	5.31685	6.35995	-3.660565
131.800003	0.020929	1.247439	1.737122	-0.34991	0.090198	5.18487	6.44944	-2.911026
131.899994	-0.002419	1.271349	1.740771	-0.338562	0.090579	6.20119	6.51111	-2.364172
132.0	-0.046354	1.283019	1.750644	-0.328288	0.091086	7.54023	8.22279	-2.209178
132.100006	-0.122202	1.317406	1.766072	-0.319721	0.091497	6.47618	8.05728	-2.426362
132.199997	-0.186562	1.359001	1.784208	-0.314647	0.091629	7.76373	7.52234	-2.626439
132.300003	-0.283851	1.405463	1.801558	-0.313576	0.091457	8.21203	8.83032	-2.402157
132.399994	-0.330889	1.451719	1.814303	-0.31877	0.091022	7.75094	8.65518	-1.337528
132.5	-0.320718	1.457374	1.819542	-0.330984	0.090905	8.0628	8.47608	0.670386
132.600006	-0.354534	1.483517	1.816128	-0.349887	0.090602	8.11806	9.03597	3.150222
132.699997	-0.269177	1.521764	1.805081	-0.371184	0.090157	8.08075	8.9242	5.312519
132.800003	-0.226939	1.521927	1.790442	-0.390772	0.089788	8.06867	8.94272	6.148963
132.899994	-0.172427	1.574178	1.777389	-0.40296	0.089488	7.86619	8.83289	4.951986
133.0	-0.053203	1.633694	1.770357	-0.404587	0.089062	8.04529	8.56814	1.898314
133.100006	-0.113705	1.566654	1.770764	-0.396406	0.088733	7.70943	8.14871	-1.895687
133.199997	-0.017717	1.451092	1.777109	-0.378994	0.08869	7.15104	7.42406	-5.312673
133.300003	-0.030067	1.31446	1.787254	-0.356146	0.088215	5.96885	6.54847	-7.528004
133.399994	0.013115	1.2	1.800616	-0.330762	0.087764	5.39225	6.01449	-8.003897
133.5	-0.04241	1.294206	1.815115	-0.310677	0.086801	4.85085	6.10398	-6.905296
133.600006	-0.074211	1.396864	1.829106	-0.300027	0.086134	6.49632	6.72072	-4.590969
133.699997	-0.087334	1.472871	1.841386	-0.299844	0.08566	8.67181	10.20574	-1.487541
133.800003	-0.095909	1.55386	1.850918	-0.309498	0.08566	8.15309	9.62048	1.684334
133.899994	-0.140249	1.648548	1.856549	-0.325814	0.085602	8.52809	9.05524	4.185573
134.0	-0.134536	1.689505	1.860464	-0.344172	0.085505	9.25927	8.78825	5.482748
134.100006	-0.246646	1.730125	1.864336	-0.362143	0.085397	11.76089	12.3769	5.447325
134.199997	-0.284903	1.767288	1.868134	-0.375748	0.08502	11.24699	12.56895	3.934591
134.300003	-0.274128	1.772481	1.870342	-0.384376	0.084917	11.63364	11.30508	1.622446
134.399994	-0.243115	1.775377	1.869289	-0.387062	0.084924	9.68979	10.23315	-0.918916
134.5	-0.310754	1.664812	1.865086	-0.384263	0.084544	7.15884	7.66846	-2.901188
134.600006	-0.282493	1.461296	1.859198	-0.377398	0.0844	6.1222	7.21595	-3.710028
134.699997	-0.287975	1.360057	1.853095	-0.368541	0.083897	5.14887	6.54815	-3.510429
134.800003	-0.269534	1.337778	1.848889	-0.359114	0.083193	5.2326	6.23191	-2.971124
134.899994	-0.213067	1.280473	1.847	-0.350676	0.082425	5.18531	6.55232	-2.38184
135.0	-0.171654	1.257915	1.847302	-0.343981	0.081361	6.63067	7.01908	-1.801576
135.100006	-0.082712	1.217312	1.848808	-0.340001	0.080134	7.83931	8.98319	-1.336189
135.199997	0.036947	1.241213	1.851221	-0.339198	0.079297	7.12696	8.9241	-0.964773
135.300003	0.101984	1.180715	1.853228	-0.340225	0.078975	9.19026	8.85184	-0.624131
135.399994	0.177169	1.101693	1.854188	-0.342682	0.078854	8.24154	9.72561	-0.411054
135.5	0.155475	1.022744	1.853956	-0.345372	0.079183	8.29111	8.92485	-0.334687
135.600006	0.043925	0.939824	1.852719	-0.346736	0.079379	8.33245	9.05117	-0.439492
135.699997	-0.070587	0.856321	1.851571	-0.347089	0.079882	7.84981	8.68451	-0.708609
135.800003	-0.194993	0.76105	1.851569	-0.345219	0.080107	7.86532	8.32074	-1.121232
135.899994	-0.346042	0.650459	1.853463	-0.341379	0.080516	7.66617	8.41024	-1.590576
136.0	-0.363372	0.662831	1.857811	-0.337311	0.0803	7.79753	8.40895	-2.002635
136.100006	-0.444553	0.686893	1.862723	-0.334233	0.079688	7.77765	8.56611	-2.105862
136.199997	-0.402407	0.687573	1.865823	-0.334808	0.078746	7.84946	8.76608	-1.700185
136.300003	-0.256769	0.708799	1.864704	-0.340377	0.077733	8.05404	8.81255	-0.577824
136.399994	-0.139312	0.684428	1.857153	-0.351194	0.076665	8.02821	9.03308	1.187882
136.5	-0.090574	0.657594	1.843153	-0.366621	0.075756	8.21781	8.89412	2.913737
136.600006	-0.010385	0.753415	1.825229	-0.381807	0.074528	8.28936	9.02012	4.002974
136.699997	-0.060403	0.848228	1.808035	-0.39293	0.073609	8.2115	9.02226	3.738668
136.800003	-0.04236	0.916527	1.794868	-0.397301	0.072614	8.05422	8.79906	2.040909
136.899994	-0.098173	0.854427	1.786883	-0.392994	0.071646	7.78746	8.29441	-0.49118
137.0	-0.160685	0.789863	1.781931	-0.382091	0.070792	7.30404	7.70861	-3.050481
137.100006	-0.135315	0.715079	1.779045	-0.36662	0.069749	6.46287	7.22248	-4.659597
137.199997	-0.094218	0.732829	1.777978	-0.348185	0.068693	5.84309	6.7463	-5.227373
137.300003	-0.04307	0.767806	1.779101	-0.330871	0.067936	5.5131	6.92626	-4.841552
137.399994	0.02041	0.804218	1.782184	-0.31747	0.067511	5.78634	6.88387	-3.912424
137.5	0.040436	0.808581	1.786966	-0.309397	0.067113	7.97461	8.99229	-2.504648
137.600006	-0.043994	0.813095	1.792784	-0.307816	0.06647	7.50608	9.6087	-0.986636
137.699997	-0.127734	0.805562	1.798694	-0.311843	0.065534	7.44784	8.14828	0.44183
137.800003	-0.26118	0.830282	1.803311	-0.320364	0.064369	8.1615	8.33552	1.590465
137.899994	-0.392145	0.857056	1.804514	-0.333279	0.063226	9.06441	10.22865	2.317616
138.0	-0.342246	0.900313	1.801045	-0.348554	0.06243	8.64422	9.94378	2.795847
138.100006	-0.21373	0.897621	1.792579	-0.364225	0.061931	8.59167	9.43892	2.858623
138.199997	0.021724	0.902564	1.780679	-0.377214	0.061783	8.11885	9.76597	2.286529
138.300003	0.095981	0.864518	1.768043	-0.384952	0.061499	7.35597	8.65379	1.251807
138.399994	0.08888	0.793324	1.757055	-0.385973	0.06109	6.87991	8.20694	-0.195564
138.5	-0.077086	0.808699	1.748558	-0.381996	0.060302	6.383	7.48005	-1.583533
138.600006	-0.23991	0.898309	1.742234	-0.37316	0.059261	6.02534	6.80604	-2.48616
138.699997	-0.395184	1.004441	1.736876	-0.363805	0.057832	5.89572	6.40577	-2.889387
138.800003	-0.398067	1.098796	1.731042	-0.355879	0.056329	5.79992	6.36359	-2.743738
138.899994	-0.240321	1.114442	1.723929	-0.350967	0.054974	6.57234	6.94157	-1.946592
139.0	-0.018853	1.144786	1.714993	-0.349939	0.054	6.73908	8.53442	-0.824573
139.100006	0.228273	1.125794	1.705738	-0.350974	0.053436	6.47898	8.36217	0.236325
139.199997	0.346614	1.091851	1.697555	-0.353102	0.053104	6.85687	8.05578	0.723928
139.300003	0.317245	1.087742	1.691896	-0.354148	0.052821	7.14693	8.51098	0.461241
139.399994	0.221795	1.051024	1.689599	-0.351586	0.052771	7.15367	8.30511	-0.360922
139.5	-0.065646	0.980112	1.689227	-0.347241	0.052808	6.82754	7.62703	-1.376427
139.600006	-0.226364	0.873506	1.689185	-0.340142	0.052971	6.78997	7.60798	-2.02968
139.699997	-0.303679	0.786968	1.688799	-0.330955	0.053226	6.38134	7.5522	-2.27896
139.800003	-0.293275	0.726527	1.688756	-0.3224	0.053498	6.16091	7.41475	-2.185283
139.899994	-0.220945	0.675338	1.691271	-0.315298	0.054023	6.05108	7.57394	-1.936813
140.0	-0.123549	0.624768	1.696554	-0.312062	0.054252	6.67305	7.91308	-1.583046
140.100006	-0.028308	0.554963	1.702677	-0.315079	0.054611	6.86808	8.57178	-0.870788
140.199997	-0.006899	0.506833	1.705808	-0.32467	0.054663	6.76387	8.20609	0.277559
140.300003	-0.088374	0.43478	1.702001	-0.341981	0.054545	7.3614	8.25801	1.983108
140.399994	-0.239627	0.415422	1.68784	-0.366898	0.053723	7.36061	8.62574	4.089511
140.5	-0.357053	0.345645	1.66393	-0.39427	0.053047	7.32909	8.45627	5.93871
140.600006	-0.461199	0.3139	1.633943	-0.419057	0.052137	7.19518	8.32695	6.352447
140.699997	-0.455418	0.259657	1.606837	-0.431932	0.051479	6.71614	7.9133	4.692338
140.800003	-0.266088	0.178054	1.590139	-0.428706	0.051349	6.24883	7.43327	1.006192
140.899994	0.005197	0.081619	1.586787	-0.41097	0.051936	5.75368	6.851	-3.425916
141.0	0.220816	-0.037684	1.595904	-0.381738	0.053176	5.16219	6.34614	-7.410301
141.100006	0.216531	-0.080355	1.613765	-0.34665	0.054432	4.43267	5.49153	-10.039972
141.199997	0.185412	-0.118882	1.636524	-0.312038	0.055404	4.22345	5.42526	-10.358415
141.300003	-0.071423	0.012237	1.661373	-0.283862	0.056303	4.49582	5.36296	-8.482657
141.399994	-0.301446	0.097119	1.685386	-0.269411	0.057314	7.47166	8.85237	-4.908422
141.5	-0.509642	0.15772	1.706567	-0.269776	0.058333	8.12971	10.09366	-0.54921
141.600006	-0.683468	0.212625	1.722226	-0.283496	0.059016	8.24627	9.21004	3.814334
141.699997	-0.738685	0.30835	1.730655	-0.308031	0.05895	9.01651	10.40326	7.271244
141.800003	-0.811695	0.439954	1.735378	-0.336952	0.059064	7.79272	7.94884	8.726293
141.899994	-0.497238	0.399159	1.740205	-0.362012	0.059264	11.35497	11.6151	8.588734
142.0	-0.209714	0.494266	1.74464	-0.38322	0.059645	12.06232	15.24968	6.259786
142.100006	-0.042174	0.490796	1.74799	-0.397208	0.060296	10.74281	12.39584	2.594434
142.199997	0.163251	0.545198	1.747919	-0.402976	0.060591	8.8671	10.41375	-1.250898
142.300003	0.127408	0.539412	1.74297	-0.40347	0.060569	5.79081	6.67693	-4.166237
142.399994	0.058947	0.440187	1.733303	-0.399218	0.061176	4.86977	5.74385	-4.990508
142.5	-0.010415	0.378576	1.72034	-0.39288	0.06205	4.27661	5.19092	-4.064849
142.600006	-0.095704	0.324353	1.707507	-0.383767	0.063688	4.21233	4.81045	-2.668463
142.699997	-0.182135	0.273503	1.698222	-0.371686	0.065301	4.12458	5.11588	-1.664098
142.800003	-0.292574	0.271222	1.695288	-0.357105	0.066812	4.79664	5.34861	-1.415142
142.899994	-0.333285	0.308495	1.700145	-0.341508	0.067872	6.87036	7.21734	-1.87123
143.0	-0.283992	0.34618	1.712172	-0.325917	0.068982	5.29486	7.51142	-2.76495
143.100006	-0.241695	0.354581	1.728245	-0.313861	0.069998	6.96284	7.24079	-3.503447
143.199997	-0.104493	0.331051	1.744697	-0.305113	0.071125	7.80541	9.09688	-3.665003
143.300003	0.032998	0.306023	1.757886	-0.302123	0.072131	6.93026	8.30865	-2.943434
143.399994	0.015206	0.266288	1.766111	-0.30617	0.072742	7.55004	8.68141	-1.328917
143.5	-0.012943	0.25123	1.768854	-0.314928	0.072784	7.53393	8.80837	0.805727
143.600006	-0.196313	0.212404	1.769003	-0.327534	0.073206	8.1185	8.9652	2.622704
143.699997	-0.291448	0.214798	1.769252	-0.341229	0.073665	8.01341	8.82882	3.693557
143.800003	-0.335826	0.242318	1.771792	-0.35293	0.074301	7.84298	8.64779	3.516456
143.899994	-0.247341	0.279588	1.775539	-0.362605	0.07485	8.24995	8.76769	2.297456
144.0	-0.250704	0.335836	1.777398	-0.37146	0.075404	7.87863	8.68419	0.712447
144.100006	-0.242682	0.383418	1.77369	-0.37936	0.075753	7.6194	8.64501	-0.562801
144.199997	-0.178791	0.410534	1.762402	-0.387268	0.075971	7.06268	7.99605	-0.866154
144.300003	-0.165464	0.429641	1.744227	-0.392833	0.076278	6.57085	7.55499	-0.25393
144.399994	-0.10568	0.43995	1.723406	-0.394604	0.076692	6.16239	7.08566	0.322442
144.5	-0.100292	0.375916	1.70709	-0.390828	0.077101	5.83626	6.81675	0.145486
144.600006	-0.115678	0.382354	1.701209	-0.378572	0.077653	5.855	6.68411	-1.104372
144.699997	-0.160599	0.437714	1.707548	-0.360987	0.07814	6.55018	7.26273	-2.976046
144.800003	-0.111348	0.577076	1.723329	-0.340152	0.078694	6.06229	7.19711	-4.836338
144.899994	-0.047291	0.693714	1.742686	-0.32098	0.079445	6.57024	7.16638	-5.930859
145.0	0.011555	0.8519	1.760173	-0.307862	0.080415	6.86984	7.64502	-5.646713
145.100006	0.035004	0.959684	1.772624	-0.305466	0.081131	6.70616	7.68784	-3.410705
145.199997	-0.026169	1.071309	1.778841	-0.313543	0.081713	7.46886	8.26422	0.163092
145.300003	-0.191518	1.179239	1.778094	-0.329955	0.082117	7.78045	8.7299	3.753322
145.399994	-0.386927	1.193065	1.774074	-0.348256	0.082882	8.09722	8.88427	6.146184
145.5	-0.52253	1.250587	1.775286	-0.362409	0.083628	8.68556	9.39684	6.266699
145.600006	-0.583565	1.337646	1.78597	-0.36883	0.08395	8.92954	9.65099	4.146118
145.699997	-0.496446	1.324325	1.804735	-0.367354	0.084042	8.84582	9.41772	0.584153
145.800003	-0.413223	1.336314	1.824394	-0.361052	0.0838	8.51531	9.15683	-3.54094
145.899994	-0.214788	1.24328	1.838951	-0.351632	0.083395	6.87553	7.57447	-6.19439
146.0	-0.055394	1.144171	1.84651	-0.343309	0.082945	5.77373	6.96662	-6.170126
146.100006	-0.004099	1.071428	1.847339	-0.341134	0.082721	5.66829	6.89158	-3.824311
146.199997	0.040513	0.972761	1.842715	-0.346462	0.082396	6.09163	7.42224	-0.233175
146.300003	-0.132325	0.947495	1.832464	-0.358624	0.082279	5.99688	7.04916	3.169462
146.399994	-0.30175	0.839224	1.820706	-0.373576	0.082328	9.11179	9.29771	5.577868
146.5	-0.399985	0.772189	1.812981	-0.38484	0.08297	8.06411	9.87227	5.668298
146.600006	-0.41676	0.702248	1.812441	-0.390177	0.083546	8.42432	8.07259	3.598128
146.699997	-0.412248	0.658092	1.818459	-0.388339	0.084202	10.35818	10.86005	-0.048534
146.800003	-0.355301	0.646551	1.828616	-0.379299	0.084584	8.20336	8.80302	-4.101511
146.899994	-0.220566	0.619992	1.840341	-0.364052	0.084941	7.39451	7.86662	-7.052033
147.0	-0.120772	0.583276	1.853494	-0.344468	0.085098	5.95729	7.15439	-8.128556
147.100006	0.02042	0.495873	1.868791	-0.325007	0.085057	5.48569	6.41465	-7.483355
147.199997	-0.010916	0.505632	1.884774	-0.311695	0.08508	5.63825	6.58059	-5.772202
147.300003	-0.146931	0.505094	1.899184	-0.306597	0.084552	5.76366	6.84094	-3.13631
147.399994	-0.368079	0.546219	1.910014	-0.310853	0.083604	9.59328	10.38292	0.105216
147.5	-0.612094	0.634991	1.915625	-0.323116	0.082424	9.20436	10.51641	3.14738
147.600006	-0.711868	0.818347	1.916193	-0.339628	0.081108	8.98165	8.39236	5.369407
147.699997	-0.564191	0.950717	1.914159	-0.357079	0.080103	12.45817	12.08764	6.282785
147.800003	-0.270736	1.029577	1.912858	-0.371251	0.079825	13.07987	13.30173	5.404768
147.899994	0.003325	1.06745	1.913978	-0.37999	0.079641	14.12361	12.80457	3.057064
148.0	0.292418	1.081493	1.916257	-0.382751	0.079804	13.18067	13.79525	-0.097911
148.100006	0.318514	1.112824	1.916962	-0.379766	0.079672	9.35481	10.50603	-3.088287
148.199997	0.160566	1.105288	1.91445	-0.372928	0.079424	6.63426	7.97357	-4.797053
148.300003	-0.087141	1.139249	1.909366	-0.363943	0.079112	5.60532	6.44516	-4.78569
148.399994	-0.370324	1.184172	1.903144	-0.355131	0.078788	5.12295	5.6672	-3.735721
148.5	-0.538746	1.21899	1.89835	-0.347053	0.078619	5.26097	5.92809	-2.515052
148.600006	-0.568049	1.262996	1.897428	-0.339965	0.078151	5.49673	6.07733	-1.595794
148.699997	-0.485152	1.312732	1.901746	-0.334139	0.077805	8.24881	8.51258	-1.169359
148.800003	-0.273427	1.352113	1.910095	-0.33057	0.077301	7.43427	10.01401	-1.145293
148.899994	0.011687	1.402815	1.919309	-0.329003	0.076566	8.43824	9.36302	-1.300185
149.0	0.205044	1.394043	1.925403	-0.331026	0.076087	9.65818	11.39125	-1.169958
149.100006	0.257726	1.370586	1.925662	-0.337547	0.075407	8.51023	10.08991	-0.473993
149.199997	0.120189	1.38209	1.919825	-0.346877	0.074579	9.35385	10.24075	0.66956
149.300003	-0.115872	1.405034	1.909776	-0.357774	0.073506	9.15593	9.9456	1.666997
149.399994	-0.3607	1.371771	1.899531	-0.36674	0.072732	9.19928	9.53826	2.006463
149.5	-0.325031	1.283273	1.892512	-0.370503	0.072165	8.67452	9.43817	1.312593
149.600006	-0.142973	1.138192	1.890378	-0.369207	0.072179	8.37554	9.27598	-0.387831
149.699997	0.051764	0.919002	1.891859	-0.364978	0.072638	8.05912	9.469	-2.179402
149.800003	0.172593	0.820843	1.893588	-0.358706	0.073027	7.55302	9.28733	-3.287914
149.899994	0.162547	0.758851	1.892281	-0.353518	0.073287	7.12678	8.86661	-3.320862
150.0	0.069488	0.710487	1.886075	-0.351278	0.073439	6.96818	8.38529	-2.347695
150.100006	-0.076329	0.631479	1.875034	-0.35289	0.073395	7.28863	8.06788	-0.601227
150.199997	-0.193017	0.53462	1.861458	-0.357406	0.073125	8.22	8.66599	1.066406
150.300003	-0.376375	0.389051	1.848677	-0.361747	0.073063	8.26037	9.58644	2.000806
150.399994	-0.325014	0.295085	1.840892	-0.363552	0.073204	7.96147	8.61011	1.725216
150.5	-0.202502	0.21177	1.839146	-0.359523	0.07359	8.36091	9.5221	0.134897
150.600006	-0.103395	0.143903	1.841888	-0.350215	0.074059	7.96892	9.47532	-2.128339
150.699997	-0.025521	0.123632	1.845821	-0.336949	0.074277	7.68018	8.41002	-4.027091
150.800003	-0.01603	0.124451	1.849836	-0.32104	0.074404	7.34975	8.36988	-4.904191
150.899994	-0.050459	0.149994	1.855337	-0.305691	0.07423	7.01259	7.71022	-4.933961
151.0	-0.054443	0.228182	1.865217	-0.294655	0.073945	7.39197	7.82722	-4.424508
151.100006	-0.153549	0.228308	1.877614	-0.291848	0.073893	7.31306	7.94541	-3.124766
151.199997	-0.251538	0.269161	1.888367	-0.30028	0.073901	9.40937	9.86638	-0.950448
151.300003	-0.367572	0.350083	1.892971	-0.320706	0.073848	8.98069	10.22212	2.075798
151.399994	-0.451695	0.547951	1.886785	-0.351241	0.073353	8.85108	9.33839	5.262364
151.5	-0.517113	0.7024	1.869631	-0.387114	0.072785	10.98365	11.5969	7.775316
151.600006	-0.574212	0.714718	1.847538	-0.419175	0.072445	10.83529	11.63576	8.234304
151.699997	-0.305764	0.691722	1.831154	-0.436513	0.072329	10.57274	11.06859	6.27285
151.800003	-0.134182	0.713491	1.824053	-0.438534	0.072469	9.32407	10.14708	2.090209
151.899994	-0.116217	0.821405	1.82443	-0.427098	0.072196	7.50398	8.22803	-3.070312
152.0	-0.222201	0.998282	1.827175	-0.405793	0.071619	5.43534	6.52192	-7.175614
152.100006	-0.140065	1.268085	1.829278	-0.378385	0.070998	4.18878	5.18707	-9.060593
152.199997	-0.11489	1.419535	1.830653	-0.349379	0.070733	3.56225	4.40194	-8.520034
152.300003	0.013256	1.387686	1.83425	-0.323705	0.071252	4.06958	4.78198	-6.430559
152.399994	0.178153	1.380937	1.841635	-0.30405	0.07194	4.39432	5.38319	-4.356692
152.5	0.27439	1.43334	1.854944	-0.291481	0.07274	7.58026	8.14582	-2.61095
152.600006	0.222884	1.536945	1.873489	-0.286344	0.073415	8.98874	11.44735	-1.378178
152.699997	0.195524	1.640775	1.894508	-0.287947	0.074148	8.32308	9.26303	-0.530756
152.800003	0.115052	1.694669	1.913896	-0.295492	0.075093	8.49735	10.03007	0.465049
152.899994	-0.107609	1.694474	1.926798	-0.310298	0.075877	13.15247	13.94138	1.591912
153.0	-0.496872	1.70541	1.929847	-0.331353	0.076829	13.06709	12.90756	2.993007
153.100006	-0.7083	1.733037	1.922033	-0.355938	0.076933	13.22893	13.86944	4.839408
153.199997	-0.798613	1.755667	1.90563	-0.380701	0.077196	12.40168	13.39819	6.106903
153.300003	-0.700787	1.85763	1.885176	-0.40081	0.077384	10.05788	12.24618	5.847404
153.399994	-0.429262	1.886823	1.86847	-0.410983	0.077858	8.73565	10.32382	3.730555
153.5	-0.056886	1.812284	1.860746	-0.40817	0.078439	7.70785	9.25393	-0.044497
153.600006	0.2934	1.608162	1.863486	-0.39383	0.079196	6.66342	8.23157	-4.518245
153.699997	0.451547	1.424674	1.874038	-0.373576	0.080019	5.45443	6.72457	-7.720906
153.800003	0.385993	1.400558	1.888031	-0.350216	0.081175	4.7455	5.74171	-9.18137
153.899994	0.227156	1.41036	1.902798	-0.328608	0.081829	4.89709	5.5138	-8.447506
154.0	-0.008118	1.505676	1.914349	-0.316785	0.082719	4.63226	5.05272	-5.834408
154.100006	-0.233659	1.568985	1.923088	-0.316455	0.083693	7.49452	6.74823	-1.978257
154.199997	-0.438666	1.613513	1.927456	-0.32652	0.08458	9.48224	10.69326	2.16805
154.300003	-0.501345	1.667545	1.926531	-0.343743	0.085186	8.97666	10.66029	5.391989
154.399994	-0.450114	1.688002	1.926835	-0.361162	0.085999	9.09025	8.93523	6.906075
154.5	-0.272612	1.767809	1.931785	-0.374559	0.086942	11.97816	12.51542	6.193094
154.600006	-0.104024	1.942617	1.942149	-0.381129	0.087465	12.92364	15.69213	3.616063
154.699997	0.036482	2.006869	1.954237	-0.380279	0.088109	13.38192	13.96097	-0.183234
154.800003	0.047261	2.071585	1.963905	-0.373674	0.088105	11.9948	12.74602	-4.034145
154.899994	-0.061043	1.898849	1.969157	-0.363048	0.08818	7.44758	7.26948	-6.208416
155.0	-0.231858	1.732171	1.970154	-0.352279	0.08844	6.52496	6.86546	-6.055976
155.100006	-0.323441	1.604326	1.968539	-0.344464	0.08893	5.85334	6.50393	-4.4074
155.199997	-0.330867	1.525569	1.965246	-0.340204	0.089184	5.93531	6.78302	-2.145305
155.300003	-0.326704	1.525805	1.961064	-0.340089	0.089527	5.48858	7.01587	0.04529
155.399994	-0.232745	1.54657	1.957052	-0.342561	0.090123	9.7546	8.99625	1.617753
155.5	-0.129189	1.591551	1.954992	-0.346385	0.090706	8.92105	11.89216	2.213113
155.600006	0.009949	1.601458	1.956019	-0.349015	0.091657	10.77443	10.94409	1.65093
155.699997	0.106461	1.587256	1.960122	-0.349014	0.092472	12.15112	12.62237	0.179998
155.800003	0.058148	1.625242	1.965935	-0.345955	0.093479	10.89073	11.49338	-1.901577
155.899994	-0.08068	1.56987	1.971657	-0.340397	0.094349	11.57706	11.03123	-3.739563
156.0	-0.245761	1.486951	1.976189	-0.333189	0.095101	9.6672	9.33144	-4.64932
156.100006	-0.451799	1.443837	1.979745	-0.326529	0.095266	8.75711	8.45392	-4.442037
156.199997	-0.53323	1.433266	1.982923	-0.323527	0.094928	8.14819	8.62445	-3.454338
156.300003	-0.531383	1.437112	1.985127	-0.326076	0.094508	8.21781	8.76705	-1.725801
156.399994	-0.422817	1.524884	1.984294	-0.336025	0.093845	9.13666	9.53023	0.515631
156.5	-0.245187	1.647018	1.97838	-0.352843	0.093423	10.23758	11.19288	2.85246
156.600006	-0.064587	1.776057	1.965653	-0.374353	0.092937	10.0415	10.90063	4.970266
156.699997	0.06648	1.847051	1.947127	-0.396844	0.092721	11.83384	11.82193	6.043392
156.800003	0.058747	1.826822	1.926162	-0.413808	0.092511	11.53958	11.95221	5.456417
156.899994	-0.118174	1.886242	1.907537	-0.420024	0.091895	11.64958	10.82687	2.989706
157.0	-0.268128	1.913163	1.895855	-0.411596	0.091321	10.19248	9.82195	-0.82826
157.100006	-0.299076	1.817696	1.892522	-0.389731	0.090652	8.02952	7.62746	-4.894352
157.199997	-0.21968	1.6935	1.897465	-0.358465	0.090388	5.93837	6.40748	-7.969876
157.300003	0.051365	1.438458	1.91121	-0.322233	0.090059	4.46797	5.44817	-9.418473
157.399994	0.053607	1.387227	1.932438	-0.289206	0.08905	4.44257	5.6914	-9.583821
157.5	0.137099	1.305742	1.958696	-0.266272	0.087983	4.09244	5.87863	-8.706306
157.600006	0.001338	1.404342	1.984904	-0.258146	0.086953	7.20508	8.20341	-6.737096
157.699997	-0.21368	1.50584	2.00666	-0.268747	0.085538	11.00081	13.50021	-3.35571
157.800003	-0.482154	1.474079	2.020549	-0.295042	0.08439	10.89116	12.79837	0.929617
157.899994	-0.71911	1.39219	2.0239	-0.330036	0.083289	13.946	12.04375	5.608492
158.0	-0.806565	1.398002	2.015604	-0.36807	0.081804	20.87767	16.77509	9.306979
158.100006	-0.852935	1.402632	2.003449	-0.402702	0.080423	24.61358	22.46648	10.648533
158.199997	-0.676934	1.406179	1.993016	-0.425977	0.078958	30.98135	26.43625	9.276403
158.300003	-0.441513	1.39323	1.986596	-0.435277	0.077421	30.95726	31.74996	5.350524
158.399994	-0.153235	1.31938	1.982675	-0.429974	0.076101	17.86644	19.8972	-0.050059
158.5	-0.046821	1.208375	1.978106	-0.413187	0.074999	8.1608	8.17997	-5.269277
158.600006	0.025799	1.075343	1.972317	-0.388768	0.074543	4.10059	5.41734	-8.40659
158.699997	0.08473	0.984071	1.967812	-0.361352	0.074409	3.86124	4.85124	-8.832634
158.800003	-0.056858	0.938042	1.967267	-0.333091	0.07424	3.60928	4.6837	-7.202541
158.899994	-0.064392	0.968661	1.972735	-0.312764	0.074007	3.97544	4.8157	-6.139818
159.0	-0.009878	1.017399	1.984001	-0.300226	0.073788	4.26251	5.21662	-5.3328
159.100006	-0.064411	1.047858	1.998518	-0.295123	0.073487	6.88735	6.88355	-3.907596
159.199997	-0.061892	1.068115	2.012182	-0.29893	0.073232	8.06525	10.01337	-2.123524
159.300003	-0.132587	1.114545	2.02109	-0.3112	0.072838	8.75001	10.1338	-0.073343
159.399994	-0.160241	1.095723	2.023238	-0.32842	0.072704	14.97809	14.35064	2.211398
159.5	-0.124357	1.068246	2.018893	-0.347252	0.072606	15.66977	17.95375	4.058685
159.600006	-0.250511	0.982208	2.010998	-0.36467	0.072692	16.28017	17.80034	5.108978
159.699997	-0.311182	0.96323	2.002599	-0.376644	0.072665	19.03909	20.45323	4.637201
159.800003	-0.376759	0.899429	1.995473	-0.382401	0.072553	16.57513	17.6282	2.793207
159.899994	-0.36786	0.876532	1.989076	-0.38188	0.07217	12.88396	12.86859	0.175287
160.0	-0.378943	0.790712	1.982179	-0.37644	0.071529	10.06243	9.94764	-2.442667
160.100006	-0.286044	0.64658	1.97374	-0.367759	0.071105	7.96927	8.05578	-4.058382
160.199997	-0.172845	0.495802	1.964599	-0.357322	0.070845	6.43695	7.21595	-4.467777
160.300003	-0.033428	0.414404	1.956599	-0.347163	0.070048	5.57966	6.62758	-4.102415
160.399994	0.032097	0.337852	1.951084	-0.339206	0.069349	5.44602	7.12881	-3.445106
160.5	0.03658	0.252132	1.948143	-0.33449	0.06881	6.03821	7.06918	-2.598403
160.600006	0.000931	0.231143	1.946273	-0.334087	0.067966	9.24	10.33485	-1.555659
160.699997	-0.072224	0.274428	1.943024	-0.337678	0.067367	8.2757	10.41311	-0.388225
160.800003	-0.129359	0.327537	1.937047	-0.34448	0.066689	9.98615	9.22759	0.756756
160.899994	-0.189941	0.364739	1.927813	-0.353008	0.066149	10.34758	11.13293	1.531204
161.0	-0.186087	0.331887	1.916936	-0.360234	0.065765	9.56071	10.70215	1.673463
161.100006	-0.106743	0.227429	1.906909	-0.364248	0.065538	10.10963	10.84003	1.071173
161.199997	-0.059134	0.08991	1.899488	-0.364166	0.065756	9.02194	10.16495	-0.120764
161.300003	0.02896	-0.004838	1.894425	-0.360154	0.066395	8.42939	9.30606	-1.644856
161.399994	0.052375	-0.003269	1.88957	-0.354472	0.067326	7.80629	8.75335	-2.600194
161.5	-0.024197	0.06765	1.882684	-0.349555	0.068144	7.57509	8.33305	-2.697208
161.600006	-0.168976	0.139048	1.871948	-0.347223	0.068768	7.42735	7.76074	-1.924611
161.699997	-0.377017	0.184919	1.857263	-0.348525	0.068994	7.6927	8.06071	-0.748024
161.800003	-0.593224	0.093086	1.840741	-0.353169	0.068426	8.21133	8.49106	0.707103
161.899994	-0.692454	0.04216	1.826426	-0.356348	0.067649	8.91395	9.54158	1.13137
162.0	-0.628046	-0.028486	1.818162	-0.355767	0.06709	7.87582	8.97709	0.464493
162.100006	-0.37886	-0.043881	1.816358	-0.350369	0.066657	8.13566	9.04346	-1.110913
162.199997	-0.11242	-0.032757	1.818639	-0.341483	0.066546	7.92977	9.15886	-2.928155
162.300003	0.202872	-0.006874	1.822036	-0.331022	0.066446	7.33522	8.28659	-3.964519
162.399994	0.41005	0.00494	1.824727	-0.321202	0.066378	7.04455	8.02442	-4.007424
162.5	0.434511	-0.021019	1.825963	-0.31539	0.066553	7.02292	7.83793	-3.121581
162.600006	0.320149	-0.042989	1.824642	-0.315666	0.066786	7.07687	7.85035	-1.404682
162.699997	0.030033	-0.087058	1.81996	-0.323656	0.067256	8.05361	8.58099	0.873336
162.800003	-0.295719	-0.115975	1.81089	-0.338689	0.067548	8.91142	9.23883	2.95634
162.899994	-0.651486	-0.07483	1.797844	-0.357987	0.067909	7.85691	8.27385	4.477691
163.0	-0.716301	-0.083821	1.783072	-0.378099	0.068449	8.93681	9.2824	4.829163
163.100006	-0.609131	-0.085973	1.768397	-0.393525	0.069439	8.82594	9.64178	3.796309
163.199997	-0.407457	-0.099649	1.754608	-0.402329	0.070459	7.98608	8.88117	1.673997
163.300003	-0.154225	-0.175847	1.740692	-0.403571	0.071267	7.32961	8.46023	-0.794247
163.399994	0.006342	-0.20996	1.72483	-0.397961	0.071478	6.24612	7.29003	-2.600596
163.5	0.072179	-0.211437	1.707858	-0.385856	0.071409	5.33095	6.41315	-3.295591
163.600006	-0.083653	-0.102179	1.691731	-0.371161	0.070713	4.88352	5.7202	-3.245909
163.699997	-0.222534	0.039935	1.679586	-0.355191	0.06997	4.90454	5.57225	-2.920951
163.800003	-0.297957	0.109938	1.673671	-0.339773	0.069433	5.39102	5.62535	-2.782795
163.899994	-0.243746	0.116799	1.673955	-0.325864	0.069285	7.26183	7.85945	-2.772168
164.0	-0.103368	0.080982	1.678702	-0.314536	0.069705	6.88367	8.135	-2.826461
164.100006	0.185336	0.065719	1.684916	-0.306169	0.07046	6.54826	7.49996	-2.813481
164.199997	0.37348	0.078337	1.690435	-0.302391	0.071546	7.00269	8.0059	-2.275131
164.300003	0.39505	0.078768	1.69328	-0.303891	0.072581	7.46255	8.94604	-1.263719
164.399994	0.220179	0.076433	1.692799	-0.309602	0.073856	7.48086	8.39793	0.161261
164.5	-0.081435	0.117362	1.689112	-0.319073	0.07487	7.49373	8.00643	1.481665
164.600006	-0.466235	0.186528	1.684019	-0.330108	0.075695	7.72038	8.22621	2.339607
164.699997	-0.671144	0.214921	1.680135	-0.33983	0.076334	7.54233	7.90537	2.329785
164.800003	-0.714483	0.201013	1.678335	-0.348561	0.076968	7.35168	7.88771	1.475838
164.899994	-0.558573	0.107493	1.677652	-0.356187	0.077368	7.04989	7.81845	0.356285
165.0	-0.358654	0.050857	1.674661	-0.364332	0.077616	6.72017	7.76524	-0.373993
165.100006	-0.148523	0.067216	1.665835	-0.374279	0.077354	6.38493	7.6129	-0.288963
165.199997	0.091167	0.106836	1.648795	-0.386631	0.076907	6.10556	7.32579	0.681883
165.300003	0.14564	0.128038	1.62352	-0.400946	0.076374	6.12763	7.11821	2.04781
165.399994	0.130921	0.158629	1.593224	-0.413471	0.075837	6.2639	6.85507	3.02157
165.5	-0.05596	0.173658	1.564624	-0.419233	0.075251	6.40367	6.98536	2.695408
165.600006	-0.267171	0.243006	1.544634	-0.414056	0.074714	6.04898	6.56827	0.814055
165.699997	-0.405351	0.351594	1.537012	-0.397586	0.074415	6.0735	6.49002	-1.913539
165.800003	-0.398883	0.423694	1.540117	-0.372096	0.074163	6.03173	6.76664	-4.777021
165.899994	-0.288012	0.3765	1.55047	-0.342409	0.074333	5.62616	6.27045	-6.958899
166.0	-0.071907	0.185921	1.5643	-0.31265	0.074788	5.44392	6.28908	-7.662822
166.100006	0.141867	0.09292	1.579714	-0.287989	0.075588	5.26334	6.72532	-6.832578
166.199997	0.191344	0.090283	1.596963	-0.271829	0.076271	6.95461	8.26871	-5.151559
166.300003	0.099086	0.081479	1.61907	-0.26399	0.076934	7.20727	8.39771	-3.166559
166.399994	-0.117846	0.032263	1.646098	-0.266074	0.077755	7.32742	7.99573	-0.989447
166.5	-0.433842	-0.008185	1.671696	-0.278764	0.078022	7.91576	8.48507	1.497845
166.600006	-0.752678	-0.031917	1.690535	-0.300829	0.077919	8.00307	7.54353	4.044035
166.699997	-0.891497	0.041026	1.695722	-0.332415	0.0775	10.076	9.48805	6.837903
166.800003	-0.78568	0.158017	1.685278	-0.370567	0.076559	9.19516	9.98575	9.496412
166.899994	-0.551509	0.285525	1.662616	-0.408137	0.075444	8.94268	9.085	10.431063
167.0	-0.192921	0.454518	1.637794	-0.434228	0.07487	8.98691	9.60003	8.826939
167.100006	0.11242	0.551575	1.620925	-0.442481	0.075242	7.48506	8.36967	4.384045
167.199997	0.378842	0.477049	1.61726	-0.432196	0.076244	6.36942	7.30427	-1.728904
167.300003	0.530216	0.438632	1.626071	-0.410108	0.077475	5.2904	6.03996	-7.80196
167.399994	0.474027	0.580539	1.645246	-0.379356	0.078656	4.2647	5.19724	-12.279033
167.5	0.257305	0.86181	1.671906	-0.346455	0.079248	3.23034	4.16278	-14.298454
167.600006	-0.051114	1.183888	1.70292	-0.316531	0.079607	3.64169	4.44476	-13.324458
167.699997	-0.211677	1.43549	1.735011	-0.297473	0.080588	3.79223	4.19918	-9.777759
167.800003	-0.216967	1.703879	1.764474	-0.29334	0.081987	7.84272	7.83268	-4.396688
167.899994	-0.169769	1.961203	1.789652	-0.303659	0.083168	8.67137	10.64959	1.576015
168.0	-0.204613	2.373076	1.806611	-0.325356	0.084042	8.6239	9.81714	6.878278
168.100006	-0.26772	2.588024	1.814486	-0.353827	0.084763	8.53203	9.66801	10.649958
168.199997	-0.388162	2.830209	1.81924	-0.381226	0.085067	6.65387	7.6432	11.504435
168.300003	-0.315402	3.041013	1.82511	-0.399935	0.084929	13.87673	15.3395	9.726588
168.399994	-0.407567	3.218254	1.833205	-0.409104	0.083916	14.77754	15.51143	5.794223
168.5	-0.234422	3.424827	1.843251	-0.407094	0.082835	14.32275	14.43896	0.265313
168.600006	-0.246333	3.497946	1.853221	-0.397826	0.082064	10.37044	10.77901	-5.461885
168.699997	0.023441	3.394699	1.860897	-0.381689	0.082047	5.08827	5.83603	-9.447233
168.800003	0.443375	3.073195	1.868467	-0.362419	0.083332	3.96703	5.39764	-10.44972
168.899994	0.623819	2.828117	1.878584	-0.342064	0.085185	3.64484	5.1648	-9.392076
169.0	0.629548	2.670636	1.892592	-0.32335	0.086639	3.81658	5.13012	-7.5682
169.100006	0.420334	2.487601	1.910797	-0.308195	0.08779	4.19009	5.7719	-5.248784
169.199997	0.02455	2.342912	1.930277	-0.302108	0.088372	6.2935	5.68679	-2.910597
169.300003	-0.4046	2.216584	1.948708	-0.305309	0.08888	8.68801	9.74381	-0.468603
169.399994	-0.695664	2.070498	1.963219	-0.317467	0.089367	8.66244	9.64714	2.007852
169.5	-0.854499	2.038425	1.971764	-0.336027	0.08979	13.15168	11.04279	4.13577
169.600006	-0.791001	2.004832	1.974499	-0.356839	0.090238	14.81169	15.28758	5.565826
169.699997	-0.542763	1.956331	1.973083	-0.376266	0.090514	16.26791	16.6509	5.75299
169.800003	-0.223018	1.933891	1.970022	-0.391055	0.090613	17.56343	20.58973	4.477826
169.899994	0.117088	1.931202	1.968094	-0.398064	0.090712	14.76458	16.85227	1.880231
170.0	0.21731	1.920323	1.96756	-0.398229	0.090338	11.15048	12.06023	-1.106635
170.100006	0.198988	1.908737	1.967521	-0.391442	0.09006	8.0734	7.89467	-3.878452
170.199997	0.107669	1.78587	1.966477	-0.379998	0.090179	6.80293	6.44216	-5.382216
170.300003	0.014148	1.697458	1.964251	-0.366714	0.090806	5.46748	5.7203	-5.484445
170.399994	-0.121506	1.634054	1.962182	-0.353485	0.091576	5.13364	5.37131	-4.712619
170.5	-0.213118	1.603086	1.962216	-0.341719	0.092155	5.49953	5.82607	-3.681591
170.600006	-0.320434	1.543285	1.965477	-0.331875	0.092166	6.14418	6.44174	-2.673894
170.699997	-0.396601	1.50248	1.972489	-0.324117	0.091813	9.25822	9.09624	-1.943506
170.800003	-0.441874	1.485852	1.982275	-0.319033	0.09111	8.75001	10.81434	-1.553702
170.899994	-0.423873	1.575197	1.992574	-0.316823	0.090137	10.72705	10.52027	-1.38577
171.0	-0.287288	1.677073	2.001218	-0.317127	0.088926	11.194	12.0674	-1.254758
171.100006	-0.226119	1.774117	2.006289	-0.321362	0.088009	11.23079	11.74635	-0.856275
171.199997	-0.050558	1.86112	2.006544	-0.329545	0.086735	12.60661	12.79023	-0.098295
171.300003	0.086088	1.895375	2.001864	-0.342053	0.085636	13.09388	12.68168	0.99157
171.399994	0.180868	1.95339	1.992348	-0.35771	0.084958	12.53383	12.6957	2.098544
171.5	0.153036	1.9953	1.978571	-0.374555	0.084764	11.74994	12.05424	2.930442
171.600006	0.014828	2.054312	1.961671	-0.390194	0.084786	11.32187	11.65279	3.147964
171.699997	-0.24334	2.175264	1.943209	-0.401683	0.084559	10.8345	10.90502	2.416823
171.800003	-0.46924	2.128503	1.925801	-0.405352	0.08415	10.29696	10.21356	0.873152
171.899994	-0.518059	1.923413	1.912396	-0.39925	0.083014	8.89057	9.15683	-1.232296
172.0	-0.466134	1.614798	1.90602	-0.384212	0.08257	7.51326	7.87401	-3.682441
172.100006	-0.107791	1.244184	1.909407	-0.360396	0.082268	5.97297	7.25117	-5.463772
172.199997	0.099791	0.999229	1.921912	-0.335277	0.081382	5.20098	6.75829	-6.817326
172.300003	0.237454	0.938061	1.939725	-0.312852	0.080674	4.8872	7.15525	-7.047194
172.399994	0.089127	0.904252	1.957471	-0.299008	0.079926	6.14593	7.49664	-5.913368
172.5	-0.228729	0.805025	1.969819	-0.298774	0.078959	8.31187	10.07664	-2.97664
172.600006	-0.582329	0.682358	1.975534	-0.310611	0.078068	8.85983	10.51288	1.036603
172.699997	-0.84644	0.652459	1.972601	-0.330738	0.07669	11.26074	9.77217	4.796523
172.800003	-0.863349	0.537306	1.964338	-0.352179	0.07583	13.37693	11.19984	7.157421
172.899994	-0.677451	0.466317	1.960267	-0.36801	0.074965	14.25261	14.57353	7.144899
173.0	-0.436943	0.455383	1.965068	-0.375113	0.074419	15.07188	15.7903	4.901472
173.100006	-0.087744	0.471509	1.977671	-0.37372	0.07399	16.61244	17.02195	0.934341
173.199997	0.17044	0.479631	1.992511	-0.366732	0.073883	14.69382	15.29336	-3.545966
173.300003	0.279811	0.393036	2.003722	-0.357537	0.073889	8.03968	9.0259	-6.546824
173.399994	0.12657	0.414338	2.008517	-0.350483	0.074006	5.70122	6.34153	-6.901009
173.5	-0.038576	0.322265	2.008049	-0.348972	0.073508	4.92091	5.5473	-4.684687
173.600006	-0.280573	0.299286	2.001204	-0.355299	0.073056	6.02455	6.47053	-1.095178
173.699997	-0.465482	0.293021	1.988039	-0.36756	0.072414	5.2981	6.16479	2.746419
173.800003	-0.581375	0.364036	1.97137	-0.381976	0.071866	9.28782	8.66513	5.429995
173.899994	-0.513147	0.374208	1.957646	-0.393589	0.071812	10.13722	11.62934	6.122668
174.0	-0.330595	0.446568	1.950929	-0.398872	0.072151	10.02223	10.35722	4.412819
174.100006	-0.030149	0.457557	1.952092	-0.395209	0.072965	13.0529	14.00818	0.892192
174.199997	0.16855	0.457216	1.959112	-0.384101	0.073457	9.78691	11.13936	-3.594331
174.300003	0.156868	0.437522	1.969365	-0.365817	0.073939	9.27424	9.64928	-7.361058
174.399994	0.143529	0.459323	1.981204	-0.342236	0.073906	6.8532	7.51666	-8.982546
174.5	0.061259	0.524525	1.994121	-0.318939	0.073795	5.91105	6.1316	-8.583581
174.600006	-0.059098	0.593411	2.006977	-0.30251	0.073439	6.15355	6.27869	-6.926682
174.699997	-0.154684	0.670364	2.017411	-0.296274	0.072897	5.85535	6.4973	-4.221616
174.800003	-0.249974	0.754015	2.024063	-0.301659	0.072369	9.83263	9.39213	-1.047895
174.899994	-0.304029	0.841544	2.025916	-0.316041	0.071772	12.17512	14.74642	2.044858
175.0	-0.329154	0.976671	2.023092	-0.334728	0.071342	10.60733	11.51929	4.473841
175.100006	-0.247049	1.031095	2.018362	-0.353709	0.070896	17.27416	17.33144	5.583556
175.199997	-0.07736	1.076357	2.015795	-0.368615	0.070764	19.53512	20.93262	4.971566
175.300003	0.003538	1.137076	2.016695	-0.377291	0.070641	25.12862	25.38755	2.801518
175.399994	0.010604	1.17849	2.018624	-0.379378	0.070455	23.3207	23.62727	-0.1133
175.5	-0.062452	1.251843	2.017776	-0.376691	0.070073	13.15685	13.49539	-2.809475
175.600006	-0.22564	1.219397	2.012077	-0.371701	0.069795	7.49522	8.06863	-4.017696
175.699997	-0.306482	1.114228	2.000926	-0.368743	0.069645	5.41038	6.05452	-3.457829
175.800003	-0.317006	1.013572	1.985645	-0.369276	0.069592	4.86688	5.73154	-1.815379
175.899994	-0.189836	0.91138	1.968501	-0.371443	0.069572	5.1177	6.0299	-0.200664
176.0	-0.071325	0.786113	1.952842	-0.373664	0.070047	4.9478	6.53691	0.794728
176.100006	0.04363	0.680444	1.941519	-0.373737	0.070723	7.04727	8.5204	0.710903
176.199997	0.067344	0.636869	1.935065	-0.36953	0.071402	8.11657	11.22382	-0.332671
176.300003	-0.060322	0.657733	1.932306	-0.362548	0.071505	9.17984	11.23228	-1.918602
176.399994	-0.216241	0.626292	1.931366	-0.352089	0.071354	10.00664	10.31151	-3.345306
176.5	-0.411322	0.601832	1.930462	-0.340309	0.070772	7.90788	8.63291	-4.033278
176.600006	-0.428299	0.544882	1.92953	-0.328555	0.070222	8.50681	8.38101	-3.996807
176.699997	-0.260614	0.460632	1.928828	-0.319709	0.069446	7.77406	8.82753	-3.434185
176.800003	0.045631	0.424723	1.928831	-0.315118	0.069206	7.8358	9.45797	-2.475407
176.899994	0.278056	0.465006	1.929675	-0.315864	0.069473	8.64115	10.18058	-1.346635
177.0	0.413981	0.585739	1.930775	-0.321742	0.07004	9.3937	10.75129	-0.172534
177.100006	0.386225	0.69897	1.930359	-0.331724	0.070909	9.09909	10.29064	0.892646
177.199997	0.170498	0.715002	1.926488	-0.343939	0.071808	10.62861	10.83565	1.747479
177.300003	-0.127894	0.660063	1.917953	-0.357174	0.072287	10.7936	10.64091	2.240769
177.399994	-0.366286	0.580479	1.906205	-0.368726	0.07315	10.77346	10.04034	2.320172
177.5	-0.523793	0.511647	1.892485	-0.377056	0.073597	9.89604	9.71554	1.808639
177.600006	-0.638568	0.50346	1.878161	-0.380982	0.074209	8.56356	9.3263	0.743613
177.699997	-0.581305	0.46543	1.86323	-0.381391	0.074123	7.54251	8.9545	-0.416937
177.800003	-0.522752	0.385636	1.847449	-0.377901	0.073795	6.85127	8.34526	-1.340807
177.899994	-0.370704	0.403319	1.831726	-0.37218	0.073215	6.38352	7.91522	-1.940355
178.0	-0.160807	0.382539	1.818337	-0.363994	0.072807	6.36347	7.64598	-2.337884
178.100006	0.052823	0.293611	1.809286	-0.35469	0.072583	6.60465	7.88493	-2.748668
178.199997	0.233988	0.169777	1.80514	-0.345327	0.072723	7.1429	7.92293	-3.10971
178.300003	0.335804	0.093603	1.803913	-0.337468	0.07286	7.73474	8.62852	-3.146894
178.399994	0.211006	0.146942	1.802852	-0.332702	0.07313	7.06627	8.33958	-2.777972
178.5	0.002712	0.264132	1.79955	-0.332241	0.073282	7.54584	7.9468	-1.777736
178.600006	-0.25857	0.380275	1.793082	-0.335488	0.073513	7.90832	8.35543	-0.362397
178.699997	-0.405618	0.44666	1.784247	-0.341133	0.074096	8.01131	8.53292	1.01879
178.800003	-0.447221	0.408958	1.775018	-0.346962	0.074756	7.87127	8.56697	1.796772
178.899994	-0.352776	0.384764	1.767666	-0.35042	0.075871	7.68079	8.43615	1.730025
179.0	-0.238766	0.342105	1.762586	-0.351262	0.077068	7.34257	8.69993	0.870762
179.100006	-0.183297	0.347087	1.757894	-0.350788	0.077816	7.12284	8.51205	-0.299081
179.199997	-0.176822	0.355482	1.751681	-0.350089	0.078232	7.1859	8.08233	-1.11956
179.300003	-0.197895	0.420708	1.742318	-0.350835	0.078236	7.23231	7.93674	-1.270706
179.399994	-0.238294	0.478582	1.730311	-0.353842	0.078125	7.29414	7.77391	-0.895722
179.5	-0.230844	0.519613	1.716864	-0.35867	0.077901	7.21611	7.72392	-0.325451
179.600006	-0.198816	0.580133	1.703153	-0.364443	0.078054	7.19343	7.75336	0.099469
179.699997	-0.102723	0.626012	1.689807	-0.368993	0.078198	7.30106	8.25587	0.201409
179.800003	0.044232	0.671232	1.677509	-0.370785	0.078309	6.66149	7.89403	-0.175158
179.899994	0.073098	0.695708	1.666903	-0.369282	0.078358	6.74986	7.68934	-0.693173
180.0	0.074823	0.693161	1.657943	-0.363239	0.078745	6.71596	7.75047	-1.229049
180.100006	-0.005676	0.720829	1.649634	-0.35485	0.078814	6.54037	7.31315	-1.463247
180.199997	-0.121944	0.759182	1.640916	-0.345524	0.078903	6.35979	7.02636	-1.363944
180.300003	-0.269323	0.834825	1.630939	-0.338147	0.078844	6.36566	7.19015	-1.03559
180.399994	-0.352785	0.882867	1.62075	-0.33312	0.078827	6.53503	7.39109	-0.651412
180.5	-0.225219	0.854173	1.612548	-0.330151	0.078972	6.78883	7.55884	-0.650674
180.600006	-0.078085	0.743637	1.608783	-0.328507	0.079567	6.67945	7.62618	-0.953831
180.699997	0.078922	0.614678	1.609736	-0.328038	0.080652	6.70362	7.61761	-1.523947
180.800003	0.145617	0.622894	1.61337	-0.328407	0.081373	6.7425	7.86245	-2.045022
180.899994	0.09627	0.69801	1.616347	-0.330129	0.08193	6.56726	7.6766	-2.186781
181.0	-0.091848	0.751588	1.615392	-0.335303	0.082002	6.50149	7.09498	-1.536268
181.100006	-0.299881	0.767854	1.609247	-0.344007	0.081925	6.56647	6.9876	-0.045783
181.199997	-0.476125	0.767364	1.597354	-0.356265	0.081802	6.50596	7.0756	1.809917
181.300003	-0.561803	0.77398	1.581066	-0.369787	0.081751	6.78033	7.69651	3.322873
181.399994	-0.476232	0.774038	1.56284	-0.381595	0.081875	6.54659	7.53893	4.059072
181.5	-0.321483	0.764767	1.545599	-0.38808	0.082015	6.25409	7.43787	3.335703
181.600006	-0.134823	0.699886	1.531598	-0.387543	0.082341	6.38344	7.50093	1.474202
181.699997	-0.020141	0.624222	1.520424	-0.38074	0.082242	6.39316	7.11189	-0.651699
181.800003	0.038031	0.535075	1.51135	-0.368742	0.082198	6.21652	6.939	-2.463546
181.899994	-0.018942	0.441676	1.504323	-0.353753	0.082052	5.88784	6.39549	-3.636552
182.0	-0.082957	0.402659	1.500076	-0.339338	0.081965	5.68204	6.34667	-4.023049
182.100006	-0.091785	0.40334	1.499103	-0.328501	0.082043	5.66522	6.13717	-3.796072
182.199997	-0.042526	0.43424	1.50179	-0.322581	0.082521	6.87518	7.54396	-3.087077
182.300003	0.047264	0.465085	1.506266	-0.322949	0.083383	6.56393	7.84575	-1.998281
182.399994	0.160756	0.502133	1.509592	-0.32755	0.084587	6.33063	7.12174	-0.448458
182.5	0.020685	0.555632	1.50928	-0.336448	0.085581	6.38002	7.14626	0.970548
182.600006	-0.154283	0.533922	1.505037	-0.346128	0.086427	6.41619	6.84479	2.210756
182.699997	-0.371858	0.511258	1.497957	-0.354181	0.086585	6.89366	7.54653	2.791263
182.800003	-0.535745	0.506544	1.491092	-0.35839	0.086669	6.49343	7.3897	2.519543
182.899994	-0.53041	0.512806	1.486857	-0.356996	0.086816	6.24445	6.79202	1.329288
183.0	-0.395633	0.505714	1.485603	-0.352347	0.087051	6.13525	6.78227	-0.232369
183.100006	-0.173656	0.425495	1.48634	-0.34587	0.087605	5.90597	6.80144	-1.628663
183.199997	0.017196	0.29549	1.487693	-0.339485	0.088044	5.6802	6.49023	-2.429785
183.300003	0.054979	0.213788	1.487938	-0.335923	0.088185	5.74693	6.61003	-2.452002
183.399994	-0.117024	0.161576	1.48571	-0.337355	0.088165	5.805	6.81225	-1.613142
183.5	-0.352572	0.191519	1.479447	-0.344715	0.087506	6.72674	7.10718	-0.186686
183.600006	-0.505441	0.245273	1.468882	-0.357013	0.086748	6.76536	7.39955	1.595571
183.699997	-0.56851	0.299701	1.454398	-0.37134	0.08616	6.10442	6.70241	3.00032
183.800003	-0.477722	0.338523	1.438939	-0.383697	0.086331	6.22878	6.52374	3.421135
183.899994	-0.22006	0.434506	1.424939	-0.390453	0.086744	6.35095	7.08566	2.411715
184.0	0.038725	0.490213	1.414332	-0.391431	0.087057	6.17325	7.53358	0.711969
184.100006	0.103687	0.56885	1.407752	-0.383781	0.087137	5.72355	6.46893	-1.457965
184.199997	0.112894	0.641627	1.405307	-0.369355	0.087156	5.61075	6.35642	-3.259932
184.300003	0.017459	0.640317	1.406584	-0.350873	0.086957	5.50163	6.13257	-4.41368
184.399994	-0.085	0.558584	1.410788	-0.332896	0.086633	5.43472	6.12036	-4.562961
184.5	-0.018097	0.475372	1.416129	-0.318271	0.086574	5.27166	5.87703	-3.913406
184.600006	-0.055334	0.431748	1.420628	-0.311243	0.086841	6.92869	7.41132	-2.494611
184.699997	-0.088792	0.409212	1.423545	-0.311622	0.087158	6.43537	7.94209	-0.632172
184.800003	-0.131038	0.419202	1.426116	-0.31732	0.087407	6.2885	7.01554	0.88751
184.899994	-0.184727	0.373988	1.430772	-0.324968	0.08755	6.24585	7.09669	1.62237
185.0	-0.172014	0.316567	1.439668	-0.332366	0.087844	6.49247	6.91288	1.503077
185.100006	-0.107965	0.261158	1.450843	-0.338284	0.088221	7.23363	7.87101	0.733821
185.199997	-0.071618	0.223637	1.4601	-0.34414	0.088871	6.37897	7.01308	-0.111246
185.300003	-0.151861	0.212568	1.462956	-0.35024	0.089283	5.9812	6.63229	-0.419847
185.399994	-0.253178	0.216771	1.456603	-0.358226	0.088981	5.90693	6.63936	0.300351
185.5	-0.457001	0.26122	1.442548	-0.368143	0.088475	5.71996	6.51828	1.599052
185.600006	-0.630663	0.282226	1.425361	-0.378416	0.087467	5.89476	6.4624	2.691213
185.699997	-0.522714	0.209218	1.411986	-0.383653	0.086615	5.86087	6.54536	2.478252
185.800003	-0.3013	0.029047	1.407063	-0.384415	0.086204	5.94004	6.66676	1.066939
185.899994	0.038613	-0.152012	1.411348	-0.379119	0.086391	5.94862	6.80797	-1.151758
186.0	0.250954	-0.234148	1.420338	-0.370356	0.086632	5.61714	6.79084	-3.326477
186.100006	0.291495	-0.209183	1.428425	-0.360309	0.086551	5.72696	6.6005	-4.574552
186.199997	0.064991	-0.111347	1.432271	-0.350334	0.086007	5.60988	6.32698	-4.271352
186.300003	-0.06048	-0.078232	1.431393	-0.344407	0.085555	5.70279	6.25621	-2.489988
186.399994	-0.322155	-0.037471	1.426903	-0.343626	0.085367	6.22598	6.9147	-0.130577
186.5	-0.444761	-0.046117	1.420748	-0.345918	0.085325	6.29297	6.94585	2.108904
186.600006	-0.405728	-0.087963	1.416301	-0.350181	0.085525	6.07482	6.74299	3.247631
186.699997	-0.281792	-0.107114	1.416374	-0.352558	0.085851	5.89826	6.59568	2.879253
186.800003	-0.110902	-0.082232	1.421941	-0.351631	0.086094	6.30506	7.52255	1.106542
186.899994	-0.040243	-0.049295	1.431496	-0.347582	0.086222	6.51515	7.6371	-1.357284
187.0	-0.054378	-0.011136	1.441839	-0.341871	0.086179	6.08252	6.4033	-3.426078
187.100006	-0.167975	-0.003537	1.45158	-0.333035	0.085983	5.93391	6.57855	-4.418906
187.199997	-0.1498	-0.037427	1.460923	-0.325105	0.085491	5.6844	6.21607	-4.190951
187.300003	-0.221306	-0.017811	1.47043	-0.319293	0.084761	5.55759	6.22827	-3.222383
187.399994	-0.183201	-0.008834	1.480113	-0.318364	0.084143	5.55619	6.32376	-1.615632
187.5	-0.173103	0.053958	1.488289	-0.32297	0.083351	7.03273	7.62125	0.292834
187.600006	-0.156318	0.104313	1.493851	-0.331337	0.082647	6.27861	7.68013	2.05377
187.699997	-0.132913	0.135272	1.495641	-0.343739	0.081869	5.94083	6.70081	3.313842
187.800003	-0.115443	0.197173	1.493962	-0.357478	0.080976	6.83612	7.34067	3.954278
187.899994	-0.109998	0.288655	1.489469	-0.370984	0.080228	7.02844	7.8967	3.722172
188.0	-0.109844	0.365643	1.482465	-0.383012	0.079725	6.56332	7.1772	2.749967
188.100006	-0.145721	0.402246	1.473581	-0.391172	0.079499	6.4302	7.06896	1.248636
188.199997	-0.169112	0.414291	1.463821	-0.394236	0.079169	6.02814	6.66848	-0.473927
188.300003	-0.116498	0.404815	1.455099	-0.39198	0.079097	5.75175	6.34025	-1.924591
188.399994	-0.144165	0.454333	1.450063	-0.382655	0.078755	5.198	6.07786	-3.045749
188.5	-0.199539	0.513799	1.450054	-0.368722	0.07806	4.98335	5.93826	-3.688981
188.600006	-0.169488	0.59213	1.45487	-0.352221	0.077243	4.89674	5.85519	-4.035066
188.699997	-0.144484	0.639328	1.463026	-0.336104	0.076663	5.80465	6.3016	-3.850998
188.800003	-0.074571	0.718124	1.471808	-0.323758	0.076371	5.8966	7.34431	-3.208705
188.899994	0.004664	0.791623	1.478997	-0.317587	0.076017	5.72399	6.79459	-1.873207
189.0	0.035766	0.890186	1.483596	-0.317644	0.075726	6.1264	6.81728	-0.18041
189.100006	-0.041271	0.914113	1.485889	-0.32444	0.075144	6.47434	7.25749	1.541109
189.199997	-0.18627	0.948167	1.486695	-0.334784	0.074418	7.06592	8.135	2.715275
189.300003	-0.232818	0.970602	1.487302	-0.345881	0.073745	6.84111	7.76802	2.960436
189.399994	-0.243379	1.02178	1.488151	-0.355209	0.073333	6.59984	7.25085	2.322856
189.5	-0.191078	1.049361	1.489442	-0.361203	0.073154	6.51848	7.34463	1.004424
189.600006	-0.090216	1.047245	1.490948	-0.36205	0.073181	6.0665	7.03332	-0.638497
189.699997	0.050975	1.001268	1.492843	-0.358537	0.073379	5.77023	6.72939	-1.925201
189.800003	0.111634	0.987437	1.49629	-0.350791	0.073593	5.54183	6.56752	-2.721306
189.899994	0.053474	0.936395	1.50269	-0.341028	0.07377	5.47151	6.36637	-3.168016
190.0	-0.070009	0.904956	1.511552	-0.333114	0.073775	5.42202	6.40116	-3.109407
190.100006	-0.222445	0.857437	1.520882	-0.328571	0.073681	6.2244	6.68068	-2.461422
190.199997	-0.350237	0.832132	1.52748	-0.329801	0.073441	6.4225	7.51441	-1.111827
190.300003	-0.425622	0.817408	1.52865	-0.336649	0.072977	5.97463	7.06104	0.856803
190.399994	-0.41081	0.819322	1.52355	-0.348402	0.072668	6.38808	7.08042	2.917332
190.5	-0.336852	0.847059	1.513233	-0.362613	0.072302	6.65238	7.58989	4.420628
190.600006	-0.193675	0.85494	1.502151	-0.374141	0.072207	6.59528	7.84339	4.51243
190.699997	-0.024354	0.855734	1.494459	-0.380383	0.072455	6.32459	7.29977	3.021131
190.800003	0.065748	0.808119	1.492819	-0.381405	0.07241	6.37766	7.16114	0.33465
190.899994	0.11901	0.713699	1.49735	-0.375723	0.072526	6.09102	6.90003	-2.54404
191.0	0.045776	0.671841	1.5055	-0.366368	0.072448	5.76462	6.5337	-4.793332
191.100006	-0.056414	0.636817	1.515475	-0.35506	0.072333	5.35336	5.98665	-5.867415
191.199997	-0.174194	0.606501	1.525063	-0.344499	0.071847	5.32122	6.14359	-5.321934
191.300003	-0.25199	0.589305	1.531618	-0.339657	0.071649	5.32779	5.93655	-3.387222
191.399994	-0.274957	0.584117	1.532905	-0.341252	0.071521	6.88989	7.65583	-0.186664
191.5	-0.304683	0.596982	1.528042	-0.349377	0.071247	6.17063	7.86705	3.255593
191.600006	-0.225936	0.634303	1.518091	-0.360225	0.071196	6.14199	7.08524	5.747194
191.699997	-0.106923	0.613932	1.509016	-0.368275	0.07111	5.95002	6.71965	6.170556
191.800003	-0.004364	0.599607	1.508179	-0.368593	0.071605	6.92527	7.82016	4.081736
191.899994	0.084295	0.610509	1.518716	-0.36001	0.072282	7.59462	8.76052	0.006593
192.0	0.023597	0.635445	1.539345	-0.34453	0.072852	6.32616	7.02443	-4.666402
192.100006	0.069936	0.64133	1.567126	-0.32469	0.073643	6.3414	6.851	-8.377128
192.199997	0.080236	0.614843	1.599411	-0.303037	0.074763	5.3256	6.13749	-10.22217
192.300003	0.006395	0.585084	1.633636	-0.285762	0.07576	5.52931	6.01609	-9.806618
192.399994	-0.100493	0.576797	1.666362	-0.279352	0.076776	4.88142	6.0374	-7.238331
192.5	-0.23081	0.532158	1.693309	-0.288112	0.077374	7.17504	7.42117	-2.502572
192.600006	-0.434006	0.469942	1.71213	-0.311377	0.077459	9.09751	10.54307	3.408269
192.699997	-0.510037	0.417136	1.720123	-0.344572	0.077105	7.42647	9.27855	9.156252
192.800003	-0.586032	0.371578	1.715126	-0.383715	0.076832	7.30211	7.82947	12.813581
192.899994	-0.454879	0.370037	1.705235	-0.419113	0.07694	8.43719	8.93598	13.250407
193.0	-0.210424	0.38379	1.698763	-0.44243	0.077584	11.07796	11.9126	10.443541
193.100006	0.038903	0.390154	1.70019	-0.450298	0.078702	9.74111	10.4753	4.94424
193.199997	0.084642	0.3496	1.70854	-0.444434	0.079642	9.27057	9.51503	-2.33828
193.300003	0.058313	0.212403	1.719826	-0.425631	0.080246	6.39027	6.81493	-9.174925
193.399994	0.071022	0.078328	1.730488	-0.397557	0.081319	4.38302	4.98335	-13.02593
193.5	0.298851	0.523368	1.743232	-0.364118	0.079481	3.41154	4.3088	-12.657468
193.600006	-0.10921	0.087613	1.75469	-0.333145	0.083714	3.25819	4.05498	-10.693281
193.699997	-0.26963	0.340667	1.771818	-0.310183	0.084572	3.50402	4.67803	-7.999328
193.800003	-0.325002	0.520275	1.793302	-0.292556	0.085781	4.24947	4.94438	-4.594832
193.899994	-0.396697	0.755682	1.818122	-0.284156	0.086111	8.03031	9.2641	-1.512689
194.0	-0.483404	0.94994	1.845319	-0.284923	0.086322	8.98673	11.06881	0.878736
194.100006	-0.528124	1.211683	1.872512	-0.293443	0.086231	7.47534	7.87486	2.497391
194.199997	-0.596954	1.486336	1.896342	-0.308036	0.086401	11.17561	10.04409	3.459262
194.300003	-0.526358	1.828383	1.913658	-0.326707	0.086474	14.61859	15.00121	4.00317
194.399994	-0.40608	2.095409	1.923034	-0.346944	0.086623	16.46951	15.44077	4.245949
194.5	-0.266625	2.366044	1.924289	-0.366208	0.087076	19.08191	16.23821	3.979095
194.600006	-0.31114	2.54443	1.919718	-0.383854	0.087693	16.0699	14.56614	3.464215
194.699997	-0.26441	2.708416	1.911866	-0.395935	0.08858	11.46435	11.43365	2.314278
194.800003	-0.22291	2.739251	1.903894	-0.402307	0.089157	8.03626	8.84038	0.647556
194.899994	-0.20665	2.772578	1.897538	-0.400536	0.089572	6.46313	7.5794	-1.438791
195.0	-0.264561	2.608657	1.893736	-0.390782	0.089389	5.29513	6.64	-3.471636
195.100006	-0.256238	2.293228	1.8927	-0.374921	0.089196	4.88851	6.14605	-4.792766
195.199997	-0.223187	2.144554	1.893885	-0.356066	0.088976	4.97714	6.06876	-5.159466
195.300003	-0.112564	2.142392	1.896902	-0.338083	0.08896	5.50724	6.27152	-4.850187
195.399994	0.085252	2.189157	1.9009	-0.32421	0.089074	5.71882	6.87423	-3.968626
195.5	0.163199	2.228655	1.905757	-0.316415	0.089314	7.63727	7.61001	-2.705583
195.600006	0.175409	2.218781	1.912071	-0.314443	0.089822	8.0092	9.34867	-1.471591
195.699997	0.068219	2.1911	1.920425	-0.31724	0.090237	9.10312	10.94195	-0.547421
195.800003	-0.103248	2.105498	1.930459	-0.322948	0.090206	10.69753	10.30198	0.019079
195.899994	-0.410211	2.092024	1.940613	-0.3313	0.089679	10.50548	11.4344	0.40155
196.0	-0.635072	2.021827	1.94726	-0.341509	0.088825	11.28841	11.32028	0.720772
196.100006	-0.702016	2.002125	1.947686	-0.353123	0.087609	10.82005	11.07598	1.280081
196.199997	-0.588433	2.070842	1.940119	-0.366555	0.086596	10.08967	10.37531	2.001991
196.300003	-0.308579	2.088716	1.925518	-0.379291	0.086161	8.77427	9.87259	2.657377
196.399994	0.084896	2.106646	1.907099	-0.389094	0.085902	8.27728	9.79187	2.759195
196.5	0.368728	2.057451	1.889593	-0.393186	0.086332	8.10466	9.70666	1.776955
196.600006	0.504388	1.907898	1.877391	-0.388576	0.086925	7.76452	9.47639	-0.105542
196.699997	0.400403	1.830048	1.871534	-0.375953	0.087345	7.6286	8.45488	-2.466878
196.800003	0.067784	1.898164	1.8727	-0.356857	0.087471	7.37804	7.68559	-4.623304
196.899994	-0.25726	1.979228	1.880673	-0.334241	0.087393	7.34301	6.89158	-6.069271
197.0	-0.507905	2.003022	1.893724	-0.313337	0.087281	7.18301	6.7492	-6.654873
197.100006	-0.499222	1.958614	1.908637	-0.298305	0.087346	7.32033	7.20514	-6.211701
197.199997	-0.398746	1.96387	1.922126	-0.293206	0.087611	8.54762	8.94936	-4.335872
197.300003	-0.305084	2.010908	1.930375	-0.300929	0.087353	8.27946	10.95244	-1.094804
197.399994	-0.315502	2.043798	1.932074	-0.319106	0.0869	8.46775	10.18412	2.659713
197.5	-0.312834	2.141353	1.925977	-0.344244	0.08616	9.80645	10.97064	5.962113
197.600006	-0.27514	2.143613	1.916468	-0.369539	0.08586	11.54711	12.96805	7.669671
197.699997	-0.204842	2.08363	1.908468	-0.388719	0.085633	12.2133	12.90788	7.13872
197.800003	-0.183501	2.000088	1.904432	-0.398228	0.085401	13.27403	12.76957	4.57918
197.899994	-0.115008	1.971837	1.902326	-0.397756	0.084722	12.44705	12.3132	0.774978
198.0	-0.083227	1.878474	1.899555	-0.388605	0.084101	9.09086	9.3794	-3.080187
198.100006	-0.145042	1.760363	1.894782	-0.375233	0.083879	5.8416	6.9496	-5.685472
198.199997	-0.205421	1.684786	1.888691	-0.359999	0.083864	4.70477	5.75766	-6.182935
198.300003	-0.232765	1.623166	1.882991	-0.347798	0.083892	4.45273	5.23952	-5.252055
198.399994	-0.25178	1.54962	1.878352	-0.340406	0.083822	4.79069	5.7962	-3.665144
198.5	-0.25005	1.490202	1.875269	-0.336851	0.083415	5.08389	5.82928	-1.947489
198.600006	-0.265996	1.434748	1.873339	-0.336823	0.082911	8.38149	8.68836	-0.401429
198.699997	-0.250397	1.361063	1.871973	-0.33875	0.082316	8.06814	10.86755	0.717969
198.800003	-0.233399	1.315027	1.870666	-0.340798	0.082144	7.82267	8.0196	1.233751
198.899994	-0.207635	1.213981	1.868312	-0.343888	0.081632	10.24608	10.80835	1.231269
199.0	-0.247867	1.184534	1.864659	-0.345887	0.081331	8.93471	9.98254	0.63221
199.100006	-0.234863	1.129944	1.860382	-0.347265	0.081003	8.61427	9.07643	-0.201326
199.199997	-0.206659	1.021567	1.855672	-0.347808	0.080692	8.62828	9.33272	-1.098685
199.300003	-0.109559	0.890928	1.850582	-0.347034	0.080424	8.07094	8.54277	-1.695988
199.399994	-0.01836	0.76733	1.845236	-0.345077	0.080571	7.84745	8.5295	-1.925413
199.5	0.017256	0.759622	1.839863	-0.342864	0.080723	7.63166	8.40435	-1.851896
199.600006	-0.004594	0.788979	1.834607	-0.340796	0.080792	7.36946	8.22675	-1.625831
199.699997	-0.138257	0.813067	1.829246	-0.340511	0.080512	7.69498	8.3019	-1.146698
199.800003	-0.249696	0.815523	1.822009	-0.343451	0.079933	8.22788	8.75367	-0.211688
199.899994	-0.329679	0.822119	1.810807	-0.350486	0.07935	7.93424	8.71481	1.020147
[truncated: 1,639 more rows]
