# Supplementary material for: Accurate time-series forecasting of floating platform motion via a reinforced fusion CNN–BiLSTM–attention model
Source: PLoS One. 2026 Feb 2;21(2):e0342081. doi: 10.1371/journal.pone.0342081 (PMC12863529; doi:10.1371/journal.pone.0342081)
Supplement: S1 Data — (ZIP) [file pone.0342081.s001.zip › S1 Dateset/Data for measured proportional model/data for dual-stage EWMA control limit/03_3.csv]

Time	Pitch	Yaw	Sway	Heave	Surge	Cable1	Cable2	Roll
0.1	-0.221515	1.465654	1.169476	-0.351566	0.083364	5.42027	6.35192	-0.28623
0.2	-0.146876	1.391259	1.168946	-0.352168	0.083418	5.40687	6.27473	-0.291217
0.3	-0.067445	1.300713	1.168326	-0.353102	0.08334	5.46021	6.24101	-0.297617
0.4	-0.059218	1.24992	1.168056	-0.352715	0.083162	5.45338	6.25386	-0.300665
0.5	-0.121748	1.200423	1.167498	-0.352221	0.082655	5.44401	6.38125	-0.382877
0.6	-0.123159	1.090604	1.166639	-0.351612	0.081833	5.38664	6.31295	-0.314922
0.7	-0.132786	1.019786	1.166129	-0.35034	0.080826	5.4032	6.35802	-0.382723
0.8	-0.076813	0.925225	1.165709	-0.349963	0.07988	5.38708	6.37708	-0.408606
0.9	-0.014522	0.821943	1.165353	-0.349793	0.079339	5.53885	6.56956	-0.429887
1.0	0.112371	0.697253	1.16509	-0.35	0.079092	5.54831	6.46615	-0.468544
1.1	0.172715	0.569546	1.164785	-0.350868	0.078833	5.47632	6.28662	-0.414966
1.2	0.174481	0.441956	1.164182	-0.351165	0.078729	5.47755	6.29839	-0.391042
1.3	0.093946	0.343107	1.163814	-0.351405	0.078447	5.43376	6.27163	-0.349036
1.4	-0.062845	0.220473	1.163501	-0.351607	0.078054	5.4201	6.29711	-0.290574
1.5	-0.190921	0.110115	1.162888	-0.351265	0.077468	5.3545	6.38018	-0.299384
1.6	-0.240899	0.042105	1.162331	-0.351356	0.077047	5.36098	6.38404	-0.290131
1.7	-0.211498	-0.07246	1.161983	-0.351416	0.076705	5.41432	6.48242	-0.279532
1.8	-0.132953	-0.20611	1.161524	-0.351272	0.076753	5.46572	6.429	-0.257749
1.9	-0.026686	-0.340688	1.160502	-0.351717	0.076907	5.4532	6.27356	-0.226251
2.0	0.049922	-0.473046	1.159543	-0.352174	0.076782	5.47816	6.25868	-0.232044
2.1	0.019018	-0.620758	1.158684	-0.352051	0.076619	5.45898	6.12036	-0.257457
2.2	-0.055808	-0.718859	1.157893	-0.352089	0.076116	5.42702	6.27623	-0.328314
2.3	-0.148493	-0.757526	1.157645	-0.351448	0.075602	5.3848	6.31306	-0.403155
2.4	-0.156106	-0.8292	1.157641	-0.351056	0.075121	5.36133	6.3213	-0.467384
2.5	-0.165913	-0.933829	1.157473	-0.350682	0.075073	5.41843	6.41048	-0.503549
2.6	-0.110721	-1.044309	1.157098	-0.350055	0.074992	5.40976	6.38136	-0.487749
2.7	-0.076579	-1.179826	1.156386	-0.35012	0.074929	5.42045	6.24669	-0.382802
2.8	-0.039089	-1.347092	1.155262	-0.35037	0.074685	5.47028	6.20065	-0.28001
2.9	-0.025174	-1.437817	1.154208	-0.350689	0.074367	5.45276	6.25611	-0.206677
3.0	-0.018834	-1.498054	1.153239	-0.351196	0.074142	5.39864	6.24551	-0.183189
3.1	-0.04224	-1.519415	1.152846	-0.351511	0.073889	5.44514	6.35138	-0.222054
3.2	-0.04604	-1.59259	1.152747	-0.351575	0.073593	5.3919	6.26499	-0.314384
3.3	-0.056451	-1.671273	1.152362	-0.351701	0.073355	5.35757	6.19873	-0.403222
3.4	-0.06255	-1.784001	1.151918	-0.351245	0.073354	5.42693	6.25482	-0.432419
3.5	-0.030879	-1.896267	1.151352	-0.351355	0.073073	5.40241	6.23994	-0.396004
3.6	0.016514	-1.960823	1.150649	-0.351293	0.072978	5.42903	6.21403	-0.332266
3.7	0.003047	-1.985839	1.149803	-0.351195	0.073097	5.42903	6.20183	-0.391075
3.8	0.037737	-1.995379	1.149128	-0.351941	0.073194	5.46888	6.3046	-0.282517
3.9	0.036748	-1.979451	1.148495	-0.351993	0.073265	5.49209	6.34239	-0.309361
4.0	-0.01224	-1.990221	1.147672	-0.35196	0.073243	5.43358	6.25728	-0.359365
4.1	-0.096883	-2.024607	1.146841	-0.351892	0.073044	5.3961	6.25771	-0.362365
4.2	-0.146241	-2.025923	1.146165	-0.351386	0.072983	5.39636	6.27067	-0.390684
4.3	-0.173221	-2.047409	1.145586	-0.350972	0.072831	5.39724	6.26638	-0.363119
4.4	-0.189523	-2.059387	1.144794	-0.350625	0.072366	5.39558	6.2681	-0.361454
4.5	-0.19328	-1.988553	1.144348	-0.350263	0.071815	5.44348	6.30278	-0.39178
4.6	-0.156287	-1.91302	1.144393	-0.350182	0.071176	5.48447	6.30717	-0.427818
4.7	-0.107999	-1.86407	1.144324	-0.350359	0.070472	5.43052	6.24669	-0.50453
4.8	-0.018381	-1.84355	1.144429	-0.350733	0.069997	5.40854	6.28662	-0.530109
4.9	0.087354	-1.816999	1.144795	-0.351021	0.069764	5.40644	6.22228	-0.537553
5.0	0.212277	-1.790675	1.145117	-0.350799	0.069892	5.44296	6.338	-0.384186
5.1	0.207604	-1.729021	1.144779	-0.350894	0.069876	5.48525	6.41615	-0.306916
5.2	0.123161	-1.640871	1.144321	-0.350844	0.069731	5.43998	6.22367	-0.217432
5.3	-0.03546	-1.528119	1.144307	-0.350386	0.069581	5.42334	6.3183	-0.183393
5.4	-0.161391	-1.431584	1.144408	-0.349723	0.069184	5.40416	6.35834	-0.189972
5.5	-0.26638	-1.343169	1.144406	-0.349614	0.068757	5.39873	6.43349	-0.233275
5.6	-0.292562	-1.219445	1.144728	-0.349353	0.068783	5.38988	6.38585	-0.27041
5.7	-0.195844	-1.136465	1.145157	-0.349854	0.06876	5.40959	6.34796	-0.275314
5.8	-0.047124	-1.055233	1.145275	-0.350371	0.068774	5.41721	6.24176	-0.296037
5.9	0.100725	-0.984446	1.145511	-0.35067	0.068809	5.44733	6.22067	-0.285873
6.0	0.226166	-0.902204	1.145681	-0.351251	0.068787	5.44786	6.24326	-0.214439
6.1	0.260581	-0.81083	1.145999	-0.351172	0.068742	5.44252	6.19102	-0.199722
6.2	0.209038	-0.733626	1.145653	-0.351254	0.068543	5.44725	6.25611	-0.196634
6.3	0.071732	-0.637205	1.145373	-0.351455	0.068287	5.42202	6.36605	-0.212561
6.4	-0.059477	-0.52727	1.145393	-0.351016	0.068029	5.39242	6.40234	-0.213484
6.5	-0.156731	-0.434343	1.14544	-0.350892	0.067846	5.33051	6.27291	-0.230397
6.6	-0.139413	-0.353293	1.145668	-0.350377	0.067887	5.31212	6.3061	-0.275068
6.7	-0.099707	-0.274284	1.14625	-0.349648	0.068206	5.30844	6.25097	-0.310618
6.8	-0.029391	-0.204123	1.146699	-0.349445	0.068321	5.39242	6.25739	-0.358009
6.9	0.041168	-0.146718	1.147264	-0.349118	0.068316	5.43849	6.29593	-0.387156
7.0	0.07257	-0.079374	1.147801	-0.34893	0.068252	5.43919	6.23619	-0.330255
7.1	0.047905	0.00598	1.147865	-0.349255	0.068132	5.4758	6.39956	-0.310166
7.2	0.00289	0.088397	1.148069	-0.349253	0.067934	5.39855	6.33126	-0.235057
7.3	-0.049455	0.14909	1.148061	-0.349909	0.067859	5.34881	6.28715	-0.167013
7.4	-0.053486	0.227058	1.147944	-0.350415	0.067862	5.36265	6.3061	-0.110534
7.5	-0.084638	0.31991	1.147874	-0.350829	0.067948	5.36414	6.3319	-0.081021
7.6	-0.10997	0.403585	1.14796	-0.351268	0.067997	5.38682	6.34143	-0.059931
7.7	-0.122762	0.451258	1.147811	-0.351225	0.068235	5.34767	6.29657	-0.116534
7.8	-0.111719	0.516379	1.147728	-0.350682	0.068347	5.35512	6.28116	-0.199654
7.9	-0.09212	0.563963	1.147807	-0.350203	0.068361	5.32919	6.23288	-0.275758
8.0	-0.12056	0.594546	1.147997	-0.349449	0.068202	5.34215	6.30075	-0.324962
8.1	-0.100037	0.652153	1.147932	-0.348773	0.068038	5.34758	6.2545	-0.394326
8.2	-0.112417	0.741312	1.147757	-0.348215	0.067944	5.40293	6.41786	-0.481826
8.3	-0.095597	0.840787	1.147838	-0.348066	0.06791	5.42246	6.38029	-0.420322
8.4	-0.068205	0.91442	1.147995	-0.348549	0.067873	5.38226	6.27131	-0.369398
8.5	-0.06371	0.946145	1.147811	-0.349493	0.067798	5.38586	6.303	-0.328521
8.6	-0.015494	0.970965	1.147499	-0.350305	0.067736	5.36055	6.33725	-0.303995
8.7	0.006961	0.969158	1.14736	-0.350947	0.067929	5.32683	6.23748	-0.258152
8.8	0.021918	0.973411	1.147173	-0.35102	0.068175	5.31299	6.22303	-0.262424
8.9	0.031893	1.001213	1.147391	-0.350499	0.068516	5.3052	6.2393	-0.314397
9.0	-0.009042	1.064791	1.148013	-0.349658	0.068848	5.37902	6.39035	-0.394387
9.1	-0.113979	1.113035	1.148724	-0.34871	0.068957	5.437	6.40941	-0.406403
9.2	-0.259053	1.12464	1.148887	-0.348659	0.068876	5.45767	6.48499	-0.354304
9.3	-0.296638	1.127358	1.148854	-0.3488	0.068721	5.40442	6.44902	-0.332982
9.4	-0.263473	1.098787	1.149043	-0.349118	0.068437	5.31098	6.32045	-0.266112
9.5	-0.189707	1.085842	1.149115	-0.349687	0.068134	5.33988	6.294	-0.261014
9.6	-0.107707	1.102741	1.149658	-0.350036	0.067961	5.32044	6.21682	-0.293131
9.7	-0.043468	1.118022	1.15071	-0.350281	0.067785	5.38603	6.29079	-0.3336
9.8	0.012685	1.109426	1.151796	-0.350348	0.067815	5.42019	6.32869	-0.439545
9.9	0.005631	1.08288	1.152715	-0.350213	0.06779	5.37027	6.35877	-0.462901
10.0	-0.063522	1.076098	1.153695	-0.349803	0.067809	5.47282	6.58176	-0.402363
10.1	-0.120983	1.059947	1.154117	-0.349794	0.067762	5.49848	6.65285	-0.314157
10.2	-0.141554	1.005755	1.154498	-0.349531	0.067763	5.34916	6.41733	-0.233632
10.3	-0.164539	0.965911	1.155554	-0.349405	0.067806	5.33313	6.48274	-0.142474
10.4	-0.164435	0.927758	1.156704	-0.349564	0.067917	5.35398	6.36776	-0.180782
10.5	-0.117141	0.871766	1.157744	-0.349415	0.068186	5.40486	6.3364	-0.230138
10.6	-0.114772	0.817572	1.158953	-0.349802	0.068392	5.39032	6.35823	-0.270535
10.7	-0.089147	0.790837	1.159923	-0.350082	0.06863	5.38691	6.36369	-0.283521
10.8	-0.078391	0.725235	1.161015	-0.350021	0.069048	5.45268	6.48017	-0.277871
10.9	-0.08973	0.684765	1.161741	-0.350516	0.06921	5.42973	6.46839	-0.253247
11.0	-0.113838	0.639557	1.162661	-0.350896	0.069326	5.42334	6.51828	-0.266004
11.1	-0.141414	0.577236	1.163865	-0.351296	0.069427	5.37263	6.33843	-0.291441
11.2	-0.158943	0.481732	1.165369	-0.351741	0.069512	5.34925	6.31798	-0.337568
11.3	-0.182843	0.406993	1.166911	-0.351285	0.069825	5.27507	6.23791	-0.397842
11.4	-0.15462	0.377914	1.168253	-0.350543	0.069943	5.3376	6.27195	-0.515848
11.5	-0.212567	0.333112	1.169552	-0.350337	0.070033	5.4391	6.39271	-0.378457
11.6	-0.169624	0.277841	1.170814	-0.349423	0.070264	5.40801	6.28779	-0.276487
11.7	-0.156573	0.2406	1.171973	-0.348756	0.070479	5.4264	6.37997	-0.245629
11.8	-0.131129	0.207773	1.172921	-0.348612	0.070514	5.40898	6.33158	-0.241005
11.9	-0.11397	0.150225	1.174452	-0.348409	0.070561	5.41624	6.294	-0.226223
12.0	-0.111543	0.152133	1.176163	-0.348559	0.070542	5.38226	6.2742	-0.241627
12.1	-0.147112	0.146339	1.177881	-0.348816	0.070558	5.38489	6.30342	-0.254585
12.2	-0.144973	0.158949	1.179201	-0.349196	0.07059	5.39015	6.2712	-0.239203
12.3	-0.139019	0.178549	1.180133	-0.350155	0.07075	5.35704	6.29732	-0.22334
12.4	-0.107818	0.152751	1.18082	-0.350798	0.070864	5.40188	6.37108	-0.17911
12.5	-0.027677	0.095	1.181512	-0.351432	0.071159	5.37517	6.22602	-0.162617
12.6	0.031504	0.058285	1.182335	-0.351364	0.071748	5.41441	6.26863	-0.190281
12.7	0.036593	0.058165	1.183188	-0.350965	0.07242	5.38297	6.19273	-0.299716
12.8	0.026165	0.034193	1.184521	-0.35044	0.073134	5.41992	6.2089	-0.335171
12.9	0.020327	0.031687	1.185888	-0.349358	0.07381	5.44935	6.33329	-0.483129
13.0	-0.142354	0.039723	1.187385	-0.348763	0.07436	5.43726	6.37986	-0.45263
13.1	-0.239123	0.029663	1.188724	-0.348265	0.07469	5.4264	6.35203	-0.492336
13.2	-0.309249	-0.010452	1.190112	-0.34776	0.07492	5.43192	6.48338	-0.458242
13.3	-0.30723	-0.039389	1.191495	-0.347513	0.074991	5.47343	6.64578	-0.426074
13.4	-0.289207	-0.078757	1.192802	-0.347955	0.075033	5.40784	6.37965	-0.346458
13.5	-0.174839	-0.110865	1.194237	-0.34819	0.075159	5.45881	6.36027	-0.284183
13.6	-0.084682	-0.150027	1.195524	-0.348744	0.075245	5.60751	6.52813	-0.273427
13.7	-0.003681	-0.216082	1.197159	-0.349025	0.075403	5.49664	6.34678	-0.26721
13.8	0.036864	-0.263691	1.199323	-0.348905	0.075628	5.45968	6.29186	-0.276695
13.9	0.030517	-0.330984	1.201351	-0.34876	0.075889	5.46608	6.29754	-0.297462
14.0	0.069538	-0.415834	1.203543	-0.347799	0.076288	5.47825	6.40298	-0.412918
14.1	-0.004854	-0.498648	1.205959	-0.34738	0.076735	5.44707	6.3516	-0.450053
14.2	-0.092957	-0.544579	1.207928	-0.347701	0.077177	5.46012	6.344	-0.416704
14.3	-0.167436	-0.595688	1.20967	-0.347787	0.077692	5.53114	6.4822	-0.411698
14.4	-0.194558	-0.63947	1.211498	-0.348426	0.078261	5.43104	6.29347	-0.376016
14.5	-0.225614	-0.652247	1.21321	-0.34934	0.0788	5.44777	6.30631	-0.301425
14.6	-0.163704	-0.728714	1.214921	-0.349608	0.079464	5.45627	6.2909	-0.302682
14.7	-0.081017	-0.826683	1.216628	-0.349785	0.080418	5.45706	6.2454	-0.32122
14.8	0.036929	-0.938807	1.218633	-0.349524	0.08135	5.50347	6.30214	-0.38523
14.9	0.061041	-1.029664	1.221104	-0.348779	0.082195	5.54209	6.27752	-0.434368
15.0	0.045792	-1.141339	1.223105	-0.348146	0.082793	5.53806	6.2925	-0.460064
15.1	-0.118844	-1.172501	1.225183	-0.347562	0.083312	5.54708	6.34079	-0.464192
15.2	-0.163482	-1.154177	1.227343	-0.347405	0.083588	5.50548	6.30514	-0.455245
15.3	-0.244386	-1.15026	1.229279	-0.347677	0.083539	5.50978	6.40116	-0.407986
15.4	-0.262086	-1.215435	1.230777	-0.348151	0.083395	5.48596	6.39249	-0.357393
15.5	-0.185928	-1.271532	1.232423	-0.349011	0.083273	5.5512	6.54633	-0.336014
15.6	-0.06671	-1.34416	1.234174	-0.349736	0.083324	5.5653	6.46668	-0.303737
15.7	0.126218	-1.436969	1.235693	-0.350128	0.083564	5.55672	6.27034	-0.317113
15.8	0.275145	-1.472331	1.23728	-0.350723	0.084015	5.5554	6.18449	-0.334034
15.9	0.253988	-1.469067	1.238867	-0.350532	0.084346	5.58798	6.22742	-0.3335
16.0	0.198705	-1.429381	1.240465	-0.350422	0.084827	5.57949	6.24155	-0.378606
16.1	0.132514	-1.462129	1.24148	-0.35043	0.085086	5.58772	6.29882	-0.39149
16.200001	0.025959	-1.469076	1.242945	-0.349947	0.085375	5.59928	6.51432	-0.448414
16.299999	-0.123238	-1.462533	1.244636	-0.349414	0.085733	5.54638	6.47985	-0.494773
16.4	-0.194537	-1.462778	1.246569	-0.348843	0.086016	5.54288	6.42129	-0.501431
16.5	-0.181655	-1.452698	1.248265	-0.348243	0.086321	5.59893	6.4579	-0.467318
16.6	-0.176296	-1.411421	1.250022	-0.347489	0.08667	5.68037	6.56549	-0.439494
16.700001	-0.063219	-1.365608	1.251188	-0.347541	0.086551	5.61933	6.32237	-0.379901
16.799999	0.014131	-1.326084	1.252307	-0.347942	0.086349	5.68353	6.36573	-0.31006
16.9	0.16677	-1.264364	1.253397	-0.348697	0.086142	5.63256	6.27045	-0.30615
17.0	0.220475	-1.186929	1.254615	-0.349059	0.086057	5.65743	6.42739	-0.298135
17.1	0.244057	-1.121231	1.256138	-0.349156	0.086099	5.65708	6.5353	-0.344468
17.200001	0.172065	-1.037135	1.257888	-0.349068	0.086403	5.58632	6.37633	-0.367769
17.299999	0.110788	-0.962234	1.259574	-0.348669	0.086543	5.58054	6.37633	-0.383674
17.4	-0.017442	-0.910682	1.260998	-0.348292	0.086555	5.58019	6.37183	-0.408426
17.5	-0.13423	-0.820221	1.262295	-0.348239	0.086282	5.61749	6.36691	-0.392222
17.6	-0.16525	-0.721913	1.263693	-0.347942	0.085916	5.67232	6.51068	-0.376096
17.700001	-0.169613	-0.618953	1.264978	-0.347678	0.085665	5.68703	6.58926	-0.370404
17.799999	-0.109664	-0.45788	1.2663	-0.347338	0.085511	5.62546	6.58369	-0.421634
17.9	0.043125	-0.329313	1.267633	-0.347493	0.085486	5.70367	6.53006	-0.386823
18.0	0.162319	-0.2349	1.26877	-0.347965	0.085489	5.66899	6.32687	-0.332228
18.1	0.221894	-0.141459	1.269538	-0.348512	0.085174	5.68143	6.34528	-0.263553
18.200001	0.177889	-0.04181	1.270564	-0.349061	0.084794	5.66978	6.44473	-0.247706
18.299999	0.098633	0.057438	1.271607	-0.349238	0.08427	5.60769	6.40438	-0.276135
18.4	0.009614	0.148828	1.272626	-0.348989	0.084003	5.5251	6.42268	-0.306016
18.5	-0.036409	0.315775	1.273908	-0.348427	0.083949	5.48298	6.37012	-0.386445
18.6	-0.09606	0.4933	1.275075	-0.347867	0.083905	5.60304	6.41893	-0.4427
18.700001	-0.040548	0.597041	1.276061	-0.34734	0.084035	5.63965	6.39667	-0.460533
18.799999	-0.026472	0.707411	1.276982	-0.34745	0.084152	5.65471	6.43585	-0.429169
18.9	-0.00872	0.808553	1.277972	-0.347807	0.083968	5.65463	6.40919	-0.381015
19.0	-0.018527	0.884617	1.278639	-0.348684	0.083527	5.6062	6.32408	-0.321845
19.1	-0.123022	0.94847	1.279066	-0.349839	0.082811	5.5681	6.36337	-0.229208
19.200001	-0.116059	1.048575	1.279726	-0.350211	0.081943	5.5181	6.38949	-0.257032
19.299999	-0.146273	1.171177	1.28092	-0.349778	0.081427	5.50347	6.36123	-0.373994
19.4	-0.042398	1.219679	1.282024	-0.349372	0.081124	5.55715	6.36295	-0.396615
19.5	0.08265	1.266393	1.282882	-0.348449	0.081098	5.63343	6.52556	-0.488657
19.6	0.126929	1.263565	1.283859	-0.347779	0.081104	5.74413	6.69813	-0.429394
19.700001	0.057944	1.266458	1.284624	-0.347108	0.080986	5.80254	6.73335	-0.416552
19.799999	0.019438	1.267204	1.285582	-0.346908	0.080977	5.65603	6.48359	-0.44214
19.9	-0.04762	1.297625	1.286394	-0.34727	0.081042	5.61636	6.50179	-0.416921
20.0	-0.13988	1.353326	1.287347	-0.3475	0.081086	5.5787	6.60917	-0.425269
20.1	-0.229125	1.363902	1.288525	-0.348013	0.081116	5.58071	6.64931	-0.449987
20.200001	-0.272736	1.284498	1.289786	-0.348485	0.080957	5.60795	6.53081	-0.468004
20.299999	-0.244515	1.179049	1.291121	-0.348575	0.080511	5.59148	6.54226	-0.481905
20.4	-0.200567	1.04178	1.292169	-0.3485	0.080094	5.57712	6.54344	-0.425777
20.5	-0.103865	0.940826	1.293061	-0.348296	0.0797	5.57414	6.44666	-0.442913
20.6	0.038557	0.879547	1.294038	-0.347871	0.079502	5.6069	6.40298	-0.427333
20.700001	0.145819	0.826683	1.29512	-0.347557	0.079655	5.60445	6.36487	-0.397053
20.799999	0.223758	0.759189	1.296355	-0.34703	0.079995	5.64745	6.45887	-0.462604
20.9	0.160423	0.662484	1.298023	-0.346756	0.080242	5.66155	6.51678	-0.483832
21.0	0.027013	0.481112	1.299791	-0.346605	0.080126	5.67407	6.61334	-0.518332
21.1	-0.161801	0.291588	1.301354	-0.346994	0.07971	5.63965	6.58797	-0.540203
21.200001	-0.3142	0.107911	1.302827	-0.347253	0.079226	5.63895	6.74192	-0.498376
21.299999	-0.367309	-0.044746	1.304205	-0.347567	0.078887	5.6576	6.83409	-0.449554
21.4	-0.258192	-0.144868	1.305506	-0.347797	0.078926	5.52974	6.52652	-0.43166
21.5	-0.110744	-0.235449	1.30674	-0.347863	0.079248	5.62511	6.52064	-0.427073
21.6	0.057284	-0.359232	1.308076	-0.347772	0.079661	5.6647	6.38286	-0.364932
21.700001	0.17832	-0.519706	1.309433	-0.348186	0.079895	5.70568	6.32837	-0.380615
21.799999	0.147739	-0.731903	1.310879	-0.347935	0.080006	5.7549	6.36755	-0.391597
21.9	0.007987	-0.931279	1.312008	-0.348147	0.079715	5.70586	6.50972	-0.407986
22.0	-0.162842	-1.094469	1.313131	-0.348377	0.079306	5.64061	6.6081	-0.394667
22.1	-0.296608	-1.19725	1.314129	-0.347856	0.078855	5.57152	6.48306	-0.427092
22.200001	-0.31638	-1.24601	1.314952	-0.34749	0.078476	5.56836	6.53916	-0.433514
22.299999	-0.215702	-1.274609	1.315665	-0.347015	0.078298	5.63011	6.53562	-0.455159
22.4	-0.109201	-1.342025	1.316443	-0.346871	0.078192	5.6372	6.37686	-0.462883
22.5	0.060874	-1.445732	1.317168	-0.347097	0.077948	5.73844	6.38168	-0.496626
22.6	0.119507	-1.540415	1.317832	-0.347272	0.077529	5.75376	6.34389	-0.496835
22.700001	0.122396	-1.616976	1.318521	-0.347578	0.076678	5.71759	6.3804	-0.490982
22.799999	0.064408	-1.684063	1.319086	-0.347972	0.075817	5.67433	6.3972	-0.483423
22.9	-0.000348	-1.698846	1.319529	-0.347904	0.074925	5.63869	6.47632	-0.486227
23.0	-0.037253	-1.64122	1.320176	-0.348023	0.074163	5.62109	6.49077	-0.489016
23.1	-0.020973	-1.617786	1.320805	-0.347738	0.073745	5.66496	6.45587	-0.44521
23.200001	-0.047296	-1.618822	1.321043	-0.347108	0.073465	5.70017	6.41133	-0.435146
23.299999	0.035165	-1.627494	1.321128	-0.347083	0.073064	5.74422	6.56528	-0.39354
23.4	0.065741	-1.620165	1.321124	-0.346576	0.072834	5.73178	6.51443	-0.391181
23.5	0.069678	-1.608866	1.32092	-0.346135	0.072632	5.73117	6.44441	-0.331845
23.6	0.007999	-1.559741	1.320637	-0.346109	0.072326	5.72083	6.50982	-0.316555
23.700001	-0.065239	-1.454717	1.32029	-0.346265	0.071792	5.66338	6.46904	-0.362449
23.799999	-0.216163	-1.349024	1.319762	-0.347049	0.070921	5.70192	6.47385	-0.456926
23.9	-0.287797	-1.285496	1.31972	-0.347224	0.070213	5.66286	6.49826	-0.498103
24.0	-0.320444	-1.166543	1.319323	-0.347357	0.069353	5.63177	6.51946	-0.566847
24.1	-0.259008	-1.064391	1.31867	-0.346943	0.068472	5.6337	6.54644	-0.59472
24.200001	-0.158606	-0.998256	1.318132	-0.346479	0.067558	5.64499	6.42118	-0.59533
24.299999	-0.027885	-0.945164	1.317346	-0.345782	0.066674	5.66382	6.43906	-0.532095
24.4	0.075501	-0.838479	1.316406	-0.345691	0.065855	5.72915	6.52246	-0.508473
24.5	0.110781	-0.762035	1.31576	-0.346029	0.065192	5.73677	6.46518	-0.461436
24.6	0.09291	-0.663763	1.3147	-0.347036	0.064416	5.71716	6.44581	-0.4652
24.700001	0.010786	-0.542373	1.313398	-0.348272	0.063704	5.64298	6.49216	-0.426055
24.799999	-0.107613	-0.396523	1.312499	-0.349124	0.063038	5.57703	6.508	-0.426841
24.9	-0.226796	-0.257827	1.311226	-0.349958	0.062153	5.53833	6.5049	-0.451898
25.0	-0.3105	-0.13831	1.309837	-0.349679	0.061474	5.55462	6.63946	-0.465271
25.1	-0.305922	-0.036481	1.308418	-0.349257	0.06077	5.54227	6.60125	-0.44664
25.200001	-0.188284	0.05714	1.30683	-0.348761	0.060171	5.61119	6.55104	-0.428246
25.299999	-0.108047	0.150948	1.305175	-0.348356	0.059621	5.64035	6.49494	-0.426807
25.4	0.007496	0.228987	1.303285	-0.34814	0.059026	5.65813	6.56913	-0.404243
25.5	0.048146	0.373256	1.301432	-0.348067	0.058643	5.65419	6.51475	-0.387708
25.6	0.046917	0.498296	1.299238	-0.348059	0.05843	5.6076	6.39067	-0.388745
25.700001	0.00511	0.589624	1.296831	-0.348433	0.057949	5.54568	6.46411	-0.401514
25.799999	-0.061052	0.655205	1.294538	-0.349022	0.057656	5.52221	6.61645	-0.432838
25.9	-0.176892	0.715397	1.292345	-0.349498	0.057399	5.51126	6.57063	-0.477762
26.0	-0.209705	0.734857	1.29035	-0.350332	0.057091	5.49953	6.50404	-0.497856
26.1	-0.257068	0.759219	1.288552	-0.350474	0.056807	5.49112	6.5884	-0.543428
26.200001	-0.255648	0.818366	1.286603	-0.350375	0.056455	5.48569	6.56132	-0.513081
26.299999	-0.195976	0.873514	1.284608	-0.350063	0.05602	5.48666	6.48327	-0.51787
26.4	-0.140726	0.934497	1.282301	-0.349434	0.055431	5.5202	6.48659	-0.477194
26.5	-0.084252	0.976639	1.279917	-0.348699	0.054863	5.55304	6.51764	-0.35312
26.6	-0.037498	0.984491	1.277742	-0.348089	0.054055	5.56469	6.57406	-0.33278
26.700001	0.000506	0.948367	1.275521	-0.347674	0.05356	5.55356	6.55264	-0.320645
26.799999	0.061202	0.895023	1.273185	-0.347205	0.053252	5.50855	6.55661	-0.312919
26.9	0.074519	0.879895	1.271383	-0.346846	0.053275	5.48639	6.54783	-0.380848
27.0	0.067647	0.851455	1.269694	-0.346184	0.053354	5.45084	6.45619	-0.446151
27.1	0.01743	0.809862	1.267869	-0.345657	0.053626	5.42772	6.40834	-0.492173
27.200001	-0.054658	0.816063	1.266645	-0.345104	0.053973	5.46231	6.4822	-0.52757
27.299999	-0.166995	0.866293	1.265248	-0.345007	0.054205	5.51161	6.57363	-0.485213
27.4	-0.240059	0.88986	1.263151	-0.345223	0.054402	5.51267	6.67982	-0.410513
27.5	-0.284399	0.872037	1.260804	-0.345807	0.054548	5.47247	6.57341	-0.360807
27.6	-0.267231	0.834404	1.258135	-0.346684	0.054701	5.47431	6.63518	-0.295522
27.700001	-0.201878	0.772967	1.255832	-0.347372	0.054794	5.46967	6.59311	-0.269495
27.799999	-0.095558	0.716086	1.254402	-0.34763	0.055044	5.42728	6.36905	-0.28618
27.9	-0.008974	0.675579	1.252926	-0.348218	0.055129	5.44278	6.33522	-0.341199
28.0	0.072769	0.628207	1.251504	-0.348891	0.055437	5.51503	6.46069	-0.382852
28.1	0.061923	0.596095	1.249516	-0.3499	0.055416	5.4779	6.39164	-0.384113
28.200001	-0.037839	0.569951	1.246839	-0.351118	0.055324	5.42807	6.34892	-0.337347
28.299999	-0.069445	0.508165	1.2437	-0.352065	0.055238	5.39899	6.46604	-0.11986
28.4	-0.161819	0.453776	1.2399	-0.353451	0.055079	5.31833	6.49922	-0.115415
28.5	-0.124885	0.3455	1.236293	-0.353925	0.055319	5.37517	6.50104	-0.118773
28.6	-0.096468	0.280108	1.23346	-0.353461	0.055807	5.39917	6.44709	-0.284582
28.700001	-0.000825	0.242316	1.231011	-0.353278	0.056311	5.45215	6.42332	-0.448497
28.799999	0.036173	0.177088	1.228515	-0.352636	0.056876	5.49498	6.34774	-0.584367
28.9	0.034278	0.118994	1.226008	-0.352189	0.057452	5.48911	6.35706	-0.673078
29.0	-0.00435	0.0299	1.223539	-0.351836	0.057993	5.42237	6.35599	-0.69927
29.1	-0.033089	-0.049439	1.221132	-0.351141	0.058468	5.3757	6.3592	-0.651572
29.200001	-0.116998	-0.123415	1.219163	-0.349881	0.058877	5.36571	6.45501	-0.643583
29.299999	-0.178688	-0.193137	1.217477	-0.348744	0.059285	5.40346	6.46261	-0.651219
29.4	-0.232926	-0.218379	1.216262	-0.347252	0.059654	5.43017	6.47589	-0.651029
29.5	-0.217256	-0.247984	1.215569	-0.345562	0.059877	5.46511	6.5246	-0.727623
29.6	-0.157862	-0.281881	1.215173	-0.344415	0.060266	5.49533	6.52845	-0.682423
29.700001	-0.046177	-0.328572	1.214707	-0.34324	0.060697	5.46275	6.46283	-0.641233
29.799999	0.030411	-0.419315	1.21451	-0.342555	0.061242	5.47912	6.44666	-0.57277
29.9	0.069326	-0.502773	1.214657	-0.342116	0.061644	5.50058	6.4852	-0.499953
30.0	0.039512	-0.544999	1.214601	-0.34178	0.061883	5.43849	6.30621	-0.44671
30.1	-0.008588	-0.583214	1.214559	-0.342073	0.062191	5.44821	6.42686	-0.395434
30.200001	-0.053905	-0.613908	1.214663	-0.342701	0.062622	5.4201	6.3592	-0.329505
30.299999	-0.103254	-0.639526	1.214733	-0.343682	0.063252	5.39628	6.49644	-0.30238
30.4	-0.095851	-0.666537	1.214489	-0.345246	0.064141	5.43429	6.48509	-0.27161
30.5	-0.054803	-0.718199	1.213865	-0.347485	0.06526	5.47492	6.35759	-0.216105
30.6	-0.074774	-0.747002	1.212745	-0.349957	0.066235	5.49883	6.42985	-0.186724
30.700001	-0.064733	-0.778319	1.210994	-0.353175	0.066911	5.4285	6.23127	-0.077657
30.799999	-0.093936	-0.789684	1.208143	-0.356109	0.067219	5.4314	6.3273	-0.01743
30.9	-0.103429	-0.814968	1.204807	-0.358793	0.067663	5.42097	6.36016	0.011552
31.0	-0.153549	-0.856425	1.201164	-0.361593	0.068054	5.36834	6.3395	0.08106
31.1	-0.213201	-0.872573	1.19715	-0.362772	0.068909	5.36291	6.28233	0.063512
31.200001	-0.09205	-0.884501	1.192831	-0.363781	0.069452	5.41204	6.26788	-0.025932
31.299999	-0.033567	-0.900226	1.188778	-0.363708	0.069963	5.46529	6.32676	-0.087299
31.4	-0.041238	-0.909339	1.184509	-0.362496	0.070253	5.43385	6.24026	-0.262903
31.5	-0.053653	-0.901375	1.180466	-0.360706	0.070384	5.41073	6.27998	-0.415111
31.6	-0.070474	-0.905161	1.177373	-0.35791	0.070763	5.40652	6.27216	-0.61786
31.700001	-0.08148	-0.893276	1.174532	-0.35434	0.071033	5.42378	6.32633	-0.859549
31.799999	-0.038558	-0.912443	1.172433	-0.351171	0.071654	5.40302	6.32569	-0.886752
31.9	-0.011055	-0.897469	1.171132	-0.347258	0.072229	5.44339	6.33029	-0.969667
32.0	0.094587	-0.893627	1.170658	-0.342661	0.072965	5.44514	6.256	-0.950016
32.099998	0.011828	-0.857993	1.170779	-0.339661	0.073273	5.48806	6.35609	-0.950579
32.200001	0.017825	-0.834331	1.171167	-0.33654	0.073775	5.50864	6.48135	-0.842338
32.299999	0.000571	-0.789017	1.171986	-0.334553	0.074283	5.4518	6.31584	-0.652951
32.400002	0.021186	-0.723338	1.173118	-0.333636	0.074821	5.48727	6.33147	-0.509702
32.5	0.020989	-0.696239	1.17418	-0.333849	0.075427	5.48271	6.3395	-0.34186
32.599998	0.030265	-0.693244	1.175014	-0.335475	0.076211	5.44033	6.29432	-0.142519
32.700001	0.047384	-0.680289	1.175639	-0.337657	0.076852	5.44208	6.26082	0.007181
32.799999	0.000184	-0.653383	1.175608	-0.340637	0.077334	5.44663	6.24669	0.07428
32.900002	0.043132	-0.619624	1.174816	-0.344641	0.077881	5.46704	6.36477	0.283892
33.0	-0.055105	-0.54079	1.173342	-0.348279	0.078348	5.44077	6.25418	0.396822
33.099998	-0.089999	-0.45846	1.170711	-0.35255	0.078618	5.44891	6.23138	0.436645
33.200001	-0.140436	-0.376862	1.166795	-0.356879	0.078816	5.40188	6.20782	0.449119
33.299999	-0.170838	-0.322121	1.162025	-0.360796	0.078684	5.3933	6.23063	0.4156
33.400002	-0.178625	-0.255808	1.156269	-0.364501	0.078587	5.36081	6.19155	0.337153
33.5	-0.118427	-0.210793	1.150024	-0.366982	0.078571	5.37079	6.20932	0.194387
33.599998	-0.049994	-0.171614	1.143847	-0.367727	0.078489	5.31658	6.15644	0.025839
33.700001	-0.000835	-0.097253	1.137478	-0.368148	0.078509	5.33559	6.14349	-0.191426
33.799999	0.04196	-0.039379	1.131489	-0.366487	0.078607	5.38402	6.19337	-0.419765
33.900002	0.019607	0.034513	1.125554	-0.363927	0.078517	5.3947	6.17678	-0.6156
34.0	-0.024178	0.113651	1.119919	-0.360363	0.078333	5.51065	6.44581	-0.803545
34.099998	-0.056873	0.200094	1.115242	-0.355775	0.078264	5.46555	6.47225	-0.928618
34.200001	-0.087565	0.332559	1.112174	-0.351087	0.078218	5.3517	6.2681	-1.053154
34.299999	-0.064468	0.429297	1.110275	-0.346123	0.078411	5.39295	6.32055	-1.123283
34.400002	-0.043722	0.519162	1.110046	-0.340774	0.078825	5.3524	6.24936	-1.202676
34.5	0.010609	0.595653	1.111009	-0.336399	0.079295	5.38384	6.2605	-1.174253
34.599998	0.06437	0.6288	1.112875	-0.332176	0.079995	5.41835	6.24636	-1.1138
34.700001	0.099267	0.641591	1.114911	-0.328666	0.080608	5.44112	6.27976	-0.935571
34.799999	0.054953	0.696692	1.117561	-0.326974	0.081268	5.46021	6.32012	-0.699724
34.900002	-0.037655	0.782205	1.12057	-0.32645	0.081798	5.44611	6.26927	-0.421851
35.0	-0.146585	0.867466	1.123116	-0.327929	0.082122	5.43858	6.29122	-0.114139
35.099998	-0.254739	0.948951	1.124851	-0.331496	0.082186	5.35529	6.24797	0.170824
35.200001	-0.286418	1.020114	1.125901	-0.336265	0.08209	5.34592	6.35813	0.431067
35.299999	-0.276245	1.064322	1.126049	-0.34251	0.081795	5.33594	6.27944	0.638587
35.400002	-0.197295	1.095037	1.125021	-0.349149	0.081381	5.29933	6.16254	0.773148
35.5	-0.059725	1.100634	1.122299	-0.355696	0.080983	5.36764	6.33297	0.834087
35.599998	0.04551	1.147202	1.118308	-0.362205	0.080651	5.29574	6.1725	0.818878
35.700001	0.230422	1.155034	1.113185	-0.367428	0.080532	5.28838	6.08546	0.73809
35.799999	0.285564	1.188598	1.106555	-0.37175	0.080545	5.29591	6.06159	0.536718
35.900002	0.247819	1.223047	1.099588	-0.374294	0.080898	5.26684	6.07904	0.29173
36.0	0.133216	1.290497	1.092724	-0.374735	0.08122	5.28978	6.16083	-0.031687
36.099998	-0.033393	1.292258	1.085998	-0.373627	0.081591	5.284	6.15751	-0.367046
36.200001	-0.186386	1.293726	1.080073	-0.370223	0.081878	5.25703	6.20975	-0.728584
36.299999	-0.399534	1.308802	1.074897	-0.366147	0.081808	5.26518	6.24412	-0.931616
36.400002	-0.477567	1.312212	1.071039	-0.361008	0.081592	5.30564	6.33479	-1.148993
36.5	-0.387805	1.308492	1.068977	-0.354449	0.081653	5.34758	6.29807	-1.344055
36.599998	-0.251132	1.334563	1.068507	-0.347887	0.081525	5.34592	6.21446	-1.463188
36.700001	-0.04874	1.293345	1.069494	-0.341182	0.081601	5.41283	6.28223	-1.442632
36.799999	0.072094	1.271064	1.071699	-0.335059	0.081544	5.49007	6.28169	-1.318293
36.900002	0.15132	1.227873	1.074463	-0.330453	0.081377	5.46616	6.18395	-1.112445
37.0	0.139749	1.194371	1.07806	-0.328078	0.081125	5.42579	6.22752	-0.774913
37.099998	0.066775	1.152602	1.082272	-0.327021	0.080777	5.45828	6.31541	-0.416728
37.200001	-0.048728	1.093471	1.086268	-0.328834	0.080722	5.39251	6.31509	-0.051579
37.299999	-0.130882	1.029599	1.08962	-0.332209	0.080758	5.34434	6.33918	0.306834
37.400002	-0.115712	0.913032	1.092335	-0.336476	0.081008	5.33673	6.3137	0.482694
37.5	-0.19601	0.756172	1.093587	-0.342913	0.081323	5.26439	6.10623	0.774043
37.599998	-0.237627	0.664205	1.093451	-0.34829	0.081641	5.27866	6.1225	0.908654
37.700001	-0.153981	0.59675	1.092113	-0.353704	0.081677	5.32385	6.17057	0.881297
37.799999	-0.122693	0.530385	1.089536	-0.359155	0.081488	5.29863	6.11683	0.797438
37.900002	-0.064882	0.42831	1.086025	-0.363173	0.081291	5.27717	6.16318	0.678784
38.0	-0.001689	0.33586	1.081722	-0.367182	0.081111	5.23277	6.09499	0.499572
38.099998	0.040984	0.198216	1.077193	-0.369706	0.081109	5.23855	6.05827	0.168778
38.200001	0.066248	0.064313	1.072606	-0.37035	0.081139	5.27166	6.09906	-0.184761
38.299999	0.024766	-0.035548	1.068145	-0.370291	0.081079	5.22778	6.05303	-0.48914
38.400002	-0.029757	-0.120411	1.06417	-0.367927	0.081053	5.27884	6.10452	-0.800082
38.5	-0.138015	-0.178825	1.061156	-0.36391	0.080919	5.2819	6.13406	-1.077009
38.599998	-0.191624	-0.228211	1.059851	-0.358631	0.080932	5.30143	6.14873	-1.287551
38.700001	-0.215171	-0.299307	1.060161	-0.351682	0.080797	5.32517	6.21189	-1.482157
38.799999	-0.238795	-0.419802	1.061935	-0.344467	0.080848	5.34916	6.28651	-1.529218
38.900002	-0.227917	-0.481108	1.065093	-0.338199	0.080567	5.45986	6.33062	-1.41916
39.0	-0.166388	-0.561626	1.069139	-0.333012	0.080309	5.45889	6.30524	-1.209199
39.099998	-0.024156	-0.653271	1.073522	-0.330367	0.080145	5.47054	6.31017	-0.857384
39.200001	0.085302	-0.657311	1.078064	-0.330228	0.08	5.46949	6.27141	-0.486055
39.299999	0.162294	-0.714938	1.082659	-0.331857	0.080072	5.45644	6.23962	-0.037272
39.400002	0.163832	-0.787002	1.086344	-0.335983	0.080165	5.43534	6.1923	0.298488
39.5	0.134699	-0.88171	1.08931	-0.340868	0.080248	5.36098	6.16929	0.582307
39.599998	-0.012138	-0.943002	1.091231	-0.346405	0.080177	5.31308	6.12047	0.758552
39.700001	-0.148697	-1.031364	1.091815	-0.352658	0.080029	5.27761	6.10687	0.8968
39.799999	-0.221694	-1.036017	1.0913	-0.357899	0.079982	5.23619	6.16757	0.872027
39.900002	-0.220183	-1.001716	1.089911	-0.362426	0.079918	5.19301	6.14862	0.781378
40.0	-0.198739	-0.986279	1.087567	-0.366173	0.079812	5.19152	6.08771	0.621661
40.099998	-0.085364	-1.020931	1.084799	-0.367512	0.080042	5.25545	6.04864	0.322145
40.200001	0.018517	-1.071147	1.081673	-0.368002	0.080125	5.29373	6.08867	-0.027694
40.299999	0.073058	-1.088014	1.078903	-0.366305	0.080246	5.36151	6.13867	-0.408245
40.400002	0.104585	-1.098865	1.077117	-0.362313	0.08009	5.34364	6.00517	-0.822592
40.5	-0.020247	-1.080256	1.076524	-0.357534	0.079843	5.34399	6.19915	-1.14921
40.599998	-0.132705	-1.01609	1.077493	-0.351298	0.079692	5.34347	6.2211	-1.4065
40.700001	-0.173693	-0.97354	1.079844	-0.344854	0.0798	5.39347	6.35823	-1.543951
40.799999	-0.195576	-0.974115	1.083316	-0.339439	0.080018	5.4772	6.47771	-1.554217
40.900002	-0.13377	-0.967494	1.08788	-0.334295	0.080299	5.46196	6.41337	-1.431
41.0	-0.090935	-0.998966	1.093312	-0.331415	0.080498	5.4969	6.4336	-1.114836
41.099998	-0.085578	-1.010445	1.099184	-0.330435	0.080462	5.51249	6.31884	-0.763737
41.200001	-0.064384	-0.997588	1.104904	-0.33107	0.080337	5.51188	6.29272	-0.34961
41.299999	-0.054593	-1.004917	1.11027	-0.334231	0.080086	5.47343	6.31413	0.109245
41.400002	-0.026678	-0.996645	1.114909	-0.338777	0.080179	5.42001	6.28201	0.518948
41.5	0.02624	-0.99259	1.117814	-0.344676	0.080398	5.37824	6.18888	0.853209
41.599998	0.067519	-1.000821	1.118941	-0.351677	0.080645	5.37578	6.31927	1.114606
41.700001	0.103007	-1.023278	1.118636	-0.35858	0.081067	5.39085	6.25343	1.218453
41.799999	0.074739	-1.005266	1.116537	-0.364947	0.081553	5.32289	6.08771	1.216994
41.900002	0.021498	-1.018128	1.113268	-0.370107	0.081877	5.30581	6.05013	1.061143
42.0	0.014718	-1.080346	1.109525	-0.372951	0.082249	5.2883	6.09306	0.745189
42.099998	-0.057607	-1.084949	1.1056	-0.374099	0.082815	5.25545	6.17218	0.235178
42.200001	-0.108584	-1.08738	1.102291	-0.372565	0.08352	5.26088	6.1498	-0.320079
42.299999	-0.138259	-1.081195	1.0998	-0.368571	0.083927	5.3073	6.13578	-0.84961
42.400002	-0.163212	-1.059532	1.098322	-0.362736	0.084262	5.40679	6.27559	-1.301378
42.5	-0.160628	-1.026763	1.09834	-0.355104	0.084426	5.47264	6.34164	-1.674021
42.599998	-0.113764	-0.991275	1.100195	-0.346397	0.084423	5.50023	6.33383	-1.894155
42.700001	-0.051572	-0.968154	1.103999	-0.337899	0.084448	5.51468	6.3471	-1.955346
42.799999	0.0472	-0.958304	1.109946	-0.329675	0.084782	5.60953	6.35149	-1.901754
42.900002	0.089777	-0.954796	1.117515	-0.323965	0.084959	5.60436	6.36145	-1.716615
43.0	0.114408	-0.964893	1.126114	-0.320499	0.085186	5.68939	6.52171	-1.435916
43.099998	0.082265	-0.958477	1.135395	-0.31937	0.085438	5.71278	6.55607	-0.986432
43.200001	0.023611	-0.936633	1.14422	-0.32131	0.085689	5.65901	6.49633	-0.448499
43.299999	-0.021396	-0.930365	1.152321	-0.325521	0.086004	5.6224	6.44398	0.14372
43.400002	-0.094524	-0.926541	1.159135	-0.331996	0.086265	5.55952	6.4412	0.743688
43.5	-0.142852	-0.934859	1.164023	-0.340255	0.086545	5.49182	6.34871	1.216419
43.599998	-0.163364	-0.910094	1.166735	-0.349219	0.086682	5.44506	6.27099	1.519824
43.700001	-0.131849	-0.883904	1.167465	-0.358428	0.086877	5.4194	6.22388	1.637447
43.799999	-0.120862	-0.885644	1.165623	-0.367959	0.08697	5.36545	6.11094	1.551335
43.900002	-0.063121	-0.86451	1.162278	-0.375175	0.087143	5.28961	6.12004	1.289259
44.0	-0.027484	-0.8236	1.158	-0.380624	0.087182	5.32017	6.19016	0.904828
44.099998	0.012934	-0.758302	1.153122	-0.383667	0.087144	5.32429	6.14466	0.377179
44.200001	-0.005093	-0.723354	1.148306	-0.383588	0.087091	5.27682	6.0283	-0.193463
44.299999	-0.049199	-0.706914	1.144262	-0.380654	0.08688	5.30914	6.13696	-0.784512
44.400002	-0.126577	-0.647532	1.141533	-0.374889	0.086685	5.33637	6.13385	-1.34495
44.5	-0.12823	-0.547319	1.140807	-0.366667	0.086391	5.39295	6.20857	-1.837987
44.599998	-0.09007	-0.437469	1.142404	-0.357233	0.085951	5.48245	6.29829	-2.213477
44.700001	-0.006053	-0.300291	1.146783	-0.346582	0.085573	5.58947	6.4396	-2.440897
44.799999	0.080287	-0.172511	1.153599	-0.335999	0.085287	5.60199	6.45362	-2.517045
44.900002	0.214948	-0.099313	1.162621	-0.326816	0.085388	5.60865	6.36038	-2.330557
45.0	0.326826	-0.032552	1.173008	-0.319241	0.085677	5.67897	6.40181	-1.96296
45.099998	0.36561	0.025402	1.184207	-0.314874	0.086138	5.75481	6.45287	-1.475505
45.200001	0.324788	0.051966	1.195672	-0.314195	0.086538	5.79694	6.46743	-0.751221
45.299999	0.172621	0.124844	1.206375	-0.316346	0.086815	5.78266	6.44698	-0.040617
45.400002	-0.039702	0.201503	1.215553	-0.322313	0.08669	5.71742	6.42557	0.642466
45.5	-0.233186	0.306809	1.223377	-0.330279	0.086563	5.62249	6.517	1.181902
45.599998	-0.311958	0.439032	1.229195	-0.340093	0.086473	5.46599	6.49901	1.542759
45.700001	-0.262592	0.520965	1.232684	-0.350703	0.086679	5.36615	6.37804	1.701437
45.799999	-0.122195	0.536489	1.233787	-0.360851	0.086905	5.35704	6.27848	1.666977
45.900002	0.067248	0.510082	1.23256	-0.37046	0.087001	5.37465	6.20258	1.438086
46.0	0.123697	0.538712	1.229665	-0.378262	0.087168	5.37535	6.03376	1.025216
46.099998	0.20078	0.529958	1.225885	-0.382461	0.087027	5.413	6.02433	0.592246
46.200001	0.106466	0.559908	1.22133	-0.384151	0.086513	5.34417	6.05956	0.068352
46.299999	-0.028944	0.612059	1.217358	-0.382795	0.085787	5.33007	6.25996	-0.523391
46.400002	-0.148032	0.644323	1.214747	-0.377637	0.085274	5.37324	6.31509	-1.103628
46.5	-0.226143	0.671851	1.213229	-0.370872	0.084783	5.39076	6.24401	-1.640432
46.599998	-0.21305	0.662146	1.214004	-0.36142	0.084525	5.52852	6.45041	-2.099721
46.700001	-0.126886	0.670371	1.217178	-0.351452	0.084455	5.62888	6.5322	-2.387221
46.799999	-0.002161	0.666453	1.222543	-0.341876	0.08445	5.68834	6.49505	-2.495288
46.900002	0.155663	0.650174	1.230494	-0.332665	0.084602	5.74483	6.51764	-2.418405
47.0	0.216482	0.634191	1.239615	-0.326077	0.084726	5.80526	6.59258	-2.130001
47.099998	0.226688	0.622807	1.249618	-0.32157	0.084971	5.79519	6.60917	-1.656045
47.200001	0.163065	0.598812	1.259664	-0.319561	0.085199	5.87427	6.71804	-1.025731
47.299999	0.024486	0.534571	1.269192	-0.321207	0.085374	6.01369	6.96801	-0.266284
47.400002	-0.128936	0.524989	1.277766	-0.324933	0.085586	5.88863	6.89982	0.409838
47.5	-0.248938	0.486827	1.284917	-0.331013	0.085889	5.77032	6.71708	0.980561
47.599998	-0.289483	0.450131	1.290308	-0.339396	0.085983	5.77084	6.82413	1.327621
47.700001	-0.252671	0.425352	1.29418	-0.348163	0.086259	5.70787	6.78345	1.426872
47.799999	-0.176241	0.374939	1.295872	-0.357437	0.086354	5.56381	6.41669	1.328908
47.900002	-0.114487	0.294208	1.295415	-0.366148	0.08617	5.53561	6.30032	1.161493
48.0	-0.024043	0.206555	1.293563	-0.372039	0.085961	5.48517	6.23951	0.82217
48.099998	-0.070482	0.159384	1.290809	-0.375706	0.085545	5.40924	6.06726	0.43441
48.200001	-0.029454	0.101433	1.287707	-0.377228	0.084845	5.42045	6.21446	-0.025386
48.299999	-0.033427	0.04769	1.285166	-0.374693	0.084225	5.42798	6.2014	-0.593288
48.400002	-0.100333	0.03342	1.283684	-0.370773	0.083704	5.50794	6.31177	-1.116429
48.5	-0.103205	0.035261	1.283852	-0.364424	0.083208	5.57887	6.40277	-1.588063
48.599998	-0.073596	-0.010192	1.285768	-0.35688	0.083152	5.6922	6.46165	-1.905116
48.700001	-0.063757	-0.061086	1.2892	-0.349692	0.08289	5.75683	6.5884	-2.075418
48.799999	-0.033048	-0.127786	1.29465	-0.342171	0.082868	5.76646	6.56977	-2.101735
48.900002	-0.029262	-0.172029	1.30142	-0.335831	0.082916	5.76445	6.58562	-1.951751
49.0	-0.005823	-0.189485	1.308891	-0.331241	0.082898	5.94415	6.86438	-1.610695
49.099998	-0.017306	-0.195591	1.317075	-0.328262	0.082791	6.06729	7.16521	-1.078949
49.200001	-0.041909	-0.249081	1.325194	-0.328117	0.083025	6.08795	7.00259	-0.517438
49.299999	-0.01165	-0.267714	1.332804	-0.330058	0.083182	6.12482	7.07303	0.019067
49.400002	-0.034867	-0.340457	1.339787	-0.334384	0.083502	6.41584	7.33852	0.545297
49.5	-0.085843	-0.427381	1.345266	-0.341074	0.083553	6.11948	6.91941	0.895278
49.599998	-0.140741	-0.529788	1.349236	-0.3481	0.083415	5.73782	6.51186	1.067496
49.700001	-0.251045	-0.595751	1.351262	-0.355816	0.082925	5.69719	6.52246	1.118666
49.799999	-0.2238	-0.659013	1.351382	-0.363478	0.082484	5.61101	6.40812	1.022533
49.900002	-0.194296	-0.717303	1.350155	-0.369255	0.082146	5.75184	6.71901	0.845143
50.0	-0.149706	-0.693444	1.347712	-0.373265	0.081781	5.67503	6.60339	0.547898
50.099998	-0.030738	-0.669693	1.34479	-0.375084	0.0815	5.57905	6.4199	0.149266
50.200001	0.064873	-0.717105	1.342458	-0.372965	0.081228	5.60646	6.32783	-0.276051
50.299999	0.13565	-0.75108	1.340958	-0.370035	0.080895	5.63974	6.33789	-0.892324
50.400002	0.101002	-0.733361	1.340829	-0.363774	0.080589	5.69789	6.45319	-1.408445
50.5	0.079269	-0.747324	1.341993	-0.35605	0.080411	5.7965	6.48905	-1.676951
50.599998	-0.010867	-0.782349	1.344298	-0.348806	0.080424	5.86858	6.70712	-1.903506
50.700001	-0.035169	-0.768214	1.348051	-0.341113	0.080397	5.83792	6.71119	-1.930082
50.799999	-0.11716	-0.725174	1.353091	-0.335003	0.080329	5.90177	6.81621	-1.78078
50.900002	-0.170565	-0.691246	1.359145	-0.330373	0.080307	6.07289	7.00698	-1.464718
51.0	-0.24133	-0.623634	1.365793	-0.326587	0.079907	5.90396	6.6628	-1.048672
51.099998	-0.243126	-0.530716	1.372557	-0.325662	0.079113	5.86096	6.687	-0.589146
51.200001	-0.183022	-0.492771	1.379219	-0.326315	0.078353	5.93662	6.69727	-0.080762
51.299999	-0.080444	-0.515269	1.385279	-0.328457	0.077808	5.92935	6.69802	0.374075
51.400002	0.068375	-0.560229	1.390118	-0.333352	0.077538	6.0009	6.89233	0.64699
51.5	0.193596	-0.612003	1.39374	-0.339089	0.077414	5.98847	6.83837	0.875656
51.599998	0.308432	-0.610739	1.396161	-0.345185	0.077683	5.90308	6.50351	0.841281
51.700001	0.233741	-0.611722	1.397029	-0.352198	0.077464	5.86385	6.4321	0.841836
51.799999	0.020596	-0.512828	1.396439	-0.358091	0.076968	5.80333	6.57074	0.702406
51.900002	-0.215413	-0.374206	1.394198	-0.36367	0.076116	5.69745	6.4776	0.551479
52.0	-0.472187	-0.266426	1.391117	-0.368405	0.075123	5.60672	6.49997	0.294183
52.099998	-0.512705	-0.230098	1.387163	-0.370403	0.074526	5.53211	6.57031	0.07649
52.200001	-0.303573	-0.217162	1.382675	-0.371046	0.074175	5.48061	6.5353	-0.309055
52.299999	-0.175285	-0.200695	1.37866	-0.370171	0.073918	5.63317	6.51036	-0.513083
52.400002	-0.014026	-0.150137	1.37531	-0.367099	0.073524	5.78144	6.43681	-0.821074
52.5	0.092707	-0.041496	1.372348	-0.363364	0.072603	5.88136	6.52567	-1.117632
52.599998	0.052829	0.0812	1.370629	-0.357515	0.071541	5.8571	6.47535	-1.308053
52.700001	-0.032821	0.212244	1.370194	-0.3513	0.070427	5.79913	6.58497	-1.452902
52.799999	-0.066478	0.311215	1.370811	-0.344763	0.069712	5.74255	6.72425	-1.565309
52.900002	-0.052396	0.367593	1.37283	-0.337915	0.069319	5.73993	6.81771	-1.517948
53.0	-0.061176	0.396632	1.375865	-0.332928	0.069327	5.81445	6.94949	-1.411532
53.099998	-0.016303	0.413974	1.380096	-0.328868	0.069534	5.86691	6.78045	-1.232837
53.200001	0.001268	0.483575	1.385188	-0.325528	0.069711	5.86998	6.69524	-1.101015
53.299999	-0.010384	0.532907	1.390252	-0.325716	0.069786	5.94065	6.71376	-0.814221
53.400002	-0.139669	0.606761	1.395462	-0.327223	0.069715	5.94302	6.76268	-0.433957
53.5	-0.163928	0.691761	1.400238	-0.329542	0.069662	5.85343	6.82295	-0.228196
53.599998	-0.292513	0.728298	1.40363	-0.334731	0.069202	5.75236	6.75626	0.190905
53.700001	-0.296677	0.700443	1.405982	-0.340208	0.068997	5.73528	6.73774	0.577817
53.799999	-0.218991	0.709705	1.406468	-0.346822	0.068636	5.7133	6.79876	0.681355
53.900002	-0.141568	0.713691	1.405125	-0.353875	0.068344	5.75	6.7705	0.8529
54.0	-0.059162	0.682345	1.402154	-0.3606	0.068068	5.77286	6.70016	0.90322
54.099998	0.026033	0.67198	1.397212	-0.368209	0.067569	5.70901	6.58883	0.916543
54.200001	0.073136	0.677503	1.390827	-0.373849	0.066899	5.63221	6.5246	0.819896
54.299999	0.086233	0.677722	1.383359	-0.377515	0.066456	5.62135	6.53091	0.563786
54.400002	0.092778	0.647071	1.375373	-0.379459	0.065992	5.59219	6.517	0.210491
54.5	0.018424	0.583599	1.36749	-0.378495	0.065695	5.57835	6.53059	-0.16811
54.599998	-0.093767	0.566916	1.360453	-0.374493	0.065486	5.566	6.5155	-0.679022
54.700001	-0.106061	0.511258	1.355167	-0.369156	0.065258	5.63116	6.5686	-1.155222
54.799999	-0.136007	0.516557	1.352031	-0.360234	0.065061	5.68283	6.70798	-1.722958
54.900002	-0.242913	0.528948	1.35118	-0.350989	0.064769	5.73949	6.84865	-1.97811
55.0	-0.249751	0.543043	1.35204	-0.341744	0.064068	5.7359	6.75594	-2.121359
55.099998	-0.229683	0.552638	1.354483	-0.332273	0.063706	5.79957	6.81236	-2.091265
55.200001	-0.137946	0.521258	1.357639	-0.325492	0.063215	5.82584	6.82981	-1.789233
55.299999	0.037056	0.49233	1.36157	-0.320286	0.062925	5.89135	6.91234	-1.391851
55.400002	0.132175	0.437878	1.365846	-0.31816	0.062615	5.92498	6.82124	-0.84364
55.5	0.108673	0.388512	1.369775	-0.319018	0.062327	5.94249	6.83034	-0.23303
55.599998	0.156495	0.350198	1.373337	-0.322147	0.062346	5.95449	6.89179	0.289249
55.700001	0.10639	0.334163	1.375969	-0.3277	0.062411	5.855	6.85946	0.669129
55.799999	-0.019028	0.320094	1.377078	-0.335021	0.062437	5.78433	6.80187	0.937163
55.900002	-0.151309	0.27942	1.376431	-0.342781	0.062503	5.68125	6.79801	1.063735
56.0	-0.237393	0.220792	1.373389	-0.351294	0.062293	5.64797	6.81931	1.07584
56.099998	-0.246866	0.158411	1.368547	-0.359003	0.062055	5.56547	6.73763	0.986367
56.200001	-0.177778	0.105707	1.362437	-0.365143	0.061837	5.54516	6.73142	0.789558
56.299999	-0.083279	0.068518	1.355278	-0.370298	0.061519	5.49226	6.50351	0.528068
56.400002	0.030861	0.040423	1.347898	-0.372968	0.061609	5.46862	6.45383	0.197375
56.5	0.115633	0.018638	1.340048	-0.373705	0.061553	5.57143	6.44088	-0.236922
56.599998	0.177738	0.008437	1.332022	-0.373388	0.061407	5.57441	6.31327	-0.577803
56.700001	0.116653	0.020016	1.324614	-0.3709	0.061154	5.63431	6.46797	-0.915321
56.799999	-0.046717	0.032386	1.31777	-0.367529	0.060674	5.63387	6.58465	-1.124925
56.900002	-0.2482	0.054104	1.311635	-0.363231	0.060106	5.61732	6.7128	-1.174353
57.0	-0.343313	0.053588	1.306408	-0.357388	0.059619	5.52344	6.60371	-1.265383
57.099998	-0.326781	0.002283	1.302345	-0.351248	0.059322	5.54638	6.65702	-1.212433
57.200001	-0.263506	-0.02921	1.299693	-0.344564	0.059146	5.60961	6.66933	-1.168992
57.299999	-0.184317	-0.064033	1.298371	-0.337351	0.059207	5.72767	6.81386	-1.080523
57.400002	-0.045585	-0.119829	1.298685	-0.331625	0.059075	5.781	6.73367	-0.991503
57.5	0.028701	-0.091435	1.300071	-0.32655	0.058838	5.75893	6.60703	-0.89769
57.599998	0.102381	-0.106773	1.302371	-0.323325	0.058683	5.80526	6.77885	-0.865514
57.700001	0.117374	-0.148007	1.305064	-0.322627	0.058796	5.72837	6.66409	-0.704282
57.799999	0.118716	-0.167328	1.307889	-0.323515	0.059052	5.66811	6.60435	-0.498808
57.900002	0.024271	-0.207648	1.309786	-0.326407	0.059598	5.64053	6.63775	-0.343437
58.0	0.036198	-0.269695	1.310988	-0.330982	0.060126	5.57414	6.53969	-0.013629
58.099998	-0.121452	-0.290933	1.311126	-0.335861	0.060633	5.58264	6.48242	0.254872
58.200001	-0.196148	-0.299962	1.3097	-0.342301	0.061076	5.5836	6.57898	0.515381
58.299999	-0.250861	-0.272314	1.306922	-0.348584	0.061369	5.53631	6.48295	0.663538
58.400002	-0.198395	-0.311054	1.302809	-0.355241	0.061578	5.54227	6.47899	0.757322
58.5	-0.08901	-0.370048	1.297325	-0.362292	0.061898	5.49725	6.45961	0.769421
58.599998	-0.050768	-0.437046	1.291031	-0.36732	0.062119	5.43096	6.29657	0.691734
58.700001	-0.001757	-0.497094	1.28385	-0.370968	0.062164	5.47037	6.41958	0.437447
58.799999	0.014427	-0.552906	1.276396	-0.372503	0.062118	5.4617	6.2925	0.112204
58.900002	-0.038929	-0.554286	1.269374	-0.371569	0.061863	5.52834	6.49162	-0.244056
59.0	-0.119752	-0.53059	1.263039	-0.369186	0.061569	5.57747	6.68432	-0.628495
59.099998	-0.117249	-0.54625	1.257716	-0.364875	0.061394	5.50978	6.47385	-0.990765
59.200001	-0.063119	-0.593163	1.254068	-0.359099	0.061567	5.51871	6.49858	-1.298546
59.299999	0.030163	-0.630897	1.251353	-0.35356	0.062153	5.63037	6.70327	-1.486447
59.400002	0.121454	-0.725654	1.249891	-0.347612	0.063005	5.6647	6.67565	-1.516017
59.5	0.22443	-0.808755	1.249268	-0.342631	0.064226	5.63212	6.40405	-1.465824
59.599998	0.112313	-0.854514	1.249255	-0.339747	0.065125	5.65104	6.45373	-1.162647
59.700001	-0.021277	-0.87933	1.249748	-0.337443	0.065881	5.64053	6.44795	-0.8015
59.799999	-0.233344	-0.882326	1.250511	-0.336891	0.066587	5.58369	6.46069	-0.416443
59.900002	-0.383009	-0.903832	1.251106	-0.337164	0.066938	5.50102	6.46465	-0.108243
60.0	-0.364143	-0.944309	1.251527	-0.337283	0.067277	5.45951	6.41583	0.052613
60.099998	-0.293068	-1.02716	1.251822	-0.338291	0.067675	5.46371	6.42525	0.145943
60.200001	-0.086535	-1.13656	1.252077	-0.339183	0.068235	5.51179	6.40598	0.147732
60.299999	0.138406	-1.227534	1.252537	-0.339431	0.069025	5.55076	6.30364	0.02324
60.400002	0.273311	-1.279493	1.253518	-0.339573	0.070089	5.652	6.31895	-0.204615
60.5	0.327733	-1.351237	1.255375	-0.338811	0.070985	5.65121	6.26745	-0.458681
60.599998	0.278593	-1.42116	1.25746	-0.338174	0.071763	5.64105	6.39121	-0.743904
60.700001	0.130037	-1.430822	1.25992	-0.337641	0.072736	5.64753	6.47963	-0.964319
60.799999	-0.017964	-1.47009	1.26279	-0.33764	0.073521	5.6182	6.55703	-1.033266
60.900002	-0.188245	-1.482177	1.265011	-0.339409	0.074445	5.6146	6.64782	-0.950712
61.0	-0.284155	-1.506872	1.266061	-0.342686	0.07511	5.59867	6.47803	-0.657984
61.099998	-0.297983	-1.527762	1.266096	-0.3472	0.075646	5.63238	6.48541	-0.181009
61.200001	-0.251645	-1.493323	1.264253	-0.35385	0.076023	5.61233	6.42643	0.313892
61.299999	-0.120104	-1.491654	1.260768	-0.360785	0.076305	5.54524	6.37804	0.868579
61.400002	0.075357	-1.527056	1.255658	-0.368689	0.076594	5.53158	6.31499	1.222279
61.5	0.185288	-1.526252	1.248257	-0.376541	0.076855	5.50443	6.17464	1.43554
61.599998	0.239256	-1.542994	1.239253	-0.382262	0.077414	5.48245	6.09842	1.375505
61.700001	0.241711	-1.551831	1.22944	-0.385094	0.078065	5.44208	6.10163	1.008399
61.799999	0.119851	-1.546387	1.219969	-0.38448	0.078568	5.36203	6.09039	0.465701
61.900002	-0.133315	-1.5108	1.212191	-0.378518	0.079172	5.34145	6.14937	-0.361008
62.0	-0.272224	-1.518687	1.207433	-0.368728	0.07959	5.38235	6.31424	-1.291188
62.099998	-0.316573	-1.495917	1.206712	-0.354685	0.080318	5.43157	6.33715	-2.310327
62.200001	-0.323699	-1.423615	1.210474	-0.33833	0.081355	5.55707	6.49676	-3.223797
62.299999	-0.274445	-1.369674	1.21905	-0.321078	0.082594	5.72171	6.54408	-3.861885
62.400002	-0.16129	-1.302087	1.231824	-0.305397	0.083753	5.91788	6.71986	-4.182067
62.5	0.030649	-1.229681	1.247828	-0.292982	0.0849	6.08892	6.77457	-3.852812
62.599998	0.058738	-1.115953	1.264941	-0.286553	0.085488	6.24585	6.87231	-3.194542
62.700001	0.053206	-1.017614	1.281467	-0.286713	0.085738	6.2667	6.82274	-1.807704
62.799999	-0.006105	-0.947185	1.295027	-0.294283	0.085658	6.29174	6.91192	0.08236
62.900002	-0.075654	-0.907752	1.303723	-0.309763	0.085265	6.18972	6.94285	2.270218
63.0	-0.128427	-0.916603	1.306995	-0.331172	0.085339	6.07561	6.76986	4.216713
63.099998	-0.129747	-0.854223	1.303963	-0.356266	0.08515	5.96167	6.81589	5.597963
63.200001	-0.02532	-0.844402	1.297238	-0.38044	0.085778	5.65139	6.56067	5.792821
63.299999	-0.10028	-0.833068	1.287422	-0.40161	0.086253	5.40363	6.13	4.807993
63.400002	0.028966	-0.720009	1.275241	-0.415418	0.086653	4.97696	5.68305	2.845569
63.5	0.015808	-0.741173	1.262513	-0.420164	0.086962	4.57069	5.47162	0.493545
63.599998	-0.000204	-0.753079	1.249487	-0.415114	0.08741	4.36288	5.37859	-1.741026
63.700001	-0.096775	-0.813938	1.238856	-0.401442	0.087675	4.3789	5.15559	-3.353112
63.799999	-0.173731	-0.842191	1.233706	-0.37994	0.087998	5.88933	6.58786	-4.487041
63.900002	-0.261716	-0.819699	1.23594	-0.354591	0.088287	5.58133	7.12153	-5.059349
64.0	-0.225065	-0.79805	1.245526	-0.329025	0.088437	5.72942	6.55575	-5.189249
64.099998	-0.393801	-0.694043	1.262643	-0.307364	0.088334	6.21319	7.17816	-5.341991
64.199997	-0.15394	-0.581298	1.282474	-0.290832	0.089427	6.22308	6.86428	-4.279675
64.300003	-0.0589	-0.518536	1.303255	-0.283968	0.089766	6.84733	7.02689	-2.985411
64.400002	-0.003483	-0.484256	1.321146	-0.287146	0.089775	7.25736	7.84821	-0.942667
64.5	-0.072497	-0.438409	1.333986	-0.299937	0.089501	6.70694	7.71696	1.544613
64.599998	-0.115208	-0.393809	1.340654	-0.319568	0.088903	6.48809	6.84426	3.934497
64.699997	-0.162853	-0.366971	1.341454	-0.342985	0.088351	6.352	7.02122	5.664777
64.800003	-0.25726	-0.273049	1.337872	-0.366771	0.087794	5.96412	6.75444	6.15471
64.900002	-0.227657	-0.222204	1.332885	-0.385561	0.087689	5.50837	6.23759	5.261664
65.0	-0.141455	-0.186621	1.327189	-0.397409	0.087789	5.1635	5.98965	3.115273
65.099998	-0.008814	-0.253027	1.321383	-0.401026	0.087975	4.64189	5.57492	0.363085
65.199997	0.021966	-0.334793	1.315388	-0.39635	0.088158	4.69313	5.43158	-2.10083
65.300003	0.024683	-0.388813	1.310995	-0.383127	0.088559	4.46429	5.58231	-3.771195
65.400002	-0.081427	-0.389224	1.310132	-0.3649	0.088787	5.82645	5.96535	-4.564285
65.5	-0.214094	-0.369643	1.313945	-0.344727	0.088972	6.27729	7.68784	-4.613669
65.599998	-0.290514	-0.271736	1.322361	-0.326666	0.088785	5.64604	6.75305	-4.209102
65.699997	-0.37494	-0.169091	1.33482	-0.312865	0.08919	6.2561	6.90153	-3.489413
65.800003	-0.412407	-0.103692	1.349093	-0.305444	0.089234	6.09172	6.84383	-2.380803
65.900002	-0.405136	-0.045211	1.362684	-0.305527	0.088949	6.98439	7.29752	-0.93119
66.0	-0.434085	0.003693	1.373622	-0.312725	0.088332	6.67384	7.7904	0.790933
66.099998	-0.417674	0.066699	1.380436	-0.326104	0.087498	6.28474	6.96309	2.452869
66.199997	-0.40562	0.13374	1.383083	-0.342428	0.086572	6.28071	6.83366	3.736453
66.300003	-0.210258	0.244879	1.382039	-0.360055	0.08556	5.9417	6.74502	4.194408
66.400002	-0.000334	0.317377	1.378408	-0.375456	0.085325	5.55129	6.35567	3.823145
66.5	0.038293	0.323945	1.373386	-0.386156	0.08508	5.49147	6.13085	2.470799
66.599998	0.088425	0.249596	1.367874	-0.390604	0.084873	5.22489	6.0299	0.79215
66.699997	0.045386	0.152066	1.361953	-0.388857	0.084619	5.0874	5.83646	-0.956885
66.800003	-0.062288	0.040058	1.35685	-0.380744	0.084376	4.89525	5.76013	-2.164163
66.900002	-0.066473	-0.007106	1.353577	-0.36836	0.084091	5.74982	6.12261	-2.812743
67.0	-0.172925	0.029859	1.353804	-0.352861	0.0837	5.87164	7.31626	-3.145801
67.099998	-0.173435	0.106443	1.358436	-0.337617	0.083375	5.55794	6.77928	-3.198733
67.199997	-0.116025	0.184972	1.366794	-0.324236	0.083118	5.99801	6.69288	-3.065681
67.300003	-0.144023	0.280106	1.377506	-0.314323	0.082846	6.29823	6.86021	-2.648452
67.400002	-0.101333	0.377758	1.388663	-0.30979	0.082255	6.629	7.20567	-1.911608
67.5	-0.10293	0.432022	1.398494	-0.311101	0.081382	6.41444	7.35458	-0.730155
67.599998	-0.170125	0.479043	1.405457	-0.317043	0.080272	6.24463	6.97979	0.583368
67.699997	-0.194344	0.527325	1.409199	-0.32752	0.078905	6.18035	6.90763	1.895801
67.800003	-0.290702	0.599661	1.410175	-0.340494	0.077519	5.97524	6.83023	2.762371
67.900002	-0.277882	0.675876	1.409223	-0.352769	0.076315	5.77434	6.6006	3.00493
68.0	-0.196284	0.726472	1.407124	-0.363541	0.075192	5.73905	6.57502	2.533271
68.099998	-0.136603	0.742937	1.404138	-0.370848	0.074299	5.52878	6.47664	1.552505
68.199997	0.086734	0.699096	1.400252	-0.374534	0.073781	5.44208	6.24101	0.262583
68.300003	0.095276	0.618525	1.395642	-0.375066	0.073038	5.2847	6.18534	-0.585433
68.400002	0.06324	0.60187	1.39068	-0.371956	0.072349	5.58886	6.12058	-1.195202
68.5	-0.061584	0.619819	1.386078	-0.366531	0.071518	5.77592	6.84244	-1.5367
68.599998	-0.10661	0.679016	1.382465	-0.360366	0.070404	5.50505	6.73303	-1.478081
68.699997	-0.245313	0.766563	1.379719	-0.355246	0.069077	5.74159	6.63026	-1.32723
68.800003	-0.278009	0.85704	1.377508	-0.351578	0.067869	5.93557	6.92348	-1.039854
68.900002	-0.271114	0.919749	1.375055	-0.349163	0.066312	5.98488	6.92187	-0.680067
69.0	-0.173454	0.965419	1.372355	-0.347857	0.064919	5.87444	7.09401	-0.306035
69.099998	-0.018606	0.983831	1.369691	-0.347033	0.063672	5.76944	6.82499	-0.10444
69.199997	0.191807	0.944432	1.367773	-0.345557	0.062471	5.69588	6.53552	-0.07439
69.300003	0.283031	0.923949	1.366935	-0.342784	0.061559	5.73502	6.62662	-0.187174
69.400002	0.25329	0.961431	1.367493	-0.339321	0.060643	5.60226	6.50854	-0.537848
69.5	0.219695	0.951532	1.370191	-0.334124	0.059933	5.74877	6.57298	-0.851625
69.599998	0.069366	0.940012	1.374516	-0.329166	0.05911	5.82102	6.70359	-1.162322
69.699997	-0.07108	0.903222	1.379884	-0.325126	0.058533	5.77872	6.86128	-1.367925
69.800003	-0.261584	0.849604	1.385079	-0.323927	0.057784	5.78223	6.9542	-1.27902
69.900002	-0.331102	0.815784	1.388713	-0.326471	0.057148	5.82899	6.97936	-0.818366
70.0	-0.397803	0.816786	1.389235	-0.334005	0.056171	5.91447	7.02389	0.118832
70.099998	-0.401979	0.825815	1.385738	-0.345776	0.054926	5.86814	6.95624	1.2607
70.199997	-0.351168	0.856432	1.378168	-0.360687	0.053433	5.73397	6.72703	2.354717
70.300003	-0.347334	0.861629	1.367295	-0.376213	0.052161	5.58518	6.58112	2.951556
70.400002	-0.245652	0.885054	1.354517	-0.388629	0.050876	5.42456	6.44056	2.87006
70.5	-0.079167	0.854791	1.341535	-0.396092	0.049668	5.23277	6.3182	2.017877
70.599998	0.103813	0.778579	1.329344	-0.39661	0.048645	5.11673	6.10741	0.765175
70.699997	0.107151	0.708667	1.319276	-0.390571	0.047628	5.0458	6.07294	-0.703326
70.800003	0.047076	0.660225	1.312622	-0.377927	0.046889	5.39155	6.0936	-2.066036
70.900002	-0.028638	0.665682	1.309944	-0.360669	0.046015	5.82505	6.99734	-3.154144
71.0	-0.116405	0.658922	1.311557	-0.34211	0.045509	5.54831	6.97968	-3.628744
71.099998	-0.126344	0.681315	1.316761	-0.324916	0.045125	5.83889	6.93001	-3.674542
71.199997	-0.128807	0.668738	1.324019	-0.312663	0.044951	5.88285	7.08802	-3.138799
71.300003	-0.146748	0.645167	1.331517	-0.306871	0.044624	6.06396	7.16895	-2.128162
71.400002	-0.162045	0.621087	1.337248	-0.308114	0.043985	6.32003	7.37535	-0.640929
71.5	-0.210995	0.594247	1.34014	-0.315992	0.043203	6.12596	7.48176	0.963688
71.599998	-0.237601	0.577848	1.339781	-0.328482	0.042169	5.78529	6.91449	2.287439
71.699997	-0.284206	0.619196	1.337075	-0.342363	0.040913	5.72705	6.82595	2.993092
71.800003	-0.181524	0.632022	1.333302	-0.354904	0.039949	5.57178	6.77414	2.84994
71.900002	-0.036757	0.616954	1.329605	-0.364182	0.03915	5.23724	6.41797	2.006129
72.0	0.081149	0.520041	1.326228	-0.368542	0.03849	5.13784	6.18631	0.636609
72.099998	0.157173	0.417456	1.322637	-0.368756	0.038117	5.11376	6.15548	-0.642878
72.199997	0.173403	0.3465	1.31883	-0.365334	0.03762	5.16604	6.05388	-1.481756
72.300003	0.119239	0.305364	1.314972	-0.360093	0.037054	5.86928	6.63379	-1.780048
72.400002	-0.02061	0.286527	1.310597	-0.35579	0.036526	5.58334	7.25802	-1.422944
72.5	-0.166848	0.31513	1.305452	-0.354862	0.036103	5.41239	6.6567	-0.884745
72.599998	-0.146881	0.301486	1.298823	-0.356707	0.035919	5.57029	6.79202	-0.089286
72.699997	-0.141375	0.27503	1.290148	-0.361922	0.035795	5.7274	6.83323	0.790554
72.800003	-0.143902	0.237706	1.280216	-0.367882	0.035746	5.71304	7.00462	1.309716
72.900002	-0.164404	0.187958	1.269953	-0.372527	0.035575	5.38647	6.47824	1.307491
73.0	-0.112002	0.127894	1.260735	-0.373261	0.035309	5.21228	6.19509	0.638329
73.099998	-0.085039	0.127792	1.254706	-0.367817	0.035236	5.21534	6.25279	-0.462448
73.199997	-0.047188	0.112326	1.253008	-0.356744	0.035331	5.11349	6.17946	-1.64931
73.300003	-0.018988	0.082915	1.25676	-0.340778	0.035593	5.45452	6.46807	-2.782588
73.400002	0.026648	0.025545	1.266758	-0.322482	0.036131	5.91648	7.30801	-3.655297
73.5	0.022148	-0.006525	1.281368	-0.305969	0.036407	5.66041	6.96394	-4.125355
73.599998	0.004863	-0.057745	1.298489	-0.294185	0.036765	5.90107	6.98568	-3.915409
73.699997	-0.042038	-0.099836	1.315119	-0.289987	0.036967	6.12614	7.28982	-2.705064
73.800003	-0.15191	-0.117503	1.327703	-0.297042	0.036473	6.35664	7.5522	-0.514905
73.900002	-0.226923	-0.104204	1.333787	-0.314299	0.035906	6.22641	7.61408	2.401732
74.0	-0.317013	-0.059065	1.33203	-0.340036	0.035177	5.96184	7.35298	5.179387
74.099998	-0.277007	-0.022632	1.322888	-0.369652	0.034536	5.81156	7.0012	7.094424
74.199997	-0.038047	-0.062605	1.30935	-0.396868	0.034594	5.63282	6.82274	7.645814
74.300003	0.111989	-0.09668	1.294814	-0.417764	0.034842	5.13101	6.12068	6.16647
74.400002	0.269507	-0.158998	1.281378	-0.427537	0.035479	4.57831	5.61036	2.99039
74.5	0.149122	-0.300738	1.26958	-0.426626	0.036132	4.14525	4.89117	-0.705927
74.599998	0.070395	-0.38214	1.260293	-0.413071	0.03724	4.22678	4.99437	-3.867721
74.699997	-0.021918	-0.391086	1.255386	-0.38934	0.038145	4.04147	4.82223	-6.129289
74.800003	-0.093559	-0.370483	1.257017	-0.358684	0.039272	6.37687	6.74266	-7.296601
74.900002	-0.273503	-0.368795	1.265619	-0.327532	0.040289	6.36321	8.52736	-7.163038
75.0	-0.340436	-0.413136	1.280714	-0.300888	0.041321	5.95606	7.31347	-5.91904
75.099998	-0.336352	-0.457891	1.299824	-0.283265	0.042296	6.64984	8.11873	-4.201953
75.199997	-0.265448	-0.480495	1.320273	-0.275922	0.043078	5.97612	7.21552	-2.054778
75.300003	-0.153327	-0.49308	1.338968	-0.279729	0.043487	6.72612	7.45596	0.347225
75.400002	-0.073656	-0.487411	1.353886	-0.292294	0.043984	7.66442	9.20929	2.654651
75.5	0.012151	-0.490332	1.363807	-0.312372	0.044114	6.70686	7.83012	4.489247
75.599998	-0.000186	-0.50076	1.369288	-0.335951	0.044439	6.31329	7.19957	5.375995
75.699997	0.001668	-0.578715	1.371488	-0.358898	0.044985	5.87812	6.88408	5.346016
75.800003	0.012824	-0.66104	1.371184	-0.377397	0.045568	5.34347	6.24026	4.145467
75.900002	-0.047079	-0.777484	1.369059	-0.390172	0.046503	5.00227	5.86836	2.175281
76.0	-0.071037	-0.890665	1.363941	-0.39648	0.047177	4.61457	5.60051	-0.023439
76.099998	-0.13747	-1.03847	1.356164	-0.396854	0.048209	4.66545	5.63102	-1.620031
76.199997	-0.179062	-1.160842	1.346015	-0.392566	0.049396	4.49704	5.56882	-2.17218
76.300003	-0.118846	-1.247041	1.334889	-0.385386	0.050715	5.38008	5.96267	-1.966554
76.400002	-0.114352	-1.263038	1.324782	-0.376494	0.051918	5.86814	7.18576	-1.507965
76.5	-0.070954	-1.307718	1.317415	-0.366884	0.053412	5.1163	6.67426	-1.215628
76.599998	-0.10619	-1.354877	1.313727	-0.356897	0.054729	5.70201	6.20472	-1.188468
76.699997	-0.120301	-1.405093	1.314144	-0.346768	0.055983	6.01168	6.77499	-1.517824
76.800003	-0.090101	-1.451599	1.318224	-0.336093	0.057122	5.97463	7.02389	-1.917733
76.900002	-0.146933	-1.461936	1.325361	-0.326121	0.058205	5.75403	6.81931	-2.323981
77.0	-0.175088	-1.430767	1.334602	-0.316509	0.059202	5.77032	6.67961	-2.607111
77.099998	-0.166431	-1.428204	1.345097	-0.30959	0.05995	6.02122	7.05558	-2.37597
77.199997	-0.082934	-1.435103	1.355998	-0.305863	0.060511	5.93925	6.94018	-1.845726
77.300003	-0.013297	-1.442271	1.365946	-0.306568	0.061155	5.88075	6.87637	-0.915115
77.400002	0.095351	-1.470815	1.373628	-0.312255	0.061763	6.02061	7.00141	0.316392
77.5	0.162312	-1.515786	1.377876	-0.32328	0.062396	6.07342	6.82328	1.670369
77.599998	0.123671	-1.554554	1.377832	-0.339493	0.062915	6.02875	6.71001	2.844091
77.699997	0.099953	-1.585789	1.373942	-0.357506	0.063473	5.99188	6.75027	3.559628
77.800003	0.016978	-1.637747	1.367367	-0.375093	0.064202	5.78731	6.56635	3.458126
77.900002	-0.065908	-1.654034	1.359367	-0.388739	0.065204	5.45276	6.23823	2.604212
78.0	-0.084042	-1.63225	1.351125	-0.396388	0.066415	5.08249	5.98804	1.218811
78.099998	-0.197938	-1.592691	1.343237	-0.398178	0.067741	4.93598	5.84834	-0.260657
78.199997	-0.291697	-1.529122	1.336743	-0.392251	0.069118	4.75075	5.73176	-1.644521
78.300003	-0.394064	-1.467982	1.332636	-0.380293	0.070099	5.55374	6.45383	-2.642526
78.400002	-0.466713	-1.374999	1.331639	-0.365825	0.070475	5.64167	6.86353	-3.179146
78.5	-0.502666	-1.269153	1.333443	-0.35132	0.0707	5.5893	6.51443	-3.172786
78.599998	-0.422239	-1.161693	1.33727	-0.339503	0.070611	5.97454	6.81889	-2.785976
78.699997	-0.261507	-1.021027	1.34143	-0.332272	0.070536	6.01851	6.725	-2.014535
78.800003	-0.0193	-0.891037	1.3449	-0.329681	0.070641	6.34499	7.17099	-0.901634
78.900002	0.172716	-0.737267	1.346913	-0.331115	0.07097	6.25523	7.18811	0.212701
79.0	0.288938	-0.620831	1.348097	-0.33506	0.071381	5.96342	6.66055	1.049124
79.099998	0.242121	-0.526473	1.349591	-0.338627	0.072139	5.93198	6.52963	1.35862
79.199997	0.200375	-0.473639	1.35286	-0.341004	0.07283	5.80044	6.52246	0.921454
79.300003	0.03759	-0.491092	1.358125	-0.341274	0.073799	5.59954	6.37601	0.08401
79.400002	-0.116532	-0.516976	1.364965	-0.338997	0.074992	5.52668	6.40523	-0.803956
79.5	-0.199498	-0.513921	1.372226	-0.335818	0.076367	5.62179	6.53327	-1.454196
79.599998	-0.319291	-0.467674	1.378529	-0.333946	0.077663	6.01982	6.78838	-1.510185
79.699997	-0.302172	-0.40397	1.382766	-0.334945	0.078805	5.89511	7.11692	-1.082187
79.800003	-0.270829	-0.328971	1.383817	-0.339979	0.079565	5.84239	6.72061	-0.117815
79.900002	-0.23434	-0.218758	1.380641	-0.349734	0.079985	6.07806	6.65113	1.160956
80.0	-0.189602	-0.146934	1.373077	-0.363469	0.080389	6.13148	6.89993	2.498453
80.099998	-0.179975	-0.073386	1.362108	-0.377951	0.080507	5.85115	6.78902	3.225883
80.199997	-0.131537	-0.053812	1.350236	-0.389703	0.080669	5.70244	6.3365	2.912777
80.300003	-0.181132	-0.058454	1.340239	-0.395142	0.080797	5.41248	6.3106	1.751445
80.400002	-0.107091	-0.107264	1.334285	-0.392933	0.081097	5.22647	6.11533	-0.225995
80.5	-0.117439	-0.10738	1.333205	-0.382891	0.081609	5.04431	6.09863	-2.275523
80.599998	-0.061802	-0.136504	1.337657	-0.365513	0.0824	5.34872	6.08482	-4.00107
80.699997	-0.056962	-0.102606	1.347266	-0.34543	0.082988	6.38633	7.30962	-5.065757
80.800003	-0.052982	-0.033135	1.361117	-0.325575	0.083765	5.88084	7.21477	-5.217919
80.900002	0.000922	0.009981	1.376601	-0.311106	0.084626	6.37433	6.88119	-4.414566
81.0	-0.032033	0.083999	1.391343	-0.304004	0.085553	6.43406	7.11232	-2.76547
81.099998	-0.08552	0.148076	1.401967	-0.307938	0.086046	6.68339	6.99167	-0.129382
81.199997	-0.227264	0.217643	1.407288	-0.320963	0.086296	7.1711	8.13586	2.694359
81.300003	-0.316544	0.304156	1.407025	-0.33957	0.08647	6.63215	7.51688	4.957463
81.400002	-0.347655	0.34835	1.404499	-0.358892	0.086802	6.31084	6.92102	6.018974
81.5	-0.358121	0.472227	1.402146	-0.37463	0.087125	6.11055	6.97112	5.282382
81.599998	-0.247893	0.563379	1.402127	-0.384137	0.087561	5.40223	6.21767	2.997441
81.699997	-0.095241	0.570808	1.40386	-0.385575	0.087904	4.91084	5.89758	0.003213
81.800003	-0.026762	0.488894	1.405366	-0.380517	0.088009	4.97293	5.66785	-2.659122
81.900002	0.026902	0.438679	1.406588	-0.369552	0.088365	4.61045	5.83089	-4.233987
82.0	0.066328	0.367838	1.407504	-0.354938	0.088889	5.83442	5.84738	-4.418329
82.099998	-0.055331	0.372031	1.408258	-0.342446	0.089086	6.94077	7.67735	-3.662475
82.199997	-0.058	0.38633	1.409322	-0.333819	0.089247	5.87602	7.46977	-2.259328
82.300003	-0.167499	0.417722	1.410393	-0.330712	0.089303	6.07893	6.49773	-0.554639
82.400002	-0.262456	0.457321	1.411683	-0.331901	0.089502	6.26722	6.86224	0.906013
82.5	-0.281724	0.498568	1.413513	-0.336349	0.089654	7.01775	7.72627	1.724606
82.599998	-0.268653	0.540852	1.416569	-0.34192	0.090135	6.13463	7.09177	1.642134
82.699997	-0.204806	0.611448	1.421071	-0.346768	0.090454	5.93067	6.4912	0.861077
82.800003	-0.188227	0.599825	1.42678	-0.350017	0.09073	5.64473	6.4412	-0.358147
82.900002	-0.185634	0.525673	1.432375	-0.350495	0.090672	5.63475	6.41208	-1.44306
83.0	-0.077817	0.46509	1.437132	-0.348778	0.090522	5.51013	6.52096	-1.991212
83.099998	-0.072865	0.407189	1.441073	-0.345464	0.090373	5.99582	6.54205	-1.94868
83.199997	-0.084041	0.41111	1.44458	-0.343191	0.090016	6.29682	7.13009	-1.571779
83.300003	-0.061368	0.399597	1.447957	-0.342805	0.089889	5.72574	6.87445	-0.920456
83.400002	-0.028612	0.35797	1.450902	-0.346071	0.089886	6.33597	6.74513	-0.084962
83.5	-0.01167	0.327185	1.452285	-0.353198	0.08987	6.37792	7.11778	0.762019
83.599998	0.009373	0.317312	1.451565	-0.362327	0.090039	6.20863	7.03535	1.399302
83.699997	0.011186	0.283144	1.44861	-0.371904	0.0903	6.07456	6.7478	1.683077
83.800003	0.006207	0.212122	1.443814	-0.380288	0.090902	5.90711	6.56763	1.592261
83.900002	-0.017642	0.118101	1.437762	-0.385122	0.09156	5.63238	6.45844	1.052026
84.0	-0.149899	-0.021652	1.431147	-0.385384	0.092076	5.55453	6.22624	0.324883
84.099998	-0.150076	-0.170584	1.425246	-0.38077	0.092453	5.35336	6.20568	-0.497661
84.199997	-0.287905	-0.243479	1.422046	-0.369316	0.092477	5.65086	6.30021	-1.386173
84.300003	-0.381376	-0.280414	1.423917	-0.352702	0.092676	5.97104	6.79651	-2.489409
84.400002	-0.323445	-0.252776	1.432279	-0.333139	0.092691	5.8966	6.90688	-3.555147
84.5	-0.244391	-0.227313	1.447083	-0.313099	0.092803	6.33054	7.03406	-4.477797
84.599998	-0.066408	-0.260447	1.466947	-0.295842	0.092639	6.64599	7.26327	-5.081776
84.699997	0.044783	-0.224341	1.489381	-0.284515	0.092571	7.00952	7.60402	-4.866892
84.800003	0.082507	-0.246565	1.510804	-0.281407	0.092301	7.15069	7.68645	-3.687561
84.900002	0.097019	-0.246633	1.528079	-0.289077	0.091768	7.35834	7.7084	-1.355797
85.0	0.05918	-0.199394	1.538535	-0.306585	0.091405	7.36587	7.74672	1.779116
85.099998	-0.105792	-0.131934	1.540742	-0.332625	0.090885	7.19597	7.52341	4.904667
85.199997	-0.244657	-0.134307	1.53644	-0.362564	0.090349	7.01696	7.30769	7.35067
85.300003	-0.220449	-0.168032	1.528297	-0.390566	0.090191	6.63942	6.98867	8.212171
85.400002	-0.204357	-0.170283	1.519135	-0.412114	0.090242	5.85001	6.59878	6.622796
85.5	-0.212592	-0.180482	1.510906	-0.425809	0.090436	5.19792	6.02476	3.430409
85.599998	-0.123992	-0.241207	1.50426	-0.427285	0.090832	4.35351	5.36799	-0.516134
85.699997	-0.186347	-0.294389	1.498646	-0.418854	0.090843	4.15602	4.93453	-3.903706
85.800003	-0.170373	-0.27861	1.494899	-0.400146	0.090519	3.87297	5.06717	-6.181382
85.900002	-0.280309	-0.249027	1.495042	-0.374171	0.089883	5.33541	5.52846	-7.087684
86.0	-0.330276	-0.251038	1.500576	-0.346924	0.089082	7.17259	8.53196	-6.724534
86.099998	-0.29848	-0.2311	1.51238	-0.321966	0.0882	6.12649	7.6204	-5.57337
86.199997	-0.189942	-0.176479	1.529685	-0.30291	0.087756	7.05208	7.64309	-4.219128
86.300003	-0.058535	-0.103552	1.550583	-0.292147	0.087013	6.57523	7.24335	-2.604727
86.400002	-0.049181	0.020456	1.571812	-0.290552	0.086089	8.38421	8.18147	-0.779988
86.5	-0.057444	0.101201	1.590328	-0.298021	0.085085	8.94163	9.60164	1.221865
86.599998	-0.12935	0.197976	1.603239	-0.313552	0.083922	8.00947	8.15085	3.112859
86.699997	-0.153395	0.295525	1.609257	-0.333863	0.082656	7.97181	8.36314	4.719306
86.800003	-0.165959	0.344993	1.609157	-0.35606	0.08192	7.08203	7.76299	5.548799
86.900002	-0.0874	0.404258	1.604761	-0.375631	0.081509	6.46952	7.06383	5.234646
87.0	-0.020342	0.471379	1.599248	-0.387526	0.081245	5.76979	6.43403	3.544408
87.099998	-0.039323	0.450018	1.595837	-0.390496	0.081168	5.30388	6.22238	0.933702
87.199997	-0.097025	0.392653	1.595881	-0.384483	0.080534	5.0444	5.71741	-2.096824
87.300003	-0.114845	0.332868	1.599854	-0.371448	0.08064	4.77746	5.89683	-4.414725
87.400002	-0.200448	0.302266	1.607067	-0.354999	0.080437	5.34198	5.88955	-5.555046
87.5	-0.122859	0.301465	1.616402	-0.338856	0.080192	7.28635	7.7601	-5.412024
87.599998	-0.134005	0.376633	1.625546	-0.328162	0.07981	6.63084	8.76159	-4.252182
87.699997	-0.122676	0.446417	1.632113	-0.325223	0.079481	6.65676	7.39409	-1.942113
87.800003	-0.133585	0.506596	1.634542	-0.330733	0.078666	7.15691	7.2941	1.01649
87.900002	-0.185784	0.593683	1.632472	-0.342489	0.077839	8.00736	8.68066	3.454978
88.0	-0.232133	0.688831	1.628925	-0.356221	0.076377	7.51431	8.53474	4.83409
88.099998	-0.218439	0.735556	1.630133	-0.366544	0.075178	6.94217	7.46035	4.350714
88.199997	-0.148331	0.775545	1.638585	-0.370823	0.074102	6.55815	7.35287	2.074533
88.300003	0.013946	0.753368	1.653206	-0.368634	0.073309	5.58711	6.62533	-1.146637
88.400002	0.077179	0.671904	1.669377	-0.362516	0.072498	5.51354	6.23994	-4.100341
88.5	0.162324	0.5532	1.683094	-0.353453	0.072049	5.42456	6.59814	-5.497847
88.599998	0.16267	0.504566	1.692344	-0.344869	0.071672	6.21406	6.81182	-4.979038
88.699997	0.116202	0.46907	1.696066	-0.341821	0.071154	8.06368	8.56557	-2.715768
88.800003	0.001655	0.457908	1.694548	-0.345817	0.070634	6.38948	8.49064	0.489668
88.900002	-0.206208	0.446325	1.688368	-0.355968	0.070159	7.10156	7.36058	3.549046
89.0	-0.275807	0.440443	1.680244	-0.367894	0.069502	8.35898	9.30949	5.402121
89.099998	-0.372846	0.432988	1.676389	-0.376337	0.069634	7.38566	8.38101	5.239075
89.199997	-0.277673	0.488656	1.67984	-0.378621	0.069628	6.70948	7.34452	3.045388
89.300003	-0.18345	0.492286	1.689933	-0.37329	0.069689	6.13726	7.04306	-0.548708
89.400002	-0.16804	0.436202	1.702558	-0.361919	0.069549	5.50601	6.37269	-4.167014
89.5	-0.124204	0.371005	1.714678	-0.345903	0.069011	5.58754	6.67886	-6.481038
89.599998	-0.101509	0.333441	1.726056	-0.327175	0.068392	5.70796	6.61805	-6.972306
89.699997	-0.091297	0.353972	1.737622	-0.310654	0.067421	8.57705	8.8346	-5.924292
89.800003	-0.029141	0.332083	1.750321	-0.300398	0.066617	7.77826	10.0701	-3.96131
89.900002	0.00049	0.334928	1.764083	-0.297768	0.065968	7.14614	7.74437	-1.597556
90.0	-0.00313	0.364197	1.777694	-0.303311	0.065379	8.90178	9.29739	0.714837
90.099998	-0.051585	0.420562	1.789819	-0.317113	0.065057	10.0253	11.27135	2.730226
90.199997	-0.156665	0.520376	1.797514	-0.337231	0.064452	9.55177	10.15446	4.349432
90.300003	-0.215281	0.553504	1.79951	-0.361153	0.064022	9.41489	9.88608	5.256836
90.400002	-0.341149	0.504235	1.794362	-0.38724	0.063417	7.86365	8.79135	5.675244
90.5	-0.383854	0.476575	1.782413	-0.409036	0.062967	6.38536	7.44462	5.01212
90.599998	-0.417579	0.460304	1.76614	-0.422932	0.06263	5.27647	6.52128	3.271906
90.699997	-0.285592	0.445998	1.750532	-0.424673	0.062544	4.5009	5.68615	0.520957
90.800003	-0.145836	0.277695	1.74086	-0.412431	0.062677	4.27574	5.11074	-2.579492
90.900002	-0.037221	0.244269	1.740619	-0.389201	0.062893	4.30394	5.4516	-5.534466
91.0	-0.021374	0.260669	1.751643	-0.358531	0.062685	4.87607	5.56358	-7.747031
91.099998	-0.029301	0.348264	1.773139	-0.326161	0.062365	7.68386	8.14367	-8.897612
91.199997	-0.041278	0.457589	1.800849	-0.297195	0.062208	7.89194	10.45571	-8.777364
91.300003	0.078892	0.501127	1.830267	-0.27749	0.062329	8.71209	9.89368	-7.509212
91.400002	0.169537	0.602552	1.856649	-0.271706	0.062529	9.24858	10.28635	-4.434838
91.5	0.257043	0.65345	1.877794	-0.279279	0.062763	11.77402	12.42164	-0.086698
91.599998	0.106928	0.810612	1.891211	-0.300906	0.062403	12.81933	15.62629	3.904717
91.699997	-0.101922	0.889392	1.897133	-0.329166	0.06211	14.28046	14.74706	7.249635
91.800003	-0.203408	0.889828	1.900329	-0.356839	0.061932	16.67322	17.28059	9.151997
91.900002	-0.267839	0.986635	1.904141	-0.380102	0.061721	13.55226	14.4426	8.705692
92.0	-0.294632	1.087475	1.908541	-0.397081	0.06135	7.53331	8.67059	6.16389
92.099998	-0.208778	1.085517	1.911547	-0.405361	0.061602	4.86373	6.56506	2.285513
92.199997	0.057819	1.060181	1.910494	-0.40441	0.061753	4.27223	5.52632	-1.817569
92.300003	0.055456	0.896537	1.904677	-0.397619	0.061672	3.9264	5.26661	-4.687352
92.400002	0.07323	0.701452	1.895528	-0.386732	0.062152	4.2788	5.19124	-5.792028
92.5	0.113241	0.53925	1.886553	-0.372629	0.062369	4.28134	5.3621	-5.223097
92.599998	0.107737	0.463021	1.881855	-0.356591	0.062778	6.9293	6.47492	-4.461977
92.699997	0.036529	0.391288	1.884153	-0.340139	0.063002	6.906	9.13146	-3.884546
92.800003	-0.042313	0.311945	1.893443	-0.325476	0.063288	7.62124	8.67509	-3.566439
92.900002	-0.105153	0.195772	1.907284	-0.314302	0.063863	10.5758	11.14214	-3.225444
93.0	-0.192706	0.105082	1.921348	-0.30937	0.064209	9.59976	11.7957	-2.65999
93.099998	-0.19667	0.01569	1.931898	-0.310844	0.06462	10.50443	11.52143	-1.527207
93.199997	-0.174875	-0.047202	1.936556	-0.319202	0.064677	10.9452	12.14876	0.191902
93.300003	-0.207406	-0.109485	1.935312	-0.332916	0.064497	10.80061	12.02255	2.154325
93.400002	-0.214156	-0.125589	1.929875	-0.348682	0.064077	10.59656	11.28848	3.50098
93.5	-0.178367	-0.095511	1.923175	-0.362351	0.063692	9.8089	10.08349	3.928057
93.599998	-0.136706	-0.093503	1.918441	-0.371708	0.063571	8.59772	9.36152	3.04771
93.699997	-0.012556	-0.154021	1.916719	-0.374536	0.063844	7.57623	8.26304	1.06659
93.800003	0.053788	-0.231179	1.91656	-0.372595	0.06409	6.90469	7.65583	-1.403791
93.900002	0.074441	-0.311581	1.916174	-0.366687	0.064654	6.52566	7.27654	-3.327569
94.0	0.071296	-0.304888	1.913996	-0.357351	0.065311	6.47837	7.17687	-3.998277
94.099998	0.034472	-0.229395	1.910077	-0.348296	0.06592	7.53542	7.98781	-3.60284
94.199997	-0.042154	-0.162998	1.904808	-0.342487	0.066383	8.91912	10.30391	-2.443537
94.300003	-0.150426	-0.096964	1.898113	-0.340861	0.066626	7.81767	8.88834	-0.811628
94.400002	-0.25996	-0.031487	1.890272	-0.343566	0.066807	9.38818	9.7331	0.661723
94.5	-0.346517	0.020303	1.882869	-0.348261	0.066715	9.10978	10.76092	1.630917
94.599998	-0.384705	0.072959	1.876874	-0.353207	0.06644	8.50418	9.387	1.637187
94.699997	-0.315606	0.094382	1.872974	-0.355805	0.0662	8.24706	9.45401	0.773846
94.800003	-0.14023	0.063846	1.870542	-0.356387	0.066209	7.38128	8.5872	-0.573749
94.900002	0.039061	0.007733	1.867843	-0.354507	0.066163	7.15017	7.94905	-1.87363
95.0	0.165116	-0.101154	1.863222	-0.351725	0.066546	7.05261	7.99616	-2.441192
95.099998	0.215057	-0.150564	1.855717	-0.348802	0.067008	7.22846	7.84146	-2.136708
95.199997	0.154043	-0.192824	1.845246	-0.348228	0.067392	8.23795	8.45938	-1.202456
95.300003	-0.044926	-0.207705	1.832388	-0.350861	0.06751	7.93336	8.95097	0.049942
95.400002	-0.218262	-0.211874	1.817895	-0.356144	0.067495	8.05361	8.68044	1.230845
95.5	-0.429397	-0.214935	1.802723	-0.362495	0.067611	8.11456	9.2307	1.851428
95.599998	-0.505821	-0.225625	1.788957	-0.36732	0.067594	7.18169	8.38219	1.539217
95.699997	-0.44881	-0.241193	1.778376	-0.36749	0.067674	7.01425	8.05247	0.285492
95.800003	-0.260363	-0.290482	1.771823	-0.362145	0.067928	6.44562	7.52919	-1.514266
95.900002	-0.116127	-0.314307	1.76889	-0.351764	0.067916	6.33921	7.21424	-3.052197
96.0	-0.048085	-0.314833	1.768809	-0.337753	0.068089	6.37196	7.12003	-3.825403
96.099998	0.04619	-0.272464	1.770773	-0.323236	0.068049	7.6448	8.28263	-3.933588
96.199997	0.04507	-0.183013	1.773568	-0.31219	0.06784	8.11867	8.9864	-3.391363
96.300003	0.014322	-0.123564	1.775658	-0.306799	0.067876	7.44101	8.16765	-2.074592
96.400002	0.040197	-0.061377	1.775415	-0.30904	0.06772	8.40566	9.00053	-0.289703
96.5	0.025305	-0.015252	1.773007	-0.318306	0.068044	8.6535	9.83459	1.52941
96.599998	-0.001406	-0.010428	1.768593	-0.332148	0.06859	8.25398	9.06787	2.801659
96.699997	-0.04812	5.4e-05	1.762721	-0.348436	0.069605	8.10746	8.739	3.311256
96.800003	-0.129435	-0.018791	1.755373	-0.363862	0.070463	7.23372	8.05643	3.063325
96.900002	-0.268311	0.022781	1.745323	-0.377207	0.071078	6.64792	7.19572	2.187391
97.0	-0.339688	0.046574	1.731542	-0.387165	0.071457	5.97279	6.76964	1.137067
97.099998	-0.449861	0.032089	1.71375	-0.394031	0.071181	5.50969	6.50747	0.200635
97.199997	-0.465779	-0.015704	1.693276	-0.395462	0.070941	5.45241	6.47567	-0.35564
97.300003	-0.337836	-0.049956	1.672848	-0.392022	0.070531	5.13661	6.36701	-0.729437
97.400002	-0.21408	-0.071756	1.655773	-0.383862	0.070115	6.07009	7.06211	-1.077659
97.5	-0.030474	-0.06128	1.643542	-0.372467	0.069607	6.02893	7.33531	-1.655559
97.599998	0.164285	-0.025379	1.635786	-0.358902	0.069507	6.28027	7.01319	-2.371849
97.699997	0.35336	-0.00564	1.630614	-0.345037	0.069395	6.83297	7.37524	-2.896311
97.800003	0.313504	-0.005921	1.626317	-0.332681	0.069636	6.85285	7.57897	-2.921179
97.900002	0.32047	-0.035226	1.621736	-0.323311	0.069995	6.90066	7.63699	-2.482205
98.0	0.207713	-0.052777	1.617463	-0.316329	0.070373	6.8609	7.61858	-1.825664
98.099998	-0.038136	-0.078846	1.614648	-0.311895	0.070776	6.84952	7.61901	-1.178596
98.199997	-0.239125	-0.033308	1.615119	-0.308536	0.0712	6.88648	7.82562	-0.863856
98.300003	-0.341422	0.002065	1.619521	-0.306191	0.071487	6.72087	7.67992	-0.784833
98.400002	-0.390473	0.075268	1.62658	-0.305332	0.071848	6.67121	7.56655	-0.985403
98.5	-0.343229	0.096285	1.63408	-0.306571	0.072282	6.64906	7.70957	-1.040726
98.599998	-0.203652	0.081923	1.638874	-0.311999	0.072625	6.69643	7.62479	-0.654211
98.699997	-0.018307	0.073009	1.638462	-0.322436	0.072769	6.86003	7.61494	0.38015
98.800003	0.069251	0.066138	1.63189	-0.338424	0.07252	6.85854	7.41261	1.883113
98.900002	-0.009426	0.11617	1.61914	-0.359127	0.071748	6.7841	7.34206	3.326753
99.0	-0.158245	0.145959	1.602277	-0.380606	0.070865	6.62988	7.09701	4.231573
99.099998	-0.232787	0.160885	1.583762	-0.399778	0.069888	6.23561	6.81653	4.159203
99.199997	-0.383389	0.132476	1.564862	-0.414014	0.069083	5.70113	6.64642	3.097247
99.300003	-0.268999	0.116858	1.545732	-0.419404	0.068586	4.99097	6.12978	1.310774
99.400002	-0.23046	0.123381	1.525744	-0.418423	0.068154	4.75802	5.98558	-0.339294
99.5	-0.064647	0.124349	1.505147	-0.409001	0.068019	4.5946	5.66774	-1.6219
99.599998	0.053372	0.127046	1.485864	-0.391901	0.068202	5.70735	6.69535	-2.488108
99.699997	0.208356	0.103355	1.471093	-0.369147	0.068456	6.21442	7.28168	-3.096768
99.800003	0.211611	0.106233	1.465647	-0.341876	0.068968	6.02534	6.81846	-3.797419
99.900002	0.120696	0.185606	1.475166	-0.311698	0.069551	6.55071	7.14818	-4.887543
100.0	-0.364362	0.477752	1.505278	-0.284524	0.069619	6.60054	7.28147	-6.542644
100.099998	-0.383485	0.748827	1.5468	-0.26429	0.070818	7.25465	7.968	-7.045657
100.199997	-0.504829	0.865081	1.587153	-0.256027	0.071091	7.7921	8.82721	-5.983285
100.300003	-0.530334	1.000958	1.620024	-0.262673	0.071507	8.24478	9.67914	-2.877815
100.400002	-0.553868	1.139433	1.641804	-0.285412	0.071313	8.47896	9.77635	2.21856
100.5	-0.180776	1.322161	1.650314	-0.321065	0.071294	8.48755	9.73417	8.669582
100.599998	-0.43457	1.536911	1.645863	-0.366031	0.069988	8.56628	9.78513	12.916588
100.699997	-0.399645	1.63046	1.631318	-0.408662	0.068479	8.58265	9.24419	13.965086
100.800003	-0.24038	1.701421	1.623394	-0.435329	0.067485	6.85924	7.81459	10.826727
100.900002	0.052108	1.811601	1.628909	-0.442858	0.066667	4.76231	5.96353	4.567854
101.0	0.21621	1.831945	1.644526	-0.433655	0.065947	3.43877	4.54432	-3.033769
101.099998	0.340515	1.672582	1.66339	-0.411798	0.065629	2.86812	3.91088	-9.807853
101.199997	0.497859	1.521391	1.681433	-0.380725	0.066662	2.99143	4.38652	-13.592618
101.300003	0.45815	1.491339	1.69881	-0.347878	0.068351	4.515	4.61926	-13.717189
101.400002	0.106626	1.416294	1.716622	-0.32179	0.070259	8.11158	8.09497	-10.849676
101.5	-0.276611	1.425971	1.736639	-0.305958	0.071944	8.9609	11.37327	-6.808483
101.599998	-0.586341	1.322816	1.757286	-0.301807	0.073065	7.78194	8.58174	-2.342366
101.699997	-0.79986	1.201944	1.77667	-0.309625	0.073417	7.15271	8.49738	1.743364
101.800003	-0.943756	1.203301	1.793588	-0.325653	0.073217	12.27347	14.0616	4.815799
101.900002	-0.918626	1.207937	1.808209	-0.346669	0.072454	11.63206	14.03719	6.670104
102.0	-0.760227	1.243269	1.819394	-0.368261	0.071616	10.88609	12.65534	6.97264
102.099998	-0.46882	1.290063	1.82603	-0.387134	0.070647	8.85896	9.88554	5.862838
102.199997	-0.056124	1.291069	1.828605	-0.399465	0.070029	6.42688	6.98139	3.424695
102.300003	0.285018	1.152766	1.82905	-0.403166	0.069755	5.41003	6.18053	0.431454
102.400002	0.495397	1.029975	1.828884	-0.398458	0.069975	5.05928	5.41049	-2.621758
102.5	0.488434	0.871057	1.830364	-0.38677	0.070448	4.39134	5.05325	-5.018555
102.599998	0.319406	0.639045	1.8354	-0.36883	0.071501	5.05394	5.4607	-6.317649
102.699997	0.081099	0.538077	1.844778	-0.34714	0.072754	5.27779	6.29893	-6.611724
102.800003	-0.18798	0.505062	1.85823	-0.325972	0.074298	8.25801	7.48519	-6.407305
102.900002	-0.326586	0.567719	1.874814	-0.309244	0.075509	8.72934	10.72591	-5.639095
103.0	-0.392524	0.580151	1.891461	-0.300908	0.076743	8.9383	10.50185	-4.051588
103.099998	-0.387924	0.611639	1.906233	-0.302363	0.077635	11.07744	12.23259	-1.740553
103.199997	-0.309614	0.666621	1.91698	-0.312635	0.078247	11.40077	13.49967	0.824245
103.300003	-0.229851	0.75981	1.923437	-0.32828	0.078618	12.44092	13.10036	3.073116
103.400002	-0.16569	0.876795	1.92617	-0.346062	0.078671	12.86198	13.27882	4.52465
103.5	-0.132527	0.934044	1.927514	-0.362867	0.078622	11.89225	11.16334	4.686352
103.599998	-0.139441	0.986923	1.928717	-0.376077	0.078562	8.78977	9.14527	3.621902
103.699997	-0.123887	1.003883	1.930702	-0.384186	0.078301	7.4432	7.78505	1.53676
103.800003	-0.125321	1.024495	1.931874	-0.387151	0.077741	5.94319	6.99071	-0.920385
103.900002	-0.187651	0.985896	1.93087	-0.385664	0.077003	5.53938	6.59033	-3.020812
104.0	-0.122755	0.833286	1.926989	-0.380492	0.076995	5.68283	6.64685	-3.950326
104.099998	-0.059113	0.738397	1.920011	-0.374291	0.076856	5.71689	7.10493	-3.702756
104.199997	0.013592	0.67427	1.91188	-0.367466	0.077363	7.45029	7.93385	-2.76829
104.300003	0.086638	0.622737	1.905242	-0.359262	0.077653	7.9662	9.37554	-1.851298
104.400002	0.013861	0.609287	1.902691	-0.350096	0.077937	8.49849	8.93448	-1.424127
104.5	-0.004326	0.567717	1.906544	-0.338639	0.078271	9.4099	9.4371	-1.76424
104.599998	-0.042234	0.5571	1.917779	-0.32612	0.078795	8.73652	9.58151	-2.793634
104.699997	-0.050165	0.540198	1.93458	-0.314788	0.078941	9.27801	9.71126	-4.003676
104.800003	-0.11569	0.536717	1.953165	-0.306122	0.079356	9.35516	10.32157	-4.643662
104.900002	-0.220058	0.527454	1.968258	-0.303545	0.079483	9.76327	10.37007	-4.2226
105.0	-0.322469	0.568676	1.976798	-0.309038	0.079237	10.03563	10.99762	-2.20498
105.099998	-0.38555	0.611228	1.975968	-0.324544	0.078538	11.00685	11.58042	1.213513
105.199997	-0.421626	0.732107	1.965486	-0.348422	0.07757	11.53205	12.43578	4.888356
105.300003	-0.36425	0.816866	1.948296	-0.375135	0.076596	12.00233	12.40548	7.580335
105.400002	-0.263284	0.830545	1.930621	-0.397847	0.075722	11.17614	11.44499	7.8876
105.5	-0.027371	0.826637	1.919904	-0.409482	0.075028	8.69747	9.22963	5.69114
105.599998	0.153227	0.79123	1.918351	-0.408969	0.074758	6.0989	6.64343	1.322028
105.699997	0.241721	0.742768	1.923616	-0.398042	0.07485	4.44432	5.48329	-3.821205
105.800003	0.270731	0.677718	1.931419	-0.379698	0.075412	4.71152	5.13847	-7.772513
105.900002	0.199162	0.695034	1.939885	-0.356704	0.07634	4.49345	5.58445	-9.405815
106.0	-0.025543	0.750315	1.947514	-0.335656	0.076975	6.71299	6.58348	-8.523649
106.099998	-0.274076	0.824196	1.954109	-0.322443	0.077529	10.68011	11.67313	-5.879842
106.199997	-0.489186	0.801464	1.959012	-0.319241	0.077944	8.80921	11.093	-2.360321
106.300003	-0.582156	0.88056	1.961246	-0.324993	0.077611	9.6545	9.83662	1.121329
106.400002	-0.565254	0.919645	1.961369	-0.335777	0.077008	13.75211	15.69277	3.736988
106.5	-0.450454	1.02146	1.963787	-0.346307	0.076449	13.93856	15.27891	4.716704
106.599998	-0.24875	1.115051	1.972063	-0.352839	0.076144	14.55728	14.66378	3.82949
106.699997	0.016651	1.206946	1.985668	-0.354841	0.075972	11.015	11.17286	1.564712
106.800003	0.174257	1.278937	2.000617	-0.352214	0.075614	8.09231	8.12815	-1.508892
106.900002	0.175896	1.289511	2.012995	-0.345676	0.075444	7.82845	8.38273	-4.302277
107.0	0.173	1.109952	2.020806	-0.338059	0.075519	7.65899	8.12034	-5.503055
107.099998	0.080475	0.99623	2.023583	-0.332809	0.075934	7.32663	8.91061	-4.953382
107.199997	0.011439	0.881961	2.022243	-0.332611	0.076485	10.22234	10.08499	-2.961556
107.300003	-0.083952	0.79655	2.017437	-0.338235	0.076956	11.27825	12.39274	-0.401558
107.400002	-0.291818	0.741098	2.009648	-0.349481	0.077242	11.72314	12.99181	2.084735
107.5	-0.46553	0.738478	1.998854	-0.363822	0.077409	13.84695	13.62193	4.011158
107.599998	-0.586457	0.729271	1.985648	-0.379613	0.077234	11.84181	12.73499	4.822193
107.699997	-0.618407	0.712852	1.971239	-0.392965	0.076935	10.49865	11.1901	4.261678
107.800003	-0.412884	0.675162	1.958624	-0.399788	0.076817	7.77397	8.8544	2.215393
107.900002	-0.282397	0.663754	1.950571	-0.397982	0.076296	6.28185	7.21488	-0.794514
108.0	-0.152538	0.596014	1.947825	-0.386958	0.075295	4.76293	5.98451	-4.059078
108.099998	0.028723	0.61418	1.950124	-0.369052	0.074261	5.04965	5.82489	-6.296607
108.199997	0.201265	0.63059	1.956006	-0.348077	0.073212	5.08013	5.85316	-6.973063
108.300003	0.252985	0.706683	1.962821	-0.329665	0.072421	8.82944	8.8801	-6.559114
108.400002	0.358539	0.714164	1.968435	-0.317334	0.072141	9.85172	11.68769	-4.849387
108.5	0.321178	0.723929	1.971827	-0.313123	0.071912	9.52366	9.58515	-2.281349
108.599998	0.188167	0.718203	1.973104	-0.315767	0.072006	12.94798	13.16342	0.233252
108.699997	-0.058616	0.76602	1.974134	-0.323068	0.071916	13.33595	14.0115	2.036691
108.800003	-0.291161	0.859926	1.977815	-0.331144	0.072191	15.40423	14.69461	2.788185
108.900002	-0.409492	1.049683	1.984625	-0.338123	0.072415	14.72088	14.81729	2.305065
109.0	-0.425626	1.15312	1.993076	-0.343456	0.072747	10.83529	12.31791	0.978961
109.099998	-0.318131	1.170076	1.999511	-0.347237	0.07277	8.07567	11.01924	-0.647451
109.199997	-0.206629	1.087225	2.00076	-0.350369	0.072633	7.47096	9.72036	-1.901975
109.300003	-0.064266	0.977149	1.996146	-0.353594	0.072362	7.47236	9.35413	-2.184249
109.400002	0.032018	0.904475	1.986499	-0.358022	0.071982	7.91725	8.56793	-1.57934
109.5	0.017761	0.868726	1.973275	-0.364226	0.071589	8.72654	8.74039	-0.384757
109.599998	-0.037584	0.889512	1.958587	-0.370678	0.071171	9.49029	9.57273	0.698436
109.699997	-0.170065	0.905081	1.944448	-0.376654	0.070864	9.47278	10.14312	1.214824
109.800003	-0.215837	0.793747	1.931292	-0.380298	0.070915	9.02737	10.07835	1.008261
109.900002	-0.261976	0.680123	1.919509	-0.381276	0.070754	8.20319	9.55657	0.192388
110.0	-0.287446	0.551496	1.908379	-0.378859	0.070524	7.74192	8.95985	-0.988824
110.099998	-0.209419	0.465476	1.897477	-0.372941	0.070197	7.45099	8.4749	-2.033154
110.199997	-0.162273	0.401176	1.887401	-0.363592	0.06993	7.23967	8.28574	-2.760565
110.300003	-0.035696	0.364106	1.879666	-0.352027	0.070003	7.61275	8.54416	-3.223541
110.400002	0.077304	0.312878	1.875725	-0.339163	0.070445	8.12051	9.08778	-3.500028
110.5	0.137255	0.296436	1.875512	-0.327252	0.071116	8.1058	8.99775	-3.589841
110.599998	0.112008	0.285168	1.877834	-0.318342	0.071861	8.54114	9.18477	-3.344279
110.699997	-0.020645	0.293001	1.880354	-0.313944	0.072225	8.93024	9.51182	-2.668118
110.800003	-0.174254	0.264292	1.881466	-0.314716	0.072325	8.99032	9.6785	-1.559091
110.900002	-0.251599	0.224424	1.879925	-0.320675	0.0723	9.0046	9.81874	-0.188304
111.0	-0.328031	0.208534	1.875955	-0.330346	0.072283	8.81867	9.93308	1.16424
111.099998	-0.322951	0.208613	1.870295	-0.342824	0.072406	8.55428	9.65056	2.117239
111.199997	-0.33111	0.248855	1.86289	-0.356104	0.072727	8.14941	8.98019	2.47092
111.300003	-0.280546	0.296168	1.853491	-0.367745	0.072885	7.66652	8.32385	2.244581
111.400002	-0.229943	0.267529	1.841722	-0.376744	0.07307	7.24055	7.8056	1.471398
111.5	-0.193503	0.186655	1.828189	-0.382065	0.073137	6.69127	7.37813	0.310843
111.599998	-0.172451	0.098694	1.813938	-0.382594	0.072909	6.25409	6.98696	-0.818692
111.699997	-0.190485	0.09906	1.80059	-0.378212	0.072721	6.06991	6.84758	-1.635145
111.800003	-0.202746	0.169782	1.789149	-0.370386	0.072123	6.43318	6.94136	-2.123502
111.900002	-0.22403	0.256043	1.779791	-0.360818	0.071785	7.23766	8.00076	-2.387578
112.0	-0.155578	0.282309	1.771563	-0.351811	0.071678	6.94393	8.17547	-2.417966
112.099998	-0.101447	0.248182	1.763461	-0.345159	0.072143	7.32716	7.94734	-2.07768
112.199997	0.05588	0.209231	1.754738	-0.341521	0.072671	7.64489	8.58131	-1.448196
112.300003	0.078743	0.26944	1.745917	-0.340707	0.072987	7.54076	8.31646	-0.787683
112.400002	-0.044788	0.343052	1.738246	-0.341402	0.072975	7.4072	7.88643	-0.331661
112.5	-0.167604	0.444142	1.732175	-0.342212	0.072859	7.18222	7.83804	-0.302911
112.599998	-0.260801	0.492267	1.728013	-0.342553	0.072755	6.86484	7.99616	-0.549583
112.699997	-0.259505	0.449821	1.724604	-0.342005	0.072776	6.63828	7.88728	-0.921544
112.800003	-0.188596	0.404158	1.720552	-0.341432	0.072989	6.6325	7.83343	-1.084403
112.900002	-0.023962	0.349345	1.715404	-0.341003	0.073201	6.77245	7.7236	-0.919767
113.0	0.041567	0.335762	1.708279	-0.342531	0.073422	7.0696	7.64566	-0.507099
113.099998	0.064546	0.316327	1.699191	-0.345912	0.073663	7.01556	7.68538	0.009449
113.199997	0.048934	0.260036	1.688933	-0.350619	0.073601	7.05716	7.71514	0.480786
113.300003	-0.0455	0.181038	1.678373	-0.356127	0.07353	6.90513	7.66675	0.659077
113.400002	-0.183038	0.119644	1.668387	-0.360962	0.073496	6.62427	7.57115	0.491779
113.5	-0.33079	0.121634	1.659072	-0.36433	0.072995	6.55307	7.48048	-0.008704
113.599998	-0.413598	0.168343	1.649121	-0.36666	0.07247	6.27563	7.23276	-0.502969
113.699997	-0.363642	0.214035	1.637448	-0.367434	0.071803	6.12728	7.17538	-0.768667
113.800003	-0.229597	0.18059	1.623786	-0.367611	0.071133	6.11151	7.23939	-0.65743
113.900002	-0.022104	0.108463	1.608711	-0.367362	0.070793	6.38895	7.47587	-0.439382
114.0	0.233152	0.033358	1.593914	-0.364916	0.070599	6.32809	7.23019	-0.372255
114.099998	0.381974	-0.001966	1.581784	-0.360409	0.070495	6.31189	6.97229	-0.645783
114.199997	0.40916	-0.001259	1.573657	-0.352916	0.070673	6.46138	6.93697	-1.229982
114.300003	0.272267	0.02899	1.570044	-0.342957	0.070948	6.3745	6.89779	-2.015491
114.400002	0.078369	0.037222	1.57013	-0.331978	0.071218	6.33282	7.16488	-2.69242
114.5	-0.147382	0.040616	1.572356	-0.32165	0.071599	6.43625	7.36336	-3.041642
114.599998	-0.29307	0.019581	1.575217	-0.314217	0.07233	6.42241	7.43391	-2.865664
114.699997	-0.32946	0.025816	1.576663	-0.312092	0.072644	6.41532	7.4231	-1.972973
114.800003	-0.320904	0.102012	1.575112	-0.316121	0.072905	6.52084	7.55691	-0.434712
114.900002	-0.201129	0.145025	1.569641	-0.326956	0.072811	6.6819	7.60637	1.337208
115.0	-0.129931	0.178422	1.560781	-0.342191	0.072492	6.65107	7.41614	2.848055
115.099998	-0.017904	0.215417	1.549482	-0.358579	0.071894	6.44465	7.17398	3.615483
115.199997	0.06342	0.244253	1.537485	-0.373874	0.071183	6.23517	6.99938	3.31207
115.300003	0.015101	0.203858	1.525883	-0.384385	0.0705	5.87681	6.71515	2.161508
115.400002	-0.032702	0.172795	1.513934	-0.388991	0.069777	5.41458	6.21618	0.527746
115.5	-0.067417	0.082291	1.501162	-0.387253	0.069469	5.16324	6.05956	-0.951766
115.599998	0.028858	-0.033282	1.488891	-0.378954	0.069484	5.01085	5.99896	-2.046818
115.699997	-0.072234	-0.136853	1.47875	-0.366953	0.069754	6.11037	6.75487	-2.496868
115.800003	-0.03533	-0.174301	1.472468	-0.3536	0.070185	5.99407	7.51752	-2.702609
115.900002	-0.05347	-0.115605	1.469847	-0.341245	0.070856	5.93618	6.8783	-2.644228
116.0	-0.174115	-0.098883	1.46908	-0.332764	0.071304	6.33939	6.91277	-2.340178
116.099998	-0.258948	-0.097717	1.467939	-0.329426	0.071617	6.55001	7.0756	-1.636362
116.199997	-0.410317	-0.121822	1.465015	-0.33118	0.071513	6.57392	7.61622	-0.568566
116.300003	-0.436399	-0.092558	1.459556	-0.33717	0.071253	6.16493	7.17762	0.54302
116.400002	-0.406875	-0.073607	1.452329	-0.345009	0.070958	5.8867	6.72671	1.367772
116.5	-0.270055	-0.067239	1.445035	-0.352195	0.070817	5.84379	6.73506	1.545937
116.599998	-0.110633	-0.110217	1.439518	-0.356099	0.070724	5.71041	6.64321	0.940327
116.699997	0.037555	-0.222001	1.437808	-0.354655	0.071052	5.58886	6.23566	-0.129396
116.800003	0.131501	-0.289361	1.440119	-0.348333	0.071398	5.5998	6.38264	-1.309687
116.900002	0.045938	-0.309528	1.445898	-0.339586	0.07183	5.87628	6.47664	-2.224451
117.0	0.039321	-0.305193	1.452745	-0.331468	0.072333	6.41356	7.37974	-2.654484
117.099998	-0.075194	-0.248944	1.458095	-0.327353	0.072718	6.10416	7.27279	-2.352586
117.199997	-0.205908	-0.213553	1.459087	-0.329926	0.073092	6.15732	6.83238	-0.949659
117.300003	-0.280457	-0.138835	1.453539	-0.340349	0.073338	6.36251	7.25267	1.239393
117.400002	-0.365998	-0.066581	1.442107	-0.356581	0.073361	6.32967	7.4489	3.331955
117.5	-0.313529	-0.016849	1.428165	-0.373711	0.073143	6.21187	7.19593	4.380031
117.599998	-0.195695	-0.030004	1.417592	-0.386643	0.073426	5.82207	6.56838	3.959946
117.699997	-0.112207	-0.039835	1.412604	-0.393105	0.073806	5.48228	6.33393	2.0718
117.800003	-0.068171	-0.04338	1.410963	-0.393175	0.074007	5.09957	5.82907	-0.329175
117.900002	-0.170768	0.02378	1.408244	-0.387679	0.073605	5.11603	5.80391	-2.39121
118.0	-0.155951	0.072395	1.402295	-0.378109	0.073178	4.91014	5.77726	-3.317377
118.099998	-0.143034	0.102348	1.392689	-0.367068	0.072622	6.27397	6.78816	-2.984215
118.199997	-0.034571	0.072621	1.382692	-0.356161	0.072385	6.19278	7.64523	-2.088541
118.300003	0.170462	-0.028911	1.376981	-0.345002	0.07279	5.69649	6.86192	-1.452164
118.400002	0.27212	-0.107602	1.379218	-0.334997	0.073746	5.82181	6.63037	-1.345003
118.5	0.326117	-0.122107	1.389284	-0.325678	0.074998	6.35935	7.04338	-1.822621
118.599998	0.214355	-0.050988	1.404543	-0.317872	0.075822	6.59476	7.18019	-2.519827
118.699997	-0.034001	0.062595	1.41981	-0.313424	0.076387	6.14251	6.68197	-2.847485
118.800003	-0.329425	0.122248	1.431022	-0.313441	0.07671	6.12386	7.06672	-2.266064
118.900002	-0.456688	0.139816	1.436327	-0.319374	0.076621	6.07219	7.05548	-0.746289
119.0	-0.493346	0.166711	1.436339	-0.330572	0.076642	6.00117	7.24806	1.29209
119.099998	-0.435276	0.17109	1.433315	-0.344684	0.076499	5.75832	7.09305	3.151954
119.199997	-0.225744	0.282706	1.430279	-0.357773	0.076182	6.05835	6.98	3.978834
119.300003	-0.018553	0.419635	1.429522	-0.367724	0.075935	6.03313	6.68507	3.45354
119.400002	0.090137	0.537904	1.43128	-0.373107	0.07566	5.83206	6.54333	1.770176
119.5	0.144448	0.525098	1.433836	-0.374474	0.075647	5.64105	6.25953	-0.297859
119.599998	0.16381	0.526364	1.434601	-0.372844	0.075819	5.42185	6.36369	-1.912975
119.699997	0.081043	0.550834	1.433307	-0.367884	0.076214	5.38314	6.17967	-2.658444
119.800003	0.044881	0.575871	1.430568	-0.361721	0.076466	6.3872	6.9284	-2.509156
119.900002	0.023544	0.644899	1.427941	-0.356429	0.07689	5.80062	7.24774	-1.906638
120.0	-0.036372	0.739957	1.42564	-0.353804	0.077079	5.60112	6.33715	-0.97015
120.099998	-0.11981	0.830957	1.423012	-0.355076	0.077035	5.984	6.69513	0.030438
120.199997	-0.107515	0.897929	1.419606	-0.358539	0.076967	6.48546	7.40479	0.762314
120.300003	-0.110116	0.933338	1.415461	-0.362912	0.077046	6.11729	7.09755	1.071759
120.400002	-0.104788	0.940802	1.411398	-0.366578	0.077165	5.70603	6.65831	0.800098
120.5	-0.010618	0.916307	1.408131	-0.366944	0.077365	5.57914	6.54429	0.067286
120.599998	0.074409	0.847928	1.406144	-0.363371	0.077519	5.511	6.31006	-0.723055
120.699997	0.058653	0.871369	1.405571	-0.356533	0.077569	5.44068	6.31252	-1.528721
120.800003	0.097129	0.897198	1.407356	-0.346036	0.077471	5.74903	6.37483	-2.127161
120.900002	0.119381	0.845557	1.412404	-0.333924	0.077541	6.24927	7.22109	-2.649344
121.0	0.124822	0.727467	1.421037	-0.322304	0.077708	5.88329	7.04595	-3.064876
121.099998	0.08684	0.599932	1.432767	-0.312619	0.078272	6.14278	7.03813	-3.224909
121.199997	0.017912	0.53171	1.446176	-0.307344	0.078561	6.3795	7.23243	-2.97802
121.300003	-0.170752	0.525963	1.459033	-0.307277	0.078761	6.5148	7.26466	-2.073353
121.400002	-0.333406	0.581461	1.468403	-0.314078	0.078401	6.43502	7.28575	-0.584669
121.5	-0.48214	0.622585	1.472758	-0.327143	0.077884	6.27458	7.25181	1.381281
121.599998	-0.541828	0.626063	1.471431	-0.345192	0.077165	6.1666	7.25534	3.258449
121.699997	-0.402784	0.639528	1.465624	-0.364303	0.076701	6.01824	7.07699	4.514174
121.800003	-0.174734	0.581823	1.458227	-0.381223	0.076597	5.70455	6.65788	4.663819
121.900002	0.049395	0.557599	1.451306	-0.391645	0.076628	5.6936	6.38436	3.371229
122.0	0.109392	0.497232	1.446059	-0.395462	0.076642	5.38936	5.98312	1.175907
122.099998	0.096533	0.4644	1.4421	-0.392516	0.076378	5.27595	5.71003	-1.091234
122.199997	0.111069	0.472096	1.439046	-0.382758	0.076489	4.95971	5.73433	-2.978675
122.300003	-0.013243	0.467484	1.43644	-0.369819	0.076618	5.81008	6.07615	-3.888233
122.400002	-0.110017	0.419734	1.435411	-0.355142	0.07656	6.43581	7.77916	-3.872604
122.5	-0.243818	0.408456	1.436504	-0.342106	0.076419	5.71103	7.01972	-3.25014
122.599998	-0.231122	0.38216	1.439073	-0.334015	0.07618	6.16458	6.86064	-2.235338
122.699997	-0.184233	0.388717	1.442242	-0.331108	0.075599	5.98059	6.78056	-1.020433
122.800003	-0.122208	0.396209	1.445144	-0.333329	0.075317	6.97064	7.74073	0.182627
122.900002	0.020466	0.391194	1.446477	-0.339703	0.074964	6.52093	7.72659	1.158625
123.0	0.053261	0.372209	1.44589	-0.348028	0.0749	6.0087	6.63037	1.723093
123.099998	0.082661	0.336287	1.443424	-0.356204	0.075104	6.02157	6.78185	1.709441
123.199997	0.096741	0.244351	1.440145	-0.361719	0.07516	5.74343	6.49869	1.152636
123.300003	0.031496	0.126119	1.438051	-0.362894	0.075164	5.47588	6.25814	0.110008
123.400002	-0.084456	-0.006882	1.438655	-0.359242	0.075158	5.49585	6.17689	-1.070852
123.5	-0.198866	-0.053143	1.442729	-0.350385	0.075022	5.53062	6.35385	-2.177701
123.599998	-0.312184	-0.044857	1.450781	-0.338951	0.074771	6.13708	6.73549	-2.98635
123.699997	-0.341989	0.009388	1.461223	-0.328139	0.074138	6.17255	7.50178	-3.404074
123.800003	-0.289242	0.02921	1.472343	-0.320635	0.073714	6.04364	7.19711	-3.146999
123.900002	-0.172347	0.007431	1.4813	-0.319099	0.073496	6.39368	7.04777	-2.022081
124.0	-0.031063	0.022089	1.485466	-0.324562	0.073063	6.59239	7.49707	-0.121249
124.099998	0.033074	0.021426	1.483974	-0.336925	0.072567	6.53845	7.44654	2.151666
124.199997	0.006783	0.066422	1.477357	-0.35299	0.071677	6.41418	7.04017	3.914101
124.300003	-0.032548	0.041356	1.469093	-0.36811	0.070658	6.25689	6.95913	4.562187
124.400002	-0.113765	0.069414	1.463933	-0.37838	0.06974	5.9558	6.77189	3.509379
124.5	-0.233914	0.150384	1.464058	-0.381694	0.068913	5.44576	6.48413	1.10749
124.599998	-0.309088	0.140374	1.468767	-0.377593	0.06825	5.04807	5.93623	-1.694557
124.699997	-0.20877	0.092671	1.476283	-0.367543	0.068039	4.89096	6.13985	-3.859912
124.800003	0.064835	0.043395	1.484337	-0.354381	0.067945	5.40179	6.32034	-4.994435
124.900002	0.15784	0.01713	1.491751	-0.342821	0.067669	7.01749	7.83054	-4.704057
125.0	0.204831	0.019967	1.497369	-0.337413	0.067214	6.20942	7.77241	-3.066589
125.099998	0.144338	0.062285	1.499229	-0.341212	0.066632	6.3026	6.8084	-0.287782
125.199997	-0.056749	0.12307	1.495618	-0.354196	0.065757	6.30663	6.79459	2.738527
125.300003	-0.199873	0.188687	1.485829	-0.371976	0.064964	7.09429	8.05011	5.294238
125.400002	-0.357077	0.19409	1.473382	-0.38902	0.064234	6.44264	7.60573	6.145234
125.5	-0.356045	0.209868	1.464984	-0.398111	0.064042	5.68782	6.47482	4.742541
125.599998	-0.269921	0.24132	1.465722	-0.395322	0.063921	5.38822	6.5322	1.176466
125.699997	-0.170901	0.177143	1.476945	-0.380528	0.063849	4.67071	5.70585	-3.1747
125.800003	0.045448	0.180405	1.496329	-0.356006	0.063777	4.82817	5.73775	-7.228668
125.900002	0.147204	0.231431	1.523036	-0.325865	0.063775	4.67202	5.52183	-9.72557
126.0	0.151265	0.33024	1.554807	-0.296188	0.064038	8.00474	8.00226	-10.244246
126.099998	0.06051	0.323239	1.588187	-0.273455	0.06398	8.17893	10.34341	-8.834461
126.199997	0.074664	0.419089	1.620266	-0.265879	0.064157	8.12691	9.12536	-5.360074
126.300003	-0.01878	0.494857	1.647594	-0.274393	0.06416	7.79412	8.53753	-0.62741
126.400002	-0.138456	0.540527	1.667746	-0.296756	0.064061	8.63818	9.40241	4.570103
126.5	-0.231576	0.609665	1.677894	-0.328938	0.063379	11.07796	12.96162	8.97541
126.599998	-0.351771	0.641503	1.681537	-0.365104	0.062931	9.82606	11.29341	11.301641
126.699997	-0.282318	0.731725	1.684091	-0.397156	0.062635	9.19639	10.32607	10.885999
126.800003	-0.213522	0.837593	1.688996	-0.419541	0.062918	6.28675	7.42374	8.082022
126.900002	-0.041183	0.929472	1.694591	-0.431101	0.063278	4.89753	5.89448	3.405289
127.0	-0.002506	0.935541	1.698117	-0.43202	0.064113	3.94619	5.16962	-1.975464
127.099998	-0.007192	0.872124	1.697431	-0.422798	0.064509	3.73653	4.75907	-6.358846
127.199997	0.007013	0.660796	1.693138	-0.407035	0.065072	3.61716	4.69751	-8.254623
127.300003	-0.040862	0.558032	1.688517	-0.386788	0.065545	4.08754	5.14446	-7.904526
127.400002	-0.099641	0.471919	1.688417	-0.363911	0.065863	5.97945	5.66463	-6.558302
127.5	-0.168055	0.359458	1.696372	-0.340955	0.065768	6.79794	8.55776	-5.301365
127.599998	-0.197597	0.282219	1.713737	-0.319628	0.065805	6.38028	8.015	-4.35893
127.699997	-0.142825	0.265527	1.738565	-0.303187	0.065689	8.2313	8.84402	-3.745524
127.800003	-0.184794	0.204062	1.766265	-0.294495	0.065388	9.73542	11.14	-3.025057
127.900002	-0.126127	0.164395	1.792462	-0.293303	0.065259	9.51517	10.64177	-1.995985
128.0	-0.063897	0.153555	1.813444	-0.300444	0.064861	10.39102	11.47829	-0.353676
128.100006	-0.002802	0.134862	1.827262	-0.314048	0.06443	10.29792	10.91422	1.721759
128.199997	-0.020109	0.187188	1.833967	-0.332206	0.064028	9.6305	10.36525	3.6319
128.300003	-0.023495	0.158998	1.836284	-0.350895	0.063823	8.91807	9.46279	4.921559
128.399994	-0.007963	0.114327	1.836426	-0.367025	0.063763	8.40286	8.7648	5.025713
128.5	-0.099635	0.063974	1.836669	-0.379099	0.064075	7.61292	8.54748	3.852315
128.600006	-0.10522	-0.01872	1.83775	-0.385795	0.064683	7.02537	7.85645	1.655517
128.699997	-0.175926	-0.009731	1.837667	-0.387273	0.065199	6.37783	7.70658	-0.961764
128.800003	-0.261256	-0.105919	1.835105	-0.384475	0.065577	5.81673	7.16253	-2.961844
128.899994	-0.293602	-0.178572	1.829278	-0.377996	0.065887	5.71759	6.95741	-3.748091
129.0	-0.219779	-0.227363	1.821429	-0.368751	0.066155	6.07928	7.14208	-3.469251
129.100006	-0.113971	-0.250222	1.814613	-0.358069	0.066628	7.74788	8.53217	-2.848431
129.199997	-0.130094	-0.267428	1.812572	-0.345898	0.067222	7.01495	8.83364	-2.400867
129.300003	-0.076597	-0.242683	1.817284	-0.334212	0.067874	7.98065	8.08555	-2.379844
129.399994	-0.147754	-0.153019	1.828798	-0.323781	0.06821	8.74082	9.20072	-2.761414
129.5	-0.265324	-0.059479	1.844659	-0.315719	0.067887	8.21177	8.85537	-3.248389
129.600006	-0.35667	-0.043145	1.86125	-0.311677	0.067611	8.53011	9.22438	-3.352895
129.699997	-0.348878	-0.035352	1.874426	-0.312832	0.067355	8.46075	9.79776	-2.619375
129.800003	-0.243359	-0.01456	1.881408	-0.32118	0.067119	8.40741	9.85364	-0.723233
129.899994	-0.120317	0.019426	1.88046	-0.336941	0.066905	8.52949	9.93757	1.942994
130.0	-0.069484	0.122505	1.871238	-0.357896	0.066384	8.55638	9.68728	4.546726
130.100006	-0.054111	0.134489	1.857217	-0.379167	0.06593	9.08315	9.37672	6.182422
130.199997	-0.087709	0.160021	1.842765	-0.395548	0.065643	8.52573	8.88438	5.916981
130.300003	-0.0758	0.225433	1.833407	-0.402214	0.065566	7.40852	8.00782	3.570877
130.399994	-0.179975	0.290668	1.831116	-0.398522	0.065762	6.0087	7.01897	-0.252244
130.5	-0.200025	0.244318	1.834923	-0.385508	0.066383	5.10579	6.05335	-4.089824
130.600006	-0.182476	0.243195	1.842278	-0.365514	0.067163	4.95542	6.28512	-6.859951
130.699997	-0.105919	0.176919	1.851314	-0.342176	0.067707	5.98207	6.78452	-7.967049
130.800003	-0.065036	0.211678	1.861938	-0.320743	0.068228	9.1336	10.47359	-7.397444
130.899994	-0.024582	0.241244	1.873286	-0.306344	0.069135	8.53072	10.72849	-5.510256
131.0	-0.014293	0.184679	1.884208	-0.301309	0.069821	8.35662	8.85323	-2.718384
131.100006	-0.133612	0.211878	1.893173	-0.306139	0.070243	10.43752	10.22469	0.139699
131.199997	-0.337418	0.189039	1.899678	-0.318534	0.070195	13.07523	13.68755	2.619092
131.300003	-0.581313	0.150124	1.903786	-0.335619	0.069972	12.48076	12.19159	4.207885
131.399994	-0.623744	0.20117	1.906184	-0.352039	0.069355	12.35316	12.77845	4.834606
131.5	-0.516939	0.184711	1.907711	-0.366515	0.068939	9.54021	10.55677	4.131886
131.600006	-0.212494	0.108119	1.908053	-0.376203	0.06888	7.12976	8.39322	2.344755
131.699997	0.008199	-0.004693	1.905897	-0.380773	0.068957	6.3358	7.58957	0.288412
131.800003	0.199177	-0.095348	1.901675	-0.379824	0.068874	5.81892	6.56678	-1.768801
131.899994	0.294678	-0.231472	1.895712	-0.374826	0.069017	5.81743	6.1315	-3.068023
132.0	0.194558	-0.306402	1.889254	-0.367254	0.069298	6.08515	6.39174	-3.328988
132.100006	0.03354	-0.303642	1.883131	-0.359131	0.069732	7.36937	7.09241	-2.9017
132.199997	-0.215932	-0.27113	1.878164	-0.351958	0.069889	8.43719	9.302	-2.39426
132.300003	-0.400428	-0.247008	1.87457	-0.346422	0.070015	7.87153	9.1214	-1.808582
132.399994	-0.509933	-0.185647	1.872362	-0.342773	0.069831	9.02649	9.61213	-1.198225
132.5	-0.502046	-0.090365	1.871055	-0.341587	0.069626	8.22622	10.03339	-0.778555
132.600006	-0.359749	0.022097	1.869896	-0.342426	0.069443	8.31047	9.2671	-0.435268
132.699997	-0.16273	0.146977	1.868044	-0.34443	0.068874	8.2073	9.39845	-0.326804
132.800003	0.022456	0.198084	1.864944	-0.346944	0.068336	7.89763	8.76801	-0.38062
132.899994	0.208383	0.190767	1.861162	-0.34803	0.067841	7.81251	8.3824	-0.58933
133.0	0.272673	0.167083	1.85787	-0.347466	0.067289	7.63911	8.2943	-0.950836
133.100006	0.215331	0.184023	1.856387	-0.344405	0.067009	7.81207	8.34172	-1.42998
133.199997	0.082961	0.248665	1.857435	-0.339687	0.066784	7.87171	8.47875	-1.935801
133.300003	-0.037736	0.324988	1.860922	-0.334475	0.066805	8.07567	8.88127	-2.282615
133.399994	-0.108211	0.380187	1.864582	-0.331124	0.066859	8.06157	9.31163	-2.303614
133.5	-0.170811	0.412217	1.866435	-0.33092	0.067325	8.03837	9.43078	-1.650816
133.600006	-0.205942	0.450588	1.863483	-0.336572	0.067643	8.20108	9.24419	-0.3031
133.699997	-0.234589	0.518719	1.854361	-0.347403	0.067911	8.26966	9.32619	1.561642
133.800003	-0.338401	0.57121	1.838849	-0.362557	0.067722	8.18506	9.05727	3.286834
133.899994	-0.371284	0.758843	1.819906	-0.377083	0.06724	7.92898	8.89926	4.195555
134.0	-0.406488	0.898239	1.802463	-0.388643	0.066374	7.28276	8.38754	3.640261
134.100006	-0.292714	0.987751	1.789819	-0.392469	0.065823	6.59196	7.76695	1.695369
134.199997	-0.106797	0.937686	1.781962	-0.389075	0.065533	5.68046	6.96277	-1.090324
134.300003	0.154324	0.754334	1.776579	-0.379135	0.065727	5.63124	6.86406	-3.51616
134.399994	0.284375	0.573521	1.771726	-0.36493	0.066515	5.64841	6.69941	-4.866288
134.5	0.264999	0.496167	1.767292	-0.348699	0.067241	7.58919	7.34473	-5.0389
134.600006	0.127678	0.431335	1.76467	-0.333183	0.067908	8.05816	9.75697	-4.285683
134.699997	-0.106306	0.400126	1.76427	-0.32165	0.068255	7.18029	8.53624	-3.263382
134.800003	-0.339538	0.375906	1.7675	-0.314168	0.068417	7.71179	7.88503	-2.126695
134.899994	-0.526242	0.361856	1.773528	-0.312007	0.068505	8.38394	9.44116	-1.060053
135.0	-0.504037	0.372174	1.780676	-0.314128	0.068768	8.17665	10.17031	-0.151443
135.100006	-0.375831	0.39524	1.786014	-0.32023	0.069074	7.9162	9.06294	0.562754
135.199997	-0.165952	0.385389	1.786895	-0.330518	0.069622	8.08478	9.4614	1.319846
135.300003	0.041894	0.350354	1.782308	-0.3437	0.070088	7.61642	8.62006	2.010462
135.399994	0.094307	0.294556	1.773343	-0.35729	0.070265	7.38408	7.78729	2.441411
135.5	0.005502	0.245808	1.762049	-0.368633	0.070085	7.0407	7.48048	2.279569
135.600006	-0.153301	0.242604	1.751164	-0.37519	0.069663	6.76159	7.19871	1.440412
135.699997	-0.347721	0.2376	1.742154	-0.376616	0.068803	6.37582	6.95078	0.058233
135.800003	-0.410699	0.185019	1.734856	-0.374163	0.068099	6.09986	7.17709	-1.342416
135.899994	-0.333523	0.123895	1.728503	-0.368433	0.067909	6.02551	7.4672	-2.246657
136.0	-0.12947	0.079209	1.7219	-0.361753	0.068065	6.70248	7.91811	-2.531526
136.100006	0.119829	0.044535	1.714207	-0.356145	0.068557	6.72928	8.34322	-2.258316
136.199997	0.3513	0.014608	1.705024	-0.352698	0.069152	6.81904	7.5263	-1.497139
136.300003	0.398991	-0.024451	1.694754	-0.352413	0.069499	7.44618	7.4232	-0.589572
136.399994	0.294165	-0.055994	1.684698	-0.353451	0.070099	7.37848	7.8876	0.098387
136.5	0.056167	-0.094423	1.677087	-0.354177	0.070574	6.98903	7.80378	0.384456
136.600006	-0.272127	-0.019909	1.672891	-0.35388	0.070665	6.74898	7.35223	-0.278071
136.699997	-0.616049	0.006384	1.67165	-0.351504	0.070598	6.31443	7.47855	-1.021451
136.800003	-0.739659	0.013099	1.670931	-0.346512	0.070022	6.20469	7.4535	-1.752319
136.899994	-0.655533	0.014717	1.669218	-0.339719	0.069155	6.17194	7.47277	-2.045409
137.0	-0.401442	0.022414	1.666964	-0.331693	0.068261	6.60028	7.64138	-1.97556
137.100006	-0.014226	0.031426	1.666865	-0.32284	0.067414	6.94822	7.98449	-1.863939
137.199997	0.334966	0.060689	1.672128	-0.314927	0.06674	6.90968	7.6113	-1.898637
137.300003	0.604293	0.099137	1.682302	-0.308789	0.066796	7.45353	7.69608	-1.880436
137.399994	0.657639	0.186603	1.693496	-0.30842	0.066839	7.70733	8.02923	-1.560364
137.5	0.364361	0.301309	1.701064	-0.314805	0.06691	7.80454	8.094	-0.597777
137.600006	0.014697	0.397759	1.699629	-0.331965	0.067122	7.73054	8.24795	1.545877
137.699997	-0.335692	0.520071	1.68675	-0.358381	0.067044	7.18818	8.18093	4.480452
137.800003	-0.55766	0.584342	1.66336	-0.389638	0.067076	6.55474	7.86352	7.003456
137.899994	-0.573835	0.709719	1.635868	-0.417014	0.067098	6.101	7.44376	7.553453
138.0	-0.430742	0.864425	1.614437	-0.431534	0.067514	5.7429	6.81246	5.524135
138.100006	-0.203874	1.039312	1.604256	-0.430071	0.068133	4.83596	5.99907	1.276368
138.199997	0.103266	1.105207	1.604418	-0.414121	0.068702	4.28099	4.96804	-3.697043
138.300003	0.337983	1.148871	1.61285	-0.387736	0.069303	4.02842	5.16063	-7.987259
138.399994	0.474842	1.139908	1.626996	-0.353685	0.069764	5.36046	5.21351	-10.667524
138.5	0.524496	1.106684	1.645614	-0.318184	0.070236	8.59544	9.29257	-10.920793
138.600006	0.431698	1.046392	1.666915	-0.289875	0.070133	8.01595	10.17341	-8.888895
138.699997	0.161135	1.001908	1.689443	-0.273564	0.07035	9.14174	9.55272	-5.403037
138.800003	-0.04625	0.918586	1.711044	-0.270483	0.070528	8.05142	9.00963	-1.433569
138.899994	-0.287814	0.820303	1.728775	-0.280239	0.070696	8.44034	8.85783	2.498471
139.0	-0.493742	0.734552	1.740621	-0.299435	0.070596	12.89001	14.39421	5.726136
139.100006	-0.545282	0.638306	1.7481	-0.323523	0.07075	11.18104	12.90178	7.508134
139.199997	-0.55362	0.582477	1.753607	-0.34801	0.070992	10.60917	11.87481	7.577378
139.300003	-0.387696	0.506278	1.758882	-0.36874	0.071405	8.02908	8.95075	5.876737
139.399994	-0.235045	0.491386	1.762808	-0.3836	0.071934	5.91236	6.44837	2.885025
139.5	-0.040184	0.470209	1.763875	-0.392454	0.072181	5.22936	5.658	-0.455475
139.600006	-0.039421	0.406267	1.760694	-0.39655	0.0725	4.63322	5.23888	-3.096697
139.699997	-0.129695	0.208224	1.752674	-0.396517	0.072824	4.33546	5.14821	-4.14141
139.800003	-0.278562	-0.01206	1.740574	-0.393788	0.072995	4.48172	5.43832	-3.637155
139.899994	-0.295504	-0.196255	1.727134	-0.387431	0.073019	5.22769	5.88998	-2.336993
140.0	-0.250313	-0.292922	1.715867	-0.377712	0.073331	6.58311	7.1925	-1.483406
140.100006	-0.171075	-0.368387	1.71081	-0.365122	0.074007	5.70927	7.45446	-1.340226
140.199997	-0.031387	-0.436858	1.714249	-0.350257	0.075186	7.41587	7.71064	-1.96708
140.300003	0.058866	-0.501159	1.725551	-0.334822	0.076744	7.58656	8.34783	-3.095917
140.399994	0.094647	-0.553344	1.741607	-0.321026	0.078154	7.34494	7.91961	-3.98141
140.5	-0.03843	-0.559599	1.7582	-0.310274	0.079195	8.04152	8.40499	-4.264467
140.600006	-0.20088	-0.518029	1.771124	-0.304661	0.079711	8.10396	8.57371	-3.583439
140.699997	-0.405276	-0.459457	1.778873	-0.305334	0.079441	8.33604	8.80998	-1.875949
140.800003	-0.505983	-0.430027	1.781911	-0.311648	0.078666	7.99791	8.8255	0.402449
140.899994	-0.449503	-0.40366	1.782888	-0.32136	0.077589	8.22946	9.20233	2.331718
141.0	-0.364948	-0.353029	1.785765	-0.332603	0.076878	8.26396	9.08104	3.289613
141.100006	-0.056776	-0.266993	1.792106	-0.342875	0.076636	8.10711	8.84702	3.022986
141.199997	0.268969	-0.202253	1.799975	-0.352055	0.076793	7.81645	8.2169	1.878294
141.300003	0.46549	-0.160125	1.805405	-0.361281	0.077212	7.42568	7.63635	0.436105
141.399994	0.486829	-0.16189	1.804116	-0.37114	0.077638	7.21734	7.19432	-0.579192
141.5	0.275949	-0.21118	1.793412	-0.381704	0.077674	6.71027	6.75091	-0.506522
141.600006	-0.079701	-0.248431	1.775158	-0.391108	0.077493	6.32161	6.637	0.298234
141.699997	-0.373511	-0.22874	1.754201	-0.396574	0.077492	6.24682	6.80829	0.953119
141.800003	-0.525082	-0.182481	1.737178	-0.394928	0.077664	6.19331	7.20771	0.758881
141.899994	-0.476631	-0.138956	1.72989	-0.384757	0.078408	6.11913	7.51987	-0.46553
142.0	-0.348602	-0.094056	1.734047	-0.368074	0.079477	6.56376	7.56109	-2.490597
142.100006	-0.22408	0.037777	1.746938	-0.34781	0.08015	6.89182	7.74255	-4.549405
142.199997	-0.148917	0.201162	1.76422	-0.328508	0.080038	7.27059	7.91062	-5.927841
142.300003	-0.042022	0.382928	1.780679	-0.314005	0.079212	7.81163	8.31871	-5.999424
142.399994	-0.040889	0.574372	1.792579	-0.308452	0.078254	8.23909	8.59052	-4.205577
142.5	0.092481	0.759184	1.79911	-0.313153	0.077144	8.38832	8.96114	-0.990811
142.600006	0.086529	0.955282	1.799092	-0.326942	0.076355	8.76779	9.91959	2.558636
142.699997	0.086927	1.145172	1.794059	-0.344527	0.075781	8.91614	9.92997	5.368601
142.800003	0.097701	1.289941	1.792812	-0.358674	0.075772	8.95958	9.51857	6.074699
142.899994	0.033672	1.492755	1.799726	-0.365539	0.075938	8.25459	8.94615	4.481928
143.0	-0.05468	1.730099	1.814508	-0.364974	0.075793	6.72148	7.36293	1.246299
143.100006	-0.144217	1.822643	1.832868	-0.359008	0.075234	5.87409	7.09487	-2.620864
143.199997	-0.269733	1.759603	1.84755	-0.350202	0.074693	5.99679	7.39997	-5.51667
143.300003	-0.279368	1.716379	1.856301	-0.341665	0.074427	5.87024	7.80581	-6.130433
143.399994	-0.199727	1.646765	1.858429	-0.338035	0.074056	6.8553	7.68195	-4.407775
143.5	-0.117457	1.602595	1.855201	-0.341853	0.074005	9.18754	9.92109	-1.25783
143.600006	-0.143782	1.588584	1.846563	-0.353258	0.073482	6.94498	9.81671	2.151688
143.699997	-0.162893	1.635315	1.834218	-0.36784	0.072837	9.49686	9.35156	4.868491
143.800003	-0.218256	1.666675	1.822952	-0.381624	0.072195	9.44878	10.62807	5.788003
143.899994	-0.241793	1.677125	1.816833	-0.390285	0.07155	7.64121	8.59073	4.630857
144.0	-0.203647	1.631725	1.817367	-0.391215	0.070959	6.90688	8.21883	1.58055
144.100006	-0.116913	1.505277	1.823268	-0.384385	0.070783	5.52668	7.14497	-2.39191
144.199997	-0.023931	1.299264	1.831824	-0.371123	0.070345	5.50242	6.44238	-5.962981
144.300003	0.101015	1.109532	1.843195	-0.351975	0.070274	5.23172	6.5656	-7.858175
144.399994	0.101643	0.975537	1.856755	-0.331607	0.070086	6.38335	6.68432	-7.996992
144.5	0.120291	0.912843	1.872674	-0.315021	0.069959	9.94236	10.63653	-6.678545
144.600006	0.040676	0.817689	1.887021	-0.306712	0.069802	8.25179	10.63556	-4.24787
144.699997	-0.113988	0.716467	1.897728	-0.308693	0.069673	8.92359	8.62092	-0.951622
144.800003	-0.318768	0.59237	1.903182	-0.319571	0.06926	11.47653	12.75287	2.443989
144.899994	-0.442113	0.503167	1.903456	-0.336046	0.068669	11.74136	13.74376	5.110231
145.0	-0.461832	0.387183	1.901868	-0.353733	0.068213	12.62272	13.63863	6.328138
145.100006	-0.345341	0.314015	1.902233	-0.367875	0.067942	11.83734	12.57077	5.787368
145.199997	-0.188932	0.330892	1.90486	-0.377105	0.067685	8.30644	9.11369	3.615407
145.300003	0.003	0.307827	1.908533	-0.380186	0.067892	6.53722	7.29581	0.550653
145.399994	0.10213	0.294236	1.909259	-0.378506	0.067903	5.56924	6.29518	-2.57043
145.5	0.130353	0.124834	1.90589	-0.372674	0.068141	5.25528	5.92863	-4.452987
145.600006	0.050599	-0.037362	1.89889	-0.364961	0.068384	5.17786	6.29208	-4.550037
145.699997	-0.09183	-0.135015	1.890643	-0.357265	0.06862	6.24437	6.41744	-3.592375
145.800003	-0.162343	-0.211318	1.884325	-0.350148	0.068892	8.67102	9.28037	-2.440727
145.899994	-0.202749	-0.229453	1.882425	-0.342756	0.069126	7.38408	9.00107	-1.566823
146.0	-0.225336	-0.207692	1.885859	-0.336814	0.069544	9.58067	9.29814	-1.286857
146.100006	-0.287278	-0.199366	1.893185	-0.332697	0.070106	8.97141	10.43997	-1.331351
146.199997	-0.279044	-0.226102	1.901072	-0.331142	0.070246	8.71052	9.22395	-1.479909
146.300003	-0.285211	-0.246235	1.905687	-0.333016	0.06982	9.01327	9.81971	-1.300247
146.399994	-0.258858	-0.256595	1.904862	-0.338491	0.06893	8.54403	9.3097	-0.589144
146.5	-0.193945	-0.24046	1.898882	-0.346562	0.067763	8.545	9.20072	0.492804
146.600006	-0.063343	-0.147869	1.890178	-0.355274	0.066616	8.15003	8.97773	1.344948
146.699997	0.103278	-0.093583	1.882213	-0.36167	0.065779	8.37449	8.79253	1.577786
146.800003	0.293792	-0.053407	1.877391	-0.364908	0.065421	8.17753	8.77433	0.956046
146.899994	0.42718	-0.085487	1.876094	-0.364493	0.065516	7.97137	8.46077	-0.365775
147.0	0.372777	-0.170486	1.876036	-0.361827	0.065915	7.78737	8.14732	-1.767663
147.100006	0.151201	-0.176747	1.874352	-0.358744	0.066348	7.65417	8.08886	-2.576591
147.199997	-0.150229	-0.126225	1.869721	-0.356559	0.066406	7.814	8.20566	-2.431412
147.300003	-0.400522	-0.004597	1.861222	-0.356721	0.066092	8.04677	9.22331	-1.594518
147.399994	-0.651979	0.084835	1.849918	-0.358785	0.065605	7.46185	8.79991	-0.338553
147.5	-0.577684	0.25399	1.838198	-0.361875	0.065057	7.63963	8.76448	0.703335
147.600006	-0.307486	0.405072	1.827746	-0.364202	0.064999	7.67659	9.36152	1.079557
147.699997	-0.09249	0.517233	1.82006	-0.364677	0.065043	7.33679	8.26711	0.82306
147.800003	0.162753	0.636417	1.815248	-0.360084	0.065207	7.29519	8.10631	-0.363536
147.899994	0.257252	0.638065	1.812151	-0.351727	0.065021	7.16409	7.91972	-1.85187
148.0	0.243433	0.543392	1.810364	-0.339409	0.064932	7.11768	7.7161	-3.083861
148.100006	0.096714	0.494529	1.81114	-0.324668	0.065036	7.22163	8.03801	-3.843458
148.199997	-0.017741	0.570501	1.817473	-0.309023	0.065154	8.22271	8.64083	-4.316854
148.300003	-0.164907	0.729615	1.831052	-0.29621	0.065654	7.72362	9.81403	-4.357124
148.399994	-0.205985	0.889375	1.846654	-0.291725	0.066029	7.98022	9.60571	-3.552613
148.5	-0.183141	1.089037	1.859367	-0.298217	0.066218	9.04348	10.11667	-1.641766
148.600006	-0.072471	1.262466	1.863641	-0.316625	0.066475	9.27022	11.81037	1.587443
148.699997	-0.085084	1.482295	1.85767	-0.346125	0.066592	9.2929	11.38012	5.249025
148.800003	-0.070769	1.594957	1.841408	-0.380867	0.066705	8.93024	10.6574	7.930343
148.899994	0.101871	1.669226	1.823678	-0.409165	0.067166	8.14766	9.26271	8.61931
149.0	0.10607	1.829913	1.812899	-0.42715	0.067556	6.85504	7.6888	6.474253
149.100006	0.096994	2.016843	1.810862	-0.431691	0.067996	5.17637	5.93109	2.386814
149.199997	0.165079	2.062681	1.813117	-0.424167	0.068306	3.98796	4.93367	-2.570332
149.300003	-0.05645	1.953281	1.813129	-0.409563	0.068594	3.98735	4.69462	-6.491075
149.399994	0.027162	1.8251	1.808833	-0.387591	0.069298	3.98245	5.53842	-8.019984
149.5	0.076922	1.676107	1.803032	-0.36296	0.070193	5.85308	5.70767	-7.243097
149.600006	0.092259	1.494388	1.800515	-0.339486	0.070637	8.02339	8.79467	-5.686414
149.699997	0.10544	1.272826	1.805329	-0.318648	0.070854	7.82179	10.76017	-4.236769
149.800003	0.021412	1.172847	1.819116	-0.303063	0.070834	7.45055	7.78355	-3.142112
149.899994	-0.042005	1.085929	1.839353	-0.292763	0.070902	9.82895	11.29362	-2.582425
150.0	-0.040995	1.029649	1.861817	-0.289357	0.070822	10.97235	12.05252	-2.143341
150.100006	-0.011293	0.913958	1.881544	-0.293458	0.070929	10.41475	11.79923	-1.283571
150.199997	0.026161	0.812355	1.89457	-0.305367	0.071011	10.94827	12.98914	0.229032
150.300003	0.021778	0.707189	1.89842	-0.324224	0.071208	9.80732	11.35571	2.402608
150.399994	0.019753	0.638904	1.89273	-0.348394	0.071185	9.79103	10.72827	4.702716
150.5	0.000921	0.496965	1.880167	-0.372569	0.071332	8.90817	9.2307	6.258972
150.600006	-0.126732	0.370317	1.864604	-0.393009	0.071646	8.50217	8.6373	6.276292
150.699997	-0.227424	0.255052	1.850986	-0.403838	0.072387	7.43383	7.51184	4.26763
150.800003	-0.301536	0.213714	1.844178	-0.403901	0.072892	5.85439	6.33918	0.672722
150.899994	-0.327134	0.159249	1.844704	-0.394748	0.073396	4.72334	5.48532	-3.450542
151.0	-0.200204	0.051687	1.851979	-0.377202	0.074699	4.69602	5.80841	-6.669275
151.100006	-0.042644	-0.018568	1.862445	-0.35633	0.075562	4.73192	5.63969	-8.34306
151.199997	0.031672	0.007004	1.87474	-0.336746	0.076223	8.11132	8.69993	-8.129376
151.300003	0.166996	0.053603	1.885341	-0.324493	0.077124	8.98883	10.7819	-6.187625
151.399994	0.131533	0.109508	1.89335	-0.322151	0.077656	8.17674	8.92945	-2.615064
151.5	-0.014242	0.152132	1.896896	-0.330074	0.077418	9.91399	8.69029	1.295286
151.600006	-0.268055	0.203915	1.895721	-0.344399	0.07705	12.1668	12.07115	4.470582
151.699997	-0.462331	0.21928	1.895674	-0.359499	0.076373	11.92903	12.03679	6.016663
151.800003	-0.527131	0.290866	1.900693	-0.370598	0.075871	11.96993	11.307	5.612899
151.899994	-0.410064	0.457646	1.910877	-0.376689	0.075423	8.99356	9.90803	3.316151
152.0	-0.167485	0.537536	1.923769	-0.376622	0.075262	6.56708	7.5203	-0.068911
152.100006	0.098952	0.545198	1.933928	-0.371863	0.074931	5.89993	7.55253	-3.54754
152.199997	0.330995	0.366842	1.938997	-0.363717	0.074748	5.96684	7.06607	-5.568303
152.300003	0.461358	0.163213	1.938921	-0.355288	0.074794	5.96631	7.32654	-5.448154
152.399994	0.475836	0.025781	1.935296	-0.34848	0.075067	7.21603	7.31176	-3.811007
152.5	0.306239	-0.069996	1.930233	-0.345058	0.075405	9.95786	10.03114	-1.676851
152.600006	0.05209	-0.117381	1.925907	-0.343796	0.075826	8.97394	9.89379	0.298257
152.699997	-0.219553	-0.106921	1.923406	-0.344285	0.076449	11.46225	10.33999	1.443659
152.800003	-0.540923	-0.11162	1.922981	-0.346599	0.076741	10.22558	11.2888	1.857991
152.899994	-0.653443	-0.116865	1.924387	-0.347931	0.076866	9.92108	10.51117	1.226947
153.0	-0.621298	-0.084739	1.926113	-0.348317	0.076811	9.04225	10.67271	-0.116201
153.100006	-0.407307	-0.037474	1.927882	-0.346322	0.076351	8.17157	9.06027	-1.781952
153.199997	-0.124262	0.000834	1.930387	-0.341753	0.075605	7.9211	8.62863	-3.295965
153.300003	0.103853	0.037407	1.93433	-0.334784	0.074871	7.89693	8.24463	-4.157801
153.399994	0.295792	0.07938	1.94073	-0.327643	0.074037	8.11386	8.17922	-4.335338
153.5	0.314203	0.146486	1.948994	-0.322709	0.073234	9.82352	9.72432	-3.862081
153.600006	0.231486	0.20071	1.956498	-0.323046	0.072278	9.55571	10.00362	-2.640821
153.699997	0.049047	0.218469	1.959874	-0.330481	0.071395	10.0281	10.16999	-0.565798
153.800003	-0.114469	0.276718	1.956389	-0.346324	0.070505	11.03532	11.56479	2.161986
153.899994	-0.238987	0.38303	1.944658	-0.36828	0.069703	10.39741	11.21194	4.8174
154.0	-0.32441	0.44076	1.927617	-0.391645	0.069046	10.10885	11.07727	6.4334
154.100006	-0.32343	0.499042	1.909413	-0.410599	0.068454	8.60315	9.67411	6.364756
154.199997	-0.217518	0.584637	1.893457	-0.41968	0.067975	6.97852	7.8724	4.242822
154.300003	-0.105342	0.647609	1.882382	-0.4164	0.067944	5.44252	6.58861	0.558444
154.399994	0.034006	0.655572	1.876349	-0.401181	0.067584	4.37917	5.35803	-3.63975
154.5	0.210074	0.701838	1.876073	-0.374835	0.068028	4.63533	5.55694	-6.971282
154.600006	0.347801	0.779956	1.88466	-0.340972	0.068205	4.59767	5.47676	-8.96595
154.699997	0.347616	0.906247	1.903958	-0.306469	0.068158	8.583	8.24773	-9.463752
154.800003	0.368119	0.95792	1.930406	-0.279082	0.068332	10.53709	12.68478	-9.061592
154.899994	0.318168	0.888646	1.959801	-0.264447	0.06842	10.15281	11.83231	-7.328597
155.0	0.255375	0.871851	1.985637	-0.266844	0.068677	12.04989	12.55011	-4.460647
155.100006	0.068482	0.809829	2.003965	-0.286264	0.068563	17.17065	19.17737	-0.387241
155.199997	-0.165876	0.72692	2.013041	-0.31659	0.068092	19.81694	22.54956	4.054029
155.300003	-0.366636	0.631839	2.010512	-0.351977	0.067627	25.09639	27.08478	7.974501
155.399994	-0.296199	0.61162	2.002795	-0.38381	0.067389	28.14361	28.7501	9.889291
155.5	-0.333433	0.580938	1.99694	-0.408708	0.067264	17.37978	17.23852	9.354697
155.600006	-0.297535	0.585872	1.994624	-0.422158	0.066903	7.27777	7.68591	6.317154
155.699997	-0.089047	0.527426	1.993664	-0.422563	0.066711	4.51526	5.45856	1.580034
155.800003	0.000833	0.445731	1.990918	-0.413301	0.066238	4.10496	5.05935	-3.371486
155.899994	0.083542	0.21747	1.984849	-0.396549	0.065743	3.77752	4.76646	-6.781789
156.0	0.121208	0.071217	1.97722	-0.376352	0.065626	4.18308	5.2346	-7.853495
156.100006	0.061952	-0.002712	1.972871	-0.354762	0.065552	4.19464	5.19467	-7.346926
156.199997	-0.031297	0.026642	1.97516	-0.333981	0.065723	7.27689	7.02261	-6.436164
156.300003	-0.083406	0.063184	1.984548	-0.316838	0.066102	7.54496	9.83758	-5.487813
156.399994	-0.101854	0.115737	1.998114	-0.306142	0.066274	9.53513	10.17812	-4.43981
156.5	-0.108331	0.181806	2.011516	-0.303683	0.066548	15.00813	14.9768	-3.054657
156.600006	-0.113667	0.252933	2.020418	-0.310405	0.066536	14.11143	16.14968	-1.064709
156.699997	-0.124044	0.332993	2.023595	-0.323942	0.066364	16.98928	16.77616	1.199547
156.800003	-0.15557	0.3875	2.022062	-0.340952	0.066293	18.88881	19.19471	3.061947
156.899994	-0.153019	0.49952	2.017851	-0.356913	0.066255	16.25565	16.42984	4.094616
157.0	-0.194231	0.538759	2.013283	-0.369669	0.066261	11.8292	12.29628	3.988778
157.100006	-0.177128	0.57666	2.009101	-0.37765	0.066532	9.2252	10.13305	2.713718
157.199997	-0.149539	0.633235	2.004439	-0.380663	0.066559	7.70934	8.55348	0.746165
157.300003	-0.114507	0.663266	1.998356	-0.378124	0.06615	6.67235	7.81748	-1.505492
157.399994	-0.110097	0.559078	1.990434	-0.371583	0.065693	6.10416	7.13148	-3.14899
157.5	-0.024819	0.432554	1.98141	-0.362306	0.065499	6.2124	7.42631	-3.73701
157.600006	0.073221	0.363324	1.9729	-0.35266	0.065553	7.08343	7.86758	-3.567178
157.699997	0.13302	0.309282	1.965933	-0.343903	0.065601	9.71142	10.40133	-2.976142
157.800003	0.095708	0.257318	1.960882	-0.338044	0.065762	8.86456	10.67849	-2.292374
157.899994	-0.011358	0.208536	1.956752	-0.335737	0.065478	10.23145	10.12877	-1.449242
158.0	-0.109222	0.201448	1.951748	-0.33757	0.064997	9.9428	11.08465	-0.541086
158.100006	-0.134578	0.175015	1.9447	-0.343383	0.064598	9.50632	10.43666	0.374426
158.199997	-0.105685	0.175347	1.935352	-0.351319	0.063978	9.57253	11.00511	1.032845
158.300003	-0.054523	0.191942	1.924607	-0.359331	0.063702	8.69195	9.90749	1.131013
158.399994	0.089241	0.146029	1.915352	-0.364225	0.063288	8.16185	9.10609	0.548259
158.5	0.150275	0.142005	1.909476	-0.365123	0.062999	7.57728	8.42683	-0.624205
158.600006	0.120203	0.124824	1.906296	-0.362882	0.062665	7.30316	7.82787	-1.933837
158.699997	0.061228	0.095892	1.90333	-0.357694	0.062443	7.24493	7.8542	-2.63759
158.800003	0.035742	0.059705	1.89737	-0.353017	0.062003	7.49382	8.26636	-2.473599
158.899994	-0.041545	0.057568	1.886213	-0.351142	0.061649	8.42554	9.21699	-1.508562
159.0	-0.055719	0.038095	1.870635	-0.352381	0.061587	8.21343	9.61448	0.063725
159.100006	-0.098397	0.069591	1.85332	-0.356006	0.061334	8.25827	9.10737	1.28688
159.199997	-0.186824	0.090365	1.838657	-0.357914	0.061608	8.26861	9.19976	1.616932
159.300003	-0.175466	0.142726	1.829966	-0.356396	0.061724	7.67195	8.50423	0.721096
159.399994	-0.237441	0.237446	1.827356	-0.351411	0.061696	7.36201	8.22921	-1.122509
159.5	-0.246408	0.300622	1.828874	-0.343179	0.061616	6.96092	8.03587	-3.028171
159.600006	-0.231308	0.295471	1.831314	-0.333677	0.061389	6.80888	8.06189	-4.094285
159.699997	-0.185423	0.290617	1.832502	-0.325384	0.061035	7.23915	8.27064	-4.159009
159.800003	-0.115854	0.295759	1.832637	-0.319835	0.060895	8.47642	9.50486	-3.326875
159.899994	-0.016243	0.363702	1.831163	-0.31925	0.060676	7.42962	8.86457	-1.743136
160.0	0.003363	0.403515	1.827463	-0.324969	0.060638	7.92101	8.62028	0.339533
160.100006	-0.02965	0.4507	1.820334	-0.336887	0.060734	8.70482	9.65452	2.317054
160.199997	-0.084423	0.530994	1.809463	-0.35294	0.06038	8.21002	9.28497	3.755088
160.300003	-0.191872	0.494579	1.796627	-0.36954	0.060364	7.97417	8.79981	4.205538
160.399994	-0.329568	0.462217	1.783344	-0.383996	0.06049	7.08212	8.091	3.577121
160.5	-0.359178	0.468902	1.769952	-0.393667	0.060645	6.1574	7.21456	1.922162
160.600006	-0.445357	0.472232	1.755935	-0.397953	0.060547	5.47974	6.70637	-0.075111
160.699997	-0.421983	0.453752	1.73989	-0.396556	0.060556	5.15439	6.14338	-1.724631
160.800003	-0.429254	0.443644	1.721113	-0.390394	0.060071	4.9781	6.24508	-2.521443
160.899994	-0.314073	0.421451	1.701864	-0.379927	0.059903	5.74571	6.5474	-2.564183
161.0	-0.1286	0.294203	1.68572	-0.366781	0.059524	6.86843	8.15299	-2.271082
161.100006	0.125749	0.256053	1.675532	-0.351946	0.059087	6.1997	7.75785	-2.453197
161.199997	0.160689	0.208408	1.673004	-0.33664	0.059014	6.69827	7.43616	-2.737921
161.300003	0.269838	0.124646	1.676272	-0.322825	0.059184	7.21392	8.02527	-3.131117
161.399994	0.289307	0.081224	1.68175	-0.3117	0.059617	7.3875	8.24666	-3.314506
161.5	0.185479	0.038458	1.685562	-0.305954	0.060095	7.32357	8.17718	-2.826853
161.600006	0.05525	0.019936	1.685995	-0.306352	0.060518	7.38006	8.19602	-1.648479
161.699997	-0.113734	-0.010236	1.683457	-0.311761	0.061136	7.32611	8.32417	-0.08653
161.800003	-0.184309	-0.108045	1.679275	-0.320232	0.0619	7.05795	8.19538	1.280002
161.899994	-0.297778	-0.220397	1.675935	-0.330245	0.062578	6.84663	7.97828	2.058782
162.0	-0.396379	-0.299557	1.675599	-0.337372	0.063242	6.70598	7.66129	1.779943
162.100006	-0.40026	-0.31226	1.677856	-0.342883	0.063268	6.6079	7.4581	0.822574
162.199997	-0.430034	-0.294463	1.680077	-0.347494	0.062725	6.48362	7.18961	-0.241148
162.300003	-0.408436	-0.28333	1.678462	-0.35362	0.061834	6.39193	7.27247	-0.619755
162.399994	-0.353422	-0.242446	1.669535	-0.363258	0.060612	6.35664	7.46678	0.024292
162.5	-0.190919	-0.16927	1.652037	-0.377261	0.059428	6.53994	7.53133	1.50672
162.600006	0.014997	-0.071396	1.626366	-0.394559	0.058321	6.19129	7.28329	3.082297
162.699997	0.175398	-0.00693	1.596353	-0.411013	0.05756	6.01027	6.91866	4.085954
162.800003	0.342251	-0.081603	1.569017	-0.420627	0.057411	6.27677	7.12506	3.417745
162.899994	0.323391	-0.154935	1.550475	-0.418915	0.057871	5.57992	6.28266	1.122453
163.0	0.155534	-0.070704	1.541577	-0.405171	0.058293	5.37395	5.99768	-1.85597
163.100006	-0.134907	0.09174	1.540117	-0.382974	0.05884	5.03336	5.85027	-4.696251
163.199997	-0.307987	0.294019	1.543193	-0.355673	0.059407	5.92611	6.94029	-6.561378
163.300003	-0.35051	0.438271	1.548943	-0.327083	0.060364	7.34038	8.86008	-6.976902
163.399994	-0.137699	0.451042	1.556703	-0.301943	0.06174	6.64039	7.89788	-6.031024
163.5	-0.011329	0.406778	1.56828	-0.28353	0.063243	7.29914	8.48903	-4.596755
163.600006	0.050059	0.460634	1.586754	-0.271934	0.06423	6.90679	7.7191	-3.330765
163.699997	0.002232	0.574321	1.613109	-0.268072	0.064628	7.27961	8.11563	-2.139064
163.800003	-0.129487	0.650879	1.64211	-0.273406	0.064498	9.26102	9.87998	-0.735948
163.899994	-0.33766	0.67373	1.667159	-0.287595	0.064049	8.24189	8.69746	1.154303
164.0	-0.471282	0.683713	1.681142	-0.312301	0.063391	7.87451	9.39791	3.795705
164.100006	-0.428397	0.738936	1.678741	-0.347438	0.06276	7.89772	9.13563	7.411482
164.199997	-0.255603	0.78556	1.660229	-0.387132	0.06198	7.00216	8.19709	10.567747
164.300003	-0.142832	0.8356	1.632485	-0.422528	0.061559	6.57006	7.61697	11.208404
164.399994	0.099998	0.886808	1.610265	-0.44049	0.061342	5.84265	6.53916	8.254793
164.5	0.12961	0.864735	1.603288	-0.438753	0.062	4.7955	5.55084	2.380642
164.600006	0.247798	0.646327	1.612799	-0.421118	0.062973	3.57548	4.33792	-4.630779
164.699997	0.462493	0.546932	1.634246	-0.393863	0.064855	3.51251	4.43566	-10.770885
164.800003	0.389187	0.629077	1.663106	-0.360816	0.066332	3.82857	4.45771	-14.527904
164.899994	0.26407	0.652782	1.695445	-0.328605	0.067276	8.32159	7.42674	-15.093941
165.0	-0.013454	0.660919	1.729387	-0.304184	0.067888	8.80501	11.63898	-12.198305
165.100006	-0.442231	0.673564	1.761896	-0.295969	0.068478	9.00013	10.26687	-7.286382
165.199997	-0.636713	0.500864	1.790901	-0.301999	0.068526	8.58309	9.87366	-1.228164
165.300003	-0.83824	0.354153	1.813861	-0.320174	0.068203	6.23561	7.57479	4.608243
165.399994	-0.761313	0.300067	1.826894	-0.345651	0.067161	13.38919	15.91127	9.322082
165.5	-0.631391	0.27235	1.834608	-0.37353	0.065935	14.17606	16.19646	11.306136
165.600006	-0.336645	0.244639	1.842523	-0.395252	0.064782	14.24831	14.19884	10.584141
165.699997	-0.057389	0.196797	1.852496	-0.407035	0.064448	10.63658	10.44383	7.532179
165.800003	0.179786	0.198572	1.864331	-0.408261	0.063954	5.08932	5.46198	2.569417
165.899994	0.30426	0.103412	1.876854	-0.400371	0.06429	4.59907	5.20741	-3.145918
166.0	0.241323	0.019354	1.888072	-0.386467	0.064868	4.24009	5.00272	-8.005554
166.100006	0.167949	-0.194656	1.897945	-0.368419	0.065901	4.35666	5.09136	-10.291204
166.199997	-0.027217	-0.277206	1.908041	-0.348791	0.067028	4.49818	5.90957	-10.03175
166.300003	-0.263753	-0.267747	1.921051	-0.330135	0.06837	6.27327	5.88035	-8.426098
166.399994	-0.316697	-0.244442	1.937172	-0.315091	0.069748	9.01099	10.91722	-6.267076
166.5	-0.411706	-0.157972	1.95565	-0.306889	0.070602	9.0518	10.63171	-3.830692
166.600006	-0.440896	-0.095607	1.974287	-0.307377	0.071254	13.16824	12.78359	-1.472993
166.699997	-0.506796	0.037833	1.990923	-0.315906	0.071389	14.41348	16.27204	0.862013
166.800003	-0.489327	0.130179	2.003408	-0.330666	0.070782	17.9922	16.76117	2.910264
166.899994	-0.445663	0.271826	2.010787	-0.34784	0.069952	20.85682	19.45817	4.356113
167.0	-0.347064	0.371076	2.013331	-0.365085	0.068998	17.40325	16.31443	4.865052
167.100006	-0.195306	0.458246	2.012405	-0.379419	0.068296	12.03894	12.17478	4.31867
167.199997	-0.08872	0.525782	2.009763	-0.3891	0.067587	8.70403	9.35574	2.675073
167.300003	0.176966	0.617465	2.006875	-0.391687	0.06712	6.92168	7.87208	0.294616
167.399994	0.213988	0.691793	2.004556	-0.38939	0.066794	5.58754	6.7235	-2.273962
167.5	0.198793	0.63737	2.002348	-0.382387	0.066394	5.49795	6.41829	-4.30533
167.600006	0.079868	0.506528	2.000079	-0.372782	0.066287	5.73949	6.67715	-5.193475
167.699997	-0.07236	0.420123	1.998277	-0.361104	0.066279	6.31005	7.47309	-5.107315
167.800003	-0.149659	0.358954	1.997645	-0.349175	0.066033	9.15102	9.25917	-4.516598
167.899994	-0.186907	0.313036	1.999168	-0.337556	0.066045	8.83741	11.33762	-3.658778
168.0	-0.151631	0.266805	2.003174	-0.327922	0.065916	10.038	11.30732	-2.821135
168.100006	-0.068876	0.269465	2.009137	-0.320934	0.065836	10.96473	12.67215	-2.144709
168.199997	0.042712	0.294861	2.016428	-0.316714	0.0656	11.37126	13.44679	-1.737408
168.300003	0.170389	0.307773	2.023693	-0.315491	0.065367	13.84345	14.68604	-1.45933
168.399994	0.204947	0.3092	2.02931	-0.318364	0.065194	13.79922	14.4487	-1.119873
168.5	0.207546	0.338318	2.031512	-0.325359	0.064867	13.07506	13.56348	-0.577479
168.600006	0.116091	0.354366	2.029187	-0.336373	0.064704	12.9352	13.10529	0.267028
168.699997	0.028778	0.392312	2.021667	-0.35043	0.064436	10.97077	12.40098	1.335746
168.800003	-0.108279	0.419425	2.008867	-0.366523	0.064113	10.62432	11.77204	2.27625
168.899994	-0.269215	0.388377	1.991512	-0.382794	0.063653	9.40263	10.83565	2.944832
169.0	-0.301023	0.337072	1.971307	-0.395168	0.063205	8.22377	9.69606	2.850203
169.100006	-0.219666	0.262189	1.950962	-0.401699	0.06287	7.12819	8.53249	1.784401
169.199997	-0.090977	0.110874	1.933696	-0.399406	0.062936	6.13183	7.54503	-0.24448
169.300003	0.022029	0.036489	1.924217	-0.386897	0.063412	5.92147	6.79105	-2.744743
169.399994	0.141691	0.05536	1.925445	-0.366289	0.064092	5.76637	6.57898	-5.035192
169.5	0.176398	0.135137	1.936639	-0.341799	0.065035	7.01618	7.30716	-6.636911
169.600006	0.140432	0.295689	1.953212	-0.319857	0.065959	9.34247	10.38163	-7.145019
169.699997	0.03444	0.297504	1.968892	-0.305204	0.067397	8.91982	10.7667	-6.265154
169.800003	-0.09361	0.389789	1.97908	-0.302571	0.068475	10.23583	10.55088	-3.338901
169.899994	-0.259911	0.460463	1.982343	-0.311829	0.068947	12.16435	13.51702	0.679901
170.0	-0.367466	0.556109	1.978114	-0.329281	0.068891	13.02628	15.16564	4.481749
170.100006	-0.433638	0.672821	1.969521	-0.348531	0.068833	14.93526	16.29356	6.771176
170.199997	-0.333727	0.793349	1.966397	-0.362269	0.069054	16.16746	17.72829	6.544332
170.300003	-0.110292	0.881586	1.97294	-0.368827	0.069565	11.76351	13.12467	4.224168
170.399994	0.144531	0.869026	1.98715	-0.36755	0.070742	6.6586	7.98128	0.296344
170.5	0.262075	0.816778	2.002505	-0.361307	0.071907	5.13819	6.45469	-3.870246
170.600006	0.304227	0.678095	2.012456	-0.353455	0.073095	5.68878	6.02551	-6.361898
170.699997	0.219516	0.587486	2.015336	-0.347163	0.074283	5.78459	6.79287	-6.301314
170.800003	0.050398	0.503808	2.010942	-0.347642	0.075525	7.25938	6.7114	-3.785716
170.899994	-0.204236	0.415584	2.000968	-0.354796	0.076473	10.62485	10.73758	-0.190661
171.0	-0.535925	0.317323	1.985545	-0.367588	0.077025	9.24885	11.40753	3.232174
171.100006	-0.76488	0.246051	1.969129	-0.381091	0.077133	13.12953	13.11268	5.459487
171.199997	-0.802642	0.20321	1.956958	-0.391109	0.077309	10.57659	12.19416	5.521601
171.300003	-0.633316	0.143708	1.950949	-0.394847	0.077612	9.18973	9.71169	3.470544
171.399994	-0.345298	0.110394	1.950346	-0.391123	0.077808	7.57544	8.42608	0.004552
171.5	-0.061247	0.068169	1.953472	-0.37993	0.077884	5.90746	6.55157	-4.086141
171.600006	0.154705	0.051978	1.958538	-0.362454	0.077708	5.96736	6.35759	-7.087718
171.699997	0.280764	0.076807	1.965478	-0.340433	0.077269	5.99793	6.39367	-8.060927
171.800003	0.321026	0.208904	1.974258	-0.319786	0.077047	7.48672	7.74222	-7.546946
171.899994	0.290522	0.35863	1.983863	-0.305912	0.077146	12.36157	13.11963	-5.932808
172.0	0.168898	0.518432	1.992266	-0.301647	0.077399	9.77273	10.23989	-3.321171
172.100006	0.031211	0.678464	1.997365	-0.307511	0.077836	13.72934	13.03849	-0.2224
172.199997	-0.188365	0.831051	1.998006	-0.320444	0.078388	15.84579	16.76149	2.684408
172.300003	-0.338738	0.937601	1.995088	-0.33626	0.079079	17.51876	16.60648	4.699888
172.399994	-0.435464	1.127935	1.990983	-0.351224	0.079757	18.93251	18.42714	5.218202
172.5	-0.49016	1.32226	1.988999	-0.361844	0.080421	13.32693	13.82919	4.049115
172.600006	-0.414066	1.478058	1.989994	-0.366407	0.08095	7.89483	9.70494	1.721832
172.699997	-0.299713	1.55746	1.991075	-0.366841	0.081219	5.75525	7.36347	-0.993042
172.800003	-0.203645	1.508513	1.98943	-0.364346	0.080969	4.94859	6.66034	-3.050386
172.899994	-0.130643	1.290857	1.98305	-0.362216	0.08062	5.44506	6.69374	-3.577334
173.0	-0.124743	1.172377	1.970515	-0.363556	0.079793	5.65953	7.03481	-2.531228
173.100006	-0.146057	1.056622	1.953309	-0.368109	0.078854	8.3208	8.35446	-0.76586
173.199997	-0.201591	0.959831	1.934323	-0.373713	0.078083	8.5527	10.00908	0.776753
173.300003	-0.253126	0.903739	1.917346	-0.377771	0.07737	9.00004	9.91445	1.448936
173.399994	-0.18141	0.809789	1.905311	-0.377505	0.076968	9.0285	9.87024	1.028503
173.5	-0.095938	0.716113	1.898221	-0.373092	0.076857	7.04805	8.52297	-0.405074
173.600006	0.038834	0.607325	1.894144	-0.364454	0.07698	7.59602	8.29526	-2.203828
173.699997	0.117453	0.498447	1.890796	-0.353027	0.077638	7.29335	8.25801	-3.654844
173.800003	0.137381	0.380251	1.887694	-0.340257	0.078164	7.62098	8.25469	-4.167783
173.899994	0.013084	0.318115	1.885286	-0.327962	0.078734	8.15589	8.85997	-3.970063
174.0	-0.164053	0.271561	1.884288	-0.318622	0.07922	9.35534	10.01851	-3.315382
174.100006	-0.351578	0.282466	1.884822	-0.313948	0.079225	8.31414	9.12193	-2.357309
174.199997	-0.492355	0.279616	1.885992	-0.314349	0.079179	9.31138	9.83994	-1.237809
174.300003	-0.474817	0.240425	1.886651	-0.319648	0.079035	9.54844	10.55067	-0.127526
174.399994	-0.385294	0.195813	1.885868	-0.328437	0.079169	9.01222	10.13262	0.895763
174.5	-0.188376	0.161939	1.882585	-0.339884	0.079108	8.88006	9.72314	1.590816
174.600006	-0.060808	0.163935	1.876703	-0.352154	0.079117	8.36835	8.70346	1.857632
174.699997	0.010577	0.164701	1.868598	-0.363259	0.078923	8.08487	8.10995	1.759513
174.800003	-0.036634	0.172361	1.857505	-0.372256	0.07836	7.55179	7.70186	1.297959
174.899994	-0.149439	0.128538	1.843561	-0.37751	0.077825	7.17644	7.38616	0.627418
175.0	-0.260204	0.072996	1.827053	-0.379551	0.077244	6.60465	7.29817	-0.127754
175.100006	-0.270641	-0.0163	1.809171	-0.377874	0.076898	6.34753	7.4049	-0.664606
175.199997	-0.252269	-0.117807	1.792468	-0.372684	0.076665	6.42819	7.5703	-1.071319
175.300003	-0.193498	-0.14594	1.779307	-0.363666	0.076547	7.00356	7.92636	-1.604637
175.399994	-0.14978	-0.079597	1.770398	-0.354105	0.076177	7.17548	8.18596	-2.286919
175.5	-0.156487	0.006809	1.765483	-0.344877	0.075489	7.3621	7.8162	-2.881256
175.600006	-0.135173	0.091047	1.762705	-0.33762	0.07469	7.57518	8.01157	-3.159336
175.699997	-0.099831	0.109587	1.759719	-0.334637	0.073849	7.36955	8.30757	-2.821154
175.800003	-0.040682	0.115567	1.754917	-0.335364	0.073145	7.30299	8.36378	-1.866765
175.899994	0.021509	0.131997	1.747328	-0.338822	0.072463	7.10673	8.15406	-0.543256
176.0	0.086432	0.206767	1.73838	-0.343512	0.071898	7.11882	8.04197	0.552315
176.100006	0.09418	0.277856	1.730471	-0.346716	0.071567	7.08729	7.98384	1.157408
176.199997	0.062465	0.33962	1.724487	-0.347784	0.071232	6.93219	7.71696	1.1536
176.300003	0.007814	0.315329	1.719563	-0.346683	0.071143	6.74189	7.56676	0.573389
176.399994	-0.083484	0.228864	1.713619	-0.344888	0.070901	6.7587	7.82562	-0.110927
176.5	-0.160859	0.115009	1.705125	-0.344529	0.070368	6.844	8.00996	-0.433434
176.600006	-0.216275	0.102156	1.69365	-0.346566	0.070004	6.89839	7.80121	-0.290872
176.699997	-0.270006	0.117245	1.679975	-0.35122	0.069834	7.03501	7.90377	0.13418
176.800003	-0.208429	0.166227	1.664733	-0.357827	0.06972	6.59309	7.75636	0.425218
176.899994	-0.131055	0.19523	1.649538	-0.364236	0.069695	6.371	7.19004	0.329974
177.0	-0.050984	0.204786	1.636811	-0.36776	0.069812	6.41304	7.43241	-0.289126
177.100006	-0.094836	0.169564	1.627199	-0.368856	0.069513	6.27309	7.01512	-0.936764
177.199997	-0.203287	0.17003	1.619427	-0.366015	0.069006	6.03007	6.84886	-1.55546
177.300003	-0.298279	0.22063	1.611009	-0.360853	0.067834	6.07928	6.90517	-1.758083
177.399994	-0.383897	0.304464	1.600423	-0.355416	0.066431	6.32739	7.49311	-1.390617
177.5	-0.344954	0.338738	1.587089	-0.350457	0.065074	6.54913	8.00922	-0.699054
177.600006	-0.193697	0.383098	1.572636	-0.346455	0.063933	6.39552	7.64406	0.014944
177.699997	0.037875	0.3446	1.560804	-0.341738	0.063196	6.37319	7.5415	0.203821
177.800003	0.259866	0.27792	1.554441	-0.335674	0.062796	6.41961	7.40147	-0.281132
177.899994	0.382137	0.205544	1.553869	-0.328869	0.06262	6.49387	7.326	-1.218534
178.0	0.431638	0.177282	1.556901	-0.32219	0.062692	6.37556	7.18191	-2.143231
178.100006	0.310148	0.199797	1.559655	-0.318272	0.062671	6.32459	7.07967	-2.48903
178.199997	0.056672	0.25719	1.559858	-0.319378	0.062824	6.4288	7.51045	-2.102255
178.300003	-0.179241	0.315551	1.556459	-0.326213	0.062656	6.22203	7.28425	-0.856279
178.399994	-0.379867	0.395527	1.548606	-0.338837	0.062252	6.0587	7.2259	0.889456
178.5	-0.456971	0.426245	1.537061	-0.354978	0.061741	6.04277	7.48048	2.525251
178.600006	-0.497178	0.454898	1.523031	-0.371891	0.061417	6.0869	7.2516	3.465705
178.699997	-0.331225	0.551505	1.508197	-0.384729	0.061231	5.84493	6.74887	3.355832
178.800003	-0.171444	0.618605	1.494454	-0.391051	0.061397	5.71409	6.68475	2.119131
178.899994	-0.060196	0.611182	1.481383	-0.390123	0.061274	5.52712	6.28383	0.395871
179.0	-0.048752	0.539837	1.468681	-0.381718	0.06136	5.34496	6.27323	-1.223195
179.100006	-0.034462	0.407683	1.457247	-0.368378	0.061386	5.40985	6.09991	-2.217918
179.199997	-0.150459	0.304266	1.448108	-0.352419	0.061049	6.59485	7.00516	-2.782005
179.300003	-0.226226	0.242216	1.442341	-0.337425	0.060462	6.10941	7.91308	-2.966573
179.399994	-0.282238	0.211645	1.440462	-0.326053	0.059896	6.06229	7.22794	-2.862062
179.5	-0.266917	0.182019	1.441443	-0.320853	0.059224	6.20443	7.2699	-2.515552
179.600006	-0.213911	0.123526	1.443226	-0.322013	0.058873	6.27081	7.2274	-1.817849
179.699997	-0.094997	0.042984	1.443563	-0.328068	0.05849	6.40279	7.6068	-0.867438
179.800003	0.076225	-0.03807	1.441201	-0.337544	0.058081	5.98453	7.01394	0.17709
179.899994	0.181137	-0.089378	1.436772	-0.346856	0.057925	5.73126	6.56153	1.004567
180.0	0.234888	-0.145083	1.431674	-0.354305	0.058221	5.75455	6.59001	1.461308
180.100006	0.169271	-0.273767	1.42737	-0.357027	0.058969	5.67652	6.58444	1.258425
180.199997	0.126041	-0.473965	1.424531	-0.355524	0.06011	5.56556	6.36798	0.551844
180.300003	-0.043812	-0.657055	1.422985	-0.350007	0.061218	5.69877	6.55457	-0.253611
180.399994	-0.257798	-0.736748	1.422877	-0.342334	0.062042	5.80027	6.63732	-1.056798
180.5	-0.456032	-0.785495	1.423966	-0.335835	0.062608	6.14146	7.21027	-1.529305
180.600006	-0.504407	-0.813701	1.425146	-0.332138	0.062974	5.99539	7.47684	-1.557317
180.699997	-0.394229	-0.879641	1.4243	-0.334533	0.063035	5.9008	7.04145	-1.071433
180.800003	-0.234221	-0.956788	1.419226	-0.343223	0.063145	6.00721	6.93643	0.066768
180.899994	0.009961	-1.031947	1.408666	-0.357301	0.062746	6.06554	6.99263	1.521642
181.0	0.125854	-1.053721	1.39308	-0.373596	0.062081	6.09697	6.94146	2.703341
181.100006	0.157869	-1.101031	1.375917	-0.387526	0.06131	5.75122	6.30878	3.006572
181.199997	0.069532	-1.14664	1.361505	-0.394226	0.060821	5.51074	6.18813	2.098514
181.300003	0.142216	-1.173161	1.352667	-0.392045	0.06087	5.13968	5.92638	0.187851
181.399994	-0.028613	-1.158538	1.349688	-0.382536	0.061304	5.08153	6.00614	-1.727095
181.5	-0.150217	-1.052493	1.350547	-0.367061	0.061653	4.94228	5.99211	-3.35888
181.600006	-0.256143	-0.942267	1.353497	-0.349353	0.062245	6.13901	7.26295	-4.222476
181.699997	-0.362299	-0.870647	1.356161	-0.333224	0.062802	6.40087	7.66461	-4.024254
181.800003	-0.263049	-0.900022	1.357813	-0.322781	0.063673	5.97866	7.00548	-2.889017
181.899994	-0.060328	-0.984993	1.359344	-0.317749	0.064519	6.14365	6.9876	-1.510569
182.0	0.004518	-1.079577	1.362457	-0.31785	0.065597	5.99101	6.88826	-0.240271
182.100006	0.011112	-1.137808	1.369555	-0.320215	0.066667	6.79119	7.65155	0.406222
182.199997	-0.050376	-1.121744	1.381502	-0.323082	0.067758	6.35462	6.77532	0.313129
182.300003	-0.182438	-1.044258	1.395757	-0.326579	0.068694	5.82199	6.47963	-0.206397
182.399994	-0.319135	-0.96665	1.408503	-0.331128	0.069326	5.87129	6.80197	-0.666951
182.5	-0.441578	-0.906613	1.41551	-0.337252	0.069704	5.75175	6.8677	-0.536343
182.600006	-0.456789	-0.922851	1.414761	-0.346614	0.069835	5.60445	6.63347	0.551392
182.699997	-0.254211	-0.942107	1.406985	-0.358392	0.069677	5.81515	6.74973	1.940609
182.800003	-0.144152	-0.984828	1.395474	-0.370476	0.069607	5.83066	6.64321	3.152438
182.899994	0.092719	-0.99229	1.384438	-0.378978	0.069918	5.7331	6.53669	3.17272
183.0	0.090115	-0.99334	1.378653	-0.382587	0.070561	5.88513	6.40652	2.153034
183.100006	0.064549	-0.927084	1.378936	-0.380624	0.071132	5.69964	6.21072	0.144828
183.199997	-0.085775	-0.797243	1.383286	-0.374863	0.071923	5.51766	6.24647	-2.035473
183.300003	-0.239234	-0.636705	1.388869	-0.366602	0.072565	5.47676	6.34774	-3.647786
183.399994	-0.236336	-0.577975	1.393179	-0.357207	0.073436	6.12167	7.13812	-4.085995
183.5	-0.231527	-0.524864	1.394799	-0.35137	0.074125	5.88259	6.9526	-3.423935
183.600006	-0.073802	-0.481127	1.394188	-0.34831	0.074829	5.81104	6.68989	-1.875932
183.699997	0.025636	-0.418641	1.391644	-0.348925	0.075303	5.70735	6.49312	0.036103
183.800003	0.085865	-0.357115	1.388431	-0.351395	0.075809	6.30409	7.08609	1.619531
183.899994	-0.04621	-0.255696	1.386845	-0.353764	0.076048	6.63093	7.17902	2.277789
184.0	-0.097407	-0.217996	1.388354	-0.353343	0.076178	5.88408	6.43018	1.736044
184.100006	-0.232352	-0.239062	1.393018	-0.350906	0.076549	5.81288	6.70413	0.431863
184.199997	-0.299132	-0.270936	1.399725	-0.346207	0.076923	5.56644	6.56324	-1.352637
184.300003	-0.233599	-0.273643	1.407138	-0.33959	0.077346	5.51608	6.45052	-2.814109
184.399994	-0.203229	-0.22425	1.415024	-0.331885	0.077529	5.47772	6.32376	-3.520216
184.5	-0.146273	-0.175823	1.424075	-0.325477	0.077603	6.51673	7.02272	-3.450951
184.600006	-0.106213	-0.141387	1.434595	-0.321006	0.077601	6.26398	7.49621	-2.965327
184.699997	-0.073431	-0.144389	1.446639	-0.319097	0.077583	5.7958	6.62683	-2.125724
184.800003	-0.085881	-0.129532	1.459437	-0.320631	0.077593	6.27887	6.90592	-0.997129
184.899994	-0.073336	-0.094748	1.470462	-0.325949	0.077769	6.65965	7.52619	0.251056
185.0	-0.016629	-0.077897	1.477712	-0.334568	0.078646	6.44308	7.26477	1.623316
185.100006	-0.032804	-0.041442	1.479442	-0.348006	0.079648	6.35935	7.1348	2.793678
185.199997	-0.044739	-0.038612	1.475294	-0.363337	0.080635	6.34438	7.14508	3.72295
185.300003	-0.230358	-0.058545	1.466931	-0.378687	0.081105	6.08331	6.77789	3.866799
185.399994	-0.52055	-0.099406	1.457466	-0.391626	0.081051	5.7549	6.37611	3.134851
185.5	-0.632761	-0.109695	1.449374	-0.397977	0.0806	5.30555	6.16597	1.255773
185.600006	-0.622052	-0.225527	1.445067	-0.396512	0.080707	5.10228	5.95314	-0.941672
185.699997	-0.410114	-0.297821	1.44437	-0.388633	0.080848	4.79366	6.09553	-3.009645
185.800003	-0.158055	-0.359974	1.447326	-0.375078	0.081296	5.29066	6.10655	-4.437484
185.899994	0.157144	-0.44058	1.453188	-0.358914	0.081735	6.38712	7.3867	-5.086524
186.0	0.328161	-0.536746	1.461002	-0.343633	0.081858	6.03576	7.15407	-4.723054
186.100006	0.258704	-0.623846	1.469242	-0.331657	0.08201	6.43178	6.75487	-3.620821
186.199997	0.153416	-0.755134	1.476875	-0.325122	0.081977	6.37748	6.73367	-1.977661
186.300003	-0.057996	-0.842684	1.483558	-0.324202	0.081662	7.09499	7.29549	-0.134616
186.399994	-0.294398	-0.904502	1.48945	-0.32804	0.081538	7.13642	8.24281	1.471729
186.5	-0.416522	-0.905118	1.494345	-0.335263	0.081399	6.55561	7.24806	2.425565
186.600006	-0.42482	-0.868145	1.499019	-0.343403	0.081671	6.54939	7.19315	2.594741
186.699997	-0.28706	-0.823436	1.503228	-0.350715	0.082049	6.17071	7.05976	1.911917
186.800003	-0.074406	-0.814801	1.50689	-0.356044	0.082406	5.85658	6.64803	0.657613
186.899994	0.094673	-0.90645	1.510515	-0.357337	0.082786	5.74851	6.38082	-0.779922
187.0	0.179699	-0.985916	1.514027	-0.355088	0.082879	5.77627	6.34196	-1.957181
187.100006	0.159703	-1.014618	1.51895	-0.349255	0.08321	5.86358	6.45833	-2.667568
187.199997	0.094645	-1.017983	1.526844	-0.342227	0.083519	6.67629	7.09701	-2.959551
187.300003	-0.014363	-0.95718	1.53723	-0.33594	0.083936	6.4112	7.51784	-2.961292
187.399994	-0.168902	-0.914998	1.548063	-0.332097	0.084201	6.16134	7.02282	-2.494136
187.5	-0.273727	-0.869314	1.556449	-0.332107	0.084494	6.70721	7.23864	-1.354785
187.600006	-0.377849	-0.807145	1.559639	-0.337464	0.084176	6.77403	7.55017	0.407337
187.699997	-0.406795	-0.701267	1.5575	-0.34619	0.083829	6.67953	7.39612	2.30748
187.800003	-0.306961	-0.562002	1.550825	-0.358296	0.082965	6.66202	7.20738	3.623476
187.899994	-0.249388	-0.371476	1.54252	-0.369584	0.081909	6.54983	7.17902	3.982017
188.0	-0.117382	-0.177088	1.536259	-0.377034	0.080873	6.22536	6.76461	2.853155
188.100006	0.026497	-0.125706	1.534577	-0.379113	0.079697	5.75665	6.45191	0.636761
188.199997	0.051682	-0.144161	1.537027	-0.37671	0.078707	5.5935	6.19005	-1.77572
188.300003	0.147349	-0.110685	1.543033	-0.369315	0.078276	5.33629	6.23801	-3.840645
188.399994	0.167389	-0.046364	1.551299	-0.359186	0.078226	6.06466	6.36327	-4.951011
188.5	0.311101	0.065003	1.560513	-0.348483	0.078352	6.71763	7.73676	-5.001281
188.600006	0.253154	0.173054	1.568727	-0.341439	0.07853	6.15399	7.47641	-3.888577
188.699997	0.11957	0.269744	1.573408	-0.340636	0.078529	6.42495	6.76108	-1.566164
188.800003	-0.09676	0.338696	1.57257	-0.346201	0.078276	6.53503	7.22034	1.393938
188.899994	-0.32337	0.418502	1.56628	-0.356189	0.077791	7.45082	8.49588	4.048309
189.0	-0.531092	0.516157	1.557539	-0.366329	0.077144	6.89199	7.98813	5.354632
189.100006	-0.543571	0.681025	1.551999	-0.371213	0.076772	6.45507	7.47684	4.57229
189.199997	-0.356909	0.793558	1.55492	-0.367555	0.076705	6.22571	7.27654	1.75169
189.300003	-0.127381	0.822239	1.567668	-0.356287	0.076216	5.36133	6.35481	-2.271259
189.399994	0.034897	0.798736	1.589304	-0.33865	0.075993	5.48788	6.21168	-5.988039
189.5	0.209032	0.815779	1.617405	-0.317903	0.075718	5.18995	6.23684	-8.522336
189.600006	0.312949	0.894632	1.649276	-0.297754	0.075525	7.98748	7.33938	-9.299911
189.699997	0.226545	0.965774	1.681603	-0.284611	0.075112	8.57696	10.07963	-8.119158
189.800003	0.090169	1.000973	1.710467	-0.283397	0.075166	7.59611	8.82432	-4.887346
189.899994	-0.055082	1.010079	1.732748	-0.296657	0.075287	7.65391	7.89809	0.096929
190.0	-0.336279	1.047862	1.746006	-0.323296	0.075193	9.02448	10.05897	5.592098
190.100006	-0.479346	1.0477	1.748167	-0.357915	0.074798	10.6773	12.15433	10.254939
190.199997	-0.640985	1.061027	1.74165	-0.395155	0.074287	9.74453	10.87836	12.40881
190.300003	-0.624977	1.150128	1.734622	-0.424872	0.073588	9.07431	10.22233	11.377078
190.399994	-0.414598	1.248529	1.732706	-0.442247	0.072899	6.11169	7.3579	7.534716
190.5	-0.230278	1.354024	1.736678	-0.445797	0.072505	4.37426	5.18247	1.52781
190.600006	-0.044621	1.366765	1.743568	-0.436038	0.072079	3.41907	4.5911	-5.246018
190.699997	0.169581	1.151452	1.750451	-0.414711	0.071735	3.36398	4.29017	-10.273126
190.800003	0.469	0.917645	1.757829	-0.385831	0.072487	3.48895	4.87019	-12.2342
190.899994	0.605218	0.745169	1.767324	-0.35614	0.073249	4.78044	4.94213	-11.515648
191.0	0.41146	0.674854	1.781291	-0.329763	0.074344	8.32868	8.13896	-9.198009
191.100006	0.146796	0.550438	1.799823	-0.308288	0.075238	8.68818	10.82483	-6.328714
191.199997	-0.177822	0.415661	1.822253	-0.294047	0.075898	7.49706	7.61676	-3.450313
191.300003	-0.524067	0.271394	1.846713	-0.288628	0.076058	10.63991	10.63214	-0.953399
191.399994	-0.736138	0.238065	1.872189	-0.291373	0.075789	13.46206	14.29894	1.030883
191.5	-0.780527	0.240316	1.895923	-0.300362	0.07532	14.19962	15.26274	2.376669
191.600006	-0.779944	0.286214	1.915813	-0.31577	0.074724	16.74599	16.63078	3.290271
191.699997	-0.633514	0.401212	1.929703	-0.334309	0.073952	15.05883	15.18095	3.732276
191.800003	-0.27854	0.462983	1.936625	-0.353834	0.073159	11.98928	12.06526	3.806181
191.899994	0.010692	0.467521	1.936513	-0.372077	0.072364	8.85913	8.82636	3.457043
192.0	0.22095	0.457888	1.931495	-0.386632	0.07177	7.59068	7.81577	2.655365
192.100006	0.261452	0.432946	1.924306	-0.396243	0.071363	6.42731	6.63411	1.38717
192.199997	0.232183	0.42271	1.917565	-0.398214	0.071282	5.6203	6.18759	-0.25424
192.300003	0.029558	0.374207	1.912942	-0.393139	0.071503	5.47553	6.23887	-2.183558
192.399994	-0.194774	0.175326	1.910819	-0.381118	0.071864	5.74001	6.39774	-3.812115
192.5	-0.367384	-0.032608	1.910339	-0.365787	0.072722	5.92778	7.25106	-4.637732
192.600006	-0.461973	-0.096291	1.911113	-0.349796	0.073112	7.31236	8.00408	-4.710911
192.699997	-0.447746	-0.100127	1.913377	-0.336151	0.073591	8.45821	9.79669	-4.186684
192.800003	-0.355366	-0.050281	1.916871	-0.3269	0.073202	8.83338	10.86252	-3.251614
192.899994	-0.213722	0.036109	1.922288	-0.322322	0.072649	10.09597	10.08691	-2.268057
193.0	-0.073013	0.159357	1.930507	-0.321091	0.071971	9.84358	10.96914	-1.493966
193.100006	0.036593	0.212746	1.941225	-0.322995	0.071436	10.37087	10.74005	-0.954709
193.199997	0.090978	0.280215	1.952934	-0.327187	0.070611	10.17251	10.56469	-0.602719
193.300003	0.054028	0.266657	1.962831	-0.333927	0.06976	9.94359	10.28261	-0.256144
193.399994	0.001628	0.260467	1.967891	-0.343045	0.068887	9.44327	9.96134	0.367525
193.5	-0.037008	0.255157	1.965723	-0.354762	0.06805	9.16399	9.91787	1.330763
193.600006	-0.10872	0.285791	1.956283	-0.368643	0.067433	9.11039	9.93886	2.427145
193.699997	-0.071	0.300837	1.941283	-0.381577	0.066907	8.86456	9.7787	3.209303
193.800003	-0.034365	0.331238	1.924656	-0.390081	0.066804	8.40479	9.18006	2.981242
193.899994	-0.014257	0.329617	1.911109	-0.392	0.067036	7.83782	8.51098	1.548887
194.0	-0.012628	0.328613	1.903379	-0.38512	0.067436	7.04	7.82626	-0.932623
194.100006	-0.07989	0.32476	1.902787	-0.370926	0.067975	6.73287	7.50382	-3.602642
194.199997	-0.140254	0.346864	1.908616	-0.351061	0.068427	6.55841	7.66429	-5.615776
194.300003	-0.197671	0.341975	1.919772	-0.329908	0.068366	8.03276	8.61846	-6.719209
194.399994	-0.213201	0.355991	1.934239	-0.31179	0.068428	9.26776	11.13829	-6.829762
194.5	-0.15887	0.425583	1.948594	-0.30085	0.06866	8.47677	10.41311	-5.691248
194.600006	-0.071739	0.452303	1.959216	-0.300939	0.068632	9.90365	10.42231	-3.077344
194.699997	-0.013786	0.485254	1.964887	-0.311676	0.068388	11.77814	13.44625	0.375243
194.800003	-0.068221	0.556405	1.964071	-0.330686	0.068009	12.55258	13.48233	3.723752
194.899994	-0.144534	0.574393	1.959166	-0.352347	0.067931	14.1039	14.10367	6.120425
195.0	-0.225781	0.576821	1.954179	-0.371851	0.067624	13.99391	13.76849	6.709797
195.100006	-0.280086	0.569956	1.951755	-0.384828	0.067589	10.43034	10.29021	5.356752
195.199997	-0.268376	0.535345	1.950961	-0.390901	0.067577	6.63925	8.02088	2.524813
195.300003	-0.203745	0.516923	1.949221	-0.389252	0.067511	5.40214	6.73421	-0.934888
195.399994	-0.049895	0.331151	1.945059	-0.381935	0.067866	4.67027	5.99982	-3.913344
195.5	0.096499	0.160762	1.939033	-0.371092	0.068584	5.04247	6.20376	-5.3155
195.600006	0.209639	0.028906	1.933127	-0.359403	0.069402	4.8315	6.20782	-5.142782
195.699997	0.208571	0.004041	1.92886	-0.34996	0.070498	7.92732	7.84339	-4.292941
195.800003	0.037437	-0.030759	1.926773	-0.343023	0.071645	8.80413	10.54328	-3.140756
195.899994	-0.1843	-0.066208	1.926534	-0.338673	0.07187	8.81578	8.50156	-1.915628
196.0	-0.476425	-0.096765	1.927058	-0.337323	0.071753	10.8472	10.86166	-0.797924
196.100006	-0.679423	-0.130534	1.927317	-0.338433	0.071224	8.96484	10.77966	0.107961
196.199997	-0.677993	-0.177561	1.926853	-0.341389	0.070637	9.48145	10.43312	0.630459
196.300003	-0.489677	-0.193502	1.925326	-0.345263	0.070318	8.9644	10.7317	0.704477
196.399994	-0.181556	-0.143771	1.922947	-0.348319	0.070111	8.78566	9.58237	0.310724
196.5	0.138813	-0.087848	1.920465	-0.349923	0.070142	8.47266	9.25007	-0.478396
196.600006	0.344252	-0.041385	1.918065	-0.350066	0.070244	8.35513	8.56204	-1.398378
196.699997	0.360157	-0.059179	1.916163	-0.348071	0.070475	8.51084	8.25769	-2.176585
196.800003	0.255337	-0.076114	1.914754	-0.344826	0.070574	8.4012	8.40489	-2.529938
196.899994	0.036939	-0.010701	1.913228	-0.341145	0.070747	8.54543	8.68826	-2.483378
197.0	-0.21505	0.085074	1.910791	-0.33841	0.070988	8.75763	9.58162	-1.974473
197.100006	-0.396995	0.199848	1.906175	-0.338868	0.071004	8.52477	9.65784	-1.013041
197.199997	-0.488517	0.297467	1.898111	-0.34363	0.070959	8.908	9.81799	0.461472
197.300003	-0.506261	0.449	1.885018	-0.353735	0.07091	8.77418	10.02878	1.98202
197.399994	-0.471263	0.574092	1.867463	-0.367051	0.070623	8.51023	9.56171	3.143948
197.5	-0.334432	0.705553	1.848046	-0.379845	0.070072	8.15239	9.17246	3.267769
197.600006	-0.129604	0.826496	1.830798	-0.386931	0.069254	7.37533	8.15888	2.228762
197.699997	0.044095	0.926391	1.818514	-0.387412	0.06824	6.42039	7.2698	0.018006
197.800003	0.171678	0.86384	1.811412	-0.379858	0.067589	5.80894	6.49912	-2.540375
197.899994	0.310645	0.762785	1.808077	-0.366135	0.067559	5.47466	6.51303	-4.517121
198.0	0.391799	0.702401	1.808041	-0.34812	0.068261	6.51971	6.67875	-5.48985
198.100006	0.367217	0.651154	1.811067	-0.330816	0.069218	8.3455	8.92966	-5.49229
198.199997	0.227608	0.620194	1.815689	-0.317283	0.070753	7.75103	9.81864	-4.671336
198.300003	-0.046818	0.591568	1.820143	-0.310694	0.071985	7.91147	8.34301	-2.973398
198.399994	-0.413904	0.56107	1.822464	-0.312347	0.072731	8.8847	9.1806	-0.655445
198.5	-0.766625	0.569495	1.821855	-0.320967	0.072853	9.522	10.86048	1.570987
198.600006	-0.948363	0.605599	1.819416	-0.333418	0.072686	8.74327	10.16346	3.197657
198.699997	-0.885996	0.643331	1.816174	-0.347368	0.072399	8.46451	10.09783	3.82614
198.800003	-0.608898	0.650631	1.812572	-0.359359	0.072584	7.39004	9.32351	3.434628
198.899994	-0.223672	0.612768	1.807409	-0.368617	0.072599	6.84076	7.73548	2.305195
199.0	0.099919	0.543103	1.798844	-0.375086	0.072463	6.6685	7.20203	0.82546
199.100006	0.231225	0.4575	1.786156	-0.378262	0.072101	6.44001	6.67565	-0.625551
199.199997	0.22172	0.353205	1.771296	-0.378629	0.071598	6.29113	6.30867	-1.527871
199.300003	0.039171	0.333641	1.757177	-0.375722	0.07104	6.04101	6.46004	-1.913702
199.399994	-0.1402	0.349055	1.746636	-0.370242	0.07082	6.8828	6.97947	-2.068602
199.5	-0.248384	0.411112	1.74027	-0.363123	0.070908	6.70327	8.15074	-2.326494
199.600006	-0.309759	0.405274	1.736692	-0.356175	0.071182	6.3541	7.6842	-2.471858
199.699997	-0.174969	0.363571	1.732857	-0.350114	0.071898	7.09035	7.91008	-2.253902
199.800003	-0.030955	0.317871	1.726829	-0.346916	0.072747	7.15078	8.26754	-1.542324
199.899994	0.191748	0.273911	1.71823	-0.345297	0.073764	7.11426	7.89884	-0.429781
[truncated: 1,606 more rows]
