# Supplementary material for: Accurate time-series forecasting of floating platform motion via a reinforced fusion CNN–BiLSTM–attention model
Source: PLoS One. 2026 Feb 2;21(2):e0342081. doi: 10.1371/journal.pone.0342081 (PMC12863529; doi:10.1371/journal.pone.0342081)
Supplement: S1 Data — (ZIP) [file pone.0342081.s001.zip › S1 Dateset/Data for measured proportional model/data for dual-stage EWMA control limit/04_1.csv]

Time	Pitch	Yaw	Sway	Heave	Surge	Cable1	Cable2	Roll
0.1	-0.19609	-1.266435	1.483218	-0.351486	0.070715	6.10337	6.6096	-0.532593
0.2	-0.09888	-1.204167	1.481702	-0.351731	0.070577	6.06974	6.59664	-0.483077
0.3	0.005899	-1.149792	1.480214	-0.351773	0.070579	6.02499	6.6658	-0.489646
0.4	0.106951	-1.128111	1.47878	-0.351701	0.070803	6.06431	6.64578	-0.506962
0.5	0.201977	-1.115841	1.477354	-0.351598	0.070622	6.07359	6.65028	-0.541957
0.6	0.184755	-1.054189	1.476223	-0.351236	0.070424	6.04014	6.61966	-0.588636
0.7	0.063523	-1.035279	1.474803	-0.351484	0.07015	6.04741	6.66612	-0.600469
0.8	-0.034967	-0.989358	1.473557	-0.351359	0.069894	6.06545	6.50704	-0.624539
0.9	-0.134707	-0.932454	1.472423	-0.351495	0.069401	6.09706	6.57245	-0.619441
1.0	-0.146649	-0.910024	1.471236	-0.351525	0.069313	6.04855	6.53937	-0.655502
1.1	-0.111418	-0.909757	1.470036	-0.351457	0.069132	6.10223	6.54087	-0.665268
1.2	-0.041978	-0.933282	1.469196	-0.351234	0.069296	6.11099	6.67843	-0.635912
1.3	0.063159	-0.960006	1.468209	-0.351427	0.069159	6.15355	6.88001	-0.622975
1.4	0.13065	-0.97044	1.467276	-0.351176	0.069331	6.23745	6.95624	-0.62506
1.5	0.136272	-0.986654	1.466446	-0.351469	0.069042	6.19208	6.86438	-0.586821
1.6	0.099798	-1.024455	1.465684	-0.351423	0.06888	6.14619	6.86942	-0.557525
1.7	0.001025	-1.025224	1.464765	-0.351588	0.068617	6.18586	6.89115	-0.532468
1.8	-0.077914	-1.056977	1.463774	-0.351757	0.068328	6.1814	6.75626	-0.514334
1.9	-0.113525	-1.104977	1.462677	-0.351566	0.068216	6.16204	6.68775	-0.539903
2.0	-0.115183	-1.153265	1.461755	-0.35137	0.068219	6.06142	6.47599	-0.55678
2.1	-0.008578	-1.216358	1.461021	-0.351136	0.068215	6.03392	6.43446	-0.579628
2.2	0.039237	-1.258857	1.460345	-0.350692	0.06835	6.01763	6.41722	-0.603455
2.3	0.082349	-1.282419	1.459656	-0.350512	0.06851	6.0094	6.41347	-0.657998
2.4	0.105815	-1.353788	1.459024	-0.350391	0.068531	6.00248	6.45801	-0.666935
2.5	0.084921	-1.415348	1.458176	-0.350351	0.068528	6.06019	6.47257	-0.64137
2.6	0.05327	-1.452665	1.457094	-0.350736	0.068528	6.0954	6.56067	-0.592367
2.7	-0.025382	-1.487714	1.45603	-0.351077	0.068484	6.07832	6.56046	-0.573279
2.8	-0.064185	-1.519543	1.454903	-0.351654	0.068431	6.10197	6.64	-0.530455
2.9	-0.097175	-1.552354	1.453745	-0.352218	0.068377	6.02052	6.73389	-0.517529
3.0	-0.06026	-1.617034	1.452838	-0.352279	0.068343	6.05091	6.90849	-0.506663
3.1	0.026486	-1.681791	1.451861	-0.352219	0.068416	6.13069	6.89018	-0.545841
3.2	0.101643	-1.734659	1.450843	-0.35177	0.068636	6.14663	6.77253	-0.565206
3.3	0.146671	-1.767458	1.449962	-0.351203	0.068705	6.15031	6.82552	-0.583009
3.4	0.138918	-1.833658	1.448827	-0.351011	0.068758	6.09986	6.51667	-0.582002
3.5	0.083946	-1.877391	1.447632	-0.350644	0.068822	6.08375	6.50372	-0.579046
3.6	0.028085	-1.903079	1.446458	-0.35049	0.068945	5.98558	6.44313	-0.571308
3.7	-0.029216	-1.910263	1.445121	-0.35066	0.068967	6.00143	6.55511	-0.567523
3.8	-0.094921	-1.948681	1.44382	-0.35065	0.069001	5.96474	6.60542	-0.53934
3.9	-0.132826	-1.971564	1.442338	-0.35092	0.068879	5.92585	6.55511	-0.516878
4.0	-0.116544	-1.985289	1.440724	-0.351101	0.068751	5.91797	6.57909	-0.501591
4.1	-0.072852	-2.01934	1.439329	-0.351004	0.0686	5.97673	6.56506	-0.50636
4.2	-6.1e-05	-2.037742	1.437758	-0.351169	0.068539	5.97288	6.43253	-0.502213
4.3	0.076431	-2.062816	1.436082	-0.351274	0.068479	6.0249	6.38361	-0.543883
4.4	0.118656	-2.097363	1.434808	-0.351047	0.068561	6.06843	6.45726	-0.541753
4.5	0.106698	-2.102642	1.433322	-0.35126	0.068423	6.0411	6.51924	-0.540268
4.6	0.082672	-2.110348	1.431678	-0.351528	0.068301	6.03795	6.52588	-0.576209
4.7	0.031876	-2.093767	1.430201	-0.351542	0.068372	6.00467	6.68743	-0.569249
4.8	-0.014179	-2.081412	1.428607	-0.351837	0.06846	6.01579	6.75765	-0.561362
4.9	-0.012254	-2.110534	1.427159	-0.351548	0.068634	6.02604	6.78838	-0.567706
5.0	-0.005761	-2.098169	1.425672	-0.351337	0.068885	6.10144	6.76857	-0.552964
5.1	-0.019353	-2.103047	1.424169	-0.351077	0.068941	6.0954	6.75187	-0.562947
5.2	-0.02164	-2.103863	1.42271	-0.350546	0.069034	6.10556	6.69663	-0.557339
5.3	-0.059815	-2.084856	1.42121	-0.350361	0.06909	6.09943	6.63968	-0.561021
5.4	-0.046097	-2.069549	1.419724	-0.350322	0.068769	6.03953	6.50276	-0.555225
5.5	-0.029308	-2.028319	1.418082	-0.350237	0.068468	6.05336	6.49815	-0.536602
5.6	0.004561	-2.044296	1.416623	-0.350625	0.068392	6.03558	6.50672	-0.502602
5.7	0.041977	-2.013145	1.415345	-0.350727	0.068433	6.06448	6.52759	-0.556439
5.8	0.097873	-1.986101	1.414182	-0.350704	0.068606	6.05862	6.48028	-0.591778
5.9	0.120152	-1.993813	1.413303	-0.350864	0.068689	6.05126	6.45512	-0.61698
6.0	0.095718	-1.940671	1.412292	-0.350897	0.068654	6.06405	6.58283	-0.669383
6.1	0.037387	-1.90352	1.41146	-0.351006	0.068717	5.98111	6.4457	-0.670268
6.2	-0.013567	-1.878805	1.410703	-0.351183	0.068945	6.04487	6.5156	-0.671111
6.3	-0.065167	-1.848443	1.410076	-0.351213	0.069002	6.06983	6.53412	-0.651145
6.4	-0.084904	-1.818362	1.409376	-0.351447	0.069095	6.10897	6.51817	-0.629752
6.5	-0.080744	-1.793634	1.408916	-0.35162	0.069097	6.18087	6.66109	-0.615113
6.6	-0.064185	-1.73463	1.408539	-0.351573	0.069021	6.19734	6.57791	-0.605264
6.7	-0.035902	-1.716109	1.408335	-0.351639	0.068962	6.16747	6.54879	-0.584035
6.8	0.01264	-1.682096	1.408146	-0.351339	0.068907	6.13638	6.62266	-0.600548
6.9	0.061015	-1.659895	1.408106	-0.351091	0.068858	6.11256	6.6203	-0.58533
7.0	0.109608	-1.652353	1.408223	-0.350778	0.068949	6.15513	6.68914	-0.607108
7.1	0.135575	-1.646648	1.408689	-0.350318	0.069059	6.11869	6.68164	-0.638291
7.2	0.109461	-1.653621	1.409363	-0.350137	0.069344	6.01071	6.50704	-0.637865
7.3	0.046698	-1.624263	1.409924	-0.350057	0.069843	6.09531	6.57791	-0.632856
7.4	-0.028831	-1.607246	1.410581	-0.350083	0.070011	6.0883	6.60446	-0.603174
7.5	-0.097877	-1.602337	1.411001	-0.350699	0.070104	6.17177	6.57555	-0.588796
7.6	-0.124552	-1.620095	1.411567	-0.350953	0.070241	6.20566	6.60788	-0.550935
7.7	-0.110496	-1.629367	1.41198	-0.351189	0.070265	6.19751	6.60328	-0.528216
7.8	-0.047309	-1.634604	1.412543	-0.351712	0.070386	6.15915	6.67147	-0.532326
7.9	0.014109	-1.651542	1.413172	-0.351748	0.070593	6.1074	6.63422	-0.545716
8.0	0.07137	-1.692269	1.413903	-0.351738	0.070935	6.05231	6.56806	-0.541796
8.1	0.131711	-1.756088	1.414592	-0.351682	0.071366	6.01772	6.55896	-0.546441
8.2	0.116066	-1.800119	1.415408	-0.351636	0.071707	6.02709	6.60071	-0.581654
8.3	0.083	-1.854306	1.41608	-0.351619	0.072069	6.04732	6.68089	-0.588724
8.4	0.015742	-1.8949	1.416596	-0.351775	0.072478	6.0228	6.63979	-0.58302
8.5	-0.032	-1.962459	1.417102	-0.351715	0.073042	6.03585	6.62362	-0.553097
8.6	-0.080506	-2.006081	1.417168	-0.351848	0.073416	6.00905	6.54055	-0.549998
8.7	-0.122614	-2.03422	1.417484	-0.351786	0.073707	5.99232	6.47385	-0.534449
8.8	-0.129029	-2.079806	1.417854	-0.351653	0.073932	6.00809	6.48563	-0.54285
8.9	-0.083349	-2.14994	1.418279	-0.351269	0.074239	5.99425	6.51068	-0.547031
9.0	0.015625	-2.203308	1.41843	-0.350744	0.074393	6.06378	6.67147	-0.546844
9.1	0.096231	-2.254181	1.418683	-0.350152	0.074787	6.02543	6.66141	-0.566543
9.2	0.12182	-2.327543	1.418678	-0.350104	0.074912	6.02578	6.68593	-0.582239
9.3	0.138822	-2.388825	1.418585	-0.349909	0.075001	6.0961	6.86524	-0.57549
9.4	0.116093	-2.436352	1.418328	-0.350148	0.075189	6.04531	6.81482	-0.55099
9.5	0.069567	-2.460744	1.417909	-0.350565	0.075559	6.01868	6.71633	-0.535857
9.6	0.006839	-2.505755	1.417271	-0.35115	0.075942	6.0009	6.76204	-0.48675
9.7	-0.0432	-2.542912	1.416526	-0.351794	0.076379	5.99302	6.67725	-0.494975
9.8	-0.098223	-2.565125	1.415701	-0.352087	0.07687	5.96036	6.61784	-0.4432
9.9	-0.111245	-2.60241	1.414896	-0.35246	0.077129	5.96491	6.49997	-0.45874
10.0	-0.115541	-2.585509	1.413941	-0.352316	0.077378	5.9354	6.49462	-0.495285
10.1	-0.08682	-2.597298	1.413167	-0.352145	0.077539	5.93618	6.5429	-0.520137
10.2	-0.03768	-2.605392	1.412511	-0.351787	0.077622	5.93452	6.51303	-0.567853
10.3	0.018477	-2.613223	1.411523	-0.351586	0.077668	5.91263	6.56324	-0.615361
10.4	0.061143	-2.600787	1.410848	-0.350944	0.077795	5.93662	6.56528	-0.632026
10.5	0.090008	-2.598827	1.409902	-0.350941	0.077827	5.88592	6.47032	-0.608132
10.6	0.089544	-2.570065	1.40876	-0.35089	0.077888	5.91552	6.54301	-0.570138
10.7	0.081522	-2.562582	1.407554	-0.351001	0.078075	5.94529	6.52717	-0.529139
10.8	0.035801	-2.527565	1.406302	-0.351316	0.078374	5.99022	6.55232	-0.488857
10.9	0.01212	-2.497804	1.405286	-0.351593	0.078453	6.01877	6.60414	-0.463634
11.0	-0.009643	-2.463639	1.404396	-0.351574	0.078688	6.04171	6.6506	-0.450056
11.1	-0.047471	-2.407707	1.403384	-0.351728	0.078829	6.02359	6.67533	-0.494136
11.2	-0.088159	-2.389365	1.402489	-0.351589	0.078816	6.0094	6.74759	-0.508959
11.3	-0.073221	-2.333762	1.401674	-0.35153	0.078682	6.058	6.75701	-0.547516
11.4	-0.068518	-2.281581	1.401109	-0.351496	0.078545	6.06133	6.76975	-0.573602
11.5	-0.034695	-2.212743	1.400714	-0.351308	0.078198	6.07096	6.7888	-0.636337
11.6	0.033444	-2.140053	1.400343	-0.351271	0.078033	6.07333	6.72928	-0.67912
11.7	0.083521	-2.052202	1.400005	-0.35104	0.077892	6.01369	6.68593	-0.706736
11.8	0.121609	-2.010752	1.400015	-0.35071	0.077895	5.99635	6.65617	-0.71866
11.9	0.104132	-1.962269	1.399996	-0.350718	0.07784	6.01062	6.62298	-0.676753
12.0	0.056777	-1.881219	1.399922	-0.350666	0.077619	6.00169	6.50201	-0.644561
12.1	-0.03259	-1.805079	1.399973	-0.350644	0.077419	6.01938	6.60596	-0.599659
12.2	-0.09132	-1.728096	1.400037	-0.350798	0.077159	5.9812	6.58583	-0.563633
12.3	-0.133493	-1.659471	1.400279	-0.350861	0.07706	5.97717	6.59793	-0.542305
12.4	-0.132071	-1.574977	1.400595	-0.351489	0.076907	5.95449	6.62726	-0.51956
12.5	-0.063706	-1.513179	1.401181	-0.35175	0.076826	5.96815	6.61152	-0.523472
12.6	0.025013	-1.458017	1.401499	-0.351887	0.076822	6.04662	6.6446	-0.542878
12.7	0.101422	-1.39062	1.401852	-0.352067	0.076862	6.0052	6.49055	-0.560699
12.8	0.127315	-1.322992	1.402113	-0.352164	0.076831	6.02061	6.51871	-0.575959
12.9	0.112427	-1.267683	1.402433	-0.351955	0.076785	6.01422	6.54183	-0.578793
13.0	0.064636	-1.227555	1.403009	-0.351774	0.07668	5.96062	6.51957	-0.602461
13.1	-0.022768	-1.167119	1.403776	-0.351235	0.076636	5.94573	6.47471	-0.646667
13.2	-0.074366	-1.154198	1.404474	-0.350869	0.076767	5.93627	6.52963	-0.669233
13.3	-0.108342	-1.129486	1.40516	-0.350837	0.076836	5.99679	6.64889	-0.665561
13.4	-0.12493	-1.109395	1.405832	-0.350955	0.077025	6.01369	6.65734	-0.641482
13.5	-0.076971	-1.088238	1.40624	-0.351455	0.077014	6.06764	6.80647	-0.601977
13.6	-0.030087	-1.080938	1.40675	-0.351818	0.077071	6.11659	6.87038	-0.562038
13.7	0.044554	-1.072373	1.407296	-0.351914	0.077141	6.10818	6.83345	-0.543324
13.8	0.086546	-1.079643	1.407873	-0.351888	0.077246	6.1229	6.8251	-0.558235
13.9	0.129596	-1.121297	1.408765	-0.351297	0.077212	6.08988	6.84469	-0.606935
14.0	0.13	-1.191415	1.410013	-0.350771	0.077427	6.03707	6.75487	-0.646543
14.1	0.083098	-1.234704	1.411077	-0.350656	0.077558	6.04618	6.74555	-0.672588
14.2	0.040532	-1.263435	1.412311	-0.350308	0.077855	6.00301	6.72125	-0.648508
14.3	-0.014901	-1.304821	1.413225	-0.350484	0.077911	6.03234	6.74256	-0.641462
14.4	-0.075693	-1.346851	1.413974	-0.350772	0.078068	5.97419	6.59696	-0.59021
14.5	-0.084258	-1.405702	1.414583	-0.351182	0.078276	5.98391	6.55115	-0.529222
14.6	-0.065887	-1.460903	1.414906	-0.351876	0.07853	5.97594	6.61559	-0.481704
14.7	0.024092	-1.540326	1.414943	-0.352666	0.078819	5.9995	6.61099	-0.443621
14.8	0.062939	-1.60104	1.415205	-0.352926	0.0792	5.92384	6.53434	-0.443377
14.9	0.064963	-1.669469	1.415353	-0.353193	0.079401	5.93724	6.56827	-0.488135
15.0	0.04004	-1.745565	1.415639	-0.353125	0.079432	5.93338	6.48788	-0.525263
15.1	-0.030036	-1.811617	1.416441	-0.352715	0.079605	5.92112	6.51025	-0.642603
15.2	-0.102662	-1.857304	1.417171	-0.352056	0.079602	5.94608	6.55468	-0.735013
15.3	-0.101198	-1.919039	1.417867	-0.351129	0.079676	5.89248	6.50372	-0.802736
15.4	-0.075272	-1.981201	1.418457	-0.350466	0.079857	5.89581	6.57309	-0.809215
15.5	-0.019572	-2.062803	1.418942	-0.350416	0.079946	5.97148	6.75198	-0.758629
15.6	0.052451	-2.125546	1.419317	-0.350289	0.080222	6.05722	6.85347	-0.667292
15.7	0.067743	-2.17015	1.419636	-0.350849	0.080408	6.13455	6.88836	-0.584367
15.8	0.062432	-2.226287	1.419872	-0.35123	0.080574	6.07858	6.71997	-0.537385
15.9	0.025539	-2.309186	1.420107	-0.35149	0.080628	6.07035	6.73335	-0.510108
16.0	-0.025642	-2.385531	1.42035	-0.351718	0.080547	6.05853	6.69353	-0.507623
16.1	-0.051574	-2.464306	1.420637	-0.351751	0.080494	6.02113	6.74149	-0.529138
16.200001	-0.047055	-2.537487	1.420992	-0.35186	0.080432	5.92848	6.68047	-0.583751
16.299999	-0.024648	-2.589614	1.421466	-0.351925	0.080538	5.83898	6.61891	-0.641388
16.4	0.040757	-2.664378	1.422103	-0.35167	0.080767	5.83757	6.53862	-0.701397
16.5	0.06008	-2.749003	1.42285	-0.351663	0.081061	5.89476	6.57716	-0.730088
16.6	0.063045	-2.805574	1.42351	-0.351477	0.081036	5.97253	6.57802	-0.745314
16.700001	0.019459	-2.831532	1.423906	-0.351238	0.08106	5.96509	6.46711	-0.732038
16.799999	-0.013623	-2.867957	1.424356	-0.351374	0.081037	5.93829	6.46261	-0.67969
16.9	-0.061862	-2.884985	1.424796	-0.351428	0.080893	5.93329	6.51261	-0.64413
17.0	-0.094576	-2.903063	1.425117	-0.351732	0.080532	5.91814	6.51111	-0.595641
17.1	-0.09506	-2.933711	1.425642	-0.352054	0.080213	5.8818	6.50104	-0.56406
17.200001	-0.066463	-2.962318	1.426029	-0.352125	0.079979	5.83547	6.50083	-0.57223
17.299999	-0.043481	-2.979501	1.42637	-0.352212	0.079829	5.89774	6.6157	-0.571027
17.4	-0.006882	-2.986936	1.426736	-0.352161	0.079719	5.89809	6.53455	-0.580277
17.5	0.005393	-2.986346	1.427009	-0.352054	0.079433	5.93119	6.50543	-0.588756
17.6	-0.004815	-2.977498	1.427026	-0.352093	0.079118	5.97104	6.42354	-0.580803
17.700001	-0.024706	-2.955341	1.427015	-0.352149	0.078825	5.92944	6.35406	-0.552317
17.799999	-0.0357	-2.912465	1.426876	-0.352217	0.078621	5.94634	6.41487	-0.536992
17.9	-0.053467	-2.868058	1.426549	-0.352453	0.078426	5.92813	6.36723	-0.551505
18.0	-0.045871	-2.82071	1.42622	-0.352379	0.078323	6.03734	6.62341	-0.564394
18.1	-0.020431	-2.796036	1.425841	-0.352449	0.078141	6.08261	6.84554	-0.590106
18.200001	0.002295	-2.740572	1.42532	-0.352408	0.078133	5.99793	6.61656	-0.613889
18.299999	0.022509	-2.692999	1.424813	-0.352412	0.077983	5.99977	6.58572	-0.617219
18.4	0.03316	-2.654305	1.424281	-0.352326	0.077751	6.01483	6.62105	-0.607876
18.5	0.015575	-2.618578	1.423625	-0.352371	0.077511	6.03296	6.61955	-0.594232
18.6	-0.007991	-2.568069	1.422904	-0.352148	0.077266	6.08288	6.68089	-0.57903
18.700001	-0.034584	-2.52081	1.422034	-0.352009	0.076915	6.04023	6.5869	-0.583995
18.799999	-0.039072	-2.455531	1.421269	-0.351606	0.076502	6.00651	6.57844	-0.57768
18.9	-0.031916	-2.379345	1.420369	-0.351434	0.076079	5.96395	6.44666	-0.588317
19.0	-0.000887	-2.319708	1.419758	-0.351033	0.075663	5.96018	6.45672	-0.585132
19.1	0.045311	-2.251267	1.418893	-0.350643	0.07527	5.98575	6.43414	-0.568414
19.200001	0.083766	-2.18985	1.418125	-0.350654	0.075122	5.98164	6.36605	-0.55521
19.299999	0.10119	-2.121165	1.417344	-0.351082	0.07467	5.9875	6.39934	-0.57648
19.4	0.107856	-2.076581	1.416651	-0.351098	0.074377	6.0016	6.52856	-0.615131
19.5	0.05537	-2.033758	1.416043	-0.351395	0.074072	5.95773	6.44784	-0.608993
19.6	-0.024809	-1.934976	1.415371	-0.351429	0.073547	5.95974	6.38371	-0.628694
19.700001	-0.081107	-1.868273	1.414758	-0.351372	0.073183	5.95773	6.4427	-0.640644
19.799999	-0.094839	-1.800243	1.41409	-0.351415	0.072885	5.95747	6.47053	-0.627091
19.9	-0.086057	-1.738532	1.413567	-0.351373	0.072308	5.91884	6.38361	-0.620977
20.0	-0.049002	-1.663678	1.412988	-0.351597	0.071653	6.01211	6.58786	-0.608764
20.1	-0.002959	-1.606524	1.412974	-0.351495	0.071258	6.05091	6.61152	-0.608672
20.200001	0.052906	-1.537921	1.412849	-0.351372	0.070714	6.0009	6.39485	-0.603288
20.299999	0.065339	-1.460159	1.41263	-0.351444	0.07046	6.03786	6.49173	-0.583819
20.4	0.048633	-1.38118	1.412393	-0.351638	0.069814	6.01264	6.57534	-0.528487
20.5	0.013724	-1.28671	1.411664	-0.351918	0.069179	5.94354	6.47653	-0.494073
20.6	-0.000613	-1.206156	1.410947	-0.352382	0.068488	5.87015	6.47	-0.456916
20.700001	-0.013695	-1.140187	1.410513	-0.352506	0.067735	5.86271	6.54429	-0.417995
20.799999	-0.006388	-1.074332	1.409968	-0.352851	0.066969	5.92533	6.58851	-0.485917
20.9	0.032349	-1.01054	1.409751	-0.352816	0.066454	5.89564	6.46904	-0.551874
21.0	0.093514	-0.946872	1.409904	-0.352311	0.066045	5.92944	6.37333	-0.625396
21.1	0.109467	-0.894628	1.409996	-0.352123	0.065795	5.94774	6.32002	-0.674376
21.200001	0.104123	-0.842162	1.409987	-0.3519	0.065382	5.97279	6.38114	-0.691779
21.299999	0.047263	-0.7872	1.410025	-0.351452	0.064934	5.96272	6.43853	-0.663238
21.4	-0.0298	-0.728945	1.409909	-0.35163	0.064382	5.90115	6.42022	-0.600684
21.5	-0.088308	-0.67422	1.409625	-0.351712	0.063736	5.81463	6.45983	-0.547831
21.6	-0.113835	-0.624735	1.409234	-0.352063	0.063086	5.78047	6.44249	-0.490448
21.700001	-0.059498	-0.578372	1.408514	-0.352678	0.062603	5.79414	6.46165	-0.469046
21.799999	-0.016616	-0.582904	1.407929	-0.353153	0.062103	5.8282	6.50511	-0.422054
21.9	0.053908	-0.605156	1.407478	-0.353556	0.061493	5.87532	6.44709	-0.454039
22.0	0.102615	-0.623847	1.407045	-0.353893	0.061026	5.88749	6.35417	-0.47235
22.1	0.117676	-0.653157	1.406859	-0.353794	0.060543	5.91166	6.37408	-0.509575
22.200001	0.131125	-0.683691	1.406394	-0.353814	0.06005	5.94547	6.4578	-0.581953
22.299999	0.119295	-0.724966	1.405815	-0.353488	0.059958	5.86078	6.42514	-0.610478
22.4	0.095334	-0.784333	1.405304	-0.353113	0.059883	5.79729	6.50169	-0.60897
22.5	0.031433	-0.850946	1.404719	-0.35291	0.05985	5.78853	6.53123	-0.601064
22.6	-0.020299	-0.919636	1.403924	-0.352722	0.059751	5.79895	6.52642	-0.582889
22.700001	-0.070086	-0.991945	1.403333	-0.35235	0.059701	5.78389	6.45844	-0.559786
22.799999	-0.087226	-1.05051	1.402925	-0.352321	0.05961	5.8994	6.56324	-0.553637
22.9	-0.090967	-1.123348	1.402642	-0.352046	0.059384	5.87812	6.38371	-0.57338
23.0	-0.023739	-1.230956	1.402625	-0.352098	0.059171	5.88127	6.36188	-0.634329
23.1	0.023	-1.333073	1.402798	-0.352142	0.059103	5.86849	6.33297	-0.633859
23.200001	0.094705	-1.456872	1.403046	-0.351786	0.059069	5.82102	6.31734	-0.673259
23.299999	0.124359	-1.578527	1.403262	-0.351679	0.059087	5.82812	6.43756	-0.647756
23.4	0.095895	-1.679786	1.403279	-0.351724	0.058819	5.80027	6.38082	-0.608039
23.5	0.043328	-1.749225	1.40305	-0.351919	0.058699	5.77583	6.39817	-0.548056
23.6	-0.01971	-1.82472	1.402917	-0.352382	0.058511	5.76024	6.45041	-0.472513
23.700001	-0.041545	-1.907109	1.402831	-0.352569	0.058399	5.78844	6.3546	-0.454375
23.799999	-0.037853	-2.001168	1.402781	-0.352615	0.058525	5.83547	6.32334	-0.472319
23.9	-0.015309	-2.118005	1.403338	-0.352626	0.058792	5.85719	6.3091	-0.521355
24.0	0.027377	-2.217751	1.404024	-0.35235	0.058924	5.90124	6.39827	-0.611178
24.1	0.046343	-2.322718	1.404475	-0.352133	0.059223	5.86315	6.36198	-0.671259
24.200001	0.035439	-2.391526	1.405043	-0.352139	0.059273	5.83407	6.33972	-0.69641
24.299999	0.02526	-2.45738	1.405703	-0.352057	0.059465	5.81866	6.42322	-0.684822
24.4	-0.027722	-2.516534	1.406354	-0.352041	0.059806	5.78748	6.37568	-0.656238
24.5	-0.056621	-2.597266	1.406924	-0.352102	0.059884	5.77732	6.33372	-0.620432
24.6	-0.037787	-2.679777	1.407247	-0.352179	0.060128	5.83372	6.52064	-0.571692
24.700001	-0.005736	-2.745251	1.407483	-0.352367	0.060577	5.7796	6.34924	-0.529944
24.799999	0.005996	-2.799276	1.407928	-0.352502	0.06088	5.80631	6.30021	-0.487968
24.9	0.056238	-2.877857	1.408429	-0.352655	0.061352	5.82277	6.32601	-0.452463
25.0	0.07286	-2.939301	1.408706	-0.352873	0.061763	5.82654	6.30021	-0.418619
25.1	0.069927	-2.981259	1.409046	-0.352789	0.062102	5.83679	6.27099	-0.444962
25.200001	0.031685	-3.022995	1.40922	-0.352721	0.062408	5.83521	6.2454	-0.493449
25.299999	-0.013685	-3.083203	1.409351	-0.352352	0.062861	5.83652	6.38928	-0.543911
25.4	-0.003089	-3.126519	1.409608	-0.351939	0.063133	5.80035	6.40459	-0.577998
25.5	-0.004426	-3.159073	1.409945	-0.351594	0.063688	5.77732	6.37997	-0.596261
25.6	0.033169	-3.16981	1.410109	-0.351478	0.064336	5.76839	6.41765	-0.606759
25.700001	0.068305	-3.147469	1.41028	-0.351374	0.065051	5.81901	6.47685	-0.60438
25.799999	0.098755	-3.17315	1.409764	-0.351733	0.065766	5.84493	6.39024	-0.557375
25.9	0.060342	-3.194004	1.409129	-0.351946	0.06645	5.80447	6.28544	-0.516011
26.0	0.004725	-3.192413	1.408299	-0.352511	0.066727	5.81551	6.30631	-0.42727
26.1	-0.088174	-3.169873	1.407431	-0.353014	0.066781	5.75087	6.22838	-0.398428
26.200001	-0.128575	-3.116618	1.406673	-0.353266	0.066854	5.77539	6.3622	-0.423391
26.299999	-0.111559	-3.072318	1.406261	-0.353352	0.067118	5.73949	6.27505	-0.467929
26.4	-0.065101	-3.025245	1.405868	-0.353205	0.067483	5.75114	6.32987	-0.543495
26.5	0.039543	-2.974881	1.405563	-0.352738	0.068049	5.79142	6.31006	-0.59507
26.6	0.107676	-2.917523	1.405158	-0.352713	0.068304	5.78844	6.29111	-0.636144
26.700001	0.137854	-2.864629	1.404602	-0.352461	0.068707	5.78731	6.31563	-0.655705
26.799999	0.104746	-2.778541	1.403944	-0.352217	0.069019	5.77671	6.36776	-0.620665
26.9	0.019834	-2.690153	1.403302	-0.35226	0.069189	5.74562	6.35642	-0.595996
27.0	-0.073222	-2.606638	1.402842	-0.351915	0.069369	5.69053	6.28212	-0.584392
27.1	-0.133011	-2.501212	1.40233	-0.35182	0.069698	5.72696	6.25557	-0.548765
27.200001	-0.164302	-2.386775	1.401885	-0.351941	0.070111	5.74273	6.29079	-0.556418
27.299999	-0.098046	-2.293185	1.401474	-0.351964	0.0706	5.75411	6.31734	-0.549937
27.4	-0.030077	-2.209841	1.400966	-0.352208	0.071043	5.75245	6.26435	-0.525103
27.5	0.05441	-2.113513	1.400669	-0.35261	0.071324	5.71812	6.20236	-0.504829
27.6	0.096428	-2.008346	1.400028	-0.352997	0.071596	5.72364	6.21157	-0.516067
27.700001	0.079756	-1.910621	1.399122	-0.353344	0.071825	5.79072	6.33672	-0.480369
27.799999	0.037296	-1.791525	1.398435	-0.353568	0.07196	5.7965	6.31788	-0.478669
27.9	0.006575	-1.695266	1.397752	-0.353154	0.072268	5.73572	6.27602	-0.493745
28.0	-0.019366	-1.627701	1.397367	-0.352787	0.072434	5.7345	6.29572	-0.522495
28.1	-0.025822	-1.554251	1.397298	-0.352358	0.072623	5.7436	6.33169	-0.554395
28.200001	-0.021334	-1.459234	1.396874	-0.352366	0.072845	5.68922	6.28876	-0.600341
28.299999	0.005091	-1.365396	1.396874	-0.352416	0.073089	5.69115	6.27398	-0.638992
28.4	0.013516	-1.287742	1.396686	-0.352645	0.073106	5.72075	6.27227	-0.619752
28.5	0.036613	-1.215535	1.396509	-0.353047	0.07321	5.74299	6.28298	-0.606757
28.6	0.024646	-1.148645	1.396468	-0.353126	0.073072	5.76401	6.3106	-0.571987
28.700001	0.031642	-1.075522	1.396369	-0.353058	0.073043	5.79563	6.26124	-0.551988
28.799999	0.057317	-1.020601	1.39631	-0.352949	0.073169	5.76454	6.19958	-0.51923
28.9	0.065822	-0.962237	1.396595	-0.352464	0.073389	5.75245	6.22934	-0.51125
29.0	0.058444	-0.91293	1.396779	-0.3522	0.073846	5.7662	6.32441	-0.522242
29.1	0.012974	-0.843338	1.397359	-0.351792	0.07406	5.78231	6.38543	-0.571839
29.200001	-0.04779	-0.796757	1.398091	-0.351339	0.074108	5.71225	6.27045	-0.619415
29.299999	-0.063439	-0.711457	1.39902	-0.35125	0.07401	5.73879	6.27795	-0.672813
29.4	-0.085471	-0.656747	1.39988	-0.351262	0.07392	5.73003	6.27163	-0.667732
29.5	-0.048394	-0.614291	1.401111	-0.351179	0.074288	5.76751	6.27623	-0.638735
29.6	0.011368	-0.581443	1.40202	-0.351603	0.074714	5.77802	6.19947	-0.614045
29.700001	0.048581	-0.562346	1.402994	-0.351823	0.075077	5.79711	6.22677	-0.580546
29.799999	0.041732	-0.525201	1.403834	-0.352284	0.075505	5.8127	6.25921	-0.57428
29.9	-0.014464	-0.481113	1.404781	-0.352664	0.075751	5.84913	6.23234	-0.564563
30.0	-0.050331	-0.48693	1.405743	-0.352609	0.075824	5.86069	6.35181	-0.574337
30.1	-0.07478	-0.494671	1.40708	-0.352688	0.076028	5.80193	6.21435	-0.590653
30.200001	-0.039475	-0.511798	1.408514	-0.352348	0.076463	5.81183	6.30353	-0.640268
30.299999	0.003515	-0.532555	1.410062	-0.35198	0.076952	5.77373	6.25696	-0.679497
30.4	0.051872	-0.592404	1.41198	-0.351433	0.077681	5.762	6.23523	-0.699498
30.5	0.094444	-0.630215	1.41375	-0.350859	0.078116	5.77548	6.23309	-0.689243
30.6	0.071348	-0.717836	1.415692	-0.35027	0.078735	5.78293	6.19402	-0.63445
30.700001	0.045148	-0.784918	1.417122	-0.350415	0.079011	5.79107	6.21072	-0.603528
30.799999	-0.018938	-0.851194	1.418719	-0.350344	0.079238	5.80351	6.16693	-0.55373
30.9	-0.010629	-0.963316	1.419929	-0.350802	0.079511	5.79387	6.16083	-0.501827
31.0	-0.027536	-1.044034	1.421482	-0.35079	0.080113	5.83249	6.21339	-0.550706
31.1	-0.009633	-1.145224	1.422987	-0.35099	0.080652	5.85903	6.25097	-0.540983
31.200001	0.002328	-1.2907	1.424627	-0.351247	0.081313	5.79449	6.20055	-0.567513
31.299999	0.012681	-1.415858	1.425937	-0.35172	0.08185	5.80605	6.17357	-0.612255
31.4	-0.002861	-1.529794	1.427303	-0.351981	0.082442	5.79887	6.20386	-0.580409
31.5	-0.041901	-1.639648	1.428239	-0.352895	0.08266	5.81121	6.22367	-0.571912
31.6	-0.057605	-1.761796	1.428988	-0.353423	0.08303	5.76296	6.1771	-0.554522
31.700001	-0.065926	-1.878209	1.429753	-0.35407	0.08328	5.74369	6.19562	-0.529758
31.799999	-0.071488	-1.984188	1.430211	-0.354554	0.083466	5.76611	6.17774	-0.525665
31.9	-0.054125	-2.081316	1.430345	-0.354926	0.083688	5.74816	6.18513	-0.557417
32.0	-0.009898	-2.226409	1.430636	-0.35486	0.084003	5.81025	6.33939	-0.533945
32.099998	0.051493	-2.361861	1.430671	-0.354885	0.084179	5.79501	6.24444	-0.531296
32.200001	0.077173	-2.474527	1.430468	-0.354811	0.084389	5.7768	6.16768	-0.547977
32.299999	0.071009	-2.589078	1.430473	-0.354837	0.084581	5.80044	6.18631	-0.564952
32.400002	0.059841	-2.701606	1.430335	-0.354452	0.085076	5.81603	6.33244	-0.566625
32.5	-0.009459	-2.78474	1.430146	-0.353886	0.085298	5.83337	6.2803	-0.615742
32.599998	-0.066429	-2.882633	1.429944	-0.353339	0.085518	5.80587	6.18492	-0.654456
32.700001	-0.10044	-2.943773	1.429836	-0.352346	0.085639	5.78757	6.25214	-0.70777
32.799999	-0.089726	-3.024897	1.429724	-0.35167	0.085688	5.74431	6.25225	-0.726109
32.900002	-0.08791	-3.091378	1.429627	-0.350616	0.085888	5.71479	6.3061	-0.714333
33.0	-0.048164	-3.126019	1.429693	-0.349942	0.085767	5.70052	6.23052	-0.731037
33.099998	0.05233	-3.188555	1.429861	-0.349007	0.085958	5.72162	6.21478	-0.713521
33.200001	0.074519	-3.218166	1.429826	-0.34864	0.085919	5.74755	6.16736	-0.679055
33.299999	0.090551	-3.249146	1.42998	-0.34791	0.085986	5.74089	6.14134	-0.659941
33.400002	0.063214	-3.27881	1.430149	-0.347792	0.085845	5.79825	6.20461	-0.63543
33.5	0.030804	-3.304966	1.430222	-0.34775	0.085733	5.76086	6.15441	-0.611125
33.599998	-0.000235	-3.305623	1.430501	-0.348138	0.085471	5.71427	6.20633	-0.609582
33.700001	-0.033223	-3.295751	1.430438	-0.348668	0.085411	5.74571	6.2757	-0.584546
33.799999	-0.052578	-3.288408	1.430397	-0.349401	0.08519	5.73712	6.30032	-0.577709
33.900002	-0.069248	-3.277515	1.430251	-0.349876	0.085066	5.72696	6.253	-0.56115
34.0	-0.046879	-3.256637	1.429911	-0.350486	0.084809	5.72819	6.29796	-0.526738
34.099998	-0.033936	-3.21242	1.429281	-0.351126	0.084624	5.74133	6.32012	-0.506214
34.200001	-0.031473	-3.174257	1.428349	-0.351978	0.084379	5.73467	6.2924	-0.471347
34.299999	-0.008434	-3.116585	1.426965	-0.353243	0.084006	5.74956	6.23416	-0.38182
34.400002	0.012776	-3.084041	1.425201	-0.354484	0.083682	5.74045	6.2029	-0.371648
34.5	-9e-06	-3.034654	1.423531	-0.355699	0.083231	5.75061	6.29507	-0.356114
34.599998	-0.015518	-2.975091	1.421741	-0.356738	0.082812	5.78582	6.24026	-0.383469
34.700001	-0.016221	-2.937972	1.419919	-0.357325	0.082345	5.77645	6.22902	-0.459187
34.799999	-0.007612	-2.879901	1.417787	-0.357614	0.082027	5.769	6.20236	-0.501059
34.900002	-0.002042	-2.820606	1.415675	-0.35746	0.081959	5.72346	6.28148	-0.548192
35.0	0.022362	-2.759229	1.413255	-0.357188	0.081669	5.73712	6.2848	-0.600458
35.099998	0.042758	-2.714901	1.411571	-0.356396	0.081793	5.72101	6.28854	-0.631314
35.200001	0.002271	-2.619535	1.409905	-0.355413	0.081567	5.74947	6.37922	-0.716928
35.299999	-0.034199	-2.552825	1.408691	-0.353878	0.081332	5.75455	6.23566	-0.804117
35.400002	-0.05131	-2.501419	1.407986	-0.35214	0.081146	5.75368	6.18534	-0.866215
35.5	-0.088363	-2.427102	1.407641	-0.350324	0.08083	5.79598	6.19037	-0.904409
35.599998	-0.07471	-2.347653	1.407721	-0.348365	0.080455	5.79624	6.1908	-0.911397
35.700001	-0.053924	-2.274968	1.408382	-0.346409	0.079991	5.81612	6.24636	-0.915018
35.799999	0.01271	-2.207404	1.409179	-0.344939	0.079639	5.78161	6.23726	-0.877361
35.900002	0.06679	-2.159404	1.410282	-0.343693	0.079323	5.74369	6.26703	-0.834713
36.0	0.104823	-2.094914	1.411633	-0.342589	0.078927	5.76392	6.31884	-0.732808
36.099998	0.108062	-2.057103	1.413105	-0.342223	0.078468	5.77846	6.26703	-0.656658
36.200001	0.09435	-1.987794	1.414654	-0.342204	0.077891	5.86026	6.32483	-0.563825
36.299999	0.029831	-1.895756	1.415981	-0.343139	0.077138	5.84616	6.25546	-0.454362
36.400002	0.011961	-1.802689	1.417061	-0.344385	0.076624	5.85185	6.24401	-0.372757
36.5	-0.055639	-1.721181	1.417848	-0.346503	0.076145	5.81113	6.17678	-0.267625
36.599998	-0.047257	-1.640441	1.418096	-0.348834	0.075701	5.78258	6.19198	-0.174863
36.700001	-0.04693	-1.59643	1.417722	-0.351889	0.075172	5.76672	6.24251	-0.118698
36.799999	-0.03718	-1.523435	1.416701	-0.354872	0.074589	5.79729	6.26488	-0.080714
36.900002	-0.049256	-1.441211	1.41479	-0.357838	0.073951	5.8367	6.31413	-0.091316
37.0	-0.037993	-1.363685	1.412384	-0.36038	0.073193	5.87655	6.39613	-0.088242
37.099998	-0.041422	-1.304656	1.409843	-0.362296	0.072393	5.87935	6.34657	-0.141073
37.200001	-0.023468	-1.24733	1.40705	-0.363573	0.071401	5.88951	6.22924	-0.264296
37.299999	-0.026479	-1.187224	1.403909	-0.364572	0.070431	5.88959	6.16907	-0.397627
37.400002	0.014357	-1.13162	1.40071	-0.364435	0.069634	5.84896	6.18063	-0.534997
37.5	0.083015	-1.093511	1.397603	-0.363836	0.06908	5.84765	6.21992	-0.632319
37.599998	0.120199	-1.067889	1.394584	-0.362673	0.068635	5.82969	6.26938	-0.757359
37.700001	0.145187	-1.039898	1.392224	-0.360701	0.068296	5.78844	6.23609	-0.86753
37.799999	0.060108	-1.009703	1.390374	-0.358365	0.067715	5.87944	6.35417	-0.95947
37.900002	-0.002209	-0.999161	1.389472	-0.355444	0.067231	5.90413	6.35663	-1.062163
38.0	-0.072603	-0.989419	1.389416	-0.351856	0.066755	5.90781	6.27944	-1.138116
38.099998	-0.134042	-0.963232	1.390313	-0.348377	0.066234	5.92112	6.24358	-1.208125
38.200001	-0.131807	-0.964366	1.391977	-0.344987	0.065909	5.86866	6.19337	-1.220347
38.299999	-0.026643	-1.004021	1.394401	-0.341612	0.065611	5.86446	6.17774	-1.20534
38.400002	0.032309	-1.057405	1.397522	-0.338937	0.065486	5.86481	6.18566	-1.084225
38.5	0.130314	-1.077196	1.401105	-0.336905	0.06526	5.85938	6.25311	-0.99493
38.599998	0.121445	-1.103723	1.404823	-0.335725	0.065025	5.8416	6.27463	-0.874547
38.700001	0.120046	-1.178532	1.408745	-0.335812	0.06455	5.8677	6.31327	-0.699285
38.799999	0.073752	-1.210459	1.412397	-0.336782	0.064213	5.85386	6.24326	-0.50424
38.900002	0.032689	-1.271908	1.415399	-0.338744	0.063758	5.84038	6.19765	-0.281506
39.0	-0.023106	-1.35838	1.417762	-0.341898	0.063367	5.89406	6.23641	-0.083518
39.099998	-0.027918	-1.44811	1.419436	-0.345815	0.063144	5.8529	6.17475	0.077786
39.200001	-0.0253	-1.51922	1.420142	-0.350045	0.063232	5.84563	6.25878	0.196096
39.299999	0.044635	-1.624376	1.419858	-0.354802	0.063253	5.83714	6.22003	0.230798
39.400002	0.084037	-1.713118	1.418636	-0.359065	0.063342	5.84169	6.27762	0.251341
39.5	0.066169	-1.80922	1.416244	-0.3633	0.063205	5.80027	6.18417	0.18758
39.599998	0.008687	-1.913656	1.413206	-0.366551	0.062943	5.83477	6.24797	0.076097
39.700001	-0.064705	-2.00069	1.409701	-0.368877	0.062562	5.83538	6.23544	-0.102238
39.799999	-0.108563	-2.08265	1.405954	-0.370317	0.062115	5.78004	6.21425	-0.307721
39.900002	-0.096803	-2.173012	1.401998	-0.370411	0.0617	5.83591	6.18995	-0.564145
40.0	-0.050719	-2.260196	1.398479	-0.369054	0.061577	5.83862	6.15044	-0.772608
40.099998	-0.006954	-2.335757	1.395637	-0.366687	0.061656	5.82146	6.2879	-0.997776
40.200001	0.096524	-2.434197	1.39369	-0.362921	0.061759	5.80246	6.25461	-1.211835
40.299999	0.128672	-2.512172	1.392899	-0.358085	0.062149	5.78336	6.33372	-1.423376
40.400002	0.095158	-2.609923	1.393342	-0.35292	0.062215	5.78144	6.36337	-1.509114
40.5	0.011997	-2.671325	1.395043	-0.347135	0.062274	5.7556	6.24433	-1.604454
40.599998	-0.093449	-2.748248	1.397954	-0.34178	0.062238	5.76506	6.27388	-1.597251
40.700001	-0.183968	-2.806622	1.401995	-0.336948	0.062321	5.76462	6.26328	-1.466736
40.799999	-0.199353	-2.836899	1.406749	-0.33303	0.062276	5.74509	6.21896	-1.330028
40.900002	-0.151894	-2.917148	1.412254	-0.330225	0.062769	5.75411	6.18695	-1.096326
41.0	-0.0294	-2.977385	1.418222	-0.329068	0.063104	5.73747	6.22859	-0.876666
41.099998	0.102304	-3.012677	1.42413	-0.329211	0.063519	5.76383	6.26306	-0.633634
41.200001	0.225431	-3.087971	1.429776	-0.331138	0.06401	5.75227	6.31445	-0.400109
41.299999	0.241996	-3.158084	1.434826	-0.33418	0.064554	5.71681	6.35952	-0.173028
41.400002	0.20919	-3.217128	1.438792	-0.338759	0.064779	5.7091	6.36284	0.071735
41.5	0.097221	-3.283739	1.441642	-0.34429	0.065008	5.67135	6.23405	0.26603
41.599998	-0.00997	-3.321125	1.442825	-0.350456	0.06514	5.66759	6.21243	0.414964
41.700001	-0.07138	-3.342541	1.44266	-0.356236	0.065535	5.68922	6.20526	0.474138
41.799999	-0.10006	-3.376407	1.4412	-0.361913	0.065937	5.74571	6.21992	0.475488
41.900002	-0.087476	-3.410063	1.438559	-0.36657	0.066177	5.74299	6.27666	0.354759
42.0	-0.049994	-3.435802	1.435182	-0.370047	0.066458	5.69982	6.28426	0.191846
42.099998	0.010748	-3.440457	1.431366	-0.372093	0.066566	5.67442	6.27955	-0.043496
42.200001	0.054824	-3.446507	1.427293	-0.372678	0.06644	5.66321	6.32259	-0.382222
42.299999	0.055281	-3.451476	1.423286	-0.37166	0.066562	5.61294	6.28801	-0.673408
42.400002	0.049921	-3.43514	1.419877	-0.369423	0.066486	5.64175	6.33832	-0.984359
42.5	0.016634	-3.379235	1.417115	-0.365667	0.066629	5.67188	6.29079	-1.276526
42.599998	-0.030851	-3.370087	1.415636	-0.36063	0.066829	5.69614	6.29893	-1.482804
42.700001	-0.082555	-3.330837	1.415259	-0.355106	0.066955	5.67924	6.33447	-1.668099
42.799999	-0.118438	-3.266714	1.416304	-0.349106	0.067104	5.65647	6.21328	-1.725957
42.900002	-0.095802	-3.213942	1.418843	-0.343111	0.067428	5.62424	6.24883	-1.755333
43.0	-0.07706	-3.142266	1.422814	-0.3376	0.06787	5.63921	6.30289	-1.649289
43.099998	-0.027793	-3.076782	1.427726	-0.333107	0.068219	5.6682	6.3546	-1.481269
43.200001	0.000487	-3.007053	1.43313	-0.330035	0.068638	5.69036	6.3699	-1.280012
43.299999	0.046827	-2.965347	1.438726	-0.329037	0.06898	5.6971	6.44923	-0.978651
43.400002	0.052576	-2.900665	1.444212	-0.329626	0.069413	5.64237	6.36177	-0.620295
43.5	0.040671	-2.842629	1.449181	-0.332317	0.069705	5.61469	6.30374	-0.27566
43.599998	0.034848	-2.786712	1.453313	-0.336682	0.07001	5.62906	6.38511	0.064487
43.700001	-0.002963	-2.703623	1.456251	-0.342004	0.070152	5.68335	6.3896	0.295037
43.799999	0.027983	-2.661011	1.457998	-0.347993	0.070364	5.66487	6.31509	0.444243
43.900002	0.02985	-2.625983	1.458146	-0.354185	0.07051	5.68957	6.33522	0.502011
44.0	0.065498	-2.617156	1.457268	-0.359347	0.070781	5.75219	6.45448	0.48494
44.099998	0.094791	-2.60458	1.455089	-0.363952	0.07079	5.74334	6.4503	0.345915
44.200001	0.064309	-2.579226	1.452146	-0.367127	0.070803	5.80762	6.72125	0.14257
44.299999	0.054884	-2.571275	1.448791	-0.368712	0.070973	5.70166	6.48927	-0.145494
44.400002	0.042676	-2.533026	1.445327	-0.369109	0.070874	5.63519	6.30449	-0.461314
44.5	-0.013536	-2.509531	1.442031	-0.367649	0.070857	5.64035	6.29657	-0.799929
44.599998	-0.020691	-2.48931	1.439343	-0.364866	0.070871	5.67818	6.25504	-1.105217
44.700001	-0.062777	-2.436008	1.437529	-0.361171	0.070919	5.69474	6.27741	-1.38891
44.799999	-0.099245	-2.386194	1.436812	-0.356453	0.070935	5.70577	6.28394	-1.567984
44.900002	-0.07366	-2.359863	1.437316	-0.351158	0.07097	5.72145	6.25471	-1.68284
45.0	-0.087339	-2.317514	1.438933	-0.345957	0.070986	5.7204	6.40395	-1.692747
45.099998	-0.090456	-2.257905	1.441465	-0.341261	0.071066	5.72276	6.39196	-1.613967
45.200001	0.00457	-2.21771	1.445021	-0.337652	0.071226	5.67915	6.26531	-1.42568
45.299999	0.034374	-2.173074	1.44908	-0.335148	0.071507	5.68975	6.34496	-1.184034
45.400002	0.04594	-2.151268	1.453199	-0.334484	0.071685	5.73126	6.31306	-0.870499
45.5	0.061979	-2.125911	1.457126	-0.33545	0.071795	5.72828	6.22742	-0.522048
45.599998	0.048904	-2.094731	1.460403	-0.338274	0.071819	5.72548	6.21789	-0.17667
45.700001	0.022165	-2.049602	1.462698	-0.342301	0.071795	5.72469	6.21328	0.092468
45.799999	-0.00398	-2.026469	1.463666	-0.347485	0.071886	5.70341	6.17678	0.339216
45.900002	-0.018123	-1.999419	1.463492	-0.352792	0.072068	5.74947	6.25643	0.490669
46.0	0.037294	-1.991995	1.462023	-0.35804	0.072138	5.73826	6.28469	0.494466
46.099998	0.046643	-1.992744	1.459391	-0.362521	0.072163	5.71357	6.23459	0.424568
46.200001	0.045942	-2.001306	1.455961	-0.365693	0.072154	5.76427	6.25975	0.246077
46.299999	0.044069	-1.982111	1.451789	-0.36766	0.071922	5.77049	6.2363	-0.015257
46.400002	0.010572	-1.960537	1.447518	-0.367925	0.071771	5.79037	6.2287	-0.321519
46.5	0.025842	-1.942057	1.443428	-0.366287	0.071674	5.76016	6.18781	-0.694373
46.599998	-0.012111	-1.905605	1.439802	-0.363408	0.071517	5.76313	6.21029	-1.027495
46.700001	-0.009702	-1.906764	1.437427	-0.35887	0.071461	5.76524	6.2409	-1.37018
46.799999	0.02855	-1.886233	1.436285	-0.353539	0.071508	5.72732	6.33543	-1.627818
46.900002	-0.014618	-1.853238	1.436546	-0.347735	0.071514	5.71672	6.36798	-1.776214
47.0	-0.003778	-1.832882	1.438227	-0.341977	0.07144	5.72136	6.29036	-1.810482
47.099998	-0.069397	-1.787612	1.440814	-0.337192	0.071472	5.74194	6.20172	-1.728682
47.200001	-0.074552	-1.747009	1.444169	-0.333488	0.071519	5.84362	6.29208	-1.514864
47.299999	-0.086924	-1.704541	1.447891	-0.331434	0.071356	5.88136	6.32676	-1.155837
47.400002	-0.092688	-1.69621	1.451929	-0.33091	0.071376	5.79457	6.17678	-0.803598
47.5	-0.055184	-1.696563	1.455536	-0.332628	0.071111	5.8007	6.23116	-0.385825
47.599998	0.006634	-1.662613	1.458315	-0.335984	0.070863	5.75341	6.24508	-0.029568
47.700001	0.050778	-1.658285	1.459773	-0.341335	0.070693	5.71768	6.3198	0.329257
47.799999	0.104031	-1.630976	1.459883	-0.347947	0.070592	5.71444	6.31188	0.56109
47.900002	0.134543	-1.657659	1.458259	-0.355113	0.070714	5.70709	6.25289	0.731311
48.0	0.164627	-1.680757	1.454926	-0.362234	0.07067	5.738	6.18417	0.774406
48.099998	0.136371	-1.730385	1.450271	-0.368438	0.070785	5.78258	6.22517	0.715027
48.200001	0.086587	-1.777888	1.444415	-0.372955	0.071007	5.7803	6.28929	0.510327
48.299999	-0.005812	-1.7831	1.43825	-0.37568	0.071149	5.77942	6.23052	0.152728
48.400002	-0.048198	-1.807132	1.432081	-0.37586	0.07107	5.78634	6.33618	-0.277902
48.5	-0.11381	-1.81254	1.426073	-0.37398	0.070875	5.76226	6.40309	-0.751027
48.599998	-0.104303	-1.834889	1.421034	-0.369704	0.070694	5.74229	6.29604	-1.190299
48.700001	-0.051704	-1.832584	1.417343	-0.36349	0.070547	5.69719	6.25311	-1.599589
48.799999	-0.011949	-1.857742	1.415419	-0.355779	0.070443	5.68291	6.23095	-1.90659
48.900002	0.075782	-1.863312	1.415568	-0.346995	0.070398	5.74001	6.29036	-2.150572
49.0	0.110602	-1.855785	1.417691	-0.338317	0.070437	5.71803	6.20087	-2.241615
49.099998	0.085346	-1.846781	1.421644	-0.330456	0.070333	5.73625	6.25214	-2.215815
49.200001	0.064802	-1.81818	1.426947	-0.324031	0.070375	5.71759	6.26852	-1.979272
49.299999	0.014768	-1.811109	1.433174	-0.319779	0.070303	5.69763	6.21885	-1.588705
49.400002	-0.063604	-1.778136	1.43913	-0.318537	0.070346	5.68046	6.18063	-1.066364
49.5	-0.083142	-1.761474	1.444924	-0.319944	0.07034	5.6992	6.24829	-0.451325
49.599998	-0.110742	-1.705564	1.449327	-0.324517	0.070423	5.69071	6.23073	0.14589
49.700001	-0.079992	-1.671826	1.452546	-0.331302	0.07072	5.74028	6.25857	0.68447
49.799999	-0.030368	-1.626286	1.454017	-0.340194	0.070782	5.70271	6.19883	1.052015
49.900002	0.003765	-1.59257	1.45371	-0.350019	0.070883	5.70463	6.27805	1.213754
50.0	0.02424	-1.578193	1.451095	-0.359954	0.070965	5.72556	6.3881	1.193035
50.099998	0.0238	-1.589656	1.446301	-0.368829	0.070947	5.66067	6.23876	1.060007
50.200001	0.012146	-1.633039	1.439622	-0.376406	0.070695	5.65901	6.25279	0.83403
50.299999	-0.002952	-1.622322	1.431728	-0.381365	0.070755	5.71453	6.27773	0.451683
50.400002	0.01397	-1.638144	1.423716	-0.383575	0.070753	5.72854	6.26296	0.056879
50.5	-0.003526	-1.635032	1.41578	-0.383022	0.070649	5.75508	6.24262	-0.462844
50.599998	0.007305	-1.630848	1.408659	-0.37927	0.070745	5.7486	6.37237	-1.019942
50.700001	0.030781	-1.597678	1.403134	-0.373199	0.070851	5.66303	6.23941	-1.54638
50.799999	0.001052	-1.572228	1.399524	-0.365468	0.07092	5.65524	6.25343	-1.942542
50.900002	-0.021293	-1.533954	1.39793	-0.356178	0.070903	5.65717	6.25418	-2.266159
51.0	-0.061041	-1.49153	1.398489	-0.346789	0.070982	5.71926	6.26885	-2.440336
51.099998	-0.009143	-1.46172	1.401211	-0.33775	0.071053	5.74938	6.23866	-2.435773
51.200001	0.037479	-1.472811	1.4055	-0.329809	0.071434	5.77671	6.26082	-2.215592
51.299999	0.050276	-1.445188	1.4111	-0.323944	0.071986	5.86866	6.45683	-1.877563
51.400002	0.065866	-1.427263	1.417847	-0.320462	0.072731	5.82181	6.38543	-1.416333
51.5	0.067427	-1.429612	1.424451	-0.319698	0.073423	5.72828	6.30878	-0.838263
51.599998	0.0354	-1.43793	1.430351	-0.321772	0.074012	5.70989	6.24669	-0.242677
51.700001	-0.011199	-1.45575	1.435448	-0.326677	0.074512	5.70857	6.26028	0.323228
51.799999	-0.062978	-1.450711	1.43896	-0.333813	0.07509	5.73178	6.23266	0.760904
51.900002	-0.063365	-1.482213	1.440695	-0.342678	0.075659	5.80333	6.21371	1.047341
52.0	-0.039947	-1.536497	1.440454	-0.351779	0.076375	5.85264	6.29079	1.16181
52.099998	-0.027436	-1.604781	1.438197	-0.361106	0.076936	5.83573	6.27441	1.110861
52.200001	0.035902	-1.697211	1.433977	-0.368983	0.077345	5.82566	6.32537	0.952159
52.299999	0.056986	-1.77519	1.428154	-0.375484	0.077695	5.83731	6.36905	0.673974
52.400002	0.055866	-1.841331	1.421389	-0.379428	0.078233	5.81437	6.33533	0.301655
52.5	0.07498	-1.867867	1.414465	-0.380585	0.078502	5.81358	6.2257	-0.150208
52.599998	0.056309	-1.903509	1.408216	-0.378983	0.078971	5.83915	6.28415	-0.6766
52.700001	0.015204	-1.970956	1.402912	-0.374915	0.079351	5.86306	6.27249	-1.239645
52.799999	-0.029661	-2.009812	1.399453	-0.368222	0.079848	5.88075	6.23202	-1.714577
52.900002	-0.066041	-2.015689	1.397634	-0.360724	0.080193	5.87252	6.14134	-2.084476
53.0	-0.075387	-2.027466	1.397826	-0.351936	0.080805	5.84484	6.20001	-2.315389
53.099998	-0.080766	-2.009007	1.399805	-0.343684	0.081206	5.85964	6.19434	-2.362467
53.200001	-0.040663	-2.016825	1.403501	-0.336153	0.081662	5.8585	6.19155	-2.208736
53.299999	-0.012915	-1.992144	1.408134	-0.330418	0.082018	5.85675	6.20012	-1.901575
53.400002	-0.004653	-1.978724	1.413706	-0.326849	0.082595	5.91823	6.33404	-1.452787
53.5	0.053261	-1.965026	1.419377	-0.325812	0.082889	5.96228	6.38168	-0.93211
53.599998	0.035982	-1.950976	1.425047	-0.327265	0.083394	5.88478	6.21414	-0.383225
53.700001	0.010781	-1.944346	1.429849	-0.331157	0.083479	5.88294	6.17549	0.122351
53.799999	-0.013073	-1.927	1.433448	-0.337031	0.083719	5.90352	6.16051	0.548635
53.900002	-0.003491	-1.89807	1.435573	-0.344094	0.083911	5.90212	6.1528	0.807587
54.0	0.009653	-1.877321	1.43586	-0.351972	0.084361	5.94564	6.16179	0.94096
54.099998	0.018532	-1.868273	1.434128	-0.359832	0.084311	5.94923	6.19498	0.951537
54.200001	-0.011124	-1.864132	1.430648	-0.36651	0.084429	5.95291	6.32098	0.804278
54.299999	-0.026311	-1.867041	1.426013	-0.371538	0.084354	5.92874	6.3076	0.575851
54.400002	-0.022305	-1.84371	1.420763	-0.374435	0.084169	5.9051	6.22506	0.188874
54.5	0.006161	-1.824352	1.415456	-0.3748	0.083934	5.92419	6.17956	-0.285372
54.599998	-0.002325	-1.802992	1.410945	-0.372972	0.083823	5.89073	6.12893	-0.812143
54.700001	0.020107	-1.750976	1.407663	-0.368566	0.083877	5.94363	6.24037	-1.330065
54.799999	0.034288	-1.697352	1.405404	-0.363018	0.083836	5.94556	6.26553	-1.750517
54.900002	0.016258	-1.638061	1.404682	-0.356112	0.083821	5.92804	6.18952	-2.007558
55.0	-0.040389	-1.572238	1.405614	-0.349059	0.083814	5.95545	6.25696	-2.146816
55.099998	-0.069908	-1.506865	1.407901	-0.342617	0.083652	5.88031	6.14991	-2.074013
55.200001	-0.107433	-1.409483	1.411357	-0.337094	0.083634	5.86236	6.1331	-1.891648
55.299999	-0.053885	-1.370175	1.415779	-0.333152	0.083529	5.84353	6.10987	-1.540148
55.400002	-0.041462	-1.30728	1.42054	-0.331198	0.083682	5.82093	6.14081	-1.103299
55.5	0.004039	-1.252241	1.425272	-0.331797	0.083502	5.82251	6.14509	-0.59154
55.599998	0.043823	-1.226924	1.429622	-0.333857	0.08364	5.86017	6.1862	-0.120512
55.700001	0.07399	-1.195425	1.43285	-0.338377	0.083706	5.87366	6.16222	0.23179
55.799999	0.10419	-1.199713	1.435191	-0.343612	0.083877	5.82417	6.16864	0.563812
55.900002	0.104654	-1.214602	1.435783	-0.350174	0.083775	5.84423	6.15376	0.714152
56.0	0.063665	-1.248125	1.434673	-0.356452	0.083984	5.81656	6.12903	0.76041
56.099998	-0.00737	-1.272895	1.432267	-0.362517	0.08402	5.79168	6.18417	0.681556
56.200001	-0.062955	-1.309449	1.428445	-0.367339	0.084156	5.81437	6.19701	0.556715
56.299999	-0.085262	-1.32589	1.423727	-0.370841	0.084005	5.84397	6.25439	0.300146
56.400002	-0.092851	-1.344866	1.418774	-0.372356	0.084029	5.81235	6.25429	-0.05271
56.5	-0.037224	-1.391233	1.413711	-0.372555	0.083905	5.82715	6.23619	-0.454514
56.599998	0.002254	-1.413331	1.409177	-0.370279	0.084027	5.82925	6.1877	-0.863923
56.700001	0.062097	-1.458229	1.405485	-0.366639	0.084055	5.86411	6.2424	-1.236408
56.799999	0.075145	-1.490318	1.402803	-0.361724	0.083896	5.85956	6.297	-1.533723
56.900002	0.026375	-1.500045	1.401387	-0.355967	0.08365	5.84493	6.3713	-1.723371
57.0	-0.024935	-1.517702	1.401398	-0.35006	0.083391	5.83512	6.28812	-1.799635
57.099998	-0.028568	-1.536581	1.402558	-0.344106	0.083143	5.7803	6.2803	-1.791064
57.200001	-0.043546	-1.573222	1.405025	-0.338863	0.083065	5.84195	6.48445	-1.621972
57.299999	-0.003604	-1.598391	1.408379	-0.335031	0.083315	5.78424	6.31199	-1.416024
57.400002	0.043135	-1.654143	1.412251	-0.332202	0.083474	5.77925	6.23973	-1.074692
57.5	0.070234	-1.712484	1.416327	-0.331215	0.083616	5.75928	6.26264	-0.740774
57.599998	0.063853	-1.746676	1.420177	-0.331738	0.083586	5.73923	6.21361	-0.403384
57.700001	0.029972	-1.794755	1.42361	-0.333889	0.083641	5.86682	6.48916	-0.129182
57.799999	-0.042252	-1.832565	1.426329	-0.337647	0.083485	5.78853	6.41808	0.112941
57.900002	-0.059155	-1.893956	1.428466	-0.341873	0.083414	5.6985	6.21618	0.269123
58.0	-0.054824	-1.947632	1.429467	-0.347145	0.083366	5.73073	6.26852	0.341116
58.099998	-0.035964	-2.006302	1.429085	-0.352335	0.083393	5.71094	6.29175	0.325958
58.200001	0.002232	-2.067171	1.42737	-0.357271	0.083295	5.68563	6.25536	0.334683
58.299999	0.029932	-2.118895	1.424246	-0.362281	0.083146	5.67818	6.1801	0.246309
58.400002	0.03442	-2.172491	1.420196	-0.366519	0.082925	5.68887	6.18963	0.128989
58.5	0.049513	-2.211956	1.415348	-0.369701	0.082566	5.67556	6.17143	-0.025306
58.599998	0.041151	-2.254389	1.410071	-0.371726	0.082054	5.69053	6.27538	-0.248381
58.700001	-0.015757	-2.302946	1.404659	-0.372187	0.081533	5.71243	6.4229	-0.481486
58.799999	-0.027078	-2.313557	1.399486	-0.370735	0.081147	5.61268	6.28051	-0.693704
58.900002	-0.056574	-2.348417	1.394859	-0.367969	0.080788	5.65489	6.34218	-0.943021
59.0	-0.056209	-2.419568	1.391298	-0.363485	0.080423	5.66514	6.32633	-1.162024
59.099998	0.005155	-2.431968	1.388831	-0.357735	0.08001	5.72732	6.3046	-1.414799
59.200001	0.014159	-2.471195	1.388044	-0.351387	0.079736	5.74614	6.26735	-1.601716
59.299999	0.055971	-2.492052	1.38908	-0.344639	0.079455	5.76112	6.30696	-1.747659
59.400002	0.031601	-2.49001	1.391624	-0.338088	0.079384	5.74614	6.35856	-1.804721
59.5	0.002403	-2.481587	1.395324	-0.332433	0.079243	5.7288	6.41861	-1.745171
59.599998	-0.005299	-2.472829	1.400032	-0.328015	0.07907	5.72828	6.44773	-1.581812
59.700001	-0.063056	-2.457637	1.40527	-0.32571	0.078846	5.68904	6.4047	-1.283548
59.799999	-0.067638	-2.453274	1.410624	-0.325255	0.078575	5.7119	6.4093	-0.910368
59.900002	-0.055846	-2.450485	1.415641	-0.327124	0.078399	5.70385	6.28148	-0.454228
60.0	0.002309	-2.4442	1.419553	-0.33152	0.078125	5.74422	6.28919	-0.033384
60.099998	0.036133	-2.43907	1.422454	-0.337223	0.078	5.70288	6.25718	0.393582
60.200001	0.087018	-2.452808	1.423686	-0.344575	0.077766	5.7408	6.29957	0.696623
60.299999	0.132399	-2.438153	1.42306	-0.352845	0.077413	5.72793	6.39014	0.849814
60.400002	0.087903	-2.44254	1.420386	-0.361367	0.076932	5.64464	6.25814	0.927633
60.5	0.023501	-2.474803	1.416089	-0.36933	0.076327	5.63851	6.30631	0.880767
60.599998	-0.02695	-2.485509	1.4107	-0.375606	0.075582	5.6386	6.3061	0.709006
60.700001	-0.06759	-2.495136	1.404592	-0.379908	0.074999	5.6259	6.26981	0.378126
60.799999	-0.064532	-2.480494	1.398085	-0.381438	0.074303	5.6626	6.17913	-0.030484
60.900002	-0.041158	-2.469276	1.391706	-0.380922	0.073557	5.7154	6.23823	-0.514946
61.0	0.035164	-2.451041	1.386032	-0.377638	0.072981	5.72101	6.19102	-0.999922
61.099998	0.082594	-2.41747	1.38162	-0.372594	0.072576	5.7958	6.37322	-1.393946
61.200001	0.107856	-2.393543	1.378383	-0.365637	0.072107	5.76112	6.40791	-1.709497
61.299999	0.085466	-2.354807	1.376665	-0.358102	0.071642	5.73292	6.4291	-1.906989
61.400002	0.022664	-2.307272	1.376575	-0.350176	0.071281	5.77005	6.48831	-1.981097
61.5	-0.050198	-2.231964	1.378233	-0.342747	0.07086	5.8564	6.74074	-1.941021
61.599998	-0.125387	-2.182386	1.381277	-0.336302	0.070459	5.8501	6.60735	-1.773645
61.700001	-0.176444	-2.128891	1.385328	-0.331414	0.069945	5.86936	6.42621	-1.559034
61.799999	-0.169886	-2.077966	1.390141	-0.328368	0.06935	5.88863	6.38296	-1.170028
61.900002	-0.1363	-2.019045	1.395013	-0.327297	0.069045	5.91779	6.27666	-0.785178
62.0	-0.020167	-1.956794	1.399707	-0.327862	0.0686	5.91026	6.29475	-0.445156
62.099998	0.063923	-1.93258	1.404118	-0.330077	0.068108	5.84975	6.26339	-0.084233
62.200001	0.17899	-1.900352	1.408138	-0.333692	0.067843	5.84668	6.32526	0.180246
62.299999	0.205921	-1.865338	1.411176	-0.338308	0.067553	5.78748	6.32237	0.313496
62.400002	0.176488	-1.843871	1.41323	-0.343637	0.067288	5.76664	6.29732	0.350407
62.5	0.105998	-1.83291	1.414195	-0.349275	0.067024	5.78117	6.31456	0.347484
62.599998	0.015406	-1.811592	1.413728	-0.355381	0.066673	5.75079	6.21478	0.308715
62.700001	-0.092918	-1.777756	1.41187	-0.360918	0.066211	5.80027	6.2439	0.245003
62.799999	-0.1514	-1.764051	1.408889	-0.365871	0.06572	5.80289	6.20183	0.154327
62.900002	-0.155149	-1.709952	1.405008	-0.369716	0.065057	5.80482	6.24401	-0.013541
63.0	-0.094424	-1.708425	1.400416	-0.372609	0.064485	5.90475	6.47546	-0.153078
63.099998	0.00562	-1.704225	1.395725	-0.373828	0.063988	5.79177	6.22035	-0.346092
63.200001	0.09503	-1.683093	1.39085	-0.373746	0.063563	5.75972	6.18524	-0.56116
63.299999	0.157972	-1.698419	1.386196	-0.372057	0.063227	5.79957	6.27099	-0.752834
63.400002	0.174759	-1.721895	1.382053	-0.368963	0.062715	5.81165	6.30664	-0.937838
63.5	0.084394	-1.734021	1.378653	-0.365019	0.062204	5.81226	6.33147	-1.09568
63.599998	-0.001617	-1.752305	1.376516	-0.35998	0.061806	5.81559	6.29893	-1.210325
63.700001	-0.060218	-1.775862	1.37582	-0.354214	0.061427	5.88022	6.41551	-1.391869
63.799999	-0.123715	-1.797675	1.37631	-0.348561	0.061239	5.94862	6.53006	-1.508781
63.900002	-0.12026	-1.831426	1.378301	-0.342781	0.061154	5.99749	6.54644	-1.539666
64.0	-0.082389	-1.836503	1.381665	-0.337449	0.0612	5.95677	6.40074	-1.518011
64.099998	0.012897	-1.864492	1.385727	-0.333128	0.061328	5.92489	6.38853	-1.39105
64.199997	0.066541	-1.88844	1.390397	-0.329901	0.061553	5.91806	6.38618	-1.239979
64.300003	0.121795	-1.920356	1.395338	-0.328517	0.061796	5.89389	6.3365	-0.952583
64.400002	0.112377	-1.951104	1.399843	-0.329084	0.062011	5.87567	6.34111	-0.601988
64.5	0.075976	-2.003312	1.4039	-0.331256	0.062301	5.87147	6.3956	-0.224512
64.599998	0.023421	-2.048514	1.406797	-0.335423	0.062255	5.87103	6.41198	0.109988
64.699997	-0.036801	-2.107627	1.408491	-0.340867	0.0624	5.79992	6.2712	0.389961
64.800003	-0.116915	-2.157957	1.408976	-0.347072	0.062319	5.80149	6.20204	0.579657
64.900002	-0.108123	-2.214946	1.407908	-0.353574	0.062212	5.83433	6.23834	0.648456
65.0	-0.054523	-2.288584	1.405619	-0.359675	0.062082	5.81656	6.28073	0.648973
65.099998	0.050537	-2.32826	1.402109	-0.364581	0.061974	5.81551	6.26499	0.514391
65.199997	0.135108	-2.379496	1.398127	-0.368286	0.062002	5.86446	6.36766	0.260257
65.300003	0.192418	-2.426623	1.394093	-0.370109	0.062112	5.84029	6.27602	-0.07059
65.400002	0.203561	-2.477164	1.390216	-0.370033	0.062075	5.8585	6.31456	-0.502315
65.5	0.129258	-2.531936	1.386874	-0.368564	0.062087	5.85886	6.34614	-0.924266
65.599998	0.010284	-2.540191	1.384208	-0.365813	0.061972	5.86192	6.35021	-1.265974
65.699997	-0.12406	-2.552754	1.38229	-0.362399	0.061932	5.86998	6.39913	-1.469993
65.800003	-0.176118	-2.541088	1.380697	-0.358822	0.061843	5.90299	6.39367	-1.515067
65.900002	-0.184354	-2.521347	1.379522	-0.355804	0.061841	6.01789	6.58101	-1.403114
66.0	-0.161691	-2.4688	1.37872	-0.353308	0.062014	5.97235	6.4715	-1.188917
66.099998	-0.077321	-2.441866	1.378066	-0.351866	0.062009	5.98461	6.46904	-0.905959
66.199997	0.045829	-2.449313	1.377516	-0.350771	0.062193	5.95747	6.42718	-0.593879
66.300003	0.079058	-2.428435	1.376986	-0.350458	0.062213	5.94696	6.5216	-0.325207
66.400002	0.126371	-2.434378	1.376359	-0.350166	0.062139	5.95388	6.64578	-0.129209
66.5	0.084347	-2.420001	1.375584	-0.350165	0.062009	5.84782	6.43146	-0.049741
66.599998	0.029604	-2.414891	1.374861	-0.350008	0.061879	5.85132	6.48113	-0.098854
66.699997	-0.020586	-2.404622	1.374592	-0.348948	0.061818	5.80859	6.36305	-0.27319
66.800003	-0.032438	-2.365785	1.375234	-0.347056	0.061819	5.78538	6.27902	-0.579296
66.900002	-0.0498	-2.367971	1.377111	-0.344093	0.061982	5.76988	6.28116	-0.908251
67.0	0.004115	-2.349264	1.3806	-0.340307	0.062331	5.80692	6.29625	-1.34479
67.099998	0.048992	-2.327513	1.385423	-0.335937	0.062788	5.77864	6.27902	-1.730078
67.199997	0.0687	-2.310464	1.39098	-0.333083	0.063143	5.75911	6.27463	-1.981389
67.300003	0.107677	-2.300019	1.398422	-0.329047	0.064002	5.812	6.32216	-1.993599
67.400002	0.072285	-2.256645	1.405446	-0.32833	0.064671	5.87619	6.45191	-1.735967
67.5	0.036649	-2.227869	1.41201	-0.329823	0.065328	5.85903	6.30878	-1.220372
67.599998	-0.030948	-2.19612	1.417196	-0.334624	0.065719	5.89135	6.35374	-0.457999
67.699997	-0.102882	-2.175332	1.420179	-0.342474	0.066018	5.92392	6.40138	0.47159
67.800003	-0.114885	-2.166014	1.420401	-0.353311	0.066262	5.96649	6.50982	1.385764
67.900002	-0.085126	-2.167212	1.417517	-0.365658	0.066644	5.99293	6.65777	2.08679
68.0	-0.049661	-2.150508	1.411526	-0.378494	0.06678	5.95028	6.50436	2.36876
68.099998	0.049123	-2.179679	1.403212	-0.38953	0.067081	5.93443	6.51721	2.207573
68.199997	0.083103	-2.211272	1.392905	-0.397858	0.067077	5.93881	6.55136	1.636349
68.300003	0.126123	-2.290992	1.38203	-0.401075	0.067432	5.99477	6.67297	0.842952
68.400002	0.078397	-2.343636	1.37135	-0.398854	0.067394	5.92086	6.44452	-0.149303
68.5	0.03223	-2.412071	1.363097	-0.390205	0.06749	5.8395	6.35267	-1.208481
68.599998	-0.068489	-2.429079	1.359081	-0.375906	0.067672	5.79291	6.35117	-2.303319
68.699997	-0.135102	-2.37907	1.360524	-0.358105	0.067948	5.75464	6.25493	-3.344511
68.800003	-0.167361	-2.308884	1.367774	-0.33797	0.068481	5.7049	6.20504	-4.207272
68.900002	-0.171148	-2.233323	1.38025	-0.318764	0.069024	5.63939	6.15184	-4.727321
69.0	-0.121764	-2.151335	1.396666	-0.302259	0.069675	5.64526	6.18331	-4.796737
69.099998	-0.050315	-2.081162	1.415191	-0.291097	0.07018	5.63729	6.24176	-4.244107
69.199997	0.027631	-1.989822	1.433416	-0.286726	0.070734	5.72451	6.41679	-2.937174
69.300003	0.097602	-1.922276	1.449329	-0.29067	0.071191	5.74921	6.36477	-1.040997
69.400002	0.110534	-1.832129	1.461634	-0.301909	0.071584	5.78459	6.33993	1.281138
69.5	0.072785	-1.774037	1.468803	-0.320345	0.071732	5.83241	6.37087	3.467283
69.599998	0.059606	-1.691208	1.471084	-0.342578	0.071968	5.87339	6.38254	5.127028
69.699997	0.037747	-1.614202	1.469566	-0.365657	0.072297	5.93767	6.41487	5.71673
69.800003	0.049843	-1.530735	1.464809	-0.386424	0.072574	5.95992	6.44527	5.06494
69.900002	0.052988	-1.474759	1.457571	-0.401986	0.073065	6.0115	6.52417	3.305075
70.0	0.02167	-1.457995	1.448772	-0.410958	0.073243	6.01816	6.6355	0.936139
70.099998	-0.004364	-1.492741	1.438621	-0.411654	0.073344	5.99582	6.71858	-1.252915
70.199997	-0.020701	-1.531571	1.428991	-0.403995	0.073608	5.96719	6.67244	-2.883906
70.300003	-0.024118	-1.564078	1.422181	-0.389047	0.07394	5.96097	6.5656	-3.868846
70.400002	-0.059099	-1.593303	1.420311	-0.369945	0.074101	5.91832	6.52363	-4.30109
70.5	-0.172127	-1.543987	1.424735	-0.349288	0.074196	5.87584	6.44795	-4.356897
70.599998	-0.228775	-1.455559	1.434872	-0.330442	0.074286	5.79475	6.3	-4.297275
70.699997	-0.234333	-1.378017	1.449169	-0.315632	0.074176	5.72425	6.30813	-3.966722
70.800003	-0.207894	-1.275926	1.465189	-0.306815	0.074319	5.62389	6.17753	-3.195959
70.900002	-0.10725	-1.177796	1.480212	-0.305303	0.074311	5.57108	6.14434	-1.903222
71.0	0.014336	-1.105081	1.492353	-0.311217	0.074417	5.57712	6.14134	-0.080224
71.099998	0.107398	-1.00819	1.500033	-0.322999	0.07438	5.55409	6.18599	1.798198
71.199997	0.145795	-0.931392	1.503471	-0.339191	0.074471	5.54253	6.21446	3.359241
71.300003	0.157199	-0.853372	1.503342	-0.356076	0.074547	5.64237	6.21018	4.249632
71.400002	0.188208	-0.797874	1.500704	-0.371997	0.074638	5.75779	6.23288	4.159054
71.5	0.155054	-0.740536	1.496355	-0.383794	0.074751	5.8085	6.29957	3.026996
71.599998	0.060131	-0.757904	1.49139	-0.390081	0.074934	5.80894	6.41337	1.2272
71.699997	-0.011091	-0.874424	1.485779	-0.390168	0.07512	5.8635	6.55896	-0.65747
71.800003	-0.054176	-0.982806	1.480536	-0.38397	0.075407	5.88425	6.52128	-2.186918
71.900002	-0.10754	-1.023771	1.477226	-0.372172	0.075685	5.91271	6.49858	-3.133605
72.0	-0.165533	-1.036973	1.477437	-0.357324	0.075549	5.94748	6.58262	-3.571242
72.099998	-0.218268	-1.029857	1.482271	-0.34157	0.075351	5.95589	6.49152	-3.731253
72.199997	-0.224737	-0.944418	1.491233	-0.327323	0.075061	6.00055	6.54729	-3.69813
72.300003	-0.163014	-0.858777	1.503508	-0.316603	0.074938	5.97349	6.53316	-3.36309
72.400002	-0.087626	-0.794847	1.516765	-0.31078	0.074803	5.99801	6.61784	-2.611295
72.5	-0.003743	-0.686895	1.528888	-0.311663	0.074466	5.84589	6.45126	-1.420974
72.599998	0.070238	-0.612928	1.53818	-0.318446	0.074254	5.79685	6.39367	0.120616
72.699997	0.077353	-0.514762	1.543725	-0.330922	0.074004	5.73537	6.24572	1.714991
72.800003	0.045435	-0.436684	1.545233	-0.346653	0.073979	5.61382	6.10966	3.005361
72.900002	0.060648	-0.332733	1.543602	-0.36291	0.073794	5.63843	6.03922	3.708993
73.0	0.036601	-0.280263	1.539867	-0.377193	0.07394	5.62906	6.04853	3.529881
73.099998	-0.04646	-0.219346	1.534718	-0.388057	0.074055	5.59359	6.03376	2.426677
73.199997	-0.07784	-0.264122	1.528825	-0.393056	0.073903	5.58115	6.08578	0.814661
73.300003	-0.102354	-0.380011	1.522661	-0.392537	0.073755	5.65813	6.18631	-0.862697
73.400002	-0.092009	-0.493179	1.517337	-0.385676	0.073642	5.71637	6.16233	-2.200186
73.5	-0.046157	-0.560393	1.514187	-0.37377	0.073596	5.77364	6.21468	-3.073904
73.599998	-0.01496	-0.637353	1.514525	-0.358853	0.073451	5.84318	6.31702	-3.477136
73.699997	0.007409	-0.651468	1.518764	-0.343207	0.073263	5.86612	6.36337	-3.609351
73.800003	0.033525	-0.661773	1.526529	-0.329298	0.073171	5.87891	6.34817	-3.505987
73.900002	0.030132	-0.660361	1.53646	-0.319156	0.073171	5.92804	6.39485	-3.065993
74.0	0.004932	-0.650883	1.5468	-0.313818	0.073088	5.98549	6.44152	-2.233688
74.099998	0.060288	-0.644887	1.555931	-0.313882	0.07341	6.01728	6.52599	-1.075433
74.199997	0.072729	-0.662566	1.562699	-0.319255	0.073555	5.98987	6.40095	0.328477
74.300003	0.054922	-0.635924	1.566824	-0.328099	0.073876	6.03374	6.42728	1.511162
74.400002	0.009512	-0.648961	1.568945	-0.339736	0.074177	5.9953	6.41797	2.295996
74.5	-0.037078	-0.656048	1.5696	-0.351098	0.074392	5.87979	6.27752	2.454181
74.599998	-0.033289	-0.66608	1.569331	-0.360304	0.074751	5.80657	6.24187	1.926407
74.699997	-0.055398	-0.737957	1.568545	-0.366725	0.074945	5.77697	6.26756	0.917985
74.800003	-0.072475	-0.897618	1.56729	-0.370037	0.075058	5.71348	6.14381	-0.209462
74.900002	-0.011016	-1.053191	1.564821	-0.370116	0.075061	5.68134	6.09167	-1.085961
75.0	0.033074	-1.159488	1.561727	-0.367756	0.075336	5.7204	6.17464	-1.546407
75.099998	0.061717	-1.251843	1.558762	-0.364575	0.075603	5.71628	6.21039	-1.683429
75.199997	0.11373	-1.298576	1.555795	-0.361274	0.075768	5.70884	6.25375	-1.549417
75.300003	0.061151	-1.358943	1.552812	-0.359234	0.075791	5.73826	6.26863	-1.207478
75.400002	-0.039987	-1.412017	1.549591	-0.358342	0.075779	5.85246	6.37033	-0.766617
75.5	-0.121593	-1.44373	1.546018	-0.358518	0.075498	5.87935	6.27516	-0.408145
75.599998	-0.220553	-1.479599	1.542408	-0.358861	0.075268	5.93005	6.34004	-0.158789
75.699997	-0.222081	-1.509553	1.53927	-0.358384	0.075089	5.92839	6.32665	-0.221534
75.800003	-0.170489	-1.597844	1.537295	-0.356248	0.074911	5.89704	6.30824	-0.524979
75.900002	-0.058425	-1.722535	1.537165	-0.352148	0.074971	5.89537	6.38735	-0.975357
76.0	0.074054	-1.879777	1.539433	-0.345717	0.075357	5.90063	6.41733	-1.445608
76.099998	0.177613	-2.005273	1.544031	-0.338202	0.075781	5.90308	6.38318	-1.955842
76.199997	0.176477	-2.089728	1.550889	-0.330047	0.076371	5.95974	6.37825	-2.351234
76.300003	0.102773	-2.138716	1.558856	-0.323866	0.076745	5.97752	6.38082	-2.505966
76.400002	-0.002215	-2.17869	1.566973	-0.320384	0.077031	5.94415	6.43317	-2.276793
76.5	-0.10618	-2.218103	1.573731	-0.321315	0.077422	5.86534	6.35299	-1.516781
76.599998	-0.182509	-2.229366	1.577675	-0.326942	0.077619	5.82058	6.3289	-0.333761
76.699997	-0.175575	-2.238067	1.578246	-0.336956	0.077894	5.77049	6.25878	1.045716
76.800003	-0.127578	-2.258277	1.575406	-0.349905	0.078043	5.81682	6.39817	2.252889
76.900002	-0.044914	-2.271511	1.570042	-0.364069	0.078172	5.84011	6.44581	2.917214
77.0	0.035944	-2.277174	1.563188	-0.376404	0.078175	5.73187	6.30107	2.789363
77.099998	0.120787	-2.292309	1.555578	-0.385483	0.078124	5.7274	6.3956	1.888749
77.199997	0.115091	-2.358445	1.547952	-0.389733	0.077812	5.73572	6.34496	0.521839
77.300003	0.10737	-2.471365	1.540912	-0.388566	0.077783	5.78188	6.20868	-0.881704
77.400002	0.05268	-2.559854	1.534646	-0.382174	0.07761	5.81664	6.13278	-1.960141
77.5	-0.008904	-2.636544	1.530143	-0.372004	0.077596	5.8395	6.20697	-2.692293
77.599998	-0.122999	-2.641327	1.528202	-0.359633	0.077283	5.87891	6.34421	-2.994627
77.699997	-0.189442	-2.593799	1.529051	-0.34758	0.077199	5.86183	6.37065	-3.009001
77.800003	-0.173392	-2.551429	1.532102	-0.337623	0.076989	5.84169	6.4047	-2.699553
77.900002	-0.190077	-2.494708	1.536021	-0.331179	0.076791	5.8487	6.40737	-2.095649
78.0	-0.130646	-2.433013	1.539868	-0.328313	0.076479	5.86542	6.38746	-1.337051
78.099998	-0.089883	-2.372353	1.542907	-0.328638	0.076109	5.93032	6.36948	-0.508549
78.199997	-0.021876	-2.310456	1.545138	-0.33131	0.075776	6.03795	6.56988	0.176683
78.300003	0.05177	-2.259963	1.547022	-0.335133	0.07542	5.99267	6.43735	0.5368
78.400002	0.084057	-2.227412	1.549357	-0.338634	0.075055	5.91797	6.41455	0.485472
78.5	0.125888	-2.254926	1.552519	-0.340803	0.074972	5.89809	6.40962	0.092473
78.599998	0.089331	-2.319854	1.556038	-0.342157	0.074914	5.80324	6.32077	-0.466219
78.699997	0.032858	-2.420871	1.559937	-0.342383	0.074968	5.80946	6.40395	-0.950248
78.800003	-0.018312	-2.447165	1.563353	-0.342656	0.075026	5.79519	6.17635	-1.198234
78.900002	-0.068842	-2.452144	1.565863	-0.343992	0.074852	5.82715	6.20311	-1.211615
79.0	-0.087929	-2.439774	1.566918	-0.347758	0.074809	5.80438	6.16597	-0.874553
79.099998	-0.10381	-2.43955	1.565197	-0.354404	0.074621	5.82645	6.18513	-0.174289
79.199997	-0.072506	-2.412001	1.560356	-0.36334	0.074558	5.8057	6.2256	0.693414
79.300003	-0.02984	-2.41327	1.552275	-0.373836	0.074454	5.75753	6.16147	1.511219
79.400002	0.019748	-2.395467	1.542015	-0.383664	0.074262	5.76322	6.1908	1.935992
79.5	0.012183	-2.373358	1.530698	-0.390317	0.074017	5.74466	6.16383	1.716921
79.599998	-0.011515	-2.384106	1.519909	-0.392487	0.073584	5.8085	6.28298	0.845959
79.699997	-0.053698	-2.42212	1.510916	-0.388303	0.073021	5.7803	6.24155	-0.409932
79.800003	-0.121376	-2.485593	1.505499	-0.377342	0.072687	5.76252	6.15837	-1.74146
79.900002	-0.126332	-2.536946	1.505234	-0.360293	0.072567	5.81235	6.20044	-3.002842
80.0	-0.111392	-2.550612	1.511288	-0.33936	0.072465	5.84966	6.24037	-4.147481
80.099998	-0.217022	-2.522979	1.524533	-0.317546	0.072196	5.85071	6.23866	-5.145692
80.199997	-0.075931	-2.463749	1.54203	-0.298334	0.072749	5.86463	6.28726	-5.313633
80.300003	-0.063532	-2.399977	1.562655	-0.285331	0.072951	5.90115	6.32376	-4.894931
80.400002	-0.006331	-2.319691	1.582862	-0.281167	0.073036	5.92533	6.40684	-3.598486
80.5	0.030938	-2.255271	1.599271	-0.287658	0.072943	5.91394	6.38532	-1.181901
80.599998	0.058203	-2.197263	1.609679	-0.304544	0.072961	5.91814	6.39239	1.865346
80.699997	0.063631	-2.097234	1.612821	-0.329518	0.072659	5.85386	6.34785	4.82346
80.800003	0.04702	-2.041573	1.609462	-0.358292	0.072453	5.91289	6.38928	6.897664
80.900002	0.035768	-1.970865	1.601805	-0.386658	0.072244	5.898	6.30289	7.376195
81.0	0.068693	-1.921798	1.592687	-0.408925	0.072183	5.7937	6.15676	6.149334
81.099998	0.025108	-1.850477	1.583415	-0.42266	0.071909	5.72696	6.10666	3.281536
81.199997	-0.00324	-1.842406	1.57462	-0.425562	0.071621	5.6788	6.13503	-0.343528
81.300003	-0.10364	-1.920298	1.566679	-0.418226	0.071303	5.67127	6.17271	-3.529847
81.400002	-0.126902	-1.960665	1.560659	-0.401032	0.071048	5.57975	6.07551	-5.617296
81.5	-0.175126	-1.967787	1.558448	-0.377525	0.070946	5.5618	6.08568	-6.515897
81.599998	-0.173726	-1.978946	1.561354	-0.351665	0.070717	5.56031	6.0496	-6.232368
81.699997	-0.195556	-1.922612	1.569707	-0.328583	0.070515	5.65121	6.0329	-5.326334
81.800003	-0.181035	-1.852291	1.582416	-0.310859	0.070416	5.81647	6.28009	-4.132658
81.900002	-0.102785	-1.769339	1.597492	-0.300164	0.070219	5.83022	6.30803	-2.660957
82.0	-0.028944	-1.67244	1.612793	-0.296776	0.070237	5.81936	6.25653	-1.030306
82.099998	0.047311	-1.599279	1.626822	-0.300501	0.070253	5.78827	6.31242	0.545984
82.199997	0.103853	-1.497512	1.638249	-0.309229	0.070169	5.7916	6.34282	1.79458
82.300003	0.078887	-1.431593	1.647433	-0.321277	0.070367	5.80359	6.35395	2.52979
82.400002	0.051805	-1.390156	1.654402	-0.334155	0.070352	5.78258	6.39581	2.653818
82.5	0.039223	-1.349643	1.659503	-0.345965	0.070534	5.83284	6.4427	2.154486
82.599998	0.037547	-1.342364	1.662598	-0.355839	0.070596	5.82076	6.4199	1.261775
82.699997	-0.01071	-1.345256	1.66311	-0.363186	0.070745	5.84046	6.47674	0.175269
82.800003	-0.04028	-1.421793	1.660396	-0.368981	0.070696	5.85001	6.33929	-0.557799
82.900002	-0.074687	-1.517391	1.654306	-0.372973	0.071003	5.81664	6.2332	-0.778245
83.0	-0.040678	-1.585744	1.645159	-0.376673	0.07091	5.77951	6.22977	-0.557867
83.099998	-0.017621	-1.641457	1.634193	-0.379567	0.070987	5.77321	6.3197	-0.059898
83.199997	-0.000325	-1.670695	1.623063	-0.381455	0.070973	5.73467	6.32323	0.190234
83.300003	-0.045072	-1.668564	1.612869	-0.380761	0.070792	5.66514	6.24197	0.030075
83.400002	-0.087261	-1.654784	1.60524	-0.37695	0.070504	5.65831	6.30246	-0.598621
83.5	-0.145554	-1.653044	1.601126	-0.369049	0.070275	5.61811	6.32012	-1.549558
83.599998	-0.137532	-1.665495	1.600865	-0.358146	0.069834	5.60392	6.27837	-2.51251
83.699997	-0.126486	-1.712859	1.604406	-0.344673	0.069683	5.57485	6.21907	-3.346182
83.800003	-0.092186	-1.750739	1.611745	-0.33063	0.069682	5.61846	6.28822	-3.833579
83.900002	-0.014512	-1.78166	1.621775	-0.318049	0.069618	5.67757	6.22217	-3.994445
84.0	0.00428	-1.792685	1.632931	-0.309394	0.069643	5.6985	6.2439	-3.544652
84.099998	0.068309	-1.779745	1.643406	-0.306093	0.069563	5.74571	6.41187	-2.430781
84.199997	0.088741	-1.770621	1.65123	-0.309875	0.069577	5.65358	6.25793	-0.71319
84.300003	0.123914	-1.733067	1.655439	-0.319643	0.069787	5.64403	6.30556	1.221784
84.400002	0.0625	-1.702958	1.655993	-0.334214	0.070111	5.61785	6.29743	2.897665
84.5	0.059884	-1.643822	1.653847	-0.350378	0.070297	5.64499	6.32954	3.88369
84.599998	0.02704	-1.609095	1.650447	-0.365167	0.070519	5.68764	6.33276	3.772463
84.699997	-0.064979	-1.56331	1.647315	-0.37635	0.070889	5.72443	6.37483	2.533751
84.800003	-0.094108	-1.525665	1.644628	-0.382082	0.071027	5.78853	6.43489	0.614057
84.900002	-0.129595	-1.582142	1.641866	-0.382435	0.071042	5.77215	6.34646	-1.288113
85.0	-0.110552	-1.640554	1.638219	-0.377635	0.071113	5.8078	6.39292	-2.623516
85.099998	-0.064773	-1.689586	1.634161	-0.370246	0.071249	5.76129	6.35791	-3.037837
85.199997	-0.034879	-1.691734	1.629964	-0.361953	0.071327	5.80675	6.47931	-2.73972
85.300003	0.010268	-1.664179	1.625582	-0.355958	0.071323	5.77189	6.41112	-1.97045
85.400002	0.019084	-1.647186	1.620686	-0.353179	0.071243	5.68572	6.34785	-0.843087
85.5	0.003181	-1.623887	1.614739	-0.353344	0.07109	5.69868	6.44987	0.242738
85.599998	-0.056896	-1.608025	1.608422	-0.354881	0.070994	5.64885	6.31477	0.964626
85.699997	-0.060873	-1.562649	1.603091	-0.355593	0.07087	5.62161	6.21157	0.904829
85.800003	-0.114658	-1.506631	1.60081	-0.353747	0.070951	5.63869	6.13578	0.045627
85.900002	-0.094481	-1.566303	1.602841	-0.34839	0.071212	5.66619	6.12796	-1.315894
86.0	-0.047977	-1.651796	1.609385	-0.33944	0.07164	5.64788	6.12989	-2.711767
86.099998	0.021336	-1.730353	1.619539	-0.328401	0.072277	5.6499	6.15162	-3.686367
86.199997	0.055295	-1.795128	1.631892	-0.317878	0.072867	5.70472	6.21211	-4.089942
86.300003	0.092807	-1.816364	1.644802	-0.310868	0.073457	5.70936	6.24465	-3.826081
86.400002	0.096188	-1.841843	1.655313	-0.310574	0.073942	5.68791	6.29497	-2.523563
86.5	0.036781	-1.869101	1.661106	-0.318982	0.074114	5.68896	6.30942	-0.208723
86.599998	-0.000972	-1.920158	1.660825	-0.335546	0.074185	5.68493	6.3441	2.566041
86.699997	-0.048421	-1.924054	1.654186	-0.357419	0.074025	5.71208	6.32473	4.932239
86.800003	-0.053405	-1.954253	1.644062	-0.379184	0.074018	5.67889	6.28212	5.982647
86.900002	-0.062844	-1.943171	1.634638	-0.395937	0.074381	5.71129	6.35449	5.131896
87.0	-0.019183	-1.946801	1.628899	-0.40404	0.074794	5.69185	6.19937	2.560813
87.099998	0.00294	-1.962045	1.627336	-0.402358	0.07519	5.66899	6.16094	-0.894233
87.199997	-0.150707	-2.016651	1.629207	-0.392825	0.075198	5.63291	6.18684	-4.236389
87.300003	-0.079058	-2.050086	1.632191	-0.375022	0.076061	5.6675	6.35342	-6.034902
87.400002	-0.116161	-2.058839	1.637015	-0.354454	0.07591	5.62441	6.23919	-6.526075
87.5	-0.19022	-2.017903	1.644784	-0.335015	0.0759	5.62336	6.23919	-5.689538
87.599998	-0.172526	-1.948045	1.652632	-0.322566	0.075661	5.65139	6.2499	-3.836273
87.699997	-0.109783	-1.86834	1.659469	-0.318025	0.075488	5.66181	6.20493	-1.341094
87.800003	-0.031614	-1.780929	1.664445	-0.321607	0.075387	5.82076	6.36444	1.171593
87.900002	-0.000735	-1.673811	1.667016	-0.330556	0.075325	5.85054	6.35952	3.011957
88.0	0.117724	-1.5913	1.668537	-0.341751	0.075118	5.88303	6.39892	3.895799
88.099998	0.142667	-1.519054	1.67099	-0.351995	0.075282	5.89047	6.38767	3.471812
88.199997	0.147732	-1.480667	1.67523	-0.359183	0.075577	5.88495	6.44805	1.862347
88.300003	0.104186	-1.422679	1.680344	-0.362074	0.075993	5.83784	6.44216	-0.372667
88.400002	-0.026371	-1.414101	1.684335	-0.361088	0.076187	5.76821	6.37536	-2.425174
88.5	-0.108425	-1.503333	1.686402	-0.356738	0.076768	5.7627	6.31702	-3.484389
88.599998	-0.129316	-1.52864	1.686298	-0.351021	0.077106	5.67214	6.22538	-3.408937
88.699997	-0.142217	-1.517245	1.68469	-0.346583	0.077552	5.59157	6.13599	-2.546039
88.800003	-0.157322	-1.54242	1.682345	-0.345148	0.077772	5.50715	6.07005	-1.244215
88.900002	-0.156038	-1.543585	1.679757	-0.347127	0.077942	5.3764	5.88078	0.091946
89.0	-0.122783	-1.562117	1.677451	-0.351354	0.078066	5.25108	5.71163	1.038835
89.099998	-0.075397	-1.579262	1.676083	-0.356193	0.078342	5.38113	5.71656	1.301732
89.199997	-0.047265	-1.607588	1.676209	-0.360154	0.078666	5.56153	6.07604	0.827522
89.300003	-0.01301	-1.634892	1.677655	-0.361873	0.079071	5.48508	6.35866	-0.263824
89.400002	0.008856	-1.726297	1.679737	-0.36085	0.079516	5.60392	6.20236	-1.448874
89.5	0.005956	-1.810998	1.681405	-0.357593	0.079992	5.96036	6.4821	-2.206813
89.599998	0.008796	-1.870539	1.682189	-0.351909	0.080564	6.23263	6.69749	-2.398138
89.699997	-0.022976	-1.936903	1.683087	-0.345714	0.08104	6.35007	6.85764	-2.227905
89.800003	-0.040369	-1.935693	1.685019	-0.339224	0.081542	6.55509	7.06565	-1.919253
89.900002	-0.052152	-1.963505	1.688944	-0.334401	0.081941	6.64406	7.19732	-1.662089
90.0	-0.057133	-1.977683	1.695156	-0.330987	0.082454	6.61735	7.1454	-1.43942
90.099998	-0.07013	-2.013319	1.702957	-0.329917	0.082878	6.6107	7.13213	-1.294614
90.199997	-0.041353	-2.032702	1.710964	-0.331062	0.083735	6.54388	7.14883	-1.117752
90.300003	-0.020508	-2.063682	1.717046	-0.335597	0.084208	6.29779	6.85529	-0.713368
90.400002	-0.015219	-2.065361	1.71967	-0.343271	0.084821	5.90501	6.49569	-0.009308
90.5	0.021453	-2.078201	1.716848	-0.354952	0.085011	5.45513	6.04724	1.105059
90.599998	0.018297	-2.101023	1.708304	-0.369271	0.085291	5.07986	5.68787	2.282083
90.699997	0.004856	-2.136093	1.694979	-0.384097	0.085246	4.718	5.27111	3.163359
90.800003	0.030205	-2.143061	1.679376	-0.395348	0.08567	4.46201	5.07134	3.17409
90.900002	0.020584	-2.162717	1.664907	-0.400189	0.086122	4.64496	5.0252	2.077802
91.0	-0.000767	-2.25897	1.6546	-0.396822	0.086606	6.1856	6.07251	0.027125
91.099998	-0.076605	-2.314849	1.6503	-0.385034	0.087236	5.81769	7.35897	-2.299564
91.199997	-0.163438	-2.35602	1.652753	-0.365759	0.087958	5.9396	6.63443	-4.484309
91.300003	-0.279509	-2.352759	1.661528	-0.342594	0.088315	6.26214	7.02625	-6.042764
91.400002	-0.371682	-2.277488	1.675652	-0.31934	0.088534	6.43362	6.78324	-6.605539
91.5	-0.319817	-2.153576	1.693187	-0.29995	0.0888	7.13519	7.73077	-6.259386
91.599998	-0.230727	-2.04057	1.711649	-0.288804	0.089019	6.73217	7.82733	-4.931738
91.699997	-0.093971	-1.901959	1.728719	-0.287131	0.088979	6.50683	7.10686	-2.630543
91.800003	-0.002017	-1.744072	1.742705	-0.295213	0.088856	6.57996	7.08673	0.156582
91.900002	0.072044	-1.609423	1.752732	-0.31104	0.088577	6.35121	6.89147	2.79247
92.0	0.108109	-1.475554	1.759411	-0.331255	0.088279	6.03926	6.51132	4.711174
92.099998	0.138303	-1.400939	1.764316	-0.352327	0.088023	5.85649	6.39784	5.461583
92.199997	0.074395	-1.316824	1.767725	-0.372338	0.088128	5.51345	6.21082	4.875155
92.300003	0.052195	-1.240886	1.767874	-0.388377	0.088406	5.23321	5.85155	3.315622
92.400002	0.02211	-1.251397	1.763876	-0.399932	0.08872	5.10071	5.77265	1.339219
92.5	-0.053183	-1.264054	1.755093	-0.405439	0.088979	5.23575	5.88302	-0.604051
92.599998	-0.158104	-1.395609	1.742594	-0.405152	0.089179	6.35813	6.19669	-1.967766
92.699997	-0.195002	-1.58171	1.729696	-0.398842	0.089443	5.83031	7.24892	-2.612311
92.800003	-0.21329	-1.687153	1.719601	-0.386707	0.0896	5.95712	6.68293	-2.901998
92.900002	-0.256627	-1.67196	1.716717	-0.369988	0.089655	6.2836	6.76397	-3.364827
93.0	-0.244283	-1.639848	1.723427	-0.350431	0.089592	6.7749	7.05622	-4.182252
93.099998	-0.219185	-1.585122	1.738142	-0.330707	0.089527	7.04534	7.66161	-4.985557
93.199997	-0.14058	-1.550102	1.756798	-0.314577	0.089454	6.55027	7.55295	-5.291364
93.300003	-0.085217	-1.506627	1.774395	-0.305379	0.089107	6.73681	7.31658	-4.562806
93.400002	0.043587	-1.441883	1.786578	-0.305768	0.088652	6.59117	7.22997	-2.349783
93.5	0.105326	-1.385011	1.791444	-0.316278	0.087885	6.20399	6.83205	0.981299
93.599998	0.105389	-1.249653	1.788465	-0.333928	0.087195	6.05511	6.57844	4.2673
93.699997	0.114938	-1.164576	1.781277	-0.353113	0.08644	5.82365	6.45126	6.26459
93.800003	0.133671	-1.095411	1.777142	-0.368072	0.086158	5.47107	6.27377	6.143162
93.900002	0.099168	-1.018089	1.780986	-0.37521	0.085972	5.33821	5.90122	3.693244
94.0	0.072945	-0.993131	1.793024	-0.373919	0.085706	5.02382	5.74899	-0.103273
94.099998	-0.101038	-1.013201	1.808539	-0.367669	0.085203	5.60278	5.79363	-4.25954
94.199997	-0.165675	-1.053282	1.823095	-0.357512	0.084811	6.26372	6.52331	-6.843396
94.300003	-0.197088	-1.103815	1.834186	-0.346977	0.084537	5.77014	7.19315	-7.106901
94.400002	-0.200767	-1.084857	1.839654	-0.341008	0.084144	6.11064	6.55553	-5.096097
94.5	-0.198632	-1.04179	1.840705	-0.342451	0.083646	6.53048	6.58786	-1.624993
94.599998	-0.211971	-0.921312	1.836717	-0.350893	0.082905	7.10726	7.39237	2.069439
94.699997	-0.085385	-0.871321	1.830936	-0.361902	0.082181	6.99306	7.93449	4.661121
94.800003	-0.012475	-0.798098	1.828127	-0.371505	0.081585	6.6762	7.56195	5.335896
94.900002	0.045782	-0.742916	1.834042	-0.37538	0.081237	6.67778	7.30866	3.798548
95.0	0.142105	-0.747022	1.848924	-0.372169	0.081135	6.52557	7.20706	0.527961
95.099998	0.056652	-0.670731	1.868654	-0.364699	0.08056	6.34858	6.96309	-3.52417
95.199997	-0.044497	-0.761538	1.886735	-0.354109	0.080025	6.21984	6.66312	-6.641164
95.300003	-0.12748	-0.824863	1.900632	-0.341694	0.079851	5.93321	6.59332	-7.478899
95.400002	-0.168141	-0.897891	1.910031	-0.332691	0.079542	5.88206	6.58005	-6.077153
95.5	-0.137527	-0.931473	1.915024	-0.330344	0.079406	5.70595	6.33918	-3.129663
95.599998	-0.095764	-0.970616	1.916328	-0.335858	0.078996	5.76357	6.19519	0.438092
95.699997	-0.102516	-0.976176	1.914074	-0.347213	0.078665	6.30085	6.50522	3.561634
95.800003	-0.049528	-0.988388	1.910735	-0.36127	0.07847	5.97866	6.96576	5.481471
95.900002	-0.000733	-0.963724	1.90941	-0.373659	0.07839	5.95466	6.48199	5.649513
96.0	0.013036	-0.932654	1.911016	-0.382348	0.078417	6.38773	6.52021	4.002052
96.099998	-0.001191	-0.906198	1.913962	-0.386203	0.078529	6.50377	6.83548	1.205505
96.199997	-0.0865	-0.899893	1.916263	-0.38406	0.078662	6.18499	6.99542	-2.074122
96.300003	-0.155333	-1.087239	1.916372	-0.376247	0.078843	6.09452	6.58669	-4.63858
96.400002	-0.154881	-1.27358	1.914245	-0.363362	0.079162	5.98908	6.58508	-5.621207
96.5	-0.168432	-1.400079	1.912604	-0.347832	0.079158	5.88758	6.53155	-5.407308
96.599998	-0.147776	-1.468826	1.915129	-0.331669	0.079266	5.94993	6.42461	-4.740828
96.699997	-0.128276	-1.509827	1.924797	-0.316067	0.079317	6.21853	6.39742	-4.296753
96.800003	-0.137784	-1.536252	1.941623	-0.303685	0.079437	6.40568	6.76804	-4.084081
96.900002	-0.136273	-1.566911	1.962877	-0.296199	0.079713	6.45726	6.97379	-3.882627
97.0	-0.149572	-1.520918	1.983842	-0.29614	0.079891	6.58539	6.89971	-3.300067
97.099998	-0.101271	-1.480959	1.999344	-0.30536	0.079602	6.69048	7.00826	-1.743014
97.199997	-0.080355	-1.43602	2.00567	-0.323962	0.079541	6.68321	7.2258	1.038151
97.300003	-0.039148	-1.381902	2.001303	-0.351174	0.079055	6.61333	7.20385	4.35404
97.400002	0.110711	-1.283696	1.986567	-0.381623	0.07856	6.51778	7.01073	7.177678
97.5	0.185072	-1.269546	1.968162	-0.40925	0.078212	6.42328	6.8494	8.011239
97.599998	0.240494	-1.246124	1.951135	-0.427213	0.078059	6.25391	6.71686	6.718619
97.699997	0.177684	-1.230544	1.940224	-0.431856	0.077834	6.0876	6.42097	3.07821
97.800003	0.124715	-1.228519	1.936981	-0.422649	0.07765	5.85281	6.04125	-1.765949
97.900002	-0.20696	-1.293164	1.938733	-0.404221	0.0769	5.66759	5.83753	-6.379341
98.0	-0.220549	-1.31787	1.943981	-0.376212	0.076794	5.44917	5.91054	-9.218289
98.099998	-0.182842	-1.374625	1.952634	-0.344837	0.076756	5.9135	5.89148	-9.875825
98.199997	-0.176792	-1.39692	1.964732	-0.316504	0.076197	6.41532	6.87884	-8.771169
98.300003	-0.071633	-1.391747	1.97881	-0.296325	0.076382	5.94582	6.8433	-6.800625
98.400002	-0.033713	-1.405183	1.994745	-0.286914	0.076333	6.13892	6.52331	-4.459953
98.5	0.001879	-1.426515	2.010538	-0.28871	0.076172	6.59765	6.81525	-2.227156
98.599998	0.024956	-1.452155	2.024411	-0.298551	0.076155	6.85118	7.05751	-0.065955
98.699997	0.01456	-1.44878	2.034336	-0.314385	0.076005	6.56621	7.33745	1.894694
98.800003	0.035835	-1.447134	2.039251	-0.33262	0.076198	6.543	6.98536	3.484001
98.900002	0.013562	-1.438597	2.039135	-0.352001	0.076494	6.45096	6.77671	4.411059
99.0	0.013159	-1.446334	2.034452	-0.369768	0.076735	6.29639	6.76204	4.514324
99.099998	-0.063147	-1.463803	2.025817	-0.383211	0.076939	6.21459	6.57973	3.656898
99.199997	-0.152989	-1.496749	2.014281	-0.392185	0.076933	6.20338	6.60574	2.02408
99.300003	-0.187981	-1.532438	2.00142	-0.395322	0.076703	6.15075	6.64803	0.013158
99.400002	-0.252753	-1.610857	1.989212	-0.39371	0.076379	6.21827	6.51989	-1.993314
99.5	-0.252142	-1.780471	1.97935	-0.386422	0.076481	6.45148	6.67576	-3.486171
99.599998	-0.171795	-1.920035	1.973103	-0.374219	0.07667	6.28404	6.91052	-4.462827
99.699997	-0.120257	-1.964991	1.971734	-0.358435	0.07685	6.30733	6.81064	-4.991896
99.800003	-0.055313	-1.945066	1.974841	-0.342614	0.076922	6.40708	6.76065	-5.163404
99.900002	-0.042008	-1.913749	1.980835	-0.329435	0.076887	6.37389	6.82317	-4.8307
100.0	-0.026808	-1.892478	1.986879	-0.321747	0.076614	6.21354	6.64578	-3.747539
100.099998	-0.00674	-1.847362	1.990278	-0.321418	0.076305	6.06413	6.41369	-1.961762
100.199997	0.028774	-1.785828	1.98969	-0.327329	0.075866	5.87208	6.26531	0.161158
100.300003	0.030231	-1.722658	1.985079	-0.338186	0.075499	5.72959	6.04906	2.057709
100.400002	0.034148	-1.683558	1.978529	-0.350238	0.075253	5.62187	6.17132	3.203312
100.5	0.098451	-1.606709	1.972184	-0.359859	0.075073	5.68721	6.05046	3.232444
100.599998	0.085355	-1.572335	1.968184	-0.365432	0.075435	6.62252	6.97229	2.030753
100.699997	0.141755	-1.506049	1.965985	-0.366218	0.075487	6.45656	7.42963	0.00389
100.800003	0.092593	-1.519513	1.96436	-0.363078	0.075789	6.51979	7.11799	-2.219329
100.900002	-0.028	-1.602545	1.961139	-0.357306	0.07599	6.96801	7.50703	-3.66396
101.0	-0.102023	-1.663358	1.955789	-0.349988	0.076115	7.44705	7.60134	-3.928197
101.099998	-0.134196	-1.712337	1.948363	-0.344337	0.076265	7.82337	7.9528	-3.226487
101.199997	-0.180614	-1.751403	1.939703	-0.342064	0.076175	7.67195	8.23456	-1.868537
101.300003	-0.211158	-1.735441	1.930545	-0.343136	0.075984	7.55468	7.96308	-0.457643
101.400002	-0.171195	-1.743363	1.922241	-0.3465	0.075816	7.5003	7.7282	0.515375
101.5	-0.114169	-1.763766	1.916212	-0.349701	0.075671	7.03308	7.49793	0.77405
101.599998	-0.029798	-1.793073	1.913009	-0.351921	0.075547	6.43029	6.99135	0.173338
101.699997	0.053978	-1.83392	1.912181	-0.352513	0.075808	5.54227	6.08728	-0.996175
101.800003	0.109651	-1.893552	1.91212	-0.35129	0.0762	4.78009	5.43704	-2.247338
101.900002	0.090635	-1.98104	1.910847	-0.35001	0.076504	4.16784	4.79975	-2.927788
102.0	0.049341	-2.085776	1.907012	-0.349254	0.076783	4.23283	4.83208	-2.737809
102.099998	-0.010736	-2.178662	1.899974	-0.351189	0.076906	4.28274	4.71775	-1.807179
102.199997	-0.064662	-2.254617	1.889928	-0.355718	0.077147	6.6741	6.34657	-0.371686
102.300003	-0.121421	-2.290456	1.877548	-0.363108	0.077243	6.63688	8.3246	1.088612
102.400002	-0.175148	-2.322916	1.864341	-0.371147	0.077481	6.73427	7.15086	1.967084
102.5	-0.159201	-2.399254	1.852196	-0.378081	0.077675	6.79181	7.46795	2.048735
102.599998	-0.106428	-2.429773	1.842257	-0.380882	0.077829	7.5228	7.35929	1.126913
102.699997	-0.086804	-2.429095	1.83435	-0.379356	0.077679	8.55664	9.51289	-0.553167
102.800003	-0.074392	-2.441111	1.827947	-0.373149	0.077628	7.45344	8.53089	-2.283445
102.900002	-0.038632	-2.437842	1.822132	-0.362939	0.077454	7.78641	8.19121	-3.360649
103.0	-0.04337	-2.438735	1.81725	-0.349686	0.077364	7.17162	8.00579	-3.751221
103.099998	-0.007242	-2.416161	1.813895	-0.336228	0.077173	6.7192	7.11403	-3.57846
103.199997	0.005404	-2.372805	1.812696	-0.324495	0.077088	6.30812	6.85571	-3.057163
103.300003	0.027555	-2.321129	1.813449	-0.31642	0.077023	6.1137	6.75155	-2.356786
103.400002	0.02143	-2.284433	1.815522	-0.312443	0.076989	5.98558	6.66998	-1.455896
103.5	-0.025858	-2.20713	1.817943	-0.313191	0.076783	5.86034	6.37344	-0.674804
103.599998	-0.082077	-2.115491	1.820055	-0.317738	0.076458	5.89529	6.39635	-0.021742
103.699997	-0.120166	-2.016074	1.821216	-0.324862	0.076472	6.35208	6.56346	0.373088
103.800003	-0.090165	-1.919838	1.820849	-0.334065	0.076583	5.98882	6.93151	0.606387
103.900002	-0.029455	-1.804863	1.818156	-0.344262	0.076779	6.04566	6.81578	0.655285
104.0	0.055549	-1.699068	1.812841	-0.354519	0.076992	6.44351	6.66184	0.557866
104.099998	0.066826	-1.63823	1.805039	-0.364525	0.077251	6.17702	6.84533	0.436355
104.199997	0.05835	-1.582747	1.795155	-0.3727	0.076977	6.10135	6.64268	0.225094
104.300003	0.000101	-1.578625	1.784135	-0.37866	0.076876	6.14716	6.85582	0.022489
104.400002	-0.062259	-1.572315	1.772457	-0.383093	0.076423	6.45665	7.06094	-0.239998
104.5	-0.131668	-1.536914	1.760546	-0.384931	0.075985	6.60649	7.20492	-0.463669
104.599998	-0.10651	-1.499042	1.748388	-0.38532	0.075616	6.44535	7.22537	-0.693626
104.699997	-0.098445	-1.478787	1.736021	-0.384254	0.074997	6.80153	7.26391	-0.862444
104.800003	-0.054178	-1.449078	1.723147	-0.381662	0.07456	7.27899	7.53475	-1.066247
104.900002	0.046775	-1.463091	1.710496	-0.377389	0.074234	7.28889	7.80592	-1.230051
105.0	0.0955	-1.450418	1.699146	-0.370623	0.073731	7.20595	7.64095	-1.546736
105.099998	0.104234	-1.459428	1.691401	-0.360229	0.073642	7.2014	7.75914	-2.021994
105.199997	0.095661	-1.471717	1.688795	-0.346804	0.073641	6.85863	7.55542	-2.689986
105.300003	0.075984	-1.469728	1.692289	-0.33054	0.073456	6.42696	6.94671	-3.449238
105.400002	-0.034745	-1.504246	1.701574	-0.313842	0.073585	6.07175	6.65745	-4.061577
105.5	-0.055325	-1.537704	1.7143	-0.299332	0.073813	5.58028	6.14948	-4.292041
105.599998	-0.04058	-1.543174	1.72753	-0.289539	0.074056	5.36615	6.01995	-3.888785
105.699997	-0.000717	-1.551188	1.73877	-0.287421	0.074291	5.35669	5.9191	-2.648733
105.800003	0.04019	-1.544938	1.746499	-0.293744	0.07484	6.62707	6.78634	-0.637829
105.900002	0.114491	-1.522232	1.749919	-0.307391	0.075046	6.4655	7.51634	1.600534
106.0	0.049131	-1.519424	1.750202	-0.32674	0.075399	6.13805	6.87017	3.438883
106.099998	0.046397	-1.496537	1.748646	-0.347673	0.075419	6.81405	7.04991	4.399624
106.199997	-0.014245	-1.490166	1.746603	-0.368233	0.075653	7.15901	7.49739	4.284776
106.300003	-0.138472	-1.531129	1.742896	-0.386821	0.075894	6.56682	7.51377	3.220663
106.400002	-0.151967	-1.517823	1.735422	-0.401458	0.076161	6.31399	6.64878	1.766315
106.5	-0.160494	-1.543129	1.721711	-0.412804	0.075937	6.12623	6.79823	0.475395
106.599998	-0.161062	-1.600222	1.701268	-0.419797	0.075862	5.9368	6.51667	-0.253108
106.699997	-0.067489	-1.693316	1.6762	-0.420563	0.075446	5.88811	6.43574	-0.444041
106.800003	0.004319	-1.767286	1.652308	-0.412546	0.075306	6.67892	6.63818	-0.769402
106.900002	0.009224	-1.824176	1.638403	-0.394165	0.075254	7.10095	7.62136	-1.957715
107.0	0.01571	-1.844358	1.643142	-0.365643	0.075617	6.56735	7.3685	-4.102232
107.099998	-0.07351	-1.819468	1.667563	-0.332713	0.076185	7.06469	7.22612	-6.688746
107.199997	-0.107442	-1.772552	1.706735	-0.302109	0.077062	7.54207	7.86137	-8.691741
107.300003	-0.123663	-1.671157	1.750602	-0.279151	0.077829	7.305	8.03555	-9.462905
107.400002	-0.031624	-1.584703	1.791796	-0.267606	0.078477	7.04192	7.45446	-8.142029
107.5	0.017361	-1.476555	1.825016	-0.273052	0.078913	6.73725	7.3047	-4.195258
107.599998	0.154358	-1.379601	1.849036	-0.294187	0.079358	5.9565	6.49034	1.486397
107.699997	0.244018	-1.153139	1.862746	-0.326951	0.079253	5.33357	5.88806	7.274319
107.800003	0.353847	-0.940504	1.863876	-0.364148	0.079547	4.80444	5.16223	11.536508
107.900002	0.314332	-0.915634	1.859142	-0.399333	0.080258	4.94035	5.39026	12.539406
108.0	0.315722	-0.858802	1.860444	-0.420987	0.080923	5.06121	5.27956	10.062483
108.099998	0.207068	-0.875246	1.872416	-0.427485	0.081594	7.61283	7.6933	4.869143
108.199997	0.088314	-0.847608	1.89242	-0.419875	0.082023	7.37699	8.41324	-2.112595
108.300003	-0.372266	-0.79091	1.914186	-0.40291	0.081957	6.90119	7.3973	-8.893044
108.400002	-0.379924	-0.897414	1.933949	-0.377914	0.081699	7.00549	7.37139	-12.809285
108.5	-0.376979	-0.994418	1.950988	-0.352244	0.081926	8.63511	8.69821	-12.977914
108.599998	-0.195301	-1.103613	1.968245	-0.330236	0.082208	8.04747	9.4872	-10.69705
108.699997	-0.077226	-1.138183	1.987935	-0.315529	0.081628	7.39556	7.73709	-7.514865
108.800003	0.103048	-1.103098	2.007799	-0.309364	0.081685	6.99892	7.59867	-4.160859
108.900002	0.07655	-1.051423	2.028366	-0.314004	0.080937	6.23929	6.88558	-1.224636
109.0	0.097116	-1.021171	2.047641	-0.326601	0.080395	5.84519	6.27848	1.279238
109.099998	0.080949	-0.981368	2.062624	-0.34436	0.080056	5.75972	6.04596	3.347792
109.199997	0.054599	-0.962805	2.070662	-0.364583	0.07988	5.68764	6.36766	4.888947
109.300003	0.077936	-0.926991	2.070468	-0.384308	0.079713	6.47951	6.4806	5.660479
109.400002	0.048549	-0.929276	2.063626	-0.399748	0.079742	7.29099	7.78858	5.135115
109.5	0.031283	-0.93729	2.054449	-0.406746	0.079872	6.30418	7.70925	3.294467
109.599998	-0.008611	-0.967311	2.048765	-0.403656	0.079975	7.28801	7.22976	0.205678
109.699997	-0.117208	-0.999141	2.049867	-0.391865	0.079849	7.41526	8.015	-3.528568
109.800003	-0.281014	-1.166102	2.058287	-0.374685	0.07961	6.59923	7.11425	-6.721201
109.900002	-0.365934	-1.346064	2.072295	-0.354216	0.079868	6.68435	7.14422	-8.585518
110.0	-0.562639	-1.38452	2.090699	-0.334543	0.079338	6.2737	6.85732	-9.374615
110.099998	-0.277029	-1.468682	2.107504	-0.318926	0.080351	6.21328	6.77553	-8.491192
110.199997	-0.115349	-1.449382	2.121683	-0.314077	0.080021	6.12404	6.64996	-6.454633
110.300003	-0.069857	-1.39971	2.130258	-0.321305	0.079588	6.64678	6.7083	-3.626776
110.400002	0.021576	-1.370303	2.132817	-0.336363	0.079066	7.17802	7.49868	-0.561085
110.5	0.068173	-1.331285	2.130321	-0.352634	0.078815	6.56971	7.27279	2.117445
110.599998	0.070237	-1.274837	2.127566	-0.366248	0.078381	7.17451	7.31422	3.564021
110.699997	0.116614	-1.222966	2.129905	-0.373762	0.078477	7.32655	7.71931	3.330462
110.800003	0.084435	-1.209005	2.136986	-0.375145	0.078617	7.12757	7.62404	1.594779
110.900002	0.016554	-1.205399	2.145356	-0.371954	0.078958	7.13414	7.41635	-1.004218
111.0	-0.087562	-1.219662	2.149729	-0.366914	0.078804	7.04674	7.30587	-3.40853
111.099998	-0.18135	-1.360816	2.147821	-0.363035	0.078313	6.89532	7.07121	-4.308629
111.199997	-0.214871	-1.466444	2.136833	-0.363842	0.078312	6.91827	7.12474	-3.296983
111.300003	-0.144082	-1.561686	2.11938	-0.369585	0.078131	6.82158	7.02347	-1.011129
111.400002	-0.092333	-1.656363	2.0973	-0.376946	0.077711	6.66097	7.02903	1.109691
111.5	-0.033799	-1.727365	2.077143	-0.380955	0.077458	6.52321	6.92037	1.910077
111.599998	0.070593	-1.793009	2.065597	-0.377247	0.077561	6.15127	6.41647	1.018623
111.699997	-0.107516	-1.815374	2.066405	-0.366675	0.077249	5.91228	6.13246	-1.837972
111.800003	-0.025416	-1.812496	2.075046	-0.34927	0.078407	5.63151	6.00935	-4.91245
111.900002	-0.076899	-1.757684	2.087812	-0.329824	0.078883	6.45525	6.39121	-7.467212
112.0	-0.16692	-1.689518	2.100096	-0.311635	0.079075	7.23503	7.96158	-8.361073
112.099998	-0.200467	-1.621415	2.109599	-0.300933	0.079199	7.05979	7.71685	-7.67175
112.199997	-0.159477	-1.518583	2.114178	-0.302315	0.078829	7.58052	7.87336	-5.234397
112.300003	-0.07703	-1.427576	2.112108	-0.316876	0.07853	7.68193	7.92282	-1.690737
112.400002	0.022885	-1.361986	2.102525	-0.340457	0.078191	8.97079	8.45905	2.457799
112.5	0.13457	-1.224149	2.085665	-0.366988	0.07765	9.19183	9.91059	5.949723
112.599998	0.195413	-1.148625	2.067734	-0.390407	0.077558	9.1498	8.93758	7.363106
112.699997	0.198211	-1.092665	2.055639	-0.40477	0.07757	9.25095	8.72551	6.289576
112.800003	0.073488	-1.006668	2.051213	-0.408009	0.07768	8.24689	8.32684	2.917974
112.900002	-0.064715	-0.926802	2.051801	-0.40045	0.07768	7.02143	7.16114	-1.673131
113.0	-0.270881	-0.937724	2.053592	-0.38513	0.077228	6.16476	6.58626	-5.688823
113.099998	-0.294874	-1.055304	2.054026	-0.366752	0.077075	5.46161	6.04864	-7.43341
113.199997	-0.314669	-1.138058	2.051722	-0.351351	0.077064	4.98388	5.64419	-6.787601
113.300003	-0.18122	-1.186954	2.046335	-0.342475	0.076965	4.95551	5.44046	-4.661347
113.400002	-0.097942	-1.226789	2.038273	-0.340505	0.076742	5.00744	5.78796	-1.92279
113.5	-0.037316	-1.274207	2.027841	-0.343125	0.076301	6.41496	6.28501	0.598816
113.599998	0.000563	-1.3109	2.017674	-0.348388	0.075758	6.49194	7.54257	2.18818
113.699997	0.009104	-1.336296	2.011582	-0.352075	0.075381	6.48284	7.35191	2.508742
113.800003	0.044657	-1.337598	2.010946	-0.352247	0.075153	7.70575	7.51837	1.398474
113.900002	0.039578	-1.327121	2.014321	-0.348468	0.075082	7.8563	8.32331	-0.743571
114.0	0.049762	-1.349894	2.019023	-0.341227	0.075189	8.14538	8.51119	-3.237182
114.099998	-0.029156	-1.418254	2.022551	-0.331789	0.075327	8.63301	8.85954	-5.07093
114.199997	-0.070244	-1.535566	2.024712	-0.322045	0.075625	8.84302	8.97045	-5.66778
114.300003	-0.090194	-1.558419	2.025101	-0.315378	0.075838	8.95801	8.99304	-4.945213
114.400002	-0.135087	-1.574644	2.023631	-0.315704	0.075767	8.87744	8.79499	-3.174725
114.5	-0.163741	-1.547965	2.019745	-0.323413	0.075801	7.86689	8.11306	-0.769372
114.599998	-0.209758	-1.522899	2.012342	-0.337768	0.075536	6.51655	6.84372	1.710386
114.699997	-0.191832	-1.470132	2.001235	-0.356448	0.075277	5.40048	6.22228	3.713373
114.800003	-0.173741	-1.44565	1.987142	-0.376234	0.074869	5.33725	5.6853	4.717689
114.900002	-0.133786	-1.425804	1.97221	-0.39267	0.074615	5.26053	6.16961	4.351554
115.0	-0.098059	-1.43977	1.958947	-0.402819	0.074377	6.74819	6.3213	2.5807
115.099998	0.005431	-1.435871	1.948817	-0.403645	0.073846	8.97631	9.47114	-0.13524
115.199997	-0.023022	-1.520163	1.940952	-0.396344	0.073454	6.86476	8.45231	-3.099009
115.300003	-0.036679	-1.639392	1.934539	-0.383144	0.073253	7.99694	7.68709	-5.043723
115.400002	-0.055974	-1.707274	1.928445	-0.366784	0.073208	10.21727	10.77816	-5.536333
115.5	-0.104244	-1.736077	1.922343	-0.351664	0.073095	8.66112	9.36516	-4.865551
115.599998	-0.099193	-1.79778	1.916175	-0.340275	0.073012	7.59357	8.19099	-3.470889
115.699997	-0.089758	-1.863841	1.910333	-0.333875	0.072792	6.54948	7.09434	-1.712853
115.800003	-0.089857	-1.921153	1.905929	-0.331042	0.072873	6.17868	6.55018	-0.27221
115.900002	-0.058946	-1.939937	1.90355	-0.331121	0.073025	6.56428	6.90796	0.491755
116.0	-0.027991	-1.941876	1.903844	-0.331854	0.073414	6.34368	7.06736	0.539238
116.099998	0.029777	-1.976659	1.906021	-0.332683	0.073887	9.43118	8.53025	-0.105767
116.199997	0.040626	-1.985681	1.908188	-0.333229	0.074177	8.80501	10.86573	-1.098155
116.300003	-0.004545	-2.042816	1.909274	-0.333408	0.074539	8.02795	8.60743	-1.996918
116.400002	-0.077743	-2.118025	1.908217	-0.333517	0.074304	11.53257	11.9398	-2.44167
116.5	-0.169651	-2.171283	1.905462	-0.333697	0.074005	10.77276	11.65985	-2.240225
116.599998	-0.25458	-2.174577	1.901179	-0.335845	0.073421	10.37438	10.63888	-1.598207
116.699997	-0.24725	-2.173806	1.895527	-0.34079	0.07242	8.2017	8.70324	-0.649604
116.800003	-0.171371	-2.164194	1.887354	-0.348394	0.072049	6.67726	6.93964	0.460009
116.900002	-0.095004	-2.157303	1.877165	-0.359035	0.071322	5.74247	6.27516	1.332787
117.0	0.013131	-2.146905	1.865641	-0.370106	0.070694	5.58106	5.89673	1.762206
117.099998	0.090033	-2.16118	1.852723	-0.379956	0.070062	5.34662	6.39089	1.552604
117.199997	0.141028	-2.070954	1.839672	-0.386849	0.069059	7.40563	7.08577	0.790172
117.300003	0.093422	-2.012582	1.826302	-0.389444	0.068397	8.9799	10.42135	-0.387596
117.400002	0.038774	-2.004093	1.813383	-0.386812	0.067872	8.373	9.3476	-1.530444
117.5	0.02712	-2.024639	1.80188	-0.378841	0.067644	10.82172	10.2749	-2.435642
117.599998	0.0091	-2.090295	1.793715	-0.366019	0.067765	11.32344	12.10744	-3.058669
117.699997	-0.059713	-2.071807	1.7906	-0.350882	0.067948	12.93511	12.63329	-3.538376
117.800003	-0.093012	-2.010104	1.792396	-0.335737	0.068207	14.14147	13.99415	-3.840096
117.900002	-0.096561	-1.911189	1.797014	-0.323669	0.068431	14.65055	14.05282	-3.792027
118.0	-0.155916	-1.822844	1.801828	-0.316719	0.068492	13.25091	13.48147	-3.122164
118.099998	-0.11396	-1.760858	1.804202	-0.316216	0.06839	11.56717	11.6545	-1.743017
118.199997	-0.064316	-1.733086	1.802687	-0.322388	0.068074	9.55992	9.86842	0.044873
118.300003	0.002182	-1.686754	1.797958	-0.332771	0.067714	7.13169	7.33092	1.643869
118.400002	0.017932	-1.668954	1.792344	-0.344846	0.067438	5.11279	5.41092	2.536664
118.5	0.037783	-1.684217	1.787971	-0.355233	0.06718	4.04935	4.53832	2.400909
118.599998	0.023205	-1.699734	1.786181	-0.362018	0.066994	4.25174	4.5243	1.388343
118.699997	0.018181	-1.750066	1.785807	-0.365197	0.066588	4.11232	4.93378	-0.249275
118.800003	0.011169	-1.853675	1.784654	-0.365256	0.066308	7.28801	6.61698	-1.728623
118.900002	0.037705	-1.937908	1.780418	-0.363562	0.066216	9.97739	11.96153	-2.472598
119.0	0.032929	-2.02233	1.772928	-0.361605	0.066157	10.20247	11.43793	-2.196192
119.099998	0.012027	-2.073952	1.762961	-0.36065	0.066227	11.33071	10.88596	-1.381753
119.199997	-0.009433	-2.118629	1.751989	-0.360724	0.065985	17.02352	17.31517	-0.4403
119.300003	-0.117044	-2.203401	1.742566	-0.361522	0.065633	19.86599	20.72943	0.237465
119.400002	-0.186324	-2.197326	1.735625	-0.361465	0.065334	23.34522	24.68945	0.261355
119.5	-0.216416	-2.143728	1.73154	-0.359754	0.06503	23.18197	23.25986	-0.344735
119.599998	-0.251441	-2.095476	1.729145	-0.356967	0.064907	16.62085	16.11242	-1.287892
119.699997	-0.184706	-2.102384	1.726728	-0.353151	0.06478	10.99389	11.42101	-2.091357
119.800003	-0.022788	-2.160352	1.722983	-0.348616	0.064575	8.54964	8.83845	-2.324445
119.900002	0.065083	-2.228195	1.718702	-0.344043	0.064595	6.41172	6.93665	-2.08853
120.0	0.13086	-2.228958	1.715331	-0.33949	0.064671	5.37114	5.76912	-1.706832
120.099998	0.087355	-2.198131	1.713731	-0.336143	0.06468	4.88868	5.47965	-1.343463
120.199997	-0.007036	-2.157216	1.713818	-0.334323	0.064712	5.08994	5.81462	-1.075448
120.300003	-0.106743	-2.120593	1.714708	-0.334416	0.064935	5.59201	6.06694	-0.898711
120.400002	-0.157812	-2.102503	1.715505	-0.336998	0.065065	7.80778	7.72253	-0.825314
120.5	-0.140255	-2.075839	1.71591	-0.340475	0.065505	7.92172	9.65131	-0.853707
120.599998	-0.13207	-2.061046	1.71585	-0.344975	0.065607	9.77667	9.35627	-0.767578
120.699997	-0.067807	-2.04721	1.714875	-0.350587	0.065745	11.02761	10.88125	-0.587987
120.800003	0.007898	-2.056326	1.711744	-0.356908	0.065836	10.98233	11.5209	-0.173834
120.900002	0.031388	-2.055559	1.705291	-0.364559	0.065675	12.14053	12.40858	0.40358
121.0	0.0819	-2.064264	1.695289	-0.372691	0.065578	12.63148	13.18033	0.982228
121.099998	0.114676	-2.092567	1.682644	-0.379729	0.065447	12.10953	12.51938	1.317369
121.199997	0.118816	-2.126085	1.669832	-0.38357	0.065438	9.87554	10.45828	1.059964
121.300003	0.112478	-2.202476	1.659639	-0.382723	0.065748	8.48036	8.77583	0.244528
121.400002	-0.016479	-2.245519	1.653505	-0.37629	0.065916	7.34923	7.88782	-0.98463
121.5	-0.127112	-2.248405	1.651756	-0.365134	0.066129	6.72463	7.21359	-2.280415
121.599998	-0.217228	-2.227509	1.653204	-0.350841	0.066384	6.89138	7.49472	-3.373614
121.699997	-0.27443	-2.192952	1.656089	-0.336633	0.066587	7.3297	7.66193	-3.905871
121.800003	-0.222884	-2.167416	1.659243	-0.325218	0.067215	9.38188	9.42778	-3.784927
121.900002	-0.077156	-2.159894	1.662066	-0.317617	0.067762	8.56164	10.29909	-3.012459
122.0	0.093562	-2.175107	1.665059	-0.314828	0.068614	9.6369	9.70387	-1.848732
122.099998	0.172374	-2.167116	1.668315	-0.316548	0.069282	9.62052	10.54446	-0.568404
122.199997	0.144492	-2.186739	1.672103	-0.321922	0.069806	8.61409	9.24751	0.519142
122.300003	0.040836	-2.161973	1.675352	-0.330067	0.070029	8.61865	9.10812	1.177452
122.400002	-0.133227	-2.148489	1.676764	-0.34	0.069949	7.90087	8.54373	1.435822
122.5	-0.297179	-2.093038	1.675568	-0.350192	0.069869	7.73001	8.04283	1.261684
122.599998	-0.281937	-2.107745	1.671626	-0.359808	0.069746	7.65732	8.11498	0.825654
122.699997	-0.153194	-2.150916	1.66615	-0.366556	0.06974	7.81873	8.13843	0.249259
122.800003	0.024669	-2.233289	1.660605	-0.370007	0.069955	8.47266	8.67177	-0.438534
122.900002	0.167675	-2.268273	1.655779	-0.370115	0.070115	8.39025	9.1033	-1.066037
123.0	0.235037	-2.261103	1.653311	-0.36689	0.070525	8.3814	8.82068	-1.670059
123.099998	0.188855	-2.236627	1.652651	-0.36246	0.070819	8.28428	8.61353	-2.185535
123.199997	0.037918	-2.193017	1.653078	-0.358256	0.070996	7.59628	7.98128	-2.449516
123.300003	-0.116161	-2.144331	1.65353	-0.355102	0.071122	7.49154	7.8329	-2.317677
123.400002	-0.200416	-2.101726	1.652615	-0.354706	0.071174	6.79627	7.18961	-1.63066
123.5	-0.305122	-2.017768	1.649254	-0.356813	0.071444	6.63513	7.02293	-0.595249
123.599998	-0.305839	-1.946779	1.642937	-0.361151	0.071777	6.46059	6.89158	0.63701
123.699997	-0.217687	-1.854923	1.6341	-0.365852	0.072094	7.51799	7.86769	1.520338
123.800003	-0.116658	-1.803176	1.624901	-0.368453	0.072346	8.19145	8.60037	1.646916
123.900002	-0.039493	-1.79376	1.619151	-0.366486	0.072386	7.40931	7.95462	0.760776
124.0	0.028791	-1.850356	1.619609	-0.358775	0.07258	8.4385	8.53592	-0.862139
124.099998	0.063956	-1.896542	1.627032	-0.346071	0.072994	8.65604	9.15715	-2.600961
124.199997	0.06352	-1.907171	1.638921	-0.331218	0.073516	8.57845	9.05331	-3.894941
124.300003	0.051802	-1.885241	1.651498	-0.318166	0.074007	8.47888	8.75827	-4.379851
124.400002	-0.000158	-1.844419	1.661097	-0.310662	0.074763	7.95771	8.53314	-3.72678
124.5	0.025297	-1.785544	1.665426	-0.311904	0.07563	7.58875	8.0257	-1.743729
124.599998	0.051924	-1.734484	1.664963	-0.320312	0.076335	7.17732	7.70015	0.827888
124.699997	0.004278	-1.700497	1.66241	-0.333078	0.077255	7.01075	7.47352	2.86515
124.800003	-0.021055	-1.649975	1.662803	-0.34592	0.078257	6.84453	7.16403	3.597832
124.900002	-0.060377	-1.530053	1.669524	-0.355872	0.079295	6.68137	7.03599	2.800317
125.0	-0.105909	-1.401098	1.680146	-0.363357	0.080274	6.64827	7.06243	1.017344
125.099998	-0.205869	-1.241559	1.689733	-0.369447	0.080874	6.54948	6.95549	-1.117056
125.199997	-0.296925	-1.155106	1.693134	-0.374639	0.081347	6.43686	7.0816	-2.420639
125.300003	-0.20387	-1.158043	1.687942	-0.380348	0.081598	6.43187	7.19914	-2.155416
125.400002	-0.058822	-1.182345	1.6756	-0.38615	0.081829	6.46567	7.16563	-0.763553
125.5	0.099953	-1.213705	1.660679	-0.389746	0.082065	6.50324	7.11157	0.6318
125.599998	0.178962	-1.234137	1.64901	-0.389952	0.082575	6.58661	7.04734	1.177371
125.699997	0.197908	-1.191382	1.645365	-0.384519	0.083139	6.56787	7.13116	0.499146
125.800003	0.080359	-1.111353	1.650485	-0.373973	0.083765	6.63522	7.29966	-1.203621
125.900002	-0.075625	-1.003408	1.661046	-0.360603	0.084157	6.58802	7.14733	-3.115793
126.0	-0.212964	-0.936674	1.672768	-0.345775	0.084552	6.62164	7.17066	-4.397199
126.099998	-0.232951	-0.935076	1.682681	-0.332126	0.085251	6.85171	7.43552	-4.582487
126.199997	-0.150235	-0.896752	1.689649	-0.323271	0.085842	7.20709	7.83204	-3.689034
126.300003	0.000437	-0.871168	1.694598	-0.318931	0.086641	7.50914	8.2139	-2.003029
126.400002	0.092714	-0.798673	1.698138	-0.320337	0.08731	7.81233	8.60144	-0.036595
126.5	0.08886	-0.699067	1.701317	-0.325608	0.087935	8.07252	8.78632	1.588717
126.599998	0.005339	-0.633078	1.705629	-0.332601	0.088283	8.14267	8.64822	2.35524
126.699997	-0.101577	-0.583486	1.711402	-0.339426	0.088448	8.03285	8.29334	2.07499
126.800003	-0.201601	-0.559647	1.717908	-0.344725	0.088655	7.44907	7.74651	0.955275
126.900002	-0.251777	-0.55115	1.723708	-0.348489	0.088841	6.74933	7.33424	-0.558009
127.0	-0.253144	-0.594547	1.727687	-0.350766	0.088981	6.02183	6.61024	-1.922652
127.099998	-0.142788	-0.727182	1.729994	-0.35098	0.08946	5.43175	6.03525	-2.574963
127.199997	-0.00667	-0.818785	1.731303	-0.350596	0.089657	4.9725	5.661	-2.513726
127.300003	0.096989	-0.88044	1.732612	-0.350976	0.090101	4.93028	5.49421	-2.031192
127.400002	0.08732	-0.957535	1.734342	-0.352303	0.09036	4.9161	5.37944	-1.34586
127.5	0.0579	-1.070072	1.73592	-0.355555	0.090454	5.70078	5.90989	-0.581736
127.599998	-0.02888	-1.16677	1.736115	-0.360342	0.090631	5.78809	6.83302	0.19258
127.699997	-0.09234	-1.226667	1.734272	-0.366441	0.090932	5.98199	6.59343	0.813029
127.800003	-0.209389	-1.223898	1.72948	-0.373324	0.091183	6.80389	7.12688	1.231808
127.900002	-0.2525	-1.199363	1.722473	-0.379463	0.091307	7.54163	7.99648	1.284682
128.0	-0.233033	-1.213465	1.71456	-0.38253	0.091385	8.34471	9.00567	0.831412
128.100006	-0.181046	-1.316251	1.707608	-0.382059	0.091221	9.314	10.02471	-0.016757
128.199997	-0.0583	-1.487729	1.703092	-0.376205	0.091212	10.53035	10.78223	-1.133104
128.300003	0.082672	-1.638706	1.701795	-0.36671	0.09102	10.9748	11.88466	-2.155093
128.399994	0.146382	-1.697364	1.703373	-0.353788	0.091111	11.85188	12.41426	-3.076049
128.5	0.12591	-1.69981	1.707345	-0.339994	0.090969	14.04374	14.07188	-3.608475
128.600006	0.0229	-1.659198	1.712917	-0.327243	0.090855	13.80474	13.12317	-3.727765
128.699997	-0.117015	-1.625844	1.719182	-0.318048	0.090537	8.61865	8.77358	-3.31265
128.800003	-0.199074	-1.619669	1.725732	-0.312652	0.090383	4.50738	5.27892	-2.43868
128.899994	-0.172142	-1.623861	1.732199	-0.312286	0.090345	3.8129	4.2101	-1.327591
129.0	-0.108106	-1.595204	1.738301	-0.316307	0.090472	3.34034	3.83573	-0.173434
129.100006	-0.001385	-1.508711	1.743589	-0.323547	0.090854	4.05715	4.78305	0.759208
129.199997	0.084559	-1.367248	1.747064	-0.333752	0.091017	4.42208	5.20045	1.38159
129.300003	0.068477	-1.254834	1.747887	-0.345184	0.091128	8.90923	7.60123	1.630047
129.399994	0.100568	-1.167647	1.745726	-0.356818	0.091022	10.73046	12.79376	1.524756
129.5	0.024902	-1.150236	1.74103	-0.366912	0.09087	10.34434	9.76543	1.072871
129.600006	-0.000827	-1.214495	1.734923	-0.374021	0.090651	15.95544	16.58946	0.371257
129.699997	-0.032317	-1.314476	1.72857	-0.377088	0.090416	20.96472	19.81841	-0.554367
129.800003	-0.039372	-1.385241	1.7238	-0.375597	0.090212	25.88563	24.97111	-1.458588
129.899994	-0.071601	-1.403162	1.721594	-0.370243	0.089984	25.50765	26.63237	-2.190583
130.0	-0.129753	-1.376027	1.722519	-0.362671	0.089691	17.44494	18.96969	-2.855009
130.100006	-0.156627	-1.32655	1.725704	-0.35476	0.088942	10.52317	11.53942	-3.159238
130.199997	-0.156999	-1.311464	1.729151	-0.34919	0.088245	7.09771	7.98781	-2.95241
130.300003	-0.136014	-1.269099	1.730402	-0.347906	0.087303	5.54279	5.99854	-1.99121
130.399994	-0.101475	-1.229582	1.72758	-0.351449	0.086364	4.4163	5.38886	-0.384818
130.5	-0.010764	-1.176678	1.720413	-0.358796	0.085412	5.39488	5.71431	1.368835
130.600006	-0.019873	-1.128131	1.711052	-0.367521	0.084778	5.61977	7.08481	2.496619
130.699997	0.066009	-1.111124	1.703295	-0.372966	0.084129	9.1998	8.18992	2.503947
130.800003	0.113258	-1.130557	1.700504	-0.373265	0.083834	12.78702	14.2635	1.247174
130.899994	0.091646	-1.190115	1.703143	-0.36752	0.083374	14.70993	14.65211	-0.971435
131.0	0.006502	-1.321118	1.709394	-0.357379	0.082981	19.62112	19.60451	-3.105683
131.100006	-0.046842	-1.442999	1.716767	-0.344684	0.082778	23.68204	24.73484	-4.447303
131.199997	-0.156334	-1.519175	1.723469	-0.3321	0.082441	34.71875	32.95292	-4.694389
131.300003	-0.230103	-1.577156	1.728999	-0.323305	0.081907	35.5904	35.7877	-3.890553
131.399994	-0.274937	-1.631471	1.732963	-0.320472	0.081072	22.55318	21.83647	-2.210535
131.5	-0.273116	-1.639839	1.734916	-0.323982	0.080197	12.74472	13.12841	-0.125765
131.600006	-0.185715	-1.630361	1.734652	-0.333261	0.079179	10.06795	11.85426	1.860562
131.699997	-0.100572	-1.613279	1.732855	-0.345176	0.078469	10.21184	11.75684	3.026544
131.800003	0.086058	-1.636778	1.731192	-0.355772	0.078231	10.07846	11.14246	2.990399
131.899994	0.236123	-1.688781	1.731443	-0.362769	0.078068	9.78043	11.13764	1.798524
132.0	0.272773	-1.77286	1.734555	-0.36388	0.078113	12.08667	12.93357	-0.321506
132.100006	0.156836	-1.895276	1.739781	-0.360027	0.078029	14.93518	15.42043	-2.601679
132.199997	-0.006278	-2.011312	1.746647	-0.351296	0.078228	15.23696	15.21767	-4.228244
132.300003	-0.164506	-2.083813	1.75485	-0.340428	0.078371	12.39126	12.11001	-4.802417
132.399994	-0.332523	-2.137838	1.764508	-0.331271	0.078188	10.29328	9.88308	-4.47279
132.5	-0.391549	-2.166638	1.773505	-0.328247	0.077658	9.54363	9.46932	-3.26755
132.600006	-0.360246	-2.184441	1.779851	-0.333558	0.077207	10.70734	11.03423	-0.972209
132.699997	-0.260224	-2.149803	1.78007	-0.348714	0.07628	11.10179	11.37391	2.011407
132.800003	-0.112862	-2.072214	1.772633	-0.370143	0.075213	14.42285	14.85026	4.929571
132.899994	0.040873	-2.026608	1.758063	-0.393831	0.073903	15.46431	15.79662	6.765631
133.0	0.186264	-2.026886	1.740888	-0.412441	0.072703	20.73579	21.14887	6.65147
133.100006	0.243193	-2.046737	1.72793	-0.420693	0.071563	27.64556	28.58792	4.198937
133.199997	0.214273	-2.125731	1.723645	-0.415305	0.071027	31.26238	32.41787	-0.010252
133.300003	0.051642	-2.224856	1.728013	-0.398852	0.07057	23.25817	23.07701	-4.635118
133.399994	-0.070871	-2.18952	1.738777	-0.373186	0.070716	9.38993	10.17234	-8.237136
133.5	-0.193304	-2.136481	1.753937	-0.343108	0.07083	5.59744	6.14627	-10.052579
133.600006	-0.281663	-2.026018	1.772349	-0.313127	0.070946	4.36901	4.96879	-9.764061
133.699997	-0.299886	-1.92208	1.792722	-0.290862	0.070904	4.70259	4.87265	-7.79772
133.800003	-0.266586	-1.826615	1.814249	-0.279737	0.071096	4.65293	5.56636	-4.827414
133.899994	-0.128992	-1.741346	1.835208	-0.279937	0.071107	5.64622	5.66314	-1.46235
134.0	0.035189	-1.615004	1.853864	-0.290062	0.070942	9.93457	10.22876	1.64486
134.100006	0.126594	-1.417231	1.86982	-0.307323	0.07069	9.2668	12.36234	3.967817
134.199997	0.200087	-1.256974	1.884141	-0.327633	0.070666	15.22225	14.26821	5.301185
134.300003	0.238242	-1.150838	1.896104	-0.348513	0.070613	15.38427	15.69352	5.515954
134.399994	0.19259	-1.089921	1.904058	-0.368468	0.070513	13.45925	13.28471	4.61477
134.5	0.050713	-1.067835	1.905823	-0.38501	0.070473	12.38784	12.31748	3.106023
134.600006	-0.077245	-1.067542	1.901519	-0.397418	0.070239	9.05793	9.56545	1.285687
134.699997	-0.193982	-1.045837	1.892281	-0.40459	0.069928	8.63502	9.47071	-0.334723
134.800003	-0.329403	-1.050475	1.880402	-0.406757	0.069664	8.55848	9.1867	-1.605755
134.899994	-0.343711	-1.169032	1.869032	-0.403001	0.069571	8.83391	9.75044	-2.419111
135.0	-0.277512	-1.323835	1.860819	-0.393585	0.069631	11.08804	10.95608	-3.140266
135.100006	-0.184937	-1.420447	1.858009	-0.378372	0.06997	12.48199	13.1236	-3.794363
135.199997	-0.07186	-1.443157	1.861066	-0.360674	0.070055	12.46789	12.55054	-4.429624
135.300003	0.029775	-1.453444	1.869115	-0.342492	0.070035	14.2442	14.06834	-4.891974
135.399994	0.092753	-1.46189	1.879852	-0.327431	0.06987	13.23952	13.63199	-4.951266
135.5	0.110485	-1.476633	1.891138	-0.317033	0.069656	11.20907	11.53203	-4.386426
135.600006	0.080288	-1.511649	1.901782	-0.312546	0.06956	8.49841	9.01081	-3.152318
135.699997	0.091492	-1.556078	1.910977	-0.313756	0.069752	6.4295	6.72554	-1.588117
135.800003	0.037002	-1.599027	1.91876	-0.319281	0.06985	5.26482	5.67802	-0.026928
135.899994	0.053456	-1.683286	1.925987	-0.327216	0.070012	4.74147	5.15624	1.236013
136.0	0.072959	-1.753873	1.932298	-0.337047	0.070337	4.82309	5.52461	1.948052
136.100006	0.102434	-1.790783	1.937362	-0.347182	0.070953	5.82628	6.00271	2.048814
136.199997	0.114955	-1.803004	1.939764	-0.357444	0.071637	8.87498	9.12097	1.723222
136.300003	0.121983	-1.823916	1.937374	-0.367658	0.07191	8.46959	10.04495	1.219894
136.399994	0.112816	-1.811582	1.929085	-0.376767	0.0721	9.55598	9.1655	0.740093
136.5	0.080872	-1.870196	1.915919	-0.383681	0.072065	10.79895	11.24534	0.316377
136.600006	0.0733	-1.955369	1.900279	-0.386726	0.072062	9.69032	10.21666	-0.236069
136.699997	0.117961	-2.096441	1.886561	-0.38363	0.072514	10.04553	10.04944	-1.023281
136.800003	0.145344	-2.197594	1.878645	-0.373677	0.073264	9.2908	9.64243	-2.154416
136.899994	-0.108652	-2.230997	1.879958	-0.358162	0.073997	8.42081	8.53838	-3.603817
137.0	-0.227578	-2.160978	1.890971	-0.338291	0.074531	8.12209	8.38476	-5.143329
137.100006	-0.309756	-2.090113	1.908615	-0.319163	0.074876	8.09661	8.3186	-6.261026
137.199997	-0.307614	-1.837284	1.928581	-0.305302	0.074652	8.37983	8.54363	-6.413277
137.300003	-0.288309	-1.855714	1.944611	-0.300475	0.075048	8.87638	9.18884	-4.929665
137.399994	-0.098489	-1.733772	1.954679	-0.308115	0.074768	8.64387	9.20468	-1.76828
137.5	0.086878	-1.582548	1.957034	-0.326087	0.074347	8.80991	9.16604	2.16701
137.600006	0.301755	-1.39273	1.951205	-0.35116	0.073863	8.638	8.96927	5.762271
137.699997	0.419272	-1.266232	1.942187	-0.377398	0.073876	8.09766	8.36228	7.697374
137.800003	0.481628	-1.139576	1.936084	-0.397512	0.074493	7.75462	7.78258	7.436352
137.899994	0.437411	-1.035319	1.935266	-0.408137	0.075442	7.11706	7.39783	4.902376
138.0	0.230376	-0.9365	1.938208	-0.408639	0.076494	6.48415	6.90806	0.761137
138.100006	-0.079429	-0.9141	1.94112	-0.399417	0.077006	6.31924	6.75894	-3.768292
138.199997	-0.382064	-1.069204	1.942983	-0.383318	0.076978	6.26976	6.78003	-6.931788
138.300003	-0.432747	-1.182836	1.942537	-0.362403	0.077951	7.23538	7.53936	-7.796167
138.399994	-0.500022	-1.254144	1.942718	-0.342707	0.07865	7.27199	8.08694	-6.843699
138.5	-0.402196	-1.288801	1.944342	-0.327397	0.079131	7.28547	7.77156	-5.074915
138.600006	-0.199763	-1.274045	1.948178	-0.317203	0.07927	8.06779	8.1881	-3.122387
138.699997	-0.066062	-1.301376	1.953627	-0.312744	0.07944	8.14433	8.73611	-1.326706
138.800003	0.055714	-1.32173	1.960088	-0.313562	0.079341	8.165	9.09067	0.038252
138.899994	0.157274	-1.350024	1.966658	-0.318506	0.079086	8.0818	8.95846	0.947889
139.0	0.163214	-1.373469	1.97237	-0.326533	0.078865	8.00491	8.73654	1.351783
139.100006	0.164928	-1.392379	1.976068	-0.336641	0.079046	7.68421	8.16755	1.285011
139.199997	0.131565	-1.410655	1.976569	-0.347444	0.079093	7.17329	7.67039	1.005993
139.300003	0.112899	-1.389946	1.973271	-0.357896	0.079487	6.74618	7.25631	0.592258
139.399994	0.025634	-1.360184	1.966461	-0.367019	0.079793	6.38291	7.02668	0.075175
139.5	-0.050854	-1.380849	1.958065	-0.373079	0.080078	6.48905	7.1909	-0.442034
139.600006	-0.122829	-1.402989	1.949499	-0.376654	0.080066	6.54125	7.15225	-1.034639
139.699997	-0.189849	-1.542056	1.942049	-0.376804	0.080223	7.26901	7.47973	-1.534484
139.800003	-0.136895	-1.638734	1.93645	-0.373722	0.080661	7.23494	8.10696	-1.950819
139.899994	-0.11627	-1.652368	1.931609	-0.368843	0.081032	6.70554	7.31133	-2.238012
140.0	-0.081677	-1.658875	1.92655	-0.362824	0.081422	7.60443	7.82337	-2.230613
140.100006	-0.051797	-1.646313	1.920155	-0.357742	0.081536	7.09359	7.79875	-1.86113
140.199997	-0.058364	-1.65851	1.912339	-0.35453	0.081385	6.76728	7.1985	-1.223474
140.300003	-0.080459	-1.667931	1.903689	-0.353215	0.081222	6.67507	7.30941	-0.458566
140.399994	-0.088763	-1.615131	1.894964	-0.352988	0.080796	6.47618	7.13941	0.040508
140.5	-0.08613	-1.554666	1.887442	-0.352837	0.080538	6.44185	6.99349	0.010943
140.600006	-0.046644	-1.528467	1.881784	-0.350923	0.080438	7.09105	7.37439	-0.642215
140.699997	-0.00818	-1.578002	1.878403	-0.346974	0.080657	7.07634	7.496	-1.639716
140.800003	0.040717	-1.695642	1.877493	-0.340915	0.08078	6.80144	7.28189	-2.660863
140.899994	0.111974	-1.773144	1.878416	-0.333411	0.081163	7.28425	7.63335	-3.25087
141.0	0.117987	-1.822975	1.880159	-0.326607	0.081309	7.05848	7.68709	-3.29333
141.100006	0.071701	-1.851024	1.881615	-0.322534	0.081677	6.92457	7.61494	-2.823763
141.199997	-0.027354	-1.877534	1.880965	-0.323025	0.081913	6.77727	7.37803	-1.734704
141.300003	-0.073719	-1.919761	1.877303	-0.329205	0.081897	6.62961	7.16296	-0.216547
141.399994	-0.098737	-1.940948	1.871033	-0.339698	0.081912	6.57935	7.0407	1.357669
141.5	-0.131579	-1.915441	1.863113	-0.3537	0.081802	6.71631	7.22034	2.396669
141.600006	-0.108244	-1.865322	1.855097	-0.367641	0.081796	7.0625	7.75775	2.687582
141.699997	-0.052869	-1.824836	1.847209	-0.379038	0.08204	6.99831	7.64084	2.10796
141.800003	0.069031	-1.786936	1.838312	-0.386844	0.082271	7.08571	7.86598	0.923172
141.899994	0.077485	-1.811399	1.826961	-0.390232	0.082369	7.01784	7.76578	-0.49468
142.0	0.082426	-1.944097	1.81287	-0.388797	0.082279	6.44991	6.99092	-1.548922
142.100006	0.036973	-2.066241	1.797401	-0.382647	0.082232	6.17667	6.58423	-2.014714
142.199997	-0.028758	-2.059114	1.783688	-0.372382	0.082085	6.37056	6.84265	-2.133662
142.300003	-0.133461	-1.970317	1.773971	-0.359967	0.081686	6.71955	7.32418	-2.249903
142.399994	-0.224962	-1.86266	1.769311	-0.347096	0.081342	6.69179	7.44579	-2.563203
142.5	-0.217167	-1.821492	1.768474	-0.335096	0.081158	6.73593	7.42995	-2.838021
142.600006	-0.128732	-1.801442	1.769266	-0.326643	0.080993	7.01819	7.47587	-2.977034
142.699997	0.018722	-1.817847	1.770362	-0.321742	0.081361	7.29414	7.65358	-2.694771
142.800003	0.155049	-1.841442	1.770866	-0.321457	0.081668	7.27496	7.69576	-1.924322
142.899994	0.20896	-1.799716	1.769848	-0.325299	0.081942	7.27277	7.51152	-0.903284
143.0	0.143743	-1.7501	1.766937	-0.332548	0.081748	7.10104	7.3928	0.133417
143.100006	0.023894	-1.715176	1.762513	-0.340953	0.081699	6.72779	7.17527	1.010766
143.199997	-0.15351	-1.66663	1.757427	-0.349628	0.081019	6.42399	6.98139	1.349796
143.300003	-0.283264	-1.636965	1.752759	-0.35595	0.080422	6.10722	6.83473	1.058092
143.399994	-0.31023	-1.648616	1.74909	-0.359543	0.080058	6.12675	6.94874	0.237348
143.5	-0.194497	-1.720508	1.745967	-0.360476	0.079616	6.04636	6.60317	-0.703883
143.600006	-0.0203	-1.822247	1.74212	-0.359528	0.079488	6.17098	6.35492	-1.34008
143.699997	0.142641	-1.872604	1.736199	-0.358548	0.079066	6.67612	6.68593	-1.472908
143.800003	0.226738	-1.878054	1.727898	-0.358391	0.078533	6.49413	6.92262	-1.151726
143.899994	0.232054	-1.903768	1.71813	-0.359901	0.078085	6.64608	7.07913	-0.632595
144.0	0.112724	-1.924294	1.707981	-0.363395	0.077462	6.7721	7.27504	-0.064845
144.100006	-0.021244	-1.908745	1.698247	-0.367845	0.077036	6.57068	7.1606	0.276223
144.199997	-0.14168	-1.906555	1.688372	-0.372655	0.077027	6.57646	7.3123	0.401385
144.300003	-0.222578	-1.87906	1.67707	-0.376581	0.076833	6.56201	7.15985	0.241329
144.399994	-0.211553	-1.862021	1.663411	-0.378191	0.076552	6.47548	6.94928	-0.036323
144.5	-0.167934	-1.889606	1.648367	-0.37671	0.076123	6.33352	6.72158	-0.50886
144.600006	-0.076962	-1.958593	1.63624	-0.368977	0.076005	6.12745	6.52085	-1.196732
144.699997	0.012897	-2.043665	1.633039	-0.354097	0.07598	6.16721	6.41786	-2.346375
144.800003	-0.058044	-2.09213	1.643472	-0.333839	0.075426	6.12299	6.44977	-4.087154
144.899994	-0.0126	-2.085883	1.664364	-0.311926	0.075859	6.84549	6.86738	-5.46928
145.0	-0.087462	-2.034137	1.69126	-0.294428	0.075662	7.31665	7.95483	-6.321789
145.100006	-0.168694	-1.969678	1.716647	-0.285251	0.075307	6.85451	7.64695	-5.817514
145.199997	-0.165647	-1.926262	1.735604	-0.288583	0.07493	7.07765	7.36647	-3.02616
145.300003	-0.039983	-1.882036	1.74634	-0.305358	0.074502	7.65592	7.88086	1.354884
145.399994	0.063824	-1.775206	1.747205	-0.332839	0.074071	7.49933	8.1775	6.01826
145.5	0.26534	-1.653253	1.73799	-0.365813	0.073835	7.0181	7.30288	9.475271
145.600006	0.368162	-1.582915	1.726716	-0.396363	0.073847	6.64275	6.97187	10.316344
145.699997	0.359533	-1.526283	1.720045	-0.417542	0.074224	6.16012	6.49334	8.320376
145.800003	0.220164	-1.43348	1.719394	-0.427247	0.074792	5.93084	6.39378	3.935686
145.899994	0.097369	-1.369844	1.721263	-0.425149	0.075448	5.89607	6.33094	-1.537409
146.0	-0.213307	-1.411089	1.721038	-0.413616	0.075501	5.63072	6.31573	-6.408696
146.100006	-0.331569	-1.446795	1.718092	-0.39371	0.075875	6.32038	6.53434	-8.904589
146.199997	-0.402949	-1.485121	1.71487	-0.370437	0.076298	6.42302	6.79202	-8.895967
146.300003	-0.347628	-1.527083	1.71436	-0.346968	0.076436	5.92252	6.72104	-7.141842
146.399994	-0.310954	-1.537637	1.718412	-0.327795	0.076342	7.01872	6.93376	-5.000748
146.5	-0.201544	-1.524462	1.727481	-0.312893	0.076202	6.3167	6.70231	-2.966152
146.600006	-0.069122	-1.508667	1.740828	-0.303666	0.075894	6.40402	6.84447	-1.26199
146.699997	0.026079	-1.48063	1.756744	-0.300166	0.07579	6.46042	6.96073	-0.05736
146.800003	0.10414	-1.51559	1.774018	-0.302107	0.07557	7.20052	7.50628	0.688313
146.899994	0.179061	-1.531659	1.790044	-0.308184	0.075783	7.07494	7.57854	1.031931
147.0	0.188507	-1.511396	1.802758	-0.318283	0.075969	6.60641	7.38456	1.142975
147.100006	0.142302	-1.493266	1.810828	-0.330573	0.076283	7.65767	7.91758	1.240634
147.199997	0.079004	-1.50761	1.813318	-0.344664	0.076391	8.03049	8.06435	1.437172
147.300003	-0.022499	-1.497454	1.810359	-0.35943	0.076446	7.5468	7.67328	1.727289
147.399994	-0.1359	-1.481592	1.802832	-0.373457	0.076339	7.54321	8.01361	1.825363
147.5	-0.192691	-1.463016	1.792797	-0.385469	0.076428	6.74574	7.31433	1.593059
147.600006	-0.183227	-1.495682	1.782556	-0.393366	0.076235	6.35497	6.95078	0.871716
147.699997	-0.124786	-1.580692	1.773737	-0.395803	0.076235	6.2505	6.76493	-0.308876
147.800003	-0.033486	-1.713327	1.766937	-0.392632	0.0765	6.20793	6.66666	-1.581649
147.899994	0.040508	-1.824473	1.762005	-0.384017	0.077002	6.94358	6.79009	-2.514074
148.0	0.045771	-1.860319	1.758331	-0.372772	0.077188	7.21322	7.52533	-3.016711
148.100006	0.056142	-1.839481	1.754828	-0.360773	0.077595	6.93885	7.75668	-3.077371
148.199997	-0.021805	-1.842685	1.751162	-0.350377	0.077558	7.70812	7.65176	-2.606324
148.300003	-0.130615	-1.819474	1.74689	-0.342028	0.077352	7.35492	7.89103	-1.83371
148.399994	-0.213756	-1.761786	1.743227	-0.335237	0.076889	7.11855	7.61076	-1.147258
148.5	-0.254047	-1.697869	1.743538	-0.3281	0.076875	7.11575	7.52159	-0.965618
148.600006	-0.200553	-1.631304	1.750127	-0.320783	0.076703	6.78603	7.37567	-1.525836
148.699997	-0.087968	-1.662518	1.763637	-0.313909	0.077045	6.55684	7.14658	-2.444551
148.800003	0.078637	-1.785053	1.781484	-0.308992	0.077205	6.31092	6.83023	-3.157996
148.899994	0.233481	-1.911094	1.798569	-0.308637	0.077771	6.32494	6.65659	-3.234281
149.0	0.310429	-2.025119	1.810238	-0.314482	0.078088	6.73383	6.58819	-2.145139
149.100006	0.238134	-2.118596	1.813048	-0.329102	0.078147	7.29274	7.30566	0.324177
149.199997	0.115392	-2.217542	1.806661	-0.350714	0.078141	7.01118	7.3791	3.353775
149.300003	0.109244	-2.288336	1.793511	-0.373414	0.078084	7.24528	7.30266	5.763719
149.399994	-0.014075	-2.356671	1.781656	-0.392513	0.078481	7.60154	7.60969	6.12193
149.5	-0.144243	-2.408156	1.777544	-0.402414	0.079016	7.70032	8.07709	4.20657
149.600006	-0.175075	-2.471754	1.782326	-0.401638	0.079719	7.64016	8.29023	0.673896
149.699997	-0.29091	-2.435782	1.79135	-0.393893	0.080351	7.66231	7.97967	-3.344572
149.800003	-0.488842	-2.366399	1.79964	-0.38068	0.079824	7.68578	7.83097	-6.30974
149.899994	-0.326963	-2.335438	1.802757	-0.364257	0.079998	7.58218	7.5992	-6.671509
150.0	-0.202158	-2.286461	1.802128	-0.350635	0.079151	7.33049	7.46335	-5.181222
150.100006	-0.092228	-2.224576	1.798429	-0.342483	0.078265	7.02686	7.15975	-2.542859
150.199997	0.090091	-2.136893	1.793079	-0.341072	0.077207	6.60133	7.01437	0.364504
150.300003	0.152595	-2.008358	1.787328	-0.34467	0.076575	6.34052	6.80957	2.488905
150.399994	0.157108	-1.897122	1.784125	-0.349345	0.076041	6.21406	6.55393	3.233443
150.5	0.17732	-1.83972	1.786576	-0.352228	0.07585	6.33063	6.54344	2.427141
150.600006	0.153169	-1.817478	1.795105	-0.351584	0.075917	6.7665	6.76386	0.279559
150.699997	0.032343	-1.830447	1.80752	-0.347635	0.076271	6.7242	7.48069	-2.593818
150.800003	-0.061893	-1.941615	1.820392	-0.340981	0.076479	6.95873	7.34506	-4.915657
150.899994	-0.075575	-2.030248	1.832387	-0.332139	0.076956	7.3008	7.24036	-5.822858
151.0	-0.104823	-2.038604	1.843182	-0.324393	0.077467	7.31034	7.46763	-5.214538
151.100006	-0.146649	-2.048913	1.85208	-0.321516	0.077416	7.18318	7.61858	-3.488072
151.199997	-0.248862	-1.976939	1.858218	-0.325084	0.077121	7.14596	7.51709	-0.928363
151.300003	-0.320151	-1.936106	1.859552	-0.335857	0.076373	6.89882	7.23864	1.912795
151.399994	-0.34013	-1.85963	1.856346	-0.351533	0.07547	6.68689	7.03706	4.31825
151.5	-0.264718	-1.801529	1.849528	-0.368701	0.074372	6.44877	6.75862	5.632014
151.600006	-0.103098	-1.667024	1.841189	-0.38408	0.073393	6.2984	6.37708	5.421388
151.699997	0.085873	-1.553847	1.833677	-0.394024	0.072716	6.30436	6.69417	3.550314
151.800003	0.22988	-1.510703	1.828878	-0.39602	0.072259	6.63925	6.67961	0.567764
151.899994	0.214343	-1.530745	1.826388	-0.390641	0.07172	7.92706	7.9528	-2.793325
152.0	0.101517	-1.574912	1.825519	-0.378048	0.071434	7.21471	8.59009	-5.360428
152.100006	-0.0484	-1.639219	1.82808	-0.360313	0.071319	6.92282	7.40094	-6.470444
152.199997	-0.236333	-1.607942	1.832088	-0.342065	0.07102	8.11009	7.95002	-6.220356
152.300003	-0.338085	-1.537919	1.837283	-0.327732	0.070719	8.15038	8.7087	-5.008788
152.399994	-0.353923	-1.490122	1.842063	-0.320389	0.070447	7.48918	7.98706	-2.954243
152.5	-0.26038	-1.459155	1.845049	-0.320484	0.070091	7.27409	7.55017	-0.46616
152.600006	-0.090783	-1.380669	1.84633	-0.326494	0.069714	6.73453	7.00024	1.677885
152.699997	0.041553	-1.306749	1.848298	-0.335884	0.069441	6.23167	6.26189	2.834131
152.800003	0.164496	-1.144486	1.853109	-0.344322	0.069036	6.22527	6.14541	2.828566
152.899994	0.297042	-1.056798	1.860168	-0.350997	0.068874	6.16345	6.33993	1.84536
153.0	0.276688	-1.005591	1.866641	-0.355905	0.068712	6.96626	6.91834	0.317876
153.100006	0.152051	-1.004394	1.868674	-0.359495	0.068432	8.00605	8.82689	-1.141717
153.199997	-0.016238	-1.10879	1.863897	-0.362248	0.068344	7.0414	8.06703	-1.850406
153.300003	-0.086699	-1.300428	1.853391	-0.364244	0.068286	7.9437	7.80956	-1.551512
153.399994	-0.211171	-1.416982	1.84053	-0.364894	0.068197	8.50821	8.86864	-0.912248
153.5	-0.26363	-1.468963	1.831009	-0.363461	0.06812	7.8133	8.25983	-0.643003
153.600006	-0.212721	-1.456754	1.827992	-0.359383	0.068206	7.70374	7.74672	-0.980038
153.699997	-0.107317	-1.492224	1.831625	-0.353496	0.068503	6.79689	7.15418	-1.855011
153.800003	-0.020287	-1.558838	1.837944	-0.348276	0.068716	5.91744	6.13171	-2.806701
153.899994	0.099083	-1.649468	1.842893	-0.344407	0.069057	4.68017	5.14778	-3.116225
154.0	0.155161	-1.738835	1.84329	-0.344839	0.069305	4.77571	4.97928	-2.468052
154.100006	0.113088	-1.833441	1.838466	-0.348786	0.069344	4.53059	5.07948	-0.9306
154.199997	0.059659	-1.915306	1.830391	-0.354477	0.069003	6.97913	6.64899	0.655375
154.300003	-0.015748	-2.000206	1.823234	-0.359148	0.06895	9.59048	10.83393	1.563944
154.399994	-0.098257	-2.090586	1.820951	-0.360332	0.069115	8.70701	9.68557	1.346971
154.5	-0.14818	-2.178482	1.82446	-0.357281	0.069668	8.7254	9.38625	0.056026
154.600006	-0.15532	-2.268674	1.831542	-0.351435	0.070262	9.63891	9.81917	-1.766153
154.699997	-0.182421	-2.322384	1.838265	-0.343807	0.070717	12.97916	14.56828	-3.119522
154.800003	-0.178086	-2.346862	1.841451	-0.337197	0.070616	13.05465	14.06909	-3.397841
154.899994	-0.198271	-2.346219	1.84039	-0.333713	0.070229	13.68932	14.05667	-2.572114
155.0	-0.1582	-2.360354	1.835837	-0.334636	0.069524	10.90089	10.94463	-1.109698
155.100006	-0.032304	-2.428121	1.82949	-0.340902	0.0689	7.91883	8.08019	0.583816
155.199997	0.097786	-2.495157	1.822645	-0.351643	0.068511	6.3964	7.17452	1.962448
155.300003	0.188098	-2.523374	1.815702	-0.364505	0.068513	5.43875	5.98537	2.662819
155.399994	0.261976	-2.542075	1.807789	-0.377047	0.068588	4.74296	5.51347	2.431237
155.5	0.282461	-2.549436	1.797601	-0.38648	0.068926	4.63401	5.33234	1.573505
155.600006	0.191945	-2.585438	1.784609	-0.392011	0.069257	4.92696	5.5503	0.308712
155.699997	-0.032912	-2.626928	1.770339	-0.391732	0.069585	5.56758	6.24454	-1.161313
155.800003	-0.294875	-2.686752	1.759432	-0.382932	0.069654	6.63758	7.03128	-2.553011
155.899994	-0.492475	-2.682662	1.75692	-0.366038	0.069677	6.76693	8.17183	-3.828623
156.0	-0.775675	-2.580499	1.765009	-0.344953	0.0689	7.98416	8.78182	-5.16012
156.100006	-0.609971	-2.456717	1.780025	-0.322537	0.069257	8.71691	8.97034	-5.824649
156.199997	-0.437611	-2.317045	1.798242	-0.304654	0.068873	8.79073	9.6466	-5.998501
156.300003	-0.090547	-2.131045	1.814074	-0.29452	0.068471	9.25436	9.94689	-4.776971
156.399994	0.23327	-1.94741	1.825506	-0.294924	0.067882	9.38687	10.51416	-2.095605
156.5	0.4897	-1.77771	1.831535	-0.304652	0.067191	9.86363	10.72174	1.066042
156.600006	0.510054	-1.5881	1.834242	-0.320417	0.066435	9.87344	10.89806	3.695559
156.699997	0.429745	-1.459523	1.838266	-0.338285	0.065978	9.62078	10.37135	5.081059
156.800003	0.216393	-1.390822	1.844911	-0.355931	0.065882	9.1138	9.71629	5.009986
156.899994	-0.011048	-1.332657	1.852058	-0.371206	0.066089	8.69922	9.07579	3.645443
157.0	-0.186307	-1.215941	1.855489	-0.384673	0.066198	8.49114	8.52543	1.659082
157.100006	-0.29436	-1.135055	1.850314	-0.395113	0.066393	7.81741	8.0484	-0.102977
157.199997	-0.32401	-1.108993	1.836616	-0.402773	0.066348	7.12994	7.58753	-1.08491
157.300003	-0.288614	-1.225697	1.817154	-0.406814	0.066139	6.66386	7.31647	-1.07221
157.399994	-0.158676	-1.392243	1.797362	-0.404529	0.065959	6.65203	7.27119	-0.939992
157.5	-0.04835	-1.475884	1.783803	-0.394594	0.065892	6.96871	7.3882	-1.32562
157.600006	0.015254	-1.485721	1.781217	-0.377327	0.065815	7.7696	7.92828	-2.610261
157.699997	0.029602	-1.506148	1.790767	-0.354779	0.065997	8.11254	8.68826	-4.446424
157.800003	-0.012085	-1.487713	1.809052	-0.331747	0.065784	8.4301	9.03265	-6.194259
157.899994	-0.0677	-1.473068	1.831134	-0.311715	0.065934	9.20681	9.80044	-7.045469
158.0	-0.05755	-1.48686	1.851801	-0.298333	0.066273	10.04378	10.87825	-6.506801
158.100006	-0.01588	-1.457936	1.867592	-0.296148	0.066537	10.87339	12.02319	-3.977972
158.199997	0.02212	-1.470398	1.876233	-0.305795	0.066904	11.53196	12.48834	0.019317
158.300003	0.046201	-1.407906	1.876495	-0.325006	0.067217	11.82263	12.98068	4.224405
158.399994	0.064721	-1.36316	1.87015	-0.348841	0.067284	12.41455	12.3906	7.300575
158.5	0.046183	-1.3251	1.864935	-0.370106	0.067617	9.58514	9.41772	7.974309
158.600006	0.097197	-1.286264	1.866771	-0.382962	0.068239	6.23745	6.59557	6.216977
158.699997	0.062722	-1.311001	1.876231	-0.387221	0.068994	5.03354	5.50641	2.266351
158.800003	0.021184	-1.324583	1.888838	-0.383065	0.069352	4.41017	4.94331	-2.525955
158.899994	-0.103133	-1.464754	1.898749	-0.373548	0.069466	4.63892	5.50234	-6.458864
159.0	-0.213315	-1.594265	1.905219	-0.360816	0.070148	4.80295	5.53874	-7.92882
159.100006	-0.197444	-1.69498	1.90713	-0.349233	0.070441	8.30512	7.94081	-6.781287
159.199997	-0.191621	-1.739725	1.906061	-0.34246	0.070901	9.07685	12.3178	-4.210133
159.300003	-0.180211	-1.780832	1.903817	-0.340631	0.0711	8.66436	9.23926	-1.128547
159.399994	-0.130435	-1.788686	1.900693	-0.34316	0.071261	12.84902	12.95927	1.56661
159.5	-0.185583	-1.799026	1.897831	-0.349591	0.071182	13.11184	13.38588	3.153795
159.600006	-0.106211	-1.781199	1.897093	-0.355695	0.071254	13.58983	13.318	3.450698
159.699997	-0.06676	-1.79983	1.899721	-0.360196	0.071257	13.68686	13.24339	2.365116
159.800003	0.032277	-1.777737	1.905506	-0.361612	0.071515	11.194	10.86937	0.122218
159.899994	0.018593	-1.791865	1.912565	-0.359656	0.071922	9.17318	9.53141	-2.434583
160.0	0.000587	-1.880687	1.91885	-0.355127	0.072539	8.22447	8.53517	-4.327508
160.100006	-0.042654	-1.938911	1.922241	-0.349267	0.073083	7.47543	8.08769	-4.793267
160.199997	-0.093912	-1.943726	1.922713	-0.344781	0.073551	6.82929	7.42245	-3.90872
160.300003	-0.160852	-1.94559	1.919311	-0.344626	0.073697	6.81957	7.37931	-2.002595
160.399994	-0.164204	-1.950739	1.91266	-0.348933	0.073881	6.96678	7.47127	0.326044
160.5	-0.165958	-1.963253	1.904352	-0.356738	0.073865	7.59252	7.94348	2.335471
160.600006	-0.166332	-1.951342	1.895676	-0.366186	0.074108	7.98521	8.45499	3.385978
160.699997	-0.094752	-1.928807	1.888348	-0.373699	0.074368	8.16001	8.7284	3.237967
160.800003	0.013071	-1.837983	1.882737	-0.377298	0.074584	8.7529	8.80698	1.826624
160.899994	0.079666	-1.835195	1.879056	-0.376214	0.075049	8.5605	8.9135	-0.413797
161.0	-0.073554	-1.850622	1.875333	-0.370465	0.075055	8.57749	8.84659	-2.714357
161.100006	-0.09758	-1.91732	1.871349	-0.358571	0.075287	8.59728	8.88545	-4.23228
161.199997	-0.124944	-1.948667	1.868565	-0.342809	0.075543	8.22009	8.67091	-4.732622
161.300003	-0.148796	-1.913143	1.869718	-0.325304	0.075645	7.84841	8.35639	-4.710075
161.399994	-0.152073	-1.835748	1.876274	-0.309592	0.075624	7.72335	8.14978	-4.528746
161.5	-0.128727	-1.769123	1.888402	-0.297832	0.075859	7.73474	8.01746	-4.155783
161.600006	-0.087849	-1.66482	1.903202	-0.293652	0.076082	8.02698	8.0682	-3.422895
161.699997	-0.024205	-1.577596	1.916379	-0.298714	0.076122	8.57635	8.51654	-1.89994
161.800003	0.045694	-1.470261	1.922941	-0.31405	0.076297	8.54929	9.13467	0.506101
161.899994	0.07614	-1.345808	1.91952	-0.33928	0.076514	8.70806	8.93855	3.602336
162.0	0.137085	-1.289621	1.905515	-0.371093	0.076429	8.88978	9.12204	6.575726
162.100006	0.061815	-1.190596	1.884193	-0.402727	0.076486	8.65394	9.01606	7.908223
162.199997	0.021288	-1.082104	1.863296	-0.425137	0.076542	8.3067	8.59726	7.174263
162.300003	-0.058477	-1.003108	1.848751	-0.433302	0.076496	7.73518	8.0682	3.96404
162.399994	-0.181483	-0.960485	1.842003	-0.426611	0.076125	7.1154	7.45297	-0.719054
162.5	-0.323258	-1.106441	1.840336	-0.408514	0.07564	6.48476	6.88248	-5.375226
162.600006	-0.283532	-1.251188	1.841694	-0.38154	0.075226	6.0503	6.39378	-8.393815
162.699997	-0.223846	-1.381638	1.845759	-0.349924	0.075063	6.08734	6.30385	-9.301322
162.800003	-0.166886	-1.440321	1.852383	-0.320015	0.074473	6.12955	6.39046	-8.295096
162.899994	-0.036667	-1.264087	1.863373	-0.296901	0.07387	7.30211	7.109	-6.520276
163.0	0.026819	-1.336175	1.877562	-0.28329	0.073784	7.16015	8.10514	-4.468054
163.100006	0.166394	-1.368746	1.894219	-0.279993	0.0737	7.06137	7.61344	-2.179283
163.199997	0.105762	-1.441222	1.910119	-0.287483	0.073915	7.75401	7.95269	-0.024089
163.300003	0.063976	-1.506792	1.921989	-0.303378	0.07385	7.48129	8.15438	2.201197
163.399994	0.037428	-1.537151	1.927574	-0.325532	0.073738	7.65723	8.09015	4.195682
163.5	-0.019145	-1.556238	1.925822	-0.350558	0.073969	7.67501	7.94177	5.490998
163.600006	-0.005254	-1.585465	1.919343	-0.374301	0.074116	7.60951	7.79061	5.865119
163.699997	-0.043532	-1.596392	1.909571	-0.392402	0.074214	7.45704	7.71567	4.856489
163.800003	-0.101295	-1.650501	1.899288	-0.402705	0.074265	7.17889	7.53433	2.655606
163.899994	-0.105056	-1.68097	1.889285	-0.404584	0.074057	6.94314	7.54707	-0.210208
164.0	-0.226224	-1.751914	1.879731	-0.399298	0.073579	6.7813	7.49482	-2.911185
164.100006	-0.242884	-1.833221	1.87106	-0.387885	0.073506	6.57251	7.24689	-4.633605
164.199997	-0.191905	-1.897778	1.864503	-0.371834	0.073375	6.5078	7.17955	-5.215394
164.300003	-0.140896	-1.890441	1.861435	-0.353461	0.073048	6.60947	7.03139	-5.159373
164.399994	-0.097542	-1.879034	1.862857	-0.336206	0.072969	7.10752	7.00805	-4.756861
164.5	-0.03891	-1.860905	1.868093	-0.322907	0.072789	7.12022	7.51281	-4.097201
164.600006	0.006978	-1.823288	1.874954	-0.31524	0.072633	6.86668	7.282	-3.06615
164.699997	0.051409	-1.820142	1.881562	-0.314536	0.072567	6.97335	7.1029	-1.670821
164.800003	0.097055	-1.841496	1.885992	-0.319512	0.072431	6.7129	7.38584	-0.113685
164.899994	0.080906	-1.877036	1.887324	-0.329112	0.072338	6.43607	7.02828	1.279156
165.0	0.054196	-1.916723	1.885679	-0.341441	0.072048	6.28675	6.84704	2.24827
165.100006	0.013571	-1.940247	1.882211	-0.353763	0.071817	6.10547	6.71633	2.591414
165.199997	-0.003985	-1.911958	1.877362	-0.363972	0.071447	6.04469	6.65552	2.208182
165.300003	-0.006377	-1.886303	1.872217	-0.370466	0.071085	6.10381	6.65617	1.154898
165.399994	-0.032907	-1.911115	1.86678	-0.372381	0.070653	6.46917	6.59268	-0.450445
165.5	-0.04441	-2.046154	1.861092	-0.369684	0.070463	6.63846	7.10108	-1.928981
165.600006	-0.041618	-2.201439	1.85519	-0.363636	0.070294	6.78944	7.29924	-2.846178
165.699997	-0.030382	-2.211917	1.849694	-0.355085	0.070075	7.39801	7.73077	-3.030846
165.800003	-0.034139	-2.178894	1.844718	-0.346526	0.069839	7.93345	8.30051	-2.717174
165.899994	-0.028215	-2.152915	1.839684	-0.340313	0.069594	8.24724	8.81715	-2.041274
166.0	-0.063898	-2.119907	1.833942	-0.337727	0.069252	8.30083	9.36259	-1.110095
166.100006	-0.067052	-2.048681	1.827	-0.338795	0.068824	8.41328	9.34235	-0.158189
166.199997	-0.113676	-1.979117	1.819965	-0.342166	0.068516	8.56523	9.15747	0.416908
166.300003	-0.013341	-1.959359	1.814907	-0.346314	0.068368	8.01104	8.2685	0.440461
166.399994	0.011186	-1.949285	1.812221	-0.34989	0.068257	6.18324	6.51742	-0.157854
166.5	0.019415	-1.953976	1.811119	-0.352385	0.068354	4.65065	5.05443	-1.077014
166.600006	0.024715	-2.016093	1.80962	-0.354027	0.068188	3.77734	4.31544	-1.867612
166.699997	0.031207	-2.140676	1.805771	-0.355275	0.068227	4.11504	4.33032	-2.087513
166.800003	-0.023582	-2.222338	1.799009	-0.357555	0.068169	3.66752	4.71336	-1.602206
166.899994	-0.047042	-2.322679	1.790062	-0.360498	0.067997	6.22195	5.3332	-0.761617
167.0	-0.056304	-2.380954	1.779936	-0.364727	0.067549	8.36748	9.41644	0.166854
167.100006	-0.073136	-2.435322	1.769482	-0.369133	0.067152	7.26883	8.76716	0.903808
167.199997	-0.059988	-2.433455	1.759433	-0.372982	0.066549	6.78261	7.05034	1.085804
167.300003	-0.009213	-2.387388	1.750138	-0.374096	0.066346	8.87621	9.45348	0.562419
167.399994	0.027313	-2.409755	1.74187	-0.372004	0.066143	10.62414	10.51652	-0.503706
167.5	0.048295	-2.451585	1.734823	-0.365633	0.065802	9.28475	9.57049	-1.649287
167.600006	0.015734	-2.482676	1.730091	-0.354735	0.065791	9.62157	9.91252	-2.56741
167.699997	0.002079	-2.503929	1.728597	-0.341089	0.065755	8.65359	8.77229	-3.097619
167.800003	-0.055061	-2.490587	1.730006	-0.327338	0.065721	7.97873	7.91105	-3.244308
167.899994	-0.048203	-2.466123	1.732768	-0.316051	0.06584	7.3191	7.66889	-2.999015
168.0	0.02567	-2.432333	1.734584	-0.31	0.066136	7.03439	7.35255	-2.320305
168.100006	0.071991	-2.40379	1.734493	-0.310301	0.06654	6.76089	7.41303	-1.135486
168.199997	0.127092	-2.387792	1.733299	-0.316026	0.06705	6.4359	6.97251	0.069376
168.300003	0.132291	-2.386496	1.731897	-0.325325	0.067717	6.11738	6.81043	1.014079
168.399994	0.040808	-2.397341	1.731112	-0.336183	0.068346	5.96036	6.63111	1.379543
168.5	-0.021946	-2.401329	1.730095	-0.347925	0.068993	6.02008	6.46497	1.222098
168.600006	-0.083207	-2.384119	1.727651	-0.358891	0.069484	6.50631	6.63283	0.762659
168.699997	-0.145383	-2.383281	1.721655	-0.36995	0.069613	6.9392	7.35908	0.275838
168.800003	-0.125581	-2.431528	1.711321	-0.379225	0.069796	6.96915	7.58764	0.039233
168.899994	-0.081918	-2.526367	1.697564	-0.386329	0.069706	7.41649	7.46517	0.030792
169.0	-0.013524	-2.585821	1.682879	-0.390229	0.069657	7.58026	7.80667	0.035024
169.100006	0.021039	-2.590783	1.670003	-0.389781	0.069785	7.42025	8.17772	-0.172042
169.199997	0.056045	-2.560235	1.660199	-0.385601	0.069977	7.40799	7.93128	-0.65026
169.300003	0.051666	-2.537237	1.652823	-0.379135	0.070019	7.3297	7.96779	-1.32071
169.399994	0.017769	-2.541001	1.645639	-0.371347	0.069969	7.33793	7.88054	-1.845499
169.5	-0.004898	-2.552968	1.637041	-0.363965	0.069813	7.45625	7.70326	-1.955747
169.600006	0.003021	-2.566694	1.626959	-0.357127	0.069853	7.96025	7.87336	-1.721692
169.699997	-0.021053	-2.530508	1.617206	-0.3503	0.070038	8.06429	7.9635	-1.503833
169.800003	-0.037571	-2.517926	1.610847	-0.342107	0.070344	7.90525	7.87915	-1.544112
169.899994	-0.092362	-2.486832	1.610576	-0.331616	0.070713	8.23752	8.17172	-2.04618
170.0	-0.11681	-2.495842	1.617617	-0.318949	0.071378	7.98783	8.33916	-2.834385
170.100006	-0.102689	-2.536551	1.630953	-0.30647	0.07213	7.63902	7.81127	-3.664913
170.199997	-0.044789	-2.565446	1.648023	-0.296154	0.073067	6.66832	7.16874	-4.057145
170.300003	0.036689	-2.597152	1.665155	-0.290828	0.074031	5.46257	5.99436	-3.767521
170.399994	0.101934	-2.616352	1.678654	-0.293623	0.074915	5.16832	5.76173	-2.39309
170.5	0.088379	-2.65887	1.68579	-0.306169	0.075245	5.50303	5.89576	0.236388
170.600006	-0.010644	-2.70559	1.685278	-0.327588	0.07536	6.20067	6.94789	3.298301
170.699997	-0.085256	-2.720553	1.677399	-0.353769	0.074956	9.09121	9.86542	5.838401
170.800003	-0.140021	-2.797991	1.667189	-0.379503	0.074911	7.86059	8.12826	6.805256
170.899994	-0.121061	-2.881864	1.658926	-0.399455	0.075123	7.44188	7.31615	5.874436
171.0	-0.109045	-2.983912	1.654227	-0.411688	0.075739	10.14887	9.7285	3.247874
171.100006	0.003602	-3.052109	1.649941	-0.416011	0.076265	9.25603	9.17278	-0.013406
171.199997	0.006512	-3.090811	1.641612	-0.414358	0.076604	8.14766	7.80753	-2.700452
171.300003	0.028288	-3.130028	1.627026	-0.407186	0.076766	7.16348	7.66515	-3.82147
171.399994	0.035003	-3.196431	1.607817	-0.396969	0.076856	6.49089	6.81803	-3.322083
171.5	-0.03496	-3.220516	1.589013	-0.383877	0.076699	6.49492	6.88965	-2.356102
171.600006	-0.11232	-3.165644	1.577635	-0.366901	0.076754	6.40577	6.94211	-2.247216
171.699997	-0.393651	-3.110368	1.582352	-0.346158	0.076848	8.41897	7.89606	-3.566161
171.800003	-0.380519	-3.01315	1.603809	-0.322287	0.078012	8.5605	9.59768	-5.29939
171.899994	-0.479443	-2.914408	1.63958	-0.299788	0.07897	8.20056	8.20577	-7.226867
172.0	-0.400423	-2.863506	1.681442	-0.282147	0.079966	10.2995	10.11603	-8.243021
172.100006	-0.254158	-2.787524	1.721332	-0.272548	0.080711	9.43661	10.07085	-7.669611
172.199997	-0.026202	-2.652303	1.753094	-0.275777	0.08107	9.14796	9.42008	-4.548524
172.300003	0.256566	-2.466682	1.774393	-0.294757	0.081005	7.95114	8.58945	0.978995
172.399994	0.339587	-2.229935	1.783949	-0.326745	0.0803	6.79181	6.87263	7.270459
172.5	0.402336	-2.109823	1.780975	-0.365001	0.079644	5.66724	6.02958	12.366271
172.600006	0.291669	-1.992728	1.768479	-0.402704	0.078877	5.27437	5.35193	13.994061
172.699997	0.130983	-1.93539	1.761481	-0.426802	0.078853	5.19669	5.60918	11.608391
172.800003	0.040738	-1.753106	1.766816	-0.433033	0.079247	6.149	5.71163	5.769246
172.899994	-0.079152	-1.672408	1.785021	-0.423662	0.0799	8.70999	8.76534	-2.199169
173.0	-0.362304	-1.727655	1.810075	-0.402983	0.080073	7.89387	9.74284	-10.168532
173.100006	-0.218041	-1.893832	1.835256	-0.374753	0.081807	7.69165	7.93139	-14.600228
173.199997	-0.208314	-2.074878	1.861172	-0.34487	0.082749	9.59828	10.65676	-15.521852
173.300003	-0.235039	-2.141874	1.887168	-0.320768	0.083078	9.96075	11.35625	-13.091645
173.399994	-0.287722	-2.117169	1.91281	-0.307953	0.08272	9.35114	10.07267	-8.828721
173.5	-0.278135	-2.024562	1.937528	-0.307073	0.082036	9.12957	9.93372	-3.777473
173.600006	-0.285275	-1.919536	1.959223	-0.317611	0.080902	7.981	8.26679	1.016284
173.699997	-0.269382	-1.823201	1.975959	-0.336444	0.079785	7.25561	7.56452	4.857278
173.800003	-0.161037	-1.682914	1.990033	-0.357982	0.078823	6.84961	7.46099	7.159277
173.899994	-0.036644	-1.589889	2.002887	-0.378626	0.078302	6.72639	7.32118	7.748664
174.0	0.147249	-1.424602	2.013349	-0.39399	0.07769	6.47872	7.43059	6.550448
174.100006	0.240405	-1.313284	2.019707	-0.403375	0.077075	7.35299	7.71043	3.976449
174.199997	0.193961	-1.226175	2.022519	-0.405456	0.076736	7.27006	8.24934	0.575113
174.300003	0.082012	-1.168972	2.023143	-0.401099	0.076248	7.42183	8.40221	-2.806801
174.399994	-0.135938	-1.183932	2.023325	-0.391313	0.076234	7.89938	8.22975	-5.402167
174.5	-0.310559	-1.353725	2.026655	-0.376134	0.076022	7.45826	8.24377	-7.064215
174.600006	-0.354909	-1.50713	2.035655	-0.356298	0.076617	7.71749	8.14742	-7.763555
174.699997	-0.358738	-1.498765	2.051784	-0.335816	0.077601	7.75383	8.1349	-8.113462
174.800003	-0.166178	-1.489646	2.073542	-0.317366	0.078581	7.71407	8.16509	-8.054344
174.899994	-0.043917	-1.463661	2.09684	-0.306879	0.079245	7.56721	8.1744	-7.374907
175.0	0.069754	-1.316239	2.116367	-0.307257	0.078938	7.72607	8.13361	-5.699778
175.100006	0.042155	-1.308229	2.1271	-0.319756	0.079106	7.5271	7.89927	-2.90764
175.199997	-0.00971	-1.342919	2.128813	-0.339154	0.078755	7.25622	7.83461	0.603156
175.300003	-0.107972	-1.348536	2.122263	-0.360286	0.078054	7.23372	7.57115	3.772399
175.399994	-0.096141	-1.349623	2.113218	-0.377413	0.077627	7.46238	7.67542	5.610417
175.5	-0.084925	-1.374833	2.10797	-0.387304	0.07719	7.55188	7.68067	5.424673
175.600006	-0.052081	-1.379095	2.109394	-0.389197	0.076726	8.55463	8.63644	3.22263
175.699997	-0.015924	-1.417635	2.115407	-0.38389	0.076393	7.9916	8.49727	-0.249274
175.800003	0.016563	-1.402018	2.120912	-0.374463	0.075851	8.07348	8.4127	-3.770032
175.899994	-0.035054	-1.501905	2.122449	-0.364198	0.075299	8.63861	8.92014	-5.819359
176.0	0.046637	-1.625065	2.117293	-0.357713	0.075102	7.92574	7.88332	-5.507774
176.100006	0.08529	-1.765884	2.107027	-0.356354	0.075269	7.46264	7.40211	-3.787047
176.199997	0.083408	-1.88072	2.093771	-0.357223	0.075337	6.81755	6.92091	-1.699321
176.300003	0.007313	-2.024525	2.080812	-0.358479	0.075762	6.19261	6.45501	-0.257017
176.399994	-0.11246	-2.135808	2.074069	-0.35676	0.076249	5.73082	6.05774	-0.093436
176.5	-0.221826	-2.17839	2.076833	-0.350851	0.076783	5.67223	6.24176	-1.233722
176.600006	-0.30286	-2.170068	2.088032	-0.341799	0.077529	6.1546	6.5383	-3.324186
176.699997	-0.330745	-2.140727	2.103087	-0.330605	0.077912	7.63306	8.4036	-5.47212
176.800003	-0.268495	-2.027447	2.117784	-0.32062	0.077305	7.3318	8.63216	-6.798977
176.899994	-0.234324	-2.032239	2.126658	-0.314853	0.077352	7.80559	8.63366	-6.57869
177.0	-0.215173	-1.949431	2.129387	-0.318611	0.07641	9.10075	9.40873	-4.74016
177.100006	-0.08663	-1.839225	2.123889	-0.332605	0.075373	9.92879	10.19932	-1.23956
177.199997	-0.021482	-1.721128	2.109851	-0.355479	0.073803	10.16314	10.16367	2.959498
177.300003	0.104204	-1.635518	2.088077	-0.381246	0.072509	10.79203	10.08552	6.574941
177.399994	0.15165	-1.532516	2.064245	-0.404153	0.071283	10.6216	10.12834	7.913333
177.5	0.221164	-1.46895	2.046583	-0.4163	0.070692	8.82034	8.83867	6.492043
177.600006	0.123229	-1.365889	2.039278	-0.415216	0.070459	6.89961	7.76064	2.459864
177.699997	0.100261	-1.263577	2.041136	-0.401132	0.070351	6.04784	7.22858	-2.723415
177.800003	-0.104657	-1.296594	2.04916	-0.378891	0.070125	5.31562	6.52631	-7.310734
177.899994	-0.145513	-1.33685	2.058767	-0.353724	0.070528	4.99176	5.9677	-9.362763
178.0	-0.131423	-1.372418	2.067394	-0.332132	0.071008	4.90068	5.80969	-8.876581
178.100006	-0.07592	-1.426553	2.072904	-0.321015	0.071305	5.30826	6.05645	-6.49994
178.199997	0.014366	-1.528942	2.0743	-0.32092	0.071706	6.2977	6.71023	-2.892966
178.300003	0.022331	-1.654861	2.071302	-0.32959	0.071855	6.25163	7.31936	0.610722
178.399994	-0.022362	-1.774614	2.063641	-0.342074	0.071679	7.14465	7.7631	3.257039
178.5	-0.015544	-1.891954	2.059148	-0.351614	0.071574	7.76714	8.26925	4.367856
178.600006	-0.094278	-1.953051	2.062702	-0.355957	0.071795	8.18672	8.96189	3.470787
178.699997	-0.018704	-1.999087	2.07453	-0.354254	0.072481	8.9348	9.40819	0.988171
178.800003	-0.036974	-2.019826	2.089999	-0.348448	0.073076	9.20234	10.01508	-2.583284
178.899994	-0.061491	-2.050734	2.103778	-0.340385	0.07368	10.06427	11.07395	-5.84621
179.0	-0.097294	-2.067959	2.112697	-0.333692	0.07421	10.78406	11.58887	-7.208346
179.100006	-0.112028	-2.053033	2.115512	-0.332388	0.074501	11.50166	12.2146	-6.240341
179.199997	-0.112016	-2.073398	2.112571	-0.337695	0.074917	10.91718	11.36706	-3.630266
179.300003	-0.082785	-2.106977	2.104413	-0.349014	0.075195	7.92373	8.24216	-0.477382
179.399994	-0.153194	-2.116792	2.092959	-0.363379	0.075356	5.68449	6.31873	2.488885
179.5	-0.1712	-2.089115	2.079796	-0.378297	0.075419	4.7589	5.33223	4.525903
179.600006	-0.158455	-2.044455	2.067085	-0.391385	0.075334	5.10185	5.22764	5.055843
179.699997	-0.181573	-1.939389	2.055662	-0.400153	0.074921	4.93615	5.71441	4.035155
179.800003	-0.140035	-1.847923	2.045181	-0.403753	0.074604	7.00094	6.28565	1.78738
179.899994	-0.073324	-1.755158	2.035504	-0.399804	0.074243	9.65213	11.15242	-1.22621
180.0	-0.051561	-1.745967	2.027828	-0.388318	0.073893	7.20858	8.30169	-4.185853
180.100006	0.044585	-1.879131	2.02294	-0.371193	0.074152	11.14846	10.19643	-6.109754
180.199997	-0.165938	-1.892904	2.021297	-0.352475	0.073721	11.23665	12.14941	-6.980981
180.300003	0.10969	-1.909139	2.021291	-0.333641	0.0751	10.06856	10.04516	-6.213902
180.399994	0.101814	-1.86798	2.02317	-0.320573	0.075622	9.36524	9.94078	-4.949843
180.5	0.005136	-1.826554	2.024228	-0.314586	0.07603	7.70067	7.81641	-3.211667
180.600006	-0.089127	-1.772249	2.022295	-0.315831	0.076122	7.04	7.29763	-1.016266
180.699997	-0.189066	-1.690729	2.017736	-0.322747	0.075871	6.94673	7.34998	1.04191
180.800003	-0.189526	-1.620735	2.012555	-0.331814	0.075601	6.88376	7.0726	2.253545
180.899994	-0.120245	-1.566934	2.009205	-0.340639	0.075535	8.60402	8.141	2.359019
181.0	0.048107	-1.546511	2.008741	-0.346744	0.075852	8.84407	9.74841	1.433522
181.100006	0.203586	-1.492184	2.009917	-0.350315	0.076228	8.60893	8.97109	-0.179789
181.199997	0.177815	-1.434871	2.010163	-0.352142	0.076305	10.11007	10.30177	-1.880626
181.300003	0.071201	-1.383733	2.006703	-0.352862	0.075977	8.80264	9.4751	-2.947443
181.399994	-0.110068	-1.436132	1.999096	-0.354278	0.07542	8.80212	8.82529	-2.877652
181.5	-0.319244	-1.497916	1.986808	-0.357738	0.074811	7.7301	7.96457	-1.862514
181.600006	-0.416885	-1.61792	1.971308	-0.363536	0.073998	6.88122	7.06864	-0.317745
181.699997	-0.407853	-1.694212	1.953909	-0.370538	0.073139	6.51857	6.64653	1.103316
181.800003	-0.267683	-1.815546	1.93616	-0.37753	0.072473	6.25006	6.62159	1.878034
181.899994	-0.080451	-1.862532	1.919219	-0.382126	0.071892	7.3974	7.32097	1.729187
182.0	0.096849	-1.847134	1.904302	-0.38322	0.071395	9.41349	9.80022	0.676209
182.100006	0.187627	-1.800254	1.891952	-0.380051	0.070494	8.19452	9.47157	-1.029297
182.199997	0.250117	-1.748554	1.880755	-0.372626	0.07076	9.78008	9.3871	-2.619477
182.300003	0.215049	-1.775457	1.872235	-0.361766	0.070723	10.89449	11.07652	-3.745258
182.399994	0.154213	-1.790862	1.86611	-0.348426	0.071219	11.03908	11.32852	-4.260255
182.5	0.059511	-1.815907	1.863518	-0.335316	0.071733	11.55097	11.68983	-4.25733
182.600006	-0.061162	-1.80624	1.864033	-0.324622	0.072565	11.39613	11.52036	-3.813014
182.699997	-0.192268	-1.791287	1.865738	-0.318113	0.073254	10.36352	10.40604	-2.887755
182.800003	-0.277189	-1.741514	1.865899	-0.316832	0.073773	8.38456	8.82325	-1.524069
182.899994	-0.213101	-1.698818	1.863527	-0.321317	0.074028	6.58802	6.90496	0.1469
183.0	-0.104296	-1.684923	1.857924	-0.33039	0.074304	4.8646	5.44892	1.794507
183.100006	-0.047243	-1.783149	1.849507	-0.342877	0.07451	3.83243	4.3376	2.809646
183.199997	0.062991	-1.780688	1.839852	-0.355288	0.074386	3.88147	4.51884	2.984123
183.300003	0.069332	-1.749486	1.829433	-0.365988	0.07398	4.01248	4.82822	2.327888
183.399994	0.058645	-1.667909	1.818692	-0.372431	0.073342	6.97598	6.59985	0.885038
183.5	0.003541	-1.637732	1.808555	-0.374381	0.072706	8.92201	10.87204	-0.811379
183.600006	-0.006569	-1.737267	1.799097	-0.372111	0.072506	9.93737	10.92996	-2.155274
183.699997	0.042947	-1.875901	1.789883	-0.367005	0.072584	9.3338	8.76298	-2.770344
183.800003	0.134238	-1.933608	1.780798	-0.361335	0.072952	13.10956	11.89687	-2.780117
183.899994	0.18849	-1.914641	1.771026	-0.357781	0.073342	15.84299	15.45597	-2.268995
184.0	0.142869	-1.87859	1.761207	-0.35629	0.074142	13.41897	13.73691	-1.478505
184.100006	-0.01863	-1.855162	1.751354	-0.357023	0.07459	12.19132	14.4471	-0.632741
184.199997	-0.19671	-1.91858	1.742711	-0.357841	0.074911	12.20516	11.14225	-0.120786
184.300003	-0.378415	-1.999484	1.735417	-0.357044	0.074944	7.99239	8.95718	-0.106376
184.399994	-0.45585	-2.078842	1.730247	-0.353755	0.074831	6.04644	6.85025	-0.598925
184.5	-0.440313	-2.182366	1.726614	-0.34856	0.074786	5.41169	5.7446	-1.292232
184.600006	-0.278669	-2.284166	1.723661	-0.342009	0.074785	4.6531	5.36563	-1.779397
184.699997	-0.06503	-2.350757	1.720305	-0.336056	0.074705	4.56588	4.96483	-1.868877
184.800003	0.183858	-2.368595	1.716498	-0.332322	0.074804	4.76958	5.29626	-1.622182
184.899994	0.308014	-2.371683	1.712147	-0.331716	0.074817	5.70717	5.89598	-1.209191
185.0	0.295894	-2.373096	1.70766	-0.334947	0.075046	7.9134	8.78685	-0.709692
185.100006	0.174526	-2.399275	1.703651	-0.341043	0.075058	7.22312	8.62317	-0.414807
185.199997	-0.055693	-2.419542	1.701226	-0.348073	0.075129	8.7698	8.25994	-0.366005
185.300003	-0.24971	-2.431947	1.700042	-0.355102	0.075408	9.99272	10.30391	-0.548312
185.399994	-0.41342	-2.464656	1.698768	-0.361186	0.075734	9.39851	10.3478	-0.783492
185.5	-0.384367	-2.513192	1.695436	-0.365884	0.076198	9.75696	10.02707	-0.876982
185.600006	-0.276939	-2.573096	1.688441	-0.370123	0.076448	9.61824	10.40529	-0.556503
185.699997	-0.128148	-2.606769	1.677511	-0.373441	0.076377	9.21294	9.40209	0.109227
185.800003	-0.023462	-2.617955	1.664206	-0.37551	0.076228	8.22307	8.5903	0.780312
185.899994	0.069479	-2.659129	1.651101	-0.374723	0.075946	7.47823	7.9422	1.029728
186.0	0.101725	-2.732476	1.639899	-0.371077	0.075532	7.03229	7.42556	0.684618
186.100006	0.045272	-2.781592	1.631813	-0.364397	0.075266	6.44316	7.10526	-0.284894
186.199997	0.012335	-2.804015	1.627002	-0.354884	0.074993	6.46979	6.99842	-1.499729
186.300003	-0.084752	-2.764343	1.625185	-0.343727	0.074842	6.46576	7.19507	-2.728061
186.399994	-0.081593	-2.747241	1.626559	-0.331924	0.075201	7.74358	7.67317	-3.581514
186.5	-0.07322	-2.745999	1.631021	-0.32141	0.076028	7.80025	8.8877	-3.916717
186.600006	-0.043756	-2.756508	1.637054	-0.313833	0.077075	7.72265	8.19217	-3.693664
186.699997	0.027881	-2.795676	1.642371	-0.311154	0.078129	8.6317	8.63998	-2.770086
186.800003	0.049081	-2.825043	1.644495	-0.315335	0.078919	8.17227	9.37094	-1.11962
186.899994	-0.000458	-2.838308	1.642536	-0.325564	0.079321	7.90691	8.60647	0.87345
187.0	-0.084629	-2.828063	1.637775	-0.340154	0.079422	7.54628	8.13929	2.54426
187.100006	-0.181694	-2.809677	1.632673	-0.355263	0.079385	7.18581	8.02067	3.348265
187.199997	-0.190841	-2.793732	1.628874	-0.367791	0.079204	7.004	7.58271	2.978243
187.300003	-0.122063	-2.768364	1.626909	-0.375849	0.079629	6.91073	7.2774	1.591237
187.399994	0.00331	-2.768911	1.624818	-0.379719	0.079983	6.91686	7.34206	-0.298435
187.5	0.155343	-2.825429	1.621126	-0.379226	0.080849	7.31227	7.52662	-1.805507
187.600006	0.301362	-2.8947	1.614954	-0.37471	0.081528	7.07179	7.86673	-2.47392
187.699997	0.257272	-2.918031	1.607566	-0.368157	0.082106	7.00497	7.73559	-2.428411
187.800003	0.146103	-2.879541	1.6012	-0.361135	0.08238	7.43794	7.95269	-2.010398
187.899994	-0.054067	-2.839051	1.597305	-0.354927	0.082737	7.08641	7.78836	-1.593469
188.0	-0.286109	-2.786493	1.595784	-0.35108	0.083109	6.97291	7.54343	-1.210853
188.100006	-0.375134	-2.732589	1.595852	-0.34919	0.083638	6.55307	7.1833	-0.936814
188.199997	-0.357322	-2.694939	1.595825	-0.349021	0.084308	6.359	6.92112	-0.703839
188.300003	-0.198411	-2.668698	1.593876	-0.350974	0.085054	6.31198	6.88248	-0.429411
188.399994	0.021636	-2.665339	1.589127	-0.35329	0.085933	7.12705	7.44301	-0.087713
188.5	0.159049	-2.66531	1.582049	-0.355456	0.086589	7.35308	7.9741	0.182537
188.600006	0.11731	-2.674946	1.574787	-0.355641	0.086811	6.8856	7.65465	0.19454
188.699997	-0.003195	-2.629992	1.570909	-0.352326	0.086455	7.65618	8.12408	-0.258526
188.800003	-0.165147	-2.581588	1.572843	-0.34499	0.086288	7.92417	8.58195	-1.173238
188.899994	-0.296378	-2.572501	1.580721	-0.335636	0.086219	7.61502	8.27203	-2.281973
189.0	-0.254743	-2.628597	1.592651	-0.325647	0.086793	7.47604	7.82508	-3.316519
189.100006	-0.088649	-2.696224	1.605098	-0.319017	0.087308	7.0625	7.49664	-3.742315
189.199997	0.066165	-2.724621	1.614566	-0.31788	0.088134	6.63067	7.17088	-3.128125
189.300003	0.23609	-2.738445	1.618434	-0.324004	0.088514	6.43721	6.94285	-1.254306
189.399994	0.193069	-2.745956	1.616556	-0.337448	0.088515	6.17562	6.78206	1.415347
189.5	0.020137	-2.739257	1.608211	-0.354417	0.08839	6.00563	6.56089	3.62715
189.600006	-0.088754	-2.689036	1.599338	-0.370001	0.087845	5.91788	6.52513	4.565026
189.699997	-0.262987	-2.655905	1.595878	-0.380786	0.087967	6.05993	6.52385	3.696593
189.800003	-0.252733	-2.684545	1.599448	-0.385043	0.088174	6.17763	6.6187	1.507539
189.899994	-0.217592	-2.771878	1.606132	-0.384586	0.088647	6.19296	6.71408	-1.298028
190.0	-0.099567	-2.91077	1.610206	-0.381787	0.089057	6.43738	6.7826	-3.371878
190.100006	0.020737	-3.040312	1.608143	-0.377944	0.089108	6.43406	6.87809	-3.79454
190.199997	0.035787	-3.083483	1.599583	-0.375799	0.088619	6.48126	6.98985	-2.533601
190.300003	-0.047057	-3.075583	1.588391	-0.374282	0.087414	6.44448	6.98728	-0.948855
190.399994	-0.170164	-3.053867	1.580112	-0.371402	0.08651	6.41111	6.99884	0.102425
190.5	-0.263191	-3.100556	1.580243	-0.365344	0.085696	6.47557	7.08963	0.085522
190.600006	-0.242399	-3.183369	1.590735	-0.354993	0.085566	6.36382	6.94285	-1.128062
190.699997	-0.164088	-3.308624	1.608521	-0.341874	0.086088	6.36759	6.8844	-2.850345
190.800003	-0.024438	-3.353025	1.626531	-0.32871	0.086916	6.57243	7.02732	-4.12671
190.899994	0.075153	-3.297398	1.640571	-0.317886	0.087272	6.90373	7.39965	-4.233219
191.0	0.125988	-3.260149	1.649139	-0.312525	0.087316	7.1422	7.66461	-2.890696
191.100006	-0.025087	-3.189102	1.6527	-0.313714	0.086651	7.31113	7.68281	-0.635727
191.199997	-0.19081	-3.128279	1.653265	-0.32106	0.085995	7.55424	7.81887	1.748881
191.300003	-0.409009	-3.097345	1.653544	-0.332544	0.085137	7.54663	7.79018	3.397403
191.399994	-0.464239	-3.094129	1.656132	-0.345082	0.084378	7.29572	7.49846	3.709305
191.5	-0.410463	-3.091529	1.66181	-0.356055	0.083826	6.71658	7.19871	2.573099
191.600006	-0.261421	-3.047631	1.670173	-0.364824	0.083224	5.99188	6.78666	0.396738
191.699997	-0.085965	-2.995118	1.678513	-0.370323	0.082543	5.10106	5.69846	-1.972621
191.800003	0.095182	-2.988605	1.684295	-0.371413	0.082091	4.63252	4.96076	-3.482419
191.899994	0.196823	-2.937169	1.68727	-0.36889	0.08177	4.76599	5.08109	-3.717703
192.0	0.159866	-2.874984	1.687846	-0.363769	0.081313	4.69111	5.00358	-2.987932
192.100006	0.036493	-2.809745	1.687226	-0.359317	0.080848	5.8219	6.17849	-1.717363
192.199997	-0.125182	-2.727569	1.686411	-0.356782	0.080199	7.11741	7.63292	-0.325882
192.300003	-0.260682	-2.621251	1.684776	-0.356428	0.079854	5.92095	6.8191	0.878737
192.399994	-0.300465	-2.511214	1.683372	-0.358427	0.079534	6.43563	6.46026	1.550881
192.5	-0.239771	-2.357962	1.682186	-0.36198	0.079255	7.11505	7.52137	1.533941
192.600006	-0.142733	-2.252156	1.680634	-0.36573	0.078975	6.751	7.51484	0.926516
192.699997	-0.05454	-2.156934	1.678339	-0.368741	0.078468	7.3297	7.79682	-0.104008
192.800003	0.001971	-2.119048	1.67512	-0.369095	0.077818	8.11193	8.78418	-1.090567
192.899994	0.0152	-2.010092	1.67119	-0.366849	0.0771	8.42099	8.8543	-1.801829
193.0	-0.003784	-1.901485	1.668948	-0.360814	0.075984	9.47287	9.72989	-2.221637
193.100006	-0.049701	-1.799194	1.670391	-0.351434	0.075111	10.40809	10.03157	-2.602532
193.199997	-0.042431	-1.750185	1.677088	-0.340043	0.074284	11.61595	10.61586	-3.115227
193.300003	-0.018562	-1.757179	1.687871	-0.328254	0.07383	11.64021	10.36429	-3.444975
193.399994	0.074603	-1.761114	1.699532	-0.318644	0.073814	8.02357	7.77188	-3.446413
193.5	0.167249	-1.731853	1.70966	-0.31371	0.074086	4.72903	5.24531	-2.82168
193.600006	0.200262	-1.736291	1.71742	-0.314461	0.073516	3.40716	4.06772	-1.493281
193.699997	0.10554	-1.685117	1.720873	-0.321164	0.073279	3.25127	3.66466	0.267568
193.800003	-0.033429	-1.628301	1.721298	-0.331931	0.073485	3.17631	4.50503	1.846574
193.899994	-0.241762	-1.589535	1.720984	-0.344854	0.073395	5.17462	4.99726	2.795398
194.0	-0.29797	-1.586697	1.721679	-0.357199	0.073124	9.69724	9.89464	2.793696
194.100006	-0.234189	-1.574806	1.722348	-0.36736	0.073373	11.05502	12.72664	1.927538
194.199997	-0.1625	-1.608953	1.722852	-0.375138	0.073245	9.17353	7.83697	0.53486
194.300003	-0.023095	-1.687852	1.720328	-0.379601	0.073329	13.03267	11.98915	-0.804736
194.399994	-0.002154	-1.762995	1.713516	-0.380596	0.073185	19.04286	18.83137	-1.616227
194.5	0.027838	-1.848982	1.705732	-0.377958	0.072485	21.89583	20.738	-1.846741
194.600006	0.00674	-1.881909	1.699775	-0.37191	0.071619	22.57201	21.31373	-1.928111
194.699997	-0.089725	-1.917102	1.697526	-0.363713	0.071168	12.49644	11.91914	-2.101012
194.800003	-0.139882	-1.926958	1.70035	-0.355666	0.070532	7.40388	7.17955	-2.449761
194.899994	-0.197319	-1.953229	1.70558	-0.348188	0.070407	5.67626	6.14209	-2.68831
195.0	-0.126711	-1.96589	1.710567	-0.343613	0.070442	4.89569	5.45513	-2.553547
195.100006	-0.054947	-1.980084	1.713104	-0.342802	0.07018	4.51316	5.4516	-1.7716
195.199997	0.011394	-1.970477	1.710754	-0.346145	0.069922	4.8251	5.91439	-0.413374
195.300003	0.006674	-1.995876	1.70412	-0.352157	0.069619	5.80035	7.35266	1.167809
195.399994	-0.039639	-2.060407	1.694816	-0.35926	0.068906	9.21889	9.22856	2.213682
195.5	-0.082035	-2.104897	1.687928	-0.363675	0.068403	11.31267	12.7852	2.190069
195.600006	-0.086441	-2.126276	1.686688	-0.36369	0.067803	14.42942	14.63155	0.912062
195.699997	-0.052554	-2.222287	1.692084	-0.358679	0.067775	17.60328	18.31687	-1.22728
195.800003	0.041184	-2.366726	1.70263	-0.35042	0.068152	22.76835	23.08536	-3.318485
195.899994	0.129716	-2.531764	1.713825	-0.340537	0.06866	30.5658	29.10006	-4.551568
196.0	0.148663	-2.605204	1.723991	-0.330764	0.069577	35.13465	34.61054	-4.684078
196.100006	0.098645	-2.637426	1.731053	-0.324992	0.069931	30.04787	31.5229	-3.675882
196.199997	0.014762	-2.677955	1.734318	-0.324602	0.070003	18.72574	20.53502	-1.642098
196.300003	-0.097215	-2.732527	1.734595	-0.329914	0.06999	10.01453	11.54156	0.801522
196.399994	-0.2162	-2.826687	1.732667	-0.339609	0.069872	7.14964	8.24281	2.822555
196.5	-0.256837	-2.911446	1.730099	-0.350616	0.069822	6.3781	7.22505	3.801554
196.600006	-0.235906	-2.996475	1.729148	-0.359717	0.069736	6.6586	7.10429	3.356369
196.699997	-0.115702	-3.041102	1.730651	-0.364956	0.069823	6.80415	7.5977	1.644531
196.800003	-0.042477	-3.050252	1.735045	-0.365923	0.069993	10.30256	10.114	-0.932656
196.899994	0.033416	-3.058866	1.741072	-0.362783	0.07027	13.82471	13.80595	-3.38406
197.0	0.110596	-3.097651	1.748015	-0.355824	0.071102	14.73042	14.77896	-4.739336
197.100006	0.074391	-3.144301	1.755301	-0.348314	0.071684	14.044	13.75842	-4.909115
197.199997	0.023882	-3.110137	1.761427	-0.343343	0.072292	12.52499	12.32059	-3.951508
197.300003	-0.036708	-3.090703	1.764968	-0.344308	0.072618	11.97991	12.27273	-1.963458
197.399994	-0.095556	-3.050484	1.763903	-0.352161	0.072771	11.07035	12.01441	0.844344
197.5	-0.19025	-3.008924	1.757139	-0.366312	0.072779	12.58358	12.93807	3.582242
197.600006	-0.15531	-2.963769	1.744706	-0.382195	0.072706	13.90125	13.79536	5.651429
197.699997	-0.137463	-2.923791	1.729828	-0.396485	0.072606	15.61827	15.00078	5.999601
197.800003	-0.127734	-2.87926	1.716036	-0.403689	0.072403	19.03042	17.93019	4.392288
197.899994	-0.107983	-2.817423	1.707681	-0.400649	0.07196	23.40775	22.17016	0.970564
198.0	-0.130472	-2.805345	1.707597	-0.387626	0.071518	24.35024	24.08246	-3.272703
198.100006	-0.105499	-3.0448	1.717476	-0.365727	0.071114	17.85935	18.10469	-6.829507
198.199997	-0.009598	-2.929329	1.73409	-0.337851	0.072256	9.35805	10.04495	-9.234066
198.300003	0.123864	-2.939511	1.756904	-0.309017	0.073182	5.42299	6.29754	-9.68214
198.399994	0.061351	-2.801927	1.782432	-0.286028	0.073648	4.10943	4.94406	-8.498232
198.5	-0.053089	-2.623736	1.806309	-0.274875	0.07419	4.53505	4.64591	-5.720703
198.600006	-0.069577	-2.433565	1.826594	-0.277035	0.074862	4.4219	5.47536	-1.758337
198.699997	-0.121824	-2.253792	1.841787	-0.291521	0.075582	7.1739	6.40352	2.467282
198.800003	-0.153981	-2.06058	1.850132	-0.315179	0.075965	11.75283	14.17711	6.0406
198.899994	-0.140747	-1.801378	1.856323	-0.342226	0.076364	9.95751	12.86356	7.95849
199.0	-0.122321	-1.609839	1.862876	-0.367934	0.076806	18.51381	19.08327	7.956095
199.100006	-0.044246	-1.424145	1.87004	-0.388995	0.077181	20.06198	23.24113	6.174017
199.199997	-0.077222	-1.294672	1.875511	-0.403983	0.077496	23.79352	25.5492	2.922248
199.300003	-0.045034	-1.210541	1.876005	-0.411071	0.077508	20.38785	19.67699	-0.587883
199.399994	-0.146206	-1.230983	1.870685	-0.410746	0.077403	9.57156	8.9925	-3.392028
199.5	-0.236085	-1.362024	1.859828	-0.405063	0.077045	8.76026	8.48657	-4.593803
199.600006	-0.212473	-1.496181	1.846652	-0.395241	0.077047	8.55778	8.29933	-4.322263
199.699997	-0.202401	-1.520783	1.835824	-0.3812	0.077285	9.63445	9.52124	-3.670007
199.800003	-0.169508	-1.528501	1.832525	-0.364132	0.077567	10.15973	9.92954	-3.343827
199.899994	-0.142467	-1.552108	1.838121	-0.345612	0.077905	14.78472	14.28812	-3.588112
[truncated: 1,498 more rows]
