# Supplementary material for: Accurate time-series forecasting of floating platform motion via a reinforced fusion CNN–BiLSTM–attention model
Source: PLoS One. 2026 Feb 2;21(2):e0342081. doi: 10.1371/journal.pone.0342081 (PMC12863529; doi:10.1371/journal.pone.0342081)
Supplement: S1 Data — (ZIP) [file pone.0342081.s001.zip › S1 Dateset/Data for measured proportional model/data for dual-stage EWMA control limit/04_2.csv]

Time	Pitch	Yaw	Sway	Heave	Surge	Cable1	Cable2	Roll
0.1	-0.129637	-2.047846	1.404472	-0.350471	0.07913	5.76541	6.26285	-0.606786
0.2	-0.091709	-2.162954	1.404353	-0.351154	0.078866	5.75762	6.25632	-0.570794
0.3	-0.081203	-2.266494	1.404259	-0.351684	0.078684	5.79203	6.25429	-0.505749
0.4	-0.033733	-2.343521	1.404057	-0.352041	0.07828	5.75201	6.28062	-0.515809
0.5	0.039791	-2.421685	1.403754	-0.351823	0.077974	5.80771	6.37247	-0.53173
0.6	0.096811	-2.468183	1.404045	-0.351322	0.077887	5.88285	6.46143	-0.577694
0.7	0.154667	-2.530149	1.404806	-0.350553	0.077956	6.11545	6.86674	-0.656108
0.8	0.161361	-2.641341	1.405724	-0.349844	0.078081	6.01211	6.70188	-0.730154
0.9	0.094486	-2.763617	1.406958	-0.349117	0.07824	5.79563	6.22378	-0.761247
1.0	0.014033	-2.841109	1.408326	-0.348853	0.078292	5.82952	6.21253	-0.783493
1.1	-0.095156	-2.902889	1.409617	-0.349053	0.078232	5.79554	6.24069	-0.786281
1.2	-0.138587	-2.937387	1.410696	-0.34933	0.077955	5.8557	6.22913	-0.743136
1.3	-0.145839	-2.940633	1.411625	-0.349525	0.0779	5.88802	6.25728	-0.709561
1.4	-0.102647	-2.921692	1.41262	-0.349629	0.077974	5.85544	6.29293	-0.644046
1.5	-0.022761	-2.92094	1.414062	-0.349451	0.078353	5.83617	6.19669	-0.600921
1.6	0.056208	-2.921951	1.415344	-0.349651	0.078294	5.85824	6.27987	-0.595425
1.7	0.091966	-2.987887	1.41706	-0.349607	0.07818	5.8557	6.36487	-0.585818
1.8	0.060159	-2.992621	1.418804	-0.349835	0.077862	5.80027	6.33104	-0.624551
1.9	0.002779	-3.007313	1.420454	-0.349908	0.07754	5.81472	6.26092	-0.664596
2.0	-0.086	-2.976008	1.421966	-0.349927	0.076997	5.83433	6.20247	-0.700836
2.1	-0.146163	-2.900768	1.423434	-0.34991	0.076461	5.88793	6.22966	-0.706188
2.2	-0.119921	-2.826411	1.424849	-0.350122	0.075931	5.95011	6.30107	-0.705786
2.3	-0.048829	-2.745165	1.426373	-0.350301	0.075806	5.98523	6.38693	-0.704837
2.4	0.06472	-2.69117	1.427996	-0.350481	0.075619	5.94065	6.28544	-0.682962
2.5	0.147687	-2.669433	1.429844	-0.350649	0.075606	5.85929	6.22945	-0.664474
2.6	0.20774	-2.641228	1.431734	-0.350425	0.075603	5.83302	6.26349	-0.697248
2.7	0.166104	-2.572065	1.433547	-0.350301	0.07532	5.84143	6.26381	-0.695163
2.8	0.04251	-2.477875	1.435146	-0.350131	0.07484	5.87182	6.3425	-0.688357
2.9	-0.044958	-2.4146	1.436531	-0.350009	0.074612	5.88206	6.22977	-0.652977
3.0	-0.120996	-2.337775	1.437937	-0.349843	0.074504	5.91368	6.22078	-0.603799
3.1	-0.124417	-2.260884	1.439081	-0.349926	0.07431	5.92138	6.17453	-0.540266
3.2	-0.076263	-2.206002	1.440187	-0.350102	0.074359	5.95913	6.28126	-0.518413
3.3	-0.006705	-2.163563	1.441321	-0.350301	0.074403	5.95904	6.35481	-0.536688
3.4	0.066811	-2.096856	1.442528	-0.350534	0.074492	5.88469	6.29871	-0.545722
3.5	0.077652	-2.041376	1.443514	-0.350855	0.074373	5.8571	6.33468	-0.587645
3.6	0.066949	-2.015491	1.444407	-0.351114	0.073997	6.02332	6.6628	-0.632787
3.7	0.004906	-1.974106	1.445287	-0.351293	0.073587	5.91464	6.43853	-0.670636
3.8	-0.04373	-1.924112	1.446128	-0.351404	0.073288	5.87926	6.25707	-0.714995
3.9	-0.08942	-1.932685	1.447163	-0.351113	0.073137	5.86998	6.17871	-0.738006
4.0	-0.080719	-1.924837	1.448315	-0.350743	0.073228	5.94468	6.31734	-0.770436
4.1	-0.048247	-1.89766	1.449436	-0.350163	0.073237	6.02227	6.46133	-0.775844
4.2	-0.01004	-1.854111	1.45039	-0.350005	0.073269	5.87628	6.24251	-0.769945
4.3	-0.031521	-1.824412	1.451354	-0.349762	0.073299	5.82015	6.29572	-0.685013
4.4	-0.035288	-1.787199	1.452007	-0.349754	0.072986	5.89914	6.47064	-0.635836
4.5	-0.086643	-1.791545	1.452772	-0.349664	0.072569	5.89135	6.44623	-0.622162
4.6	-0.082755	-1.83466	1.453603	-0.349793	0.071951	5.84975	6.36766	-0.609336
4.7	-0.048671	-1.851279	1.454594	-0.349846	0.071709	5.88968	6.28737	-0.614826
4.8	0.031592	-1.894745	1.455306	-0.350241	0.071473	5.99022	6.41016	-0.585262
4.9	0.122355	-1.947088	1.455867	-0.350448	0.071615	5.98952	6.46786	-0.568414
5.0	0.175897	-1.977175	1.456162	-0.351085	0.071763	6.03751	6.70134	-0.545978
5.1	0.202984	-2.027422	1.456347	-0.351293	0.071999	5.91359	6.45351	-0.545611
5.2	0.155249	-2.074911	1.456157	-0.351756	0.072074	5.82312	6.37076	-0.557562
5.3	0.060581	-2.133111	1.455998	-0.351941	0.07224	5.85474	6.38168	-0.58736
5.4	-0.036699	-2.185978	1.455986	-0.351963	0.072207	5.8642	6.29036	-0.64772
5.5	-0.116614	-2.212447	1.456216	-0.351644	0.072194	5.91876	6.3486	-0.710587
5.6	-0.148776	-2.244557	1.456748	-0.351135	0.072126	5.92427	6.3258	-0.794079
5.7	-0.122983	-2.287532	1.457364	-0.350768	0.072118	5.96202	6.43724	-0.846177
5.8	-0.04655	-2.319793	1.457788	-0.350479	0.072042	5.92454	6.41497	-0.852333
5.9	0.063108	-2.360665	1.457911	-0.350011	0.072083	5.85719	6.35984	-0.830508
6.0	0.129771	-2.392815	1.457826	-0.349968	0.071852	5.84055	6.40898	-0.779761
6.1	0.154323	-2.416346	1.457706	-0.350056	0.07176	5.83442	6.40684	-0.670848
6.2	0.095331	-2.422452	1.457296	-0.350252	0.071523	5.88268	6.37943	-0.580095
6.3	0.028896	-2.440606	1.456939	-0.350682	0.071409	5.90264	6.35427	-0.499689
6.4	-0.07509	-2.426682	1.456539	-0.350937	0.071007	5.93347	6.39442	-0.468977
6.5	-0.167753	-2.425754	1.456116	-0.351105	0.070699	5.94161	6.32676	-0.475235
6.6	-0.17494	-2.424867	1.45569	-0.351076	0.07028	5.96009	6.3015	-0.497314
6.7	-0.122737	-2.412863	1.455304	-0.350809	0.070116	5.99215	6.39495	-0.563418
6.8	-0.023493	-2.427208	1.454725	-0.350487	0.070186	5.91377	6.26242	-0.625145
6.9	0.112163	-2.437173	1.45439	-0.350065	0.070401	5.97148	6.53562	-0.718969
7.0	0.179105	-2.465652	1.454067	-0.34986	0.070679	6.02858	6.87969	-0.791328
7.1	0.142132	-2.469661	1.453715	-0.350001	0.070607	5.88171	6.54183	-0.832884
7.2	0.04229	-2.476466	1.453509	-0.350337	0.070426	5.87374	6.4563	-0.810017
7.3	-0.083727	-2.476157	1.453401	-0.350502	0.070145	5.8987	6.33136	-0.781934
7.4	-0.144783	-2.478736	1.453243	-0.350721	0.069965	5.97008	6.38757	-0.766729
7.5	-0.151609	-2.50231	1.453281	-0.35081	0.07006	6.04303	6.40812	-0.74293
7.6	-0.092476	-2.540861	1.453401	-0.351127	0.070502	5.9918	6.28362	-0.73883
7.7	0.03823	-2.590054	1.45361	-0.35134	0.071214	5.94731	6.29518	-0.678555
7.8	0.117192	-2.65197	1.453523	-0.351708	0.071875	5.87909	6.32066	-0.627714
7.9	0.146801	-2.701679	1.45376	-0.351678	0.072574	5.83521	6.4078	-0.578958
8.0	0.087847	-2.728922	1.453986	-0.35211	0.072447	5.80228	6.4002	-0.562695
8.1	-0.0092	-2.73865	1.454423	-0.35199	0.072396	5.81629	6.34935	-0.532758
8.2	-0.114949	-2.76835	1.454521	-0.35199	0.072002	5.84975	6.28319	-0.563633
8.3	-0.150449	-2.779652	1.454744	-0.351487	0.072029	5.93303	6.3364	-0.572939
8.4	-0.118252	-2.76157	1.454704	-0.351174	0.072209	5.96456	6.24979	-0.600926
8.5	-0.036205	-2.770224	1.454566	-0.350766	0.072518	5.97778	6.28769	-0.6022
8.6	0.071896	-2.787982	1.454432	-0.350832	0.072689	5.93408	6.24936	-0.630242
8.7	0.13238	-2.774423	1.454324	-0.350806	0.072744	5.89835	6.3517	-0.638658
8.8	0.145121	-2.766963	1.45421	-0.350911	0.072722	5.92506	6.63037	-0.671852
8.9	0.118375	-2.761739	1.454047	-0.35109	0.072579	5.8423	6.38147	-0.697241
9.0	0.020712	-2.735924	1.453792	-0.351208	0.072402	5.90037	6.41369	-0.667796
9.1	-0.072954	-2.693805	1.453292	-0.351152	0.072309	5.97165	6.41508	-0.657535
9.2	-0.139993	-2.648574	1.452653	-0.350985	0.072301	5.98102	6.29272	-0.659456
9.3	-0.15142	-2.602289	1.452162	-0.350825	0.072313	5.98076	6.30278	-0.636985
9.4	-0.106055	-2.523057	1.451686	-0.350507	0.072536	5.95361	6.20922	-0.625536
9.5	0.005282	-2.464749	1.451148	-0.350454	0.072669	5.9382	6.41733	-0.598929
9.6	0.11688	-2.414088	1.450889	-0.350366	0.072937	5.88329	6.40812	-0.601373
9.7	0.16538	-2.347077	1.450562	-0.350754	0.073132	5.86104	6.31895	-0.608229
9.8	0.151559	-2.276281	1.450075	-0.350988	0.073263	5.90229	6.36905	-0.62594
9.9	0.045406	-2.186484	1.44954	-0.35178	0.073196	5.91622	6.3729	-0.636409
10.0	-0.087558	-2.117159	1.448864	-0.352502	0.073038	5.89932	6.33832	-0.652602
10.1	-0.154666	-2.063745	1.448106	-0.353118	0.072853	5.93505	6.31049	-0.629098
10.2	-0.15907	-2.006347	1.447419	-0.353512	0.072725	6.04005	6.50265	-0.630489
10.3	-0.089817	-1.967034	1.44659	-0.353541	0.072767	5.95335	6.2834	-0.649341
10.4	0.025245	-1.907756	1.446113	-0.353036	0.07289	5.93181	6.28458	-0.689223
10.5	0.141059	-1.821013	1.446044	-0.35245	0.073079	5.90221	6.33297	-0.737317
10.6	0.189242	-1.752309	1.44608	-0.35167	0.073061	5.80342	6.28094	-0.780032
10.7	0.189677	-1.745433	1.446245	-0.350833	0.073048	5.80018	6.35363	-0.784586
10.8	0.099049	-1.702799	1.446082	-0.350374	0.072824	5.84826	6.41658	-0.744151
10.9	-0.052249	-1.657575	1.445869	-0.349815	0.072623	5.88889	6.382	-0.678513
11.0	-0.167106	-1.622912	1.445558	-0.349791	0.072277	5.91841	6.33747	-0.573227
11.1	-0.21562	-1.556642	1.445137	-0.350155	0.071994	5.97735	6.3319	-0.483723
11.2	-0.223429	-1.472044	1.444392	-0.350791	0.071676	6.03558	6.49376	-0.434994
11.3	-0.115865	-1.45789	1.443529	-0.351292	0.07155	5.96798	6.44056	-0.408596
11.4	0.017283	-1.46091	1.442669	-0.352112	0.071496	5.8698	6.335	-0.395668
11.5	0.16628	-1.459295	1.442044	-0.35237	0.071491	5.84589	6.42247	-0.463003
11.6	0.216583	-1.454621	1.441422	-0.352791	0.071601	5.79527	6.38232	-0.535011
11.7	0.193508	-1.429006	1.440859	-0.352639	0.071964	5.78512	6.44655	-0.629654
11.8	0.070963	-1.379887	1.440457	-0.352436	0.072122	5.83039	6.30449	-0.713265
11.9	-0.039172	-1.329421	1.440086	-0.352223	0.072134	5.89616	6.36241	-0.768802
12.0	-0.178032	-1.297742	1.439267	-0.352377	0.071929	5.85719	6.39442	-0.779535
12.1	-0.251263	-1.295603	1.438388	-0.352354	0.071885	5.8529	6.30439	-0.707793
12.2	-0.212026	-1.282378	1.437643	-0.35268	0.071978	5.89835	6.33136	-0.640352
12.3	-0.069058	-1.292343	1.437047	-0.352236	0.07248	5.81594	6.27762	-0.625727
12.4	0.09376	-1.3346	1.436525	-0.352355	0.072987	5.83976	6.33629	-0.60673
12.5	0.190163	-1.356421	1.436089	-0.352467	0.073653	5.80307	6.30985	-0.585826
12.6	0.21497	-1.363132	1.435696	-0.3526	0.074104	5.81104	6.40545	-0.586896
12.7	0.116289	-1.435554	1.435576	-0.352605	0.074419	5.82654	6.48723	-0.571103
12.8	-0.046648	-1.536797	1.435639	-0.352552	0.074431	5.81962	6.44591	-0.582764
12.9	-0.198765	-1.609921	1.435885	-0.352118	0.074315	5.91271	6.49334	-0.627905
13.0	-0.262184	-1.671767	1.436268	-0.351834	0.074243	5.92033	6.40405	-0.672181
13.1	-0.196605	-1.775092	1.436644	-0.351479	0.074415	5.92016	6.26017	-0.686497
13.2	-0.074701	-1.863508	1.436891	-0.351171	0.074988	5.90974	6.25771	-0.710839
13.3	0.101251	-1.986981	1.437247	-0.351144	0.075622	5.80955	6.21307	-0.663617
13.4	0.225374	-2.068601	1.437407	-0.351418	0.076326	5.78371	6.38521	-0.676445
13.5	0.244929	-2.173867	1.437808	-0.351458	0.076711	5.70507	6.36188	-0.634261
13.6	0.152007	-2.280125	1.43858	-0.351659	0.076956	5.75972	6.41508	-0.629708
13.7	0.004579	-2.358658	1.439261	-0.351978	0.076965	5.83792	6.49205	-0.628482
13.8	-0.157642	-2.453345	1.43982	-0.352248	0.076868	5.85561	6.33993	-0.645675
13.9	-0.195801	-2.565856	1.440444	-0.352787	0.077119	5.92033	6.23737	-0.638337
14.0	-0.116421	-2.658529	1.440951	-0.353092	0.077684	5.98549	6.24925	-0.614651
14.1	-0.010971	-2.778669	1.441394	-0.353296	0.078706	5.94109	6.33533	-0.589356
14.2	0.132305	-2.898137	1.441922	-0.352754	0.079959	5.85544	6.29293	-0.570539
14.3	0.189584	-2.995237	1.442665	-0.352459	0.080743	5.79379	6.27773	-0.596147
14.4	0.155451	-3.05205	1.443862	-0.351406	0.081552	5.77513	6.38147	-0.667378
14.5	0.025564	-3.083942	1.444948	-0.350594	0.081856	5.79046	6.35352	-0.778947
14.6	-0.147557	-3.094338	1.446449	-0.349787	0.082177	5.87234	6.32023	-0.834896
14.7	-0.268812	-3.162913	1.447908	-0.349731	0.082191	5.94135	6.19594	-0.84016
14.8	-0.270375	-3.248199	1.449334	-0.349784	0.082481	5.9685	6.11854	-0.803536
14.9	-0.20982	-3.316967	1.450453	-0.350583	0.082686	6.02394	6.19562	-0.774357
15.0	-0.053025	-3.403761	1.451606	-0.350957	0.08301	5.97752	6.17646	-0.734145
15.1	0.111196	-3.456565	1.452828	-0.351809	0.083186	5.93198	6.29283	-0.705916
15.2	0.202532	-3.447438	1.454019	-0.352162	0.083397	5.9403	6.45769	-0.645605
15.3	0.217858	-3.443195	1.454993	-0.352469	0.083638	6.0157	6.69128	-0.608296
15.4	0.208615	-3.441685	1.456154	-0.352406	0.084091	6.00721	6.56528	-0.567988
15.5	0.144696	-3.440813	1.457346	-0.352104	0.08453	5.96552	6.29957	-0.605386
15.6	-0.000495	-3.448203	1.458888	-0.351333	0.085012	6.11475	6.46283	-0.63249
15.7	-0.116356	-3.45988	1.460595	-0.350823	0.085387	6.19016	6.46111	-0.70435
15.8	-0.202667	-3.447545	1.462383	-0.350038	0.085539	6.10608	6.29368	-0.750042
15.9	-0.241334	-3.358678	1.463989	-0.349751	0.08584	6.0883	6.33586	-0.787358
16.0	-0.198731	-3.268228	1.464918	-0.350373	0.086117	5.99591	6.28608	-0.756145
16.1	-0.087322	-3.1907	1.465657	-0.351083	0.086401	5.98978	6.32633	-0.680078
16.200001	0.032114	-3.161317	1.466353	-0.351838	0.086818	5.99145	6.27666	-0.579462
16.299999	0.146875	-3.099752	1.466891	-0.352526	0.087224	6.06816	6.51507	-0.535929
16.4	0.201072	-3.047457	1.467486	-0.352978	0.087542	6.13446	6.55329	-0.53977
16.5	0.138668	-2.999558	1.468047	-0.352756	0.08794	6.08944	6.30439	-0.555669
16.6	0.036084	-2.930536	1.468633	-0.352315	0.088121	6.04014	6.29422	-0.579177
16.700001	-0.060574	-2.818445	1.469082	-0.351826	0.088283	6.02367	6.21735	-0.623954
16.799999	-0.152158	-2.710837	1.469282	-0.351743	0.088378	6.05433	6.20718	-0.623002
16.9	-0.188748	-2.574583	1.469099	-0.351786	0.088433	6.07035	6.24187	-0.65838
17.0	-0.180594	-2.507898	1.469107	-0.352034	0.088709	6.08436	6.22485	-0.637215
17.1	-0.114594	-2.43885	1.469324	-0.352187	0.088879	6.0376	6.18566	-0.649016
17.200001	-0.046429	-2.348321	1.469391	-0.352524	0.088969	6.01535	6.25086	-0.702127
17.299999	0.049156	-2.25674	1.469515	-0.352612	0.088999	6.02201	6.33768	-0.742002
17.4	0.126166	-2.158334	1.469555	-0.352531	0.089048	6.03121	6.33383	-0.75266
17.5	0.115628	-2.041443	1.46963	-0.352549	0.088822	6.03926	6.3577	-0.765834
17.6	0.044175	-1.933015	1.469617	-0.35218	0.088736	6.05222	6.3774	-0.732103
17.700001	-0.026021	-1.851635	1.469497	-0.351725	0.088333	6.08244	6.32098	-0.700914
17.799999	-0.087053	-1.788924	1.469534	-0.351154	0.088086	6.03024	6.18492	-0.680392
17.9	-0.11361	-1.717065	1.469462	-0.350703	0.087973	6.08252	6.21307	-0.666696
18.0	-0.07862	-1.668267	1.469361	-0.350453	0.088012	6.0524	6.23245	-0.648584
18.1	-0.009629	-1.61055	1.469393	-0.350961	0.088081	6.04031	6.27741	-0.638876
18.200001	0.059788	-1.545751	1.469429	-0.351167	0.088064	6.03742	6.35706	-0.642533
18.299999	0.080204	-1.467328	1.469433	-0.351525	0.088008	6.015	6.40694	-0.615442
18.4	0.086953	-1.403076	1.469421	-0.351596	0.08782	6.00528	6.40309	-0.638222
18.5	0.055037	-1.375476	1.469297	-0.351478	0.087794	6.0115	6.37483	-0.642007
18.6	-0.011773	-1.355536	1.469051	-0.351077	0.087653	6.0348	6.38329	-0.64598
18.700001	-0.069019	-1.338801	1.468668	-0.350977	0.087559	6.0531	6.36584	-0.616947
18.799999	-0.140872	-1.322827	1.468282	-0.350809	0.087347	6.05292	6.28844	-0.590096
18.9	-0.167289	-1.27053	1.467723	-0.351188	0.087082	6.01211	6.31531	-0.597094
19.0	-0.157991	-1.255883	1.467301	-0.351206	0.086846	5.98567	6.33426	-0.615224
19.1	-0.085622	-1.232884	1.466831	-0.351313	0.086571	5.93531	6.33961	-0.622078
19.200001	0.016508	-1.219136	1.466485	-0.351456	0.086321	6.00379	6.58059	-0.629203
19.299999	0.110391	-1.232584	1.466221	-0.351441	0.086276	6.07105	6.60724	-0.653606
19.4	0.170973	-1.254356	1.465756	-0.351257	0.086281	5.97962	6.33736	-0.679714
19.5	0.184659	-1.272222	1.465329	-0.35118	0.086259	6.01562	6.47621	-0.656161
19.6	0.104386	-1.269452	1.464892	-0.351114	0.086066	5.9664	6.37643	-0.600053
19.700001	-0.015261	-1.278388	1.464235	-0.351407	0.085687	5.95396	6.38511	-0.534505
19.799999	-0.111287	-1.295479	1.462857	-0.351542	0.085331	6.17579	6.72447	-0.510261
19.9	-0.162508	-1.296454	1.461621	-0.351717	0.085021	6.08541	6.52042	-0.49249
20.0	-0.176009	-1.317474	1.460454	-0.352374	0.084819	6.18893	6.77885	-0.484659
20.1	-0.114478	-1.376494	1.459226	-0.352475	0.084693	6.17728	6.67297	-0.52921
20.200001	-0.006504	-1.443755	1.458061	-0.352503	0.084455	5.96614	6.35524	-0.562191
20.299999	0.097744	-1.501644	1.457176	-0.352692	0.084126	5.97165	6.50265	-0.590559
20.4	0.142345	-1.528068	1.4561	-0.35237	0.083876	6.10424	6.80925	-0.627085
20.5	0.135603	-1.556135	1.454723	-0.351849	0.0835	5.91587	6.4487	-0.662686
20.6	0.077222	-1.59668	1.453498	-0.351681	0.083136	5.88478	6.29796	-0.678227
20.700001	0.069047	-1.628733	1.45243	-0.350826	0.082871	5.96666	6.38693	-0.664872
20.799999	0.011079	-1.640726	1.451431	-0.350766	0.082673	6.00449	6.33854	-0.691733
20.9	-0.053618	-1.679316	1.450596	-0.350291	0.082471	5.98628	6.31102	-0.714797
21.0	-0.136026	-1.699563	1.449968	-0.350297	0.082044	6.00187	6.37986	-0.705351
21.1	-0.148697	-1.71135	1.449058	-0.350499	0.081371	5.96184	6.26874	-0.704826
21.200001	-0.125765	-1.755355	1.448271	-0.350598	0.080679	5.93846	6.33982	-0.660966
21.299999	-0.063852	-1.776484	1.447512	-0.350603	0.080194	5.9544	6.39239	-0.595239
21.4	0.03228	-1.758251	1.446794	-0.350856	0.079686	5.98365	6.42675	-0.566562
21.5	0.13315	-1.763496	1.44591	-0.351005	0.07931	5.93627	6.50393	-0.557015
21.6	0.181334	-1.799894	1.445258	-0.351215	0.078927	5.95922	6.56934	-0.532624
21.700001	0.1516	-1.823764	1.444923	-0.351613	0.078528	5.96465	6.4821	-0.50045
21.799999	0.077226	-1.818943	1.444526	-0.351605	0.078055	5.9868	6.58754	-0.529351
21.9	-0.052512	-1.843775	1.443751	-0.35206	0.077435	6.06124	6.65959	-0.540911
22.0	-0.135788	-1.853521	1.44315	-0.352329	0.076672	6.02858	6.44912	-0.57794
22.1	-0.208669	-1.826391	1.442497	-0.352857	0.075807	6.00826	6.33597	-0.595914
22.200001	-0.146533	-1.817101	1.442155	-0.352895	0.075335	6.0242	6.48713	-0.6168
22.299999	-0.054057	-1.82943	1.441912	-0.352921	0.074882	6.1144	6.68175	-0.623251
22.4	0.080654	-1.82665	1.441774	-0.35246	0.074546	5.95388	6.35759	-0.646904
22.5	0.187878	-1.829009	1.441495	-0.352113	0.074252	5.84537	6.40266	-0.67048
22.6	0.247794	-1.881444	1.441135	-0.351229	0.073927	5.85605	6.55115	-0.646985
22.700001	0.201907	-1.935053	1.440816	-0.351001	0.073461	5.90597	6.47235	-0.601544
22.799999	0.073107	-1.911141	1.44051	-0.350769	0.073012	5.88469	6.29368	-0.551593
22.9	-0.03428	-1.891225	1.440148	-0.35079	0.072442	5.87225	6.31295	-0.529845
23.0	-0.134027	-1.885585	1.439807	-0.350756	0.072021	5.92217	6.30128	-0.510594
23.1	-0.168267	-1.84328	1.439545	-0.350699	0.071691	5.94582	6.30974	-0.543078
23.200001	-0.150824	-1.81856	1.439423	-0.350537	0.07143	6.00047	6.44902	-0.56648
23.299999	-0.054956	-1.85212	1.439409	-0.350284	0.071158	5.9368	6.49666	-0.622426
23.4	0.032359	-1.894464	1.43971	-0.349904	0.070661	5.86963	6.43585	-0.639137
23.5	0.073567	-1.888112	1.439785	-0.349749	0.069891	5.84476	6.41347	-0.655347
23.6	0.082135	-1.900536	1.440169	-0.349942	0.069	5.78301	6.46486	-0.67273
23.700001	0.023591	-1.884759	1.440721	-0.350287	0.067931	5.78354	6.36091	-0.668171
23.799999	-0.029294	-1.824867	1.441157	-0.351072	0.066937	5.83994	6.29679	-0.691257
23.9	-0.027368	-1.785466	1.441524	-0.351819	0.066175	5.87681	6.24829	-0.691574
24.0	-0.025376	-1.799956	1.441883	-0.352626	0.065492	5.90019	6.32462	-0.636951
24.1	0.025446	-1.812576	1.442272	-0.352799	0.065118	5.94599	6.32301	-0.622328
24.200001	0.074135	-1.843379	1.443008	-0.352554	0.064714	5.95738	6.49409	-0.613688
24.299999	0.129683	-1.850969	1.443947	-0.351817	0.064398	5.84257	6.49205	-0.649461
24.4	0.111238	-1.850238	1.445014	-0.351306	0.064069	5.81988	6.41165	-0.649713
24.5	0.064813	-1.837561	1.44617	-0.350353	0.063713	5.83819	6.43317	-0.655672
24.6	0.004648	-1.806774	1.447274	-0.349974	0.063506	5.77758	6.37718	-0.651286
24.700001	-0.028946	-1.804269	1.448557	-0.34952	0.063526	5.79974	6.34186	-0.658356
24.799999	-0.027465	-1.836887	1.449714	-0.349574	0.06347	5.85211	6.31499	-0.65292
24.9	-0.008651	-1.856489	1.450962	-0.349467	0.06381	5.89879	6.39046	-0.643549
25.0	0.005033	-1.904022	1.452247	-0.349619	0.064	5.88066	6.43521	-0.65182
25.1	0.001547	-1.976631	1.453501	-0.349456	0.064126	5.84782	6.48274	-0.640227
25.200001	-0.009302	-2.026808	1.454622	-0.34973	0.064082	5.85842	6.44891	-0.622571
25.299999	-0.019253	-2.068815	1.455887	-0.349587	0.064195	5.81778	6.3668	-0.628776
25.4	-0.041453	-2.1303	1.457082	-0.349693	0.064343	5.84861	6.45865	-0.613929
25.5	-0.036614	-2.218701	1.458513	-0.3496	0.064696	5.82032	6.44484	-0.62474
25.6	0.004817	-2.270582	1.459485	-0.349621	0.064949	5.87523	6.45405	-0.65793
25.700001	0.01454	-2.373594	1.460829	-0.349387	0.065454	5.86709	6.4169	-0.643274
25.799999	-0.002687	-2.478403	1.462185	-0.349584	0.065782	5.85176	6.45052	-0.675096
25.9	-0.009452	-2.544672	1.463507	-0.349456	0.065924	5.81953	6.38703	-0.681056
26.0	-0.041761	-2.589178	1.464734	-0.349685	0.065995	5.85421	6.42065	-0.736323
26.1	-0.062369	-2.694501	1.466067	-0.349588	0.066196	5.84318	6.42054	-0.705004
26.200001	-0.031156	-2.790914	1.467306	-0.349449	0.066334	5.87909	6.41637	-0.712379
26.299999	-0.007286	-2.841484	1.468201	-0.349549	0.066861	5.94126	6.50019	-0.679969
26.4	0.016642	-2.93496	1.468824	-0.349643	0.067219	5.90912	6.42675	-0.618984
26.5	0.036694	-3.01326	1.469155	-0.349881	0.06756	5.87532	6.36327	-0.557818
26.6	0.028197	-3.044468	1.469478	-0.350174	0.067792	5.9001	6.40844	-0.487346
26.700001	0.025606	-3.07535	1.469656	-0.350748	0.067759	5.87006	6.42943	-0.467189
26.799999	-0.010213	-3.130679	1.469665	-0.351475	0.067773	5.86262	6.37975	-0.444671
26.9	-0.031315	-3.160926	1.469313	-0.35266	0.0679	5.98899	6.48413	-0.465294
27.0	-0.004725	-3.177804	1.468816	-0.353345	0.068091	6.04408	6.55575	-0.493013
27.1	0.016623	-3.206901	1.467979	-0.354088	0.068108	5.9565	6.39613	-0.541919
27.200001	0.062536	-3.261974	1.467092	-0.354021	0.068232	6.00283	6.42365	-0.558569
27.299999	0.093045	-3.253474	1.466033	-0.353648	0.068472	6.06221	6.59118	-0.606601
27.4	0.099328	-3.219178	1.464946	-0.352813	0.068882	6.01378	6.54804	-0.636012
27.5	0.082061	-3.167137	1.464017	-0.351467	0.069169	5.88889	6.33575	-0.687704
27.6	-0.022418	-3.106895	1.463025	-0.35029	0.06934	5.9107	6.35278	-0.702049
27.700001	-0.136877	-3.029227	1.46195	-0.349635	0.069076	5.93925	6.43756	-0.72458
27.799999	-0.227158	-2.996537	1.460854	-0.348977	0.068589	5.9248	6.32644	-0.711261
27.9	-0.273672	-2.941692	1.459685	-0.348881	0.06776	5.96368	6.34164	-0.693527
28.0	-0.219569	-2.874403	1.458741	-0.348452	0.067417	6.01386	6.32558	-0.682449
28.1	-0.053727	-2.779	1.458097	-0.348049	0.067411	5.99801	6.32612	-0.675989
28.200001	0.143444	-2.674346	1.457422	-0.347662	0.067584	6.02437	6.48252	-0.695269
28.299999	0.281831	-2.509045	1.456823	-0.347074	0.067887	5.92279	6.36969	-0.724117
28.4	0.29033	-2.40921	1.456449	-0.346761	0.068001	6.0376	6.73613	-0.727604
28.5	0.182787	-2.354502	1.455943	-0.346261	0.067722	6.0439	6.75744	-0.666957
28.6	0.002706	-2.279641	1.455405	-0.346144	0.067414	5.83933	6.2925	-0.612917
28.700001	-0.118285	-2.151003	1.454909	-0.346506	0.067284	5.93741	6.32002	-0.595617
28.799999	-0.164094	-2.019169	1.454285	-0.346834	0.067571	5.99688	6.30332	-0.569057
28.9	-0.140852	-1.849673	1.453446	-0.347138	0.068013	6.00957	6.34132	-0.559193
29.0	-0.109538	-1.661268	1.452784	-0.348012	0.068441	5.99381	6.3167	-0.540782
29.1	-0.022672	-1.517366	1.452248	-0.348625	0.068706	5.94993	6.40983	-0.521482
29.200001	0.033752	-1.420961	1.451463	-0.34964	0.068749	5.86971	6.51828	-0.523081
29.299999	0.1094	-1.313901	1.450371	-0.350813	0.068568	5.83355	6.52695	-0.502652
29.4	0.106527	-1.219227	1.449216	-0.352274	0.068394	5.83442	6.41326	-0.50369
29.5	0.116586	-1.109435	1.447857	-0.353328	0.068287	5.87655	6.47053	-0.466951
29.6	0.056108	-1.018257	1.446167	-0.354442	0.06824	5.88758	6.3592	-0.453479
29.700001	-0.005684	-0.866485	1.444284	-0.354753	0.068267	6.00213	6.45394	-0.430499
29.799999	-0.037535	-0.735373	1.442151	-0.354959	0.068358	6.01737	6.55778	-0.433622
29.9	-0.086125	-0.62918	1.439892	-0.354788	0.068154	5.94223	6.56367	-0.449435
30.0	-0.069746	-0.565695	1.437592	-0.354706	0.067964	5.94643	6.69813	-0.464207
30.1	-0.032972	-0.474152	1.435567	-0.354802	0.067849	5.79466	6.35288	-0.494438
30.200001	0.035338	-0.406842	1.433716	-0.354386	0.067865	5.8134	6.38104	-0.567566
30.299999	0.089803	-0.366549	1.43215	-0.353766	0.068241	5.7937	6.3228	-0.676712
30.4	0.106989	-0.343943	1.43107	-0.352317	0.068596	5.82356	6.41283	-0.754957
30.5	0.07394	-0.28952	1.430057	-0.350701	0.06865	5.76646	6.37526	-0.848231
30.6	0.001531	-0.232497	1.428945	-0.349213	0.068672	5.78459	6.42182	-0.898161
30.700001	-0.043073	-0.196301	1.428372	-0.347326	0.068739	5.75149	6.37097	-0.901167
30.799999	-0.058821	-0.170965	1.428003	-0.345854	0.068918	5.7535	6.3273	-0.848489
30.9	-0.031806	-0.182408	1.428347	-0.344133	0.069351	5.79834	6.3334	-0.815252
31.0	0.049673	-0.21107	1.429167	-0.342445	0.070037	5.7951	6.30214	-0.796981
31.1	0.091989	-0.274673	1.430007	-0.34131	0.070295	5.80053	6.30888	-0.71652
31.200001	0.098681	-0.33115	1.43122	-0.340468	0.070851	5.8099	6.41562	-0.727263
31.299999	0.056436	-0.38355	1.432501	-0.340405	0.071329	5.84791	6.66484	-0.674439
31.4	0.014483	-0.433067	1.433546	-0.340917	0.071849	5.71479	6.43788	-0.56591
31.5	-0.024398	-0.462215	1.434535	-0.342228	0.072475	5.74492	6.42472	-0.533357
31.6	-0.044804	-0.551564	1.435338	-0.3442	0.072915	5.78345	6.37301	-0.376459
31.700001	-0.095867	-0.651189	1.435655	-0.34662	0.073346	5.86104	6.39121	-0.289898
31.799999	-0.099158	-0.743267	1.435772	-0.349106	0.07368	5.85185	6.41604	-0.264378
31.9	-0.111553	-0.859589	1.435429	-0.351575	0.074004	5.84598	6.48788	-0.239768
32.0	-0.107772	-1.009035	1.434648	-0.354336	0.074104	5.81542	6.49227	-0.220651
32.099998	-0.061177	-1.146454	1.433118	-0.356658	0.074285	5.78144	6.47128	-0.240314
32.200001	-0.012271	-1.225947	1.430753	-0.358939	0.074351	5.7965	6.49184	-0.222386
32.299999	0.059055	-1.345294	1.428021	-0.3606	0.074566	5.85745	6.48413	-0.215316
32.400002	0.135274	-1.466327	1.425336	-0.361722	0.074767	5.80675	6.36155	-0.313314
32.5	0.157619	-1.579014	1.422696	-0.36218	0.075213	5.84239	6.38232	-0.424586
32.599998	0.138507	-1.700274	1.42005	-0.362084	0.075554	5.78091	6.38404	-0.610848
32.700001	0.034233	-1.821584	1.417932	-0.361133	0.076027	6.14278	6.84019	-0.759079
32.799999	-0.08181	-1.918375	1.416134	-0.359791	0.076278	6.1116	6.72736	-0.886361
32.900002	-0.160564	-2.019029	1.414629	-0.357614	0.076571	5.76944	6.18609	-1.031681
33.0	-0.197889	-2.104731	1.413978	-0.354794	0.077046	5.78634	6.24647	-1.130657
33.099998	-0.144037	-2.212615	1.414258	-0.351831	0.07747	5.79484	6.2165	-1.215486
33.200001	-0.03587	-2.276951	1.41526	-0.348219	0.078278	5.82908	6.24133	-1.329498
33.299999	0.050769	-2.37512	1.417531	-0.344251	0.079038	5.78801	6.22988	-1.34301
33.400002	0.150675	-2.463295	1.421028	-0.340617	0.07979	5.77907	6.31177	-1.346416
33.5	0.168538	-2.552772	1.425233	-0.337063	0.080561	5.77592	6.27527	-1.270422
33.599998	0.134339	-2.637689	1.429667	-0.334478	0.081115	5.80246	6.3364	-1.196469
33.700001	0.051555	-2.725166	1.434586	-0.333049	0.081804	5.85351	6.37504	-0.991124
33.799999	-0.053493	-2.815255	1.439411	-0.332893	0.082488	5.84729	6.18727	-0.783549
33.900002	-0.111407	-2.889921	1.443996	-0.333789	0.082962	5.90562	6.21125	-0.549359
34.0	-0.164598	-2.916534	1.448159	-0.335967	0.083405	5.97708	6.27109	-0.335305
34.099998	-0.131032	-2.939565	1.451773	-0.338956	0.083759	6.01386	6.28951	-0.178864
34.200001	-0.037217	-2.983557	1.454816	-0.343001	0.084527	5.99775	6.36937	-0.001586
34.299999	0.066503	-3.016397	1.456654	-0.347621	0.085099	6.07385	6.44067	0.067863
34.400002	0.141478	-3.051594	1.457401	-0.35259	0.085651	6.01001	6.42514	0.160768
34.5	0.140153	-3.103904	1.457283	-0.357404	0.086365	6.05196	6.5414	0.251718
34.599998	0.065587	-3.102844	1.455701	-0.361451	0.086653	6.25172	6.81835	0.245352
34.700001	-0.046792	-3.070041	1.453074	-0.364682	0.08674	6.04347	6.32291	0.11491
34.799999	-0.173027	-3.04603	1.449884	-0.366593	0.086595	6.01203	6.31231	-0.027375
34.900002	-0.297207	-2.982395	1.446323	-0.367741	0.086469	6.05713	6.30963	-0.239456
35.0	-0.28674	-2.896862	1.442453	-0.367597	0.086105	6.08673	6.23887	-0.471931
35.099998	-0.173379	-2.865523	1.438519	-0.36664	0.085815	6.00397	6.1573	-0.723023
35.200001	-0.014514	-2.83135	1.435515	-0.364023	0.086104	5.99013	6.23116	-0.928386
35.299999	0.170261	-2.789786	1.433119	-0.360879	0.086199	5.97174	6.29454	-1.159638
35.400002	0.259057	-2.699162	1.431569	-0.357037	0.086437	5.90089	6.2515	-1.331089
35.5	0.282852	-2.570431	1.430909	-0.352553	0.086669	5.87777	6.28158	-1.469577
35.599998	0.180591	-2.448444	1.431183	-0.347739	0.086739	5.90413	6.2165	-1.528433
35.700001	0.048215	-2.379758	1.432602	-0.342759	0.086795	5.934	6.21799	-1.493658
35.799999	-0.118391	-2.263911	1.435157	-0.337907	0.086886	5.93382	6.1392	-1.469442
35.900002	-0.240697	-2.153946	1.438567	-0.333798	0.086729	6.0256	6.15141	-1.385958
36.0	-0.220619	-2.101615	1.442917	-0.330436	0.086824	6.04802	6.14713	-1.216469
36.099998	-0.193333	-1.997746	1.447722	-0.328404	0.087083	6.15425	6.44184	-1.028958
36.200001	-0.077533	-1.832487	1.452518	-0.327948	0.087018	6.03331	6.39506	-0.830745
36.299999	0.032689	-1.691946	1.457454	-0.3287	0.086902	5.95265	6.41165	-0.597148
36.400002	0.089663	-1.528513	1.461694	-0.331329	0.086598	5.99574	6.52588	-0.359548
36.5	0.110155	-1.390844	1.465082	-0.335051	0.086266	6.02113	6.60146	-0.12944
36.599998	0.126116	-1.280704	1.467351	-0.339838	0.085879	6.03917	6.51721	0.117937
36.700001	0.071414	-1.188932	1.468248	-0.345564	0.085422	6.07718	6.4396	0.307007
36.799999	-0.005041	-1.121187	1.467605	-0.351711	0.085007	6.11721	6.38853	0.430298
36.900002	-0.088739	-1.010647	1.465688	-0.357848	0.084529	6.13805	6.28126	0.485853
37.0	-0.132857	-0.90213	1.462793	-0.363133	0.083861	6.07604	6.35245	0.427886
37.099998	-0.158288	-0.777453	1.459068	-0.367118	0.083395	6.01316	6.32858	0.273606
37.200001	-0.128447	-0.676249	1.454349	-0.369999	0.082831	6.06939	6.3987	0.035047
37.299999	-0.058713	-0.585563	1.449474	-0.371325	0.08253	6.01938	6.51068	-0.213063
37.400002	0.041132	-0.523597	1.444803	-0.371033	0.082052	5.91788	6.33072	-0.572392
37.5	0.082524	-0.439372	1.440407	-0.369084	0.081768	5.95414	6.38618	-0.883636
37.599998	0.109207	-0.387546	1.436755	-0.365863	0.081287	5.85719	6.27538	-1.182544
37.700001	0.060035	-0.345601	1.434245	-0.361195	0.080939	5.81174	6.26542	-1.447838
37.799999	0.007376	-0.304207	1.432941	-0.355789	0.080635	5.84677	6.33972	-1.627428
37.900002	-0.042654	-0.266809	1.432834	-0.349957	0.080391	5.95247	6.51261	-1.740684
38.0	-0.083688	-0.250528	1.434127	-0.344827	0.080039	6.06983	6.66023	-1.786857
38.099998	-0.084806	-0.269723	1.436766	-0.339424	0.080064	5.90317	6.35449	-1.700161
38.200001	-0.08373	-0.263473	1.440447	-0.33502	0.079775	5.91508	6.37097	-1.560501
38.299999	-0.072407	-0.283966	1.444974	-0.3313	0.079604	5.86113	6.36819	-1.321681
38.400002	-0.010867	-0.320766	1.44993	-0.329039	0.079329	5.84878	6.39495	-1.062672
38.5	0.012947	-0.370357	1.455178	-0.328448	0.079294	5.85211	6.40855	-0.763678
38.599998	0.080159	-0.417667	1.45996	-0.329875	0.079256	5.91009	6.53519	-0.433216
38.700001	0.128729	-0.4918	1.463897	-0.333239	0.079157	5.87331	6.44977	-0.090001
38.799999	0.139041	-0.598033	1.4666	-0.338418	0.079163	5.92804	6.50886	0.209397
38.900002	0.096995	-0.729181	1.467906	-0.344941	0.078929	6.01868	6.58251	0.463914
39.0	0.030349	-0.842773	1.467758	-0.351771	0.07862	5.99232	6.53155	0.572833
39.099998	-0.004546	-0.964916	1.466421	-0.357726	0.078424	5.98549	6.50693	0.559577
39.200001	-0.05151	-1.057937	1.463847	-0.362918	0.078262	6.02175	6.50158	0.411305
39.299999	-0.048419	-1.184551	1.460749	-0.366612	0.078464	6.02875	6.45308	0.238832
39.400002	0.023168	-1.322622	1.457147	-0.368555	0.078799	5.94083	6.36787	-0.044131
39.5	0.077773	-1.460849	1.452955	-0.369317	0.079165	5.90965	6.40609	-0.404472
39.599998	0.083933	-1.60866	1.449252	-0.368037	0.079472	5.84791	6.35749	-0.730476
39.700001	0.005983	-1.724168	1.44588	-0.365822	0.079195	5.83486	6.31606	-1.069759
39.799999	-0.108254	-1.852061	1.443463	-0.361804	0.078998	5.79606	6.33372	-1.338927
39.900002	-0.21446	-1.944458	1.442025	-0.357262	0.078333	5.80657	6.35395	-1.585144
40.0	-0.295669	-2.068277	1.442005	-0.351828	0.077991	5.85237	6.34678	-1.714819
40.099998	-0.217653	-2.194924	1.44318	-0.346575	0.077821	5.87392	6.30289	-1.762498
40.200001	-0.086969	-2.308687	1.445516	-0.341443	0.077831	5.99145	6.47717	-1.716578
40.299999	0.043929	-2.443625	1.44882	-0.337393	0.077927	5.93566	6.30364	-1.543353
40.400002	0.14467	-2.56325	1.453288	-0.33442	0.078038	5.87155	6.28908	-1.308814
40.5	0.154283	-2.667602	1.457733	-0.333414	0.077776	5.879	6.46689	-0.971822
40.599998	0.10664	-2.741261	1.461745	-0.334051	0.077465	5.90019	6.43349	-0.688432
40.700001	0.01897	-2.853636	1.465574	-0.336613	0.07716	5.93627	6.46946	-0.329166
40.799999	-0.102214	-2.94174	1.468629	-0.340798	0.076889	5.99705	6.45533	-0.018659
40.900002	-0.174659	-3.025262	1.470046	-0.345732	0.076463	6.11055	6.44366	0.238267
41.0	-0.172223	-3.1059	1.470224	-0.351134	0.076058	6.1525	6.33768	0.391634
41.099998	-0.058661	-3.182005	1.469588	-0.356237	0.075824	6.18035	6.40352	0.465263
41.200001	0.037786	-3.176513	1.467688	-0.360642	0.07571	6.13735	6.43146	0.400142
41.299999	0.173595	-3.214186	1.464979	-0.36393	0.075516	6.03156	6.41583	0.247473
41.400002	0.23019	-3.244604	1.461866	-0.366254	0.075296	5.9297	6.51293	-0.026007
41.5	0.240981	-3.285092	1.458839	-0.366995	0.075145	5.92673	6.38778	-0.348209
41.599998	0.14632	-3.307441	1.455379	-0.36668	0.074593	5.92787	6.36262	-0.697258
41.700001	0.013878	-3.31022	1.452357	-0.364706	0.074176	5.92673	6.31477	-1.039415
41.799999	-0.0949	-3.256718	1.450086	-0.360991	0.07394	5.96964	6.21778	-1.374391
41.900002	-0.18214	-3.205274	1.448994	-0.355586	0.073681	6.08717	6.33361	-1.593813
42.0	-0.219027	-3.104326	1.448981	-0.34959	0.073354	6.02166	6.24679	-1.805795
42.099998	-0.219937	-3.028769	1.450585	-0.342875	0.073205	5.94013	6.21435	-1.855121
42.200001	-0.213815	-2.958047	1.453971	-0.336886	0.072818	5.93522	6.27291	-1.850731
42.299999	-0.1436	-2.862521	1.458409	-0.331897	0.072507	5.89432	6.26756	-1.746413
42.400002	-0.076385	-2.791196	1.463511	-0.328659	0.072037	5.93014	6.39763	-1.503932
42.5	-0.030538	-2.691965	1.468785	-0.327649	0.071566	5.91578	6.35652	-1.1152
42.599998	0.045688	-2.562031	1.473413	-0.329107	0.071282	6.02332	6.43788	-0.658348
42.700001	0.120904	-2.447831	1.47696	-0.332632	0.071086	6.11107	6.48681	-0.145151
42.799999	0.129932	-2.31838	1.479593	-0.338245	0.071114	6.07482	6.48038	0.280265
42.900002	0.118798	-2.200044	1.480976	-0.345005	0.07111	6.14339	6.54879	0.651275
43.0	0.065562	-2.116856	1.480675	-0.352667	0.071003	6.16669	6.55457	0.825241
43.099998	-0.005408	-2.074655	1.47871	-0.360326	0.070826	6.1454	6.55275	0.838725
43.200001	-0.066344	-2.047584	1.475517	-0.367301	0.070553	6.11791	6.47	0.728211
43.299999	-0.046691	-1.997254	1.470695	-0.372702	0.070247	6.11633	6.54601	0.520487
43.400002	-0.061708	-1.949274	1.464886	-0.37594	0.070088	6.0418	6.49344	0.184435
43.5	0.018246	-1.896518	1.458671	-0.376493	0.070082	5.97875	6.43671	-0.19958
43.599998	0.104948	-1.828688	1.453076	-0.374608	0.070031	5.95177	6.43125	-0.661804
43.700001	0.135073	-1.747464	1.448662	-0.370324	0.070032	5.88994	6.40502	-1.137957
43.799999	0.148838	-1.699163	1.445719	-0.364222	0.06997	5.77627	6.30728	-1.620855
43.900002	0.083556	-1.683079	1.444526	-0.356994	0.070021	5.74763	6.22281	-2.014721
44.0	-0.018794	-1.642587	1.445035	-0.349043	0.069971	5.695	6.18267	-2.272806
44.099998	-0.10007	-1.59883	1.447688	-0.340868	0.070054	5.73318	6.20258	-2.353466
44.200001	-0.183268	-1.545761	1.451915	-0.333318	0.070068	5.81945	6.30567	-2.327758
44.299999	-0.186973	-1.529171	1.457282	-0.326676	0.070224	5.87961	6.32954	-2.093878
44.400002	-0.125118	-1.494245	1.463927	-0.321649	0.070773	5.97393	6.39999	-1.7189
44.5	0.022463	-1.49176	1.471446	-0.31919	0.071451	5.98917	6.54215	-1.238061
44.599998	0.121945	-1.47722	1.478741	-0.319164	0.072432	5.9671	6.58315	-0.713821
44.700001	0.18117	-1.46533	1.485175	-0.322268	0.073238	5.97376	6.53091	-0.193333
44.799999	0.14667	-1.493309	1.490541	-0.327531	0.07393	5.95939	6.59825	0.368162
44.900002	0.044141	-1.528649	1.493979	-0.335401	0.074246	6.03383	6.71815	0.770601
45.0	-0.097274	-1.540032	1.494977	-0.344529	0.07442	6.15057	6.85164	1.077953
45.099998	-0.198399	-1.569747	1.493864	-0.354401	0.074505	6.23937	6.88365	1.185261
45.200001	-0.210724	-1.608582	1.49071	-0.364047	0.074756	6.25304	6.78442	1.160621
45.299999	-0.115368	-1.659011	1.485754	-0.372327	0.07488	6.27467	6.70166	0.969532
45.400002	-0.010639	-1.672847	1.479251	-0.378617	0.075213	6.20294	6.55928	0.672433
45.5	0.133979	-1.736762	1.471705	-0.382389	0.075544	6.01903	6.48349	0.286777
45.599998	0.245935	-1.777212	1.463974	-0.383346	0.075831	5.94503	6.62309	-0.207295
45.700001	0.276082	-1.77455	1.457066	-0.381064	0.076344	5.86262	6.55147	-0.76719
45.799999	0.226386	-1.785793	1.451312	-0.376447	0.076842	5.80053	6.45844	-1.322577
45.900002	0.050672	-1.786914	1.447316	-0.369653	0.077315	5.7253	6.29379	-1.844243
46.0	-0.093706	-1.779281	1.445592	-0.361147	0.077701	5.82636	6.34068	-2.270879
46.099998	-0.240848	-1.726391	1.445932	-0.351857	0.078152	5.83757	6.21767	-2.54776
46.200001	-0.294144	-1.747645	1.448289	-0.34227	0.078567	5.81472	6.12561	-2.661304
46.299999	-0.238708	-1.769328	1.452537	-0.333395	0.079185	5.87444	6.2075	-2.50957
46.400002	-0.123042	-1.760898	1.458441	-0.325984	0.079964	5.88863	6.20718	-2.199389
46.5	0.018677	-1.766636	1.465137	-0.320773	0.080742	5.9269	6.39859	-1.735874
46.599998	0.092287	-1.780007	1.472459	-0.318481	0.081149	5.90273	6.47653	-1.133998
46.700001	0.117606	-1.782664	1.47972	-0.318945	0.081629	5.99022	6.65285	-0.504539
46.799999	0.093944	-1.784322	1.485949	-0.322841	0.081752	5.99863	6.54504	0.088508
46.900002	0.032898	-1.826052	1.490627	-0.329318	0.081831	6.03585	6.61324	0.582421
47.0	0.013113	-1.866304	1.49357	-0.33784	0.081944	6.14698	6.66858	0.909039
47.099998	0.000848	-1.909649	1.494782	-0.347398	0.082246	6.28404	6.62416	1.071489
47.200001	0.037376	-1.965807	1.493775	-0.356898	0.082642	6.37923	6.64567	1.057191
47.299999	0.08205	-2.033877	1.490774	-0.365374	0.083136	6.36671	6.63037	0.90181
47.400002	0.113851	-2.058836	1.486217	-0.37205	0.083476	6.31802	6.66302	0.665744
47.5	0.105811	-2.048265	1.480359	-0.376536	0.083659	6.18157	6.63925	0.380527
47.599998	0.053624	-2.029415	1.473756	-0.37845	0.083791	6.05581	6.54494	-0.033583
47.700001	-0.022556	-2.024135	1.467249	-0.378155	0.083838	5.95274	6.31242	-0.499477
47.799999	-0.094622	-1.988501	1.461852	-0.37559	0.083901	5.86788	6.19969	-1.028873
47.900002	-0.136991	-1.953071	1.457605	-0.370969	0.083924	5.85561	6.13471	-1.484129
48.0	-0.15003	-1.932822	1.454639	-0.36482	0.084015	5.85132	6.10173	-1.907784
48.099998	-0.126209	-1.871247	1.45352	-0.357656	0.084118	5.87042	6.07593	-2.180411
48.200001	-0.081481	-1.79559	1.45431	-0.350171	0.08402	5.89643	6.24176	-2.34845
48.299999	-0.046344	-1.725384	1.45685	-0.342669	0.084127	5.86945	6.33126	-2.341181
48.400002	-0.014074	-1.62997	1.460934	-0.335833	0.084223	5.8987	6.32109	-2.235134
48.5	0.043963	-1.570322	1.466618	-0.330474	0.084349	5.91079	6.28844	-1.865415
48.599998	0.05899	-1.532062	1.472813	-0.327041	0.084564	5.99206	6.39035	-1.432613
48.700001	0.088342	-1.495527	1.479355	-0.325897	0.085113	6.03681	6.45908	-0.890686
48.799999	0.041388	-1.43098	1.48534	-0.327474	0.085714	6.06002	6.39378	-0.381059
48.900002	0.003456	-1.370018	1.490272	-0.331685	0.0861	6.07403	6.39592	0.147139
49.0	-0.080959	-1.310288	1.493772	-0.338048	0.086334	6.16091	6.66377	0.559848
49.099998	-0.156639	-1.253177	1.495742	-0.345359	0.086327	6.21258	6.68186	0.790478
49.200001	-0.171634	-1.200486	1.496035	-0.353337	0.086279	6.21275	6.56956	0.849531
49.299999	-0.166107	-1.200969	1.494714	-0.360914	0.086123	6.24691	6.65135	0.764436
49.400002	-0.100861	-1.215549	1.492166	-0.367372	0.085947	6.24603	6.61934	0.542211
49.5	-0.015369	-1.23303	1.488415	-0.372005	0.085658	6.21275	6.55682	0.263519
49.599998	0.083801	-1.238531	1.484236	-0.374412	0.08536	6.09207	6.54676	-0.090745
49.700001	0.160014	-1.265274	1.480123	-0.37459	0.08529	5.97393	6.4549	-0.507743
49.799999	0.212734	-1.296653	1.47678	-0.372255	0.085502	5.9065	6.36262	-0.966229
49.900002	0.175604	-1.274217	1.474367	-0.367704	0.085634	5.89651	6.45148	-1.436555
50.0	0.095544	-1.277286	1.473583	-0.361639	0.085908	5.92182	6.39399	-1.841043
50.099998	-0.037499	-1.308061	1.474389	-0.354677	0.086093	5.97358	6.37461	-2.043161
50.200001	-0.168471	-1.310651	1.476618	-0.347496	0.086342	5.91595	6.31188	-2.147184
50.299999	-0.21427	-1.303014	1.480252	-0.340749	0.0867	5.89248	6.32954	-2.107685
50.400002	-0.227533	-1.33674	1.484828	-0.335177	0.08743	5.9918	6.40962	-1.878372
50.5	-0.123642	-1.375132	1.490278	-0.33146	0.088145	6.06326	6.34378	-1.495506
50.599998	-0.018845	-1.379731	1.495757	-0.33003	0.088987	6.10205	6.39014	-1.063685
50.700001	0.016521	-1.421579	1.501009	-0.330993	0.089462	6.04312	6.47664	-0.55249
50.799999	0.006686	-1.451237	1.50538	-0.334486	0.089706	6.05695	6.55147	-0.056204
50.900002	-0.052859	-1.46226	1.508832	-0.339796	0.08943	6.10582	6.60039	0.368425
51.0	-0.083264	-1.466562	1.510983	-0.346068	0.089195	6.13174	6.67137	0.619001
51.099998	-0.095473	-1.505168	1.511603	-0.35291	0.08879	6.16861	6.61955	0.70153
51.200001	-0.03379	-1.559083	1.51079	-0.359346	0.088862	6.33904	6.60018	0.674172
51.299999	0.032668	-1.639105	1.508444	-0.365009	0.088954	6.38221	6.60724	0.533668
51.400002	0.161586	-1.740317	1.505105	-0.369069	0.089317	6.28999	6.59311	0.334452
51.5	0.206571	-1.793327	1.500478	-0.371796	0.089303	6.16888	6.48177	0.050443
51.599998	0.193377	-1.844509	1.495543	-0.372498	0.089236	6.06422	6.48113	-0.304614
51.700001	0.120892	-1.885088	1.491163	-0.371222	0.088971	5.99451	6.46764	-0.692703
51.799999	-0.014419	-1.894049	1.487594	-0.368418	0.088681	5.9481	6.4366	-1.131119
51.900002	-0.155423	-1.925628	1.484774	-0.363949	0.088163	5.97778	6.32194	-1.523196
52.0	-0.22822	-1.95586	1.48332	-0.358313	0.08792	6.05792	6.26617	-1.80148
52.099998	-0.239254	-1.991283	1.48304	-0.352381	0.087688	6.08892	6.38842	-1.95145
52.200001	-0.208993	-1.977127	1.484323	-0.346283	0.087519	6.16441	6.56217	-1.96521
52.299999	-0.113938	-1.978114	1.486747	-0.340877	0.087362	6.02052	6.26981	-1.830096
52.400002	-0.014979	-1.959175	1.489919	-0.336044	0.087258	6.00931	6.33361	-1.638383
52.5	0.08245	-1.964213	1.493942	-0.332829	0.087107	6.02753	6.45319	-1.35865
52.599998	0.14623	-2.004738	1.498644	-0.330817	0.087032	6.09584	6.60521	-1.006236
52.700001	0.094913	-2.053167	1.503273	-0.330848	0.086867	6.16222	6.61324	-0.70283
52.799999	0.042525	-2.089001	1.507939	-0.33211	0.086483	6.15416	6.49912	-0.390832
52.900002	-0.03891	-2.100351	1.51252	-0.334856	0.086006	6.21617	6.55843	-0.162641
53.0	-0.131003	-2.109743	1.516019	-0.339004	0.085619	6.21249	6.53177	-0.010956
53.099998	-0.117805	-2.136205	1.51843	-0.344207	0.085368	6.27861	6.5869	0.128096
53.200001	-0.034571	-2.149414	1.519873	-0.349677	0.085498	6.34727	6.67511	0.198313
53.299999	0.063641	-2.177161	1.519693	-0.355308	0.085693	6.33378	6.61816	0.241008
53.400002	0.117349	-2.230577	1.518005	-0.360755	0.085715	6.28964	6.58358	0.25293
53.5	0.111445	-2.239354	1.515523	-0.365387	0.085294	6.19278	6.44848	0.170737
53.599998	0.021361	-2.194701	1.512241	-0.368989	0.084799	6.11782	6.57181	0.026659
53.700001	-0.087003	-2.160237	1.508083	-0.371314	0.084064	6.13358	6.65574	-0.144538
53.799999	-0.144961	-2.126531	1.503384	-0.372062	0.083363	6.15635	6.45319	-0.361479
53.900002	-0.096676	-2.101224	1.498709	-0.370941	0.082867	6.16134	6.30878	-0.620408
54.0	-0.026679	-2.117669	1.494383	-0.368293	0.082604	6.17238	6.28961	-0.890575
54.099998	0.0421	-2.147781	1.490891	-0.364401	0.082658	6.17492	6.3395	-1.145991
54.200001	0.114765	-2.128996	1.488379	-0.359491	0.082546	6.11861	6.42311	-1.419323
54.299999	0.112629	-2.079662	1.487516	-0.353805	0.082519	5.98961	6.47053	-1.628267
54.400002	0.000639	-2.002154	1.488053	-0.347786	0.082171	5.92209	6.42279	-1.827424
54.5	-0.135819	-1.956339	1.490252	-0.341623	0.081563	5.93041	6.3729	-1.902724
54.599998	-0.227754	-1.948125	1.494195	-0.335951	0.080944	6.11931	6.52288	-1.935954
54.700001	-0.245727	-1.922395	1.499164	-0.331091	0.080435	6.15828	6.44923	-1.834749
54.799999	-0.18985	-1.901856	1.504598	-0.327799	0.080107	6.14129	6.38532	-1.601232
54.900002	-0.089565	-1.891233	1.510657	-0.326073	0.08007	6.15705	6.38286	-1.248153
55.0	0.056205	-1.875457	1.516684	-0.326199	0.080035	6.11729	6.4305	-0.826477
55.099998	0.157262	-1.849114	1.521943	-0.32883	0.079884	6.08874	6.54151	-0.387801
55.200001	0.215205	-1.860908	1.526329	-0.33334	0.079617	6.08533	6.66088	0.057537
55.299999	0.163419	-1.866354	1.529452	-0.339827	0.079273	6.11423	6.66023	0.41679
55.400002	0.126677	-1.901598	1.530768	-0.34767	0.079212	6.15451	6.6445	0.655551
55.5	0.021853	-1.886811	1.530171	-0.356059	0.07904	6.26635	6.64867	0.776962
55.599998	-0.071333	-1.925794	1.528053	-0.364304	0.079008	6.35427	6.61977	0.807931
55.700001	-0.12945	-1.961308	1.524058	-0.371667	0.078775	6.30882	6.52513	0.662948
55.799999	-0.121274	-2.021507	1.518997	-0.376797	0.078436	6.34841	6.65873	0.391693
55.900002	-0.071235	-2.042401	1.513607	-0.379709	0.077914	6.25575	6.6097	0.037775
56.0	-0.022336	-2.09798	1.508463	-0.380216	0.077461	6.0778	6.45715	-0.416214
56.099998	0.062314	-2.149556	1.504108	-0.377732	0.077235	6.07114	6.4776	-0.939496
56.200001	0.100894	-2.123953	1.500624	-0.373344	0.076754	6.01255	6.41637	-1.468807
56.299999	0.111069	-2.110016	1.498588	-0.367514	0.076407	5.97227	6.49366	-1.861994
56.400002	0.052254	-2.098105	1.497966	-0.360496	0.076033	5.93627	6.37515	-2.136549
56.5	0.00038	-2.090604	1.498642	-0.353267	0.075691	5.89301	6.29026	-2.250557
56.599998	-0.067064	-2.095235	1.500864	-0.345989	0.075229	5.92419	6.32708	-2.192764
56.700001	-0.141968	-2.098092	1.504375	-0.339609	0.074863	5.98374	6.37279	-2.06181
56.799999	-0.147499	-2.103745	1.509035	-0.334562	0.074501	6.11642	6.48938	-1.770756
56.900002	-0.132686	-2.099445	1.514489	-0.330581	0.074384	6.14339	6.51528	-1.427675
57.0	-0.085235	-2.095226	1.520675	-0.328541	0.074219	6.07955	6.45951	-1.033477
57.099998	-0.018361	-2.079329	1.527008	-0.327985	0.074027	6.09627	6.6187	-0.668575
57.200001	0.047812	-2.054041	1.533258	-0.328666	0.073911	6.12526	6.62651	-0.417411
57.299999	0.061599	-2.035168	1.539113	-0.331156	0.073892	6.18911	6.72243	-0.164632
57.400002	0.084846	-2.046821	1.543918	-0.334698	0.073905	6.20285	6.74074	-0.004157
57.5	0.082635	-2.077714	1.547559	-0.339446	0.073982	6.2554	6.73945	0.092867
57.599998	0.066522	-2.138754	1.549906	-0.34511	0.074027	6.3097	6.74031	0.119114
57.700001	-0.022329	-2.147797	1.551198	-0.351113	0.073789	6.31381	6.80679	0.177949
57.799999	-0.030233	-2.135534	1.551292	-0.35668	0.07373	6.32511	6.69974	0.123768
57.900002	-0.067584	-2.131092	1.549984	-0.362136	0.073486	6.30418	6.62234	0.079616
58.0	-0.04229	-2.111016	1.547595	-0.366505	0.073328	6.26302	6.59418	-0.028403
58.099998	-0.007822	-2.083885	1.544574	-0.370039	0.073351	6.2378	6.60242	-0.185552
58.200001	0.037194	-2.110941	1.540923	-0.372352	0.073195	6.2216	6.62084	-0.3248
58.299999	0.080045	-2.146061	1.536648	-0.37292	0.073157	6.20312	6.53916	-0.488628
58.400002	0.075647	-2.16428	1.532175	-0.372432	0.073354	6.1877	6.64942	-0.679641
58.5	0.088834	-2.180352	1.528244	-0.370151	0.073434	6.18893	6.76515	-0.8673
58.599998	0.039312	-2.217288	1.524947	-0.36668	0.073413	6.12299	6.69952	-1.071782
58.700001	-0.043634	-2.236221	1.523183	-0.362082	0.073649	6.11046	6.60885	-1.303218
58.799999	-0.076878	-2.250853	1.523077	-0.356509	0.073778	6.12334	6.65402	-1.57184
58.900002	-0.122856	-2.303077	1.524417	-0.350816	0.074278	6.10775	6.64685	-1.772256
59.0	-0.119969	-2.37596	1.526803	-0.34492	0.07465	6.16021	6.67779	-1.898508
59.099998	-0.088909	-2.416463	1.530678	-0.338853	0.075268	6.17177	6.68668	-1.958623
59.200001	-0.043377	-2.465244	1.535848	-0.333862	0.075648	6.13402	6.57352	-1.821877
59.299999	-0.015565	-2.503451	1.541573	-0.329897	0.076306	6.0996	6.54247	-1.628332
59.400002	0.069894	-2.586981	1.547861	-0.327077	0.076885	6.07421	6.50961	-1.324093
59.5	0.05801	-2.642967	1.554532	-0.326926	0.077557	6.11528	6.53284	-0.959167
59.599998	0.045481	-2.682738	1.56087	-0.328356	0.078009	6.14199	6.57288	-0.626355
59.700001	0.007434	-2.753798	1.566277	-0.331477	0.078462	6.20303	6.67554	-0.287367
59.799999	-0.08337	-2.823085	1.57089	-0.33634	0.078838	6.28885	6.6992	-0.026797
59.900002	-0.129525	-2.872681	1.57456	-0.341716	0.078988	6.35822	6.67779	0.183948
60.0	-0.162045	-2.919436	1.576622	-0.347597	0.079003	6.45402	6.75187	0.261926
60.099998	-0.132934	-2.951628	1.577231	-0.353558	0.078937	6.49387	6.77671	0.311336
60.200001	-0.02285	-2.966563	1.576788	-0.358848	0.078923	6.47898	6.76408	0.264551
60.299999	0.085616	-2.970334	1.575304	-0.363289	0.07921	6.45043	6.75744	0.137215
60.400002	0.206193	-2.976764	1.572958	-0.366254	0.079594	6.3647	6.69727	-0.078707
60.5	0.217119	-2.96142	1.570274	-0.367726	0.08002	6.33553	6.76675	-0.365671
60.599998	0.133578	-2.953786	1.568069	-0.367775	0.080143	6.31539	6.62448	-0.730793
60.700001	-0.031842	-2.917401	1.566117	-0.366165	0.079949	6.29402	6.54601	-1.078273
60.799999	-0.203112	-2.854884	1.564947	-0.363678	0.079689	6.32073	6.51368	-1.379906
60.900002	-0.271214	-2.77087	1.564489	-0.36063	0.079538	6.31565	6.46047	-1.579103
61.0	-0.245872	-2.709804	1.564426	-0.357375	0.079709	6.33658	6.48349	-1.67274
61.099998	-0.125256	-2.648015	1.564581	-0.354275	0.080156	6.33842	6.46015	-1.598483
61.200001	0.007894	-2.556464	1.565055	-0.3518	0.080597	6.31294	6.49848	-1.413079
61.299999	0.112457	-2.505922	1.565773	-0.349492	0.080921	6.26337	6.59696	-1.048859
61.400002	0.150168	-2.450512	1.566359	-0.348097	0.081198	6.23981	6.6476	-0.737655
61.5	0.101413	-2.384817	1.566748	-0.347344	0.081124	6.2096	6.60253	-0.431966
61.599998	0.060672	-2.313205	1.567307	-0.347283	0.081127	6.26144	6.67072	-0.281426
61.700001	-0.009901	-2.267651	1.56767	-0.347474	0.081162	6.31609	6.67394	-0.255696
61.799999	-0.068398	-2.219319	1.568144	-0.347344	0.081389	6.33124	6.55222	-0.355625
61.900002	-0.103095	-2.174045	1.568967	-0.34655	0.081565	6.42031	6.64171	-0.523701
62.0	-0.089957	-2.121805	1.570098	-0.34494	0.081851	6.39692	6.60232	-0.811386
62.099998	-0.048983	-2.107296	1.572196	-0.342213	0.08198	6.38545	6.64632	-1.089341
62.200001	0.033154	-2.046905	1.575381	-0.338856	0.082298	6.3069	6.61495	-1.485935
62.299999	0.122945	-1.992565	1.580185	-0.33502	0.082808	6.26784	6.70134	-1.781774
62.400002	0.162851	-1.95595	1.586034	-0.331513	0.083262	6.22624	6.6355	-2.011385
62.5	0.123052	-1.895873	1.59278	-0.328993	0.083628	6.2441	6.56314	-2.010786
62.599998	0.04664	-1.851739	1.599654	-0.328211	0.083792	6.31986	6.58872	-1.815374
62.700001	-0.078001	-1.824173	1.605694	-0.329792	0.083554	6.35121	6.58786	-1.327507
62.799999	-0.175938	-1.787245	1.610338	-0.334393	0.08336	6.42652	6.71408	-0.578518
62.900002	-0.196904	-1.711454	1.612817	-0.342131	0.083204	6.53416	6.72489	0.303538
63.0	-0.130926	-1.665107	1.61249	-0.352764	0.083182	6.6128	6.78538	1.196147
63.099998	-0.073154	-1.56471	1.609052	-0.36492	0.083266	6.62436	6.83548	1.88092
63.200001	0.040609	-1.466861	1.603129	-0.377477	0.083259	6.63417	6.9329	2.159739
63.299999	0.119408	-1.437072	1.594823	-0.388518	0.083142	6.56271	6.93376	2.006562
63.400002	0.114228	-1.451801	1.584969	-0.395759	0.083067	6.52706	6.96138	1.36442
63.5	0.058703	-1.478145	1.574348	-0.398196	0.082777	6.48503	6.87841	0.475612
63.599998	-0.00914	-1.503874	1.564141	-0.395181	0.08258	6.45937	6.79469	-0.509207
63.700001	-0.124361	-1.501563	1.555936	-0.38591	0.082377	6.38282	6.69695	-1.515395
63.799999	-0.238741	-1.428767	1.551103	-0.371835	0.082108	6.32213	6.51218	-2.48614
63.900002	-0.214309	-1.335693	1.551465	-0.354111	0.081823	6.10319	6.32216	-3.389748
64.0	-0.162381	-1.257764	1.557451	-0.334825	0.081696	5.8966	6.06598	-4.160478
64.099998	-0.057665	-1.213599	1.56863	-0.316175	0.08167	5.78144	6.04724	-4.67759
64.199997	0.009571	-1.172172	1.583682	-0.300554	0.081513	5.82015	6.01245	-4.739184
64.300003	0.109345	-1.131794	1.600952	-0.289535	0.081329	6.11992	6.49323	-4.266808
64.400002	0.114707	-1.092785	1.61778	-0.285874	0.081186	6.03742	6.93782	-3.048525
64.5	0.125648	-1.020844	1.632119	-0.289802	0.081155	6.19077	6.70156	-1.128501
64.599998	0.05845	-0.90334	1.642145	-0.301859	0.081079	6.63504	6.84918	1.192958
64.699997	-0.039581	-0.831311	1.647151	-0.320773	0.080924	6.91573	7.08224	3.401504
64.800003	-0.080529	-0.750974	1.647069	-0.343453	0.080701	7.17408	7.50617	5.181261
64.900002	-0.089464	-0.671909	1.643143	-0.366867	0.080546	7.43321	7.56826	5.780962
65.0	-0.072736	-0.597504	1.636493	-0.38752	0.080408	7.62054	7.82316	5.023153
65.099998	-0.061306	-0.569437	1.628113	-0.402646	0.080271	7.64252	7.97357	3.177542
65.199997	-0.064678	-0.582901	1.618435	-0.410362	0.07983	7.63814	8.08126	0.710832
65.300003	-0.066076	-0.677756	1.607804	-0.409844	0.079093	7.4509	7.8921	-1.654035
65.400002	-0.055492	-0.774421	1.597679	-0.400901	0.078689	6.97142	7.46239	-3.274286
65.5	-0.030183	-0.866994	1.590333	-0.385102	0.078551	6.40428	7.01876	-4.148542
65.599998	-0.040792	-0.936009	1.587758	-0.364869	0.0784	5.88793	6.33972	-4.442068
65.699997	-0.047644	-0.937947	1.59153	-0.344023	0.078245	5.18417	5.8326	-4.455176
65.800003	-0.082626	-0.940917	1.600841	-0.325063	0.078143	4.72833	5.26822	-4.349233
65.900002	-0.107294	-0.960803	1.613912	-0.31082	0.078068	4.55353	5.20998	-3.943194
66.0	-0.085849	-0.927423	1.628399	-0.302843	0.078132	5.03643	5.06203	-3.118876
66.099998	-0.08245	-0.915477	1.641628	-0.302691	0.078403	6.59669	6.6006	-1.737048
66.199997	-0.050314	-0.915154	1.651693	-0.309705	0.078666	6.07359	7.74426	0.051042
66.300003	-0.035566	-0.930048	1.657503	-0.322585	0.078997	6.48757	6.93857	1.921875
66.400002	-0.066801	-0.957718	1.659255	-0.339375	0.079141	6.85793	7.12378	3.371164
66.5	-0.066331	-0.998649	1.657212	-0.356784	0.078938	7.80769	7.86309	4.245999
66.599998	-0.085061	-1.034849	1.652659	-0.37231	0.078871	7.73124	8.69704	4.029895
66.699997	-0.089516	-1.045304	1.646935	-0.383629	0.078586	7.35387	7.84125	2.747771
66.800003	-0.046596	-1.08148	1.640629	-0.388866	0.078205	7.46991	7.89114	0.907223
66.900002	-0.020219	-1.24791	1.633761	-0.387974	0.078076	7.2613	7.83889	-1.051576
67.0	0.060282	-1.409004	1.62736	-0.380481	0.078148	7.01556	7.39494	-2.561381
67.099998	0.085608	-1.558571	1.62312	-0.367889	0.078539	6.65422	7.23832	-3.363994
67.199997	0.084637	-1.613995	1.622314	-0.352062	0.078741	6.199	6.85229	-3.758687
67.300003	0.014661	-1.610023	1.62581	-0.336152	0.078754	5.7373	6.30246	-3.872422
67.400002	-0.066779	-1.612754	1.633032	-0.322758	0.078909	5.48911	5.95518	-3.724073
67.5	-0.162842	-1.57758	1.642563	-0.313795	0.078938	5.3355	6.06758	-3.258232
67.599998	-0.207665	-1.556539	1.652207	-0.310396	0.079015	5.60734	5.92638	-2.303398
67.699997	-0.196514	-1.555684	1.660319	-0.313236	0.079305	6.88954	6.7736	-0.926475
67.800003	-0.150623	-1.552145	1.665423	-0.321534	0.079526	6.41707	7.71921	0.656537
67.900002	-0.098463	-1.555051	1.666775	-0.334236	0.079585	6.54799	7.01512	2.131656
68.0	-0.081297	-1.537586	1.664661	-0.349817	0.079428	7.26086	7.15471	3.170863
68.099998	-0.024159	-1.493976	1.659578	-0.364924	0.078929	7.64664	7.82722	3.552199
68.199997	0.009549	-1.47389	1.652573	-0.377978	0.078633	7.28775	8.18799	3.063835
68.300003	0.059256	-1.511391	1.644557	-0.386778	0.078237	7.39652	7.86619	1.789478
68.400002	0.070801	-1.593117	1.63603	-0.389992	0.077983	7.38128	7.95719	0.112873
68.5	0.0628	-1.73147	1.627464	-0.387403	0.077733	7.05795	7.46078	-1.393001
68.599998	0.012489	-1.831625	1.619697	-0.379053	0.077597	6.90268	7.01651	-2.456603
68.699997	-0.051773	-1.880431	1.614351	-0.365855	0.077447	6.49422	6.7781	-3.116857
68.800003	-0.172776	-1.823223	1.612872	-0.350801	0.076975	6.21844	6.60885	-3.412123
68.900002	-0.208961	-1.789929	1.615389	-0.335761	0.076643	5.7697	6.25247	-3.554219
69.0	-0.250542	-1.728948	1.621134	-0.323349	0.076221	5.54787	5.93591	-3.410917
69.099998	-0.168912	-1.689625	1.628536	-0.315265	0.075848	5.39531	5.91857	-2.887306
69.199997	-0.063357	-1.655176	1.635613	-0.312083	0.075463	6.33133	6.27591	-1.927528
69.300003	0.033221	-1.615479	1.640958	-0.314242	0.075142	6.56779	7.44933	-0.704598
69.400002	0.129399	-1.553717	1.643772	-0.320995	0.074486	6.14103	7.05248	0.64862
69.5	0.162995	-1.504667	1.644289	-0.330863	0.073997	6.80731	7.04349	1.764158
69.599998	0.129106	-1.444396	1.642836	-0.342226	0.073544	7.26384	7.43541	2.329041
69.699997	0.133661	-1.379179	1.640279	-0.352794	0.073342	7.34538	8.06895	2.266187
69.800003	0.063698	-1.346162	1.637126	-0.360813	0.0731	7.03395	7.69416	1.511762
69.900002	-0.022652	-1.361725	1.633759	-0.366107	0.072755	7.2352	7.43166	0.36655
70.0	-0.125053	-1.421746	1.629775	-0.368225	0.072407	7.0583	7.4262	-0.700975
70.099998	-0.154518	-1.469938	1.625111	-0.367288	0.071974	6.87299	7.16381	-1.381079
70.199997	-0.157445	-1.486898	1.619967	-0.364615	0.071558	6.6953	6.94275	-1.66318
70.300003	-0.148557	-1.428123	1.614643	-0.361502	0.070957	6.44413	6.90217	-1.64094
70.400002	-0.094928	-1.363232	1.609103	-0.359173	0.070155	6.13656	6.66334	-1.380042
70.5	-0.123827	-1.312901	1.603155	-0.358236	0.068935	5.95913	6.47492	-0.919092
70.599998	-0.067775	-1.267913	1.596889	-0.358104	0.067508	5.77005	6.33982	-0.460658
70.699997	-0.022368	-1.199645	1.590575	-0.358619	0.066144	6.18744	6.46497	-0.171438
70.800003	0.018025	-1.165731	1.584969	-0.358202	0.065093	6.41532	7.10344	-0.181816
70.900002	0.084292	-1.172491	1.580499	-0.356181	0.064296	6.03856	7.05184	-0.527255
71.0	0.141048	-1.230834	1.577718	-0.352074	0.063653	6.47793	6.69032	-0.998958
71.099998	0.173497	-1.258638	1.576882	-0.345891	0.063213	6.75152	7.01137	-1.47062
71.199997	0.156696	-1.300536	1.578152	-0.337988	0.063147	6.3802	7.1788	-1.885995
71.300003	0.112232	-1.29224	1.581381	-0.329747	0.063039	6.2286	6.79009	-2.199991
71.400002	0.040993	-1.264051	1.58669	-0.322545	0.063058	6.20601	6.73442	-2.435624
71.5	-0.086104	-1.2729	1.592834	-0.317974	0.062978	6.0545	6.68924	-2.288026
71.599998	-0.21333	-1.280274	1.598143	-0.317582	0.062512	6.02507	6.51036	-1.731806
71.699997	-0.297305	-1.252354	1.601001	-0.322028	0.061622	6.29385	6.69642	-0.694804
71.800003	-0.280149	-1.210001	1.600575	-0.331629	0.060755	6.4718	6.92872	0.628106
71.900002	-0.193007	-1.145523	1.59664	-0.344611	0.059958	6.38099	7.17505	1.866355
72.0	-0.03744	-1.111347	1.589863	-0.359523	0.059445	6.5247	7.22376	2.648657
72.099998	0.151134	-1.07256	1.581155	-0.373277	0.058983	6.69354	7.25973	2.76225
72.199997	0.279023	-1.117438	1.571832	-0.383784	0.05862	6.69889	7.39494	2.079758
72.300003	0.276326	-1.211422	1.562478	-0.389053	0.058329	6.60501	7.41196	0.828455
72.400002	0.197202	-1.369983	1.553402	-0.38898	0.057883	6.43563	7.20118	-0.532894
72.5	0.03378	-1.438742	1.545217	-0.383502	0.057932	6.24209	7.04627	-1.679603
72.599998	-0.10788	-1.47567	1.538342	-0.373891	0.057825	6.06676	6.82156	-2.426668
72.699997	-0.262449	-1.489183	1.53386	-0.361511	0.057585	5.96885	6.42943	-2.83328
72.800003	-0.322749	-1.471497	1.532144	-0.349076	0.057332	5.78039	6.13985	-2.919329
72.900002	-0.273837	-1.468163	1.532877	-0.338259	0.057208	5.63396	5.8113	-2.755571
73.0	-0.144846	-1.499691	1.534939	-0.330327	0.057185	5.39715	5.89598	-2.325995
73.099998	0.006424	-1.529179	1.53736	-0.326094	0.057082	5.86052	5.99393	-1.581527
73.199997	0.149655	-1.538031	1.539041	-0.325613	0.057052	6.27038	6.94992	-0.792364
73.300003	0.196479	-1.567424	1.539929	-0.327953	0.056793	5.80701	7.12453	-0.017345
73.400002	0.147657	-1.566236	1.539893	-0.332192	0.056479	6.02648	6.67008	0.490306
73.5	0.062129	-1.560622	1.539818	-0.336579	0.055912	6.40621	6.95388	0.631971
73.599998	-0.014456	-1.595319	1.540154	-0.339971	0.055707	6.69784	7.28489	0.384399
73.699997	-0.071386	-1.675578	1.540972	-0.342007	0.055559	6.52986	7.47855	-0.132684
73.800003	-0.121603	-1.803855	1.542302	-0.342604	0.055718	6.43563	7.00238	-0.589912
73.900002	-0.043802	-1.881638	1.54365	-0.342441	0.056072	6.42609	6.92091	-0.989102
74.0	0.017971	-1.940691	1.544363	-0.34328	0.056393	6.27405	6.93429	-1.145863
74.099998	0.057471	-1.966408	1.544107	-0.345608	0.05669	6.0721	6.82071	-0.984612
74.199997	0.059192	-1.996822	1.541783	-0.351025	0.056806	6.02621	6.75872	-0.494616
74.300003	0.035832	-2.006173	1.536407	-0.359157	0.056755	5.87068	6.7219	0.24018
74.400002	-0.012392	-1.996232	1.527552	-0.369283	0.056693	5.9382	6.63946	1.104771
74.5	-0.08554	-1.989214	1.515953	-0.379653	0.056795	6.211	6.62683	1.704131
74.599998	-0.119302	-2.01619	1.502786	-0.387582	0.056722	6.19024	6.93151	1.729627
74.699997	-0.12448	-2.045811	1.490132	-0.391032	0.056839	6.20776	6.83527	1.107752
74.800003	-0.135773	-2.100209	1.479498	-0.388428	0.057113	6.28036	6.64974	-0.048488
74.900002	-0.093205	-2.18277	1.47246	-0.37878	0.057694	6.20846	6.725	-1.394054
75.0	-0.059034	-2.238409	1.470999	-0.362704	0.058348	6.0164	6.75712	-2.775442
75.099998	-0.061269	-2.267899	1.47626	-0.342274	0.058766	5.82102	6.44345	-4.007375
75.199997	-0.087256	-2.257172	1.487907	-0.320361	0.059205	5.65156	6.34689	-4.914115
75.300003	-0.08459	-2.249053	1.504462	-0.301007	0.059885	5.53228	6.21125	-5.364185
75.400002	-0.006371	-2.257302	1.52386	-0.286929	0.060653	5.46397	6.03472	-5.026949
75.5	0.035202	-2.264509	1.542668	-0.28165	0.061583	5.58185	5.96439	-3.725757
75.599998	0.069435	-2.2612	1.557926	-0.286464	0.062441	6.35445	6.69652	-1.352132
75.699997	0.055248	-2.238942	1.567322	-0.301479	0.062936	6.26162	7.28264	1.729637
75.800003	0.034819	-2.20068	1.569591	-0.325195	0.063132	6.26722	6.97497	4.715511
75.900002	-0.009325	-2.189831	1.564996	-0.3535	0.063217	6.64713	7.23179	6.878236
76.0	-0.016172	-2.165999	1.555979	-0.381684	0.063469	7.08501	7.49911	7.447356
76.099998	0.088727	-2.179751	1.545607	-0.404621	0.064129	7.50179	7.95815	6.31861
76.199997	0.14163	-2.160932	1.535772	-0.418633	0.065176	7.43803	8.05974	3.475271
76.300003	0.074424	-2.234654	1.526417	-0.422463	0.066067	7.341	7.82637	-0.16935
76.400002	0.012471	-2.341135	1.517491	-0.416333	0.066868	7.27444	7.65037	-3.434351
76.5	-0.095887	-2.365362	1.51036	-0.400073	0.067795	6.78743	7.40618	-5.603067
76.599998	-0.191513	-2.369785	1.506986	-0.377248	0.068829	6.07035	6.79437	-6.469516
76.699997	-0.272507	-2.378515	1.508457	-0.352094	0.069638	5.35634	5.90144	-6.192776
76.800003	-0.327608	-2.366976	1.51516	-0.329293	0.070316	4.57359	5.18739	-5.203624
76.900002	-0.297915	-2.385269	1.526068	-0.311726	0.070991	4.19885	4.53115	-3.97493
77.0	-0.233683	-2.371211	1.539564	-0.301097	0.071698	4.17713	4.60331	-2.504035
77.099998	-0.134494	-2.356269	1.553334	-0.297618	0.072408	4.47112	4.46735	-0.900288
77.199997	-0.001169	-2.363673	1.565839	-0.301041	0.073174	6.93622	6.94114	0.559141
77.300003	0.079126	-2.330238	1.576155	-0.309517	0.073793	6.25137	7.97539	1.706519
77.400002	0.094068	-2.309758	1.584536	-0.321096	0.074464	6.66263	7.09155	2.339087
77.5	0.085229	-2.286669	1.590796	-0.333747	0.07485	6.44229	7.21188	2.431319
77.599998	0.037641	-2.259844	1.59504	-0.345221	0.075194	7.56055	7.42245	1.953061
77.699997	-0.012833	-2.253737	1.596943	-0.354608	0.075536	8.42274	9.02109	1.120347
77.800003	-0.065787	-2.285538	1.59629	-0.36188	0.075951	7.33837	7.64191	0.197066
77.900002	-0.061228	-2.37008	1.592378	-0.366807	0.076592	7.57588	7.46699	-0.39723
78.0	0.003656	-2.471042	1.585375	-0.370694	0.077481	6.96188	7.11414	-0.526912
78.099998	0.081274	-2.537995	1.57594	-0.373589	0.078502	6.42994	6.54879	-0.266571
78.199997	0.084569	-2.553177	1.565255	-0.375891	0.079181	6.16896	6.36466	0.059706
78.300003	0.011289	-2.517972	1.5543	-0.377591	0.07959	6.00231	6.46101	0.137993
78.400002	-0.105257	-2.465393	1.544307	-0.377387	0.079759	5.81533	6.37526	-0.105981
78.5	-0.166976	-2.423582	1.536909	-0.37408	0.080093	5.77855	6.2606	-0.780846
78.599998	-0.2283	-2.364947	1.532749	-0.367572	0.080518	5.95983	6.28983	-1.65221
78.699997	-0.207175	-2.363307	1.532503	-0.357467	0.081477	6.37328	6.58465	-2.559156
78.800003	-0.145564	-2.386336	1.536334	-0.34482	0.082418	5.94783	6.57363	-3.308146
78.900002	-0.090608	-2.391219	1.543988	-0.331616	0.083623	6.21967	6.28565	-3.802796
79.0	-0.055451	-2.366391	1.554051	-0.319844	0.08452	6.33028	6.56999	-3.881918
79.099998	-0.080211	-2.325226	1.565004	-0.311778	0.085245	5.95755	6.52802	-3.429091
79.199997	-0.073864	-2.262053	1.574896	-0.308901	0.085527	5.94845	6.33811	-2.271193
79.300003	-0.103033	-2.204731	1.582309	-0.312134	0.085855	6.12412	6.55607	-0.574909
79.400002	-0.125936	-2.158196	1.586103	-0.321499	0.085842	6.47364	6.75883	1.34642
79.5	-0.118111	-2.079344	1.586686	-0.335173	0.085951	6.42495	6.7751	2.92144
79.599998	-0.096598	-2.037811	1.584992	-0.350632	0.08615	6.46147	6.76044	3.710663
79.699997	0.027351	-1.975597	1.582496	-0.363994	0.08636	6.90636	6.97304	3.486873
79.800003	0.036185	-1.962426	1.580519	-0.374036	0.086716	7.0696	7.18651	2.194237
79.900002	0.125959	-1.979197	1.57903	-0.378659	0.086947	7.00111	7.18522	0.338881
80.0	0.072342	-2.045422	1.577235	-0.378742	0.08724	7.04639	7.18362	-1.417228
80.099998	0.059603	-2.12588	1.574807	-0.374065	0.087741	6.87833	7.16799	-2.483768
80.199997	0.024104	-2.131562	1.571752	-0.367319	0.088382	6.62296	6.86738	-2.86563
80.300003	-0.009458	-2.058212	1.568542	-0.360307	0.089198	6.23815	6.45383	-2.529733
80.400002	-0.050607	-2.003245	1.56461	-0.356025	0.089822	5.91622	6.23073	-1.701738
80.5	-0.113371	-1.942382	1.560051	-0.354774	0.090513	5.68922	5.80113	-0.586825
80.599998	-0.157488	-1.855366	1.554537	-0.356252	0.091092	5.45627	5.76901	0.442418
80.699997	-0.167271	-1.793349	1.548516	-0.358138	0.091664	5.84729	5.85862	1.044663
80.800003	-0.186237	-1.72145	1.544051	-0.358308	0.092102	6.66876	6.9876	0.855157
80.900002	-0.155405	-1.699355	1.542894	-0.355122	0.092631	6.13796	6.96983	-0.138414
81.0	-0.13343	-1.70449	1.545886	-0.348324	0.092883	6.28921	6.4882	-1.546053
81.099998	-0.09315	-1.740487	1.553031	-0.338006	0.09351	6.97834	6.86289	-2.803397
81.199997	-0.056228	-1.742569	1.563606	-0.326375	0.09387	6.75879	7.30855	-3.646684
81.300003	-0.03922	-1.724195	1.576673	-0.31553	0.094156	6.3365	6.72275	-3.989505
81.400002	-0.064609	-1.659001	1.589967	-0.309095	0.094359	6.29945	6.41347	-3.647752
81.5	-0.075724	-1.592569	1.600751	-0.309576	0.094293	6.0002	6.40191	-2.296272
81.599998	-0.096846	-1.500409	1.60675	-0.319015	0.093974	5.9015	6.15087	0.020476
81.699997	-0.190088	-1.419531	1.606345	-0.336656	0.093464	6.08638	6.18245	2.743012
81.800003	-0.134235	-1.284012	1.599657	-0.358812	0.092941	7.07792	6.76943	5.035557
81.900002	-0.028701	-1.19606	1.589803	-0.380451	0.092574	6.86537	7.40629	5.959379
82.0	0.087378	-1.110156	1.580739	-0.396418	0.092694	6.63793	6.90753	5.005374
82.099998	0.144074	-1.058764	1.575435	-0.403757	0.093242	7.34844	7.11939	2.379591
82.199997	0.186929	-1.080995	1.573983	-0.401336	0.093381	7.40624	7.71653	-0.949035
82.300003	0.122334	-1.169165	1.57539	-0.39091	0.093796	7.03308	7.40404	-3.968782
82.400002	0.006731	-1.210945	1.57865	-0.373458	0.094032	6.96118	6.98343	-5.83468
82.5	-0.16149	-1.173501	1.583835	-0.353123	0.094134	6.35191	6.77896	-6.309933
82.599998	-0.256655	-1.105281	1.590477	-0.334711	0.093885	5.80482	6.05463	-5.427557
82.699997	-0.267805	-1.061207	1.597783	-0.322829	0.093752	5.04702	5.54677	-3.612915
82.800003	-0.236922	-0.999846	1.603952	-0.319068	0.093703	4.96347	5.04469	-1.134492
82.900002	-0.139148	-0.927645	1.607935	-0.322932	0.093538	4.80724	5.27442	1.323151
83.0	-0.099043	-0.88576	1.609399	-0.332412	0.093245	5.97691	5.50427	3.133296
83.099998	0.025383	-0.827968	1.60974	-0.343784	0.092807	7.72476	8.05429	3.937282
83.199997	0.093476	-0.803665	1.610874	-0.354061	0.092236	6.72919	8.053	3.439896
83.300003	0.019867	-0.758284	1.614445	-0.360386	0.09188	6.85451	7.03877	1.845193
83.400002	0.005886	-0.695533	1.618745	-0.362327	0.091186	7.0308	7.31144	-0.429149
83.5	-0.102474	-0.794738	1.622056	-0.360249	0.090567	8.75877	9.06155	-2.38081
83.599998	-0.131508	-0.930552	1.623254	-0.354893	0.090046	7.60749	8.2837	-3.386247
83.699997	-0.190087	-1.022314	1.62224	-0.348857	0.089512	7.22741	7.23179	-3.212907
83.800003	-0.179364	-1.082277	1.619739	-0.344473	0.088982	6.65921	7.13052	-2.256027
83.900002	-0.16551	-1.113055	1.616279	-0.343803	0.088313	6.04819	6.32087	-0.919892
84.0	-0.123177	-1.112278	1.612371	-0.346449	0.087546	5.58859	5.9525	0.392586
84.099998	-0.089711	-1.077724	1.608841	-0.351161	0.086724	5.72267	6.07411	1.259176
84.199997	-0.009661	-1.045098	1.606756	-0.35581	0.08638	5.67284	6.20718	1.370985
84.300003	0.07783	-1.017158	1.606187	-0.35951	0.086062	7.15061	6.69385	0.785903
84.400002	0.107973	-1.0447	1.606937	-0.36107	0.08606	6.72717	7.91961	-0.347504
84.5	0.073664	-1.156227	1.607755	-0.360364	0.08615	6.297	7.04423	-1.450791
84.599998	0.021927	-1.302689	1.607944	-0.357135	0.086075	7.5405	7.36786	-2.038337
84.699997	-0.101096	-1.382704	1.607468	-0.352079	0.085815	6.85004	7.4307	-2.162245
84.800003	-0.180368	-1.42346	1.607048	-0.346233	0.085307	6.3689	6.67651	-1.947607
84.900002	-0.250091	-1.436058	1.608161	-0.340266	0.084898	6.47382	6.83848	-1.714283
85.0	-0.231361	-1.429632	1.61139	-0.33559	0.084372	6.09426	6.51079	-1.509927
85.099998	-0.144019	-1.450747	1.617184	-0.332276	0.083987	6.02166	6.41112	-1.360813
85.199997	-0.040297	-1.478372	1.624693	-0.330847	0.083597	6.05888	6.32751	-1.309201
85.300003	0.039723	-1.541297	1.632527	-0.331649	0.083254	6.80669	6.77435	-1.195323
85.400002	0.092044	-1.583115	1.638286	-0.335522	0.082499	6.28877	7.11221	-0.820784
85.5	0.115524	-1.662625	1.640011	-0.342838	0.081636	6.40945	6.81375	-0.002076
85.599998	0.060788	-1.73563	1.636055	-0.354476	0.080953	6.99691	7.25278	1.254835
85.699997	0.02093	-1.807799	1.626064	-0.368958	0.080376	6.85749	7.25877	2.603591
85.800003	0.029875	-1.865883	1.611423	-0.383413	0.079864	6.84593	7.12816	3.548724
85.900002	0.016018	-1.93754	1.595174	-0.394701	0.079763	6.81922	7.09198	3.527417
86.0	-0.051022	-2.025419	1.580685	-0.399527	0.07967	6.70239	6.95559	2.232765
86.099998	-0.082693	-2.097449	1.570079	-0.395928	0.079434	6.56384	6.82156	0.14926
86.199997	-0.117738	-2.17475	1.565199	-0.384007	0.079228	6.49807	6.81728	-2.234363
86.300003	-0.189201	-2.195513	1.566526	-0.364857	0.079089	6.48257	6.90614	-4.353399
86.400002	-0.266422	-2.229275	1.573563	-0.342214	0.078962	6.42521	6.9952	-5.801386
86.5	-0.283201	-2.216647	1.585229	-0.319753	0.078737	6.26889	6.76729	-6.250405
86.599998	-0.222128	-2.152359	1.599998	-0.3012	0.078569	5.85106	6.22142	-5.781874
86.699997	-0.100847	-2.120255	1.616081	-0.290376	0.078345	5.60366	6.03493	-4.425278
86.800003	-0.005544	-2.063665	1.631032	-0.288846	0.07804	5.48753	5.91996	-2.279291
86.900002	0.069787	-1.990131	1.643615	-0.296442	0.077682	6.52391	6.98782	0.29959
87.0	0.092825	-1.947745	1.652927	-0.311736	0.077574	6.84129	7.70294	2.694429
87.099998	0.133099	-1.893108	1.659158	-0.331141	0.077178	6.88131	7.30834	4.41756
87.199997	0.059147	-1.840891	1.663123	-0.351636	0.077086	7.20823	7.62018	5.061478
87.300003	0.003704	-1.797985	1.664669	-0.371238	0.076683	7.34686	7.22869	4.607933
87.400002	-0.110643	-1.778199	1.662666	-0.387732	0.07632	8.47791	8.25608	3.243077
87.5	-0.158398	-1.760366	1.655674	-0.399404	0.07571	8.25836	8.92945	1.481126
87.599998	-0.231755	-1.781688	1.643976	-0.405969	0.074983	8.06315	7.91308	-0.26179
87.699997	-0.170038	-1.913069	1.629276	-0.405896	0.074156	7.83501	7.8952	-1.533719
87.800003	-0.045574	-2.060298	1.615151	-0.398913	0.073929	6.97423	7.34613	-2.218981
87.900002	0.087867	-2.153796	1.605611	-0.3855	0.073993	6.28763	6.62576	-2.71681
88.0	0.123175	-2.144827	1.604974	-0.36697	0.074045	5.78809	6.15034	-3.489322
88.099998	0.047816	-2.096313	1.613939	-0.346338	0.074118	5.1607	5.88634	-4.493228
88.199997	-0.067863	-2.044515	1.630207	-0.326642	0.074082	4.79988	5.51851	-5.287646
88.300003	-0.185039	-1.99463	1.648273	-0.311691	0.073921	4.76074	5.54184	-5.307503
88.400002	-0.221743	-1.934639	1.663769	-0.305323	0.073651	5.24713	5.59312	-4.002092
88.5	-0.215179	-1.898202	1.672811	-0.309322	0.073429	6.46164	6.64867	-1.100828
88.599998	-0.146712	-1.80033	1.674032	-0.323151	0.072875	5.93041	7.21659	2.486352
88.699997	-0.00676	-1.719348	1.668314	-0.341984	0.072442	6.55088	6.67511	5.507007
88.800003	0.078379	-1.653364	1.661839	-0.360053	0.071957	7.43129	7.41475	6.693872
88.900002	0.197973	-1.578081	1.661285	-0.371873	0.071621	7.48585	7.96854	5.517044
89.0	0.198125	-1.545873	1.669221	-0.375272	0.071642	7.57544	8.39675	2.291808
89.099998	0.096532	-1.540635	1.68327	-0.371624	0.071414	7.5856	8.26432	-1.849133
89.199997	-0.11471	-1.58586	1.698317	-0.363894	0.071185	7.58297	8.36239	-5.513684
89.300003	-0.24345	-1.615708	1.711112	-0.352956	0.071071	7.60381	8.0924	-7.195468
89.400002	-0.312463	-1.658806	1.719304	-0.343592	0.070922	7.25009	7.60851	-6.46744
89.5	-0.219627	-1.7003	1.723402	-0.340112	0.070579	6.44439	6.78174	-3.67688
89.599998	-0.141868	-1.6746	1.722872	-0.343698	0.070581	5.55216	6.039	-0.071903
89.699997	-0.100156	-1.626449	1.718228	-0.353324	0.070501	5.32727	5.67309	3.225993
89.800003	0.036393	-1.569692	1.713243	-0.363921	0.070482	5.32254	6.03343	5.135684
89.900002	0.115743	-1.565499	1.71431	-0.371073	0.07092	5.75236	5.89576	4.963468
90.0	0.046675	-1.559318	1.723925	-0.373114	0.071216	8.22946	8.19859	2.662207
90.099998	-0.028511	-1.596409	1.740511	-0.369148	0.071502	7.01609	8.92356	-0.834505
90.199997	-0.243595	-1.654225	1.758733	-0.361435	0.071328	6.22466	6.41358	-4.586119
90.300003	-0.356831	-1.750866	1.774511	-0.350657	0.071296	8.60218	8.96349	-6.797498
90.400002	-0.385897	-1.80171	1.786461	-0.339367	0.07106	8.70833	9.15051	-6.754601
90.5	-0.32437	-1.850116	1.795003	-0.332506	0.071032	7.07704	7.42203	-4.817931
90.599998	-0.190037	-1.851684	1.800177	-0.332617	0.070939	6.58548	6.79705	-1.776149
90.699997	-0.021107	-1.861414	1.802373	-0.339164	0.070852	5.78082	6.17742	1.511125
90.800003	0.037332	-1.86261	1.801964	-0.351299	0.070511	5.98812	6.14402	4.013516
90.900002	0.065404	-1.879701	1.801502	-0.363966	0.070374	5.7965	6.73356	5.242327
91.0	0.032187	-1.930899	1.802833	-0.375452	0.07003	6.7862	7.02111	4.878636
91.099998	-0.089147	-1.975015	1.805795	-0.383293	0.070109	9.18877	9.85139	2.961774
91.199997	-0.101423	-2.007866	1.808695	-0.385642	0.070104	6.69188	7.95173	0.273624
91.300003	-0.163907	-2.072946	1.809574	-0.383034	0.07045	8.84871	8.54566	-2.543003
91.400002	-0.155033	-2.206567	1.808171	-0.375107	0.070905	9.64224	10.27779	-4.396885
91.5	-0.121869	-2.313932	1.806016	-0.361869	0.071688	8.57547	8.41795	-4.948257
91.599998	-0.105211	-2.366651	1.806712	-0.346126	0.072398	7.93792	8.19731	-4.662046
91.699997	-0.12891	-2.344948	1.813186	-0.329097	0.073149	6.5233	7.06522	-4.351202
91.800003	-0.137189	-2.353075	1.827217	-0.312947	0.073891	5.9516	6.28747	-4.232328
91.900002	-0.212985	-2.352676	1.847929	-0.300058	0.074651	5.36738	5.93173	-4.196455
92.0	-0.26066	-2.306009	1.872211	-0.29285	0.075302	5.43744	6.08985	-4.04083
92.099998	-0.309051	-2.250735	1.894837	-0.293666	0.075808	5.90466	6.35288	-3.176008
92.199997	-0.268729	-2.168941	1.91163	-0.304188	0.076026	8.50804	8.75003	-1.23757
92.300003	-0.181558	-2.084436	1.919395	-0.324668	0.075799	7.54531	8.75142	1.802809
92.400002	-0.046473	-1.955778	1.916956	-0.352426	0.075166	8.53055	8.01682	5.159178
92.5	0.052388	-1.875899	1.905824	-0.383027	0.074421	9.76196	9.95385	7.570429
92.599998	0.06787	-1.786241	1.890814	-0.410142	0.073767	9.62805	10.04174	7.909549
92.699997	0.240864	-1.728001	1.877857	-0.426402	0.073262	10.90089	10.62625	6.270808
92.800003	0.206099	-1.629529	1.869999	-0.430127	0.072992	11.1264	11.45763	2.500502
92.900002	0.073506	-1.59023	1.86821	-0.422001	0.072762	11.24708	10.93446	-2.223861
93.0	-0.081239	-1.637433	1.870249	-0.404318	0.072566	10.42622	10.51695	-6.324836
93.099998	-0.121396	-1.657759	1.875215	-0.377393	0.072926	9.53032	9.19044	-8.665107
93.199997	-0.238837	-1.619848	1.883168	-0.347849	0.073066	8.11202	8.03073	-9.103747
93.300003	-0.406707	-1.536951	1.895072	-0.321008	0.072463	6.08594	6.23544	-8.330709
93.400002	-0.270957	-1.517017	1.909347	-0.300738	0.072866	4.74707	5.06931	-6.17827
93.5	-0.162885	-1.419412	1.925875	-0.289971	0.072744	4.18431	4.49893	-3.929589
93.599998	-0.074654	-1.320465	1.943293	-0.288792	0.072813	4.07239	4.88785	-1.81707
93.699997	0.008723	-1.191215	1.959536	-0.295133	0.072899	5.12278	5.03966	0.137427
93.800003	0.050889	-1.085455	1.972905	-0.307879	0.073077	8.63826	8.82175	1.819607
93.900002	-0.002487	-0.993669	1.981863	-0.324985	0.072965	9.3662	11.28195	3.089201
94.0	0.006131	-0.910427	1.985451	-0.343658	0.07276	8.8361	9.19441	3.989366
94.099998	-0.079025	-0.84681	1.983437	-0.362882	0.072374	10.72197	10.58097	4.238174
94.199997	-0.174019	-0.782104	1.976472	-0.379149	0.071762	15.08572	15.70113	3.759511
94.300003	-0.269062	-0.74849	1.966203	-0.391025	0.071121	15.93793	16.1484	2.455711
94.400002	-0.230465	-0.747921	1.954555	-0.396955	0.070232	18.22244	17.81019	0.634433
94.5	-0.193407	-0.814779	1.943614	-0.396405	0.069573	16.64484	16.35115	-1.492742
94.599998	-0.062907	-1.028731	1.935115	-0.38971	0.069104	12.59864	12.6987	-3.269427
94.699997	0.06571	-1.21652	1.930434	-0.377267	0.069402	9.11766	9.87987	-4.430523
94.800003	0.172783	-1.303667	1.930536	-0.36078	0.069889	7.40913	8.27567	-5.047285
94.900002	0.221917	-1.336118	1.935275	-0.343894	0.070532	5.84125	7.11853	-5.291227
95.0	0.139551	-1.372168	1.942473	-0.329759	0.071239	5.11726	6.06673	-4.953711
95.099998	-0.006793	-1.425948	1.949789	-0.32115	0.07179	5.16394	5.68626	-3.879374
95.199997	-0.159709	-1.532162	1.954696	-0.319726	0.072227	5.11376	5.87981	-2.059213
95.300003	-0.28381	-1.613701	1.956434	-0.324747	0.072706	6.15267	6.20922	0.084901
95.400002	-0.260213	-1.667338	1.954818	-0.33464	0.072758	8.06035	7.86534	2.0407
95.5	-0.226412	-1.67231	1.95118	-0.346744	0.073134	7.80357	9.67304	3.131727
95.599998	-0.083058	-1.67861	1.947481	-0.356989	0.073656	9.51893	9.1108	3.232449
95.699997	0.070221	-1.719539	1.945029	-0.363784	0.074442	10.22847	10.63524	2.162224
95.800003	0.179597	-1.745313	1.943965	-0.365898	0.075072	10.31106	11.33088	0.313795
95.900002	0.142027	-1.82366	1.943106	-0.363912	0.075304	11.03628	12.05199	-1.846891
96.0	-0.039421	-1.922214	1.940972	-0.35874	0.075472	11.61752	12.83209	-3.412335
96.099998	-0.165411	-1.968169	1.936903	-0.351616	0.075463	11.25145	11.89162	-3.815531
96.199997	-0.264829	-1.95724	1.931014	-0.345334	0.075279	9.59941	9.935	-3.272895
96.300003	-0.294101	-1.920811	1.923796	-0.342219	0.075134	8.52529	8.25747	-2.118147
96.400002	-0.186205	-1.880238	1.916003	-0.342247	0.075042	7.81242	7.39441	-0.688378
96.5	-0.041483	-1.849985	1.908439	-0.345114	0.075129	7.38706	6.69192	0.413069
96.599998	0.105106	-1.861657	1.902563	-0.348649	0.075563	7.48953	7.17441	0.83774
96.699997	0.199288	-1.866441	1.898918	-0.351209	0.075954	7.79482	7.44643	0.459836
96.800003	0.210047	-1.881925	1.897983	-0.352282	0.076268	9.41585	9.58826	-0.611518
96.900002	0.089507	-1.884899	1.898501	-0.351555	0.076655	8.45322	9.95984	-1.925437
97.0	-0.124303	-1.905183	1.898448	-0.350159	0.076789	9.55974	9.55175	-2.840065
97.099998	-0.26627	-1.928761	1.896054	-0.349023	0.076807	9.53732	10.26773	-2.975141
97.199997	-0.377881	-1.931924	1.890774	-0.349342	0.076439	8.83409	8.91168	-2.263122
97.300003	-0.362643	-1.921492	1.882292	-0.35246	0.075921	8.822	8.6327	-1.001801
97.400002	-0.2367	-1.901586	1.870998	-0.358802	0.075279	8.22254	8.22546	0.586853
97.5	-0.011908	-1.890783	1.858036	-0.36692	0.074744	7.87836	7.90944	1.811688
97.599998	0.18381	-1.892315	1.845191	-0.374991	0.074544	7.69358	8.04165	2.247545
97.699997	0.319032	-1.896677	1.834386	-0.379608	0.074616	7.79771	8.18478	1.676279
97.800003	0.366495	-1.893836	1.826134	-0.379476	0.074707	8.35417	8.76544	0.206954
97.900002	0.187896	-1.92102	1.819908	-0.375126	0.074734	8.14924	9.0182	-1.664951
98.0	-0.00272	-1.942105	1.81449	-0.366016	0.075145	8.33797	8.72712	-3.103058
98.099998	-0.262212	-1.938115	1.809352	-0.353787	0.07557	8.40286	8.70432	-3.704764
98.199997	-0.402291	-1.908485	1.804921	-0.340719	0.075829	7.79902	7.88097	-3.630692
98.300003	-0.443605	-1.885286	1.802183	-0.328596	0.075913	7.71985	7.60263	-3.209966
98.400002	-0.353747	-1.855069	1.801714	-0.319232	0.076009	7.11855	7.28339	-2.543247
98.5	-0.157705	-1.864251	1.803161	-0.314251	0.076027	6.76842	6.76247	-1.745643
98.599998	0.027039	-1.870493	1.806068	-0.312927	0.076053	6.42363	6.82799	-0.978233
98.699997	0.218185	-1.892534	1.809598	-0.315422	0.076039	7.33828	7.54899	-0.398222
98.800003	0.307336	-1.89649	1.812406	-0.320632	0.076141	8.1157	8.95514	-0.021747
98.900002	0.263102	-1.919664	1.813278	-0.328543	0.07602	7.20806	8.07302	0.257841
99.0	0.096303	-1.920992	1.81121	-0.338755	0.075639	8.21711	8.48186	0.468449
99.099998	-0.101695	-1.944911	1.805874	-0.349753	0.075351	8.62767	9.25607	0.72739
99.199997	-0.218397	-1.987029	1.797833	-0.360738	0.075129	8.44857	8.63537	0.853063
99.300003	-0.260201	-2.029396	1.788013	-0.370313	0.075136	8.68704	8.41484	0.767708
99.400002	-0.223809	-2.064946	1.777281	-0.377411	0.075105	8.45856	8.24977	0.425704
99.5	-0.125862	-2.077194	1.766127	-0.381916	0.075096	8.07988	7.77916	0.039022
99.599998	-0.013911	-2.027434	1.754158	-0.384033	0.074736	7.46019	7.61055	-0.359593
99.699997	0.075406	-1.978594	1.741483	-0.384513	0.074078	7.03606	7.5901	-0.597919
99.800003	0.123495	-1.909562	1.727738	-0.383824	0.073183	6.82535	7.52202	-0.762585
99.900002	0.124306	-1.846353	1.713118	-0.381964	0.072349	6.49983	7.27783	-0.830454
100.0	0.127065	-1.806247	1.698423	-0.378369	0.071632	6.50806	7.11243	-1.011226
100.099998	0.092899	-1.77924	1.685686	-0.371845	0.071496	6.53643	6.94382	-1.349199
100.199997	0.110411	-1.778741	1.676797	-0.361476	0.071332	6.60247	6.83152	-1.971209
100.300003	0.149434	-1.782325	1.673561	-0.347315	0.071704	6.73996	6.99638	-2.74754
100.400002	-0.045878	-1.733263	1.676358	-0.33129	0.07202	6.68488	7.04488	-3.542264
100.5	-0.065199	-1.670856	1.684374	-0.313862	0.072733	6.62541	7.03128	-4.141853
100.599998	-0.06226	-1.61878	1.695193	-0.299162	0.073192	6.61727	7.15343	-4.276947
100.699997	-0.131585	-1.568627	1.706382	-0.289449	0.073574	6.57068	7.0573	-3.709981
100.800003	-0.144375	-1.51739	1.715526	-0.28719	0.073374	6.6079	7.15193	-2.322508
100.900002	-0.165573	-1.498709	1.721154	-0.293181	0.073018	6.59371	7.09487	-0.293518
101.0	-0.111183	-1.47962	1.7233	-0.305872	0.07259	6.70905	7.1211	1.801128
101.099998	-0.089864	-1.457656	1.722785	-0.324249	0.071991	6.92045	7.38574	3.335491
101.199997	0.063521	-1.434022	1.721448	-0.343949	0.071737	7.30921	7.68677	4.074659
101.300003	0.172984	-1.44124	1.71911	-0.363797	0.071613	7.69603	8.14785	3.812842
101.400002	0.14914	-1.461052	1.714293	-0.382199	0.071779	8.02225	8.57992	2.798112
101.5	0.129086	-1.455699	1.704486	-0.397474	0.071749	7.9994	8.72326	1.684024
101.599998	0.048657	-1.450402	1.68757	-0.409496	0.071652	7.91585	8.57585	0.796181
101.699997	-0.058422	-1.50796	1.663557	-0.417815	0.071239	7.6998	8.27535	0.442201
101.800003	-0.130916	-1.563986	1.635392	-0.419697	0.071105	7.05094	7.5188	0.400176
101.900002	-0.165698	-1.612355	1.6093	-0.412765	0.071039	6.61385	7.10815	-0.145695
102.0	-0.160081	-1.666244	1.594559	-0.394571	0.071374	6.01325	6.35856	-1.645739
102.099998	-0.177763	-1.730362	1.598134	-0.366478	0.071579	5.5096	5.71538	-4.02204
102.199997	-0.121848	-1.729858	1.620745	-0.333387	0.072185	5.14309	5.46905	-6.651764
102.300003	-0.056057	-1.691131	1.656835	-0.302557	0.07255	4.86092	5.45877	-8.486085
102.400002	-0.120811	-1.582808	1.697588	-0.279302	0.072925	5.10973	5.63605	-9.134942
102.5	-0.141049	-1.48433	1.73465	-0.268181	0.073091	5.54419	6.12486	-7.634487
102.599998	-0.087638	-1.401589	1.76415	-0.273242	0.073254	5.47115	6.52513	-3.315759
102.699997	-0.122284	-1.335495	1.784722	-0.294802	0.072999	6.06632	6.60499	2.499559
102.800003	-0.104127	-1.196663	1.7946	-0.327656	0.072561	6.76466	7.17773	8.130809
102.900002	0.099188	-1.139579	1.792397	-0.364907	0.071957	7.65417	8.00472	12.116661
103.0	0.18413	-1.061162	1.78671	-0.398903	0.071796	8.50016	8.83471	12.52114
103.099998	0.237019	-1.082407	1.788097	-0.419493	0.072091	9.37969	9.45037	9.498681
103.199997	0.202877	-1.092111	1.799939	-0.424974	0.072551	10.19852	10.34545	3.936978
103.300003	0.044912	-1.072179	1.818221	-0.417075	0.073291	9.87694	11.17436	-3.153969
103.400002	-0.15708	-1.142464	1.836967	-0.398118	0.073707	10.99468	11.62666	-9.485589
103.5	-0.246485	-1.255066	1.852624	-0.372259	0.074438	12.16864	12.99342	-12.616389
103.599998	-0.307587	-1.329665	1.866808	-0.346226	0.075373	10.27787	10.45079	-12.250489
103.699997	-0.35231	-1.370834	1.882589	-0.324311	0.076186	5.99469	6.53445	-9.796012
103.800003	-0.336244	-1.410309	1.901245	-0.30976	0.076582	4.05137	4.55427	-6.63815
103.900002	-0.355561	-1.411518	1.921963	-0.304448	0.076851	3.323	4.13966	-3.246535
104.0	-0.264488	-1.345131	1.942825	-0.309303	0.076725	3.68346	3.82321	-0.116204
104.099998	-0.231983	-1.238724	1.961601	-0.323421	0.076627	4.05347	5.02328	2.637672
104.199997	-0.145957	-1.091689	1.975344	-0.343232	0.076765	5.9262	5.14157	4.912848
104.300003	-0.044005	-0.969455	1.981575	-0.366016	0.076804	10.44873	10.75996	6.333097
104.400002	0.03503	-0.916422	1.980178	-0.38782	0.07704	8.36135	10.17512	6.607707
104.5	0.064464	-0.860423	1.972981	-0.402985	0.077033	9.82816	9.55635	5.403425
104.599998	0.060597	-0.815364	1.965804	-0.40756	0.077191	15.78852	15.94082	2.630882
104.699997	0.098236	-0.874254	1.963549	-0.40095	0.077432	16.77953	15.87241	-1.16724
104.800003	-0.236124	-0.929232	1.968445	-0.387057	0.077398	19.71693	18.51696	-5.090877
104.900002	-0.308912	-1.140611	1.978739	-0.367913	0.077839	16.39709	15.74427	-7.733333
105.0	-0.329158	-1.261424	1.993315	-0.346533	0.078673	10.54664	10.31686	-8.704919
105.099998	-0.341237	-1.19858	2.009682	-0.327203	0.079014	7.31648	7.41999	-8.537263
105.199997	-0.202219	-1.162064	2.025229	-0.314288	0.079261	5.20186	5.51669	-6.864743
105.300003	-0.13271	-1.058046	2.036988	-0.312869	0.078874	4.29457	5.1526	-4.007305
105.400002	-0.014126	-0.961513	2.044266	-0.320922	0.078452	4.54985	4.76785	-0.596782
105.5	0.055088	-0.8901	2.046904	-0.335168	0.077994	4.94701	5.89041	2.304526
105.599998	0.123865	-0.833693	2.048913	-0.349159	0.077882	7.13283	6.45041	4.148466
105.699997	0.167097	-0.753172	2.05497	-0.359988	0.077564	10.6682	11.1066	4.194662
105.800003	0.074185	-0.708371	2.066841	-0.366109	0.077637	10.35012	12.39788	2.592517
105.900002	0.040913	-0.637223	2.081213	-0.367193	0.07758	14.75827	12.45901	0.057652
106.0	-0.048795	-0.556833	2.092813	-0.365559	0.077533	15.62326	17.15416	-2.708809
106.099998	-0.166144	-0.585766	2.097521	-0.363269	0.077463	19.51034	19.41192	-4.340302
106.199997	-0.19473	-0.695939	2.0941	-0.363202	0.077465	24.15906	23.42954	-3.965239
106.300003	-0.152236	-0.827142	2.082544	-0.36804	0.077357	18.79878	18.12343	-1.909214
106.400002	-0.067444	-0.955029	2.065401	-0.375159	0.07758	11.4661	10.87686	0.602462
106.5	-0.007954	-1.071358	2.046543	-0.380926	0.077634	9.10855	8.99764	2.228262
106.599998	0.035052	-1.164531	2.033049	-0.381333	0.078203	8.37107	9.25157	2.258974
106.699997	0.097783	-1.241168	2.029253	-0.37377	0.078818	7.89106	9.8044	0.503783
106.800003	0.009394	-1.298143	2.035067	-0.360143	0.079608	7.85087	9.8499	-2.501932
106.900002	-0.173169	-1.347815	2.046877	-0.342887	0.080289	9.52016	11.08165	-5.755977
107.0	-0.280813	-1.415982	2.060159	-0.323994	0.080723	11.58766	12.69431	-7.76083
107.099998	-0.368906	-1.417721	2.072156	-0.307979	0.080787	12.68017	13.58243	-8.0792
107.199997	-0.390162	-1.383609	2.081851	-0.299399	0.080582	11.7629	11.97181	-6.939929
107.300003	-0.228535	-1.416509	2.086949	-0.301871	0.080424	10.11174	10.03467	-4.267733
107.400002	-0.132238	-1.336984	2.08699	-0.315855	0.079651	9.35438	9.31099	-0.797741
107.5	-0.044616	-1.243071	2.080513	-0.337923	0.078708	9.61964	9.91691	2.84601
107.599998	0.102346	-1.159885	2.068555	-0.362009	0.078044	10.31001	10.62775	5.764202
107.699997	0.231542	-1.139337	2.05559	-0.383621	0.077388	11.80993	12.28515	6.833066
107.800003	0.21924	-1.146898	2.046171	-0.397618	0.077066	14.07885	14.34583	5.660797
107.900002	0.175676	-1.17721	2.041847	-0.402181	0.076816	14.70424	14.89565	2.543934
108.0	0.03841	-1.185734	2.041253	-0.396988	0.076789	22.9365	21.25303	-1.460199
108.099998	-0.328009	-1.225859	2.042349	-0.384337	0.075985	21.94794	24.74127	-5.303623
108.199997	-0.380282	-1.369163	2.041407	-0.368032	0.07657	24.55307	24.43445	-6.76541
108.300003	-0.447572	-1.411556	2.038546	-0.353595	0.076715	19.26285	16.73387	-6.332635
108.400002	-0.355899	-1.419456	2.032998	-0.344029	0.076959	6.17124	8.30372	-4.534099
108.5	-0.239063	-1.471986	2.024988	-0.341024	0.077107	6.07657	5.72052	-1.998478
108.599998	-0.112451	-1.483373	2.015218	-0.342489	0.077013	4.09726	4.95326	0.339667
108.699997	-0.006309	-1.560504	2.005526	-0.346802	0.076882	5.0775	4.73573	1.923069
108.800003	0.041258	-1.626	1.997965	-0.350728	0.076847	4.37461	5.40599	2.36602
108.900002	0.057708	-1.620642	1.994377	-0.351599	0.076764	6.61516	5.74985	1.507021
109.0	0.041784	-1.614678	1.994995	-0.348108	0.076901	9.73779	10.66254	-0.447234
109.099998	-0.010676	-1.620991	1.997935	-0.341151	0.077185	9.77886	12.28804	-2.827202
109.199997	-0.122108	-1.704441	2.00124	-0.331146	0.077676	13.88627	14.26468	-4.805895
109.300003	-0.11929	-1.795525	2.003693	-0.320261	0.078056	13.03407	13.82961	-5.508974
109.400002	-0.11399	-1.81531	2.005151	-0.312293	0.078571	12.48032	12.07008	-4.957581
109.5	-0.117871	-1.825255	2.004807	-0.310608	0.078684	11.22842	10.87461	-3.414559
109.599998	-0.086216	-1.80116	2.001532	-0.317256	0.078724	8.78066	8.75281	-0.983266
109.699997	-0.040533	-1.771924	1.993713	-0.331758	0.078622	8.22499	8.8209	1.692893
109.800003	-0.002288	-1.729581	1.981236	-0.35183	0.078547	8.28043	9.02944	4.018228
109.900002	-0.004557	-1.686799	1.965486	-0.373626	0.078587	8.81114	9.45455	5.222071
110.0	0.022752	-1.669475	1.949747	-0.391666	0.078874	11.42853	11.15156	4.869748
110.099998	-0.033484	-1.741081	1.936119	-0.402508	0.079114	11.38098	12.39199	2.918215
110.199997	-0.017681	-1.751162	1.926233	-0.403588	0.079364	12.36481	11.71252	-0.027237
110.300003	-0.150623	-1.79318	1.918606	-0.396794	0.079146	13.48097	13.42281	-3.168295
110.400002	-0.218749	-1.841884	1.911289	-0.383581	0.078809	12.42708	12.32894	-5.187989
110.5	-0.265499	-1.874924	1.903636	-0.367209	0.078435	10.67222	10.52883	-5.623426
110.599998	-0.229344	-1.916406	1.896014	-0.351568	0.07791	7.96051	8.07794	-4.773388
110.699997	-0.074893	-1.94832	1.888399	-0.340244	0.077642	5.9417	6.25686	-3.21697
110.800003	0.060687	-1.994828	1.881554	-0.333338	0.077664	4.63016	5.3014	-1.445767
110.900002	0.198947	-2.015325	1.875939	-0.330985	0.077942	4.62088	5.02006	0.039217
111.0	0.227108	-2.010669	1.872159	-0.331394	0.07827	4.84595	5.41809	0.815639
111.099998	0.160528	-2.00123	1.870746	-0.332224	0.078485	6.34263	6.15109	0.694284
111.199997	-0.003389	-2.010618	1.871263	-0.333019	0.07843	8.96834	9.81468	-0.108949
111.300003	-0.165397	-2.03585	1.872923	-0.333106	0.078289	7.80077	9.1685	-1.232258
111.400002	-0.277562	-2.0759	1.873949	-0.332169	0.077888	9.58934	9.13949	-2.204307
111.5	-0.3196	-2.107633	1.873246	-0.331142	0.077815	10.1106	10.77709	-2.592668
111.599998	-0.232425	-2.159509	1.870206	-0.330886	0.077553	9.33231	9.10063	-2.211712
111.699997	-0.131742	-2.183599	1.864408	-0.33299	0.077171	9.68603	9.02355	-1.314019
111.800003	-0.012674	-2.23012	1.855843	-0.338842	0.076477	8.38464	8.55829	-0.096756
111.900002	0.07087	-2.192228	1.845668	-0.347989	0.075721	7.60469	7.96768	1.147828
112.0	0.064172	-2.194872	1.834031	-0.359234	0.074649	7.29099	8.00183	1.923826
112.099998	0.022261	-2.194894	1.821967	-0.370364	0.073743	7.26402	8.06413	2.053091
112.199997	0.019463	-2.176686	1.809514	-0.379612	0.072727	8.09634	8.55198	1.45467
112.300003	0.034434	-2.157044	1.796424	-0.385237	0.072447	8.38342	8.9196	0.312951
112.400002	0.025986	-2.181248	1.782234	-0.387098	0.072339	8.45059	8.56044	-0.912957
112.5	-0.009464	-2.206573	1.767684	-0.38368	0.07236	8.67881	8.6631	-1.854223
112.599998	-0.049463	-2.183952	1.754209	-0.375335	0.072305	7.75059	8.18853	-2.413053
112.699997	-0.097019	-2.146895	1.744654	-0.362999	0.072434	7.43129	7.84992	-2.779362
112.800003	-0.184446	-2.074986	1.740388	-0.348593	0.07218	6.83104	7.40715	-3.141988
112.900002	-0.252674	-1.973115	1.740522	-0.335199	0.071854	6.27335	6.98857	-3.408291
113.0	-0.270206	-1.856756	1.74288	-0.324294	0.071421	6.05678	6.61324	-3.299917
113.099998	-0.188045	-1.777098	1.744645	-0.318416	0.070986	5.91429	6.35567	-2.635632
113.199997	-0.028693	-1.706703	1.74377	-0.318801	0.070472	6.69985	6.86428	-1.357335
113.300003	0.127367	-1.651787	1.739861	-0.324553	0.070178	7.14982	7.74083	0.196362
113.400002	0.220903	-1.596835	1.733744	-0.33417	0.069824	6.7538	7.36561	1.491266
113.5	0.229604	-1.547202	1.727435	-0.344799	0.069393	7.42787	7.71857	2.093341
113.599998	0.175893	-1.490953	1.722603	-0.353377	0.069174	7.5313	8.15609	1.826128
113.699997	0.072842	-1.462156	1.719635	-0.359198	0.069099	7.62947	8.47372	0.821614
113.800003	-0.063231	-1.435433	1.717	-0.36181	0.069006	7.61502	8.39461	-0.54232
113.900002	-0.127466	-1.44606	1.713188	-0.361766	0.069005	7.48664	8.03277	-1.537653
114.0	-0.18813	-1.415052	1.706539	-0.360503	0.068941	7.34853	7.69641	-1.867558
114.099998	-0.140714	-1.383703	1.697122	-0.359537	0.068657	6.96661	7.31883	-1.537444
114.199997	-0.040049	-1.369613	1.685745	-0.359444	0.068374	6.67568	7.07239	-0.881978
114.300003	0.06636	-1.379908	1.67393	-0.360675	0.068036	6.31775	6.98568	-0.187137
114.400002	0.166557	-1.390188	1.663659	-0.361265	0.068095	6.10801	6.8919	0.136837
114.5	0.20103	-1.36786	1.655714	-0.361584	0.068183	6.01474	7.00923	-0.016936
114.599998	0.175935	-1.337771	1.650169	-0.360126	0.068354	6.60255	7.18041	-0.662204
114.699997	0.056922	-1.318287	1.645583	-0.356978	0.06876	6.76159	7.79864	-1.378838
114.800003	-0.038518	-1.32599	1.64021	-0.353195	0.068943	6.46996	7.40083	-1.824602
114.900002	-0.131814	-1.32905	1.634037	-0.348711	0.069337	6.89287	7.2608	-1.841075
115.0	-0.163802	-1.353253	1.628126	-0.343844	0.069639	6.76133	7.65958	-1.596142
115.099998	-0.157409	-1.368465	1.623418	-0.339595	0.069915	6.59502	7.16103	-1.330557
115.199997	-0.101304	-1.376624	1.62062	-0.335621	0.070148	6.48503	6.8904	-1.204684
115.300003	-0.061235	-1.362881	1.619514	-0.333373	0.070233	6.27633	6.86845	-1.170272
115.400002	-0.03376	-1.360791	1.619477	-0.332481	0.070338	6.09163	6.71012	-1.261943
115.5	0.007478	-1.391424	1.620122	-0.333166	0.070234	6.39631	6.92401	-1.307521
115.599998	0.005627	-1.435066	1.620889	-0.33573	0.070391	6.4013	7.33874	-1.229597
115.699997	-0.029061	-1.484084	1.620806	-0.340414	0.070652	6.37135	7.09509	-0.909121
115.800003	-0.08383	-1.488264	1.618389	-0.346973	0.070883	6.62926	7.09359	-0.328116
115.900002	-0.133876	-1.495411	1.612358	-0.356014	0.070958	6.63137	7.16638	0.519585
116.0	-0.208499	-1.474497	1.602026	-0.366755	0.070642	6.60317	6.97155	1.414039
116.099998	-0.164572	-1.459094	1.588709	-0.37701	0.070218	6.52715	7.02293	1.982772
116.199997	-0.084295	-1.466284	1.574605	-0.384677	0.070059	6.30514	6.92605	1.92177
116.300003	0.096824	-1.532758	1.562604	-0.387099	0.0704	6.2695	6.82435	1.100367
116.400002	0.223097	-1.638482	1.554209	-0.383607	0.071176	6.21258	6.81493	-0.21938
116.5	0.26623	-1.708086	1.549194	-0.375206	0.072016	6.25777	6.91374	-1.628938
116.599998	0.169991	-1.711885	1.546443	-0.362306	0.072926	6.35848	7.12827	-2.791081
116.699997	0.033718	-1.695964	1.544844	-0.348395	0.073596	6.25172	7.02914	-3.363226
116.800003	-0.169065	-1.65284	1.543544	-0.335263	0.074177	6.00108	6.81696	-3.382034
116.900002	-0.268827	-1.619865	1.542966	-0.324878	0.07465	5.92944	6.48306	-2.86497
117.0	-0.299593	-1.587613	1.543875	-0.318112	0.075193	5.86008	6.26767	-2.135864
117.099998	-0.248215	-1.564599	1.546657	-0.315205	0.075598	6.09662	6.21371	-1.327319
117.199997	-0.101885	-1.545503	1.550886	-0.315604	0.07636	6.50946	6.95013	-0.571071
117.300003	0.016001	-1.499454	1.554802	-0.320016	0.07681	6.30541	6.96277	-0.030513
117.400002	0.097062	-1.457989	1.556693	-0.32712	0.077053	6.37976	7.04327	0.506677
117.5	0.118708	-1.43319	1.555301	-0.336995	0.0772	6.43274	7.19004	0.930503
117.599998	0.051595	-1.452674	1.550671	-0.348042	0.077014	6.55631	7.30684	1.263609
117.699997	0.010967	-1.510566	1.544083	-0.358447	0.077112	6.63539	7.44643	1.346909
117.800003	-0.028015	-1.587111	1.536698	-0.36636	0.077309	6.51515	6.91331	1.001439
117.900002	-0.027875	-1.658551	1.530021	-0.370573	0.078004	6.56376	6.92594	0.297088
118.0	-0.024096	-1.691473	1.524979	-0.371021	0.078909	6.55596	6.96908	-0.604809
118.099998	-0.034814	-1.68625	1.52192	-0.36849	0.079921	6.20645	6.58861	-1.508072
118.199997	-0.05089	-1.675119	1.521212	-0.363703	0.080731	6.01378	6.49045	-2.251571
118.300003	-0.139288	-1.658219	1.52244	-0.358152	0.081182	5.81945	6.35053	-2.671066
118.400002	-0.209665	-1.647443	1.524138	-0.354206	0.08115	5.81226	6.39495	-2.608639
118.5	-0.28936	-1.608866	1.52458	-0.352699	0.080811	5.76559	6.29946	-1.943055
118.599998	-0.328527	-1.547616	1.521513	-0.35498	0.08041	5.80683	6.15944	-0.629849
118.699997	-0.22234	-1.4698	1.513742	-0.360515	0.080015	5.99547	6.44527	0.938275
118.800003	-0.011421	-1.450274	1.502939	-0.366684	0.080053	6.07158	6.54301	2.046624
118.900002	0.199679	-1.514572	1.493547	-0.369978	0.080679	6.15048	6.50222	2.141731
119.0	0.381157	-1.665486	1.490646	-0.366722	0.081814	6.22773	6.63272	0.935068
119.099998	0.416597	-1.871116	1.496352	-0.357502	0.083047	6.24454	6.74566	-1.196558
119.199997	0.202487	-1.975444	1.509159	-0.344301	0.084298	6.27966	7.0224	-3.298475
119.300003	-0.098617	-1.930273	1.524484	-0.329259	0.085154	6.15171	6.80872	-4.752326
119.400002	-0.47358	-1.810378	1.538004	-0.316948	0.085596	6.01036	6.54269	-4.917212
119.5	-0.711064	-1.736012	1.547123	-0.310916	0.08591	5.96692	6.37622	-3.562716
119.599998	-0.737753	-1.621762	1.551574	-0.312774	0.085845	5.714	5.91289	-1.073144
119.699997	-0.475738	-1.539477	1.55187	-0.320994	0.085795	5.85185	5.86386	1.645502
119.800003	-0.155624	-1.489169	1.552298	-0.332982	0.085709	5.79545	5.85262	3.424788
119.900002	0.264466	-1.423025	1.557701	-0.343805	0.086225	6.80398	6.85914	3.761343
120.0	0.499195	-1.373088	1.568914	-0.353336	0.08669	6.93534	7.82401	2.604949
120.099998	0.540243	-1.338755	1.582632	-0.361033	0.087138	6.31705	7.02711	0.530847
120.199997	0.37131	-1.297087	1.593369	-0.367631	0.087395	6.48573	7.0725	-1.547144
120.300003	0.018457	-1.345799	1.596493	-0.374492	0.087481	7.01889	7.93149	-2.532702
120.400002	-0.270521	-1.42364	1.590938	-0.381294	0.087512	7.14702	7.61205	-1.893722
120.5	-0.424606	-1.514709	1.579144	-0.387973	0.08782	6.56752	6.58605	-0.293004
120.599998	-0.444568	-1.567813	1.565461	-0.392233	0.088206	6.44141	6.36369	1.1378
120.699997	-0.316903	-1.612644	1.555934	-0.391837	0.088783	6.04049	5.90208	1.552287
120.800003	-0.135927	-1.593114	1.554507	-0.385733	0.089442	5.80762	5.82125	0.639754
120.900002	-0.028569	-1.522949	1.56127	-0.374463	0.089652	5.44646	5.82832	-1.197198
121.0	-0.043565	-1.436276	1.572765	-0.360034	0.089625	5.35608	5.99854	-3.159642
121.099998	-0.101816	-1.370182	1.584738	-0.345112	0.089235	6.19331	6.49184	-4.383298
121.199997	-0.133653	-1.340537	1.594639	-0.331417	0.08902	5.38551	6.60317	-4.516158
121.300003	-0.107471	-1.316787	1.602192	-0.321847	0.088994	6.17676	6.61527	-3.611797
121.400002	-0.057738	-1.292909	1.607917	-0.318091	0.08923	6.48967	6.49344	-1.891451
121.5	-0.032752	-1.227887	1.612178	-0.319581	0.089542	6.08489	6.40545	0.099428
121.599998	-0.015176	-1.144755	1.616166	-0.324824	0.089695	6.36934	6.47535	1.700079
121.699997	-0.045185	-1.020819	1.620997	-0.331969	0.089791	6.39806	6.76697	2.421997
121.800003	-0.116756	-0.887077	1.626857	-0.33853	0.089568	7.14649	7.30223	2.188467
121.900002	-0.124637	-0.815526	1.633404	-0.343825	0.089478	6.56665	6.93697	1.108383
122.0	-0.160286	-0.789719	1.638977	-0.348223	0.089191	6.53337	7.06864	-0.365725
122.099998	-0.128766	-0.875537	1.642698	-0.350846	0.089105	7.21681	7.64502	-1.629086
122.199997	-0.061615	-0.99579	1.644373	-0.352048	0.089182	7.37918	7.48455	-2.246804
122.300003	0.049394	-1.058271	1.645142	-0.351856	0.089176	7.01889	7.0817	-2.23723
122.400002	0.137212	-1.068632	1.646176	-0.351598	0.089346	6.86301	7.17923	-1.879799
122.5	0.129959	-1.093958	1.648329	-0.351876	0.089666	6.34079	6.68978	-1.359327
122.599998	0.063901	-1.074764	1.651123	-0.35354	0.089695	6.12859	6.56196	-0.790784
122.699997	-0.026777	-1.094973	1.653339	-0.35682	0.089943	5.95904	6.45362	-0.227826
122.800003	-0.151196	-1.095582	1.653098	-0.362345	0.090113	6.08226	6.39827	0.376648
122.900002	-0.197583	-1.091777	1.649363	-0.369453	0.090208	6.79601	6.61388	0.964284
123.0	-0.25712	-1.104543	1.642286	-0.377013	0.090261	6.41672	7.1743	1.308846
123.099998	-0.226537	-1.132015	1.633731	-0.382225	0.09025	6.61192	6.89125	1.199338
123.199997	-0.207642	-1.21537	1.626149	-0.382985	0.089943	7.09543	7.10793	0.5861
123.300003	-0.118671	-1.337799	1.621689	-0.378614	0.089692	6.76098	7.37578	-0.498959
123.400002	-0.044216	-1.42459	1.621368	-0.368904	0.08952	6.71124	7.17923	-1.760255
123.5	0.059845	-1.510953	1.625064	-0.355461	0.089366	6.64249	7.15075	-2.91049
123.599998	0.112994	-1.582147	1.631699	-0.341003	0.089357	6.36294	7.0391	-3.771271
123.699997	0.116544	-1.626389	1.639732	-0.32791	0.089222	6.08866	6.69406	-4.043056
123.800003	0.093026	-1.683481	1.647887	-0.318111	0.089071	5.9121	6.39281	-3.652439
123.900002	0.017905	-1.706724	1.655426	-0.313393	0.088912	6.00887	6.31306	-2.649488
124.0	-0.065663	-1.732123	1.662129	-0.312734	0.088828	6.3689	6.39356	-1.29413
124.099998	-0.135705	-1.774225	1.668424	-0.316738	0.088594	6.72884	6.99553	0.037417
124.199997	-0.152641	-1.840002	1.674646	-0.323799	0.08843	6.78962	7.25856	1.029351
124.300003	-0.125586	-1.897965	1.680726	-0.332475	0.088386	6.92781	7.03621	1.594898
124.400002	-0.133122	-1.925768	1.685407	-0.342765	0.088273	7.18774	7.15653	1.651373
124.5	-0.067992	-1.94368	1.687243	-0.353245	0.087872	7.39144	7.49397	1.341439
124.599998	-0.037172	-1.948631	1.685699	-0.362831	0.087444	7.35361	7.77659	0.821341
124.699997	0.017884	-1.998089	1.681111	-0.370845	0.086989	7.25859	7.45992	0.194234
124.800003	0.062246	-2.120356	1.675127	-0.374739	0.086585	7.22128	7.46421	-0.368804
124.900002	0.037085	-2.204217	1.669775	-0.374713	0.086116	7.0703	7.26209	-0.982847
125.0	-0.042442	-2.228815	1.667613	-0.370418	0.085474	6.84444	7.04627	-1.586496
125.099998	-0.188729	-2.184246	1.669742	-0.363602	0.084645	6.67296	6.88012	-2.245148
125.199997	-0.299049	-2.106282	1.674788	-0.356228	0.08365	6.39473	6.65809	-2.800011
125.300003	-0.337087	-2.036518	1.680097	-0.350578	0.082631	6.18805	6.49858	-2.928554
125.400002	-0.230701	-1.952641	1.68309	-0.348449	0.081866	6.13428	6.33543	-2.30198
125.5	-0.076973	-1.863573	1.68182	-0.351459	0.081213	6.23701	6.34892	-0.838784
125.599998	0.129039	-1.753095	1.676206	-0.357834	0.080358	6.55876	6.67222	0.885491
125.699997	0.234104	-1.665578	1.667994	-0.365994	0.079451	6.567	7.05055	2.253524
125.800003	0.224977	-1.5855	1.66047	-0.372278	0.078433	6.80739	7.08095	2.602515
125.900002	0.17834	-1.536059	1.657067	-0.373321	0.077768	6.87045	7.26969	1.704476
126.0	0.097659	-1.489993	1.658911	-0.369046	0.077189	6.95303	7.36871	-0.200368
126.099998	-0.068974	-1.479623	1.66471	-0.360662	0.076652	6.91503	7.21338	-2.348337
126.199997	-0.142722	-1.421113	1.672679	-0.348586	0.076523	6.87535	7.06864	-3.936302
126.300003	-0.160052	-1.343002	1.680776	-0.336066	0.076086	6.79645	6.96973	-4.538154
126.400002	-0.159034	-1.238058	1.688142	-0.325889	0.075456	6.54361	6.75433	-4.171927
126.5	-0.13501	-1.160412	1.694354	-0.320619	0.074667	6.26687	6.62105	-2.891038
126.599998	-0.128813	-1.096845	1.698285	-0.32245	0.073463	6.09391	6.48916	-0.956679
126.699997	-0.0765	-1.065042	1.699751	-0.329885	0.072337	6.113	6.75583	1.144786
126.800003	-0.051432	-0.987953	1.698919	-0.340953	0.071128	6.38177	6.77896	2.67428
126.900002	0.028226	-0.900452	1.697466	-0.351626	0.070503	7.49583	7.67307	3.246228
127.0	0.067858	-0.854366	1.697514	-0.359295	0.070209	6.96512	8.11402	2.483399
127.099998	0.175839	-0.866889	1.700264	-0.361946	0.070186	6.89427	7.21499	0.697077
127.199997	0.191562	-0.947781	1.705416	-0.36022	0.070205	7.53594	7.84542	-1.597823
127.300003	0.11667	-1.132066	1.712599	-0.353763	0.070666	7.6624	8.56204	-3.51154
127.400002	0.028844	-1.242383	1.720981	-0.344938	0.071131	7.19448	7.79329	-4.510403
127.5	-0.14392	-1.26887	1.73049	-0.335959	0.071425	7.00856	7.48701	-4.546788
127.599998	-0.296885	-1.253304	1.739918	-0.331469	0.071135	6.50823	7.06286	-3.682126
127.699997	-0.495282	-1.243405	1.747015	-0.334386	0.070732	6.01816	6.48445	-1.757645
127.800003	-0.548207	-1.244919	1.748999	-0.345896	0.069711	6.01492	6.3395	1.047231
127.900002	-0.465116	-1.221905	1.743875	-0.365455	0.068777	5.95563	6.57609	3.975369
128.0	-0.168183	-1.181675	1.731277	-0.3878	0.067694	6.9455	6.6218	6.275568
128.100006	0.099962	-1.11602	1.714497	-0.407648	0.06687	7.63473	8.27995	6.798747
128.199997	0.320591	-1.027856	1.699354	-0.418764	0.06633	6.74101	8.25887	5.16723
128.300003	0.383359	-1.031449	1.691117	-0.417681	0.06594	7.43155	7.34977	1.50645
128.399994	0.281971	-1.137226	1.691699	-0.403451	0.065758	7.72108	8.77379	-2.962548
128.5	0.145159	-1.28526	1.700371	-0.380099	0.06633	7.2148	8.47597	-6.915531
128.600006	-0.008252	-1.370839	1.71535	-0.350534	0.067048	7.13773	7.77273	-9.420131
128.699997	-0.176484	-1.383644	1.734789	-0.319988	0.067993	6.69985	7.30555	-9.930701
128.800003	-0.317962	-1.323471	1.756349	-0.295214	0.068766	5.91788	6.2151	-8.598042
128.899994	-0.339514	-1.31887	1.778314	-0.281592	0.06955	4.99448	5.11791	-5.815614
129.0	-0.310342	-1.340203	1.799516	-0.279373	0.070207	4.86486	4.83636	-2.309043
129.100006	-0.207651	-1.371705	1.817531	-0.288292	0.070357	4.49415	5.22561	1.210322
129.199997	-0.144612	-1.387988	1.832981	-0.304056	0.070656	7.32374	6.13974	3.924581
129.300003	0.034827	-1.381513	1.847474	-0.323593	0.070869	8.92551	10.51106	5.530101
129.399994	0.186	-1.321155	1.862015	-0.343635	0.07161	8.24697	9.91284	5.730381
129.5	0.209955	-1.293593	1.873847	-0.362942	0.072253	8.64921	9.167	4.680028
129.600006	0.145888	-1.272677	1.880481	-0.379704	0.072923	8.71139	9.39545	2.927361
129.699997	0.056074	-1.340753	1.880493	-0.392341	0.073347	11.88717	13.82265	1.015418
129.800003	-0.113875	-1.431031	1.87416	-0.400902	0.073997	11.3005	13.63199	-0.602252
129.899994	-0.279124	-1.582596	1.863457	-0.404999	0.074685	12.07896	13.06514	-1.589016
130.0	-0.431207	-1.77734	1.851112	-0.404129	0.075311	10.20063	10.24589	-2.068975
130.100006	-0.471449	-1.966707	1.841022	-0.397555	0.076105	7.85971	7.41539	-2.446995
130.199997	-0.462802	-2.053797	1.835999	-0.385665	0.076799	6.76895	6.81535	-2.929343
130.300003	-0.371347	-2.038011	1.837419	-0.368889	0.077284	5.64061	5.90893	-3.629873
130.399994	-0.247369	-2.021163	1.844894	-0.351149	0.077747	5.04658	5.57781	-4.388361
130.5	-0.12399	-2.098933	1.856472	-0.3343	0.078253	4.81276	5.33983	-4.929028
130.600006	0.095159	-2.18136	1.869808	-0.321029	0.078861	4.99579	5.77972	-4.924191
130.699997	0.171696	-2.273342	1.882482	-0.313551	0.079283	5.73091	6.30931	-4.09952
130.800003	0.234106	-2.312641	1.893211	-0.311591	0.079858	6.71509	7.15728	-2.623646
130.899994	0.157097	-2.309773	1.901799	-0.314948	0.080392	7.19842	7.96372	-0.851344
131.0	0.063331	-2.26221	1.908419	-0.322702	0.080726	7.84176	8.40092	0.898405
131.100006	-0.111715	-2.182487	1.914081	-0.332427	0.080955	8.5767	8.75581	2.16632
131.199997	-0.193457	-2.141147	1.919422	-0.343216	0.08115	8.79511	9.1488	2.708251
131.300003	-0.218572	-2.076337	1.923221	-0.35433	0.081298	9.65625	9.28465	2.512907
131.399994	-0.127975	-1.99941	1.923955	-0.364482	0.081356	9.6249	9.53805	1.837588
131.5	-0.053713	-1.893874	1.91951	-0.374469	0.081213	9.91662	9.63215	1.020539
131.600006	0.118448	-1.78017	1.909332	-0.382152	0.080945	10.6463	9.71608	0.238686
131.699997	0.198834	-1.735207	1.894918	-0.386194	0.080448	10.10683	9.77453	-0.315386
131.800003	0.287332	-1.833338	1.879341	-0.385434	0.080268	9.41331	9.52959	-0.939359
131.899994	0.322392	-1.920514	1.868059	-0.37723	0.080125	8.62618	9.08125	-1.762316
132.0	0.089759	-1.911777	1.865643	-0.36331	0.080239	8.17306	8.56322	-2.970995
132.100006	-0.18496	-1.804054	1.874368	-0.344585	0.08016	7.766	7.9771	-4.737972
132.199997	-0.358855	-1.619908	1.890739	-0.324363	0.080503	7.02633	7.28436	-6.121426
132.300003	-0.237489	-1.460351	1.909588	-0.308267	0.081774	6.5811	6.7979	-6.39899
132.399994	-0.246428	-1.279748	1.927144	-0.299937	0.082727	6.53486	6.85015	-5.569156
132.5	-0.193562	-1.085489	1.939123	-0.303385	0.08331	7.08519	7.14519	-2.957441
132.600006	-0.085799	-0.833921	1.944122	-0.318318	0.083611	7.73938	7.72799	0.827767
132.699997	0.01441	-0.631235	1.940475	-0.341905	0.083681	7.78361	8.53881	4.686983
132.800003	0.084326	-0.439076	1.931264	-0.368422	0.083361	8.56067	9.04014	7.338417
132.899994	0.055434	-0.190258	1.922995	-0.391736	0.083066	9.07737	9.83031	7.754425
133.0	0.042312	0.022021	1.919997	-0.405168	0.082764	9.76791	10.8289	5.871144
133.100006	-0.007626	0.189324	1.921975	-0.40884	0.082184	10.48411	11.53909	2.093774
133.199997	-0.003818	0.240504	1.925338	-0.40256	0.081445	11.00423	12.12339	-2.354281
133.300003	-0.098316	0.040502	1.927409	-0.388175	0.080831	11.69879	12.29746	-6.006694
133.399994	-0.071366	-0.134845	1.927556	-0.368864	0.081213	11.52259	12.125	-7.603483
133.5	0.015737	-0.291961	1.927296	-0.348363	0.081881	9.20506	9.85279	-7.242887
133.600006	0.144521	-0.391648	1.928389	-0.330933	0.082517	6.4281	7.17848	-5.721612
133.699997	0.146996	-0.521046	1.931873	-0.318666	0.083131	4.83404	5.74664	-3.886024
133.800003	0.045625	-0.626767	1.937815	-0.311794	0.08357	4.60056	5.21533	-2.160288
133.899994	-0.081912	-0.721508	1.945709	-0.310544	0.083922	4.71388	5.49859	-0.647266
134.0	-0.226867	-0.844199	1.953664	-0.314585	0.084185	5.10193	5.84438	0.427116
134.100006	-0.28497	-0.943665	1.960623	-0.322041	0.084467	8.68433	7.23136	1.091597
134.199997	-0.303865	-1.000289	1.965436	-0.332351	0.084601	9.15295	11.73329	1.345064
134.300003	-0.215552	-1.05286	1.967323	-0.343692	0.084762	8.96703	9.19516	1.288657
134.399994	-0.09925	-1.113412	1.966516	-0.354116	0.084949	12.31437	12.08518	0.953293
134.5	0.075996	-1.172899	1.962932	-0.363349	0.08516	11.77183	13.17573	0.348793
134.600006	0.162213	-1.25066	1.957726	-0.369834	0.085435	12.59233	12.66594	-0.358937
134.699997	0.211659	-1.355989	1.951881	-0.37332	0.085746	12.44801	13.47184	-1.14839
134.800003	0.138	-1.508863	1.946046	-0.375024	0.086028	10.88924	11.36578	-1.775157
134.899994	-0.077137	-1.548349	1.940708	-0.37379	0.086029	9.06038	9.77025	-2.150516
135.0	-0.261749	-1.553816	1.935855	-0.370262	0.085811	8.45637	8.48346	-2.256696
135.100006	-0.434292	-1.564324	1.931013	-0.366206	0.08551	7.9789	8.01489	-2.127812
135.199997	-0.416342	-1.632278	1.925701	-0.361493	0.084992	7.63744	7.33852	-1.709656
135.300003	-0.292519	-1.714388	1.91924	-0.358341	0.08451	7.69691	7.09187	-1.125701
135.399994	-0.078099	-1.766867	1.912128	-0.356104	0.084051	7.69638	7.20524	-0.503767
135.5	0.138931	-1.751257	1.904747	-0.354439	0.083358	7.98635	7.64341	-0.116028
135.600006	0.26662	-1.723599	1.89798	-0.353081	0.082797	8.15572	8.26754	-0.149071
135.699997	0.276288	-1.725443	1.892799	-0.350692	0.081885	8.0163	8.88192	-0.674268
135.800003	0.248281	-1.751585	1.888667	-0.346136	0.082135	8.39743	9.06551	-1.552983
135.899994	0.146197	-1.852205	1.887596	-0.34062	0.08201	8.59728	9.0653	-2.575754
136.0	-0.063236	-1.908781	1.889082	-0.333326	0.082147	8.66681	8.73001	-3.247478
136.100006	-0.197532	-1.88037	1.892165	-0.326529	0.08216	8.76183	8.52586	-3.463763
136.199997	-0.338525	-1.820425	1.894963	-0.322073	0.082148	8.64509	8.38797	-3.171587
136.300003	-0.397901	-1.736313	1.895881	-0.321317	0.081763	8.3448	8.28841	-2.223366
136.399994	-0.298221	-1.694293	1.893881	-0.326	0.081136	8.02462	8.29205	-0.750647
136.5	-0.107139	-1.676896	1.888679	-0.335828	0.080411	8.00728	8.1896	0.896629
136.600006	0.056543	-1.678144	1.881589	-0.348839	0.079718	8.16649	8.30083	2.211632
136.699997	0.21005	-1.652461	1.873936	-0.362977	0.079202	8.63634	8.71159	2.692365
136.800003	0.26944	-1.537797	1.866934	-0.37492	0.078846	8.54202	9.16882	2.331269
136.899994	0.214423	-1.40375	1.860026	-0.38314	0.078555	8.80746	9.10641	1.203375
137.0	0.055815	-1.365751	1.85107	-0.387722	0.078116	8.99461	9.53505	-0.261154
137.100006	-0.162652	-1.437963	1.839223	-0.38801	0.077449	8.73075	9.31152	-1.531305
137.199997	-0.256306	-1.596405	1.824579	-0.383709	0.077039	8.63152	8.78386	-2.137842
137.300003	-0.262243	-1.704347	1.80999	-0.375812	0.076696	8.16281	8.17386	-2.192281
137.399994	-0.200215	-1.721655	1.798795	-0.364114	0.076374	7.55591	7.36807	-2.234145
137.5	-0.078175	-1.696349	1.792935	-0.35149	0.075901	6.92045	6.74855	-2.421067
137.600006	0.003604	-1.638921	1.792118	-0.339155	0.07545	6.28124	6.59793	-2.824687
137.699997	0.088879	-1.628005	1.794416	-0.328614	0.075077	6.0348	6.64096	-3.199039
137.800003	0.137445	-1.643125	1.797794	-0.321975	0.075042	5.95957	6.98792	-3.207613
137.899994	0.155032	-1.705427	1.800283	-0.319676	0.075129	7.15244	7.3184	-2.671435
138.0	0.136604	-1.749935	1.800818	-0.321848	0.075228	7.06855	8.28284	-1.642107
138.100006	0.035298	-1.803589	1.798962	-0.328421	0.075391	7.24887	7.78055	-0.282359
138.199997	-0.049306	-1.839672	1.795092	-0.336764	0.075461	8.13934	7.94541	1.018708
138.300003	-0.188938	-1.865949	1.789819	-0.345668	0.075569	7.80279	8.31871	1.773266
138.399994	-0.319727	-1.921588	1.784879	-0.353191	0.075249	7.91199	8.15459	1.751742
138.5	-0.331167	-1.955978	1.781293	-0.357259	0.074812	7.89325	8.27696	0.943159
138.600006	-0.340883	-1.991472	1.779158	-0.359098	0.074434	7.77459	8.23895	-0.351968
138.699997	-0.281824	-2.037462	1.777084	-0.358689	0.073841	7.5997	8.22225	-1.440288
138.800003	-0.089134	-2.100796	1.77352	-0.356863	0.073385	7.53629	7.99905	-1.940551
138.899994	0.109418	-2.17829	1.766934	-0.356189	0.072873	7.38426	7.86105	-1.739407
139.0	0.296084	-2.309172	1.757676	-0.356923	0.07252	7.20438	7.79875	-1.099206
139.100006	0.402548	-2.458044	1.747141	-0.359359	0.072392	6.91897	7.5628	-0.296728
139.199997	0.336171	-2.603275	1.736693	-0.363934	0.072337	6.75905	7.27419	0.379317
139.300003	0.168462	-2.661638	1.727132	-0.368609	0.072355	6.69381	7.17141	0.720839
139.399994	-0.104915	-2.650487	1.717775	-0.372859	0.07213	6.81922	7.12902	0.618407
139.5	-0.339308	-2.566479	1.70726	-0.375373	0.071851	7.55039	7.70893	0.086095
139.600006	-0.467725	-2.524531	1.695259	-0.374797	0.071552	6.95303	7.6098	-0.61563
139.699997	-0.413872	-2.512122	1.682759	-0.370563	0.071451	7.24186	7.21445	-1.313402
139.800003	-0.22448	-2.575551	1.674769	-0.360067	0.071503	7.49942	7.59888	-2.13725
139.899994	-0.052109	-2.629281	1.677249	-0.34294	0.071757	6.84269	7.09337	-3.245763
140.0	-0.078178	-2.612847	1.693074	-0.322862	0.071384	6.70046	7.02229	-4.924207
140.100006	0.025377	-2.546201	1.717321	-0.303055	0.071873	6.32905	7.05815	-5.899622
140.199997	0.01522	-2.464854	1.744825	-0.288889	0.071844	6.11791	6.95848	-6.142101
140.300003	-0.089772	-2.335748	1.767972	-0.285476	0.071721	5.96456	6.8404	-4.660348
140.399994	-0.094126	-2.219588	1.782457	-0.295305	0.071583	6.3111	6.81493	-0.946815
140.5	-0.039514	-2.100333	1.787474	-0.318401	0.071713	7.03124	7.2607	3.760451
140.600006	-0.010551	-1.88585	1.78129	-0.349616	0.071532	7.11128	7.26573	8.052832
140.699997	0.27104	-1.849494	1.768681	-0.381675	0.071405	7.51939	7.6129	10.58459
140.800003	0.292195	-1.793647	1.758284	-0.408082	0.071756	8.27281	8.32085	9.881998
140.899994	0.217103	-1.739556	1.755101	-0.423093	0.07222	8.93559	9.07419	6.486986
141.0	0.088886	-1.627841	1.757632	-0.425855	0.072697	9.10732	9.62251	1.12348
141.100006	-0.157458	-1.560443	1.760513	-0.418746	0.072768	9.14796	9.82763	-4.619721
141.199997	-0.318721	-1.545157	1.760286	-0.402048	0.072703	9.448	9.96637	-8.488274
141.300003	-0.322603	-1.549388	1.758121	-0.379565	0.072858	8.78697	9.31527	-9.600634
141.399994	-0.209371	-1.589787	1.756624	-0.355644	0.073143	6.91187	7.28157	-8.433594
141.5	-0.073665	-1.606248	1.7589	-0.333817	0.073688	5.14695	5.35429	-6.261272
141.600006	0.042809	-1.700146	1.76748	-0.316838	0.073885	4.08447	4.52034	-4.047961
141.699997	0.093263	-1.684168	1.780005	-0.304898	0.075033	3.92044	4.1419	-2.065875
141.800003	0.044868	-1.651562	1.796733	-0.299076	0.075684	3.67987	4.71368	-0.602015
141.899994	-0.107394	-1.557317	1.814603	-0.299749	0.075946	5.03599	4.75896	0.363907
142.0	-0.18172	-1.494397	1.831589	-0.30472	0.075999	8.17761	8.45948	0.974364
142.100006	-0.265298	-1.457291	1.845532	-0.314264	0.076	7.81365	9.68289	1.273886
142.199997	-0.212264	-1.428345	1.856009	-0.326354	0.075858	7.18599	7.11928	1.372273
142.300003	-0.12598	-1.422015	1.862207	-0.339025	0.075819	8.98086	9.09453	1.379008
142.399994	0.004811	-1.427302	1.864139	-0.352514	0.075889	11.79162	11.31781	1.336574
142.5	0.144508	-1.375495	1.861499	-0.365536	0.076053	10.53823	10.38259	1.264737
142.600006	0.218165	-1.342342	1.854489	-0.377575	0.07624	10.84449	10.90148	1.181638
142.699997	0.206708	-1.337557	1.843982	-0.387667	0.076388	9.42619	10.06261	0.958162
142.800003	0.129934	-1.391065	1.832525	-0.393905	0.076462	8.29199	8.95375	0.311601
142.899994	-0.002254	-1.553375	1.82269	-0.394012	0.076741	7.62247	8.31261	-0.656711
143.0	-0.178251	-1.700438	1.816174	-0.388595	0.077201	7.46422	7.63089	-1.799374
143.100006	-0.320914	-1.742143	1.812974	-0.377739	0.077684	7.24782	7.32921	-2.707482
143.199997	-0.368073	-1.671984	1.811894	-0.364875	0.078184	7.10874	7.10012	-3.341911
143.300003	-0.380896	-1.589912	1.811261	-0.35213	0.078559	6.78515	6.87391	-3.46322
143.399994	-0.269252	-1.549289	1.80991	-0.341345	0.078886	6.52811	6.84297	-2.990445
143.5	-0.050548	-1.537412	1.807655	-0.333236	0.079252	6.4091	6.74309	-2.154696
143.600006	0.146868	-1.533538	1.806341	-0.3272	0.079547	6.4457	6.88162	-1.363767
143.699997	0.298852	-1.526638	1.808864	-0.321334	0.079919	6.94077	7.25984	-1.047024
143.800003	0.277364	-1.478634	1.817254	-0.316591	0.080178	7.27601	8.11242	-1.393608
143.899994	0.176231	-1.400717	1.831385	-0.312137	0.080234	7.51037	8.08255	-2.126386
144.0	-0.02896	-1.361147	1.847736	-0.310955	0.079956	7.83589	8.05643	-2.696743
144.100006	-0.238304	-1.275137	1.862007	-0.314213	0.07957	7.9613	8.55069	-2.705806
144.199997	-0.326949	-1.215469	1.869582	-0.323228	0.078886	8.15931	8.37213	-1.530737
144.300003	-0.22154	-1.123572	1.868138	-0.339697	0.078353	8.41372	8.24859	0.79518
144.399994	-0.03621	-0.98184	1.857934	-0.361052	0.077998	8.51688	8.29419	3.393485
144.5	0.246201	-0.940798	1.842997	-0.381858	0.07773	8.40356	8.24666	5.206405
144.600006	0.455666	-0.824522	1.830172	-0.39693	0.077665	8.23576	8.52339	5.118412
144.699997	0.431191	-0.669022	1.825507	-0.401931	0.07772	8.05553	8.54748	2.960848
144.800003	0.264057	-0.544192	1.828837	-0.397093	0.077604	8.03819	8.81554	-0.403485
144.899994	0.019523	-0.511433	1.835791	-0.386111	0.07752	7.93082	8.87549	-3.800939
145.0	-0.199439	-0.51023	1.841327	-0.370563	0.077672	8.18112	8.67488	-5.77143
145.100006	-0.268712	-0.532542	1.842489	-0.354996	0.078106	8.25766	8.40863	-5.800302
145.199997	-0.22185	-0.51492	1.839118	-0.343475	0.078509	7.69016	7.64288	-4.128091
145.300003	-0.119465	-0.464498	1.832917	-0.338074	0.078867	6.74127	6.63261	-1.584888
145.399994	0.018184	-0.397504	1.824934	-0.339194	0.078927	5.87812	5.77565	0.971788
145.5	0.020485	-0.306639	1.817982	-0.344304	0.079061	5.71225	6.31777	2.488902
145.600006	0.084365	-0.182956	1.815653	-0.348614	0.078998	6.2547	6.75808	2.709927
145.699997	0.094125	-0.150498	1.820207	-0.350367	0.079059	8.64807	8.92463	1.299024
145.800003	0.070267	-0.193425	1.830006	-0.348212	0.079091	8.01542	10.0397	-1.130106
145.899994	-0.021594	-0.343373	1.841824	-0.343159	0.078951	7.32839	7.77884	-3.679215
146.0	-0.108408	-0.633839	1.852418	-0.33568	0.078939	9.27529	9.64949	-5.259933
146.100006	-0.074241	-0.796519	1.861609	-0.32716	0.079009	9.59556	10.01872	-5.353679
146.199997	-0.054602	-0.972233	1.868946	-0.32198	0.0794	8.08233	8.53217	-4.1573
146.300003	-0.052907	-1.091902	1.873602	-0.322483	0.079517	7.71898	8.08918	-1.994144
146.399994	-0.069175	-1.2037	1.874602	-0.329881	0.079574	6.69714	7.49247	0.727379
146.5	-0.170689	-1.310017	1.870983	-0.344276	0.079242	6.60991	7.01908	3.227501
146.600006	-0.244847	-1.344419	1.862955	-0.361367	0.078855	6.40883	7.37353	5.05988
146.699997	-0.239383	-1.396226	1.852419	-0.378033	0.078537	8.06587	7.45521	5.508602
146.800003	-0.121952	-1.38414	1.842385	-0.390734	0.078239	8.64431	9.57948	4.349587
146.899994	-0.005652	-1.441179	1.834734	-0.395965	0.078332	8.06919	9.2201	1.822897
147.0	0.118117	-1.542117	1.829771	-0.392695	0.078667	10.30362	9.68054	-1.475342
147.100006	0.123301	-1.708907	1.826268	-0.382491	0.078838	9.67035	10.47412	-4.425317
147.199997	0.056171	-1.832478	1.825694	-0.365601	0.079215	9.42987	9.35188	-6.104132
147.300003	-0.081882	-1.896587	1.828144	-0.346386	0.079793	8.31467	8.87731	-6.348771
147.399994	-0.259398	-1.812357	1.831835	-0.330059	0.079929	6.75117	7.18961	-5.543128
147.5	-0.347786	-1.71909	1.836059	-0.319191	0.080113	5.73143	6.22078	-3.845026
147.600006	-0.384414	-1.610333	1.838864	-0.316954	0.080182	5.20781	5.45021	-1.470041
147.699997	-0.256847	-1.499653	1.839475	-0.32105	0.080314	5.37114	5.62428	0.880102
147.800003	-0.100337	-1.422274	1.839643	-0.330192	0.080591	5.75534	5.49913	2.513236
147.899994	0.028109	-1.35393	1.841481	-0.340569	0.081044	8.83829	8.46077	3.032808
148.0	0.082746	-1.309189	1.846087	-0.348847	0.081075	8.35478	9.75312	2.377115
148.100006	0.092105	-1.253158	1.851629	-0.354976	0.080671	7.94501	7.91019	1.031521
148.199997	-0.017971	-1.102769	1.854572	-0.359406	0.080027	9.57752	9.68011	-0.611061
148.300003	-0.084821	-1.050667	1.851536	-0.361369	0.079611	9.7109	11.44799	-1.741411
148.399994	-0.087061	-1.141447	1.842234	-0.362603	0.07931	9.41726	9.95556	-1.885675
148.5	0.047249	-1.295835	1.829895	-0.362383	0.079743	9.34579	9.45615	-1.416569
148.600006	0.153557	-1.431802	1.819068	-0.360154	0.080474	8.14722	8.10578	-1.023832
148.699997	0.232877	-1.512538	1.813865	-0.356503	0.081391	7.49215	6.98418	-1.054379
148.800003	0.149023	-1.470516	1.814774	-0.350997	0.082166	6.83113	7.11617	-1.620035
148.899994	-0.093088	-1.384767	1.819512	-0.346396	0.082632	6.54204	7.01137	-2.381657
149.0	-0.30814	-1.290102	1.824171	-0.343624	0.082783	6.27458	7.25791	-2.900024
149.100006	-0.394917	-1.264114	1.825192	-0.34429	0.082949	7.09464	7.55317	-2.512282
149.199997	-0.356934	-1.235792	1.821184	-0.348704	0.083176	7.62054	7.87808	-1.351825
149.300003	-0.171496	-1.19993	1.813924	-0.354616	0.083609	7.56791	7.98491	0.103994
149.399994	0.128441	-1.194917	1.807054	-0.359003	0.084147	8.34777	7.88054	1.076967
149.5	0.293226	-1.145013	1.80404	-0.360714	0.084915	7.51475	8.07666	1.078874
149.600006	0.370864	-1.165308	1.806679	-0.35703	0.085937	7.58183	8.15802	0.138991
149.699997	0.243256	-1.230395	1.812887	-0.350448	0.086736	7.30658	8.17055	-1.425225
149.800003	0.02274	-1.328692	1.819403	-0.342534	0.087127	7.22487	8.11424	-2.825793
149.899994	-0.221255	-1.369301	1.823891	-0.335095	0.087359	7.28048	8.01264	-3.280896
150.0	-0.434924	-1.338276	1.824795	-0.330973	0.087202	7.58078	7.70861	-2.760061
150.100006	-0.494136	-1.295635	1.822414	-0.331633	0.087038	7.83361	7.48369	-1.488729
150.199997	-0.384058	-1.275308	1.817529	-0.337222	0.086588	7.53165	7.51152	0.161377
150.300003	-0.178429	-1.276027	1.810817	-0.347636	0.086107	7.54899	7.49707	1.655768
150.399994	0.031764	-1.287711	1.803089	-0.361065	0.085577	7.40703	7.84649	2.528901
150.5	0.26014	-1.20872	1.794841	-0.373394	0.085152	7.68202	7.84842	2.659512
150.600006	0.346006	-1.147966	1.785316	-0.384261	0.085076	8.04441	8.49599	1.925594
150.699997	0.399955	-1.096837	1.77368	-0.390338	0.085111	7.5214	8.56129	0.68171
150.800003	0.266451	-1.173149	1.760767	-0.391053	0.085398	8.25091	8.31357	-0.882371
150.899994	0.140932	-1.435573	1.749214	-0.384806	0.086274	8.20572	8.74896	-2.383405
151.0	-0.062728	-1.612595	1.74402	-0.369668	0.087275	7.73404	7.71236	-3.6765
151.100006	-0.300037	-1.540617	1.749462	-0.349053	0.088227	7.39398	7.23094	-4.875265
151.199997	-0.544855	-1.239801	1.764519	-0.326919	0.088618	6.91441	6.72736	-5.828265
151.300003	-0.596961	-0.868767	1.784667	-0.306979	0.08884	6.20075	6.32794	-6.273074
151.399994	-0.515171	-0.540078	1.804729	-0.29441	0.088862	5.94967	6.06277	-5.558299
151.5	-0.132784	-0.207099	1.820425	-0.292306	0.088856	5.63194	6.27045	-3.222867
151.600006	0.277483	0.13574	1.831175	-0.300206	0.088758	6.57068	6.28651	0.00401
151.699997	0.603025	0.453568	1.836281	-0.315637	0.088762	7.61502	7.84071	3.10156
151.800003	0.754859	0.666746	1.84038	-0.33428	0.088619	7.1401	8.51001	5.112882
151.899994	0.667625	0.917261	1.847031	-0.352737	0.088174	8.17691	8.41934	5.605127
152.0	0.39423	1.19257	1.855897	-0.368786	0.087971	8.81464	9.24044	4.629819
152.100006	-0.007381	1.507604	1.863012	-0.381935	0.087389	9.44624	10.64659	2.636168
152.199997	-0.292861	1.675503	1.863782	-0.392004	0.087197	9.53986	10.85042	0.454505
152.300003	-0.487352	1.740659	1.8555	-0.399456	0.087015	10.53578	10.50656	-1.092495
152.399994	-0.456833	1.601853	1.839802	-0.403409	0.086977	10.80735	10.47766	-1.537603
152.5	-0.240237	1.346529	1.821102	-0.402971	0.087077	9.5072	9.01916	-1.397565
152.600006	0.061807	1.102917	1.806159	-0.395743	0.087243	7.47516	7.65273	-1.584819
152.699997	0.317017	0.921367	1.80086	-0.380992	0.087687	5.99302	7.16831	-2.484169
152.800003	0.483107	0.862693	1.807403	-0.360805	0.087876	5.27866	6.92166	-4.093821
152.899994	0.491539	0.784744	1.824303	-0.337989	0.088012	4.83675	6.49087	-5.723451
153.0	0.29539	0.617782	1.846992	-0.317392	0.088267	4.48995	6.206	-6.933077
153.100006	-0.020594	0.494256	1.871055	-0.302378	0.088354	5.26623	6.29646	-7.199062
153.199997	-0.041107	0.345898	1.89011	-0.295711	0.089688	6.11037	6.68668	-5.288448
153.300003	-0.172824	0.219909	1.9032	-0.30177	0.090494	6.11414	7.28029	-1.897601
153.399994	-0.334713	0.120901	1.908588	-0.317932	0.091105	7.64883	7.60263	2.290576
153.5	-0.342647	0.106339	1.906351	-0.340446	0.091496	8.04782	8.3125	5.96385
153.600006	-0.247776	0.09629	1.901686	-0.363021	0.091637	8.42397	8.92624	7.819569
153.699997	-0.056999	0.073476	1.901065	-0.3795	0.091652	9.27713	9.24975	7.147389
153.800003	0.118455	-0.035595	1.907496	-0.386974	0.091598	9.53014	9.8773	4.164261
153.899994	0.201995	-0.194944	1.91919	-0.386011	0.091588	10.37481	11.32906	-0.272071
154.0	0.139754	-0.322573	1.931664	-0.377762	0.091004	11.0763	11.99643	-4.955758
154.100006	0.006693	-0.510191	1.941536	-0.365448	0.090763	12.07607	12.69934	-7.773674
154.199997	-0.089886	-0.656176	1.947584	-0.352093	0.090638	12.1774	12.644	-7.981931
154.300003	-0.173258	-0.73284	1.95057	-0.341933	0.090922	9.22914	9.29932	-6.169507
154.399994	-0.212455	-0.871058	1.95101	-0.337944	0.091483	6.32932	6.64011	-3.215384
154.5	-0.240083	-0.981383	1.950014	-0.338809	0.092034	5.27735	5.70938	-0.222107
154.600006	-0.272031	-1.072875	1.948313	-0.344175	0.0923	5.22121	4.97296	2.210524
154.699997	-0.250622	-1.085578	1.947196	-0.351815	0.092728	5.40372	5.66924	3.470493
154.800003	-0.240346	-1.046744	1.948254	-0.35864	0.092657	6.16511	5.44646	3.316681
154.899994	-0.147862	-1.02578	1.952965	-0.362495	0.092679	10.54988	10.21805	1.837401
155.0	0.029785	-1.068099	1.960479	-0.362782	0.0925	8.04774	9.88811	-0.600961
155.100006	-0.009023	-1.145408	1.968871	-0.359499	0.09235	10.93924	9.83127	-3.230653
155.199997	-0.125275	-1.310401	1.976521	-0.353755	0.091571	12.94273	13.13558	-5.192476
155.300003	0.035884	-1.440455	1.980607	-0.346685	0.091809	12.05304	10.58032	-5.188436
155.399994	-0.012209	-1.439071	1.981967	-0.342701	0.091351	11.92667	10.94784	-4.056181
155.5	-0.004021	-1.451511	1.979431	-0.343846	0.090662	9.15742	8.68654	-1.87132
155.600006	-0.05323	-1.466293	1.972883	-0.350143	0.089558	7.72432	7.91533	0.686268
155.699997	-0.125315	-1.523649	1.964067	-0.35939	0.088722	6.92974	7.44215	2.734843
155.800003	-0.090449	-1.454939	1.955284	-0.368671	0.087939	7.15726	7.38713	3.726486
155.899994	-0.042725	-1.294305	1.94842	-0.375096	0.087232	7.82302	7.45596	3.299173
156.0	-0.002272	-1.181728	1.945378	-0.376902	0.087061	10.26386	9.34289	1.501469
156.100006	0.219211	-1.224744	1.944749	-0.372479	0.087371	9.8603	10.20328	-1.115067
156.199997	0.060927	-1.287653	1.943522	-0.363981	0.086753	11.23166	10.18487	-3.617185
156.300003	0.044127	-1.450711	1.942091	-0.35049	0.086561	11.11326	11.12373	-5.159207
156.399994	-0.05909	-1.464957	1.942031	-0.333719	0.086038	10.53473	9.9395	-5.586564
156.5	-0.174952	-1.344557	1.94583	-0.317276	0.085301	9.33108	9.27159	-5.402717
156.600006	-0.258272	-1.263371	1.954662	-0.304264	0.084657	8.00798	7.85217	-4.926347
156.699997	-0.27188	-1.252003	1.966966	-0.29705	0.083812	6.95058	7.32386	-4.172274
156.800003	-0.251505	-1.222358	1.980377	-0.297488	0.083086	6.72402	7.14401	-3.034676
156.899994	-0.150599	-1.151234	1.990928	-0.306861	0.082013	6.77525	7.26241	-1.20898
157.0	-0.066923	-1.05321	1.994644	-0.325025	0.080796	9.22257	8.28863	1.416456
157.100006	-0.025868	-0.951245	1.988476	-0.351535	0.079402	10.22051	11.19288	4.395607
157.199997	0.09731	-0.892667	1.972329	-0.381622	0.078071	9.27205	9.7756	6.850587
157.300003	0.18706	-0.839975	1.950413	-0.40893	0.076788	11.81588	11.41159	7.661599
157.399994	0.274301	-0.856647	1.929889	-0.426492	0.075812	12.2909	13.46884	6.256944
157.5	0.232085	-0.816856	1.916857	-0.429177	0.075027	13.60787	13.26276	2.608752
157.600006	0.069513	-0.831272	1.912094	-0.418247	0.074423	14.20173	13.9053	-2.244833
157.699997	-0.147953	-0.842452	1.912536	-0.397232	0.073483	13.33043	12.65973	-6.629291
157.800003	-0.186823	-0.796022	1.916344	-0.368226	0.072915	10.15938	10.78587	-9.120456
157.899994	-0.191937	-0.756138	1.922451	-0.337419	0.072799	7.91436	8.76844	-9.540943
158.0	-0.108346	-0.780315	1.931232	-0.310447	0.072315	5.66794	6.36209	-8.300658
158.100006	0.040066	-0.880427	1.943158	-0.29079	0.07245	4.30867	4.95519	-6.316261
158.199997	0.133862	-0.967156	1.957264	-0.281885	0.072366	4.06468	4.31854	-4.150744
158.300003	0.141339	-1.057394	1.972387	-0.283914	0.072466	4.01642	4.63799	-1.9967
158.399994	0.070663	-1.144718	1.985936	-0.294506	0.072344	4.79892	5.01343	0.221153
158.5	-0.052628	-1.216255	1.994559	-0.312922	0.072072	8.36914	8.2199	2.345452
158.600006	-0.167648	-1.277668	1.996726	-0.33563	0.071546	10.13722	12.64357	4.222615
158.699997	-0.2151	-1.374686	1.992208	-0.359442	0.071098	9.36103	10.25006	5.498599
158.800003	-0.14466	-1.489154	1.982101	-0.38164	0.07051	12.34423	12.3056	5.680921
158.899994	-0.068428	-1.608687	1.969083	-0.397391	0.069855	16.55131	17.25265	4.549744
159.0	0.004614	-1.735173	1.9564	-0.404777	0.069261	17.87564	17.48293	2.2062
159.100006	0.053279	-1.826604	1.944948	-0.404226	0.068786	21.15309	20.50355	-0.762545
159.199997	0.069511	-1.944529	1.935362	-0.396196	0.068324	17.52104	17.39782	-3.515336
159.300003	0.04824	-2.06125	1.927271	-0.382828	0.068669	11.39184	12.42689	-5.121861
159.399994	0.009905	-2.1574	1.921176	-0.365613	0.069044	7.58367	8.73664	-5.626561
159.5	-0.022271	-2.208364	1.918564	-0.34675	0.069722	5.81034	6.86331	-5.449489
159.600006	-0.038941	-2.255134	1.919937	-0.330469	0.070517	5.06787	5.57931	-4.886883
159.699997	-0.04792	-2.262754	1.924328	-0.318501	0.070904	4.78815	5.05036	-3.97331
159.800003	-0.125526	-2.217106	1.930054	-0.312701	0.071257	4.7455	4.94416	-2.732802
159.899994	-0.179536	-2.159302	1.934942	-0.314175	0.071409	4.8808	5.2635	-1.209126
160.0	-0.227771	-2.104013	1.937464	-0.321173	0.071408	6.74872	6.57373	0.300924
160.100006	-0.254648	-2.063248	1.937103	-0.332404	0.07105	8.33963	9.35188	1.587004
160.199997	-0.160844	-2.015322	1.933863	-0.346001	0.070747	7.98591	8.80794	2.332353
160.300003	-0.041498	-1.98162	1.928671	-0.357894	0.070513	10.86883	9.94892	2.446579
160.399994	0.103214	-1.933703	1.922212	-0.367381	0.070263	10.9276	11.64786	1.783579
160.5	0.166321	-1.912901	1.915503	-0.372089	0.069867	11.15127	11.02331	0.489828
160.600006	0.166963	-1.903323	1.908798	-0.371387	0.069352	11.71876	11.72365	-1.167535
160.699997	0.058946	-1.958022	1.902179	-0.366824	0.068897	11.09338	11.54873	-2.508587
160.800003	-0.075193	-1.986676	1.895543	-0.358959	0.068302	9.65774	9.92098	-3.183314
160.899994	-0.152854	-1.944731	1.888908	-0.349829	0.067993	8.19968	8.87871	-3.11939
161.0	-0.172273	-1.914856	1.882718	-0.342607	0.067769	7.82494	7.65637	-2.597745
161.100006	-0.146366	-1.882764	1.876196	-0.338301	0.067679	6.99726	7.05044	-1.832181
161.199997	-0.047169	-1.886647	1.868925	-0.337966	0.067846	6.98526	6.64578	-0.858566
161.300003	0.071039	-1.913322	1.860881	-0.341184	0.067971	6.92904	6.96052	0.080668
161.399994	0.155681	-1.950588	1.853381	-0.345499	0.068123	7.32891	7.41485	0.499894
161.5	0.110261	-1.913331	1.847914	-0.350667	0.068281	8.66209	8.87496	0.282291
161.600006	0.089311	-1.893145	1.844729	-0.354113	0.068319	7.88274	9.49362	-0.519947
161.699997	-0.026412	-1.899884	1.842657	-0.355796	0.068542	8.69344	8.94476	-1.509274
161.800003	-0.15048	-2.014019	1.839586	-0.356821	0.068763	8.90677	9.73374	-2.258348
161.899994	-0.130734	-2.139909	1.834119	-0.357042	0.069288	8.38753	9.02344	-2.281167
162.0	-0.118048	-2.208972	1.826038	-0.357939	0.069502	8.35767	8.46826	-1.665926
162.100006	-0.059553	-2.272246	1.815891	-0.36057	0.069684	7.80357	8.11648	-0.673062
162.199997	-0.041662	-2.307323	1.804419	-0.364173	0.069165	7.31735	7.71332	0.426895
162.300003	-0.016448	-2.331142	1.792681	-0.368468	0.06867	6.91879	7.6477	1.096365
162.399994	0.02629	-2.340442	1.781466	-0.371316	0.068197	6.93385	7.69009	1.158125
162.5	0.063791	-2.365293	1.771594	-0.371162	0.068101	7.08589	7.63924	0.471092
162.600006	0.154344	-2.460217	1.763315	-0.367226	0.068457	7.63289	7.99145	-0.824495
162.699997	0.148214	-2.589611	1.757228	-0.359232	0.069137	7.51247	8.11338	-2.185631
162.800003	0.119374	-2.629926	1.75399	-0.347021	0.069866	7.67063	7.93877	-3.101823
162.899994	0.033632	-2.509034	1.753368	-0.333431	0.070332	7.61143	8.1547	-3.573735
163.0	-0.123856	-2.386692	1.755369	-0.320808	0.070464	7.29791	8.07131	-3.544708
163.100006	-0.22226	-2.256799	1.757927	-0.312093	0.070512	7.11671	7.64395	-3.089385
163.199997	-0.177547	-2.225397	1.759149	-0.309669	0.070497	6.7094	7.15322	-2.025682
163.300003	-0.052144	-2.224052	1.758851	-0.313047	0.070689	6.62375	7.0331	-0.652694
163.399994	0.152812	-2.23039	1.757911	-0.321191	0.071239	6.89462	7.03192	0.66654
163.5	0.304169	-2.172644	1.757057	-0.331919	0.071653	7.84491	7.94167	1.430211
163.600006	0.337607	-2.03761	1.756847	-0.342904	0.072177	7.47385	7.9028	1.581545
163.699997	0.250199	-1.872526	1.755795	-0.354355	0.072867	7.5271	7.91383	1.242522
163.800003	0.05433	-1.723819	1.751951	-0.365088	0.072982	7.93529	8.77433	0.620485
163.899994	-0.127925	-1.647207	1.744125	-0.374892	0.07298	7.8718	8.81694	0.086571
164.0	-0.257016	-1.672756	1.732371	-0.38346	0.072691	7.80428	8.03748	-0.194281
164.100006	-0.233537	-1.718561	1.718593	-0.388187	0.072264	7.73649	7.68045	-0.318781
164.199997	-0.162298	-1.716286	1.705544	-0.389444	0.072065	7.25044	7.20407	-0.380808
164.300003	-0.005939	-1.540336	1.693834	-0.387172	0.071708	6.84689	6.94724	-0.677406
164.399994	0.142351	-1.441258	1.685174	-0.381486	0.071824	6.40735	6.93772	-1.080932
164.5	0.307083	-1.406801	1.678237	-0.373978	0.072401	6.09645	6.81771	-1.572168
164.600006	0.326123	-1.376009	1.669907	-0.366858	0.072438	5.89905	6.73699	-1.796334
164.699997	0.358406	-1.407873	1.660507	-0.359355	0.072877	5.82032	6.67308	-1.725872
164.800003	0.289108	-1.418006	1.65097	-0.352988	0.073224	6.14357	6.67094	-1.578312
164.899994	0.234705	-1.419967	1.643848	-0.34437	0.074104	6.22457	6.898	-1.58245
165.0	0.206925	-1.441045	1.641398	-0.334101	0.074956	6.55298	6.9345	-1.948832
165.100006	-0.068146	-1.447262	1.645347	-0.322703	0.076036	6.72752	6.96148	-2.666383
165.199997	-0.180359	-1.463639	1.655888	-0.309928	0.077272	6.66885	7.10868	-3.413288
165.300003	-0.255637	-1.536352	1.671313	-0.299022	0.078581	6.65764	7.07046	-3.976812
165.399994	-0.3226	-1.549314	1.688051	-0.29266	0.07951	6.58644	7.10204	-3.959553
165.5	-0.318141	-1.481559	1.702914	-0.292543	0.079911	6.54677	7.08781	-3.034717
165.600006	-0.267023	-1.386701	1.712356	-0.302022	0.079782	6.55973	7.06147	-0.838344
165.699997	-0.132971	-1.275139	1.714002	-0.320559	0.079383	6.60518	7.10044	2.125193
165.800003	0.056961	-1.166156	1.707806	-0.345281	0.079251	6.82482	7.27033	5.001087
165.899994	0.284122	-1.174986	1.696346	-0.372119	0.079357	7.10165	7.54032	6.672725
166.0	0.403002	-1.270033	1.685587	-0.393919	0.079956	7.33802	7.80646	6.498174
166.100006	0.35342	-1.344928	1.678674	-0.407948	0.080395	7.48016	7.87904	4.437966
166.199997	0.143029	-1.351669	1.674428	-0.413647	0.080775	7.67422	8.10535	1.277126
166.300003	-0.174069	-1.22935	1.668247	-0.412358	0.080493	7.58481	8.08908	-1.830341
166.399994	-0.390846	-1.087097	1.656237	-0.406155	0.080335	7.40896	7.85442	-3.605075
166.5	-0.428783	-1.00899	1.638108	-0.396922	0.080325	7.12862	7.37557	-3.529578
166.600006	-0.243388	-1.071291	1.61752	-0.385482	0.080991	6.48214	6.80818	-2.423701
166.699997	0.04144	-1.231976	1.600631	-0.372704	0.081501	5.55812	5.69686	-1.824055
166.800003	0.151917	-1.402802	1.596602	-0.355955	0.081969	4.91128	4.96311	-2.578902
166.899994	0.346327	-1.518567	1.610156	-0.334769	0.083432	4.86451	4.98923	-4.156691
167.0	0.208887	-1.46393	1.63991	-0.313414	0.084054	4.49039	5.356	-6.29883
167.100006	-0.001769	-1.316827	1.678757	-0.294349	0.084483	5.86183	6.03418	-7.814394
167.199997	-0.165071	-1.144988	1.718676	-0.281035	0.084931	6.87097	7.92464	-8.012754
167.300003	-0.268155	-1.004285	1.75267	-0.277435	0.08536	5.72031	6.77253	-6.068982
167.399994	-0.214893	-0.859167	1.776466	-0.288465	0.085784	6.35673	6.35706	-1.377664
167.5	-0.095363	-0.580797	1.789344	-0.314771	0.086075	7.3255	7.33617	4.795716
167.600006	0.193465	-0.255055	1.790879	-0.350003	0.085992	7.16155	6.74684	10.604931
167.699997	0.380399	0.154365	1.77977	-0.388458	0.085902	7.32839	7.49664	13.717895
167.800003	0.521854	0.403435	1.769085	-0.418539	0.086127	8.24224	8.67852	12.781127
167.899994	0.60506	0.52825	1.769175	-0.431166	0.086297	8.30626	8.72112	8.219851
168.0	0.483312	0.636894	1.782623	-0.427157	0.086224	9.02675	9.89422	0.992625
168.100006	0.117433	0.638324	1.804609	-0.411214	0.085512	9.34098	11.04301	-7.050312
168.199997	-0.015585	0.534594	1.830093	-0.385801	0.084571	10.77486	11.65011	-13.004363
168.300003	-0.130602	0.390317	1.853833	-0.357259	0.085626	11.56393	11.57196	-15.363338
168.399994	-0.011072	0.322673	1.878023	-0.331059	0.087056	8.85975	8.76469	-14.152385
168.5	0.068243	0.275919	1.903269	-0.313654	0.088172	5.24144	5.63305	-10.472835
168.600006	0.019467	0.156467	1.927251	-0.30754	0.089826	3.38815	4.27743	-5.830284
168.699997	-0.050459	0.06504	1.950116	-0.31279	0.090679	3.26388	3.69881	-0.926761
168.800003	-0.223953	0.012576	1.968558	-0.328138	0.091276	3.10432	4.17252	3.159915
168.899994	-0.250605	0.053582	1.983323	-0.348396	0.091533	4.94946	4.7975	6.205848
169.0	-0.348087	0.165092	1.995894	-0.369446	0.091685	9.26443	7.89638	7.606787
169.100006	-0.338518	0.347791	2.006014	-0.387213	0.091803	11.3632	13.11889	7.274785
169.199997	-0.264314	0.502827	2.011958	-0.400029	0.091444	8.68249	8.28499	5.263487
169.300003	-0.195129	0.580018	2.014491	-0.404757	0.091384	11.1863	11.74945	2.011422
169.399994	-0.046431	0.538003	2.014969	-0.402428	0.090906	18.80316	17.78086	-1.481964
169.5	0.009551	0.398993	2.015929	-0.39359	0.090674	20.08598	19.7803	-4.714435
169.600006	-0.188334	0.058671	2.020494	-0.380193	0.089539	23.02985	21.9659	-7.224456
169.699997	0.022372	-0.370362	2.029088	-0.360945	0.090088	13.97972	13.79182	-8.104339
169.800003	-0.039344	-0.548737	2.044	-0.340716	0.089797	7.75611	8.47747	-8.484569
169.899994	-0.090756	-0.660988	2.063925	-0.322123	0.090038	5.70253	6.6825	-8.292044
170.0	-0.16689	-0.78445	2.085318	-0.310325	0.090311	4.43197	5.49388	-7.401476
170.100006	-0.300998	-0.865656	2.10376	-0.308552	0.090222	4.56597	5.25687	-5.701084
170.199997	-0.360312	-0.892031	2.116306	-0.318195	0.089771	5.1515	5.26126	-3.028548
170.300003	-0.341537	-0.89625	2.120988	-0.33514	0.088995	5.94354	6.42439	0.153855
170.399994	-0.267739	-0.857298	2.118367	-0.353952	0.088426	9.86538	8.02549	3.015274
170.5	-0.064773	-0.79613	2.112679	-0.370327	0.087549	11.74346	12.17606	4.752491
170.600006	0.082612	-0.728901	2.109303	-0.380722	0.086637	14.85137	13.50085	4.777658
170.699997	0.12252	-0.616457	2.110815	-0.384105	0.085636	17.86373	16.56441	3.052078
170.800003	0.13835	-0.465009	2.115855	-0.381925	0.084736	18.68983	21.97329	0.116438
170.899994	0.0441	-0.342462	2.120261	-0.374939	0.083841	30.61107	28.08294	-2.965171
171.0	-0.116979	-0.460575	2.120839	-0.366369	0.083249	34.72725	33.30406	-4.847248
171.100006	-0.157834	-0.781887	2.115166	-0.360726	0.082656	28.93083	27.61298	-4.795347
171.199997	-0.130512	-1.10246	2.10376	-0.359011	0.082397	18.84222	17.40446	-3.303541
171.300003	-0.024495	-1.369122	2.089226	-0.35957	0.081768	11.45595	10.7014	-1.51528
171.399994	0.008043	-1.599023	2.075248	-0.359256	0.081184	8.45024	8.30972	-0.396334
171.5	0.005451	-1.722649	2.067285	-0.356078	0.08059	7.00269	7.69908	-0.439928
171.600006	-0.029105	-1.759341	2.068838	-0.349055	0.080443	6.82885	8.08811	-1.69288
171.699997	-0.081167	-1.773097	2.078331	-0.33953	0.080083	6.76422	9.21368	-3.679952
171.800003	-0.136102	-1.830062	2.091948	-0.328367	0.07995	10.53464	11.70342	-5.637804
171.899994	-0.139646	-1.996278	2.10402	-0.319397	0.079675	12.56431	13.71068	-6.603263
172.0	-0.163465	-2.013416	2.111791	-0.315067	0.079116	14.20943	14.64665	-6.157549
172.100006	-0.16207	-1.973581	2.113213	-0.319172	0.078003	13.11735	13.27518	-3.984512
172.199997	-0.17387	-1.926885	2.107337	-0.332834	0.076897	11.91064	11.57903	-0.603893
172.300003	-0.218846	-1.873587	2.094344	-0.353451	0.075619	11.58214	11.78724	3.200215
172.399994	-0.15023	-1.785468	2.075412	-0.376788	0.074152	10.99162	12.59389	6.213424
172.5	-0.024239	-1.873361	2.055197	-0.396977	0.073115	12.30964	12.88915	7.222931
172.600006	0.09194	-2.107777	2.039133	-0.408669	0.072368	13.97044	13.17316	5.771887
172.699997	0.056436	-2.279215	2.030574	-0.408843	0.071774	15.84544	14.13943	2.130295
172.800003	-0.02713	-2.267927	2.029308	-0.397402	0.070979	19.05853	16.25705	-2.584817
172.899994	-0.117581	-2.126194	2.032824	-0.377542	0.0701	22.02238	19.87707	-6.471397
173.0	-0.249729	-1.959173	2.038047	-0.355836	0.069502	20.46273	21.11108	-8.311686
173.100006	-0.254668	-1.838436	2.04241	-0.335771	0.069354	14.06134	14.71966	-7.876635
173.199997	-0.105057	-1.770303	2.043671	-0.324541	0.069442	7.46325	8.70485	-5.718469
173.300003	0.144285	-1.671463	2.04079	-0.322731	0.069612	5.23181	5.7795	-2.291487
173.399994	0.282426	-1.557916	2.034022	-0.329081	0.069536	4.58383	4.55395	1.017144
173.5	0.309174	-1.433941	2.024019	-0.339614	0.069423	5.15728	4.84685	3.431251
173.600006	0.255157	-1.358446	2.018146	-0.348121	0.069525	4.59408	4.90027	4.21134
173.699997	0.124738	-1.294251	2.019882	-0.351854	0.069861	8.71008	8.22247	3.038566
173.800003	0.03691	-1.248347	2.028732	-0.350459	0.070128	11.49176	13.55181	0.467114
173.899994	-0.141116	-1.247666	2.040158	-0.345009	0.070238	10.63859	12.21225	-2.902952
174.0	-0.255043	-1.416174	2.04944	-0.337712	0.070307	16.50428	17.61043	-5.64342
174.100006	-0.146578	-1.613377	2.053967	-0.330688	0.070867	16.67006	17.77197	-6.451077
174.199997	-0.009321	-1.775779	2.053956	-0.32752	0.071402	18.18478	18.66158	-5.323505
174.300003	0.092481	-1.899137	2.049783	-0.331412	0.071966	12.96585	13.10882	-2.85601
174.399994	0.150452	-1.981695	2.041822	-0.342003	0.072243	7.78019	8.99935	0.119933
174.5	0.06238	-2.061821	2.030609	-0.357503	0.072579	6.91415	8.74371	2.847148
174.600006	-0.022304	-2.058846	2.016804	-0.374914	0.072763	7.20788	8.71288	4.717971
174.699997	-0.142332	-2.058318	2.00243	-0.390822	0.072938	7.04963	9.18295	5.124118
174.800003	-0.222087	-2.105906	1.988783	-0.401914	0.073151	10.34802	10.62357	3.941192
174.899994	-0.24738	-2.212233	1.976602	-0.406458	0.073327	11.93823	13.46649	1.562046
175.0	-0.19977	-2.272455	1.966174	-0.401727	0.07359	13.14748	12.51767	-1.562654
175.100006	-0.160473	-2.269592	1.958253	-0.389428	0.073562	14.51499	13.6443	-4.410607
175.199997	-0.084686	-2.261434	1.952525	-0.371072	0.073799	12.59706	12.02009	-5.991224
175.300003	0.00972	-2.235428	1.94964	-0.350082	0.073986	10.6181	10.90309	-6.233041
175.399994	0.082078	-2.17881	1.949327	-0.331609	0.074416	7.19571	8.30372	-5.652373
175.5	0.130826	-2.172637	1.949821	-0.318843	0.074734	5.95466	6.6795	-4.31275
175.600006	0.14388	-2.147444	1.949752	-0.313404	0.075222	4.76932	5.55747	-2.32052
175.699997	0.13019	-2.122616	1.947699	-0.315559	0.075682	5.38953	5.68412	-0.200612
175.800003	0.064283	-2.051119	1.94442	-0.322053	0.075921	5.22331	5.56358	1.467773
175.899994	-0.026701	-1.988006	1.941916	-0.330308	0.076164	8.28279	8.31121	2.183466
176.0	-0.103765	-1.953166	1.94187	-0.337585	0.076771	10.43498	11.2387	1.831177
176.100006	-0.098855	-1.916937	1.944147	-0.342432	0.07726	8.9672	9.40434	0.57321
176.199997	-0.094179	-1.885147	1.947022	-0.344975	0.077692	12.09989	11.79934	-1.081725
176.300003	-0.060786	-1.852657	1.947426	-0.34652	0.077745	12.17906	12.47806	-2.436151
176.399994	-0.043765	-1.852342	1.944082	-0.347742	0.077729	12.76267	11.867	-2.871398
176.5	-0.014135	-1.825689	1.936617	-0.35086	0.077352	12.31577	11.82546	-2.321037
176.600006	0.015455	-1.854778	1.926021	-0.355843	0.07703	9.71055	9.80932	-1.084926
176.699997	0.021235	-1.919275	1.913405	-0.36284	0.076245	8.02076	8.79906	0.350245
176.800003	-0.016047	-2.029588	1.899675	-0.370862	0.075493	7.37822	8.11884	1.426088
176.899994	-0.08886	-2.088371	1.885585	-0.377497	0.074788	7.50643	7.82401	1.814454
177.0	-0.115142	-2.040782	1.872159	-0.381561	0.073941	7.51948	7.82444	1.352499
177.100006	-0.12782	-1.922239	1.859771	-0.382526	0.073312	8.2503	8.18104	0.18095
177.199997	-0.10553	-1.799997	1.848575	-0.379036	0.072948	8.76332	8.95182	-1.34816
177.300003	0.011771	-1.729308	1.839189	-0.371548	0.072925	8.34953	9.03554	-2.688234
177.399994	0.133842	-1.740675	1.831929	-0.360649	0.073399	8.88978	9.14612	-3.56535
177.5	0.227932	-1.744631	1.828118	-0.347402	0.074211	8.0614	8.61664	-4.015023
177.600006	0.172404	-1.703759	1.828445	-0.33495	0.075028	7.70374	8.05803	-4.140461
177.699997	-0.014539	-1.647551	1.831484	-0.324557	0.075614	7.12267	7.73987	-3.897532
177.800003	-0.266888	-1.591385	1.835139	-0.318654	0.075475	6.61797	7.411	-3.129648
177.899994	-0.426887	-1.562094	1.837522	-0.317712	0.074965	6.48441	7.31412	-1.865766
178.0	-0.505932	-1.519023	1.837571	-0.321434	0.074378	6.97904	7.50371	-0.255311
178.100006	-0.365845	-1.488953	1.835388	-0.329347	0.074107	8.36914	8.4628	1.269861
178.199997	-0.124499	-1.447551	1.831053	-0.339978	0.074064	7.59558	7.99166	2.331834
178.300003	0.126181	-1.421294	1.825176	-0.350973	0.07402	7.90394	8.03138	2.673428
178.399994	0.296058	-1.390229	1.818001	-0.360737	0.073789	8.37702	8.82657	2.276082
178.5	0.363385	-1.380757	1.810161	-0.367673	0.073272	8.0861	9.21732	1.147131
178.600006	0.266364	-1.441022	1.80213	-0.370575	0.072674	8.00185	9.1533	-0.379978
178.699997	0.136529	-1.564326	1.794247	-0.370099	0.072611	7.96235	9.22824	-1.795902
178.800003	0.00201	-1.651651	1.786855	-0.366362	0.072823	7.72659	8.58763	-2.603988
178.899994	-0.117116	-1.640259	1.780128	-0.361415	0.073166	7.66144	7.93107	-2.808816
179.0	-0.194743	-1.580615	1.77353	-0.357642	0.073533	7.39792	7.37043	-2.541193
179.100006	-0.221925	-1.54262	1.766661	-0.355684	0.073916	6.96494	6.95774	-1.929262
179.199997	-0.1311	-1.54972	1.758604	-0.35586	0.074588	6.49851	6.5732	-1.023357
179.300003	-0.02284	-1.641168	1.750461	-0.357095	0.075377	6.06238	6.54419	-0.27686
179.399994	0.063511	-1.720261	1.743429	-0.356836	0.076212	6.49072	6.76707	0.040724
179.5	0.025413	-1.793209	1.739407	-0.354548	0.076917	7.26778	7.77445	-0.237827
179.600006	-0.057188	-1.815863	1.738272	-0.349401	0.077132	6.58241	7.98663	-1.006184
179.699997	-0.246154	-1.861781	1.738582	-0.342429	0.076954	7.12503	7.30234	-1.754802
179.800003	-0.368756	-1.896529	1.738365	-0.33578	0.076538	7.49671	8.00525	-2.114198
179.899994	-0.384399	-1.901575	1.736142	-0.331196	0.075897	7.016	7.74544	-1.923684
180.0	-0.222928	-1.913019	1.732526	-0.329634	0.075781	6.97475	7.19925	-1.33339
180.100006	0.079763	-1.92547	1.728105	-0.332122	0.075727	6.94007	7.16413	-0.666856
180.199997	0.344846	-1.947271	1.724356	-0.337235	0.075878	6.70055	7.09776	-0.12597
180.300003	0.515249	-2.038145	1.722157	-0.343966	0.076358	6.69985	7.15707	0.024333
180.399994	0.46947	-2.11104	1.721835	-0.350845	0.076941	6.78471	7.55017	-0.268849
180.5	0.239628	-2.136962	1.722081	-0.357185	0.077028	7.33636	7.94381	-0.746019
180.600006	-0.148182	-2.122259	1.721434	-0.362873	0.076959	7.18677	7.96115	-1.133883
180.699997	-0.417861	-2.128201	1.717612	-0.367384	0.076426	7.10761	7.51035	-1.174259
180.800003	-0.508309	-2.198314	1.709991	-0.370952	0.076128	7.41176	7.45457	-0.618185
180.899994	-0.342757	-2.294704	1.699019	-0.373956	0.076138	7.1993	7.12988	0.172302
181.0	-0.050848	-2.383212	1.68633	-0.374585	0.076345	6.98526	6.80133	0.870633
181.100006	0.227832	-2.420204	1.67353	-0.37284	0.076356	6.6382	6.77681	1.089924
181.199997	0.388243	-2.412024	1.662715	-0.367424	0.076361	6.34271	6.84447	0.57797
181.300003	0.324738	-2.380203	1.655672	-0.358614	0.076115	6.09873	7.0361	-0.536186
181.399994	0.184488	-2.358492	1.653331	-0.346761	0.076317	6.10547	7.22034	-1.923003
181.5	-0.009766	-2.385359	1.655691	-0.333453	0.076923	6.37477	7.15418	-3.177969
181.600006	-0.181121	-2.399085	1.661447	-0.321215	0.077821	6.6579	7.07357	-4.00192
181.699997	-0.333057	-2.409216	1.668231	-0.312521	0.078905	7.01872	7.12538	-4.188794
181.800003	-0.359601	-2.400885	1.673804	-0.30923	0.079843	7.01635	6.83623	-3.540142
181.899994	-0.29557	-2.426169	1.676878	-0.311729	0.080597	6.73681	6.80925	-2.012844
182.0	-0.151646	-2.421324	1.6767	-0.320757	0.080976	6.51235	6.96191	0.027588
182.100006	-0.054779	-2.405962	1.67369	-0.333538	0.08122	6.78997	7.23468	1.951172
182.199997	0.006834	-2.394592	1.66902	-0.348225	0.081437	6.91056	7.62875	3.156231
182.300003	0.019016	-2.359279	1.664024	-0.361812	0.081186	6.6523	7.35737	3.300365
182.399994	0.034306	-2.338889	1.660131	-0.371567	0.080847	7.06539	7.38135	2.372587
182.5	0.031597	-2.338633	1.657162	-0.377186	0.080729	7.38811	7.57115	0.709859
182.600006	0.025478	-2.406687	1.653906	-0.378566	0.080861	7.23915	7.69437	-1.071794
182.699997	0.086555	-2.481895	1.649102	-0.375914	0.08103	7.19422	7.40351	-2.1941
182.800003	0.122118	-2.503022	1.642356	-0.3708	0.081583	7.06417	7.18886	-2.578496
182.899994	0.157882	-2.475216	1.634822	-0.364328	0.082332	6.59415	6.83302	-2.349704
183.0	0.178249	-2.4768	1.628598	-0.357847	0.083287	6.22641	6.49569	-1.88203
183.100006	0.124071	-2.503155	1.624851	-0.352946	0.084249	5.76094	6.26146	-1.400452
183.199997	-0.088797	-2.502027	1.62388	-0.34918	0.08504	5.8071	6.27067	-1.016595
183.300003	-0.254845	-2.458439	1.623905	-0.347299	0.085492	5.59805	6.08621	-0.73551
183.399994	-0.406623	-2.343	1.622753	-0.347071	0.08557	6.62795	6.50629	-0.540963
183.5	-0.457769	-2.214508	1.618845	-0.348393	0.085436	6.85328	7.42652	-0.274804
183.600006	-0.304439	-2.165087	1.612479	-0.350456	0.085431	6.12631	6.62437	0.022396
183.699997	-0.045284	-2.199466	1.605195	-0.351823	0.085592	6.94366	6.90913	0.139422
183.800003	0.209333	-2.229852	1.600016	-0.350168	0.085762	7.0703	7.26573	-0.16967
183.899994	0.315894	-2.235524	1.59948	-0.345539	0.086066	6.69626	7.06843	-0.847015
184.0	0.284952	-2.191498	1.604612	-0.337774	0.086215	6.62094	6.88098	-1.934522
184.100006	0.092565	-2.183537	1.614481	-0.329142	0.086157	6.41435	7.02604	-2.938486
184.199997	-0.132785	-2.206137	1.626201	-0.321993	0.085923	6.15127	6.73217	-3.605241
184.300003	-0.363009	-2.155759	1.636741	-0.318971	0.085255	6.21328	6.62351	-3.371944
184.399994	-0.439186	-1.995882	1.643039	-0.322132	0.084685	6.41987	6.33415	-1.999916
184.5	-0.340849	-1.752858	1.642973	-0.332271	0.084064	6.63259	6.37205	0.31806
184.600006	-0.101548	-1.506989	1.636854	-0.346748	0.083768	6.72393	6.60446	2.680645
184.699997	0.237175	-1.39516	1.627855	-0.362113	0.083798	6.77534	7.02357	4.176229
184.800003	0.536778	-1.41764	1.621849	-0.373876	0.084393	6.71229	7.2623	4.102259
184.899994	0.556358	-1.409817	1.621948	-0.38008	0.085058	6.7312	7.29624	2.440586
185.0	0.254561	-1.303512	1.62637	-0.38217	0.085118	6.89287	7.30298	-0.072307
185.100006	-0.191615	-1.076135	1.630206	-0.380948	0.084539	6.97335	7.37674	-2.472022
185.199997	-0.583884	-0.854434	1.62958	-0.378716	0.083861	6.80223	7.34045	-3.639426
185.300003	-0.69676	-0.68455	1.623306	-0.376602	0.083551	6.68715	7.05002	-3.14269
185.399994	-0.486216	-0.578462	1.613365	-0.375098	0.083652	6.41286	6.53509	-1.736883
185.5	-0.148119	-0.543522	1.603499	-0.372862	0.08387	6.05117	5.98772	-0.479582
185.600006	0.283739	-0.608435	1.599282	-0.367833	0.084252	5.8846	5.64708	0.023112
185.699997	0.591057	-0.608252	1.604613	-0.358006	0.084698	5.80377	5.9251	-0.571822
185.800003	0.57865	-0.497882	1.618187	-0.345182	0.084655	5.39015	6.36733	-1.960152
185.899994	0.30551	-0.294389	1.635805	-0.330408	0.084175	6.68339	6.895	-3.440711
186.0	-0.02533	-0.130771	1.652069	-0.3175	0.083989	6.28964	7.63057	-4.041126
186.100006	-0.249514	-0.018189	1.663383	-0.309537	0.084046	5.28278	6.29079	-3.368821
186.199997	-0.27551	0.079744	1.669222	-0.308333	0.084796	6.64249	6.92819	-1.499916
186.300003	-0.129308	0.142783	1.670256	-0.314764	0.085539	7.28486	6.942	0.905605
186.399994	0.051778	0.212715	1.668596	-0.32658	0.086285	6.45753	6.3349	2.950813
186.5	0.16902	0.308986	1.66793	-0.3404	0.086742	6.79583	7.0073	3.8699
186.600006	0.188973	0.427632	1.671173	-0.35315	0.086906	6.6029	7.22708	3.301314
186.699997	0.112652	0.533245	1.67844	-0.362952	0.086838	7.25552	7.79661	1.30514
186.800003	0.036955	0.566802	1.687752	-0.368624	0.086932	7.0287	8.26647	-1.206462
186.899994	-0.028063	0.448905	1.695492	-0.371022	0.087149	6.68654	8.18874	-3.27244
187.0	8.8e-05	0.279827	1.700148	-0.3687	0.087705	7.71293	8.35125	-4.119726
187.100006	0.072098	0.177103	1.701828	-0.364281	0.088209	7.24309	7.55327	-3.693258
187.199997	0.122083	0.072833	1.70187	-0.359527	0.089086	6.75695	6.85935	-2.464157
187.300003	0.086903	0.008502	1.70103	-0.356023	0.089605	6.12272	6.53155	-0.879749
187.399994	-0.036733	-0.063476	1.699771	-0.3549	0.090125	5.43218	6.06523	0.573901
187.5	-0.200777	-0.179492	1.69844	-0.356209	0.090416	5.20098	5.90047	1.513186
187.600006	-0.280777	-0.300697	1.697319	-0.358941	0.090858	5.40652	5.99318	1.776662
187.699997	-0.316235	-0.435094	1.696321	-0.363209	0.090923	6.95829	6.65638	1.354114
187.800003	-0.242615	-0.525444	1.69528	-0.366609	0.09124	6.50806	7.84671	0.317023
187.899994	-0.175834	-0.611269	1.693699	-0.368007	0.091329	6.782	7.00623	-0.940438
188.0	-0.09428	-0.730029	1.69158	-0.366519	0.091455	7.94606	8.08287	-1.942872
188.100006	-0.015838	-0.896933	1.690187	-0.360894	0.091454	7.23179	7.90998	-2.526909
188.199997	0.019356	-1.085848	1.69114	-0.352033	0.091444	7.06898	7.43145	-2.83365
188.300003	-0.005626	-1.27344	1.696142	-0.341153	0.091396	6.83314	7.48198	-3.143873
188.399994	0.004722	-1.437082	1.705226	-0.329633	0.091546	6.23429	6.8009	-3.373267
188.5	0.035463	-1.579613	1.7167	-0.320184	0.091928	6.1828	6.42696	-3.411027
188.600006	0.054811	-1.690049	1.727947	-0.31406	0.092569	6.04671	6.31937	-2.94576
188.699997	0.073946	-1.762802	1.736872	-0.312878	0.093097	6.50815	6.40491	-1.934844
188.800003	-0.005696	-1.870393	1.742617	-0.317975	0.093428	7.15061	7.1014	-0.432429
188.899994	-0.114626	-1.990814	1.745187	-0.327722	0.093229	6.65992	7.30427	1.180171
189.0	-0.242932	-2.105006	1.745905	-0.340353	0.092791	7.21138	7.42695	2.391558
189.100006	-0.297458	-2.177817	1.746148	-0.353592	0.092322	7.69568	7.78001	2.787606
189.199997	-0.226476	-2.195583	1.747014	-0.364498	0.091877	7.64629	7.8101	2.36266
189.300003	-0.059321	-2.167493	1.747419	-0.372203	0.091648	8.05956	7.85688	1.098648
189.399994	0.04664	-2.187987	1.745868	-0.377223	0.091464	8.10431	7.78986	-0.332902
189.5	0.170956	-2.269211	1.741615	-0.37865	0.091275	7.94238	7.71118	-1.455565
189.600006	0.262096	-2.353234	1.735543	-0.377174	0.091144	7.69279	7.57597	-1.995756
189.699997	0.249201	-2.39282	1.729791	-0.372305	0.090916	7.13186	7.30748	-2.07538
189.800003	0.102226	-2.360122	1.726838	-0.365375	0.090495	6.87982	7.04541	-2.183873
189.899994	-0.150742	-2.289218	1.727407	-0.35767	0.089945	6.52373	6.71451	-2.373805
190.0	-0.423906	-2.205519	1.730823	-0.350085	0.089177	6.30374	6.35716	-2.444571
190.100006	-0.566941	-2.11027	1.734786	-0.344681	0.088285	6.34517	6.44645	-2.323224
190.199997	-0.58168	-2.012153	1.736821	-0.342897	0.087247	6.469	6.3607	-1.699187
190.300003	-0.384387	-1.919758	1.735397	-0.344531	0.086077	7.35956	7.11703	-0.656346
190.399994	-0.142695	-1.830648	1.730321	-0.349977	0.084956	6.81887	7.1272	0.649696
190.5	0.221218	-1.724056	1.722943	-0.356105	0.083864	7.10585	7.00537	1.584173
190.600006	0.426799	-1.644207	1.716411	-0.361231	0.082715	7.4784	7.64406	1.682876
190.699997	0.530087	-1.598954	1.713712	-0.362482	0.081864	7.08571	7.66868	0.79647
190.800003	0.496916	-1.582612	1.715972	-0.358933	0.080967	7.14842	7.52812	-0.812515
190.899994	0.395129	-1.574776	1.722561	-0.351416	0.080322	7.15954	7.59781	-2.524429
191.0	0.007306	-1.464931	1.731205	-0.342726	0.07986	7.09859	7.3427	-3.76819
191.100006	-0.180794	-1.361601	1.739707	-0.33317	0.079428	7.0992	7.0998	-4.194448
191.199997	-0.330835	-1.262864	1.746568	-0.326192	0.079027	7.07424	6.86792	-3.701652
191.300003	-0.303777	-1.216859	1.75075	-0.324133	0.078568	6.81335	6.77842	-2.228359
191.399994	-0.185769	-1.134973	1.751381	-0.327503	0.077897	6.67638	6.69792	-0.095856
191.5	-0.045538	-1.011938	1.748638	-0.336192	0.076873	6.55912	6.85175	1.987521
191.600006	0.132003	-0.858457	1.743889	-0.346417	0.075875	7.22364	7.17934	3.356472
191.699997	0.24849	-0.732376	1.739626	-0.356082	0.075077	7.38356	8.16948	3.487688
191.800003	0.305242	-0.635008	1.738052	-0.36269	0.074565	6.8856	8.03833	2.146029
191.899994	0.376033	-0.602126	1.740412	-0.364407	0.074378	7.44364	7.61033	-0.133174
192.0	0.252205	-0.707799	1.745896	-0.36226	0.074224	7.96515	8.37598	-2.610251
192.100006	0.120238	-0.831793	1.752442	-0.35705	0.074253	7.77485	8.37191	-4.354463
192.199997	-0.03781	-0.895979	1.758838	-0.349862	0.074191	7.55871	8.01393	-4.854411
192.300003	-0.23335	-0.904238	1.764102	-0.344732	0.073868	7.28924	7.79886	-4.257852
192.399994	-0.298966	-0.92378	1.766683	-0.344186	0.073455	6.69836	7.05473	-2.503732
192.5	-0.313538	-0.959777	1.765379	-0.349749	0.072932	6.11256	6.61003	0.11033
192.600006	-0.250682	-1.024932	1.758855	-0.361777	0.072363	6.11414	6.55082	2.935769
192.699997	-0.074997	-1.102796	1.747167	-0.376437	0.071633	6.00703	6.39902	5.117714
192.800003	0.06133	-1.162528	1.732133	-0.390526	0.070929	7.6413	6.94393	5.836145
192.899994	0.099747	-1.171978	1.717411	-0.399546	0.070168	7.13169	8.79178	4.687764
193.0	0.116607	-1.218563	1.707758	-0.39944	0.069358	6.43003	7.60958	1.675792
193.100006	0.090689	-1.349655	1.705245	-0.389033	0.068602	7.78037	7.89403	-2.270919
193.199997	0.048468	-1.545613	1.710456	-0.370206	0.068516	7.97338	8.98683	-5.902095
193.300003	0.060181	-1.745165	1.723346	-0.343879	0.069204	7.28819	7.84649	-8.389416
193.399994	0.061411	-1.85573	1.742185	-0.315549	0.070142	7.0386	7.44312	-9.278279
193.5	-0.057589	-1.79854	1.76473	-0.29079	0.070727	6.48634	6.78324	-8.573421
193.600006	-0.122255	-1.763334	1.788572	-0.276094	0.071133	5.51433	5.93559	-6.416593
193.699997	-0.192966	-1.709542	1.810176	-0.274702	0.071999	5.1945	5.44903	-2.944845
193.800003	-0.169461	-1.655539	1.827351	-0.286257	0.072313	4.82029	5.64494	1.200861
193.899994	-0.150702	-1.584052	1.837758	-0.308206	0.072627	6.73926	6.13663	4.994792
194.0	0.003674	-1.536734	1.843248	-0.334713	0.072844	9.17476	10.24921	7.523687
194.100006	0.047217	-1.463239	1.847932	-0.36144	0.073315	8.25074	9.54608	8.012825
194.199997	0.175094	-1.328712	1.854307	-0.382817	0.073678	8.49315	9.02837	6.703675
194.300003	0.134457	-1.176875	1.859954	-0.39855	0.074132	9.88062	8.97666	3.742319
194.399994	0.081351	-1.095972	1.861938	-0.407037	0.074483	11.84365	13.32004	0.210688
194.5	-0.120376	-1.020293	1.858057	-0.408427	0.074802	11.77647	14.24509	-2.960368
194.600006	-0.311771	-1.154051	1.848305	-0.404711	0.074623	12.80059	13.29809	-4.520789
194.699997	-0.33799	-1.373188	1.835709	-0.39652	0.074642	10.33322	11.05703	-4.480037
194.800003	-0.497414	-1.556598	1.825049	-0.384979	0.074069	7.13738	6.81428	-4.050724
194.899994	-0.27335	-1.6444	1.819366	-0.36894	0.074712	5.36037	5.55822	-3.357794
195.0	-0.189799	-1.674921	1.822896	-0.351173	0.075064	4.74795	5.11095	-3.445625
195.100006	-0.081495	-1.624246	1.833929	-0.334286	0.075527	4.22827	4.91901	-3.8887
195.199997	0.041737	-1.598347	1.849085	-0.320939	0.076277	4.23449	4.92265	-4.316713
195.300003	0.179281	-1.614856	1.864931	-0.312664	0.077377	4.51701	5.39432	-4.27589
195.399994	0.232226	-1.697302	1.87859	-0.310462	0.078306	6.80608	6.25568	-3.424675
195.5	0.222512	-1.769326	1.889053	-0.313468	0.079233	6.16879	8.11488	-1.814893
195.600006	0.116527	-1.792519	1.896089	-0.321282	0.079743	7.4171	8.43015	0.19189
195.699997	-0.068509	-1.743538	1.899812	-0.331904	0.080121	9.49774	8.94486	2.039741
195.800003	-0.236135	-1.685813	1.901168	-0.343922	0.080312	8.39936	9.37811	3.221331
195.899994	-0.313446	-1.611288	1.90121	-0.355447	0.080282	9.31689	9.33722	3.482735
196.0	-0.273645	-1.577283	1.900369	-0.364853	0.080195	9.45421	9.72892	2.782326
196.100006	-0.153052	-1.539517	1.898145	-0.372381	0.080408	9.72693	9.46204	1.430809
196.199997	-0.000835	-1.48886	1.8929	-0.377304	0.080391	9.69356	9.39684	-0.240026
196.300003	0.117479	-1.446158	1.884441	-0.378874	0.080363	10.00551	9.43806	-1.591835
196.399994	0.254629	-1.494135	1.872802	-0.377344	0.080399	9.70459	9.63001	-2.272197
196.5	0.262565	-1.52926	1.860175	-0.371948	0.08054	8.91317	9.42661	-2.346721
196.600006	0.208142	-1.56387	1.85011	-0.362646	0.080588	8.22105	8.73707	-2.395857
196.699997	0.030039	-1.600709	1.846623	-0.349762	0.08084	7.48847	8.00344	-2.844761
196.800003	-0.163685	-1.684672	1.852169	-0.334101	0.081283	6.80783	7.14679	-3.730089
196.899994	-0.316553	-1.671811	1.865787	-0.318847	0.081603	6.54799	6.53991	-4.763173
197.0	-0.379965	-1.604269	1.883573	-0.306722	0.08196	6.48625	6.65745	-5.308228
197.100006	-0.322141	-1.474841	1.900563	-0.301706	0.082012	7.40361	6.92947	-4.822455
197.199997	-0.20252	-1.336946	1.912354	-0.306862	0.082049	7.92425	8.06231	-2.780938
197.300003	-0.0002	-1.173433	1.915841	-0.323358	0.082072	7.38951	8.16337	0.745813
197.399994	0.155452	-0.995132	1.910105	-0.348639	0.081808	8.4766	8.42148	4.618535
197.5	0.26858	-0.870033	1.896668	-0.377009	0.081758	8.39112	9.32137	7.418515
197.600006	0.287114	-0.751393	1.883325	-0.400704	0.081786	8.64912	9.12182	7.933207
197.699997	0.283106	-0.630282	1.875878	-0.413463	0.081666	9.33143	9.84122	6.016384
197.800003	0.023215	-0.529783	1.874936	-0.414787	0.081686	9.78578	10.34448	1.911954
197.899994	-0.164934	-0.501463	1.877748	-0.404785	0.081219	10.16647	10.41418	-2.894807
198.0	-0.379475	-0.668861	1.880771	-0.386588	0.081235	10.31106	10.37564	-6.799686
198.100006	-0.416456	-0.810246	1.882831	-0.361841	0.081189	10.08152	9.71651	-8.533125
198.199997	-0.3398	-0.947087	1.885709	-0.336195	0.081352	8.57819	8.55969	-8.012437
198.300003	-0.24478	-0.961608	1.890041	-0.315736	0.081179	6.28807	6.66634	-6.39482
198.399994	-0.116749	-0.989068	1.896239	-0.303494	0.08078	4.91452	5.39529	-4.112529
198.5	-0.010858	-0.95257	1.903971	-0.300096	0.080389	4.4064	4.77074	-1.820108
198.600006	0.116745	-0.884564	1.912505	-0.304628	0.080084	4.27381	5.57032	0.173419
198.699997	0.137493	-0.834344	1.920305	-0.315078	0.080073	5.27069	5.66827	1.725211
198.800003	0.056438	-0.79396	1.926171	-0.32962	0.080066	9.33099	9.28776	2.625324
198.899994	0.029357	-0.794306	1.929625	-0.344655	0.080251	9.35832	11.84591	2.879179
199.0	-0.021774	-0.815052	1.930531	-0.35835	0.080437	8.63301	8.32652	2.460552
199.100006	-0.112946	-0.817432	1.92891	-0.368478	0.080544	12.76013	11.97876	1.460328
199.199997	-0.168215	-0.827204	1.924981	-0.374365	0.080525	14.11441	13.73262	0.147456
199.300003	-0.239136	-0.879107	1.91904	-0.376611	0.080429	13.4561	12.22017	-1.129483
199.399994	-0.22624	-1.046816	1.911579	-0.376658	0.08004	12.67159	12.0506	-1.96457
199.5	-0.182048	-1.27437	1.903607	-0.374966	0.079692	9.60686	9.6193	-2.282204
199.600006	-0.090624	-1.386338	1.896159	-0.371787	0.079275	7.78343	8.35928	-2.293697
199.699997	-0.049595	-1.374127	1.890181	-0.367112	0.078993	6.68155	7.49247	-2.231055
199.800003	-0.033079	-1.309606	1.886215	-0.361922	0.078274	6.254	6.95442	-2.095462
199.899994	-0.057635	-1.256	1.883415	-0.35676	0.077655	5.92743	6.74802	-1.869445
[truncated: 1,600 more rows]
