# Supplementary material for: Accurate time-series forecasting of floating platform motion via a reinforced fusion CNN–BiLSTM–attention model
Source: PLoS One. 2026 Feb 2;21(2):e0342081. doi: 10.1371/journal.pone.0342081 (PMC12863529; doi:10.1371/journal.pone.0342081)
Supplement: S1 Data — (ZIP) [file pone.0342081.s001.zip › S1 Dateset/Data for measured proportional model/data for dual-stage EWMA control limit/04_3.csv]

Time	Pitch	Yaw	Sway	Heave	Surge	Cable1	Cable2	Roll
0.1	0.201053	-2.013835	1.471292	-0.352261	0.07591	5.98689	6.45244	-0.649464
0.2	0.212417	-1.93874	1.471455	-0.352191	0.075611	5.96325	6.62737	-0.680828
0.3	0.186387	-1.832181	1.471612	-0.352299	0.075307	5.99941	6.83227	-0.721103
0.4	0.128904	-1.772254	1.471973	-0.351904	0.075357	5.79974	6.50543	-0.737969
0.5	0.0825	-1.749536	1.472347	-0.351813	0.075483	5.8148	6.40245	-0.75017
0.6	0.034703	-1.707896	1.472809	-0.351771	0.075987	5.87497	6.44045	-0.712349
0.7	0.013074	-1.629818	1.473136	-0.35175	0.07646	5.84099	6.35813	-0.674015
0.8	0.010137	-1.593969	1.473294	-0.352086	0.07701	5.87733	6.38949	-0.621727
0.9	-0.012147	-1.568892	1.473296	-0.352336	0.077457	5.95396	6.37708	-0.57085
1.0	-0.035855	-1.527728	1.473704	-0.352293	0.077726	5.96088	6.29101	-0.560623
1.1	-0.09207	-1.459592	1.474087	-0.35251	0.077628	5.93601	6.34378	-0.567577
1.2	-0.088753	-1.462215	1.474438	-0.352323	0.077525	5.96736	6.54751	-0.610255
1.3	-0.078252	-1.478451	1.474786	-0.352344	0.077403	5.9798	6.60392	-0.624329
1.4	-0.038867	-1.466206	1.475208	-0.352491	0.077407	5.90623	6.45651	-0.631945
1.5	0.044484	-1.477407	1.475597	-0.352372	0.077625	6.01465	6.61923	-0.631044
1.6	0.113089	-1.498391	1.475704	-0.352438	0.077946	6.22457	6.86877	-0.658886
1.7	0.131748	-1.519975	1.475691	-0.352497	0.078103	6.07421	6.53455	-0.667271
1.8	0.09286	-1.531445	1.4756	-0.352237	0.07821	5.97962	6.3471	-0.659305
1.9	0.022216	-1.587973	1.475726	-0.352293	0.078259	5.9361	6.31359	-0.650752
2.0	-0.053491	-1.623654	1.475695	-0.352121	0.078352	5.92576	6.31691	-0.641198
2.1	-0.086831	-1.640305	1.475857	-0.351854	0.078569	5.90921	6.35856	-0.64003
2.2	-0.105684	-1.656367	1.476098	-0.35157	0.078955	5.94862	6.40309	-0.65042
2.3	-0.055783	-1.729805	1.476105	-0.351079	0.0794	5.94757	6.2135	-0.662077
2.4	0.002061	-1.768495	1.47603	-0.350878	0.079904	6.01693	6.24165	-0.63888
2.5	0.038896	-1.788724	1.475821	-0.351063	0.08034	6.00887	6.28951	-0.629655
2.6	0.077288	-1.888303	1.475755	-0.351279	0.080889	5.96255	6.30011	-0.563671
2.7	0.057284	-1.979351	1.475513	-0.351915	0.081125	5.95957	6.51154	-0.57256
2.8	0.018654	-2.022847	1.475251	-0.35236	0.081002	5.86166	6.43467	-0.58436
2.9	-0.05569	-2.064175	1.475109	-0.352703	0.080736	5.91306	6.54258	-0.623715
3.0	-0.081683	-2.133162	1.474944	-0.353102	0.080759	5.9481	6.40759	-0.668273
3.1	-0.028647	-2.207631	1.474632	-0.352793	0.081053	6.01106	6.33383	-0.672532
3.2	0.032718	-2.267051	1.474374	-0.352314	0.081429	6.03558	6.33297	-0.680685
3.3	0.098102	-2.353192	1.47411	-0.351982	0.081869	6.00616	6.25953	-0.683731
3.4	0.103322	-2.430066	1.474055	-0.351721	0.081952	5.97805	6.32912	-0.677368
3.5	0.093364	-2.497829	1.473995	-0.351653	0.081879	5.92349	6.38543	-0.689894
3.6	0.050555	-2.575134	1.474021	-0.351796	0.081833	5.92953	6.47032	-0.689288
3.7	-0.009853	-2.606608	1.474199	-0.351808	0.081845	5.93531	6.45951	-0.700719
3.8	-0.056248	-2.606402	1.474215	-0.352162	0.081876	5.8994	6.44548	-0.701108
3.9	-0.043121	-2.641623	1.474093	-0.352343	0.081991	5.94021	6.32141	-0.675692
4.0	-0.038582	-2.696783	1.474025	-0.352301	0.082016	5.96981	6.29293	-0.612804
4.1	-0.028226	-2.743569	1.473756	-0.352277	0.08198	5.95055	6.35427	-0.557894
4.2	-0.002225	-2.796082	1.473246	-0.35211	0.081688	5.91315	6.36327	-0.548023
4.3	0.011643	-2.866783	1.472799	-0.352099	0.08145	5.93767	6.33661	-0.558959
4.4	0.03647	-2.884923	1.473027	-0.35202	0.081199	5.92515	6.33575	-0.590007
4.5	0.039785	-2.867231	1.473382	-0.351946	0.081003	5.9234	6.43307	-0.636072
4.6	0.065031	-2.867573	1.473448	-0.351816	0.080979	5.89905	6.36016	-0.680489
4.7	0.095938	-2.910105	1.473666	-0.351421	0.081074	5.92489	6.33051	-0.735148
4.8	0.086128	-2.928731	1.473949	-0.351124	0.081211	5.98076	6.44966	-0.759139
4.9	0.07789	-2.933904	1.473986	-0.35107	0.081291	6.0256	6.54826	-0.709774
5.0	0.02629	-2.933521	1.47367	-0.351109	0.081211	5.93452	6.33682	-0.672492
5.1	-0.050248	-2.92073	1.473583	-0.351192	0.08099	5.94617	6.37793	-0.614579
5.2	-0.143738	-2.904556	1.473781	-0.351241	0.080536	5.90851	6.42022	-0.597043
5.3	-0.202965	-2.88434	1.473807	-0.351146	0.079958	5.87716	6.4381	-0.588805
5.4	-0.209329	-2.844294	1.474076	-0.351186	0.079327	5.93338	6.47375	-0.641093
5.5	-0.127715	-2.824149	1.474683	-0.351138	0.078966	5.95046	6.45812	-0.671989
5.6	-0.002264	-2.795203	1.475087	-0.351294	0.078627	5.92103	6.39581	-0.698407
5.7	0.145011	-2.726073	1.475278	-0.351908	0.078357	5.97034	6.27195	-0.689021
5.8	0.218897	-2.64364	1.475531	-0.352403	0.078028	6.03007	6.26328	-0.667664
5.9	0.20835	-2.572233	1.475459	-0.35288	0.077621	5.93583	6.35331	-0.615711
6.0	0.145404	-2.506206	1.475318	-0.352936	0.077305	5.88022	6.31681	-0.581265
6.1	0.01488	-2.389923	1.475087	-0.352537	0.076869	5.96386	6.40395	-0.556901
6.2	-0.133689	-2.275482	1.474747	-0.352056	0.076272	5.90422	6.37279	-0.586842
6.3	-0.21484	-2.189902	1.47473	-0.351744	0.075638	5.89686	6.5323	-0.604955
6.4	-0.218688	-2.134288	1.475087	-0.351449	0.075084	6.15469	6.72746	-0.616953
6.5	-0.111528	-2.070532	1.475284	-0.35139	0.074621	6.27204	6.83923	-0.657261
6.6	0.031365	-2.004264	1.47516	-0.351564	0.07426	6.17649	6.70627	-0.679618
6.7	0.200928	-1.915642	1.474961	-0.351493	0.074065	6.03734	6.32077	-0.683742
6.8	0.28288	-1.831387	1.474792	-0.351513	0.073897	5.99197	6.32141	-0.657501
6.9	0.265592	-1.746848	1.474667	-0.35107	0.073456	5.93198	6.33008	-0.646418
7.0	0.190152	-1.641223	1.474362	-0.350842	0.07298	5.91482	6.37419	-0.639538
7.1	0.066068	-1.554343	1.473766	-0.350792	0.072706	5.95712	6.36198	-0.59071
7.2	-0.03833	-1.550965	1.473039	-0.35078	0.072462	6.00432	6.48274	-0.538735
7.3	-0.107654	-1.50553	1.472476	-0.350791	0.07254	5.95493	6.30963	-0.521495
7.4	-0.156343	-1.451309	1.471805	-0.351154	0.072352	5.99039	6.27859	-0.515677
7.5	-0.143892	-1.403796	1.471159	-0.351404	0.072212	6.01255	6.31552	-0.560222
7.6	-0.106311	-1.355017	1.47059	-0.3519	0.071927	5.99153	6.41487	-0.609104
7.7	-0.049719	-1.275089	1.470048	-0.352083	0.071788	6.02735	6.44773	-0.627123
7.8	0.047649	-1.239783	1.469215	-0.35217	0.071603	5.99556	6.28726	-0.63605
7.9	0.084285	-1.24512	1.468344	-0.352128	0.071604	5.99232	6.35674	-0.625675
8.0	0.122267	-1.23674	1.467786	-0.351877	0.071337	6.00204	6.43863	-0.630126
8.1	0.103408	-1.254759	1.467397	-0.351546	0.071212	6.04811	6.3881	-0.639925
8.2	0.04349	-1.275073	1.466891	-0.35118	0.071069	6.01369	6.29315	-0.705522
8.3	-0.008469	-1.294343	1.46665	-0.350694	0.071065	5.9946	6.28812	-0.734383
8.4	-0.0586	-1.295987	1.466633	-0.350584	0.071001	5.96237	6.35181	-0.720555
8.5	-0.087831	-1.32818	1.466248	-0.35067	0.070895	5.94993	6.3653	-0.740502
8.6	-0.078792	-1.410159	1.465987	-0.350779	0.070857	6.04811	6.57256	-0.714547
8.7	-0.033504	-1.505783	1.466434	-0.35119	0.071184	5.9713	6.35973	-0.69432
8.8	0.011825	-1.581966	1.467179	-0.351452	0.071376	5.93943	6.27345	-0.706894
8.9	0.085238	-1.718273	1.468016	-0.351342	0.071775	6.00633	6.22356	-0.696581
9.0	0.094975	-1.842451	1.469018	-0.351329	0.072043	6.04784	6.32227	-0.722725
9.1	0.087381	-1.930852	1.470082	-0.350881	0.072097	6.01194	6.26788	-0.663719
9.2	0.048559	-2.00456	1.470632	-0.350794	0.071889	5.98453	6.3228	-0.630771
9.3	-0.03668	-2.102343	1.47105	-0.351061	0.071859	5.9586	6.36509	-0.562984
9.4	-0.062018	-2.203251	1.471734	-0.351171	0.071758	5.95799	6.37793	-0.527808
9.5	-0.029281	-2.336434	1.472623	-0.351228	0.071845	5.89091	6.41797	-0.542204
9.6	0.032206	-2.472015	1.473476	-0.351202	0.071851	5.90571	6.41744	-0.603931
9.7	0.095301	-2.57759	1.474632	-0.350866	0.072035	5.92664	6.3835	-0.652813
9.8	0.120182	-2.67049	1.475556	-0.350884	0.072305	5.94669	6.29871	-0.685643
9.9	0.104435	-2.774299	1.47643	-0.350416	0.072545	6.01754	6.33436	-0.717937
10.0	0.102996	-2.868615	1.477423	-0.349824	0.072793	5.98943	6.22142	-0.775921
10.1	0.026321	-2.936925	1.478598	-0.349691	0.073002	5.97192	6.24422	-0.767784
10.2	-0.064245	-3.000875	1.479691	-0.349704	0.073188	6.01579	6.4685	-0.748033
10.3	-0.151622	-3.076912	1.480497	-0.349889	0.073343	5.93487	6.50265	-0.686872
10.4	-0.193371	-3.121053	1.481352	-0.35045	0.073283	5.86271	6.43339	-0.659899
10.5	-0.182311	-3.127564	1.482314	-0.350855	0.073312	5.83731	6.41101	-0.620839
10.6	-0.130291	-3.174544	1.482736	-0.351639	0.073181	5.87488	6.43649	-0.553387
10.7	-0.030928	-3.229005	1.482876	-0.351705	0.07317	5.9213	6.40159	-0.518578
10.8	0.047732	-3.256112	1.483122	-0.351502	0.072945	6.06694	6.68689	-0.539201
10.9	0.142423	-3.294131	1.483817	-0.351081	0.073126	5.90107	6.46015	-0.559052
11.0	0.184582	-3.336619	1.48465	-0.350503	0.073067	5.90877	6.34014	-0.668502
11.1	0.167345	-3.336691	1.485796	-0.350097	0.073314	5.92646	6.34625	-0.781542
11.2	0.106227	-3.293421	1.486835	-0.350274	0.073338	5.91271	6.44452	-0.837453
11.3	0.006466	-3.278644	1.487681	-0.350066	0.073633	5.90615	6.38971	-0.834642
11.4	-0.092841	-3.272929	1.488139	-0.350183	0.07386	5.88723	6.3106	-0.806005
11.5	-0.148131	-3.256778	1.488328	-0.350036	0.074158	5.87129	6.44516	-0.730756
11.6	-0.168044	-3.207793	1.488427	-0.349865	0.074186	5.84782	6.46829	-0.63149
11.7	-0.114765	-3.189905	1.488518	-0.349729	0.074367	5.85237	6.38896	-0.589372
11.8	-0.01277	-3.156773	1.488811	-0.349578	0.074579	5.82146	6.37365	-0.58027
11.9	0.098501	-3.112282	1.489391	-0.34931	0.075052	5.82496	6.35374	-0.572966
12.0	0.172412	-3.021089	1.489975	-0.349324	0.075342	5.84309	6.3273	-0.633738
12.1	0.171468	-2.987515	1.490228	-0.349318	0.075609	5.90054	6.31755	-0.662516
12.2	0.132656	-2.954309	1.490453	-0.349483	0.075653	5.89012	6.31659	-0.665093
12.3	-0.021496	-2.885289	1.490297	-0.350322	0.075478	5.90921	6.35973	-0.618321
12.4	-0.110589	-2.853062	1.489986	-0.35092	0.07544	5.941	6.34732	-0.605748
12.5	-0.174395	-2.813274	1.489713	-0.351736	0.075217	5.90247	6.43199	-0.605556
12.6	-0.184901	-2.737099	1.489736	-0.351907	0.075169	5.88644	6.4578	-0.638267
12.7	-0.123897	-2.630201	1.489372	-0.351724	0.074936	5.85684	6.45844	-0.686742
12.8	-0.027409	-2.574955	1.488894	-0.351369	0.075036	5.89791	6.51207	-0.714098
12.9	0.102745	-2.539965	1.488511	-0.350835	0.075049	5.94652	6.39303	-0.691894
13.0	0.201358	-2.510771	1.488121	-0.350345	0.07513	5.95519	6.29133	-0.663682
13.1	0.219054	-2.499726	1.487958	-0.349994	0.075082	5.97629	6.26756	-0.688799
13.2	0.153781	-2.481358	1.488251	-0.349492	0.075015	5.98593	6.43692	-0.713492
13.3	0.019518	-2.422561	1.488568	-0.349177	0.074993	6.01605	6.57502	-0.739196
13.4	-0.077903	-2.351941	1.488379	-0.349187	0.074792	5.91622	6.3183	-0.749218
13.5	-0.149477	-2.25746	1.48798	-0.34916	0.074892	5.91902	6.32323	-0.722642
13.6	-0.135312	-2.181806	1.487386	-0.349567	0.075047	5.92419	6.37943	-0.616735
13.7	-0.055254	-2.115006	1.486421	-0.350025	0.075376	5.95282	6.42472	-0.522304
13.8	0.021738	-2.056526	1.485208	-0.350306	0.075413	5.97034	6.34079	-0.452812
13.9	0.038259	-2.005041	1.484693	-0.350388	0.07539	5.92953	6.31156	-0.439685
14.0	0.038914	-1.924172	1.484322	-0.350215	0.07506	5.93461	6.27655	-0.509367
14.1	0.002512	-1.868025	1.48382	-0.349979	0.074716	6.03252	6.27281	-0.598176
14.2	-0.022124	-1.8025	1.483292	-0.350071	0.07419	6.04557	6.25675	-0.700156
14.3	-0.022647	-1.742985	1.482608	-0.350343	0.073757	6.02945	6.27987	-0.694968
14.4	0.045802	-1.707551	1.481446	-0.350883	0.073711	6.03436	6.39763	-0.695675
14.5	0.085758	-1.662421	1.480376	-0.351052	0.073896	6.03094	6.38168	-0.708103
14.6	0.109125	-1.609685	1.479248	-0.350854	0.073977	5.96176	6.43735	-0.681
14.7	0.111151	-1.520497	1.478238	-0.350527	0.074067	5.94853	6.43874	-0.67098
14.8	0.066862	-1.446124	1.477247	-0.350034	0.07396	5.98496	6.40694	-0.631704
14.9	0.009793	-1.410275	1.476588	-0.349689	0.073934	6.06405	6.45351	-0.594156
15.0	-0.05301	-1.379612	1.475843	-0.349617	0.073945	6.06431	6.37708	-0.606908
15.1	-0.102087	-1.383514	1.475027	-0.349746	0.074059	6.10214	6.42482	-0.568783
15.2	-0.107336	-1.400451	1.473956	-0.350007	0.074104	6.06597	6.28801	-0.533568
15.3	-0.07729	-1.42416	1.472951	-0.350105	0.074359	6.06948	6.35267	-0.504859
15.4	-0.019135	-1.39328	1.471899	-0.35044	0.07442	6.03961	6.40148	-0.512798
15.5	0.012315	-1.336537	1.470574	-0.350736	0.074605	5.98059	6.27762	-0.529818
15.6	0.078927	-1.339153	1.469164	-0.35102	0.074559	6.00493	6.33661	-0.536631
15.7	0.091576	-1.323554	1.467973	-0.351433	0.074745	5.96106	6.40095	-0.560889
15.8	0.083741	-1.352983	1.467004	-0.351692	0.074907	5.95186	6.43146	-0.568641
15.9	0.057136	-1.425649	1.465783	-0.351692	0.075097	5.98269	6.33565	-0.604682
16.0	-0.004695	-1.495882	1.464912	-0.351425	0.075392	6.04539	6.38971	-0.64643
16.1	-0.083899	-1.535449	1.464382	-0.35084	0.075563	6.06317	6.39892	-0.70156
16.200001	-0.123403	-1.562627	1.463821	-0.350192	0.075432	6.05704	6.28651	-0.750924
16.299999	-0.108547	-1.584273	1.462888	-0.349688	0.07534	6.09321	6.30535	-0.758652
16.4	-0.058302	-1.62769	1.462402	-0.349478	0.075524	6.06238	6.37451	-0.713534
16.5	0.041085	-1.675101	1.461962	-0.349344	0.075776	6.00817	6.43146	-0.625584
16.6	0.138847	-1.721494	1.461112	-0.349455	0.076174	5.94354	6.36295	-0.578987
16.700001	0.19158	-1.8139	1.460273	-0.349632	0.076487	5.96176	6.39078	-0.502736
16.799999	0.180314	-1.869438	1.459802	-0.349743	0.076794	5.95116	6.46647	-0.468564
16.9	0.125543	-1.937002	1.459166	-0.350021	0.077035	5.94188	6.39185	-0.464896
17.0	0.028506	-1.967477	1.458398	-0.35035	0.077256	6.04907	6.46283	-0.493951
17.1	-0.04328	-2.021669	1.457572	-0.350712	0.077524	6.03339	6.3926	-0.532265
17.200001	-0.092383	-2.063946	1.457107	-0.350939	0.077705	5.97376	6.26082	-0.539612
17.299999	-0.100742	-2.094573	1.456959	-0.350542	0.077847	5.9932	6.32762	-0.59922
17.4	-0.097462	-2.136149	1.45653	-0.350155	0.077695	5.95396	6.39656	-0.635073
17.5	-0.102547	-2.175346	1.456128	-0.349399	0.077445	5.96579	6.49494	-0.712831
17.6	-0.050619	-2.208758	1.456245	-0.348775	0.077191	5.93513	6.39078	-0.710371
17.700001	0.042588	-2.211589	1.456207	-0.348429	0.076924	5.96666	6.40887	-0.737314
17.799999	0.170358	-2.266785	1.455863	-0.348364	0.076806	5.99626	6.4609	-0.686388
17.9	0.257524	-2.291289	1.455511	-0.348821	0.07691	5.95615	6.42108	-0.620151
18.0	0.244303	-2.285624	1.455499	-0.349289	0.077236	5.9918	6.42397	-0.529366
18.1	0.179816	-2.286505	1.45545	-0.349618	0.077406	5.95107	6.44495	-0.493488
18.200001	0.016234	-2.272005	1.455216	-0.349731	0.077536	5.92708	6.48873	-0.490363
18.299999	-0.161858	-2.263125	1.455132	-0.3498	0.077451	5.90028	6.44795	-0.507579
18.4	-0.288199	-2.254507	1.455352	-0.349425	0.077255	5.90378	6.38543	-0.51185
18.5	-0.291831	-2.240592	1.455483	-0.349346	0.076909	5.89949	6.38553	-0.545419
18.6	-0.224415	-2.186534	1.455647	-0.349129	0.076724	5.94232	6.49591	-0.582093
18.700001	-0.086529	-2.103782	1.456001	-0.348906	0.076648	6.00117	6.56496	-0.630923
18.799999	0.065807	-2.050952	1.456379	-0.348777	0.076629	6.00152	6.51582	-0.682217
18.9	0.226344	-1.97702	1.456818	-0.34888	0.07649	5.94118	6.46625	-0.707269
19.0	0.285046	-1.896364	1.457533	-0.348931	0.076356	5.86893	6.35513	-0.735336
19.1	0.22017	-1.823561	1.458359	-0.34918	0.076283	5.85579	6.35813	-0.778789
19.200001	0.069246	-1.763387	1.459338	-0.349412	0.076007	5.85667	6.31338	-0.798491
19.299999	-0.06352	-1.707461	1.460578	-0.349614	0.075571	5.88355	6.39046	-0.771563
19.4	-0.170445	-1.630314	1.461619	-0.34956	0.075276	5.92743	6.37879	-0.765308
19.5	-0.215306	-1.551589	1.46264	-0.349492	0.075193	5.96771	6.54312	-0.705821
19.6	-0.138633	-1.461057	1.463748	-0.34939	0.075304	5.94801	6.54419	-0.609498
19.700001	-0.016887	-1.389015	1.464645	-0.349775	0.075578	5.91902	6.41936	-0.541254
19.799999	0.124745	-1.338592	1.465372	-0.350469	0.07587	5.95712	6.37504	-0.434651
19.9	0.230647	-1.28412	1.465998	-0.351084	0.076174	5.93496	6.33575	-0.420468
20.0	0.249419	-1.234148	1.466805	-0.351555	0.07625	5.95309	6.36091	-0.408423
20.1	0.198206	-1.197701	1.467404	-0.351761	0.076158	5.90571	6.31584	-0.442809
20.200001	0.097393	-1.175976	1.468027	-0.351694	0.07613	5.86192	6.31734	-0.522212
20.299999	-0.024582	-1.154267	1.468675	-0.351443	0.076155	5.86928	6.34625	-0.605343
20.4	-0.108368	-1.151181	1.46956	-0.350909	0.076352	5.84116	6.335	-0.689822
20.5	-0.142288	-1.159268	1.470127	-0.350607	0.076408	5.86612	6.35534	-0.746462
20.6	-0.130463	-1.152615	1.470496	-0.35052	0.076746	5.89564	6.24872	-0.764477
20.700001	-0.028391	-1.154407	1.470935	-0.350132	0.07723	5.93715	6.34046	-0.755486
20.799999	0.061544	-1.179779	1.471343	-0.34961	0.077757	5.93671	6.33543	-0.700557
20.9	0.121201	-1.206096	1.471606	-0.349297	0.078215	5.95353	6.36701	-0.661134
21.0	0.111096	-1.2549	1.471835	-0.349154	0.078589	5.98768	6.41829	-0.574369
21.1	0.002876	-1.276397	1.472147	-0.349087	0.078785	5.99635	6.46636	-0.514206
21.200001	-0.115034	-1.303517	1.472158	-0.349454	0.078534	5.97708	6.38436	-0.492245
21.299999	-0.179181	-1.384329	1.472224	-0.349635	0.078287	5.91543	6.17903	-0.48651
21.4	-0.161113	-1.469202	1.472459	-0.34995	0.078174	5.90711	6.32537	-0.515179
21.5	-0.050139	-1.529004	1.472816	-0.350159	0.078561	5.87725	6.51079	-0.585903
21.6	0.067699	-1.626651	1.472836	-0.350357	0.079292	5.84257	6.42985	-0.617246
21.700001	0.175692	-1.686224	1.473034	-0.349931	0.080001	5.83433	6.31648	-0.679762
21.799999	0.213337	-1.73614	1.473304	-0.349486	0.080409	5.90002	6.43917	-0.736483
21.9	0.154854	-1.789531	1.473455	-0.34891	0.080667	5.9699	6.35449	-0.741873
22.0	0.003057	-1.84309	1.473659	-0.348121	0.080764	5.95738	6.22581	-0.747393
22.1	-0.111721	-1.834508	1.473858	-0.347588	0.080783	5.9805	6.31702	-0.715254
22.200001	-0.176416	-1.803972	1.473753	-0.347446	0.080882	5.97997	6.37761	-0.685525
22.299999	-0.172207	-1.806832	1.473283	-0.348121	0.08103	5.93032	6.26167	-0.648426
22.4	-0.08506	-1.849584	1.473111	-0.349167	0.081298	5.89581	6.39902	-0.589558
22.5	0.040906	-1.869648	1.47315	-0.350026	0.081662	5.84414	6.44677	-0.576992
22.6	0.151534	-1.928567	1.473	-0.35091	0.081701	5.80552	6.35588	-0.586619
22.700001	0.160232	-1.980711	1.472696	-0.351428	0.081486	5.82496	6.37708	-0.58998
22.799999	0.143736	-1.994647	1.472504	-0.351331	0.081222	5.89389	6.43178	-0.595527
22.9	0.11127	-1.97045	1.4724	-0.351017	0.081053	5.92498	6.33875	-0.59285
23.0	0.067297	-1.927312	1.471879	-0.350433	0.080988	5.95265	6.32227	-0.599328
23.1	0.02553	-1.870566	1.471483	-0.349999	0.081123	5.94967	6.27784	-0.623897
23.200001	0.005158	-1.834751	1.471352	-0.349696	0.081201	5.96149	6.29903	-0.641015
23.299999	-0.035216	-1.798148	1.471079	-0.349585	0.081238	5.922	6.3607	-0.661931
23.4	-0.07471	-1.760615	1.470827	-0.349387	0.081048	5.90816	6.51336	-0.660733
23.5	-0.104686	-1.711207	1.470736	-0.349181	0.080734	5.91324	6.66741	-0.670358
23.6	-0.131759	-1.640086	1.470508	-0.349026	0.080171	5.84817	6.45822	-0.646987
23.700001	-0.130891	-1.513068	1.47017	-0.348938	0.079635	5.85877	6.42065	-0.629192
23.799999	-0.110951	-1.412232	1.470004	-0.348825	0.079037	5.89065	6.43745	-0.602376
23.9	-0.069902	-1.357879	1.469692	-0.348726	0.078436	5.90501	6.39131	-0.577964
24.0	0.038392	-1.296331	1.469248	-0.348931	0.077837	5.94021	6.35652	-0.570443
24.1	0.12115	-1.21917	1.469103	-0.349213	0.077551	5.96447	6.3349	-0.5722
24.200001	0.158075	-1.12438	1.468826	-0.349709	0.077044	5.98829	6.37547	-0.565664
24.299999	0.155703	-1.025401	1.468855	-0.350008	0.076639	5.93864	6.35417	-0.59316
24.4	0.106034	-0.906315	1.468931	-0.350216	0.076167	5.90939	6.44837	-0.585012
24.5	0.036889	-0.771398	1.468723	-0.350373	0.075689	5.8811	6.58551	-0.584266
24.6	-0.025947	-0.679656	1.468138	-0.350609	0.075155	5.87584	6.55586	-0.590985
24.700001	-0.057527	-0.61673	1.467417	-0.350484	0.074742	5.86104	6.46411	-0.545313
24.799999	-0.020962	-0.567981	1.466656	-0.35048	0.074318	5.91	6.32612	-0.550607
24.9	0.026748	-0.497027	1.465834	-0.350092	0.07404	6.02175	6.31456	-0.551509
25.0	0.053709	-0.434442	1.465059	-0.349643	0.073408	6.03269	6.36262	-0.567103
25.1	0.0497	-0.371814	1.464427	-0.349327	0.072595	6.03681	6.34582	-0.569933
25.200001	-0.002868	-0.297917	1.463743	-0.349357	0.071596	5.97533	6.35417	-0.551129
25.299999	-0.043961	-0.244352	1.462736	-0.349445	0.070202	5.92296	6.48135	-0.563429
25.4	-0.096825	-0.251541	1.461717	-0.349775	0.068851	5.88863	6.47642	-0.513737
25.5	-0.099111	-0.248605	1.46017	-0.350033	0.067599	5.91648	6.43596	-0.500814
25.6	-0.065376	-0.233007	1.458734	-0.350076	0.066418	6.01851	6.66719	-0.480455
25.700001	0.03148	-0.224301	1.457198	-0.350004	0.065235	6.00108	6.47963	-0.500702
25.799999	0.097748	-0.24374	1.456058	-0.349585	0.06426	6.03725	6.33051	-0.515641
25.9	0.168497	-0.237798	1.455313	-0.349406	0.063302	6.09198	6.50254	-0.552847
26.0	0.162346	-0.229695	1.454481	-0.349229	0.062269	5.97568	6.30567	-0.606596
26.1	0.104024	-0.296998	1.453879	-0.349062	0.061479	5.94223	6.35802	-0.627209
26.200001	0.003096	-0.394821	1.452972	-0.349306	0.060609	5.96999	6.45159	-0.614905
26.299999	-0.070395	-0.47114	1.451876	-0.34977	0.059677	5.98059	6.44013	-0.594017
26.4	-0.184326	-0.532215	1.450354	-0.350291	0.058591	5.95729	6.39988	-0.559233
26.5	-0.204306	-0.62371	1.448813	-0.350891	0.057623	5.93461	6.24936	-0.485071
26.6	-0.156219	-0.679543	1.447265	-0.351386	0.056784	5.95142	6.25878	-0.45607
26.700001	-0.058075	-0.753123	1.445727	-0.351341	0.055933	5.93163	6.33458	-0.446909
26.799999	0.06921	-0.857991	1.444535	-0.351064	0.05516	5.89222	6.34475	-0.457053
26.9	0.18563	-0.980918	1.443246	-0.350611	0.054185	5.93627	6.35856	-0.499339
27.0	0.193381	-1.118505	1.442194	-0.350355	0.053433	5.95388	6.29978	-0.552832
27.1	0.182735	-1.248579	1.441236	-0.349931	0.052777	5.97244	6.40084	-0.635611
27.200001	0.131781	-1.40134	1.439995	-0.349649	0.051974	5.95212	6.37515	-0.656659
27.299999	0.075751	-1.540077	1.438861	-0.349201	0.051387	5.97507	6.43992	-0.697267
27.4	-0.023614	-1.656444	1.437491	-0.34917	0.050476	5.93084	6.3713	-0.641019
27.5	-0.049541	-1.774387	1.436124	-0.348819	0.049908	5.91482	6.35492	-0.631198
27.6	-0.04483	-1.891605	1.434651	-0.348791	0.049189	5.92962	6.3971	-0.570462
27.700001	-0.033198	-2.018479	1.433073	-0.348978	0.048624	5.92261	6.59525	-0.508131
27.799999	0.018475	-2.149436	1.43149	-0.349378	0.047914	5.83827	6.47674	-0.471949
27.9	0.064708	-2.282456	1.430264	-0.349537	0.047602	5.82304	6.37761	-0.43874
28.0	0.091608	-2.402298	1.429088	-0.350032	0.046994	5.84073	6.40716	-0.473022
28.1	0.100871	-2.54801	1.427863	-0.350025	0.046846	5.8705	6.43981	-0.543664
28.200001	0.078046	-2.670491	1.426572	-0.350167	0.046619	5.91385	6.40256	-0.582811
28.299999	0.037517	-2.788258	1.425437	-0.349717	0.046423	5.89108	6.28298	-0.588535
28.4	-0.016232	-2.909271	1.424115	-0.34948	0.046029	5.94056	6.50511	-0.599314
28.5	-0.088689	-3.006149	1.422744	-0.348986	0.045911	5.93391	6.58069	-0.611743
28.6	-0.12347	-3.06761	1.421522	-0.348671	0.045573	5.79256	6.45983	-0.62227
28.700001	-0.088447	-3.145456	1.420472	-0.347991	0.045392	5.75385	6.44495	-0.621942
28.799999	-0.021907	-3.26362	1.419516	-0.34765	0.045168	5.76585	6.42504	-0.612522
28.9	0.052284	-3.3712	1.418641	-0.347293	0.045225	5.83302	6.47996	-0.581704
29.0	0.130421	-3.46284	1.417794	-0.347461	0.045296	5.86096	6.48402	-0.596196
29.1	0.135119	-3.534441	1.416692	-0.347843	0.04529	5.90711	6.59472	-0.573668
29.200001	0.071452	-3.582422	1.415731	-0.348721	0.045177	5.87479	6.52781	-0.574764
29.299999	0.018995	-3.610702	1.415165	-0.349249	0.045057	5.8423	6.52631	-0.545573
29.4	-0.035519	-3.657384	1.41438	-0.350156	0.044877	5.79781	6.60382	-0.52215
29.5	-0.076553	-3.713021	1.4136	-0.350863	0.044908	5.75192	6.51914	-0.498342
29.6	-0.010718	-3.763485	1.412735	-0.351434	0.045155	5.70603	6.3881	-0.489078
29.700001	0.080957	-3.823227	1.411393	-0.352027	0.045508	5.7147	6.4654	-0.439986
29.799999	0.092496	-3.848458	1.409969	-0.352252	0.046037	5.71129	6.44955	-0.427203
29.9	0.094466	-3.834924	1.408672	-0.352362	0.046421	5.7211	6.41273	-0.452721
30.0	0.078126	-3.800416	1.407641	-0.352292	0.04685	5.80377	6.52138	-0.496656
30.1	0.031222	-3.783897	1.406617	-0.352405	0.047195	5.80648	6.49548	-0.528021
30.200001	-0.012217	-3.773867	1.405654	-0.352365	0.047683	5.75989	6.3319	-0.566529
30.299999	-0.04797	-3.792011	1.404837	-0.352593	0.048089	5.74466	6.45865	-0.612723
30.4	-0.066776	-3.792231	1.404031	-0.352587	0.048391	5.7549	6.46679	-0.654148
30.5	-0.085474	-3.779807	1.403194	-0.352515	0.048801	5.69947	6.42975	-0.643906
30.6	-0.071994	-3.761691	1.402566	-0.352317	0.049225	5.68852	6.50008	-0.627797
30.700001	-0.053885	-3.708335	1.402103	-0.352078	0.049664	5.71006	6.47931	-0.626914
30.799999	0.022188	-3.630131	1.401749	-0.351431	0.050131	5.75192	6.51989	-0.649603
30.9	0.114245	-3.568142	1.401618	-0.350821	0.050776	5.71348	6.41476	-0.653481
31.0	0.15363	-3.522663	1.401804	-0.350047	0.051641	5.74028	6.43317	-0.666661
31.1	0.130859	-3.49317	1.40198	-0.349721	0.052392	5.72154	6.36905	-0.658358
31.200001	0.08935	-3.453341	1.40242	-0.34905	0.053261	5.73196	6.36166	-0.670611
31.299999	-0.001966	-3.407097	1.402884	-0.348493	0.05391	5.74711	6.44067	-0.665839
31.4	-0.078496	-3.338722	1.403589	-0.348187	0.054482	5.73949	6.473	-0.647597
31.5	-0.114023	-3.265819	1.404458	-0.347771	0.0553	5.73826	6.42814	-0.681206
31.6	-0.075786	-3.209981	1.405768	-0.347331	0.055991	5.70472	6.37172	-0.684696
31.700001	-0.034783	-3.152752	1.407265	-0.347091	0.056964	5.73686	6.41487	-0.718513
31.799999	0.030635	-3.124453	1.408875	-0.346927	0.05804	5.7006	6.40277	-0.703309
31.9	0.089534	-3.095028	1.410526	-0.346992	0.059185	5.72837	6.45234	-0.662051
32.0	0.118088	-3.024726	1.411751	-0.347555	0.060211	5.69754	6.34742	-0.601432
32.099998	0.081904	-2.987297	1.41297	-0.348151	0.061325	5.75823	6.43424	-0.50291
32.200001	0.04785	-2.91589	1.413939	-0.349309	0.062332	5.78319	6.39474	-0.423242
32.299999	-0.02453	-2.839032	1.414762	-0.35065	0.063239	5.75709	6.31509	-0.404808
32.400002	-0.099429	-2.82117	1.415545	-0.352118	0.06408	5.78932	6.34956	-0.390761
32.5	-0.074537	-2.825386	1.416279	-0.353159	0.065218	5.73537	6.32227	-0.373865
32.599998	-0.007747	-2.812871	1.416897	-0.354279	0.066617	5.63659	6.33211	-0.431439
32.700001	0.082806	-2.819277	1.417169	-0.354857	0.068261	5.66952	6.45887	-0.486477
32.799999	0.139219	-2.795159	1.417458	-0.355251	0.070037	5.75508	6.59975	-0.510954
32.900002	0.203628	-2.786672	1.417772	-0.355244	0.071676	5.72285	6.36477	-0.520907
33.0	0.152919	-2.767426	1.417673	-0.35532	0.073087	5.73546	6.22324	-0.582136
33.099998	0.074908	-2.756949	1.417457	-0.355439	0.074672	5.86595	6.48306	-0.585342
33.200001	-0.046537	-2.720869	1.41709	-0.355765	0.075994	5.88084	6.51646	-0.59703
33.299999	-0.177236	-2.713047	1.416777	-0.355909	0.077329	5.66943	6.20354	-0.588307
33.400002	-0.246975	-2.699864	1.416658	-0.355691	0.07844	5.6964	6.35759	-0.590768
33.5	-0.246089	-2.669953	1.41674	-0.354963	0.079514	5.76813	6.50201	-0.689064
33.599998	-0.140151	-2.688475	1.417122	-0.353491	0.080576	5.7098	6.34261	-0.76793
33.700001	-0.01409	-2.688298	1.417891	-0.351708	0.08169	5.70034	6.23898	-0.849166
33.799999	0.096696	-2.662277	1.418965	-0.349628	0.082732	5.71681	6.30342	-0.897265
33.900002	0.195425	-2.650239	1.420716	-0.34736	0.083771	5.68983	6.24808	-0.967108
34.0	0.182066	-2.617716	1.422671	-0.345603	0.084782	5.73064	6.30278	-0.92908
34.099998	0.180046	-2.583155	1.424702	-0.344095	0.085822	5.74203	6.30492	-0.940427
34.200001	0.081462	-2.547262	1.426888	-0.34341	0.086926	5.74194	6.37547	-0.884479
34.299999	-0.00581	-2.513004	1.42952	-0.342916	0.08823	5.75622	6.34785	-0.790125
34.400002	-0.079908	-2.447605	1.432032	-0.343113	0.089483	5.78652	6.33533	-0.71476
34.5	-0.152012	-2.35476	1.434393	-0.343618	0.09042	5.72915	6.26317	-0.665291
34.599998	-0.213343	-2.277847	1.436821	-0.344563	0.091257	5.71392	6.27687	-0.552799
34.700001	-0.198774	-2.197929	1.439169	-0.345625	0.092064	5.68922	6.32462	-0.461922
34.799999	-0.139387	-2.117275	1.440796	-0.347406	0.09275	5.67241	6.21703	-0.390444
34.900002	-0.020319	-2.059343	1.44221	-0.349246	0.093582	5.74308	6.28737	-0.33808
35.0	0.107687	-2.028839	1.443423	-0.351497	0.094401	5.81218	6.32355	-0.252355
35.099998	0.219912	-1.954027	1.443832	-0.353959	0.095191	5.87716	6.45148	-0.236051
35.200001	0.247944	-1.886579	1.443565	-0.356428	0.095948	5.78266	6.26724	-0.191653
35.299999	0.182247	-1.811805	1.442725	-0.358858	0.096572	5.78871	6.24551	-0.139377
35.400002	0.110382	-1.705158	1.441157	-0.360676	0.097167	5.75858	6.2332	-0.189994
35.5	-0.038561	-1.594242	1.438834	-0.362444	0.097545	5.73765	6.3486	-0.19238
35.599998	-0.168079	-1.503239	1.43611	-0.363621	0.097805	5.79238	6.45287	-0.261939
35.700001	-0.206014	-1.399455	1.433114	-0.364098	0.097977	5.75114	6.35545	-0.354702
35.799999	-0.191144	-1.337113	1.430016	-0.363989	0.098306	5.77259	6.45073	-0.428834
35.900002	-0.06268	-1.260142	1.427225	-0.363032	0.098584	5.78109	6.27923	-0.595994
36.0	0.055274	-1.181173	1.42485	-0.361536	0.098966	5.80719	6.20097	-0.769548
36.099998	0.176577	-1.078253	1.423082	-0.359229	0.09932	5.83372	6.20279	-0.94988
36.200001	0.184687	-0.983683	1.422089	-0.356234	0.099435	5.85544	6.21189	-1.104657
36.299999	0.114473	-0.858204	1.421574	-0.352752	0.099296	5.8367	6.23223	-1.212955
36.400002	-0.03172	-0.751083	1.421721	-0.34932	0.09893	5.80885	6.28961	-1.223416
36.5	-0.15226	-0.640394	1.422493	-0.345602	0.098497	5.77145	6.26306	-1.182815
36.599998	-0.176812	-0.52516	1.42382	-0.342428	0.097953	5.74001	6.24262	-1.087039
36.700001	-0.158675	-0.403678	1.425665	-0.339466	0.09795	5.73625	6.24519	-0.966737
36.799999	-0.012671	-0.299749	1.427898	-0.33793	0.097784	5.76944	6.19915	-0.815085
36.900002	0.075719	-0.197909	1.430397	-0.336951	0.098033	5.86621	6.19969	-0.685494
37.0	0.181228	-0.129009	1.432986	-0.336986	0.098093	5.90063	6.13235	-0.531293
37.099998	0.189762	-0.083015	1.435649	-0.337659	0.098008	5.97148	6.28244	-0.437489
37.200001	0.109817	-0.020631	1.43785	-0.339577	0.0976	5.95309	6.25172	-0.286428
37.299999	-0.068556	0.061468	1.439178	-0.342718	0.096882	5.9128	6.22891	-0.143249
37.400002	-0.184581	0.106052	1.439498	-0.346418	0.096289	5.89704	6.24936	-0.015481
37.5	-0.249695	0.179757	1.438872	-0.350872	0.095459	5.86332	6.24497	0.102412
37.599998	-0.217846	0.235444	1.437157	-0.355621	0.094996	5.87733	6.29818	0.227926
37.700001	-0.046581	0.303585	1.434505	-0.36018	0.094712	5.92375	6.34036	0.222825
37.799999	0.131928	0.310281	1.431111	-0.364315	0.094542	5.87182	6.2409	0.215496
37.900002	0.248355	0.335095	1.426998	-0.367436	0.094472	5.87164	6.22281	0.064733
38.0	0.243117	0.332858	1.422332	-0.369707	0.094174	5.89844	6.27816	-0.076637
38.099998	0.144218	0.313973	1.417468	-0.370921	0.093646	5.92935	6.2514	-0.270667
38.200001	-0.051227	0.307723	1.412603	-0.37083	0.092734	5.98391	6.16393	-0.509503
38.299999	-0.200238	0.318402	1.408069	-0.369565	0.091766	5.95983	6.17239	-0.750845
38.400002	-0.306842	0.314096	1.403961	-0.367088	0.090888	5.98032	6.13374	-0.96519
38.5	-0.290924	0.324142	1.400655	-0.363431	0.089991	5.98216	6.25568	-1.172633
38.599998	-0.181888	0.310106	1.398323	-0.359045	0.089198	5.8825	6.25686	-1.301255
38.700001	0.061551	0.273839	1.397209	-0.353764	0.088649	5.84957	6.20397	-1.444512
38.799999	0.262019	0.236748	1.397504	-0.34842	0.088359	5.83311	6.24979	-1.526128
38.900002	0.355958	0.220004	1.399255	-0.342811	0.088326	5.80027	6.22292	-1.564999
39.0	0.387153	0.178959	1.402095	-0.337838	0.088081	5.8275	6.2181	-1.534583
39.099998	0.196443	0.130563	1.405716	-0.334052	0.087801	5.86192	6.20761	-1.382922
39.200001	-0.001877	0.103107	1.410004	-0.33115	0.087164	5.89537	6.17357	-1.232259
39.299999	-0.212859	0.060441	1.414657	-0.329718	0.086725	5.93899	6.13321	-0.977582
39.400002	-0.319383	-0.014412	1.41959	-0.329902	0.086361	5.94293	6.12679	-0.739773
39.5	-0.331145	-0.046842	1.424471	-0.331595	0.086143	5.95388	6.259	-0.480302
39.599998	-0.193199	-0.086389	1.428852	-0.334771	0.08591	5.87401	6.20997	-0.222373
39.700001	-0.015998	-0.170734	1.432139	-0.339433	0.085724	5.82549	6.25043	0.026675
39.799999	0.127772	-0.237401	1.43431	-0.345067	0.085478	5.80841	6.30021	0.234193
39.900002	0.193725	-0.301804	1.435088	-0.351251	0.084924	5.81962	6.33136	0.449348
40.0	0.194714	-0.377039	1.434276	-0.357343	0.084212	5.90072	6.31499	0.526729
40.099998	0.101952	-0.50224	1.432308	-0.362952	0.083476	5.98129	6.33254	0.488447
40.200001	0.040448	-0.626989	1.429491	-0.367448	0.082633	5.9932	6.24669	0.401782
40.299999	-0.014126	-0.732236	1.425692	-0.370653	0.08206	5.98085	6.24829	0.218811
40.400002	-0.056623	-0.8508	1.421113	-0.372812	0.081627	6.01772	6.46036	-0.01865
40.5	-0.01163	-0.921462	1.416551	-0.373409	0.081509	5.89984	6.30289	-0.336491
40.599998	0.00969	-0.990692	1.41261	-0.372535	0.081357	5.84782	6.36669	-0.669208
40.700001	0.008842	-1.063062	1.409255	-0.36997	0.081149	5.77907	6.34475	-1.023672
40.799999	-0.005618	-1.140534	1.406695	-0.366349	0.080518	5.75683	6.30813	-1.369453
40.900002	-0.032551	-1.218652	1.405404	-0.361329	0.079933	5.79878	6.24669	-1.594328
41.0	-0.050498	-1.301759	1.405301	-0.355591	0.079368	5.82689	6.14766	-1.738358
41.099998	-0.062441	-1.386063	1.406493	-0.349547	0.07881	5.86682	6.26842	-1.767628
41.200001	-0.059114	-1.454673	1.409075	-0.343452	0.078464	5.86385	6.18031	-1.741461
41.299999	-0.020635	-1.549323	1.412899	-0.338117	0.078062	5.82899	6.15034	-1.607358
41.400002	0.029135	-1.652494	1.41773	-0.333853	0.077796	5.74825	6.19059	-1.393297
41.5	0.012302	-1.731815	1.422977	-0.331226	0.077404	5.66811	6.25343	-1.141435
41.599998	0.035689	-1.819841	1.428491	-0.330453	0.077101	5.66715	6.28844	-0.82775
41.700001	0.02906	-1.908824	1.433917	-0.331459	0.076852	5.67862	6.259	-0.473121
41.799999	0.010605	-1.99118	1.438935	-0.334384	0.076669	5.71243	6.22827	-0.151105
41.900002	0.049757	-2.064495	1.442977	-0.338473	0.076831	5.77408	6.31252	0.130846
42.0	0.087843	-2.177927	1.445884	-0.343639	0.076974	5.85071	6.28244	0.338797
42.099998	0.163524	-2.28694	1.447506	-0.34921	0.077313	5.88854	6.2378	0.478611
42.200001	0.157238	-2.374235	1.448005	-0.354754	0.077921	5.91	6.33854	0.493323
42.299999	0.15082	-2.475762	1.44714	-0.359935	0.078339	5.95169	6.42129	0.453769
42.400002	0.06952	-2.592393	1.445373	-0.364225	0.078584	5.86823	6.45009	0.290555
42.5	-0.085031	-2.65875	1.442698	-0.36709	0.078358	5.78888	6.48488	0.055644
42.599998	-0.220642	-2.739545	1.439694	-0.36883	0.077852	5.75044	6.47696	-0.219189
42.700001	-0.286353	-2.786819	1.43642	-0.369195	0.077138	5.76891	6.47096	-0.525547
42.799999	-0.228905	-2.802454	1.433424	-0.368057	0.076826	5.81384	6.3805	-0.84083
42.900002	-0.084302	-2.848593	1.431086	-0.365336	0.076601	5.86656	6.26724	-1.123048
43.0	0.124718	-2.919732	1.429902	-0.361249	0.07673	5.91823	6.23791	-1.373634
43.099998	0.242235	-2.966881	1.429846	-0.356483	0.076918	5.89222	6.19755	-1.602926
43.200001	0.259521	-3.034136	1.431365	-0.351021	0.077076	5.87234	6.17699	-1.724652
43.299999	0.191873	-3.072548	1.434157	-0.346004	0.07693	5.76559	6.1528	-1.783717
43.400002	0.006963	-3.079961	1.437863	-0.341042	0.076784	5.68983	6.21018	-1.678444
43.5	-0.164761	-3.067176	1.44225	-0.337749	0.076559	5.69824	6.25664	-1.519189
43.599998	-0.310195	-3.062192	1.447233	-0.335638	0.076546	5.68703	6.23684	-1.228633
43.700001	-0.331557	-3.05725	1.452127	-0.33511	0.076518	5.71068	6.24208	-0.867589
43.799999	-0.217717	-3.072579	1.456862	-0.336578	0.076458	5.81043	6.42225	-0.480306
43.900002	-0.054461	-3.082104	1.461151	-0.338911	0.076624	5.79475	6.20558	-0.147209
44.0	0.157861	-3.089585	1.464764	-0.342679	0.076685	5.75683	6.16811	0.091469
44.099998	0.287843	-3.103115	1.467599	-0.347189	0.076625	5.75595	6.24497	0.269346
44.200001	0.296318	-3.111868	1.469328	-0.351998	0.076442	5.79195	6.30428	0.350417
44.299999	0.262627	-3.110211	1.469717	-0.356964	0.076118	5.83687	6.37055	0.341209
44.400002	0.137672	-3.050422	1.468513	-0.361787	0.075695	5.82041	6.28298	0.252336
44.5	0.01593	-3.026141	1.466575	-0.365403	0.075668	5.88635	6.36808	0.162647
44.599998	-0.059288	-3.010207	1.464125	-0.367791	0.07552	5.89021	6.36177	-0.045364
44.700001	-0.105809	-2.935782	1.461462	-0.368295	0.075665	5.95291	6.39528	-0.358835
44.799999	-0.090497	-2.849345	1.459316	-0.366956	0.07561	5.9932	6.43125	-0.725662
44.900002	-0.110594	-2.770784	1.457881	-0.364165	0.075448	5.95291	6.41594	-1.088387
45.0	-0.079736	-2.689417	1.4576	-0.35983	0.075265	5.89292	6.36477	-1.414973
45.099998	-0.047129	-2.580866	1.458436	-0.354546	0.074797	5.86814	6.32698	-1.693023
45.200001	-0.040926	-2.483104	1.460526	-0.348735	0.074104	5.88469	6.26189	-1.850461
45.299999	-0.044598	-2.401002	1.464226	-0.342498	0.073636	5.87059	6.23983	-1.935283
45.400002	-0.024168	-2.331492	1.468858	-0.336864	0.072952	5.89572	6.23073	-1.856581
45.5	0.030767	-2.253828	1.474659	-0.332013	0.072733	5.91788	6.18459	-1.676206
45.599998	0.064895	-2.148164	1.480565	-0.329178	0.072714	5.8832	6.18128	-1.315142
45.700001	0.129109	-2.075531	1.486537	-0.328677	0.072878	5.83004	6.16661	-0.90013
45.799999	0.15544	-2.009596	1.491909	-0.330627	0.073298	5.7711	6.18674	-0.394882
45.900002	0.152308	-1.948474	1.496106	-0.335298	0.073707	5.74842	6.23266	0.092182
46.0	0.056475	-1.883767	1.498749	-0.341717	0.073892	5.79274	6.42011	0.509198
46.099998	-0.060378	-1.837603	1.500245	-0.348931	0.07406	5.824	6.36894	0.754183
46.200001	-0.175356	-1.781313	1.500227	-0.356762	0.073775	5.891	6.24594	0.870227
46.299999	-0.198061	-1.77863	1.498457	-0.364084	0.073501	5.97498	6.24551	0.799601
46.400002	-0.17674	-1.77336	1.495342	-0.370042	0.073273	5.98348	6.15237	0.609489
46.5	-0.036129	-1.784438	1.491234	-0.374548	0.073243	5.99328	6.28972	0.361679
46.599998	0.154172	-1.770477	1.486264	-0.376754	0.073466	5.98838	6.33789	0.054342
46.700001	0.259577	-1.741652	1.48095	-0.376816	0.073691	6.00607	6.49826	-0.343344
46.799999	0.278061	-1.730421	1.47614	-0.374318	0.073603	5.95081	6.48563	-0.793823
46.900002	0.202617	-1.747144	1.472611	-0.369382	0.073422	5.9072	6.46111	-1.246961
47.0	0.023366	-1.722229	1.470414	-0.362844	0.07302	5.96053	6.46978	-1.651989
47.099998	-0.147968	-1.719498	1.469973	-0.354959	0.072627	6.00029	6.33768	-2.022272
47.200001	-0.267992	-1.729827	1.471764	-0.346435	0.072414	6.03795	6.35609	-2.249793
47.299999	-0.245394	-1.724432	1.475643	-0.337879	0.072566	6.07026	6.30974	-2.407315
47.400002	-0.141398	-1.736888	1.481105	-0.329752	0.072861	6.06089	6.20386	-2.385814
47.5	0.015068	-1.772296	1.488016	-0.323116	0.073259	6.00581	6.24048	-2.169063
47.599998	0.122694	-1.811271	1.495737	-0.318897	0.073677	5.91193	6.26435	-1.77112
47.700001	0.151728	-1.846798	1.503592	-0.317373	0.073846	5.90159	6.32601	-1.192396
47.799999	0.132411	-1.883263	1.511123	-0.318638	0.073636	5.85456	6.38746	-0.583992
47.900002	0.040433	-1.925759	1.51796	-0.32313	0.073297	5.77557	6.24197	0.032554
48.0	-0.053215	-1.968219	1.5233	-0.330025	0.073029	5.85684	6.25568	0.615369
48.099998	-0.106972	-1.969377	1.526622	-0.339385	0.07279	5.93373	6.28362	0.992405
48.200001	-0.059039	-1.996407	1.528069	-0.349348	0.072726	6.02262	6.41519	1.219299
48.299999	0.020913	-2.002989	1.527414	-0.35944	0.072746	6.01273	6.35856	1.194243
48.400002	0.12915	-2.049423	1.524421	-0.368823	0.072854	5.9847	6.35288	1.006585
48.5	0.207305	-2.127157	1.519607	-0.376541	0.073287	5.98102	6.34121	0.774964
48.599998	0.266221	-2.19128	1.51346	-0.381853	0.073577	5.99617	6.44484	0.442887
48.700001	0.213562	-2.194829	1.506592	-0.384424	0.073733	6.08944	6.56999	0.055974
48.799999	0.045428	-2.19295	1.500028	-0.383832	0.073647	6.12605	6.47225	-0.427861
48.900002	-0.134538	-2.174192	1.494432	-0.380287	0.073417	6.17947	6.599	-1.001197
49.0	-0.28263	-2.14685	1.490217	-0.374047	0.073254	6.15854	6.52984	-1.583683
49.099998	-0.355042	-2.115945	1.487667	-0.365627	0.072968	6.15872	6.55907	-2.064325
49.200001	-0.288793	-2.093843	1.487133	-0.356015	0.072804	6.09995	6.55147	-2.394118
49.299999	-0.138036	-2.057232	1.488783	-0.346158	0.072709	5.97016	6.39228	-2.576034
49.400002	0.055178	-2.061766	1.492788	-0.336967	0.072714	5.90842	6.40705	-2.631304
49.5	0.186022	-2.04556	1.498636	-0.329106	0.072807	5.84519	6.49494	-2.469443
49.599998	0.270086	-2.013774	1.5058	-0.322858	0.073	5.76813	6.41347	-2.175027
49.700001	0.234318	-2.043555	1.513664	-0.31939	0.073183	5.7401	6.25664	-1.603732
49.799999	0.165721	-2.022225	1.521368	-0.318448	0.073225	5.77058	6.20001	-0.959824
49.900002	0.036779	-1.99852	1.528287	-0.320545	0.0734	5.84362	6.17496	-0.255424
50.0	-0.071876	-1.979943	1.534124	-0.325564	0.073612	5.94704	6.33094	0.391673
50.099998	-0.136385	-1.957927	1.538498	-0.33253	0.074024	5.98575	6.35267	0.865814
50.200001	-0.14968	-1.920853	1.541051	-0.340928	0.074254	5.92165	6.34967	1.102671
50.299999	-0.13313	-1.919764	1.541878	-0.349909	0.074457	5.93242	6.48306	1.099505
50.400002	-0.065558	-1.944915	1.540699	-0.35866	0.074292	5.93233	6.62758	0.947076
50.5	0.014806	-2.005756	1.537532	-0.366321	0.074122	5.92016	6.61741	0.746895
50.599998	0.110928	-2.018389	1.5323	-0.37241	0.073933	5.99083	6.56603	0.508961
50.700001	0.184239	-1.98795	1.525978	-0.376665	0.073768	6.14479	6.64824	0.212195
50.799999	0.174188	-1.935504	1.519314	-0.378386	0.073619	6.24498	6.67929	-0.174458
50.900002	0.089926	-1.909971	1.513088	-0.37746	0.073458	6.35322	6.70402	-0.6122
51.0	-0.010127	-1.860883	1.507867	-0.373844	0.073175	6.38501	6.70487	-1.163004
51.099998	-0.138212	-1.831699	1.504298	-0.368245	0.072866	6.35988	6.76857	-1.667204
51.200001	-0.224724	-1.783909	1.502446	-0.360814	0.072406	6.21047	6.68571	-2.059697
51.299999	-0.238194	-1.725165	1.502494	-0.352504	0.072101	6.08069	6.62512	-2.328245
51.400002	-0.160934	-1.676864	1.504353	-0.344421	0.071981	6.00844	6.60521	-2.392386
51.5	-0.036996	-1.631773	1.507694	-0.336719	0.072213	5.96062	6.59836	-2.339491
51.599998	0.08324	-1.585837	1.512261	-0.330658	0.072451	5.88592	6.45555	-2.046949
51.700001	0.160843	-1.557046	1.517681	-0.326566	0.07282	5.89178	6.2743	-1.624694
51.799999	0.173079	-1.546193	1.523251	-0.324922	0.072761	5.89319	6.1968	-1.088462
51.900002	0.132135	-1.546588	1.528607	-0.32612	0.072645	5.86884	6.13824	-0.531064
52.0	0.016365	-1.518674	1.533322	-0.329598	0.072554	5.77163	6.19177	0.013852
52.099998	-0.051819	-1.51306	1.536848	-0.334913	0.072439	5.80946	6.31755	0.489331
52.200001	-0.092845	-1.507494	1.538809	-0.34193	0.072475	5.78818	6.32077	0.789654
52.299999	-0.069517	-1.510807	1.539235	-0.349427	0.072554	5.88986	6.5459	0.912737
52.400002	0.018224	-1.562197	1.537958	-0.35647	0.073077	6.01106	6.59022	0.89317
52.5	0.119468	-1.606864	1.534488	-0.363223	0.073407	6.08112	6.63572	0.71991
52.599998	0.16221	-1.662465	1.529637	-0.36812	0.073922	6.16056	6.62041	0.512256
52.700001	0.171131	-1.710297	1.523664	-0.371334	0.074217	6.21897	6.52824	0.235288
52.799999	0.118527	-1.711295	1.51777	-0.372345	0.074632	6.32318	6.65906	-0.1776
52.900002	0.037888	-1.697197	1.512416	-0.371078	0.074826	6.34762	6.65188	-0.651512
53.0	-0.085231	-1.732726	1.50821	-0.367552	0.075261	6.37976	6.76247	-1.181434
53.099998	-0.196176	-1.767867	1.505212	-0.362622	0.075298	6.34972	6.78838	-1.639966
53.200001	-0.250049	-1.788056	1.503902	-0.356125	0.075604	6.33877	6.87413	-1.961978
53.299999	-0.185785	-1.809227	1.503999	-0.349288	0.075835	6.26486	6.78227	-2.194541
53.400002	-0.076316	-1.837441	1.505729	-0.342424	0.076463	6.13166	6.63946	-2.224786
53.5	0.057846	-1.837038	1.508865	-0.336536	0.077048	6.09146	6.5459	-2.107028
53.599998	0.1583	-1.887242	1.512917	-0.33192	0.07779	6.00187	6.41808	-1.812089
53.700001	0.171671	-1.946926	1.517596	-0.329555	0.07817	5.95169	6.3016	-1.359696
53.799999	0.101208	-2.012962	1.522196	-0.328968	0.07833	5.94486	6.22924	-0.826608
53.900002	-0.017078	-2.089963	1.526256	-0.331171	0.078256	5.95414	6.24294	-0.29316
54.0	-0.138725	-2.130506	1.529631	-0.334901	0.078425	5.89003	6.31595	0.183192
54.099998	-0.143903	-2.189582	1.531324	-0.340803	0.078448	5.86674	6.40962	0.548776
54.200001	-0.09401	-2.227342	1.531688	-0.347222	0.078883	5.91245	6.3713	0.72138
54.299999	-0.001104	-2.276419	1.530581	-0.354346	0.079262	5.95142	6.42022	0.767141
54.400002	0.102123	-2.299682	1.527989	-0.360864	0.079558	6.03112	6.60071	0.6318
54.5	0.166044	-2.395115	1.524113	-0.366237	0.079566	6.0425	6.58476	0.445531
54.599998	0.186993	-2.461563	1.51943	-0.369698	0.079501	6.04706	6.64128	0.18188
54.700001	0.079313	-2.46732	1.51433	-0.371307	0.079159	6.09855	6.63026	-0.165716
54.799999	0.006618	-2.453863	1.509343	-0.370778	0.078821	6.16143	6.70038	-0.584368
54.900002	-0.082495	-2.422821	1.504863	-0.368497	0.078532	6.278	6.77553	-1.001685
55.0	-0.073012	-2.385794	1.50153	-0.364478	0.078494	6.31907	6.69246	-1.382179
55.099998	-0.079577	-2.341794	1.499063	-0.359555	0.078489	6.29621	6.72318	-1.687603
55.200001	-0.027099	-2.30444	1.49795	-0.353701	0.078597	6.28421	6.77103	-1.856749
55.299999	0.043408	-2.248187	1.497816	-0.347664	0.078479	6.17334	6.73389	-1.910433
55.400002	0.054975	-2.185078	1.498806	-0.341712	0.078346	6.09522	6.73656	-1.803614
55.5	0.026586	-2.142294	1.500758	-0.33659	0.077968	6.00651	6.60874	-1.605951
55.599998	-0.034083	-2.06695	1.503544	-0.332603	0.077388	5.9495	6.46636	-1.329513
55.700001	-0.116619	-1.982576	1.506817	-0.330116	0.076444	6.02157	6.49087	-1.00503
55.799999	-0.11767	-1.89918	1.51043	-0.329225	0.075578	6.02332	6.44613	-0.700624
55.900002	-0.064846	-1.821231	1.514043	-0.329871	0.074882	5.98873	6.42418	-0.391424
56.0	0.010331	-1.717639	1.51694	-0.331965	0.074064	5.97411	6.4139	-0.145161
56.099998	0.118662	-1.632793	1.519118	-0.335352	0.073371	5.93575	6.48156	0.051238
56.200001	0.218659	-1.567649	1.520414	-0.339868	0.072688	5.96841	6.54933	0.220438
56.299999	0.222307	-1.497607	1.520245	-0.345443	0.071844	5.97752	6.43981	0.269208
56.400002	0.178873	-1.453839	1.518894	-0.351024	0.071243	6.01378	6.53819	0.351839
56.5	0.122651	-1.357188	1.516086	-0.356367	0.070611	6.08804	6.69363	0.303145
56.599998	0.040162	-1.284719	1.511941	-0.361332	0.069889	6.11712	6.60703	0.231192
56.700001	-0.066433	-1.217149	1.507069	-0.365311	0.069347	6.16178	6.552	0.099655
56.799999	-0.13758	-1.127701	1.501539	-0.367855	0.06848	6.28929	6.62201	-0.065396
56.900002	-0.177554	-1.08063	1.495611	-0.369267	0.067491	6.3435	6.61827	-0.266214
57.0	-0.179973	-1.035612	1.489413	-0.36916	0.066324	6.34044	6.56827	-0.498281
57.099998	-0.111492	-0.965814	1.483388	-0.36762	0.065061	6.27598	6.66023	-0.747887
57.200001	0.01418	-0.893552	1.477649	-0.36461	0.06385	6.25234	6.84972	-0.966493
57.299999	0.136197	-0.871847	1.472736	-0.360529	0.062853	6.18411	6.75979	-1.125542
57.400002	0.205063	-0.833896	1.468578	-0.355489	0.061843	6.08121	6.60307	-1.303133
57.5	0.258402	-0.821576	1.466226	-0.349408	0.061155	6.04925	6.46625	-1.464227
57.599998	0.236441	-0.813696	1.465742	-0.343109	0.060183	6.04355	6.43157	-1.606221
57.700001	0.12617	-0.818189	1.466951	-0.336737	0.059439	6.15267	6.47814	-1.689879
57.799999	0.037478	-0.818166	1.469614	-0.330748	0.058857	6.08708	6.35117	-1.717018
57.900002	-0.070608	-0.811641	1.473016	-0.326232	0.058174	6.00817	6.3608	-1.619458
58.0	-0.129798	-0.79735	1.476655	-0.323359	0.057792	6.00108	6.42868	-1.339602
58.099998	-0.168839	-0.784383	1.479796	-0.32293	0.057194	5.92734	6.39153	-0.940079
58.200001	-0.117683	-0.80318	1.48245	-0.325168	0.056574	5.93137	6.37793	-0.440239
58.299999	-0.046853	-0.840285	1.484135	-0.329784	0.055949	6.0362	6.43114	0.087408
58.400002	0.05498	-0.854953	1.484662	-0.336346	0.055328	6.13201	6.45715	0.526721
58.5	0.145833	-0.883241	1.483626	-0.34437	0.054686	6.15539	6.55414	0.838288
58.599998	0.226391	-0.925555	1.480973	-0.352805	0.05432	6.15661	6.53188	0.931495
58.700001	0.233961	-1.000717	1.476419	-0.361344	0.053942	6.16021	6.51025	0.890503
58.799999	0.223946	-1.121037	1.470201	-0.368715	0.053505	6.16388	6.59065	0.797877
58.900002	0.09106	-1.222314	1.4625	-0.374436	0.053191	6.18648	6.64214	0.613074
59.0	-0.033447	-1.283713	1.454091	-0.377918	0.052931	6.26565	6.8555	0.320457
59.099998	-0.147804	-1.320567	1.445572	-0.37892	0.052447	6.20198	6.80807	-0.064556
59.200001	-0.195131	-1.367214	1.437533	-0.377185	0.051791	6.14558	6.62598	-0.584966
59.299999	-0.179438	-1.412906	1.43048	-0.373052	0.051207	6.15556	6.55393	-1.043022
59.400002	-0.085966	-1.446522	1.424693	-0.367039	0.050688	6.14943	6.56099	-1.484744
59.5	0.025338	-1.481576	1.420328	-0.359717	0.050351	6.20189	6.71076	-1.835847
59.599998	0.174111	-1.567639	1.417771	-0.351948	0.050181	6.13647	6.52674	-1.994421
59.700001	0.197893	-1.630103	1.416515	-0.344705	0.049752	6.00099	6.43307	-2.005762
59.799999	0.160421	-1.705104	1.416573	-0.338117	0.049479	5.9058	6.39934	-1.895957
59.900002	0.117694	-1.721081	1.417672	-0.333035	0.049294	5.87681	6.44709	-1.673396
60.0	0.030972	-1.74489	1.419476	-0.329356	0.049214	5.83048	6.51004	-1.328987
60.099998	-0.054765	-1.802425	1.421948	-0.327308	0.049303	5.81489	6.45694	-0.922914
60.200001	-0.108162	-1.838336	1.424808	-0.326665	0.049399	5.86069	6.42975	-0.571828
60.299999	-0.092354	-1.896833	1.427762	-0.32775	0.049749	5.88101	6.45833	-0.253752
60.400002	-0.054698	-1.983547	1.430103	-0.330139	0.050022	5.8677	6.49023	-0.018493
60.5	-0.000435	-2.034935	1.431791	-0.333538	0.0503	5.94109	6.50308	0.141268
60.599998	0.094613	-2.100758	1.43265	-0.337704	0.050646	5.89275	6.42707	0.256827
60.700001	0.165138	-2.171813	1.432277	-0.342564	0.051002	5.86639	6.4624	0.32282
60.799999	0.183802	-2.235909	1.430991	-0.347612	0.051573	5.88451	6.43713	0.313883
60.900002	0.197219	-2.293202	1.428187	-0.352914	0.052001	5.88294	6.44238	0.271581
61.0	0.129334	-2.392566	1.424268	-0.358061	0.052544	5.90457	6.60949	0.210275
61.099998	-0.008463	-2.432889	1.419242	-0.362882	0.052726	5.90869	6.70177	0.1114
61.200001	-0.067336	-2.490062	1.413369	-0.366982	0.052935	5.95011	6.75037	-0.010183
61.299999	-0.127053	-2.565344	1.406815	-0.36988	0.053238	5.94004	6.7508	-0.141421
61.400002	-0.122285	-2.598512	1.400014	-0.371436	0.053587	5.94389	6.7174	-0.290863
61.5	-0.05815	-2.656157	1.393078	-0.37157	0.054156	5.97717	6.74866	-0.432528
61.599998	0.043189	-2.747738	1.386551	-0.369794	0.054899	5.89397	6.58722	-0.666287
61.700001	0.122188	-2.836387	1.38064	-0.36685	0.055616	5.86893	6.54269	-0.8696
61.799999	0.130843	-2.898315	1.375744	-0.362684	0.056024	5.812	6.43135	-1.075912
61.900002	0.063861	-2.963717	1.372118	-0.357174	0.056505	5.75937	6.35931	-1.269597
62.0	-0.028688	-2.986139	1.370037	-0.350889	0.056898	5.65226	6.20675	-1.503394
62.099998	-0.089325	-3.010761	1.369742	-0.344388	0.057372	5.81533	6.56324	-1.652098
62.200001	-0.112554	-3.04036	1.37085	-0.337832	0.057973	5.69938	6.50736	-1.696018
62.299999	-0.097455	-3.067406	1.373093	-0.33202	0.058776	5.54034	6.25375	-1.634992
62.400002	-0.062327	-3.089817	1.376303	-0.327503	0.059697	5.57257	6.40373	-1.454123
62.5	-0.007051	-3.118737	1.379852	-0.324934	0.060626	5.59639	6.38693	-1.171888
62.599998	0.028663	-3.149391	1.383327	-0.324476	0.061419	5.7993	6.59975	-0.784636
62.700001	0.079089	-3.160387	1.386341	-0.326161	0.062008	5.87733	6.59707	-0.361785
62.799999	0.101748	-3.17941	1.388657	-0.330005	0.062721	5.84983	6.46218	0.058364
62.900002	0.08102	-3.162051	1.389639	-0.335388	0.063346	5.87541	6.51196	0.38309
63.0	0.074489	-3.135249	1.389475	-0.341825	0.064019	5.88951	6.51946	0.612497
63.099998	0.059896	-3.111068	1.388128	-0.348574	0.064842	5.82374	6.56613	0.666569
63.200001	0.076233	-3.096278	1.385464	-0.354968	0.065592	5.79072	6.58626	0.606484
63.299999	0.112518	-3.116352	1.381809	-0.360616	0.066202	5.78074	6.54269	0.500961
63.400002	0.112263	-3.105523	1.377733	-0.364572	0.067321	5.7782	6.62673	0.247404
63.5	0.123555	-3.088109	1.373261	-0.367103	0.068272	5.81839	6.75562	-0.080779
63.599998	0.096344	-3.054008	1.368847	-0.367596	0.069237	5.82908	6.61409	-0.487442
63.700001	0.033723	-3.035579	1.365064	-0.366723	0.070097	5.8148	6.51068	-0.868677
63.799999	-0.079888	-2.950603	1.361785	-0.364542	0.070665	5.78862	6.43724	-1.194851
63.900002	-0.155743	-2.856753	1.359044	-0.361652	0.070855	5.7387	6.30043	-1.412516
64.0	-0.210005	-2.779414	1.357276	-0.358217	0.071123	5.7549	6.39934	-1.51965
64.099998	-0.18891	-2.657303	1.356315	-0.354738	0.071356	5.781	6.44698	-1.504897
64.199997	-0.074967	-2.576789	1.356187	-0.35162	0.07169	5.81717	6.48424	-1.388971
64.300003	0.087938	-2.501646	1.356599	-0.349133	0.072297	5.80158	6.49409	-1.205242
64.400002	0.214941	-2.426625	1.357192	-0.347589	0.073059	5.74501	6.49762	-0.927798
64.5	0.278171	-2.359539	1.35751	-0.346646	0.073611	5.69903	6.45758	-0.565837
64.599998	0.205819	-2.269851	1.35758	-0.346509	0.074171	5.6682	6.45084	-0.280794
64.699997	0.043328	-2.155531	1.357484	-0.347005	0.074488	5.6837	6.44752	-0.023726
64.800003	-0.106718	-2.059709	1.357547	-0.34754	0.074754	5.7183	6.34914	0.062098
64.900002	-0.187072	-1.937015	1.357764	-0.347858	0.075076	5.74579	6.32826	0.016958
65.0	-0.180811	-1.802526	1.358409	-0.347356	0.075717	5.76278	6.32601	-0.245447
65.099998	-0.136535	-1.719926	1.360064	-0.346002	0.076454	5.71558	6.21949	-0.557176
65.199997	-0.004173	-1.613902	1.363023	-0.343284	0.077255	5.6985	6.30878	-0.992907
65.300003	0.137528	-1.505895	1.367684	-0.339318	0.078098	5.67381	6.28105	-1.500304
65.400002	0.248379	-1.409263	1.373725	-0.334679	0.079095	5.6499	6.25621	-1.871066
65.5	0.28678	-1.327017	1.381241	-0.32999	0.079971	5.82531	6.57384	-2.144062
65.599998	0.207162	-1.235421	1.389737	-0.326211	0.080982	5.92979	6.64846	-2.1693
65.699997	0.074547	-1.121453	1.398436	-0.324905	0.08164	5.89975	6.5246	-1.90793
65.800003	-0.033306	-1.06929	1.406602	-0.326541	0.082191	5.9206	6.42439	-1.29096
65.900002	-0.133643	-1.003732	1.412899	-0.332035	0.082647	5.85999	6.34357	-0.439158
66.0	-0.138324	-0.932801	1.416546	-0.340975	0.083452	5.87541	6.46978	0.635844
66.099998	-0.10854	-0.850614	1.417247	-0.352895	0.084311	5.81883	6.36359	1.620036
66.199997	-0.089356	-0.78029	1.414887	-0.36628	0.085196	5.72311	6.29079	2.378912
66.300003	-0.033611	-0.70594	1.409467	-0.379243	0.085705	5.6865	6.22538	2.640367
66.400002	-0.013087	-0.653795	1.402	-0.390087	0.085926	5.66829	6.14745	2.319803
66.5	-0.022964	-0.682362	1.39289	-0.397208	0.08586	5.65664	6.10088	1.579924
66.599998	-0.037211	-0.749193	1.382942	-0.399267	0.085896	5.65366	6.06298	0.573032
66.699997	-0.05578	-0.799312	1.373427	-0.395308	0.086058	5.66619	6.10666	-0.498483
66.800003	-0.043577	-0.864698	1.366276	-0.385544	0.086273	5.64491	6.06116	-1.567444
66.900002	-0.039895	-0.922087	1.363278	-0.370395	0.086641	5.69281	6.12357	-2.629104
67.0	-0.010909	-0.938736	1.36585	-0.351951	0.087018	5.76559	6.24165	-3.543906
67.099998	0.006666	-0.904092	1.37478	-0.331767	0.087548	5.72276	6.17956	-4.375996
67.199997	0.012813	-0.850114	1.389005	-0.312732	0.087732	5.70936	6.28298	-4.885299
67.300003	-0.044353	-0.78547	1.407053	-0.297272	0.087977	5.68002	6.25846	-4.944711
67.400002	-0.030944	-0.759527	1.42694	-0.287288	0.088459	5.72802	6.2576	-4.30483
67.5	-0.01204	-0.742392	1.44603	-0.284507	0.089033	5.78678	6.32933	-2.922153
67.599998	0.021584	-0.738372	1.462388	-0.289922	0.089641	5.73528	6.1847	-0.802688
67.699997	0.012502	-0.758689	1.474245	-0.303214	0.090372	5.83792	6.31124	1.654951
67.800003	0.000569	-0.782397	1.480925	-0.322627	0.0909	5.80289	6.20633	3.973633
67.900002	0.003143	-0.818165	1.482664	-0.345618	0.091352	5.70787	6.12968	5.602962
68.0	-0.007308	-0.786464	1.480052	-0.369094	0.091566	5.66426	6.21799	5.997329
68.099998	-0.043406	-0.760883	1.47484	-0.389233	0.091963	5.64806	6.42022	5.132796
68.199997	0.011589	-0.768394	1.4679	-0.403607	0.092451	5.62003	6.28212	3.046038
68.300003	0.015392	-0.824101	1.459693	-0.410453	0.092867	5.64736	6.1802	0.407336
68.400002	0.004796	-0.993937	1.450389	-0.409353	0.093199	5.70113	6.19658	-1.894053
68.5	-0.03833	-1.141801	1.441692	-0.39987	0.093498	5.77539	6.16286	-3.465011
68.599998	-0.079956	-1.293495	1.436107	-0.383666	0.093508	5.84861	6.18128	-4.30089
68.699997	-0.191292	-1.37676	1.435998	-0.363819	0.093409	5.88994	6.23073	-4.609928
68.800003	-0.206597	-1.377998	1.442181	-0.343696	0.093238	5.96868	6.3608	-4.635944
68.900002	-0.215513	-1.372757	1.45408	-0.325852	0.093585	5.94538	6.35534	-4.48013
69.0	-0.118746	-1.345041	1.470159	-0.312246	0.094086	5.93872	6.49098	-4.072971
69.099998	-0.021417	-1.341873	1.487832	-0.304496	0.094669	5.89923	6.50736	-3.214981
69.199997	0.069405	-1.361908	1.50426	-0.304109	0.095177	5.8268	6.40448	-1.800701
69.300003	0.093246	-1.39302	1.517449	-0.310632	0.095444	5.77995	6.30118	0.093214
69.400002	0.068845	-1.395269	1.526129	-0.323361	0.095466	5.75797	6.17293	2.016125
69.5	0.018797	-1.400397	1.530141	-0.339839	0.095605	5.69868	6.09692	3.635976
69.599998	0.001203	-1.411409	1.530322	-0.357275	0.095732	5.60436	5.99768	4.520735
69.699997	-0.011242	-1.412006	1.527937	-0.373004	0.096112	5.48184	5.93473	4.333525
69.800003	0.020604	-1.44859	1.524173	-0.384488	0.096535	5.28146	5.69118	3.089571
69.900002	0.029085	-1.522408	1.519799	-0.390103	0.096998	5.23496	5.65286	1.084747
70.0	0.008707	-1.646962	1.515283	-0.389521	0.097138	5.64815	5.88913	-1.024886
70.099998	-0.024642	-1.716785	1.511239	-0.383152	0.097141	5.6471	6.51667	-2.678995
70.199997	-0.065769	-1.800236	1.509487	-0.370919	0.097109	5.64342	6.34978	-3.687529
70.300003	-0.121263	-1.845043	1.511336	-0.355916	0.09683	5.99731	6.27152	-4.092869
70.400002	-0.14997	-1.836615	1.51784	-0.339994	0.096832	6.30847	6.48402	-4.228042
70.5	-0.116177	-1.835631	1.52855	-0.325716	0.096981	6.46278	6.78206	-4.070413
70.599998	-0.030626	-1.815398	1.542527	-0.315261	0.097439	6.62103	7.04595	-3.58585
70.699997	0.029385	-1.764054	1.557378	-0.309927	0.097713	6.68304	7.12709	-2.704129
70.800003	0.042714	-1.716952	1.571139	-0.310697	0.0979	6.70029	7.16563	-1.395322
70.900002	0.002455	-1.6697	1.581947	-0.317763	0.09768	6.71264	7.12292	0.286813
71.0	-0.065396	-1.614453	1.588907	-0.32997	0.09733	6.77954	7.22194	1.91406
71.099998	-0.183831	-1.577949	1.591929	-0.345891	0.096938	6.62734	6.87295	3.237427
71.199997	-0.13946	-1.529995	1.591772	-0.361898	0.096635	6.15732	6.52856	3.893244
71.300003	-0.113293	-1.47769	1.589272	-0.376672	0.096252	5.69982	6.1437	3.621548
71.400002	-0.036806	-1.453729	1.585279	-0.387459	0.096019	5.27568	5.72812	2.435653
71.5	-0.013651	-1.462791	1.580716	-0.392741	0.095365	4.66817	5.30611	0.684115
71.599998	-0.00757	-1.546947	1.575987	-0.392157	0.094711	4.55712	4.99448	-1.12874
71.699997	-0.004314	-1.620504	1.571755	-0.385653	0.09376	4.36936	5.04212	-2.504631
71.800003	0.002496	-1.669442	1.569526	-0.374002	0.093073	5.78739	5.39679	-3.375956
71.900002	-0.002491	-1.686759	1.570904	-0.359401	0.092501	6.30637	7.44911	-3.782537
72.0	0.004709	-1.623196	1.576494	-0.344023	0.092253	5.85334	7.16563	-3.990894
72.099998	0.019826	-1.589133	1.586076	-0.33022	0.092295	6.31994	6.87402	-3.87151
72.199997	0.006353	-1.494028	1.597821	-0.320034	0.092045	6.55509	6.67993	-3.472937
72.300003	-0.076435	-1.369524	1.610105	-0.314435	0.091791	7.34441	7.50071	-2.617172
72.400002	-0.094545	-1.251021	1.621375	-0.31442	0.091226	6.9871	7.77016	-1.382058
72.5	-0.123621	-1.162586	1.630667	-0.318756	0.090946	6.93701	6.89436	0.079823
72.599998	-0.113736	-1.101077	1.637402	-0.327122	0.090432	6.97431	7.00109	1.450125
72.699997	-0.112551	-1.020072	1.642034	-0.337744	0.089828	6.78095	6.989	2.353123
72.800003	-0.066868	-0.977377	1.645152	-0.348861	0.089161	6.47767	6.61912	2.633639
72.900002	-0.040039	-0.900803	1.647027	-0.358584	0.088385	6.11405	6.50308	2.136911
73.0	0.008233	-0.842221	1.648561	-0.365464	0.087621	5.81323	6.22313	1.062501
73.099998	-0.003856	-0.836054	1.649255	-0.36972	0.086636	5.37754	5.78593	-0.278493
73.199997	0.022668	-0.902411	1.64922	-0.370358	0.085768	5.24871	5.49731	-1.397289
73.300003	0.047252	-0.96775	1.648307	-0.368414	0.084863	5.07978	5.59152	-1.99055
73.400002	0.006943	-0.983676	1.64721	-0.364779	0.083979	5.73651	5.60929	-2.104153
73.5	0.025148	-1.000236	1.64608	-0.361083	0.083227	6.55947	7.00077	-1.873724
73.599998	-0.016298	-0.979502	1.64487	-0.358289	0.082342	5.9375	6.9466	-1.463391
73.699997	-0.06896	-0.940002	1.643462	-0.357121	0.08143	6.27826	6.42086	-0.896276
73.800003	-0.071295	-0.874999	1.641388	-0.357233	0.080808	6.84181	6.74609	-0.323108
73.900002	-0.04646	-0.79195	1.63881	-0.358035	0.080176	7.42586	7.36015	0.06768
74.0	-0.055212	-0.739074	1.636527	-0.358701	0.079629	7.07608	7.4929	0.077389
74.099998	-0.010868	-0.771995	1.635206	-0.357877	0.078904	7.18853	7.08417	-0.246778
74.199997	0.023182	-0.870252	1.635697	-0.354542	0.078397	7.18134	7.24988	-0.870938
74.300003	0.049612	-1.039007	1.638221	-0.34878	0.078003	6.82333	7.05933	-1.517594
74.400002	0.048071	-1.128894	1.642978	-0.341044	0.077608	6.51524	6.725	-2.098229
74.5	0.053491	-1.149123	1.650024	-0.332526	0.077351	6.22203	6.50212	-2.560906
74.599998	0.014391	-1.141519	1.658634	-0.324664	0.076918	5.94836	6.25118	-2.780952
74.699997	-0.027138	-1.131332	1.667845	-0.319587	0.076352	5.59219	5.97102	-2.670932
74.800003	-0.065094	-1.14076	1.67637	-0.318515	0.075728	5.46126	5.67009	-2.042648
74.900002	-0.06478	-1.158689	1.682572	-0.322708	0.07502	5.24827	5.67116	-0.897449
75.0	-0.042815	-1.177511	1.685575	-0.331871	0.07424	6.09531	6.02862	0.514582
75.099998	0.003496	-1.202099	1.68543	-0.344798	0.073713	6.45639	7.1408	1.857692
75.199997	0.041112	-1.231416	1.682075	-0.360004	0.073171	5.95221	6.83205	2.782947
75.300003	0.139313	-1.261756	1.676499	-0.373786	0.072911	6.54904	6.51432	3.027501
75.400002	0.133722	-1.330686	1.669991	-0.38522	0.072672	7.23774	7.03471	2.373343
75.5	0.105364	-1.393923	1.663346	-0.391398	0.072446	7.34538	7.72991	1.057854
75.599998	0.045142	-1.537711	1.656828	-0.392213	0.072077	6.98246	7.49247	-0.56105
75.699997	-0.049909	-1.721818	1.651097	-0.387286	0.071919	7.17049	7.27119	-1.946839
75.800003	-0.114392	-1.865874	1.64667	-0.377924	0.071766	6.9526	7.46656	-2.868194
75.900002	-0.1318	-1.931309	1.644822	-0.364936	0.071711	6.86187	7.2259	-3.354713
76.0	-0.156076	-1.957571	1.646391	-0.351486	0.071486	6.80442	6.99317	-3.518088
76.099998	-0.145252	-1.992237	1.651015	-0.338986	0.071763	6.53643	6.7903	-3.398998
76.199997	-0.065149	-2.004516	1.657151	-0.3297	0.071884	6.29665	6.65938	-2.928955
76.300003	-0.034736	-2.032328	1.663438	-0.324586	0.071963	6.05345	6.40759	-2.071015
76.400002	-0.00638	-2.078594	1.668782	-0.323795	0.071855	5.88224	6.24454	-0.964216
76.5	-0.036508	-2.117589	1.672611	-0.32653	0.071535	6.0214	6.34796	0.124603
76.599998	-0.090969	-2.177494	1.675495	-0.331933	0.070992	6.60124	6.70123	0.898667
76.699997	-0.093962	-2.266133	1.678128	-0.337949	0.070378	6.16747	7.14155	1.182793
76.800003	-0.104263	-2.345976	1.681318	-0.343067	0.069849	6.29726	6.77874	0.869666
76.900002	-0.076782	-2.439233	1.685022	-0.346677	0.069383	6.918	6.93964	0.111877
77.0	-0.00915	-2.56543	1.689131	-0.348083	0.068912	6.74232	7.26626	-0.806978
77.099998	0.10922	-2.669929	1.69281	-0.348531	0.068823	6.49326	7.05119	-1.501255
77.199997	0.208586	-2.704716	1.69596	-0.348234	0.069108	6.46348	6.8676	-1.743776
77.300003	0.271122	-2.726806	1.697667	-0.349161	0.069396	6.27668	6.89511	-1.617383
77.400002	0.206295	-2.727443	1.697741	-0.351996	0.069842	6.16581	6.70016	-1.099272
77.5	0.097293	-2.74115	1.695573	-0.357592	0.070035	6.18692	6.67533	-0.24805
77.599998	-0.077312	-2.742625	1.690355	-0.36594	0.069822	6.56017	6.72864	0.780008
77.699997	-0.223188	-2.730913	1.682334	-0.375102	0.069468	6.69985	7.1576	1.634491
77.800003	-0.349091	-2.682308	1.672313	-0.383802	0.069055	6.73287	7.4565	1.978973
77.900002	-0.309808	-2.648856	1.661874	-0.389172	0.068603	6.91362	7.31594	1.592824
78.0	-0.231213	-2.581947	1.652588	-0.38923	0.068333	7.14159	7.61215	0.426228
78.099998	-0.084191	-2.576254	1.645789	-0.383294	0.068072	7.11304	7.72595	-1.087579
78.199997	0.0881	-2.607084	1.64284	-0.370573	0.06803	7.09324	7.70422	-2.499376
78.300003	0.173329	-2.591433	1.644966	-0.352338	0.067765	6.91354	7.51613	-3.767802
78.400002	0.190809	-2.528069	1.653656	-0.330569	0.067618	6.6572	7.23693	-4.768429
78.5	0.075967	-2.454687	1.668615	-0.309134	0.067324	6.51839	6.9648	-5.392264
78.599998	-0.084326	-2.353631	1.688294	-0.291751	0.067171	6.30996	6.62983	-5.487974
78.699997	-0.14566	-2.276059	1.709499	-0.281992	0.067003	5.99635	6.38693	-4.737658
78.800003	-0.168277	-2.190307	1.728582	-0.282206	0.067015	5.69833	5.95496	-2.939006
78.900002	-0.094036	-2.107037	1.742592	-0.293615	0.066944	5.51293	6.05656	-0.086156
79.0	-0.002865	-2.003433	1.749465	-0.315256	0.066935	5.90142	6.20964	3.147367
79.099998	0.173233	-1.913281	1.748622	-0.343637	0.066944	6.6805	7.21595	6.076513
79.199997	0.244101	-1.84152	1.741697	-0.374409	0.067081	6.14663	7.36786	7.678256
79.300003	0.268658	-1.775373	1.731518	-0.401836	0.06717	6.47706	6.8949	7.478245
79.400002	0.241941	-1.709337	1.721514	-0.420732	0.067458	7.13931	7.26744	5.461566
79.5	0.051712	-1.649295	1.712351	-0.428774	0.067455	7.24641	7.71546	1.837252
79.599998	-0.179123	-1.66069	1.704182	-0.425916	0.066947	7.13405	7.82166	-2.073468
79.699997	-0.325688	-1.701235	1.69772	-0.412222	0.066651	7.22531	7.51559	-5.194878
79.800003	-0.369583	-1.708504	1.694394	-0.389966	0.066496	7.10813	7.59267	-6.984043
79.900002	-0.2815	-1.747453	1.695881	-0.363289	0.066842	6.80555	7.28072	-7.298191
80.0	-0.155623	-1.77451	1.702736	-0.337015	0.066924	6.65816	7.14123	-6.60232
80.099998	-0.013573	-1.769015	1.714359	-0.315629	0.067216	6.52067	7.07196	-5.443161
80.199997	0.059872	-1.740747	1.729349	-0.301097	0.067617	6.43467	6.82039	-3.901663
80.300003	0.106432	-1.701401	1.745429	-0.294842	0.068034	6.45315	6.82552	-2.011695
80.400002	0.101198	-1.669346	1.760387	-0.296432	0.068242	6.63285	6.89522	-0.029504
80.5	-0.002345	-1.642943	1.773574	-0.30461	0.067954	7.02826	7.28564	1.584731
80.599998	0.004904	-1.59163	1.782812	-0.316581	0.068722	6.73663	7.27344	2.765943
80.699997	-0.077986	-1.606585	1.790263	-0.3311	0.069577	6.97869	7.0802	3.126609
80.800003	-0.061935	-1.629143	1.795803	-0.344503	0.070428	7.0745	7.36133	2.85667
80.900002	-0.044443	-1.660476	1.799623	-0.356027	0.071311	6.71325	7.32996	1.964507
81.0	-0.016686	-1.695412	1.801377	-0.364008	0.072079	6.50701	7.01629	0.603734
81.099998	-0.052148	-1.771392	1.80047	-0.369465	0.072788	6.27222	6.8707	-0.734322
81.199997	-0.075773	-1.898312	1.796652	-0.372662	0.07316	5.94126	6.64492	-1.539927
81.300003	-0.112391	-2.03777	1.789735	-0.37471	0.073279	5.90667	6.37397	-1.629068
81.400002	-0.120001	-2.132312	1.780753	-0.376449	0.073485	5.83696	6.32023	-1.182603
81.5	-0.057839	-2.232181	1.770791	-0.377074	0.073706	6.38825	6.52171	-0.627217
81.599998	-0.004188	-2.288307	1.761248	-0.376998	0.074185	7.35037	7.66643	-0.246917
81.699997	0.025136	-2.364641	1.753367	-0.374878	0.07497	6.81843	7.53807	-0.31001
81.800003	0.050177	-2.427283	1.748271	-0.370192	0.075721	7.21708	7.4944	-0.857176
81.900002	-0.03202	-2.463142	1.746987	-0.362789	0.076371	7.89973	8.20523	-1.872371
82.0	-0.127561	-2.483376	1.74965	-0.352355	0.076862	8.50313	9.11615	-2.900879
82.099998	-0.200017	-2.50405	1.755926	-0.339922	0.077461	8.42309	9.67411	-3.722623
82.199997	-0.242794	-2.569684	1.7655	-0.327157	0.07787	8.39612	9.35178	-4.120547
82.300003	-0.290836	-2.595113	1.776867	-0.316438	0.078411	8.57258	9.27213	-4.192476
82.400002	-0.23225	-2.623342	1.78891	-0.309704	0.078735	8.04266	8.46623	-3.563456
82.5	-0.138765	-2.645521	1.799372	-0.308972	0.078934	7.0689	7.29463	-2.204036
82.599998	-0.021661	-2.632474	1.806488	-0.314844	0.078886	5.80158	6.15194	-0.295261
82.699997	0.108681	-2.611406	1.809618	-0.326635	0.07887	4.82143	5.23674	1.761144
82.800003	0.133975	-2.55853	1.808902	-0.342625	0.078842	4.00469	4.61358	3.372159
82.900002	0.167588	-2.456331	1.805807	-0.358675	0.078918	4.01818	4.68167	4.118308
83.0	0.13607	-2.414083	1.802058	-0.372671	0.079004	3.93025	4.72749	3.668981
83.099998	0.062146	-2.42845	1.799024	-0.381469	0.079362	6.40516	6.28822	2.114162
83.199997	-0.043096	-2.431363	1.7966	-0.384544	0.079631	7.04823	9.06594	-0.069234
83.300003	-0.189848	-2.413541	1.793874	-0.382259	0.079729	7.29966	8.2548	-2.174606
83.400002	-0.24928	-2.422917	1.790551	-0.375523	0.07964	7.57938	7.82605	-3.416049
83.5	-0.286469	-2.372523	1.786818	-0.36584	0.079571	9.0497	8.53849	-3.682369
83.599998	-0.210743	-2.281194	1.782933	-0.357239	0.079299	10.26403	10.57047	-3.215055
83.699997	-0.113556	-2.19419	1.779121	-0.351106	0.079378	9.27635	9.67604	-2.202126
83.800003	0.057464	-2.098352	1.774706	-0.348803	0.079279	9.58934	10.02921	-0.883377
83.900002	0.177724	-2.006938	1.769679	-0.349563	0.079468	8.58817	9.32116	0.346657
84.0	0.257292	-1.946963	1.764427	-0.35183	0.079904	7.60609	8.09122	1.066638
84.099998	0.227501	-1.890633	1.760172	-0.353253	0.080248	6.87789	7.47866	0.980393
84.199997	0.093766	-1.797446	1.758854	-0.351886	0.080773	6.61718	6.98825	0.035474
84.300003	-0.116549	-1.774762	1.762128	-0.34696	0.081089	6.27607	6.61088	-1.563759
84.400002	-0.267951	-1.766379	1.769186	-0.33863	0.081389	6.11633	6.37633	-3.115696
84.5	-0.346289	-1.749752	1.779247	-0.328064	0.081576	6.11099	6.47717	-4.117137
84.599998	-0.376361	-1.707965	1.790807	-0.318359	0.08138	6.61297	6.81632	-4.346282
84.699997	-0.290118	-1.673537	1.801774	-0.312492	0.08118	6.77823	7.32718	-3.783363
84.800003	-0.095728	-1.612537	1.809773	-0.314058	0.080759	6.67191	7.3078	-2.113465
84.900002	0.066625	-1.547279	1.812269	-0.324466	0.080438	7.27383	7.21317	0.529474
85.0	0.210857	-1.426248	1.807806	-0.343482	0.080039	6.99043	7.48786	3.436013
85.099998	0.31682	-1.350932	1.797624	-0.366222	0.080124	6.92273	7.19229	5.652136
85.199997	0.346212	-1.285337	1.784839	-0.38767	0.080266	6.84566	7.23351	6.258071
85.300003	0.22309	-1.246439	1.774187	-0.402093	0.080686	6.76273	7.16606	4.823314
85.400002	0.035731	-1.244082	1.768674	-0.406567	0.081208	7.14307	7.57201	1.682592
85.5	-0.186253	-1.266817	1.767763	-0.401242	0.08164	7.4347	7.74544	-2.126489
85.599998	-0.322905	-1.319756	1.769635	-0.38713	0.081989	7.46833	7.88171	-5.33509
85.699997	-0.42618	-1.311071	1.774059	-0.366619	0.08235	8.24198	8.36549	-7.030128
85.800003	-0.368126	-1.35961	1.780703	-0.343399	0.08257	8.6035	8.57082	-7.061643
85.900002	-0.315373	-1.311387	1.788775	-0.324513	0.082436	8.90739	8.6418	-5.822583
86.0	-0.159142	-1.289897	1.796875	-0.31364	0.082194	8.99163	8.64447	-3.572883
86.099998	-0.055709	-1.238054	1.803154	-0.312762	0.081821	8.48212	8.09336	-0.717549
86.199997	0.045947	-1.195295	1.806523	-0.319911	0.081125	7.72388	7.68227	2.000059
86.300003	0.062584	-1.125633	1.806853	-0.332883	0.080255	6.90233	7.12035	3.893009
86.400002	0.097949	-1.125448	1.806508	-0.346814	0.079522	6.15399	6.48402	4.578999
86.5	0.089962	-1.100386	1.807761	-0.358362	0.079089	5.56101	6.22303	3.792664
86.599998	0.109983	-1.099605	1.811532	-0.365255	0.078915	5.52134	6.2423	1.727854
86.699997	0.121267	-1.089032	1.816156	-0.366673	0.079204	6.07946	6.59129	-0.945922
86.800003	0.066338	-1.186991	1.819631	-0.363348	0.079509	7.79569	8.33776	-3.256608
86.900002	-0.026666	-1.327357	1.820738	-0.357359	0.080109	6.91135	7.90452	-4.318762
87.0	-0.081545	-1.410977	1.819687	-0.350551	0.080649	7.55311	7.2972	-4.001495
87.099998	-0.18431	-1.460737	1.816864	-0.346393	0.081092	8.39147	8.45649	-2.812103
87.199997	-0.278088	-1.516295	1.813065	-0.345893	0.081226	7.59733	7.93396	-1.199618
87.300003	-0.315006	-1.561493	1.809232	-0.348129	0.080929	7.55959	7.36047	0.326583
87.400002	-0.32454	-1.622899	1.806199	-0.352514	0.080563	7.25631	7.43937	1.25608
87.5	-0.233141	-1.666776	1.80493	-0.356721	0.080338	6.69495	7.02379	1.336857
87.599998	-0.10262	-1.705777	1.805619	-0.359481	0.08008	6.63408	7.02165	0.621422
87.699997	0.029953	-1.754119	1.807525	-0.360128	0.080189	6.68628	7.22976	-0.653032
87.800003	0.138388	-1.84278	1.80951	-0.358385	0.080166	7.65636	7.71375	-1.95845
87.900002	0.178503	-1.961643	1.810128	-0.354095	0.080328	8.08364	8.73761	-2.716436
88.0	0.151741	-2.036222	1.80957	-0.348476	0.080338	7.68	8.25019	-2.77376
88.099998	-0.000741	-2.055051	1.808745	-0.342132	0.080042	8.84696	8.63013	-2.412566
88.199997	-0.21911	-2.084699	1.80894	-0.33678	0.079601	8.86395	9.22481	-1.859022
88.300003	-0.327232	-2.09779	1.811087	-0.332861	0.078684	8.58309	8.50434	-1.357238
88.400002	-0.433089	-2.099178	1.815343	-0.330619	0.078041	8.16588	8.09893	-1.04528
88.5	-0.33976	-2.09502	1.82074	-0.330515	0.077412	6.93044	7.10151	-0.846185
88.599998	-0.144103	-2.108488	1.825738	-0.3332	0.077153	5.82304	6.07283	-0.671009
88.699997	0.090641	-2.09833	1.827813	-0.33922	0.076827	4.80794	5.31211	-0.317446
88.800003	0.332824	-2.095445	1.825222	-0.349098	0.076987	4.69111	5.39796	0.426871
88.900002	0.430189	-2.082134	1.816506	-0.362889	0.076678	4.64102	5.44946	1.503107
89.0	0.349187	-2.076499	1.802135	-0.378052	0.076513	7.12284	7.06051	2.481202
89.099998	0.144189	-2.128846	1.784184	-0.391508	0.076126	8.53195	10.04088	2.947527
89.199997	-0.055197	-2.166822	1.766158	-0.398738	0.075808	7.73404	8.53389	2.348425
89.300003	-0.26089	-2.217891	1.751874	-0.398206	0.07553	8.50734	8.1167	0.67531
89.400002	-0.35855	-2.285635	1.743727	-0.388435	0.075823	10.67056	10.61244	-1.610525
89.5	-0.355828	-2.320691	1.742559	-0.370744	0.075895	10.40818	10.84635	-3.859853
89.599998	-0.335733	-2.344488	1.748332	-0.347676	0.075866	9.79602	9.51321	-5.649047
89.699997	-0.277831	-2.324692	1.759729	-0.323292	0.075404	8.45917	9.01573	-6.500091
89.800003	-0.164951	-2.281131	1.775331	-0.30182	0.074536	6.78357	7.04188	-6.484522
89.900002	-0.095007	-2.235389	1.791877	-0.288182	0.073826	5.98505	6.4958	-5.446574
90.0	0.031049	-2.141212	1.80697	-0.284046	0.072971	5.82435	6.2409	-3.291174
90.099998	0.084615	-2.071244	1.818924	-0.290841	0.072164	5.90396	6.2833	-0.488749
90.199997	0.125923	-2.009331	1.827214	-0.306204	0.071602	6.20951	6.4837	2.325721
90.300003	0.07031	-1.937304	1.831387	-0.327126	0.070898	8.39585	8.08533	4.465627
90.400002	0.056687	-1.927325	1.833105	-0.349908	0.070538	7.06145	8.88363	5.590331
90.5	0.011854	-1.909929	1.832812	-0.371576	0.070181	8.0424	7.89028	5.37852
90.599998	-0.054216	-1.86572	1.829597	-0.389618	0.069786	8.58983	9.28519	4.004686
90.699997	-0.054228	-1.867022	1.822185	-0.402698	0.069328	7.44416	8.0834	1.988106
90.800003	-0.07152	-1.883654	1.810137	-0.408958	0.069001	7.58411	7.80485	-0.185206
90.900002	-0.081924	-1.994655	1.795035	-0.408033	0.069119	7.07547	7.48669	-1.882941
91.0	-0.020846	-2.124049	1.779868	-0.399524	0.069659	6.83463	7.00088	-2.911031
91.099998	-0.025587	-2.220907	1.769166	-0.383972	0.070066	6.86449	6.84404	-3.504511
91.199997	-0.124702	-2.205295	1.767687	-0.363486	0.07037	6.9984	6.98396	-4.194351
91.300003	-0.215726	-2.150873	1.77657	-0.34077	0.070575	8.06236	7.74372	-5.051593
91.400002	-0.278531	-2.089041	1.792793	-0.320559	0.070758	7.74078	8.32631	-5.68774
91.5	-0.289168	-2.035438	1.810979	-0.306285	0.071069	7.6004	8.05172	-5.483274
91.599998	-0.207848	-1.966552	1.825612	-0.301474	0.071598	8.30101	8.6965	-3.822879
91.699997	-0.043421	-1.88072	1.833003	-0.308257	0.071893	7.85656	8.5812	-0.551653
91.800003	0.020951	-1.779359	1.831877	-0.325165	0.072073	7.94475	8.35521	3.207356
91.900002	0.172357	-1.69747	1.823062	-0.345792	0.071806	7.83554	8.14025	6.294953
92.0	0.180989	-1.665322	1.814685	-0.364581	0.071691	7.76145	7.63806	7.183206
92.099998	0.108894	-1.594415	1.814288	-0.374987	0.071747	7.74718	7.64277	5.52298
92.199997	0.008269	-1.569097	1.824288	-0.375865	0.071915	7.62378	7.60402	1.839373
92.300003	-0.122544	-1.498433	1.840395	-0.369855	0.071784	7.30194	7.18469	-2.790213
92.400002	-0.250926	-1.53634	1.856711	-0.360101	0.071951	6.85171	7.09541	-6.633847
92.5	-0.18429	-1.37872	1.870013	-0.348131	0.071647	6.08095	6.78238	-8.062272
92.599998	-0.108041	-1.544335	1.877496	-0.339148	0.072481	5.84694	6.66773	-6.789982
92.699997	-0.010435	-1.500378	1.879995	-0.337757	0.073005	5.56075	6.54804	-3.479872
92.800003	0.170641	-1.451806	1.878057	-0.34395	0.073425	6.72245	7.26605	0.630693
92.900002	0.182366	-1.358612	1.87132	-0.355704	0.073915	7.76767	8.91221	4.117152
93.0	0.196099	-1.310017	1.866412	-0.366798	0.074616	7.66196	8.19238	5.832264
93.099998	0.102744	-1.236737	1.869098	-0.372851	0.075471	8.27018	8.4081	5.262341
93.199997	-0.05491	-1.178593	1.881319	-0.373081	0.076407	9.27626	8.69361	2.535907
93.300003	-0.152903	-1.119723	1.899576	-0.366911	0.077138	10.30948	10.53461	-1.418391
93.400002	-0.291095	-1.085582	1.917515	-0.357749	0.077605	10.20947	10.71906	-5.467919
93.5	-0.30913	-1.166464	1.931573	-0.346096	0.078462	10.24958	10.09194	-7.626664
93.599998	-0.260961	-1.254877	1.940611	-0.335827	0.078857	9.93159	10.19204	-7.128663
93.699997	-0.100804	-1.304975	1.945218	-0.330982	0.079352	8.16018	8.4264	-4.699718
93.800003	0.063991	-1.276106	1.946643	-0.333061	0.079515	6.57558	7.14947	-1.412499
93.900002	0.133456	-1.296474	1.945227	-0.341052	0.079644	5.63466	6.34271	1.821177
94.0	0.122858	-1.317938	1.942372	-0.352931	0.07971	5.13653	5.74931	4.155831
94.099998	0.023072	-1.331503	1.941095	-0.364978	0.079754	4.70101	5.28588	5.082228
94.199997	-0.074278	-1.359891	1.941974	-0.37485	0.079665	4.60065	5.37837	4.347103
94.300003	-0.16536	-1.41852	1.943826	-0.381288	0.079888	5.30327	5.59195	2.343859
94.400002	-0.188161	-1.395676	1.943905	-0.383087	0.079592	6.98158	7.19208	-0.23802
94.5	-0.202386	-1.448294	1.941186	-0.380154	0.079542	6.5825	8.00119	-2.715716
94.599998	-0.07558	-1.543829	1.935747	-0.372141	0.079288	7.61888	7.69459	-4.27409
94.699997	0.073684	-1.631576	1.930085	-0.359524	0.079505	8.70368	8.94465	-4.650553
94.800003	0.201738	-1.676373	1.927472	-0.344549	0.079817	8.60323	9.66319	-4.428936
94.900002	0.23137	-1.690527	1.932072	-0.32775	0.080553	9.05346	10.0701	-4.396084
95.0	0.212456	-1.701871	1.945363	-0.310991	0.081341	9.38949	10.07482	-4.647618
95.099998	0.046697	-1.676359	1.965339	-0.297364	0.082056	9.74295	9.95781	-4.992338
95.199997	-0.149639	-1.624055	1.987614	-0.28958	0.0829	9.28922	9.42596	-4.957736
95.300003	-0.275404	-1.573877	2.006539	-0.291255	0.083365	8.16474	8.3337	-3.880257
95.400002	-0.376696	-1.496575	2.017669	-0.304253	0.08366	6.26862	6.6704	-1.336997
95.5	-0.340986	-1.396085	2.0183	-0.327953	0.083712	5.2509	5.94865	2.436251
95.599998	-0.243941	-1.25673	2.007764	-0.359238	0.083525	5.39321	5.82511	6.373854
95.699997	-0.037465	-1.084638	1.989297	-0.392121	0.083153	5.27183	6.32087	8.84818
95.800003	0.188482	-0.982839	1.970059	-0.418523	0.082756	6.92186	6.69032	9.061667
95.900002	0.220748	-0.904279	1.955873	-0.433367	0.081988	9.71116	10.87065	6.310608
96.0	0.184069	-0.834525	1.948921	-0.433713	0.081154	6.8602	8.29847	1.531669
96.099998	0.045751	-0.719071	1.947475	-0.420553	0.079295	9.67499	9.07429	-3.997954
96.199997	-0.077828	-0.917901	1.948555	-0.396172	0.078887	11.17439	11.76091	-8.171044
96.300003	-0.080462	-0.904045	1.953071	-0.364329	0.078054	9.26969	9.43849	-10.05734
96.400002	-0.095073	-0.907162	1.960877	-0.332276	0.078333	8.30845	8.5538	-9.761115
96.5	-0.079105	-0.926095	1.97245	-0.305856	0.078652	6.61613	7.1408	-8.12126
96.599998	0.051027	-0.96564	1.987118	-0.288721	0.079072	6.30094	6.92369	-5.878637
96.699997	0.081507	-0.959261	2.003065	-0.282768	0.079412	6.85854	7.41143	-3.60615
96.800003	0.03691	-0.940659	2.017793	-0.287918	0.079651	6.15267	7.24207	-1.602209
96.900002	-0.01642	-0.963809	2.029454	-0.300241	0.080069	9.39939	8.90418	0.464499
97.0	-0.072829	-1.000958	2.035903	-0.31795	0.080441	9.64277	11.28077	2.442852
97.099998	-0.094384	-0.996018	2.036404	-0.337834	0.080716	8.56155	8.85569	4.040501
97.199997	-0.127187	-0.98668	2.031834	-0.357658	0.081157	12.95919	12.27487	4.937009
97.300003	-0.16863	-0.971244	2.023035	-0.375211	0.081193	11.72445	11.30882	4.796752
97.400002	-0.161446	-0.935507	2.011334	-0.387499	0.081307	11.08243	10.57165	3.556346
97.5	-0.183208	-0.930958	1.998051	-0.394244	0.081261	8.31231	8.91264	1.490771
97.599998	-0.159004	-0.97161	1.984666	-0.3952	0.080921	6.81852	7.24817	-0.84869
97.699997	-0.124085	-1.128812	1.972533	-0.390131	0.080435	5.77785	6.71601	-2.886897
97.800003	-0.072558	-1.310259	1.963212	-0.379865	0.080445	5.79738	6.13696	-4.206893
97.900002	0.009577	-1.421498	1.958247	-0.364471	0.080578	5.80298	6.64921	-4.933249
98.0	0.051852	-1.445483	1.958313	-0.347223	0.081013	7.7139	7.70904	-5.193201
98.099998	0.057292	-1.458479	1.962085	-0.332193	0.081544	9.62105	9.9942	-5.022181
98.199997	-0.021711	-1.473736	1.967355	-0.321649	0.082068	8.97167	9.62284	-4.21212
98.300003	-0.100284	-1.466203	1.971102	-0.318119	0.082259	10.95728	10.29909	-2.631168
98.400002	-0.247721	-1.452466	1.971067	-0.322529	0.082186	11.495	11.50494	-0.451959
98.5	-0.256805	-1.434544	1.966903	-0.331907	0.081883	13.09064	12.73767	1.720488
98.599998	-0.252093	-1.407433	1.95945	-0.34462	0.081511	14.55203	14.39015	3.224169
98.699997	-0.097915	-1.34249	1.951507	-0.356115	0.081201	15.45363	15.48006	3.619985
98.800003	0.074524	-1.314589	1.945568	-0.363478	0.081374	15.32174	15.81385	2.747841
98.900002	0.234755	-1.34762	1.941996	-0.365799	0.081946	14.00862	14.24959	0.879891
99.0	0.298182	-1.338016	1.940064	-0.363247	0.08238	10.82303	10.76981	-1.504967
99.099998	0.216463	-1.433155	1.937533	-0.357437	0.082723	7.20902	7.16595	-3.384207
99.199997	0.07492	-1.462146	1.932602	-0.349682	0.082966	4.70688	5.13472	-4.088611
99.300003	-0.100481	-1.465374	1.925416	-0.34263	0.083141	3.96195	4.33985	-3.582382
99.400002	-0.260813	-1.462615	1.916273	-0.339132	0.083217	3.86185	4.14115	-2.247628
99.5	-0.340458	-1.44028	1.905919	-0.339737	0.083146	3.89452	4.5592	-0.632748
99.599998	-0.323308	-1.436067	1.895644	-0.343248	0.083185	6.39071	5.67149	0.712873
99.699997	-0.19993	-1.436919	1.887074	-0.347585	0.083292	10.17593	10.97556	1.265854
99.800003	-0.029482	-1.439832	1.881859	-0.350926	0.083534	10.32963	12.20732	0.807001
99.900002	0.122319	-1.462017	1.880017	-0.351191	0.083789	11.76754	10.75718	-0.407971
100.0	0.200752	-1.517823	1.880001	-0.34981	0.083964	16.34734	18.08521	-1.978323
100.099998	0.166838	-1.616091	1.879323	-0.347139	0.084097	19.88052	21.09384	-3.002347
100.199997	0.058257	-1.723341	1.876264	-0.344442	0.084263	26.23918	25.5401	-3.108156
100.300003	-0.116019	-1.78305	1.869745	-0.344392	0.084006	24.63565	25.02153	-2.284893
100.400002	-0.230535	-1.820853	1.860175	-0.347755	0.083884	16.48633	16.76128	-0.81069
100.5	-0.292891	-1.83791	1.847687	-0.355041	0.083484	10.74053	11.35582	0.942454
100.599998	-0.312661	-1.811363	1.833873	-0.36485	0.083209	8.02803	8.45531	2.26923
100.699997	-0.220151	-1.796876	1.819777	-0.374491	0.082961	5.84213	6.40298	2.697424
100.800003	-0.060061	-1.779822	1.807162	-0.380655	0.082713	5.03415	5.56925	2.041529
100.900002	0.06468	-1.789869	1.796858	-0.381367	0.082499	4.93615	5.17775	0.500949
101.0	0.064853	-1.776572	1.788269	-0.377349	0.082305	4.98651	5.40278	-1.511065
101.099998	0.031897	-1.787052	1.780746	-0.36815	0.081897	5.85448	5.70532	-3.021491
101.199997	-0.033776	-1.732294	1.773879	-0.354677	0.081548	7.95026	7.52855	-3.724321
101.300003	-0.075976	-1.667769	1.768377	-0.340335	0.081123	7.91585	9.4432	-3.683792
101.400002	-0.039629	-1.622679	1.764745	-0.32712	0.08092	9.60152	9.2413	-3.199889
101.5	0.012645	-1.57909	1.762809	-0.317322	0.081108	10.84983	11.04675	-2.4033
101.599998	0.09362	-1.551448	1.762366	-0.312568	0.081504	11.01727	11.51383	-1.495225
101.699997	0.153806	-1.542863	1.762637	-0.311905	0.081943	11.76281	11.88809	-0.596239
101.800003	0.13804	-1.538389	1.762971	-0.315147	0.082423	12.03649	12.69388	0.106975
101.900002	0.054074	-1.521379	1.762427	-0.321373	0.082491	10.89703	11.35678	0.520427
102.0	-0.07293	-1.513565	1.760535	-0.329468	0.082189	8.93208	9.39899	0.708911
102.099998	-0.161176	-1.486182	1.756575	-0.338349	0.082118	7.90621	7.98748	0.622368
102.199997	-0.185061	-1.458873	1.750664	-0.347536	0.081815	7.06145	6.90892	0.47006
102.300003	-0.170913	-1.479572	1.742913	-0.355444	0.081572	7.12258	6.34389	0.3176
102.400002	-0.117982	-1.50332	1.733112	-0.362685	0.08108	7.03825	6.85122	0.193143
102.5	-0.033508	-1.544546	1.722077	-0.368477	0.080578	8.18944	7.32621	0.115124
102.599998	0.039872	-1.569189	1.709841	-0.373335	0.07962	9.24088	9.95909	0.084084
102.699997	0.077617	-1.582231	1.696461	-0.378029	0.078803	8.11	9.3795	0.061197
102.800003	0.070873	-1.579221	1.681642	-0.381657	0.077711	9.77973	10.01765	0.0796
102.900002	0.018852	-1.559216	1.665104	-0.38467	0.076902	8.83461	10.16014	0.094523
103.0	-0.022114	-1.522185	1.647115	-0.386117	0.075915	8.40409	8.57671	0.017249
103.099998	-0.055197	-1.514086	1.629128	-0.384166	0.07544	8.11114	8.47672	-0.26516
103.199997	-0.075022	-1.545032	1.612916	-0.378651	0.074801	7.56502	7.71343	-0.787583
103.300003	-0.114821	-1.539575	1.600706	-0.367671	0.074278	7.58989	7.55895	-1.583172
103.400002	-0.160303	-1.539716	1.594269	-0.352146	0.073323	7.41657	7.5627	-2.491246
103.5	-0.155032	-1.521542	1.593983	-0.333658	0.072476	8.21606	7.97635	-3.396089
103.599998	-0.129612	-1.523541	1.599221	-0.314429	0.071598	8.34103	8.77026	-4.029339
103.699997	-0.077298	-1.526463	1.607532	-0.297997	0.070815	7.82634	8.62906	-4.187358
103.800003	0.005354	-1.54697	1.616441	-0.287175	0.070193	8.43596	8.59758	-3.608483
103.900002	0.092237	-1.571465	1.623604	-0.283914	0.069567	7.64462	8.34194	-2.257746
104.0	0.184415	-1.614068	1.627571	-0.289304	0.068843	7.30509	7.53925	-0.285992
104.099998	0.183239	-1.634319	1.628708	-0.301739	0.068045	6.96652	7.194	1.645592
104.199997	0.085499	-1.648982	1.628547	-0.318828	0.067292	6.4556	6.61773	3.004873
104.300003	-0.030574	-1.661954	1.628101	-0.3382	0.066426	6.31574	6.41904	3.569453
104.400002	-0.079926	-1.689021	1.626839	-0.357147	0.065774	6.16108	6.39324	3.380763
104.5	-0.10128	-1.68893	1.622118	-0.375556	0.065012	7.82801	7.88022	2.646182
104.599998	-0.105496	-1.70814	1.610799	-0.39307	0.064686	7.59716	8.4537	1.985234
104.699997	-0.080629	-1.730622	1.590297	-0.409233	0.064085	7.15656	7.59685	1.758818
104.800003	-0.031482	-1.794268	1.561188	-0.422617	0.063703	8.1876	8.41784	1.854494
104.900002	0.016414	-1.832203	1.527963	-0.428575	0.062998	8.37308	8.95857	1.704347
105.0	0.019509	-1.862573	1.500605	-0.421659	0.062636	8.12183	8.16005	0.635154
105.099998	-0.072375	-1.840392	1.489681	-0.401263	0.062079	8.07541	8.04776	-1.811131
105.199997	-0.326888	-1.737374	1.500591	-0.369491	0.06146	7.64287	7.88857	-5.199458
105.300003	-0.305973	-1.663274	1.53001	-0.333704	0.061671	7.04586	7.45875	-7.925432
105.400002	-0.39092	-1.56458	1.570196	-0.302213	0.061562	6.68006	7.36946	-9.706396
105.5	-0.298449	-1.463505	1.611613	-0.278675	0.061226	6.44474	7.1166	-9.808792
105.599998	-0.169542	-1.426876	1.648891	-0.268566	0.061559	6.41094	6.98407	-7.380729
105.699997	0.083717	-1.387348	1.678783	-0.276401	0.061508	6.48722	6.93493	-2.50316
105.800003	0.254884	-1.37727	1.700854	-0.298523	0.061744	6.6311	6.97101	3.365687
105.900002	0.504661	-1.297101	1.713414	-0.329668	0.061765	6.55123	6.91716	8.840635
106.0	0.543803	-1.3033	1.714134	-0.366171	0.062039	6.4549	6.83484	11.991649
106.099998	0.497042	-1.331548	1.714157	-0.39691	0.062567	6.38703	6.76097	11.800103
106.199997	0.357841	-1.401622	1.720452	-0.416263	0.063366	6.28071	6.75262	8.646918
106.300003	0.084614	-1.419136	1.733781	-0.422123	0.064103	6.16257	6.74759	3.164581
106.400002	-0.170288	-1.443536	1.750965	-0.415	0.064955	6.1081	6.62705	-3.380211
106.5	-0.434957	-1.494431	1.766782	-0.39872	0.065997	6.09303	6.67554	-9.07005
106.599998	-0.440263	-1.678297	1.778989	-0.375817	0.067176	6.24183	6.77317	-11.56044
106.699997	-0.358389	-1.851634	1.789965	-0.351812	0.068427	6.37556	6.88119	-11.056026
106.800003	-0.319506	-1.918519	1.803737	-0.330288	0.069267	6.54353	7.06811	-8.985809
106.900002	-0.225076	-1.961306	1.822622	-0.312734	0.0699	6.72779	7.16713	-6.430475
107.0	-0.231602	-1.93566	1.84568	-0.303789	0.070036	6.99936	7.50703	-3.718881
107.099998	-0.221241	-1.886441	1.870379	-0.304575	0.070024	7.35659	7.93985	-1.08103
107.199997	-0.223104	-1.839385	1.892759	-0.314825	0.070026	7.53034	8.01682	1.503429
107.300003	-0.236704	-1.820707	1.908602	-0.334448	0.070222	7.43269	7.92678	3.876473
107.400002	-0.052812	-1.780677	1.915527	-0.357991	0.070392	7.22513	7.65262	6.018486
107.5	0.06753	-1.814464	1.91391	-0.382392	0.07091	6.87211	7.24999	6.964962
107.599998	0.132559	-1.830506	1.907188	-0.401628	0.071302	6.29078	6.81931	6.329633
107.699997	0.110364	-1.812862	1.901124	-0.409949	0.071549	5.87549	6.70541	3.837419
107.800003	-0.017044	-1.7905	1.901139	-0.40654	0.071706	5.42982	6.1968	-0.043886
107.900002	-0.204021	-1.736626	1.908518	-0.394522	0.071607	5.14152	5.77693	-4.538339
108.0	-0.379873	-1.855576	1.921307	-0.376182	0.072007	4.99492	5.53424	-8.013819
108.099998	-0.389648	-1.985034	1.936898	-0.354558	0.07276	4.87301	5.36435	-9.512818
108.199997	-0.280785	-2.059203	1.953713	-0.333909	0.073554	5.06515	5.52001	-9.229348
108.300003	-0.100464	-2.009615	1.970293	-0.319535	0.073822	5.12059	5.76398	-7.359576
108.400002	-0.035806	-1.963949	1.983377	-0.315226	0.074711	5.38437	6.24947	-4.279625
108.5	-0.03787	-1.837491	1.994044	-0.32016	0.074616	6.08944	6.90956	-0.743947
108.599998	-0.073495	-1.693158	2.001	-0.331618	0.074477	6.97808	7.65712	2.305089
108.699997	-0.106528	-1.544592	2.007091	-0.344805	0.0746	7.73754	8.61107	4.128924
108.800003	-0.10982	-1.421019	2.016861	-0.354937	0.074692	8.17945	8.92238	4.213451
108.900002	-0.13734	-1.320026	2.031781	-0.361224	0.074729	8.56102	8.97066	2.627602
109.0	-0.160701	-1.211769	2.04893	-0.363568	0.074714	9.45544	10.6878	0.127087
109.099998	-0.209896	-1.13646	2.064068	-0.362735	0.074242	9.55291	10.50795	-2.62825
109.199997	-0.225117	-1.095538	2.073353	-0.361111	0.073891	10.27261	10.85631	-4.42171
109.300003	-0.206452	-1.08145	2.07488	-0.361358	0.07316	9.80031	10.40336	-4.356019
109.400002	-0.109957	-1.089866	2.068428	-0.365959	0.072647	7.23564	7.59299	-2.422956
109.5	0.002169	-1.077417	2.055178	-0.37387	0.072095	4.72807	5.20623	0.237036
109.599998	0.103047	-1.099345	2.038994	-0.381363	0.071656	3.73093	4.38652	2.180624
109.699997	0.163306	-1.117341	2.02474	-0.384541	0.071413	3.45348	4.19704	2.84104
109.800003	0.177462	-1.1819	2.018218	-0.381213	0.071766	4.21461	4.7519	1.658939
109.900002	0.183304	-1.2028	2.020997	-0.370184	0.072409	4.09183	5.11053	-1.060468
110.0	0.030773	-1.239807	2.030913	-0.354435	0.073529	7.53866	6.73828	-4.472617
110.099998	-0.089158	-1.292623	2.044309	-0.335979	0.074687	9.46507	11.14407	-7.137522
110.199997	-0.220912	-1.261993	2.058335	-0.316925	0.076065	7.17154	7.67532	-8.259912
110.300003	-0.274941	-1.219968	2.072121	-0.303183	0.077184	11.99979	11.19813	-7.962955
110.400002	-0.208382	-1.263435	2.083679	-0.298073	0.078459	13.04563	12.96291	-6.207478
110.5	-0.161225	-1.281449	2.090432	-0.305547	0.079026	14.51183	13.58864	-3.306402
110.599998	-0.097588	-1.274472	2.091009	-0.32379	0.078992	15.0111	14.88452	0.313314
110.699997	-0.048125	-1.231842	2.084171	-0.34797	0.078344	11.91651	11.59498	4.039168
110.800003	0.038235	-1.195211	2.071869	-0.373182	0.077952	8.96659	8.52468	6.553741
110.900002	0.179328	-1.136124	2.058891	-0.39406	0.077854	6.68023	6.37729	7.047324
111.0	0.29722	-1.099317	2.050868	-0.405168	0.078502	5.30502	5.23385	5.187137
111.099998	0.289447	-1.14357	2.049231	-0.405993	0.079296	4.55187	4.83904	1.505345
111.199997	0.090629	-1.159035	2.05212	-0.396715	0.07945	4.67456	4.86152	-3.057834
111.300003	-0.109696	-1.344465	2.0563	-0.380539	0.079416	4.74865	5.82596	-6.340638
111.400002	-0.19213	-1.45579	2.058438	-0.362364	0.080426	7.0759	6.79062	-7.348861
111.5	-0.348947	-1.480223	2.058825	-0.348388	0.080827	10.54953	11.90318	-6.629296
111.599998	-0.337801	-1.519866	2.055507	-0.341253	0.081286	8.97701	10.26377	-4.336822
111.699997	-0.285416	-1.556205	2.048794	-0.340909	0.081694	13.61269	11.12341	-1.414732
111.800003	-0.244477	-1.573465	2.039786	-0.345461	0.081615	15.38514	14.64269	1.127296
111.900002	-0.191702	-1.588383	2.030721	-0.352304	0.081501	18.01926	15.37654	2.713656
112.0	-0.145318	-1.571562	2.025838	-0.356665	0.0815	20.15113	17.73836	2.885753
112.099998	-0.027647	-1.524521	2.027179	-0.356002	0.081474	14.27809	14.03002	1.464102
112.199997	0.024771	-1.520372	2.033226	-0.350844	0.081355	9.47383	10.04762	-1.120121
112.300003	0.011297	-1.513708	2.040781	-0.341366	0.081083	8.31125	8.72733	-4.065059
112.400002	0.008764	-1.611821	2.047117	-0.329482	0.080934	8.03294	8.71277	-6.065069
112.5	-0.003386	-1.669693	2.051102	-0.318403	0.081117	7.86313	9.08264	-6.430317
112.599998	-0.046008	-1.676755	2.053185	-0.311589	0.081264	8.4096	9.57509	-5.394148
112.699997	-0.067216	-1.662445	2.052876	-0.312642	0.081367	10.02258	10.90084	-3.371822
112.800003	-0.109266	-1.663351	2.049393	-0.3222	0.081194	11.35812	11.95393	-0.675632
112.900002	-0.214415	-1.635501	2.042692	-0.33766	0.08087	12.1612	12.59796	1.948875
113.0	-0.294194	-1.594861	2.03234	-0.357743	0.080305	10.85964	11.26043	3.991543
113.099998	-0.287978	-1.577642	2.019578	-0.378054	0.079712	9.4712	9.73396	4.996511
113.199997	-0.23053	-1.536748	2.00587	-0.39469	0.07897	8.6613	9.15651	4.539639
113.300003	-0.185678	-1.523253	1.993405	-0.405228	0.078244	9.08893	9.4994	2.673952
113.400002	-0.050096	-1.4955	1.982638	-0.405787	0.077396	9.00433	9.94656	-0.130554
113.5	-0.002732	-1.487319	1.974142	-0.398088	0.076306	11.80984	11.9884	-3.152094
113.599998	0.029231	-1.598103	1.967177	-0.384181	0.075562	13.05877	14.37184	-5.190959
113.699997	0.047196	-1.66442	1.961125	-0.366752	0.074895	13.50251	14.18075	-5.741596
113.800003	0.05982	-1.686322	1.955573	-0.350425	0.074443	21.61856	21.20625	-5.22899
113.900002	0.062742	-1.748395	1.950286	-0.338044	0.074031	18.02023	24.18031	-3.948886
114.0	0.060087	-1.864118	1.945405	-0.330138	0.074113	28.3326	27.38731	-2.291559
114.099998	0.072398	-1.932636	1.941459	-0.327752	0.074377	20.64156	20.76219	-0.765063
114.199997	0.021778	-1.968368	1.938873	-0.328733	0.074797	9.66317	10.25863	0.305845
114.300003	-0.05354	-1.951746	1.938087	-0.331122	0.075531	6.63793	6.64064	0.660386
114.400002	-0.132925	-1.914987	1.938726	-0.334175	0.076156	4.21225	5.07509	0.289015
114.5	-0.192485	-1.892951	1.940187	-0.335806	0.076418	4.98379	4.74826	-0.590498
114.599998	-0.207266	-1.915006	1.941033	-0.336471	0.076559	4.70057	5.18664	-1.613803
114.699997	-0.229614	-1.970613	1.940569	-0.336144	0.076585	5.54691	5.31789	-2.346062
114.800003	-0.132231	-2.067979	1.938177	-0.335428	0.076331	10.12146	9.2034	-2.519536
114.900002	-0.046236	-2.119678	1.933937	-0.33645	0.076193	9.6869	12.59743	-2.117541
115.0	0.028154	-2.145608	1.927627	-0.340251	0.075917	14.48206	14.22507	-1.250961
115.099998	0.04242	-2.142488	1.918986	-0.347234	0.075631	15.32848	16.15139	-0.113169
115.199997	0.041735	-2.185291	1.908178	-0.357717	0.075232	14.33502	13.87757	1.030718
115.300003	-0.015864	-2.224693	1.895424	-0.369388	0.075014	13.80124	12.71379	1.797442
115.400002	-0.020943	-2.244981	1.88087	-0.379905	0.075031	9.71423	9.57413	1.93374
115.5	0.025707	-2.291408	1.865423	-0.388077	0.075219	9.03612	9.19012	1.453525
115.599998	0.060701	-2.308997	1.850024	-0.391246	0.075402	8.74695	8.82614	0.301407
115.699997	0.034287	-2.308854	1.836205	-0.389052	0.075744	9.20655	9.52595	-1.209538
115.800003	-0.030133	-2.307644	1.824882	-0.380741	0.076134	11.28219	10.62293	-2.542468
115.900002	-0.067628	-2.271747	1.817458	-0.366897	0.076592	13.67478	13.84439	-3.535452
116.0	-0.127015	-2.250439	1.814742	-0.350347	0.077277	13.51057	13.52419	-4.131529
116.099998	-0.161299	-2.166297	1.816192	-0.334396	0.077965	16.54317	15.42011	-4.323349
116.199997	-0.163045	-2.085555	1.819866	-0.3217	0.078727	15.97742	15.96212	-3.938678
116.300003	-0.121113	-1.985483	1.822599	-0.31566	0.079155	13.72312	13.97649	-2.838886
116.400002	-0.070965	-1.887366	1.8223	-0.316994	0.079587	10.1761	10.49693	-1.055404
116.5	0.010348	-1.819956	1.818658	-0.324481	0.079814	7.0611	7.74158	0.82459
116.599998	0.022165	-1.741171	1.812847	-0.336365	0.079913	5.30441	6.12411	2.243371
116.699997	-0.041589	-1.690765	1.80728	-0.348556	0.079925	4.69672	5.2043	2.765556
116.800003	-0.013991	-1.634892	1.803381	-0.358362	0.07991	5.03327	5.15014	2.236065
116.900002	-0.019579	-1.58707	1.800825	-0.364282	0.080069	4.9866	5.68861	0.862824
117.0	-0.050685	-1.555418	1.798063	-0.366296	0.080201	7.6272	7.11253	-0.831526
117.099998	-0.040692	-1.558987	1.793471	-0.365244	0.080353	9.3796	10.6619	-2.074354
117.199997	-0.010446	-1.568404	1.786336	-0.362078	0.080611	9.25042	9.69328	-2.448565
117.300003	-0.016932	-1.549551	1.777177	-0.358755	0.081005	11.07525	11.36931	-2.054912
117.400002	-0.038907	-1.503861	1.766405	-0.357589	0.081001	10.09229	11.52871	-1.230869
117.5	-0.045848	-1.439604	1.755002	-0.358245	0.081002	10.86384	10.62935	-0.245578
117.599998	-0.095427	-1.377417	1.744198	-0.360548	0.08097	10.34443	10.81124	0.387944
117.699997	-0.101051	-1.311455	1.734348	-0.363094	0.081111	9.21933	9.32169	0.428311
117.800003	-0.064094	-1.297626	1.726525	-0.363569	0.081386	8.17376	8.83289	-0.144897
117.900002	-0.068406	-1.278508	1.720438	-0.361812	0.082026	7.84298	8.66588	-1.103294
118.0	-0.068709	-1.332253	1.715389	-0.357499	0.082621	8.15309	8.68676	-1.965652
118.099998	-0.05809	-1.37357	1.710992	-0.350806	0.083133	8.58064	9.04507	-2.425935
118.199997	-0.127267	-1.37335	1.706886	-0.343953	0.083196	9.27661	9.35895	-2.422177
118.300003	-0.168055	-1.345477	1.703647	-0.337358	0.082915	9.33599	9.43121	-2.099009
118.400002	-0.190664	-1.304442	1.701138	-0.333169	0.082494	9.15199	9.296	-1.599862
118.5	-0.153503	-1.224293	1.698215	-0.332617	0.0821	8.717	8.99518	-0.977011
118.599998	-0.00826	-1.214608	1.694788	-0.334698	0.082099	8.03653	8.46516	-0.358169
118.699997	0.170254	-1.239112	1.691282	-0.338721	0.082485	7.4876	8.09561	-0.076977
118.800003	0.335802	-1.294347	1.68937	-0.343147	0.082964	7.00523	7.44162	-0.143774
118.900002	0.305544	-1.379836	1.689741	-0.34718	0.083686	6.42977	6.74598	-0.49728
119.0	0.218429	-1.414202	1.690303	-0.35144	0.084122	6.41917	6.68261	-0.807408
119.099998	0.02137	-1.407084	1.688115	-0.356366	0.084504	6.49151	6.73571	-0.765676
119.199997	-0.219871	-1.385911	1.680296	-0.363491	0.084595	7.71337	8.05161	-0.100074
119.300003	-0.362279	-1.380472	1.666306	-0.372595	0.084381	7.74779	8.2442	0.944193
119.400002	-0.464238	-1.388123	1.648866	-0.381195	0.084196	7.58358	7.97046	1.798478
119.5	-0.339369	-1.418192	1.632638	-0.386751	0.083921	8.40855	8.57799	1.8332
119.599998	-0.126324	-1.477323	1.621529	-0.386169	0.083761	8.75457	9.21539	0.887085
119.699997	0.056201	-1.523692	1.616389	-0.379474	0.083614	8.69405	9.04314	-0.744144
119.800003	0.192385	-1.544235	1.615414	-0.367449	0.083465	8.60052	8.80034	-2.46014
119.900002	0.171193	-1.534454	1.615672	-0.352201	0.083272	8.1481	8.39332	-3.675374
120.0	0.08036	-1.534331	1.615759	-0.336827	0.083036	7.33163	7.57458	-4.043127
120.099998	-0.040976	-1.552496	1.616157	-0.323761	0.082953	6.74933	7.20888	-3.683563
120.199997	-0.207503	-1.5797	1.618027	-0.314474	0.082998	6.30147	6.87445	-2.872295
120.300003	-0.261622	-1.583181	1.62178	-0.310372	0.083283	6.23464	6.83687	-1.807505
120.400002	-0.190312	-1.596999	1.626646	-0.31188	0.083825	6.14146	6.88451	-0.631427
120.5	-0.077234	-1.598691	1.630807	-0.318454	0.084597	7.02204	7.18908	0.389797
120.599998	0.048258	-1.596797	1.632663	-0.329114	0.085357	7.41798	8.15459	1.195445
120.699997	0.103553	-1.565632	1.631059	-0.341961	0.086106	6.80529	7.32504	1.705363
120.800003	0.036955	-1.577647	1.626183	-0.355053	0.086398	7.66065	7.95815	1.901549
120.900002	-0.056518	-1.633605	1.619536	-0.365822	0.086345	7.10095	7.94059	1.551474
121.0	-0.231915	-1.718343	1.612876	-0.372459	0.085927	6.72814	7.09819	0.696251
121.099998	-0.300768	-1.852296	1.607328	-0.374556	0.085558	6.60395	7.10932	-0.349184
121.199997	-0.276544	-1.913206	1.603189	-0.372158	0.08544	6.42442	6.87177	-1.399446
121.300003	-0.133997	-1.946102	1.600554	-0.367082	0.085451	6.35112	6.82306	-2.226228
121.400002	0.083993	-1.932819	1.5997	-0.360611	0.085711	6.85722	7.08267	-2.710458
121.5	0.23919	-1.956205	1.600708	-0.354591	0.086093	7.16733	7.62339	-2.836398
121.599998	0.307743	-2.010377	1.602705	-0.350573	0.086427	6.80056	7.35587	-2.501093
121.699997	0.203939	-2.030168	1.603618	-0.350175	0.086557	7.09701	7.47234	-1.600146
121.800003	-0.020175	-2.041668	1.601043	-0.354065	0.086473	7.07573	7.75882	-0.216865
121.900002	-0.133207	-2.065182	1.593902	-0.360677	0.086164	6.98675	7.41443	1.345336
122.0	-0.227065	-2.088379	1.58286	-0.36859	0.085846	6.90697	7.24924	2.423183
122.099998	-0.200901	-2.123045	1.572381	-0.373237	0.085744	6.69013	6.90656	2.396178
122.199997	-0.10012	-2.148511	1.568083	-0.370564	0.085844	6.52444	6.64589	1.027467
122.300003	0.003089	-2.148918	1.572884	-0.36065	0.086505	6.50429	6.83313	-1.284324
122.400002	0.091592	-2.143531	1.5848	-0.345807	0.087171	6.5952	7.1469	-3.516507
122.5	0.128506	-2.110044	1.600399	-0.328581	0.088037	6.61884	7.35715	-5.071017
122.599998	0.074316	-2.060063	1.614743	-0.314575	0.088416	6.39097	7.42877	-5.310612
122.699997	0.032097	-1.992009	1.625291	-0.307023	0.088676	6.29858	7.26252	-4.077116
122.800003	-0.079104	-1.897747	1.631051	-0.308968	0.088588	6.19033	6.70552	-1.496921
122.900002	-0.169758	-1.847785	1.632083	-0.318979	0.088207	6.10713	6.45844	1.51363
123.0	-0.284122	-1.759416	1.630865	-0.333988	0.08758	6.13595	6.35995	3.714314
123.099998	-0.21221	-1.632456	1.632892	-0.348787	0.087465	6.51182	6.6931	4.475852
123.199997	-0.11717	-1.523485	1.640618	-0.361333	0.087647	7.01372	7.43552	3.566525
123.300003	0.064179	-1.426353	1.652204	-0.36998	0.088378	6.76396	7.23115	1.455768
123.400002	0.13688	-1.359486	1.662644	-0.376374	0.088736	6.71097	7.26059	-1.083133
123.5	0.124458	-1.38595	1.667009	-0.380555	0.089069	6.85039	7.40768	-2.864046
123.599998	0.062555	-1.458385	1.663108	-0.383612	0.089077	7.28144	8.00418	-2.888576
123.699997	-0.061709	-1.510028	1.652418	-0.385988	0.089021	7.07722	7.64373	-1.537744
123.800003	-0.211022	-1.536199	1.638415	-0.387241	0.088504	7.05839	7.43584	0.098931
123.900002	-0.298792	-1.522125	1.626801	-0.385629	0.08798	6.88761	7.09391	1.040226
124.0	-0.367476	-1.490272	1.622648	-0.379865	0.087839	6.48319	6.56057	0.760164
124.099998	-0.294519	-1.433711	1.627375	-0.369945	0.087869	6.14514	6.28683	-0.629213
124.199997	-0.131988	-1.377166	1.638362	-0.357234	0.088184	5.89599	6.29679	-2.504702
124.300003	0.007204	-1.371997	1.650939	-0.344018	0.088538	5.75035	6.34646	-3.911157
124.400002	0.142139	-1.407324	1.66128	-0.331939	0.088895	5.65515	6.28073	-4.340768
124.5	0.183929	-1.437991	1.668501	-0.323412	0.08932	5.99731	6.50254	-3.678103
124.599998	0.118529	-1.442984	1.673427	-0.319221	0.089308	6.43353	7.13073	-2.170257
124.699997	0.003052	-1.391903	1.677034	-0.320379	0.089158	6.3266	6.67126	-0.358201
124.800003	-0.135727	-1.356965	1.680512	-0.325211	0.088858	6.63303	6.63197	1.320482
124.900002	-0.268329	-1.282261	1.684834	-0.332105	0.088721	6.78533	6.73282	2.247934
125.0	-0.272227	-1.206806	1.690129	-0.339315	0.088735	6.70975	7.14808	2.162175
125.099998	-0.178788	-1.159196	1.695927	-0.345077	0.089036	6.59204	7.20642	1.24271
125.199997	-0.052143	-1.122854	1.701067	-0.349687	0.089433	6.40428	6.89779	-0.175752
125.300003	0.023031	-1.168662	1.704654	-0.352529	0.089948	6.15425	6.74663	-1.536606
125.400002	0.082002	-1.253886	1.706442	-0.353335	0.090189	5.88819	6.32312	-2.304244
125.5	0.035438	-1.294363	1.707416	-0.3531	0.089989	5.7634	5.95025	-2.380353
125.599998	-0.051405	-1.279001	1.708717	-0.3526	0.089416	5.88364	5.99436	-2.053165
125.699997	-0.142773	-1.23502	1.710672	-0.352921	0.08892	6.26162	6.24187	-1.54771
125.800003	-0.184334	-1.242679	1.712621	-0.354954	0.088655	7.74674	7.76749	-0.861176
125.900002	-0.139465	-1.262819	1.712894	-0.359247	0.088703	7.41657	7.72574	-0.060386
126.0	0.017308	-1.303909	1.710381	-0.36493	0.089093	6.96915	6.98097	0.741554
126.099998	0.117881	-1.33094	1.704751	-0.372043	0.089613	7.51492	7.4823	1.34335
126.199997	0.151006	-1.325208	1.69703	-0.378315	0.090061	7.80865	8.52511	1.492673
126.300003	0.114516	-1.313621	1.689348	-0.381614	0.090122	7.26647	7.70593	1.039188
126.400002	-0.073964	-1.315091	1.683497	-0.380973	0.089812	6.76833	7.07207	0.020099
126.5	-0.270264	-1.363423	1.680504	-0.375117	0.08925	6.00949	6.56977	-1.211179
126.599998	-0.377654	-1.428461	1.680511	-0.365101	0.088595	5.71085	5.97381	-2.390085
126.699997	-0.376712	-1.518616	1.683262	-0.351671	0.08796	5.56013	5.80413	-3.259833
126.800003	-0.21169	-1.563456	1.688117	-0.337748	0.087305	5.67083	5.84181	-3.787138
126.900002	0.005771	-1.608164	1.694557	-0.325337	0.086918	5.69185	5.86119	-3.816181
127.0	0.207042	-1.660367	1.701632	-0.316557	0.08662	6.81773	6.62137	-3.281024
127.099998	0.314394	-1.697752	1.708598	-0.312027	0.086138	5.77732	7.01051	-2.297248
127.199997	0.237859	-1.70266	1.715346	-0.312634	0.085462	6.47145	7.00719	-1.107341
127.300003	0.133035	-1.694493	1.721651	-0.317193	0.084908	6.91205	7.22055	0.052719
127.400002	-0.016026	-1.680656	1.72701	-0.325079	0.0843	6.03103	6.67126	0.990043
127.5	-0.130795	-1.675284	1.73076	-0.335189	0.084045	6.60746	6.87423	1.57182
127.599998	-0.175859	-1.683988	1.732067	-0.346234	0.08362	6.641	6.76375	1.706281
127.699997	-0.195299	-1.703092	1.730314	-0.357412	0.083163	7.43409	7.31026	1.516851
127.800003	-0.165875	-1.723101	1.725907	-0.36693	0.082488	7.12249	7.07432	0.998655
127.900002	-0.111143	-1.747422	1.71967	-0.373	0.081549	6.82254	7.14058	0.22019
128.0	-0.016795	-1.791274	1.713404	-0.374983	0.080851	7.79403	8.02731	-0.682783
128.100006	0.049255	-1.811486	1.709159	-0.372423	0.080154	7.43059	7.83472	-1.49162
128.199997	0.0766	-1.815417	1.708356	-0.366429	0.079751	7.31525	7.89542	-2.233871
128.300003	0.082974	-1.791859	1.710803	-0.358702	0.079439	7.00453	7.59642	-2.836583
128.399994	-0.021182	-1.774639	1.715032	-0.351368	0.079089	6.44912	6.80647	-3.106377
128.5	-0.14532	-1.763851	1.718314	-0.347	0.078533	6.37144	6.59943	-2.782719
128.600006	-0.292549	-1.744784	1.71824	-0.347085	0.077577	6.3287	6.42975	-1.642775
128.699997	-0.31265	-1.721789	1.713818	-0.351769	0.076349	6.37547	6.4624	0.08385
128.800003	-0.232727	-1.653377	1.705172	-0.359929	0.075181	7.19352	7.00623	1.849533
128.899994	-0.097103	-1.545299	1.694487	-0.368756	0.07418	6.7319	7.51912	2.835125
129.0	0.160319	-1.470647	1.685971	-0.373659	0.073846	6.67585	7.14958	2.571904
129.100006	0.402924	-1.456718	1.683095	-0.372506	0.074059	7.33828	7.79457	0.982631
129.199997	0.402286	-1.544741	1.685883	-0.365619	0.073986	7.09447	7.93631	-1.332066
129.300003	0.25624	-1.634724	1.69283	-0.353963	0.073877	7.41333	7.96543	-3.457904
129.399994	0.003738	-1.623676	1.701114	-0.340169	0.07335	7.28617	7.76385	-4.697739
129.5	-0.26845	-1.576625	1.708677	-0.327149	0.072705	6.77744	7.06821	-4.809678
129.600006	-0.413842	-1.494948	1.715025	-0.318585	0.072044	6.34298	6.61998	-3.883814
129.699997	-0.390081	-1.445855	1.718953	-0.317338	0.071393	6.13078	6.53487	-1.93632
129.800003	-0.213038	-1.39394	1.720338	-0.323238	0.070979	6.15381	6.65124	0.474954
129.899994	0.051781	-1.35687	1.719047	-0.334832	0.071072	6.84146	7.05697	2.531806
130.0	0.355644	-1.33681	1.71614	-0.348084	0.071316	6.90145	7.71696	3.712634
130.100006	0.492148	-1.335728	1.714388	-0.359028	0.071716	6.74381	7.32472	3.435754
130.199997	0.435758	-1.392656	1.715611	-0.365265	0.072025	7.41736	7.32943	1.730583
130.300003	0.206995	-1.441644	1.720325	-0.364669	0.072165	7.92688	7.64855	-0.813665
130.399994	-0.116569	-1.553683	1.727679	-0.358811	0.072328	7.83729	7.93417	-3.298867
130.5	-0.362718	-1.640766	1.736649	-0.348134	0.072733	7.86558	7.70112	-4.874196
130.600006	-0.496301	-1.671301	1.746796	-0.336167	0.073027	7.72055	7.73312	-5.279752
130.699997	-0.487478	-1.648692	1.757243	-0.327204	0.073118	7.29598	7.73591	-4.675475
130.800003	-0.397057	-1.681718	1.766566	-0.325546	0.073096	7.03413	7.51741	-2.969662
130.899994	-0.170874	-1.685032	1.771786	-0.333376	0.072983	6.82141	7.30962	-0.192977
131.0	-0.016532	-1.6753	1.770809	-0.350869	0.072824	6.65668	7.05548	3.008789
131.100006	0.185012	-1.631277	1.762304	-0.374041	0.072274	6.48967	7.0392	5.902584
131.199997	0.327549	-1.606494	1.747314	-0.398122	0.071601	6.27598	6.59097	7.378128
131.300003	0.259561	-1.656563	1.730697	-0.416196	0.071142	6.21652	6.56099	6.716648
131.399994	0.127576	-1.697787	1.718411	-0.422477	0.070988	6.66412	6.7447	3.748012
131.5	-0.016823	-1.774998	1.714731	-0.414869	0.071037	6.79601	7.32514	-0.834303
131.600006	-0.126631	-1.897639	1.719868	-0.395652	0.071753	6.72385	7.29067	-5.488397
131.699997	-0.249226	-2.100642	1.733176	-0.367853	0.072112	7.13449	7.35865	-8.81107
131.800003	-0.178762	-1.82247	1.750098	-0.335133	0.073634	7.19544	7.5749	-10.458214
131.899994	-0.211194	-1.697038	1.77127	-0.305218	0.073972	7.06329	7.69951	-9.885079
132.0	-0.131811	-1.536789	1.79364	-0.283713	0.074892	6.9674	7.49354	-7.676284
132.100006	-0.055514	-1.408039	1.816029	-0.2747	0.075297	6.77429	7.36786	-4.379113
132.199997	0.049535	-1.313906	1.836858	-0.276914	0.075659	6.53039	7.06532	-0.781894
132.300003	0.013202	-1.23201	1.854644	-0.289915	0.075846	6.32748	6.76536	2.412489
132.399994	0.025916	-1.121766	1.870758	-0.308471	0.076164	6.28553	6.45876	4.759272
132.5	0.02252	-1.007205	1.885894	-0.330205	0.076261	6.34674	6.37558	5.895574
132.600006	0.039526	-0.866245	1.899002	-0.352119	0.07663	6.53529	6.59429	5.806002
132.699997	0.061793	-0.729312	1.907201	-0.372443	0.07684	7.84465	7.72124	4.652495
132.800003	-0.000684	-0.62074	1.908183	-0.389506	0.077237	7.24063	9.0168	2.872835
132.899994	0.006818	-0.601318	1.902063	-0.401739	0.077377	6.66351	7.84125	1.025759
133.0	-0.064565	-0.600668	1.890772	-0.408175	0.077743	7.52272	8.25094	-0.503987
133.100006	-0.195746	-0.657121	1.877798	-0.408903	0.077636	8.12656	9.12118	-1.730798
133.199997	-0.249095	-0.870223	1.866937	-0.402676	0.077854	7.53331	7.93053	-2.661503
133.300003	-0.271407	-1.057678	1.86078	-0.389671	0.078016	7.26927	7.44558	-3.591787
133.399994	-0.242293	-1.108204	1.861099	-0.371441	0.078068	6.86572	6.88494	-4.420209
133.5	-0.181111	-1.073311	1.867094	-0.351467	0.078084	6.10503	6.22827	-5.117356
133.600006	-0.071511	-1.049848	1.877095	-0.332828	0.078204	5.73362	6.02937	-5.389846
133.699997	0.071164	-1.084426	1.888385	-0.318396	0.078577	5.69176	6.51196	-4.996504
133.800003	0.206561	-1.158304	1.89887	-0.310829	0.07932	6.33693	6.62062	-3.820642
133.899994	0.23491	-1.232845	1.907329	-0.309735	0.07997	8.13855	8.82411	-2.077956
134.0	0.126234	-1.265783	1.914024	-0.314695	0.080272	6.84207	8.75549	-0.256887
134.100006	0.008614	-1.230425	1.919731	-0.322928	0.080356	7.56799	7.58946	1.3374
134.199997	-0.162295	-1.139925	1.925314	-0.332651	0.080216	8.8333	9.12172	2.223771
134.300003	-0.257005	-1.104342	1.930995	-0.342444	0.080154	8.12682	8.51612	2.366959
134.399994	-0.236278	-1.073385	1.935268	-0.351982	0.08005	7.99239	7.84607	1.82844
134.5	-0.149864	-1.031946	1.936591	-0.360461	0.079893	7.07984	7.45639	0.981061
134.600006	-0.018461	-0.987755	1.932538	-0.368301	0.079651	5.86866	6.32023	0.191658
134.699997	0.214585	-0.940179	1.922603	-0.37458	0.07932	4.74121	5.25023	-0.177176
134.800003	0.293827	-0.95055	1.907192	-0.38003	0.078807	4.26943	4.87308	-0.180133
134.899994	0.330528	-1.024901	1.889323	-0.38259	0.078542	4.2866	5.25451	-0.164404
135.0	0.365375	-1.16753	1.873893	-0.379671	0.078536	5.72127	5.72726	-0.607142
135.100006	0.31587	-1.21996	1.866461	-0.36925	0.078801	9.64732	10.56501	-1.760852
135.199997	0.006465	-1.090813	1.870154	-0.353182	0.079245	9.08473	10.22276	-3.466198
135.300003	-0.191585	-0.917531	1.883613	-0.333573	0.079772	8.90003	9.25864	-5.201908
135.399994	-0.27857	-0.693826	1.9026	-0.315292	0.079899	9.60957	9.28337	-6.303298
135.5	-0.284446	-0.616984	1.920179	-0.302423	0.08065	13.69431	14.21822	-6.167299
135.600006	-0.204182	-0.453733	1.933153	-0.300192	0.08088	14.15934	14.75863	-4.256307
135.699997	-0.010639	-0.294818	1.93922	-0.31028	0.080969	14.74006	14.62117	-0.647825
135.800003	0.124625	-0.102088	1.937228	-0.330712	0.080753	12.14342	12.3193	3.436487
135.899994	0.275321	0.061896	1.927557	-0.357245	0.080445	8.21177	8.41613	6.834965
136.0	0.320523	0.234942	1.917071	-0.382978	0.080302	6.60501	7.49771	8.150929
136.100006	0.352361	0.395957	1.91109	-0.401302	0.080164	5.16691	6.083	7.126323
136.199997	0.260033	0.615943	1.910921	-0.409202	0.079938	4.90962	5.44699	3.76779
136.300003	0.146444	0.723069	1.913927	-0.406348	0.07946	4.36813	5.1875	-0.83785
136.399994	-0.123062	0.609769	1.9159	-0.394225	0.078657	4.57551	5.34401	-5.184096
136.5	-0.173335	0.427092	1.916006	-0.374874	0.078634	5.13329	5.80819	-7.626527
136.600006	-0.144801	0.262597	1.915439	-0.352692	0.078999	6.2653	6.79341	-7.694666
136.699997	-0.069165	0.148535	1.915174	-0.334054	0.079619	7.25009	8.08362	-6.323982
136.800003	0.012338	0.055963	1.916624	-0.320111	0.080382	7.60241	9.14024	-4.292692
136.899994	0.037706	-0.072501	1.919672	-0.31249	0.08099	9.17484	9.2656	-2.211848
137.0	0.046784	-0.212617	1.924145	-0.310882	0.08144	9.46271	10.20499	-0.412705
137.100006	-0.057491	-0.364285	1.929855	-0.314196	0.081941	10.20238	10.37478	0.775698
137.199997	-0.114023	-0.499506	1.936053	-0.320773	0.082225	10.26123	10.61918	1.425774
137.300003	-0.221775	-0.522271	1.941567	-0.32977	0.082093	10.5547	10.82847	1.502191
137.399994	-0.271633	-0.564152	1.944715	-0.339554	0.082163	11.03295	10.6301	1.136683
137.5	-0.19805	-0.629423	1.944162	-0.349798	0.082132	9.38494	10.24567	0.625401
137.600006	-0.068628	-0.736852	1.938927	-0.35915	0.08237	8.58659	9.61234	0.113756
137.699997	0.132529	-0.86821	1.930971	-0.366215	0.082784	8.03399	9.24922	-0.356361
137.800003	0.276242	-1.002358	1.922095	-0.370798	0.083356	7.77467	8.53025	-0.823632
137.899994	0.270131	-1.154109	1.91475	-0.372334	0.083961	7.42735	7.85913	-1.297912
138.0	0.164423	-1.257411	1.909764	-0.370979	0.08431	7.22294	7.37878	-1.761145
138.100006	-0.062726	-1.295074	1.906469	-0.367493	0.084308	7.07494	7.30823	-2.2109
138.199997	-0.322096	-1.340727	1.903576	-0.362746	0.084414	7.25036	7.56109	-2.452224
138.300003	-0.419295	-1.389439	1.899624	-0.35869	0.084032	7.4453	7.82102	-2.291573
138.399994	-0.424803	-1.449529	1.893765	-0.35603	0.084111	7.43558	7.90623	-1.632118
138.5	-0.215127	-1.530905	1.886123	-0.355117	0.083904	7.77135	8.34023	-0.698575
138.600006	0.016753	-1.556574	1.877646	-0.355279	0.084031	8.17936	9.12718	0.092822
138.699997	0.197114	-1.570688	1.869248	-0.355517	0.083838	8.7261	9.66694	0.48392
138.800003	0.264422	-1.604286	1.862304	-0.354431	0.083697	9.33415	10.70932	0.218704
138.899994	0.264329	-1.670341	1.857791	-0.351083	0.083223	10.08984	11.72922	-0.749043
139.0	0.124445	-1.866572	1.85665	-0.344721	0.0833	10.69745	12.25732	-2.033485
139.100006	0.019941	-2.04073	1.858871	-0.336266	0.08345	11.38124	12.73274	-3.226453
139.199997	-0.091111	-2.054965	1.863831	-0.326974	0.083602	11.56244	12.46179	-3.892176
139.300003	-0.208607	-1.994075	1.869303	-0.318801	0.084002	9.28931	9.92879	-3.947946
139.399994	-0.289116	-1.934269	1.87321	-0.314948	0.08409	6.30339	6.8039	-3.223786
139.5	-0.307843	-1.905266	1.873865	-0.317207	0.083757	4.75172	5.45106	-1.677957
139.600006	-0.220941	-1.91133	1.870658	-0.326151	0.083197	4.45509	4.91826	0.393358
139.699997	-0.111096	-1.914396	1.86483	-0.340124	0.082206	4.35771	5.3074	2.263259
139.800003	-0.055473	-1.826212	1.85869	-0.35608	0.081324	4.91233	5.46562	3.281103
139.899994	0.021017	-1.702373	1.853277	-0.370464	0.080363	8.87735	7.40672	3.307729
140.0	0.087449	-1.603643	1.848496	-0.381812	0.079766	9.00197	11.90597	2.210383
140.100006	0.168936	-1.505219	1.841973	-0.388643	0.079399	8.01892	9.13542	0.595821
140.199997	0.189697	-1.553181	1.831774	-0.391408	0.079129	12.37436	12.71015	-1.044089
140.300003	0.149811	-1.734378	1.818309	-0.388983	0.079312	12.71415	13.25484	-2.111454
140.399994	0.101283	-1.872709	1.803585	-0.381262	0.079559	12.17757	12.40109	-2.45949
140.5	-0.049698	-1.893882	1.791246	-0.370262	0.079606	12.03693	12.29607	-2.418458
140.600006	-0.243965	-1.771392	1.783755	-0.356406	0.07963	9.91451	10.10062	-2.510353
140.699997	-0.408233	-1.640191	1.781694	-0.342665	0.079322	8.48658	9.34086	-2.829065
140.800003	-0.458749	-1.586655	1.783723	-0.330519	0.079055	7.57447	8.23521	-3.136132
140.899994	-0.388706	-1.599642	1.787254	-0.321876	0.078495	7.32217	7.9043	-3.227056
141.0	-0.190215	-1.655018	1.790653	-0.317462	0.078297	6.99306	7.20417	-2.855972
141.100006	0.014777	-1.690559	1.792404	-0.318291	0.0781	7.43234	6.88162	-1.930217
141.199997	0.188281	-1.679746	1.791664	-0.323496	0.077885	7.68701	7.15621	-0.614563
141.300003	0.219982	-1.661794	1.788287	-0.332317	0.077759	8.0184	7.52009	0.778528
141.399994	0.125335	-1.605192	1.782931	-0.342755	0.077314	8.01034	8.24912	1.749545
141.5	-0.020149	-1.616925	1.777189	-0.351884	0.076749	7.99913	8.61418	2.034703
141.600006	-0.158581	-1.678569	1.772754	-0.35813	0.076003	8.15257	8.77518	1.441367
141.699997	-0.18622	-1.748562	1.770486	-0.360501	0.07564	8.16439	8.77497	0.122967
141.800003	-0.149494	-1.866073	1.769269	-0.359816	0.07562	8.31038	8.43315	-1.232756
141.899994	-0.078748	-1.956752	1.767051	-0.357421	0.075735	8.44709	8.41998	-2.003974
142.0	0.028474	-1.983417	1.762089	-0.354737	0.07589	8.35242	8.07837	-2.069076
142.100006	0.110416	-2.015434	1.753513	-0.354357	0.075936	8.11106	7.97143	-1.454709
142.199997	0.100519	-2.124335	1.742908	-0.356808	0.075677	7.75234	7.89039	-0.496056
142.300003	0.030436	-2.220433	1.731432	-0.36157	0.07534	7.62527	7.83065	0.410502
142.399994	-0.055263	-2.270911	1.720665	-0.367521	0.075166	7.83887	7.90173	1.007793
142.5	-0.144205	-2.278705	1.710902	-0.372828	0.075149	8.66366	8.52843	1.079009
142.600006	-0.1503	-2.237973	1.700772	-0.376497	0.075039	8.49044	9.03725	0.588557
142.699997	-0.176647	-2.215997	1.688998	-0.377183	0.075262	8.82664	8.61707	-0.257747
142.800003	-0.142792	-2.271357	1.675401	-0.374527	0.075139	9.34413	9.41793	-1.035158
142.899994	-0.049263	-2.335938	1.662978	-0.36642	0.074881	9.02938	9.3188	-1.737683
143.0	-0.031766	-2.345214	1.657996	-0.351445	0.074486	8.99847	8.68879	-2.69516
143.100006	-0.028765	-2.293555	1.666356	-0.330657	0.074276	8.24557	7.97121	-4.009673
143.199997	-0.087724	-2.196201	1.687567	-0.309131	0.073892	7.35299	7.36625	-5.488113
143.300003	-0.266339	-2.080071	1.716522	-0.291811	0.073297	6.64345	6.83056	-6.602869
143.399994	-0.077989	-2.011348	1.744304	-0.282411	0.073593	5.87374	6.41626	-5.981479
143.5	0.023168	-1.885664	1.766052	-0.285952	0.07354	5.92366	6.10345	-3.415354
143.600006	0.213397	-1.741696	1.778458	-0.303536	0.073853	5.74045	6.23919	1.172579
143.699997	0.361434	-1.543554	1.780419	-0.331997	0.074267	6.94366	6.61987	6.19746
143.800003	0.469657	-1.408172	1.770789	-0.366482	0.074663	7.40615	7.99326	10.123994
143.899994	0.354903	-1.314627	1.757315	-0.398767	0.075139	6.99419	7.84018	11.19267
144.0	0.26575	-1.274998	1.749495	-0.420251	0.075646	8.09739	7.92539	9.191898
144.100006	-0.069673	-1.153319	1.749762	-0.429983	0.075783	7.70347	8.65882	4.535424
144.199997	-0.275192	-1.013817	1.755033	-0.426771	0.075807	7.78194	8.43914	-1.478837
144.300003	-0.453533	-0.993855	1.758864	-0.414102	0.07529	7.85463	8.31057	-7.00913
144.399994	-0.506264	-1.018327	1.759648	-0.393498	0.074683	7.9416	8.07045	-10.118344
144.5	-0.153442	-1.130915	1.757764	-0.368376	0.075286	8.0177	8.03009	-9.872927
144.600006	0.08863	-1.214201	1.757773	-0.344806	0.075556	7.90893	7.81256	-7.918321
144.699997	0.320405	-1.295356	1.762559	-0.32489	0.075996	7.48637	7.67103	-5.491672
144.800003	0.343202	-1.362272	1.773054	-0.310522	0.076307	7.08554	7.6326	-3.171442
144.899994	0.202499	-1.392062	1.788677	-0.301736	0.076522	6.68505	7.46892	-1.29527
145.0	0.009931	-1.413212	1.807533	-0.298807	0.07672	6.41663	7.14861	0.04364
145.100006	-0.220281	-1.430511	1.826794	-0.301535	0.077227	6.48669	7.05184	0.867922
145.199997	-0.351247	-1.445184	1.843439	-0.308747	0.077645	6.97151	7.00912	1.271418
145.300003	-0.34463	-1.425677	1.85601	-0.319651	0.077879	7.6709	7.76342	1.533754
145.399994	-0.267453	-1.38813	1.863834	-0.332609	0.077736	7.03387	7.47352	1.628838
145.5	-0.105425	-1.331047	1.866926	-0.346097	0.077511	7.2867	7.20235	1.636802
145.600006	0.078265	-1.256345	1.866104	-0.358943	0.0772	7.32777	7.74404	1.488127
145.699997	0.233937	-1.186614	1.861879	-0.371212	0.077123	6.75502	7.08417	1.266413
145.800003	0.344436	-1.123277	1.854286	-0.381337	0.077192	6.57847	6.85839	0.850533
145.899994	0.385118	-1.159515	1.844127	-0.388546	0.077243	6.29297	6.81321	0.28486
146.0	0.275824	-1.254787	1.833347	-0.391664	0.077664	6.11756	6.59953	-0.546678
146.100006	0.080389	-1.405866	1.823828	-0.389532	0.07808	6.11493	6.64707	-1.441505
146.199997	-0.141242	-1.436416	1.817567	-0.382272	0.078639	6.39526	6.59547	-2.241082
146.300003	-0.374551	-1.324504	1.814393	-0.372082	0.078892	7.07389	7.23447	-2.784118
146.399994	-0.529887	-1.145754	1.81289	-0.360372	0.078738	6.76956	7.18608	-3.061489
146.5	-0.485803	-1.027078	1.810949	-0.350252	0.078613	7.26866	7.55028	-2.892443
146.600006	-0.252373	-0.948982	1.80747	-0.342083	0.078453	8.11403	8.41741	-2.220003
146.699997	0.068787	-0.949994	1.80351	-0.335511	0.078689	8.69335	9.12782	-1.40198
146.800003	0.380664	-0.930918	1.802065	-0.329772	0.07867	8.87665	9.46183	-1.003693
146.899994	0.516393	-0.871264	1.806743	-0.323261	0.078319	9.0765	9.59061	-1.303722
147.0	0.477378	-0.800011	1.81856	-0.316576	0.077977	9.59381	9.70612	-2.137629
147.100006	0.26777	-0.763405	1.835138	-0.311332	0.077673	9.58812	9.18306	-3.023223
147.199997	0.038325	-0.822618	1.851715	-0.309454	0.077518	7.50643	7.63678	-3.395908
147.300003	-0.145909	-0.814293	1.864329	-0.313303	0.077434	5.13267	5.6793	-2.791013
147.399994	-0.175596	-0.868135	1.868829	-0.325277	0.077573	3.91238	4.66004	-0.683348
147.5	-0.120103	-0.818932	1.864047	-0.344317	0.07807	3.34848	4.0341	2.262349
147.600006	0.047501	-0.735043	1.85104	-0.367984	0.07858	3.63915	4.69976	5.019458
147.699997	0.230229	-0.752787	1.835675	-0.389054	0.079386	4.09367	4.54421	6.256645
147.800003	0.26711	-0.754814	1.825675	-0.402824	0.079827	7.82118	7.367	5.223898
147.899994	0.092979	-0.745695	1.82472	-0.405762	0.080244	8.02759	10.33399	2.122454
148.0	-0.120801	-0.639337	1.830324	-0.398942	0.080053	7.30369	6.90699	-1.843312
148.100006	-0.423031	-0.523269	1.837641	-0.386229	0.079358	8.46767	8.28338	-5.454661
148.199997	-0.414402	-0.4288	1.840994	-0.369104	0.079401	12.0829	11.25037	-6.748599
148.300003	-0.267865	-0.357689	1.840931	-0.351728	0.079211	10.82259	10.73705	-6.123802
148.399994	0.050496	-0.307483	1.837739	-0.340363	0.079105	11.04425	11.12608	-3.905915
148.5	0.369399	-0.251697	1.83288	-0.335985	0.079195	10.08073	10.84389	-1.08012
148.600006	0.565673	-0.227281	1.827091	-0.338376	0.079633	8.62338	9.32523	1.421508
148.699997	0.617559	-0.149449	1.822153	-0.34466	0.080227	7.95219	8.2883	2.906551
148.800003	0.444152	-0.111667	1.821811	-0.350446	0.08083	7.56975	7.55327	2.931124
148.899994	0.194156	-0.103273	1.827652	-0.353464	0.081422	7.28766	7.13769	1.379794
149.0	-0.100166	-0.079872	1.838347	-0.352069	0.082051	7.02616	6.99488	-1.168946
149.100006	-0.39206	-0.185639	1.850666	-0.346723	0.082338	6.90513	6.82403	-3.843012
149.199997	-0.477386	-0.318079	1.862891	-0.338207	0.082845	6.72367	6.7645	-5.529705
149.300003	-0.369504	-0.511353	1.873248	-0.329139	0.083015	6.48222	6.73913	-5.604615
149.399994	-0.214306	-0.582999	1.881732	-0.322723	0.083307	6.46147	6.87102	-4.372006
149.5	-0.035928	-0.657969	1.88718	-0.32376	0.083241	6.93237	7.23682	-2.069103
149.600006	0.084072	-0.7699	1.888229	-0.331733	0.082777	6.99367	8.01339	0.815745
149.699997	0.084162	-0.856785	1.88429	-0.346509	0.082	7.26051	8.12633	3.496265
149.800003	0.085611	-0.980888	1.876441	-0.364179	0.081552	7.62658	8.27738	5.321115
149.899994	0.070529	-1.110952	1.866657	-0.381598	0.081492	7.62072	8.58238	5.752072
150.0	0.045238	-1.245278	1.857813	-0.394224	0.081916	7.76548	8.2215	4.478137
150.100006	-0.013571	-1.41872	1.851464	-0.39957	0.082649	8.06998	8.03512	1.709326
150.199997	-0.03339	-1.520868	1.848131	-0.395745	0.083201	8.12568	7.97474	-1.748805
150.300003	-0.147923	-1.640476	1.846961	-0.384659	0.083656	8.15493	8.00354	-4.913455
150.399994	-0.208917	-1.779707	1.848487	-0.367121	0.084051	7.97155	8.29098	-6.626903
150.5	-0.275703	-1.869992	1.852486	-0.346924	0.084218	8.05746	8.77154	-6.879958
150.600006	-0.291474	-1.880655	1.858657	-0.329516	0.084149	7.91681	9.00856	-6.048522
150.699997	-0.243709	-1.863661	1.865929	-0.317798	0.083917	7.8943	9.14067	-4.295363
150.800003	-0.149385	-1.813616	1.87133	-0.315069	0.083397	8.54535	9.03575	-1.802271
150.899994	-0.016857	-1.747984	1.874349	-0.319952	0.08304	8.32912	8.61964	0.742983
151.0	0.068427	-1.694316	1.875796	-0.330182	0.082577	7.71468	8.04369	2.692122
151.100006	0.143133	-1.604184	1.878236	-0.341593	0.082334	6.6565	6.85871	3.560584
151.199997	0.155101	-1.540592	1.883049	-0.351786	0.08197	5.44269	5.62449	3.114984
151.300003	0.089947	-1.521369	1.889131	-0.358913	0.081865	5.40617	5.49774	1.718216
151.399994	0.021773	-1.464256	1.892399	-0.36403	0.081316	5.10719	6.18224	-0.05236
151.5	-0.04312	-1.458869	1.890073	-0.366406	0.080812	7.2176	7.4657	-1.556992
151.600006	-0.058756	-1.556381	1.882045	-0.367503	0.080584	9.08955	10.60537	-2.185635
151.699997	-0.01844	-1.678584	1.870795	-0.366946	0.080442	7.27015	8.07505	-2.043828
151.800003	0.036958	-1.761553	1.860911	-0.363949	0.080354	8.28376	8.58302	-1.7122
151.899994	0.032351	-1.809519	1.856381	-0.358715	0.080529	10.58474	10.70279	-1.678367
152.0	0.017303	-1.742958	1.858972	-0.352768	0.080701	9.46971	8.8817	-2.131237
152.100006	-0.04173	-1.666606	1.865214	-0.346396	0.080914	8.27789	8.22878	-2.711353
152.199997	-0.111054	-1.61022	1.871123	-0.342917	0.081	6.9547	7.63303	-2.972148
152.300003	-0.166402	-1.574469	1.872962	-0.343281	0.080894	6.19681	7.15942	-2.369711
152.399994	-0.199282	-1.536557	1.869243	-0.347651	0.080209	6.20049	7.45735	-0.929675
152.5	-0.192641	-1.499281	1.861613	-0.354232	0.079031	6.28334	7.48315	0.702468
152.600006	-0.161766	-1.459301	1.853661	-0.359307	0.078077	8.87717	8.42972	1.70056
152.699997	-0.052669	-1.358861	1.84997	-0.361068	0.077217	8.3314	10.1687	1.564892
152.800003	0.088927	-1.2915	1.851877	-0.358757	0.076753	9.19035	8.96114	0.355855
152.899994	0.173564	-1.231457	1.858088	-0.353111	0.076341	10.91393	10.57647	-1.526536
153.0	0.245227	-1.340271	1.864286	-0.345867	0.076012	9.96942	10.1459	-3.055644
153.100006	0.171766	-1.428359	1.86747	-0.339071	0.075871	9.80785	9.39042	-3.578988
153.199997	0.068508	-1.412679	1.866319	-0.334302	0.075379	7.76513	8.20074	-2.986591
153.300003	-0.097044	-1.390307	1.861824	-0.33424	0.074781	6.40393	6.64814	-1.602037
153.399994	-0.212374	-1.363029	1.8555	-0.338594	0.073953	5.1973	5.71656	0.055806
153.5	-0.203893	-1.428369	1.848416	-0.347661	0.073153	5.05858	5.34497	1.600521
153.600006	-0.112174	-1.447445	1.841597	-0.360041	0.072905	4.96172	5.36435	2.465396
153.699997	0.060302	-1.458562	1.834284	-0.372539	0.073011	6.14129	6.33351	2.539081
153.800003	0.162778	-1.434715	1.824594	-0.383807	0.07312	9.23694	9.96894	1.94148
153.899994	0.190012	-1.369872	1.811739	-0.391671	0.073119	7.81916	8.90954	0.86276
154.0	0.067468	-1.352711	1.796494	-0.393896	0.072704	9.12475	8.26668	-0.483449
154.100006	-0.149847	-1.464519	1.782428	-0.388706	0.072134	11.16939	11.1506	-1.912832
154.199997	-0.337055	-1.582317	1.775106	-0.37404	0.071711	11.05598	11.11366	-3.254347
154.300003	-0.412898	-1.634023	1.778724	-0.352162	0.071017	11.55683	10.41846	-4.582457
154.399994	-0.568769	-1.566062	1.792891	-0.328558	0.069869	10.48823	9.8939	-5.895403
154.5	-0.364183	-1.497252	1.811632	-0.306686	0.069527	8.22315	7.74329	-6.30757
154.600006	-0.208053	-1.405824	1.830521	-0.292128	0.068791	7.2063	7.49258	-5.734448
154.699997	0.037312	-1.33023	1.844552	-0.289336	0.06824	6.52873	7.2516	-3.371359
154.800003	0.253412	-1.215528	1.853277	-0.297286	0.067493	6.19129	7.0392	-0.009161
154.899994	0.310468	-1.133826	1.855451	-0.314575	0.066967	6.21126	7.1469	3.279257
155.0	0.369416	-1.078834	1.855849	-0.336304	0.066498	6.96547	7.48819	5.641164
155.100006	0.266266	-0.990313	1.85848	-0.357932	0.066321	7.87031	8.15738	6.357282
155.199997	0.099558	-0.84295	1.863249	-0.377452	0.066248	7.58849	8.23328	5.422376
155.300003	-0.027426	-0.654916	1.866618	-0.392243	0.066293	8.40627	8.19849	3.196475
155.399994	-0.210145	-0.5289	1.864015	-0.402224	0.066184	8.06105	8.47586	0.601127
155.5	-0.321847	-0.493216	1.853058	-0.407649	0.065942	8.05474	8.40767	-1.544271
155.600006	-0.321612	-0.661057	1.83588	-0.407619	0.065396	7.99642	8.57007	-2.406964
155.699997	-0.152562	-0.891187	1.81663	-0.402286	0.065342	7.79061	8.47083	-2.437489
155.800003	0.104659	-1.071477	1.801467	-0.39068	0.065632	7.76819	8.23274	-2.384924
155.899994	0.277541	-1.105246	1.795993	-0.372545	0.066165	7.81916	8.24099	-3.001009
156.0	0.266207	-1.045524	1.802597	-0.350961	0.066902	7.75725	7.99626	-4.292571
156.100006	0.210537	-1.00099	1.818982	-0.329016	0.067611	7.53375	7.87379	-5.711211
156.199997	0.053014	-0.982759	1.840282	-0.310304	0.068406	7.72519	7.89724	-6.49287
156.300003	-0.069795	-1.004375	1.861236	-0.298499	0.069535	7.6927	7.90933	-6.100078
156.399994	-0.073541	-1.036093	1.877084	-0.296889	0.070672	8.4308	8.0241	-3.966501
156.5	-0.049081	-1.039451	1.88572	-0.306938	0.071698	8.1241	8.95247	-0.199512
156.600006	-0.038214	-0.963996	1.885716	-0.327142	0.072242	7.78877	8.52072	3.972533
156.699997	0.049173	-0.906997	1.878603	-0.351343	0.072838	8.62986	9.11112	7.19549
156.800003	0.063401	-0.859344	1.871287	-0.373863	0.073278	8.02558	9.29825	8.007031
156.899994	0.136382	-0.852221	1.870828	-0.387078	0.073681	7.63482	8.1243	6.429383
157.0	-0.010732	-0.819917	1.879362	-0.391171	0.07361	7.24589	7.58346	2.350043
157.100006	-0.123335	-0.761551	1.892161	-0.386637	0.073861	6.70729	6.77521	-2.72491
157.199997	-0.209012	-0.836554	1.904056	-0.375346	0.073984	6.22414	6.23127	-6.938078
157.300003	-0.209586	-0.928084	1.912699	-0.360622	0.074547	5.80018	6.0345	-8.757938
157.399994	0.018732	-1.062167	1.917124	-0.346419	0.076467	5.52642	6.26992	-7.742743
157.5	0.093515	-1.143682	1.918811	-0.33788	0.077774	6.51104	6.71023	-5.078438
157.600006	0.037735	-1.242949	1.918698	-0.336431	0.078726	7.50459	8.6297	-1.729553
157.699997	-0.012095	-1.340308	1.91654	-0.341152	0.079854	7.37077	9.03415	1.419992
157.800003	-0.166619	-1.379803	1.913521	-0.349168	0.080536	8.48562	8.86479	3.679046
157.899994	-0.265188	-1.407126	1.912121	-0.358442	0.081411	9.60677	10.16453	4.417077
158.0	-0.266599	-1.440873	1.914421	-0.365178	0.082447	10.0725	11.16451	3.517729
158.100006	-0.190462	-1.463757	1.920903	-0.367462	0.083275	10.64359	11.22297	1.224192
158.199997	-0.15934	-1.462565	1.929169	-0.366	0.083755	11.43265	11.50848	-1.78622
158.300003	-0.091817	-1.51332	1.937076	-0.360284	0.083897	11.0178	11.08465	-4.3657
158.399994	-0.042271	-1.603245	1.942788	-0.352761	0.084323	8.49692	8.80773	-5.429932
158.5	0.073826	-1.670955	1.945066	-0.346781	0.084517	6.21757	7.01126	-4.872477
158.600006	0.135724	-1.741066	1.944217	-0.344354	0.084897	5.38463	6.35427	-3.079779
158.699997	0.196793	-1.782853	1.939831	-0.346979	0.084973	4.81311	5.90797	-0.678218
158.800003	0.128848	-1.822994	1.933125	-0.353774	0.085236	4.45474	5.52118	1.616465
158.899994	-0.014442	-1.80433	1.925423	-0.362132	0.085496	4.32995	5.41681	3.157998
159.0	-0.12728	-1.702522	1.91815	-0.370531	0.085611	5.53789	5.97402	3.658145
159.100006	-0.235679	-1.615843	1.912382	-0.376551	0.085865	6.39351	7.19368	2.770922
159.199997	-0.182148	-1.580059	1.907949	-0.377403	0.086032	6.32178	7.94092	0.85461
159.300003	-0.099653	-1.605901	1.904703	-0.373329	0.086403	8.28735	7.86191	-1.678271
159.399994	-0.015282	-1.698665	1.902559	-0.362685	0.086782	8.4047	9.00781	-3.864802
159.5	0.046208	-1.695681	1.901948	-0.346958	0.087142	8.4449	9.30007	-5.166487
159.600006	0.056846	-1.568482	1.90449	-0.328923	0.087206	9.14489	10.16999	-5.51933
159.699997	-0.025191	-1.384225	1.911366	-0.311265	0.086919	9.27757	10.87097	-5.373024
159.800003	-0.124253	-1.251176	1.922194	-0.298533	0.086536	10.23408	11.45442	-4.876049
159.899994	-0.219515	-1.165505	1.935488	-0.293115	0.086166	10.79492	11.74999	-3.886984
160.0	-0.268402	-1.028529	1.948268	-0.296676	0.085613	11.12359	11.40356	-2.234533
160.100006	-0.214192	-0.884286	1.956473	-0.310934	0.08515	9.12309	9.47821	0.180966
160.199997	-0.156322	-0.717076	1.956928	-0.334795	0.084829	6.2681	6.7599	3.151817
160.300003	0.044072	-0.473114	1.946904	-0.36499	0.084397	4.96549	5.62642	6.115336
160.399994	0.127159	-0.294712	1.927216	-0.397925	0.084077	4.81258	4.97136	7.8693
160.5	0.191079	-0.178547	1.904485	-0.423856	0.083942	4.90322	5.83485	7.599741
160.600006	0.116527	-0.094068	1.886091	-0.436212	0.083598	5.56565	5.39432	4.998411
160.699997	-0.042443	0.010242	1.875994	-0.432309	0.082677	10.03677	9.91102	0.49527
160.800003	-0.280353	0.011143	1.873152	-0.414611	0.080685	7.9881	10.34384	-4.421619
160.899994	-0.325516	0.056036	1.874937	-0.387618	0.079431	8.97526	8.30843	-8.178782
161.0	-0.191331	0.022781	1.880091	-0.355036	0.078555	13.02776	12.86731	-9.744362
161.100006	0.151141	0.045515	1.888811	-0.322618	0.078081	11.36574	10.94195	-9.150249
161.199997	0.291899	-0.179052	1.899391	-0.297741	0.078472	10.86804	10.78265	-7.466506
161.300003	0.424395	-0.296238	1.913409	-0.281796	0.078738	8.43053	8.79028	-5.168227
161.399994	0.342688	-0.37917	1.929185	-0.277507	0.078873	7.19527	7.37546	-2.806521
161.5	0.126645	-0.437643	1.944564	-0.28446	0.078815	6.58994	6.7417	-0.467227
161.600006	-0.186068	-0.577285	1.956344	-0.299979	0.078738	6.75213	6.85475	1.865615
161.699997	-0.436638	-0.667342	1.962152	-0.322618	0.07821	6.78025	6.9025	3.963335
161.800003	-0.449282	-0.795912	1.960878	-0.348241	0.077628	9.63672	8.97291	5.550751
161.899994	-0.287537	-0.92927	1.953271	-0.373508	0.077355	8.83522	9.62701	6.17562
162.0	0.014295	-1.023174	1.941616	-0.394153	0.077405	10.20641	9.13488	5.491221
162.100006	0.246156	-1.059282	1.929007	-0.406103	0.077412	11.13393	10.5466	3.370929
162.199997	0.365444	-1.031311	1.917706	-0.408567	0.077379	9.97021	9.0061	0.316637
162.300003	0.20987	-1.038533	1.908059	-0.403704	0.076786	9.381	9.11722	-2.768957
162.399994	-0.0081	-1.057187	1.899842	-0.390741	0.076086	7.54505	8.02731	-4.824048
162.5	-0.186406	-1.16858	1.893045	-0.373572	0.07583	6.71982	7.42245	-5.612974
162.600006	-0.257114	-1.247839	1.888829	-0.353925	0.075931	6.19786	6.96684	-5.440001
162.699997	-0.196807	-1.345119	1.888489	-0.335363	0.076168	6.4168	6.81728	-4.85745
162.800003	-0.162293	-1.365111	1.891607	-0.321516	0.076453	7.83291	7.31165	-3.974539
162.899994	-0.117352	-1.294854	1.896857	-0.313663	0.076498	10.17637	10.15907	-2.799299
163.0	-0.110128	-1.219761	1.902043	-0.312811	0.076343	9.04103	9.35402	-1.380405
163.100006	-0.11852	-1.18408	1.905038	-0.319191	0.075962	10.62222	9.71447	0.127924
163.199997	-0.140497	-1.212419	1.905194	-0.329726	0.075594	12.01591	12.52142	1.467367
163.300003	-0.113365	-1.232953	1.902071	-0.343318	0.074847	12.52586	12.30656	2.271364
163.399994	-0.097396	-1.263441	1.896665	-0.356839	0.074333	12.93861	13.04909	2.513138
163.5	0.005031	-1.261698	1.889883	-0.366527	0.074	12.19596	12.51392	2.072839
163.600006	0.138032	-1.244345	1.882601	-0.372275	0.073623	10.26035	10.39437	0.902727
163.699997	0.152082	-1.261762	1.875624	-0.372297	0.073319	7.59103	8.41195	-0.776409
163.800003	0.134529	-1.413152	1.869093	-0.367457	0.072816	5.82952	6.22442	-2.231084
163.899994	0.06667	-1.561621	1.863126	-0.359478	0.07281	4.32767	4.94598	-3.047911
164.0	-0.001032	-1.639533	1.857771	-0.350266	0.072622	3.7346	4.11717	-3.131484
164.100006	-0.079804	-1.696198	1.85208	-0.342091	0.07267	3.75842	4.46264	-2.685107
164.199997	-0.115875	-1.704192	1.845382	-0.337924	0.072517	4.51938	4.83872	-1.820323
164.300003	-0.130594	-1.729166	1.837057	-0.337285	0.072618	8.01297	7.64395	-0.650433
164.399994	-0.160886	-1.731354	1.827265	-0.340831	0.072468	9.52296	12.24458	0.36241
164.5	-0.100855	-1.692283	1.818551	-0.345546	0.072451	10.32446	10.36258	0.823151
164.600006	-0.064333	-1.633843	1.8126	-0.349978	0.072284	10.5145	10.16688	0.521872
164.699997	-0.034099	-1.619809	1.809883	-0.353426	0.072526	16.82928	15.61163	-0.363461
164.800003	-0.018781	-1.652016	1.80847	-0.355123	0.072453	17.27267	16.10664	-1.574054
164.899994	-0.07116	-1.761339	1.806114	-0.355274	0.072589	17.60713	18.1867	-2.373087
165.0	-0.108576	-1.850268	1.800851	-0.355963	0.07236	15.13196	17.4386	-2.399718
165.100006	-0.088337	-1.917508	1.793175	-0.356302	0.072245	10.11822	12.33675	-1.734315
165.199997	-0.042019	-1.978146	1.783456	-0.358486	0.071883	7.18327	8.36549	-0.671479
165.300003	0.006216	-2.006552	1.77263	-0.362597	0.071581	5.42167	5.85498	0.474009
165.399994	0.085264	-2.007018	1.761345	-0.366938	0.071635	5.09922	5.12198	1.286547
165.5	0.158152	-1.957739	1.74976	-0.371648	0.071958	4.60853	4.51199	1.54162
165.600006	0.15386	-1.895369	1.738751	-0.374074	0.072389	4.68034	4.46981	0.984974
165.699997	0.127086	-1.869583	1.728842	-0.372069	0.072778	4.61562	4.99009	-0.21708
165.800003	0.021466	-1.93712	1.720974	-0.366175	0.073053	7.06137	6.05163	-1.614868
165.899994	-0.056456	-2.002041	1.716289	-0.354765	0.073317	7.88134	8.9575	-2.713473
166.0	-0.163207	-2.005424	1.714793	-0.340121	0.073366	7.66529	8.94604	-3.325629
166.100006	-0.172146	-1.913694	1.715656	-0.32593	0.073432	10.12925	10.2263	-3.508236
166.199997	-0.122029	-1.844742	1.71777	-0.313731	0.073547	10.93092	11.50516	-3.236541
166.300003	-0.08082	-1.787777	1.719113	-0.308044	0.073846	10.55522	10.53397	-2.352949
166.399994	0.072386	-1.795331	1.718711	-0.308707	0.074417	10.86761	11.20851	-0.994068
166.5	0.211059	-1.836449	1.716741	-0.315453	0.075058	9.85522	10.59649	0.490996
166.600006	0.258077	-1.849011	1.714024	-0.326464	0.075849	8.63003	9.12846	1.523594
166.699997	0.178045	-1.805634	1.711975	-0.339013	0.07631	7.57474	8.38894	1.897048
166.800003	0.021296	-1.743397	1.710337	-0.350905	0.076858	7.12845	7.35137	1.593513
166.899994	-0.147379	-1.686117	1.707399	-0.362627	0.077083	6.59485	6.90014	0.822662
167.0	-0.290188	-1.661746	1.70122	-0.371803	0.07702	6.57689	6.67458	0.033695
167.100006	-0.245289	-1.740351	1.690894	-0.379413	0.07708	6.61823	7.04798	-0.381104
167.199997	-0.140052	-1.842488	1.677188	-0.384943	0.076876	7.72222	7.5491	-0.359343
167.300003	-0.004159	-1.929256	1.662623	-0.386853	0.076775	8.06911	9.07065	-0.21249
167.399994	0.152628	-1.980027	1.649912	-0.386206	0.076694	7.67694	8.77454	-0.259799
167.5	0.187394	-1.955382	1.640031	-0.382611	0.076658	8.72243	8.66834	-0.621334
167.600006	0.189006	-1.8953	1.631883	-0.37673	0.076176	8.34681	9.23059	-1.187596
167.699997	0.079241	-1.875686	1.623702	-0.370523	0.075779	8.0135	8.55166	-1.608824
167.800003	-0.013269	-1.912293	1.614177	-0.363967	0.075349	7.72257	8.141	-1.719492
167.899994	-0.053009	-1.979953	1.603836	-0.35701	0.075324	7.16593	7.74137	-1.54963
168.0	-0.045869	-2.029378	1.594405	-0.34969	0.075514	6.86984	7.38359	-1.474071
168.100006	-0.006733	-2.033444	1.589264	-0.339318	0.076322	6.88683	7.31519	-1.696947
168.199997	4.6e-05	-2.014258	1.590477	-0.327102	0.077013	6.83349	7.26873	-2.310052
168.300003	-0.03864	-2.028412	1.59883	-0.313059	0.078006	7.40291	7.36572	-3.153437
168.399994	-0.159826	-2.046618	1.612825	-0.299817	0.078308	7.17259	8.02292	-3.856461
168.5	-0.272506	-2.051373	1.629616	-0.290687	0.078712	7.1676	7.71771	-4.072561
168.600006	-0.318425	-2.008951	1.645365	-0.288142	0.078757	7.58437	7.97614	-3.480221
168.699997	-0.294158	-1.89721	1.656653	-0.294479	0.078286	7.18888	7.78515	-1.60496
168.800003	-0.227367	-1.765541	1.660698	-0.311414	0.077562	7.05164	7.34634	1.268635
168.899994	-0.064742	-1.608487	1.656536	-0.335695	0.076582	6.66062	7.13298	4.266363
169.0	0.144891	-1.533113	1.646309	-0.362914	0.07611	6.38466	6.81621	6.386586
169.100006	0.359948	-1.508043	1.635078	-0.387919	0.075781	6.0989	6.71526	6.769534
169.199997	0.440375	-1.472854	1.627219	-0.40472	0.075921	6.73409	6.9314	5.173762
169.300003	0.341943	-1.444039	1.622401	-0.413587	0.076198	7.55477	8.09604	2.2002
169.399994	0.142927	-1.346659	1.616542	-0.414411	0.076358	6.99533	7.6979	-0.929297
169.5	-0.161495	-1.247426	1.605341	-0.409728	0.076062	7.55582	7.75421	-2.997781
169.600006	-0.40729	-1.075788	1.587223	-0.401239	0.076019	8.03977	8.49781	-3.331751
169.699997	-0.41635	-0.951537	1.564217	-0.391118	0.075543	7.93984	8.47576	-2.269221
169.800003	-0.306271	-0.976082	1.542682	-0.377803	0.075476	7.73308	7.78943	-1.496343
169.899994	-0.295835	-1.312029	1.533978	-0.361292	0.074067	7.43567	7.45553	-2.050409
170.0	0.051697	-1.160583	1.542994	-0.337765	0.075206	6.80284	7.07742	-3.799686
170.100006	0.173026	-1.138426	1.572486	-0.313982	0.07507	6.37424	6.722	-6.020952
170.199997	0.243048	-1.064077	1.613661	-0.293421	0.074967	5.97454	6.65724	-7.772432
170.300003	0.280723	-0.941313	1.656707	-0.278994	0.074596	5.82023	6.47963	-8.268751
170.399994	0.239232	-0.867303	1.694318	-0.273671	0.07464	5.67696	6.46807	-6.610187
170.5	0.249449	-0.788111	1.721175	-0.283713	0.07451	6.01667	6.43542	-2.065264
170.600006	0.285578	-0.638014	1.736933	-0.308759	0.074766	6.29928	6.65424	4.280838
170.699997	0.506916	-0.391814	1.74132	-0.343969	0.074867	6.12719	6.60039	10.489313
170.800003	0.58907	-0.171433	1.732665	-0.383783	0.0749	6.59695	6.59911	14.146008
170.899994	0.57469	0.058001	1.721766	-0.416279	0.075647	6.53013	6.84415	13.626759
171.0	0.559878	0.267603	1.720316	-0.432061	0.076397	6.32301	6.88023	9.230256
171.100006	0.33313	0.37532	1.732677	-0.430393	0.076548	6.328	6.86695	1.975003
171.199997	0.050207	0.482684	1.753998	-0.415408	0.076097	6.3428	6.88055	-6.205212
171.300003	-0.000735	0.545532	1.779421	-0.390651	0.075003	6.3266	6.84115	-12.591455
171.399994	-0.023315	0.407261	1.803475	-0.360671	0.075707	6.39044	6.79897	-15.562345
171.5	0.007977	0.409732	1.828243	-0.332304	0.076131	6.58434	6.8571	-15.109891
171.600006	0.155935	0.231464	1.853033	-0.311645	0.076877	6.727	6.93718	-11.656086
171.699997	0.387845	0.154702	1.877789	-0.302415	0.077997	7.00015	7.30769	-6.617017
171.800003	0.364015	0.061098	1.901739	-0.306101	0.078172	7.20884	7.62307	-1.472241
171.899994	0.197897	-0.015604	1.920944	-0.320141	0.078263	7.24878	7.70154	3.014786
172.0	0.041658	-0.132825	1.936589	-0.341508	0.078077	7.33049	7.85988	6.350496
172.100006	-0.105812	-0.112336	1.94943	-0.364936	0.077966	7.22837	7.7737	8.047587
172.199997	-0.154549	-0.074883	1.960027	-0.385507	0.077812	6.9963	7.40158	7.840844
172.300003	-0.200044	-0.00416	1.966207	-0.400355	0.07741	6.66648	6.99306	5.983358
172.399994	-0.133111	0.033653	1.968195	-0.407373	0.076888	5.94538	6.31135	2.849958
172.5	0.019499	-0.048859	1.968033	-0.405612	0.076498	5.23146	5.4288	-0.849855
172.600006	0.128175	-0.242357	1.968202	-0.397382	0.076033	4.68113	4.87212	-4.311193
172.699997	0.159314	-0.590432	1.971776	-0.382741	0.076094	4.6806	4.922	-6.878265
172.800003	0.188734	-0.956477	1.979961	-0.36318	0.07628	4.49363	5.29048	-8.223736
172.899994	0.157183	-1.083664	1.995361	-0.341646	0.076699	6.23316	6.06416	-8.491921
173.0	0.030567	-1.173422	2.01465	-0.321085	0.078042	6.42705	7.75336	-8.275618
173.100006	-0.022523	-1.253114	2.036055	-0.306615	0.079256	5.30747	6.46036	-7.058061
173.199997	-0.128816	-1.325	2.054985	-0.303537	0.08052	5.97323	6.57395	-5.047863
173.300003	-0.21639	-1.321713	2.06814	-0.311721	0.081569	6.99025	7.16745	-2.18377
173.399994	-0.16514	-1.239219	2.074162	-0.328258	0.082258	6.86782	6.65028	1.148121
173.5	-0.10159	-1.119552	2.073747	-0.347562	0.082682	7.44031	7.87647	3.994298
173.600006	-0.050452	-0.974312	2.071345	-0.364141	0.082781	8.13636	8.38037	5.449726
173.699997	-0.021818	-0.849306	2.071656	-0.375974	0.082704	8.31178	8.52157	5.055017
173.800003	0.019022	-0.661803	2.076201	-0.381106	0.082514	8.86316	9.6481	2.964549
173.899994	0.007351	-0.544721	2.083625	-0.380718	0.082248	9.07413	10.28121	-0.231968
174.0	-0.016556	-0.465034	2.089355	-0.375857	0.082245	10.13862	11.15081	-3.296774
174.100006	-0.103944	-0.552432	2.090197	-0.368824	0.081916	9.98125	10.43751	-5.026989
174.199997	-0.075266	-0.793977	2.084268	-0.364046	0.081784	7.06469	7.72531	-4.727092
174.300003	0.054034	-0.978978	2.072111	-0.362567	0.081566	4.47734	5.0934	-3.049363
174.399994	0.160141	-1.180675	2.056948	-0.361762	0.081424	3.09766	4.00573	-1.16537
174.5	0.213573	-1.365645	2.042937	-0.360774	0.081251	3.25075	3.6289	0.024709
174.600006	0.214976	-1.513495	2.035775	-0.356473	0.081654	2.89956	4.42164	-0.052846
174.699997	0.210006	-1.61833	2.037605	-0.348569	0.082483	6.00388	5.03131	-1.345706
174.800003	0.13218	-1.650137	2.046821	-0.338753	0.083666	10.12295	9.92837	-3.469335
174.899994	-0.029276	-1.651714	2.059464	-0.327451	0.08515	10.52186	11.99043	-5.486222
175.0	-0.165796	-1.647359	2.071115	-0.317239	0.086348	7.65215	7.34131	-6.523476
175.100006	-0.327631	-1.582313	2.079403	-0.311266	0.087239	12.20682	13.07018	-6.178283
175.199997	-0.396377	-1.472402	2.083124	-0.311915	0.087496	18.26474	17.41805	-4.283636
175.300003	-0.447602	-1.342363	2.080448	-0.32307	0.08713	18.10982	19.69123	-1.120836
175.399994	-0.455775	-1.191255	2.070596	-0.343099	0.086078	18.20431	19.25284	2.714139
175.5	-0.359422	-1.039855	2.053924	-0.367743	0.084538	9.47112	10.25863	6.017532
175.600006	-0.154224	-0.942979	2.033038	-0.392366	0.082955	5.86665	6.67415	7.506901
175.699997	0.16239	-0.935203	2.01477	-0.408682	0.082074	4.66204	5.67213	6.515441
175.800003	0.403878	-0.928064	2.004333	-0.413133	0.081561	4.29886	5.17304	3.163333
175.899994	0.494483	-0.916703	2.003038	-0.404604	0.081561	4.25708	4.84974	-1.534744
176.0	0.336475	-0.932005	2.007813	-0.386253	0.08113	5.09992	5.20687	-5.966643
176.100006	0.156466	-0.906099	2.01459	-0.362991	0.081549	5.8205	5.97819	-8.292037
176.199997	-0.047203	-0.853314	2.02062	-0.341228	0.081925	10.07635	8.61096	-8.295656
176.300003	-0.16161	-0.868892	2.023836	-0.326296	0.083043	10.93618	12.33161	-6.317276
176.399994	-0.152259	-0.868917	2.02333	-0.321915	0.083751	14.47085	12.82395	-2.954634
176.5	-0.159517	-0.832473	2.019204	-0.326408	0.084364	15.4891	16.84949	0.543977
176.600006	-0.226077	-0.772718	2.011237	-0.336155	0.084995	17.16242	20.35207	3.177597
176.699997	-0.132508	-0.668623	2.005861	-0.345401	0.085449	25.96769	25.71203	4.330315
176.800003	-0.081326	-0.559852	2.008049	-0.349675	0.086181	26.66865	26.17354	3.605578
176.899994	-0.054443	-0.4886	2.017729	-0.349301	0.086429	21.22753	18.54318	1.242567
177.0	-0.030412	-0.49835	2.030567	-0.345082	0.086338	12.02799	11.26953	-2.045327
177.100006	-0.056762	-0.600611	2.041517	-0.337485	0.085995	8.08986	8.59726	-5.093956
177.199997	-0.080105	-0.866331	2.048103	-0.330742	0.085922	5.89818	7.44322	-6.497311
177.300003	-0.073291	-1.05275	2.05026	-0.327284	0.086004	5.87331	7.13544	-5.846874
177.399994	-0.023622	-1.204396	2.048454	-0.329163	0.086328	5.90413	7.27836	-3.693019
177.5	-0.065208	-1.339637	2.04329	-0.337755	0.086574	7.18178	8.58367	-0.897906
177.600006	-0.145907	-1.459815	2.035438	-0.350581	0.086634	10.74342	11.07116	1.790897
177.699997	-0.281159	-1.548326	2.025578	-0.365907	0.086421	11.66586	12.84226	3.768089
177.800003	-0.32574	-1.611983	2.014611	-0.381428	0.086116	12.89544	13.14854	4.713691
177.899994	-0.305843	-1.640341	2.002923	-0.393877	0.085583	11.03216	11.37188	4.289512
178.0	-0.21114	-1.697082	1.990855	-0.402177	0.084898	11.20416	10.64273	2.657326
178.100006	-0.079239	-1.733153	1.978606	-0.403176	0.08418	10.81585	10.85748	0.13942
178.199997	0.023158	-1.809332	1.967913	-0.395736	0.083395	10.93635	11.25412	-2.756239
178.300003	0.146646	-1.935333	1.960349	-0.381584	0.0827	11.53975	11.73875	-4.95867
178.399994	0.168041	-2.045206	1.95654	-0.362301	0.082114	12.98529	12.5727	-5.959916
178.5	0.152545	-2.078694	1.956105	-0.341979	0.081791	14.42356	13.81024	-5.974676
178.600006	0.05446	-2.078623	1.957915	-0.325005	0.081664	16.94593	16.1485	-5.345439
178.699997	-0.084972	-2.060142	1.959688	-0.313718	0.081506	18.70831	18.87783	-3.971081
178.800003	-0.180878	-2.044539	1.959866	-0.309757	0.081408	17.18352	18.54051	-2.02416
178.899994	-0.201847	-1.988043	1.958001	-0.313378	0.081174	11.40375	12.49498	0.043276
179.0	-0.175058	-1.89188	1.955	-0.320622	0.080832	6.52654	7.40693	1.633565
179.100006	-0.124185	-1.764242	1.95262	-0.330157	0.080768	4.596	5.4698	2.344142
179.199997	-0.098732	-1.597655	1.951688	-0.338877	0.080398	4.36454	4.34531	1.9503
179.300003	0.042112	-1.513724	1.952672	-0.344905	0.080097	4.68595	4.67621	0.789795
179.399994	0.036476	-1.451354	1.95375	-0.349431	0.079668	5.20641	4.80874	-0.807325
179.5	0.042434	-1.458681	1.953127	-0.351772	0.078705	10.71663	8.49695	-2.18019
179.600006	-0.055794	-1.484698	1.949229	-0.352785	0.077385	10.87584	12.69153	-2.758799
179.699997	-0.115838	-1.534836	1.941237	-0.354961	0.075923	11.52513	12.6395	-2.380512
179.800003	-0.178009	-1.554995	1.929794	-0.358302	0.074347	14.88789	17.80526	-1.235103
179.899994	-0.209297	-1.577284	1.915279	-0.364027	0.072606	16.54325	17.33262	0.296044
180.0	-0.176079	-1.628576	1.898389	-0.371351	0.070969	17.13939	17.72776	1.503182
180.100006	-0.097023	-1.677945	1.880793	-0.37766	0.069783	11.52855	11.32295	2.072145
180.199997	0.040339	-1.734843	1.864307	-0.381915	0.0687	7.74639	8.58549	1.71265
180.300003	0.152894	-1.716385	1.850221	-0.381912	0.06764	7.89334	8.04733	0.364608
180.399994	0.148294	-1.588381	1.839301	-0.377345	0.066458	8.20932	8.30211	-1.471391
180.5	0.076978	-1.499373	1.830577	-0.369026	0.065434	8.2292	8.53057	-3.051507
180.600006	-0.023183	-1.477938	1.823708	-0.357113	0.064873	11.70895	10.34673	-3.985459
180.699997	-0.077238	-1.524471	1.819423	-0.343298	0.064789	11.68452	12.92212	-4.298543
180.800003	-0.107841	-1.613756	1.81819	-0.330829	0.065025	13.37658	12.42657	-4.207882
180.899994	-0.128445	-1.708991	1.819662	-0.320439	0.065371	14.10548	13.23729	-3.642021
181.0	-0.1404	-1.77435	1.821951	-0.314974	0.065358	12.57123	12.17745	-2.563014
181.100006	-0.140309	-1.804422	1.82267	-0.315328	0.065208	10.95019	10.95265	-1.03929
181.199997	-0.145216	-1.799683	1.820288	-0.320865	0.064637	8.04975	8.37438	0.681148
181.300003	-0.100714	-1.81068	1.814474	-0.331455	0.064019	6.63215	6.9799	2.195292
181.399994	-0.092325	-1.836936	1.805923	-0.344973	0.06322	5.38244	5.87692	3.084835
181.5	-0.037656	-1.858517	1.795711	-0.357404	0.062558	5.61688	5.72491	3.120646
181.600006	0.053417	-1.90036	1.784492	-0.367704	0.061902	5.39444	5.77758	2.233581
181.699997	0.108369	-1.950615	1.773243	-0.372914	0.061196	8.43806	7.51281	0.666447
181.800003	0.113136	-2.06509	1.762791	-0.3736	0.060643	10.33733	11.14075	-1.083588
181.899994	0.110418	-2.155896	1.753341	-0.369952	0.060529	9.42584	9.47296	-2.386185
182.0	0.086764	-2.181903	1.744667	-0.363547	0.060436	12.08465	11.01303	-2.905818
182.100006	0.028109	-2.151586	1.736509	-0.358017	0.060259	11.95513	12.858	-2.835013
182.199997	-0.050673	-2.127505	1.727431	-0.354947	0.060265	12.7343	12.51896	-2.200714
182.300003	-0.11319	-2.15228	1.717006	-0.354597	0.060145	13.09861	13.03142	-1.215818
182.399994	-0.184787	-2.184343	1.705908	-0.356807	0.059899	11.36399	10.87857	-0.24942
182.5	-0.198913	-2.257745	1.695934	-0.358466	0.059681	8.8791	9.09003	0.348371
182.600006	-0.203112	-2.321642	1.688324	-0.35741	0.059513	7.864	8.24752	0.29499
182.699997	-0.139707	-2.370302	1.683166	-0.353923	0.059177	7.26699	7.4489	-0.318713
182.800003	-0.041512	-2.413808	1.679095	-0.34757	0.058959	7.08703	7.37632	-1.099761
182.899994	0.017873	-2.428484	1.674356	-0.340484	0.058564	7.32768	7.5961	-1.616876
183.0	0.038532	-2.425944	1.668712	-0.334227	0.058153	8.33613	8.39686	-1.606509
183.100006	0.0445	-2.384601	1.662597	-0.330115	0.057766	8.28428	9.19355	-1.291591
183.199997	0.048839	-2.321936	1.656434	-0.329785	0.057504	8.45751	9.35681	-0.836502
183.300003	0.026912	-2.285916	1.65012	-0.333271	0.05706	8.77593	9.56792	-0.415903
183.399994	0.021939	-2.297568	1.643914	-0.33928	0.057004	7.67545	8.43861	-0.160845
183.5	0.040551	-2.329173	1.638308	-0.347463	0.056999	7.52605	7.87294	-0.171759
183.600006	0.033539	-2.303282	1.633402	-0.35537	0.057276	6.81755	7.23554	-0.399775
183.699997	-0.027026	-2.260111	1.628435	-0.362153	0.057517	6.81063	7.0331	-0.625726
183.800003	-0.095666	-2.256992	1.621789	-0.367662	0.057524	6.40332	6.95945	-0.681478
183.899994	-0.154711	-2.33235	1.612089	-0.371634	0.057223	7.80506	8.12376	-0.339126
184.0	-0.168493	-2.391563	1.598887	-0.374387	0.056693	7.78299	8.59673	0.209893
184.100006	-0.128847	-2.429519	1.583576	-0.375736	0.055976	6.90513	8.07131	0.761859
184.199997	-0.003124	-2.391898	1.5675	-0.374085	0.055363	8.06236	8.57082	0.987692
184.300003	0.093503	-2.310492	1.552679	-0.370021	0.054939	8.63861	9.1169	0.71673
184.399994	0.153987	-2.215461	1.540346	-0.362494	0.054473	8.244	8.9075	-0.143733
184.5	0.209406	-2.196185	1.53194	-0.351796	0.0544	8.25109	8.93641	-1.291828
184.600006	0.226349	-2.234231	1.528521	-0.339181	0.054825	7.94019	8.74992	-2.528607
184.699997	0.180911	-2.275452	1.53025	-0.325451	0.055621	7.22662	8.03523	-3.483112
184.800003	0.0296	-2.263661	1.535335	-0.314351	0.056542	6.8539	7.43734	-3.975329
184.899994	-0.101479	-2.220376	1.540714	-0.307849	0.057374	6.37004	6.89372	-3.676819
185.0	-0.193676	-2.197265	1.543056	-0.307677	0.057915	5.94056	6.26135	-2.400926
185.100006	-0.261756	-2.185632	1.540304	-0.315235	0.058151	5.64035	6.06212	-0.333352
185.199997	-0.198431	-2.191006	1.533277	-0.328542	0.058227	6.14549	6.1938	1.811914
185.300003	-0.128207	-2.194762	1.52479	-0.344098	0.058749	7.27269	7.69159	3.320822
185.399994	-0.017772	-2.11444	1.517796	-0.35936	0.059438	6.40174	7.66076	3.669386
185.5	0.085366	-1.956635	1.513195	-0.370791	0.060075	6.66062	7.12538	2.724772
185.600006	0.152651	-1.844255	1.509681	-0.378204	0.060461	7.305	7.79896	0.94469
185.699997	0.068324	-1.844881	1.504278	-0.381901	0.060684	6.85994	7.85131	-0.84408
185.800003	0.012993	-1.95936	1.496226	-0.380919	0.060922	6.41523	7.07078	-1.97808
185.899994	-0.0574	-2.057795	1.486131	-0.376196	0.061314	6.40735	7.05837	-2.269008
186.0	-0.084586	-2.109568	1.476634	-0.368574	0.061625	6.30917	7.05451	-2.085251
186.100006	-0.04214	-2.109702	1.470028	-0.35933	0.062128	6.41829	6.90742	-1.778543
186.199997	-0.00945	-2.072838	1.466983	-0.351802	0.062911	6.59485	7.15718	-1.529243
186.300003	0.017026	-2.002894	1.466251	-0.346725	0.063893	7.15875	7.58892	-1.280061
186.399994	0.014708	-1.957398	1.465397	-0.34439	0.064696	6.81134	7.56162	-0.915146
186.5	-0.01644	-1.905268	1.461712	-0.346129	0.065491	6.51051	7.14893	-0.361118
186.600006	-0.102744	-1.900888	1.454282	-0.350361	0.066063	6.75896	7.47984	0.346472
186.699997	-0.039941	-1.924427	1.443991	-0.355404	0.066803	6.46567	7.16713	0.951717
186.800003	0.009843	-1.89109	1.433282	-0.358512	0.06756	6.26162	6.73464	0.964554
186.899994	0.037686	-1.932704	1.426577	-0.35686	0.068536	6.07228	6.49205	0.362032
187.0	0.057214	-1.918514	1.42593	-0.35002	0.06963	5.93268	6.44195	-0.76385
187.100006	0.047695	-1.898159	1.431901	-0.339584	0.070847	5.94617	6.63251	-2.09838
187.199997	-0.012201	-1.894315	1.442912	-0.327621	0.072012	6.04802	6.80893	-3.300026
187.300003	-0.10143	-1.920125	1.455158	-0.318548	0.073118	6.01141	6.78281	-3.924098
187.399994	-0.116199	-1.959563	1.465031	-0.314539	0.074072	6.05012	6.78527	-3.441132
187.5	-0.070848	-1.983636	1.470004	-0.318481	0.074777	6.25759	6.91748	-1.705956
187.600006	-0.037018	-1.942837	1.468558	-0.330406	0.075048	6.16923	6.74416	0.966525
187.699997	-0.049398	-1.82692	1.461178	-0.347917	0.075155	6.05862	6.63583	3.467548
187.800003	0.060796	-1.737436	1.45152	-0.365453	0.075659	6.15425	6.72618	4.844386
187.899994	0.120273	-1.689284	1.445398	-0.379259	0.076633	6.35025	6.898	4.475323
188.0	0.121692	-1.675639	1.445595	-0.386326	0.077909	6.3668	7.20182	2.442946
188.100006	0.101585	-1.659995	1.449207	-0.387633	0.079069	6.26915	6.98257	-0.270653
188.199997	-0.041184	-1.669677	1.45122	-0.385339	0.07991	6.42293	7.11425	-2.589747
188.300003	-0.197152	-1.624954	1.447755	-0.380561	0.080793	6.5952	7.32557	-3.481386
188.399994	-0.229167	-1.587668	1.437913	-0.37653	0.081538	6.41689	7.48936	-2.734434
188.5	-0.185541	-1.597595	1.424587	-0.37334	0.082224	6.32879	7.1834	-1.179555
188.600006	-0.089547	-1.65567	1.413313	-0.370258	0.082832	6.2258	6.83484	-0.056416
188.699997	-0.043952	-1.719512	1.409472	-0.365531	0.083381	5.95501	6.4169	0.116514
188.800003	-0.007166	-1.742717	1.415616	-0.357248	0.083914	5.53561	6.02444	-0.820523
188.899994	0.022353	-1.691714	1.42897	-0.346208	0.084696	5.44838	5.81141	-2.370239
189.0	0.030693	-1.604798	1.444423	-0.334029	0.085605	5.20939	6.06287	-3.61076
189.100006	0.063666	-1.517655	1.4574	-0.322648	0.086779	5.49603	5.75263	-3.868155
189.199997	0.115119	-1.473682	1.465245	-0.315502	0.087988	6.25952	6.70969	-2.950658
189.300003	0.141912	-1.456126	1.468136	-0.314225	0.089248	5.44506	6.79769	-0.911518
189.399994	0.113993	-1.44254	1.467592	-0.319322	0.090322	5.65647	6.30706	1.493961
189.5	-0.046385	-1.384754	1.465289	-0.330237	0.090974	6.41348	6.87124	3.325759
189.600006	-0.169768	-1.27368	1.463898	-0.342094	0.091216	6.55535	7.04017	4.038842
189.699997	-0.300724	-1.222932	1.465683	-0.353312	0.091792	6.0094	6.69396	3.164484
189.800003	-0.2534	-1.224842	1.470381	-0.361878	0.092168	5.93978	6.45897	1.112426
189.899994	-0.172065	-1.323693	1.47669	-0.366881	0.09266	5.79922	6.59804	-1.349493
190.0	0.016667	-1.473209	1.482117	-0.368215	0.093518	5.64683	6.36305	-3.152865
190.100006	0.170036	-1.564588	1.485552	-0.365929	0.09441	5.59341	6.08739	-3.791403
190.199997	0.232153	-1.552256	1.487337	-0.361423	0.095175	5.6689	6.07893	-3.358853
190.300003	0.152515	-1.503902	1.487396	-0.358455	0.09565	5.84029	6.1589	-2.200313
190.399994	-0.049664	-1.478339	1.486258	-0.356795	0.096024	6.17185	6.6673	-0.593811
190.5	-0.214243	-1.474183	1.483311	-0.357244	0.096184	6.20487	6.93964	0.977958
190.600006	-0.30087	-1.506559	1.479157	-0.360242	0.096266	6.18403	6.75101	2.120201
190.699997	-0.313811	-1.529305	1.474665	-0.364059	0.096722	6.3012	6.75005	2.473531
190.800003	-0.236047	-1.511568	1.47019	-0.368178	0.096887	6.45376	6.88248	1.971073
190.899994	-0.136422	-1.465284	1.46593	-0.37163	0.097056	6.37249	6.989	0.82567
191.0	-0.057365	-1.479556	1.461993	-0.37235	0.096928	6.14759	6.56121	-0.56471
191.100006	-0.008382	-1.513201	1.458393	-0.369909	0.096635	5.82461	6.42557	-1.704388
191.199997	0.106454	-1.548832	1.456034	-0.363153	0.096492	5.51582	5.97252	-2.447391
191.300003	0.15733	-1.558417	1.456765	-0.352647	0.09661	5.00394	5.54912	-2.91024
191.399994	0.175744	-1.554597	1.461711	-0.34078	0.096886	5.10657	5.34765	-3.159141
191.5	0.121406	-1.484911	1.470366	-0.328946	0.097109	5.0606	5.5974	-3.304357
191.600006	0.063515	-1.435103	1.480976	-0.318975	0.09761	5.891	6.0102	-3.0882
191.699997	-0.015719	-1.38184	1.491193	-0.313781	0.097885	6.64582	7.39858	-2.428269
191.800003	-0.064405	-1.335961	1.499047	-0.313573	0.098143	5.24713	6.39656	-1.223283
191.899994	-0.113553	-1.298704	1.503628	-0.319445	0.09825	5.43393	5.8401	0.276413
192.0	-0.132801	-1.25586	1.50545	-0.329651	0.097997	6.59598	7.04905	1.74826
192.100006	-0.156208	-1.127471	1.505848	-0.341923	0.097322	6.26573	6.68946	2.64295
192.199997	-0.141917	-0.944827	1.50618	-0.354855	0.096583	5.83617	6.35642	2.798489
192.300003	-0.121979	-0.750817	1.506451	-0.365656	0.095692	6.02534	6.54065	2.153921
192.399994	-0.002788	-0.614876	1.50565	-0.373453	0.094775	6.36251	6.73892	0.961397
192.5	0.116198	-0.664454	1.502826	-0.378561	0.09411	6.6558	7.03856	-0.251186
192.600006	0.243889	-0.764473	1.497761	-0.379884	0.093656	6.14383	6.76611	-1.127785
192.699997	0.293214	-0.828588	1.491933	-0.377937	0.09324	6.84987	7.2152	-1.563164
192.800003	0.270944	-0.815188	1.487688	-0.372976	0.092664	6.77639	7.03931	-1.782911
192.899994	0.124113	-0.708104	1.487176	-0.365019	0.092191	6.02271	6.51849	-2.112819
193.0	-0.074697	-0.572635	1.490677	-0.356538	0.091917	5.76541	6.41155	-2.453604
193.100006	-0.267635	-0.417305	1.496822	-0.348999	0.091462	5.21289	5.8993	-2.635652
193.199997	-0.439097	-0.285808	1.502837	-0.344284	0.090577	5.01304	5.50694	-2.354828
193.300003	-0.512622	-0.196036	1.505814	-0.344031	0.089549	5.01803	5.28042	-1.441529
193.399994	-0.440818	-0.123089	1.504002	-0.348277	0.088395	6.41295	6.14937	0.096623
193.5	-0.251402	-0.008094	1.497175	-0.355959	0.087498	6.29376	7.00109	1.724271
193.600006	0.053869	0.127243	1.487674	-0.364063	0.08656	5.78941	6.35727	2.763397
193.699997	0.38245	0.225946	1.4799	-0.368488	0.085824	6.51909	6.7463	2.645441
193.800003	0.560705	0.203932	1.477824	-0.367849	0.085167	6.71018	7.3472	1.212074
193.899994	0.571876	0.091087	1.482555	-0.361604	0.084293	6.07114	6.67008	-0.894599
194.0	0.363175	0.014295	1.492912	-0.351769	0.08352	6.19156	6.49109	-2.971405
194.100006	0.119264	0.037461	1.505917	-0.340417	0.082968	5.98558	6.4047	-4.467469
194.199997	-0.142849	0.072535	1.518494	-0.329981	0.082189	5.68721	5.80391	-4.847703
194.300003	-0.35294	0.090902	1.528827	-0.323247	0.081418	5.45224	5.75809	-4.015142
194.399994	-0.427746	0.109558	1.53555	-0.322819	0.080656	5.59919	5.69504	-2.056653
194.5	-0.303616	0.106443	1.538777	-0.327601	0.080432	6.45227	6.48991	0.53832
194.600006	-0.129481	0.134169	1.538018	-0.337525	0.08026	5.80272	6.58369	2.886808
194.699997	0.148765	0.197151	1.534923	-0.349619	0.080122	6.05625	6.30278	4.431526
194.800003	0.263004	0.254941	1.532631	-0.359914	0.079997	6.52277	6.6385	4.342063
194.899994	0.246875	0.331006	1.5335	-0.366555	0.079509	6.9462	7.08267	2.687977
195.0	0.114114	0.345192	1.538459	-0.368224	0.078734	6.65457	7.16478	-0.034613
195.100006	-0.090755	0.247413	1.546323	-0.36504	0.077901	6.56376	6.84758	-2.888613
195.199997	-0.21098	0.140042	1.555838	-0.358436	0.077909	6.57681	6.87969	-4.914912
195.300003	-0.160859	0.028436	1.56635	-0.349758	0.078327	6.29691	6.61945	-5.60746
195.399994	-0.136364	-0.044937	1.576867	-0.342747	0.078874	6.16993	6.48156	-4.929317
195.5	-0.084599	-0.122189	1.585582	-0.341899	0.07931	6.02332	6.44688	-3.064732
195.600006	-0.091801	-0.224906	1.590356	-0.347774	0.079267	5.77513	6.4639	-0.135751
195.699997	-0.225492	-0.341819	1.588918	-0.361225	0.078903	5.52099	5.93248	3.070317
195.800003	-0.30982	-0.44246	1.58096	-0.378055	0.078143	5.45259	5.95293	5.79085
195.899994	-0.372652	-0.492128	1.568482	-0.394038	0.077334	5.96062	5.97488	6.952845
196.0	-0.309833	-0.509502	1.555539	-0.40523	0.076479	6.008	6.35256	5.999784
196.100006	-0.129316	-0.562123	1.546751	-0.406571	0.076046	5.65708	6.50351	2.937948
196.199997	0.164132	-0.755176	1.545575	-0.396989	0.075829	6.00879	6.20386	-1.471888
196.300003	0.355948	-1.033933	1.552702	-0.378329	0.076377	6.44518	6.83869	-5.77093
196.399994	0.421874	-1.265909	1.569129	-0.351568	0.077145	6.29174	6.90999	-9.043108
196.5	0.291549	-1.380991	1.593765	-0.321436	0.07813	6.12964	6.81225	-10.684371
196.600006	0.042	-1.380528	1.623778	-0.294485	0.078664	6.11861	6.69192	-10.26862
196.699997	-0.321324	-1.322583	1.655859	-0.27623	0.078691	6.04259	6.73014	-8.141802
196.800003	-0.437644	-1.230461	1.684245	-0.271552	0.079364	5.89721	6.50993	-4.313484
196.899994	-0.407287	-1.122242	1.708297	-0.280251	0.079953	5.97752	6.32216	0.458708
197.0	-0.257668	-0.921228	1.725063	-0.300674	0.080319	5.80044	6.16136	5.065549
197.100006	0.01415	-0.711104	1.735048	-0.327999	0.0815	5.77005	5.9449	8.325167
197.199997	0.453093	-0.543706	1.743022	-0.35547	0.082655	5.56749	6.05838	9.586097
197.300003	0.579519	-0.396817	1.752722	-0.379434	0.083929	6.44509	6.05206	8.487054
197.399994	0.397891	-0.234218	1.763255	-0.398414	0.084535	6.62637	7.39783	5.465316
197.5	0.085136	-0.103481	1.771122	-0.409526	0.084505	6.07815	7.47673	1.411509
197.600006	-0.371205	-0.017445	1.773534	-0.413804	0.083852	6.27511	6.94714	-2.540658
197.699997	-0.712547	-0.064485	1.769606	-0.411283	0.082988	6.235	6.87434	-5.046703
197.800003	-0.730687	-0.334409	1.760499	-0.403967	0.082565	7.12101	7.92775	-5.467259
197.899994	-0.475967	-0.634259	1.750023	-0.392758	0.082857	6.70108	7.34366	-4.52831
198.0	-0.053988	-0.832309	1.743313	-0.377331	0.083519	6.38554	6.79319	-3.545068
198.100006	0.290507	-0.997668	1.744419	-0.358766	0.08428	6.25452	6.7037	-3.06544
198.199997	0.433094	-1.108145	1.754832	-0.34005	0.084991	5.57143	5.97991	-3.118186
198.300003	0.41172	-1.167735	1.772916	-0.323598	0.08549	5.40433	5.80445	-3.637884
198.399994	0.192386	-1.197055	1.794454	-0.311933	0.086115	5.1198	6.20451	-4.04959
198.5	-0.072781	-1.234131	1.814996	-0.306675	0.086568	5.83705	5.92617	-3.889933
198.600006	-0.318943	-1.297308	1.831493	-0.308094	0.086969	7.2712	7.48155	-2.751693
198.699997	-0.394752	-1.349414	1.84232	-0.316232	0.087412	6.01693	7.70904	-0.734779
198.800003	-0.310019	-1.417901	1.84784	-0.328571	0.087869	6.07692	6.13514	1.632567
198.899994	-0.207291	-1.44177	1.850092	-0.342741	0.08845	6.96932	7.32782	3.454932
199.0	0.038042	-1.367521	1.851187	-0.355795	0.088776	7.508	8.01628	4.331532
199.100006	0.14853	-1.321802	1.852883	-0.366401	0.089101	6.38256	7.02743	3.827392
199.199997	0.140232	-1.245727	1.855566	-0.373565	0.089111	6.08331	6.78955	2.193879
199.300003	0.093159	-1.177916	1.856593	-0.377702	0.088707	5.48114	6.28908	0.061825
199.399994	-0.116456	-1.20079	1.854327	-0.378564	0.087901	4.79147	5.40043	-1.89558
199.5	-0.237063	-1.398281	1.848619	-0.376839	0.086988	4.81381	5.15956	-2.910961
199.600006	-0.270181	-1.541598	1.839411	-0.372364	0.086121	4.56544	5.04265	-2.888426
199.699997	-0.121288	-1.678051	1.82985	-0.36502	0.085734	7.00015	6.19209	-2.386312
199.800003	0.064858	-1.776985	1.8235	-0.355358	0.085767	9.13894	10.12106	-2.038866
199.899994	0.186148	-1.830696	1.824045	-0.343042	0.086163	7.8591	8.40125	-2.323833
[truncated: 1,403 more rows]
