# Supplementary material for: Accurate time-series forecasting of floating platform motion via a reinforced fusion CNN–BiLSTM–attention model
Source: PLoS One. 2026 Feb 2;21(2):e0342081. doi: 10.1371/journal.pone.0342081 (PMC12863529; doi:10.1371/journal.pone.0342081)
Supplement: S1 Data — (ZIP) [file pone.0342081.s001.zip › S1 Dateset/Data for measured proportional model/data for dual-stage EWMA control limit/05_1.csv]

Time	Pitch	Yaw	Sway	Heave	Surge	Cable1	Cable2	Roll
0.1	-0.021788	-2.15051	1.194615	-0.351263	0.067796	5.85308	6.45715	-0.369697
0.2	0.047068	-2.205884	1.194541	-0.350922	0.067888	5.78363	6.3349	-0.342529
0.3	0.076509	-2.256422	1.194618	-0.350652	0.067945	5.75184	6.36391	-0.348245
0.4	0.074616	-2.288579	1.194776	-0.350421	0.067832	5.73301	6.36937	-0.370249
0.5	0.019368	-2.285066	1.195048	-0.350081	0.067372	5.73152	6.49312	-0.42288
0.6	-0.087483	-2.28442	1.195413	-0.349759	0.066817	5.72171	6.43895	-0.47707
0.7	-0.171085	-2.341143	1.195658	-0.349814	0.0658	5.65804	6.29165	-0.511187
0.8	-0.178121	-2.407747	1.195768	-0.349649	0.064748	5.59402	6.18374	-0.511919
0.9	-0.142878	-2.44561	1.195835	-0.349735	0.064067	5.62231	6.04157	-0.510166
1.0	-0.016833	-2.47851	1.195826	-0.350026	0.063617	5.63554	6.06212	-0.493953
1.1	0.150832	-2.521466	1.195998	-0.350337	0.063241	5.65104	6.1119	-0.487375
1.2	0.236137	-2.518793	1.196342	-0.350745	0.062927	5.68064	6.28019	-0.483362
1.3	0.247279	-2.524438	1.196815	-0.351034	0.062655	5.67775	6.32494	-0.478548
1.4	0.180843	-2.532511	1.197161	-0.351074	0.062175	5.71164	6.379	-0.479945
1.5	0.01934	-2.566612	1.197139	-0.351345	0.061499	5.67381	6.2773	-0.427397
1.6	-0.106256	-2.625376	1.197016	-0.351252	0.060781	5.67372	6.33158	-0.396177
1.7	-0.1935	-2.651959	1.196782	-0.35111	0.06026	5.69798	6.36733	-0.367505
1.8	-0.180793	-2.668177	1.196653	-0.351009	0.059892	5.70989	6.29561	-0.349249
1.9	-0.109695	-2.672677	1.196529	-0.350921	0.059603	5.69255	6.24808	-0.356821
2.0	0.018023	-2.663983	1.196554	-0.35071	0.059419	5.71357	6.29293	-0.390625
2.1	0.127926	-2.634155	1.196501	-0.350653	0.058977	5.69115	6.28105	-0.430728
2.2	0.14834	-2.61166	1.196544	-0.350352	0.058404	5.6767	6.21361	-0.447687
2.3	0.125327	-2.6124	1.196391	-0.350473	0.057392	5.70936	6.30246	-0.423454
2.4	0.047876	-2.600847	1.195973	-0.3508	0.056361	5.63974	6.18149	-0.40615
2.5	-0.03886	-2.606863	1.19522	-0.35137	0.055203	5.62739	6.23416	-0.396003
2.6	-0.067165	-2.621596	1.194681	-0.351588	0.054554	5.62345	6.24979	-0.401982
2.7	-0.043412	-2.647153	1.194171	-0.351679	0.05405	5.63939	6.25022	-0.407467
2.8	0.020389	-2.653088	1.193757	-0.351111	0.05381	5.60523	6.17753	-0.481365
2.9	0.072935	-2.633106	1.193491	-0.350573	0.053261	5.59508	6.0102	-0.501572
3.0	0.076137	-2.586557	1.193443	-0.350147	0.052784	5.58141	6.00282	-0.52138
3.1	0.039374	-2.535732	1.193126	-0.350238	0.052044	5.59718	6.09949	-0.500919
3.2	-0.046491	-2.511442	1.192633	-0.350242	0.051231	5.56591	6.06031	-0.453969
3.3	-0.114045	-2.495504	1.192266	-0.350479	0.050228	5.44567	5.96107	-0.432031
3.4	-0.140731	-2.445253	1.192118	-0.350515	0.04941	5.49454	6.06576	-0.433488
3.5	-0.133511	-2.422099	1.192043	-0.350505	0.04836	5.45916	5.99308	-0.461509
3.6	-0.093523	-2.369665	1.192169	-0.350431	0.047666	5.51915	6.10516	-0.454368
3.7	-0.03457	-2.309354	1.192199	-0.350716	0.046809	5.56302	6.0633	-0.464731
3.8	0.04696	-2.27671	1.192189	-0.35099	0.046201	5.60366	6.04628	-0.48802
3.9	0.133018	-2.262399	1.192197	-0.351494	0.045655	5.59621	6.01234	-0.482036
4.0	0.166532	-2.242411	1.192437	-0.351663	0.045249	5.5688	6.14327	-0.502985
4.1	0.153472	-2.213299	1.192643	-0.35166	0.044909	5.58395	6.21949	-0.511428
4.2	0.106403	-2.18801	1.193272	-0.351412	0.044714	5.42001	5.99971	-0.522502
4.3	0.016715	-2.157218	1.193691	-0.351087	0.044467	5.39558	6.04714	-0.488456
4.4	-0.044729	-2.113131	1.194113	-0.351062	0.04401	5.4074	6.02177	-0.476305
4.5	-0.081162	-2.106738	1.194221	-0.351342	0.043685	5.50951	6.03397	-0.471198
4.6	-0.063002	-2.143452	1.194687	-0.351406	0.043437	5.61206	6.05249	-0.448034
4.7	0.00844	-2.16139	1.19532	-0.351516	0.043211	5.58816	5.98612	-0.445955
4.8	0.092002	-2.189317	1.196248	-0.351386	0.043006	5.56714	6.03333	-0.472304
4.9	0.128966	-2.204675	1.197299	-0.351076	0.042792	5.52501	6.10238	-0.496774
5.0	0.101764	-2.20385	1.198344	-0.350812	0.04225	5.39505	5.99961	-0.528818
5.1	0.052558	-2.205156	1.199098	-0.350764	0.041789	5.34163	5.94661	-0.529275
5.2	0.020877	-2.245494	1.199978	-0.350849	0.041467	5.38656	5.86622	-0.48915
5.3	-0.000818	-2.273352	1.200733	-0.351048	0.04131	5.42605	5.85583	-0.429759
5.4	0.01045	-2.306389	1.201325	-0.350997	0.04152	5.49865	5.89855	-0.413314
5.5	0.028669	-2.312655	1.201877	-0.351185	0.041715	5.56451	5.97745	-0.406932
5.6	0.00311	-2.312689	1.202379	-0.351217	0.041857	5.54332	6.00442	-0.402414
5.7	-0.042107	-2.307028	1.202882	-0.351454	0.041817	5.42456	5.91932	-0.39357
5.8	-0.066963	-2.319757	1.203398	-0.351581	0.041632	5.41414	6.05388	-0.388527
5.9	-0.119921	-2.341806	1.203941	-0.351938	0.04139	5.39873	6.10388	-0.420483
6.0	-0.11741	-2.370804	1.204315	-0.352078	0.041237	5.45057	6.12743	-0.434385
6.1	-0.081803	-2.379935	1.204845	-0.3522	0.041028	5.53535	6.11961	-0.460337
6.2	-0.063254	-2.376091	1.205189	-0.352017	0.040943	5.53736	6.06202	-0.498793
6.3	-0.019325	-2.38673	1.205429	-0.351711	0.04093	5.52064	6.03097	-0.494108
6.4	0.009038	-2.361199	1.205538	-0.351644	0.040839	5.46572	5.93548	-0.484825
6.5	0.045963	-2.336055	1.2055	-0.35167	0.040833	5.41835	6.02177	-0.445521
6.6	0.099697	-2.347339	1.205178	-0.351856	0.041121	5.37561	5.97787	-0.37365
6.7	0.145116	-2.398809	1.205077	-0.352001	0.041584	5.39803	5.93088	-0.347374
6.8	0.160191	-2.459675	1.204948	-0.352179	0.042339	5.4363	5.8568	-0.351834
6.9	0.135929	-2.534773	1.204827	-0.352197	0.043345	5.511	6.00432	-0.391403
7.0	0.101777	-2.58041	1.204882	-0.35248	0.044272	5.50198	6.07636	-0.445221
7.1	0.033087	-2.584749	1.204898	-0.352461	0.045273	5.41467	5.93709	-0.467807
7.2	-0.066293	-2.580322	1.20466	-0.352769	0.046169	5.38752	6.00806	-0.518499
7.3	-0.120908	-2.619456	1.204399	-0.352585	0.046829	5.32989	5.90219	-0.510189
7.4	-0.155773	-2.682684	1.204378	-0.352344	0.047258	5.34321	5.88238	-0.495428
7.5	-0.176235	-2.747409	1.204375	-0.351713	0.047452	5.47212	6.03975	-0.508694
7.6	-0.14137	-2.810054	1.20465	-0.351179	0.047603	5.48911	6.00614	-0.520376
7.7	-0.085732	-2.855816	1.204681	-0.350921	0.047757	5.44672	5.90893	-0.513484
7.8	0.068654	-2.945687	1.204767	-0.350997	0.048253	5.45504	6.01802	-0.478905
7.9	0.224867	-3.025322	1.204611	-0.351466	0.049063	5.44348	6.08525	-0.441519
8.0	0.327461	-3.140687	1.204334	-0.352244	0.050234	5.3771	5.99275	-0.38207
8.1	0.342724	-3.232803	1.204051	-0.352559	0.051574	5.37841	6.01759	-0.38418
8.2	0.190384	-3.278	1.204076	-0.352823	0.052733	5.40416	6.04243	-0.366597
8.3	-0.031322	-3.292174	1.204058	-0.352762	0.053451	5.44217	5.99308	-0.386534
8.4	-0.296703	-3.305403	1.203904	-0.352461	0.053939	5.43455	5.86932	-0.412316
8.5	-0.432713	-3.348722	1.203717	-0.35245	0.05441	5.46406	5.8569	-0.430492
8.6	-0.411533	-3.417184	1.203365	-0.35247	0.055195	5.41992	5.82971	-0.425925
8.7	-0.199007	-3.498282	1.202793	-0.352564	0.056479	5.36974	5.89994	-0.426385
8.8	0.061191	-3.552967	1.20208	-0.352511	0.057951	5.35599	5.94683	-0.422758
8.9	0.265206	-3.551788	1.201455	-0.352537	0.05935	5.35923	6.04821	-0.43961
9.0	0.300828	-3.53212	1.201034	-0.352465	0.060349	5.30292	5.93441	-0.449673
9.1	0.194797	-3.514032	1.200755	-0.352273	0.060939	5.37289	5.96074	-0.493598
9.2	0.009845	-3.521417	1.200652	-0.351961	0.061201	5.35704	5.8068	-0.491239
9.3	-0.151387	-3.518412	1.200464	-0.352175	0.061537	5.47089	5.92927	-0.528394
9.4	-0.206385	-3.536515	1.200198	-0.352266	0.062353	5.51827	5.97852	-0.527307
9.5	-0.169896	-3.555152	1.199819	-0.352367	0.063557	5.42693	5.87018	-0.483055
9.6	-0.034304	-3.540649	1.199135	-0.352741	0.064993	5.40022	6.01331	-0.447757
9.7	0.07881	-3.520377	1.198421	-0.352853	0.066443	5.29767	5.94843	-0.410816
9.8	0.148465	-3.488297	1.197856	-0.352981	0.067664	5.30231	5.998	-0.371296
9.9	0.144612	-3.420036	1.197447	-0.352778	0.068699	5.31124	5.93441	-0.390498
10.0	0.061046	-3.38705	1.197338	-0.352485	0.06945	5.339	5.8948	-0.421889
10.1	-0.054817	-3.354373	1.197177	-0.352085	0.070106	5.41204	5.88345	-0.486457
10.2	-0.15868	-3.332198	1.197188	-0.352004	0.070733	5.4687	5.91289	-0.505859
10.3	-0.222056	-3.283787	1.19739	-0.35188	0.071381	5.45478	6.01759	-0.560392
10.4	-0.192548	-3.213683	1.197694	-0.352091	0.071952	5.34846	5.90979	-0.591314
10.5	-0.078793	-3.163259	1.197823	-0.35201	0.072818	5.27945	5.8842	-0.617485
10.6	0.046419	-3.136352	1.197869	-0.351908	0.073821	5.2671	5.92531	-0.602242
10.7	0.198646	-3.120416	1.198044	-0.351786	0.075055	5.30003	5.88955	-0.567628
10.8	0.263827	-3.105854	1.198111	-0.3519	0.076224	5.32578	5.87981	-0.492495
10.9	0.230341	-3.040112	1.198465	-0.352078	0.077317	5.35179	5.9054	-0.451548
11.0	0.080783	-2.956098	1.199098	-0.352256	0.07834	5.36238	5.90229	-0.466034
11.1	-0.120129	-2.916058	1.200134	-0.352422	0.079131	5.35766	5.90861	-0.494008
11.2	-0.282057	-2.850721	1.200978	-0.352658	0.079782	5.31868	5.82436	-0.511512
11.3	-0.358013	-2.832208	1.201771	-0.35291	0.080423	5.31124	5.89277	-0.513194
11.4	-0.252752	-2.822666	1.202535	-0.353325	0.081204	5.31413	5.90679	-0.505851
11.5	-0.127229	-2.800159	1.203443	-0.353539	0.082022	5.3616	6.05485	-0.443713
11.6	0.037394	-2.756773	1.204443	-0.353701	0.082865	5.37666	6.11715	-0.457205
11.7	0.196988	-2.713754	1.205471	-0.353653	0.083733	5.34636	5.97552	-0.47183
11.8	0.273939	-2.662455	1.206379	-0.353513	0.08475	5.30791	5.93131	-0.498139
11.9	0.238268	-2.634388	1.207002	-0.35313	0.085536	5.28637	5.95379	-0.48147
12.0	0.137635	-2.623533	1.207618	-0.352755	0.086335	5.2911	5.91867	-0.427448
12.1	-0.053736	-2.61665	1.208253	-0.352627	0.087168	5.3404	5.95593	-0.405218
12.2	-0.22168	-2.584426	1.208972	-0.352433	0.087429	5.3968	6.02915	-0.388673
12.3	-0.333024	-2.551115	1.209896	-0.352206	0.087679	5.33865	5.96053	-0.445532
12.4	-0.344209	-2.478851	1.211018	-0.352036	0.08788	5.33436	6.02605	-0.515223
12.5	-0.228565	-2.445756	1.212184	-0.351724	0.088397	5.28882	5.98537	-0.576821
12.6	-0.003867	-2.422643	1.213064	-0.351632	0.088993	5.26211	5.95175	-0.588714
12.7	0.20674	-2.39726	1.213924	-0.351573	0.089713	5.30739	5.94083	-0.535119
12.8	0.335994	-2.372944	1.214608	-0.351698	0.090686	5.3228	5.9085	-0.476114
12.9	0.352962	-2.359743	1.215196	-0.351965	0.091359	5.4053	6.01331	-0.438079
13.0	0.217008	-2.324124	1.215701	-0.352181	0.091792	5.37132	6.05645	-0.432578
13.1	-0.032576	-2.247634	1.216532	-0.352352	0.091992	5.34443	6.10644	-0.403339
13.2	-0.249671	-2.171641	1.217402	-0.352668	0.092205	5.37106	6.16511	-0.437397
13.3	-0.348953	-2.110874	1.218245	-0.352943	0.092619	5.31343	6.05452	-0.46501
13.4	-0.326614	-2.099928	1.219056	-0.353338	0.093311	5.29942	5.93569	-0.491548
13.5	-0.169541	-2.103576	1.21977	-0.353514	0.094196	5.33051	5.95336	-0.526447
13.6	0.00443	-2.08676	1.220448	-0.353745	0.094781	5.34154	6.03194	-0.519815
13.7	0.119663	-2.046185	1.221181	-0.353368	0.095405	5.32779	5.9919	-0.551835
13.8	0.192207	-1.988795	1.222297	-0.352725	0.095553	5.41738	6.15012	-0.56634
13.9	0.160255	-1.940552	1.223464	-0.351847	0.095981	5.46135	6.19273	-0.548974
14.0	0.076775	-1.89673	1.224518	-0.351235	0.095906	5.40232	6.0344	-0.492927
14.1	-0.015512	-1.866487	1.225158	-0.351129	0.09604	5.32087	5.93141	-0.443181
14.2	-0.064258	-1.859856	1.225551	-0.351419	0.096102	5.34785	5.94447	-0.381714
14.3	-0.13655	-1.835142	1.225782	-0.352128	0.096425	5.50706	6.30225	-0.366065
14.4	-0.13703	-1.782752	1.226049	-0.352755	0.096429	5.40898	6.11148	-0.372297
14.5	-0.115929	-1.717534	1.22652	-0.353194	0.096447	5.28996	5.88988	-0.399772
14.6	-0.031083	-1.721448	1.227321	-0.353287	0.096347	5.31974	5.97841	-0.448231
14.7	0.051551	-1.720147	1.228295	-0.353094	0.096139	5.34268	6.01031	-0.530464
14.8	0.129077	-1.72615	1.229054	-0.35267	0.09616	5.36361	6.00592	-0.543231
14.9	0.132512	-1.732996	1.229309	-0.352551	0.096181	5.3454	5.91899	-0.540394
15.0	0.08787	-1.686068	1.229501	-0.352428	0.096374	5.37587	6.01556	-0.501482
15.1	-0.020556	-1.59855	1.229461	-0.352846	0.096118	5.37359	6.00282	-0.438247
15.2	-0.14833	-1.518836	1.229435	-0.352883	0.095903	5.45495	6.09692	-0.445209
15.3	-0.232751	-1.489437	1.229717	-0.353112	0.095393	5.54892	6.17303	-0.422284
15.4	-0.239417	-1.450081	1.23013	-0.352803	0.095127	5.43507	5.91011	-0.450239
15.5	-0.180646	-1.431174	1.230495	-0.352667	0.094775	5.41782	6.03707	-0.470124
15.6	-0.054245	-1.434413	1.230873	-0.352302	0.094678	5.36046	6.11736	-0.516328
15.7	0.04722	-1.42137	1.231291	-0.352008	0.094471	5.32079	6.15248	-0.507428
15.8	0.128823	-1.421621	1.231596	-0.351731	0.094329	5.34329	6.17549	-0.510687
15.9	0.148775	-1.40182	1.232019	-0.35151	0.094225	5.34618	6.04104	-0.523156
16.0	0.11914	-1.352854	1.232342	-0.351369	0.094048	5.44698	6.00132	-0.513934
16.1	0.044308	-1.323083	1.232584	-0.35115	0.09397	5.50373	5.91246	-0.523782
16.200001	-0.023479	-1.315843	1.232981	-0.351274	0.093806	5.51398	5.80434	-0.522655
16.299999	-0.114762	-1.310352	1.233715	-0.351521	0.093595	5.43893	5.76088	-0.482176
16.4	-0.173886	-1.33489	1.234513	-0.352061	0.093107	5.37596	5.89994	-0.497537
16.5	-0.189213	-1.363814	1.235427	-0.352456	0.092717	5.32832	6.04671	-0.483957
16.6	-0.156683	-1.374816	1.2362	-0.353175	0.092041	5.26763	6.03889	-0.48938
16.700001	-0.058374	-1.38706	1.236705	-0.353309	0.091593	5.32	6.02872	-0.511475
16.799999	0.073409	-1.400528	1.23699	-0.353508	0.090989	5.3975	5.96171	-0.47691
16.9	0.169477	-1.436678	1.23715	-0.353423	0.090641	5.48534	5.94565	-0.429205
17.0	0.208934	-1.490233	1.237527	-0.353058	0.090182	5.52414	5.87018	-0.393458
17.1	0.179263	-1.563213	1.238014	-0.352701	0.089745	5.44155	5.77768	-0.354338
17.200001	0.103159	-1.602094	1.238691	-0.352498	0.089207	5.41528	5.81911	-0.384161
17.299999	-0.017877	-1.630116	1.239514	-0.352059	0.088824	5.40039	5.98226	-0.452001
17.4	-0.096172	-1.676516	1.240325	-0.351661	0.088481	5.51232	6.27484	-0.507891
17.5	-0.127428	-1.738308	1.240924	-0.351531	0.088384	5.51871	6.21114	-0.530783
17.6	-0.113553	-1.788393	1.241207	-0.351504	0.088426	5.35748	5.87392	-0.53053
17.700001	-0.074444	-1.842444	1.241405	-0.35164	0.088492	5.39286	5.82629	-0.476709
17.799999	-0.036623	-1.919258	1.241344	-0.352138	0.088392	5.42106	5.8143	-0.39633
17.9	-0.007475	-1.937469	1.241588	-0.352554	0.088246	5.45565	5.76323	-0.375166
18.0	-0.030877	-1.967038	1.241705	-0.353274	0.087695	5.4708	5.74246	-0.358795
18.1	-0.042929	-2.017616	1.24189	-0.35365	0.08719	5.50128	5.82179	-0.377222
18.200001	-0.070815	-2.053282	1.241662	-0.353802	0.086641	5.43078	5.82447	-0.373668
18.299999	-0.055359	-2.131995	1.241107	-0.354139	0.086292	5.36142	5.82661	-0.350116
18.4	-0.04459	-2.228695	1.240356	-0.354292	0.085903	5.34312	5.89469	-0.355299
18.5	0.013756	-2.303337	1.239819	-0.354135	0.085566	5.3524	5.91953	-0.375446
18.6	0.02135	-2.331833	1.239472	-0.35389	0.085263	5.39128	5.88559	-0.414397
18.700001	0.009152	-2.357773	1.239577	-0.352839	0.084772	5.41782	5.84834	-0.521278
18.799999	-0.018799	-2.368043	1.239714	-0.351882	0.084044	5.47151	5.76687	-0.568443
18.9	0.001655	-2.391773	1.239431	-0.351127	0.08319	5.54831	5.82232	-0.563226
19.0	-0.023975	-2.431482	1.238734	-0.35096	0.082472	5.50951	5.73829	-0.518821
19.1	-0.055294	-2.464024	1.237984	-0.351443	0.081914	5.49436	5.81933	-0.464448
19.200001	-0.01719	-2.490248	1.236952	-0.352647	0.081375	5.4835	5.8372	-0.401059
19.299999	0.059704	-2.503615	1.235983	-0.353503	0.08102	5.42421	5.75606	-0.342165
19.4	0.098605	-2.536721	1.235343	-0.354216	0.080733	5.48263	5.97734	-0.37333
19.5	0.141208	-2.53312	1.234749	-0.353881	0.080529	5.41808	5.96246	-0.430803
19.6	0.142878	-2.532432	1.234257	-0.3533	0.08024	5.39251	5.84288	-0.468687
19.700001	0.054657	-2.560011	1.233996	-0.352252	0.079946	5.41318	5.84716	-0.517679
19.799999	-0.077873	-2.572361	1.23355	-0.351675	0.079337	5.46178	5.8128	-0.506629
19.9	-0.144984	-2.584549	1.23345	-0.350852	0.078893	5.53946	5.83431	-0.565246
20.0	-0.188736	-2.590091	1.233281	-0.350605	0.078374	5.56723	5.72737	-0.581277
20.1	-0.153005	-2.606194	1.233113	-0.350786	0.077908	5.57975	5.75349	-0.567314
20.200001	-0.0589	-2.629985	1.232889	-0.351071	0.07765	5.48569	5.69472	-0.522449
20.299999	0.031661	-2.625858	1.232594	-0.351452	0.077345	5.47334	5.83603	-0.483996
20.4	0.093017	-2.611868	1.232221	-0.351891	0.076924	5.45942	5.99479	-0.4231
20.5	0.096717	-2.630942	1.231706	-0.352324	0.076289	5.37106	5.87478	-0.373423
20.6	0.017476	-2.647758	1.231354	-0.352556	0.075529	5.41169	5.95432	-0.396013
20.700001	-0.103132	-2.67244	1.231071	-0.352594	0.074602	5.45635	5.86697	-0.401021
20.799999	-0.153869	-2.700892	1.231089	-0.352058	0.073765	5.50645	5.8143	-0.477076
20.9	-0.157453	-2.755635	1.231499	-0.351127	0.073032	5.54857	5.71356	-0.562964
21.0	-0.079983	-2.768235	1.232175	-0.34997	0.072578	5.56749	5.69482	-0.636126
21.1	0.035102	-2.768301	1.232929	-0.349077	0.072306	5.56626	5.7415	-0.65922
21.200001	0.12288	-2.756782	1.233319	-0.348777	0.072191	5.542	5.89394	-0.643731
21.299999	0.179347	-2.772557	1.233495	-0.349277	0.072024	5.52668	5.93505	-0.539605
21.4	0.138054	-2.760031	1.233536	-0.350306	0.071844	5.49489	5.89309	-0.442859
21.5	0.054911	-2.763782	1.233472	-0.351757	0.071394	5.50207	5.99361	-0.348546
21.6	-0.077953	-2.75967	1.233653	-0.352877	0.070995	5.45635	5.91075	-0.321069
21.700001	-0.198156	-2.769183	1.233703	-0.353869	0.070477	5.48166	5.82125	-0.321196
21.799999	-0.261171	-2.750867	1.233717	-0.353968	0.06998	5.50715	5.78282	-0.350534
21.9	-0.230733	-2.737777	1.233773	-0.353561	0.069389	5.45995	5.75574	-0.390058
22.0	-0.130103	-2.732179	1.233871	-0.352821	0.068808	5.66181	6.1346	-0.469115
22.1	-0.027678	-2.71952	1.23412	-0.352186	0.068231	5.60961	5.94073	-0.4875
22.200001	0.125627	-2.714371	1.234865	-0.35131	0.067876	5.55462	5.76976	-0.586748
22.299999	0.222353	-2.705536	1.235676	-0.350854	0.067528	5.52493	5.8265	-0.628749
22.4	0.229437	-2.691822	1.236222	-0.350647	0.067112	5.45732	5.79417	-0.634566
22.5	0.156379	-2.674656	1.236533	-0.350668	0.066481	5.45408	5.85294	-0.595837
22.6	0.038056	-2.638123	1.236732	-0.350956	0.065848	5.45381	5.95496	-0.513974
22.700001	-0.111378	-2.596148	1.23657	-0.351663	0.065269	5.5286	6.05699	-0.422553
22.799999	-0.207572	-2.58476	1.236491	-0.352024	0.064779	5.47737	5.79877	-0.349643
22.9	-0.210761	-2.585261	1.236668	-0.352381	0.064224	5.51845	5.79963	-0.324878
23.0	-0.150796	-2.598281	1.236912	-0.352452	0.063972	5.50986	5.75713	-0.364587
23.1	-0.034816	-2.619891	1.237287	-0.352461	0.063767	5.5463	5.80916	-0.396674
23.200001	0.092698	-2.642751	1.237847	-0.352199	0.063752	5.54402	5.85209	-0.470079
23.299999	0.168724	-2.638382	1.238493	-0.351993	0.06373	5.53806	5.90904	-0.511795
23.4	0.135068	-2.616873	1.239051	-0.351532	0.063653	5.49349	5.89865	-0.587092
23.5	0.036117	-2.599221	1.239632	-0.351134	0.063384	5.46765	5.87649	-0.616656
23.6	-0.058937	-2.612459	1.240265	-0.350869	0.063056	5.46327	5.90187	-0.629728
23.700001	-0.159702	-2.592176	1.241139	-0.350633	0.062609	5.47536	5.99832	-0.610144
23.799999	-0.202957	-2.594099	1.24175	-0.350775	0.062184	5.50198	5.96942	-0.593475
23.9	-0.150552	-2.602289	1.242429	-0.350986	0.06183	5.46993	5.85594	-0.521503
24.0	-0.059424	-2.627293	1.242969	-0.351118	0.06189	5.50969	5.86258	-0.485244
24.1	0.076265	-2.654117	1.243629	-0.351021	0.062284	5.52134	5.79385	-0.448243
24.200001	0.230946	-2.710724	1.244457	-0.350711	0.062757	5.53596	5.83613	-0.445111
24.299999	0.25386	-2.764282	1.24544	-0.350502	0.063054	5.55838	5.92403	-0.438711
24.4	0.199657	-2.830234	1.246509	-0.35008	0.063236	5.50951	5.8902	-0.462645
24.5	0.058511	-2.862922	1.247656	-0.349865	0.063251	5.55453	6.18748	-0.508232
24.6	-0.127702	-2.875715	1.248982	-0.349538	0.063197	5.53141	6.13952	-0.552018
24.700001	-0.273771	-2.870501	1.250172	-0.349486	0.063138	5.47921	5.94908	-0.577706
24.799999	-0.308856	-2.903352	1.251295	-0.349489	0.062982	5.47221	5.99436	-0.538692
24.9	-0.260203	-2.933452	1.25213	-0.349816	0.062965	5.49384	5.8478	-0.474037
25.0	-0.075583	-2.974985	1.252698	-0.350455	0.063058	5.51888	5.80391	-0.395389
25.1	0.104845	-3.027858	1.25306	-0.35136	0.063375	5.49314	5.76998	-0.354403
25.200001	0.271103	-3.1192	1.253718	-0.35224	0.063908	5.52545	5.93291	-0.347721
25.299999	0.27197	-3.1634	1.254224	-0.352975	0.064235	5.52694	5.89823	-0.388167
25.4	0.13111	-3.183318	1.254951	-0.352904	0.064334	5.50032	6.01609	-0.425485
25.5	-0.074858	-3.22637	1.255669	-0.352591	0.064103	5.46056	5.97637	-0.447935
25.6	-0.24052	-3.243912	1.256228	-0.351678	0.063891	5.47501	5.87264	-0.471556
25.700001	-0.302281	-3.238218	1.256531	-0.350977	0.063992	5.50049	5.92788	-0.490949
25.799999	-0.194386	-3.275597	1.256567	-0.350475	0.064396	5.45723	5.79727	-0.48118
25.9	-0.000416	-3.328435	1.256597	-0.350549	0.065161	5.50032	5.81472	-0.438959
26.0	0.164471	-3.356911	1.256545	-0.350667	0.06603	5.50014	5.82307	-0.408288
26.1	0.259006	-3.39972	1.256266	-0.350957	0.066691	5.48245	5.90551	-0.394338
26.200001	0.241851	-3.424996	1.256345	-0.351043	0.067238	5.51923	6.00121	-0.437525
26.299999	0.116874	-3.448131	1.256748	-0.350821	0.067566	5.52755	5.93291	-0.462241
26.4	-0.020638	-3.471346	1.257001	-0.350587	0.067833	5.44768	5.87232	-0.557658
26.5	-0.130556	-3.489893	1.257435	-0.3501	0.068239	5.46809	5.92585	-0.623941
26.6	-0.160674	-3.528453	1.257955	-0.349972	0.06887	5.46905	5.88688	-0.634629
26.700001	-0.123297	-3.550798	1.258273	-0.349987	0.06962	5.47781	5.822	-0.599272
26.799999	-0.038823	-3.563364	1.258256	-0.350073	0.070413	5.48648	5.86044	-0.565578
26.9	0.024391	-3.563846	1.258212	-0.350204	0.070936	5.52335	5.89116	-0.496387
27.0	0.042038	-3.531325	1.258298	-0.350392	0.071184	5.50321	5.89523	-0.430701
27.1	0.043259	-3.497159	1.258276	-0.350353	0.071184	5.49506	6.02091	-0.396323
27.200001	0.011451	-3.478582	1.258338	-0.350469	0.071077	5.4934	6.02177	-0.356823
27.299999	0.009956	-3.458173	1.258287	-0.350505	0.071166	5.46879	5.92156	-0.350558
27.4	0.029641	-3.433046	1.258285	-0.350369	0.071444	5.46809	5.8918	-0.362414
27.5	0.029635	-3.394306	1.25806	-0.350368	0.071801	5.48236	5.8508	-0.36787
27.6	0.030644	-3.360721	1.257685	-0.350412	0.072213	5.54148	5.93516	-0.39403
27.700001	0.009045	-3.304684	1.257286	-0.350385	0.072444	5.49673	5.80348	-0.424673
27.799999	-0.04566	-3.207797	1.256907	-0.350339	0.072446	5.60506	6.2439	-0.482099
27.9	-0.117346	-3.126403	1.256747	-0.350321	0.072448	5.45889	6.07872	-0.545028
28.0	-0.165807	-3.024053	1.256922	-0.349986	0.072497	5.40223	5.87146	-0.595379
28.1	-0.155399	-2.902362	1.256805	-0.349782	0.07253	5.46091	6.14723	-0.599461
28.200001	-0.067712	-2.776412	1.256252	-0.349855	0.07266	5.49997	6.18352	-0.54
28.299999	0.013014	-2.671849	1.255703	-0.350218	0.072895	5.48377	5.9221	-0.470866
28.4	0.085953	-2.554144	1.255058	-0.350565	0.073241	5.58728	5.95914	-0.423206
28.5	0.123217	-2.468253	1.254372	-0.350995	0.073406	5.57826	5.95743	-0.399648
28.6	0.085353	-2.381293	1.253864	-0.351246	0.073358	5.49585	5.90636	-0.427723
28.700001	0.021072	-2.291739	1.253603	-0.35111	0.073397	5.47317	5.90369	-0.452477
28.799999	-0.039223	-2.200184	1.253297	-0.350727	0.073557	5.41686	5.9677	-0.489547
28.9	-0.070421	-2.100038	1.253059	-0.35021	0.073811	5.39155	6.00175	-0.508902
29.0	-0.077432	-2.031129	1.252922	-0.349772	0.074227	5.36825	5.93441	-0.497527
29.1	-0.060765	-1.960957	1.252769	-0.34948	0.074484	5.39873	5.9616	-0.512518
29.200001	-0.029862	-1.875898	1.252542	-0.349517	0.074616	5.45127	5.8827	-0.555551
29.299999	0.029518	-1.794351	1.252419	-0.34963	0.07466	5.48587	5.89341	-0.559109
29.4	0.062342	-1.731624	1.252135	-0.349914	0.074508	5.49095	5.93655	-0.527917
29.5	0.07004	-1.682662	1.25176	-0.350232	0.074414	5.50137	5.89116	-0.46864
29.6	0.064605	-1.633314	1.251465	-0.350495	0.074311	5.50216	5.84684	-0.46807
29.700001	0.068158	-1.629132	1.251584	-0.350478	0.074402	5.52142	5.93751	-0.45514
29.799999	0.050255	-1.630634	1.251637	-0.35055	0.074415	5.45145	5.94458	-0.464092
29.9	0.026404	-1.644765	1.251567	-0.350307	0.074484	5.44847	6.07283	-0.492462
30.0	-0.025066	-1.639548	1.251518	-0.350171	0.074541	5.4222	6.11158	-0.502732
30.1	-0.055602	-1.621467	1.251319	-0.350007	0.074483	5.41887	6.26542	-0.51019
30.200001	-0.063071	-1.590681	1.251282	-0.349781	0.074422	5.46756	6.16511	-0.500965
30.299999	-0.046939	-1.53888	1.251418	-0.349698	0.074552	5.42167	5.88998	-0.498233
30.4	-0.004124	-1.515401	1.25188	-0.349456	0.074855	5.46354	5.91268	-0.519629
30.5	0.022451	-1.522091	1.252613	-0.349108	0.075333	5.50496	5.92049	-0.54199
30.6	0.03847	-1.553716	1.253313	-0.349051	0.07573	5.49559	5.90304	-0.605098
30.700001	0.02114	-1.602251	1.253989	-0.348692	0.076141	5.45005	5.9252	-0.612637
30.799999	-0.03548	-1.628062	1.254118	-0.348726	0.076162	5.43034	6.0025	-0.569314
30.9	-0.118578	-1.633176	1.254017	-0.348605	0.076279	5.39269	6.01309	-0.518031
31.0	-0.171627	-1.640588	1.253834	-0.348741	0.076008	5.42325	6.07454	-0.421647
31.1	-0.187642	-1.644114	1.253785	-0.34888	0.075834	5.47869	6.16383	-0.389121
31.200001	-0.128352	-1.682372	1.253968	-0.348874	0.07558	5.51153	6.17946	-0.416374
31.299999	-0.02214	-1.74767	1.254654	-0.348842	0.075463	5.45819	6.05945	-0.470479
31.4	0.081844	-1.820223	1.255388	-0.348971	0.075424	5.48937	5.99821	-0.505577
31.5	0.18804	-1.872547	1.256056	-0.348868	0.075346	5.53675	5.99222	-0.587377
31.6	0.219265	-1.944394	1.25683	-0.348786	0.075186	5.55172	6.04714	-0.640291
31.700001	0.192533	-2.019387	1.257801	-0.348966	0.075145	5.5611	6.20708	-0.670257
31.799999	0.113683	-2.078578	1.258768	-0.348856	0.075203	5.45355	6.10955	-0.69482
31.9	0.046566	-2.168974	1.259991	-0.348954	0.075449	5.38656	6.04564	-0.697264
32.0	-0.01731	-2.240352	1.260976	-0.349055	0.075907	5.37386	6.03943	-0.653579
32.099998	-0.100603	-2.324728	1.261787	-0.34888	0.07657	5.40285	5.99061	-0.530384
32.200001	-0.146562	-2.408652	1.262607	-0.348946	0.07685	5.47685	6.08193	-0.439471
32.299999	-0.205655	-2.475031	1.263131	-0.34921	0.077026	5.5258	6.03376	-0.348344
32.400002	-0.205713	-2.533935	1.263569	-0.349612	0.076952	5.52212	5.88677	-0.291695
32.5	-0.111945	-2.626967	1.263752	-0.350664	0.076637	5.50548	5.95818	-0.250686
32.599998	-0.039285	-2.726185	1.263575	-0.35162	0.076585	5.55348	6.02102	-0.216021
32.700001	0.08349	-2.801805	1.263095	-0.352576	0.076636	5.44173	5.88142	-0.261536
32.799999	0.186895	-2.889078	1.262769	-0.353404	0.07671	5.42097	6.06234	-0.317669
32.900002	0.187984	-2.952347	1.262681	-0.35343	0.076818	5.41467	6.20804	-0.39941
33.0	0.158539	-3.002168	1.262582	-0.353249	0.076917	5.39339	6.00314	-0.513617
33.099998	0.05348	-3.048354	1.262374	-0.352737	0.076935	5.47658	6.00528	-0.584049
33.200001	-0.064354	-3.058734	1.262107	-0.352153	0.076818	5.55426	5.91246	-0.636741
33.299999	-0.149226	-3.082707	1.261667	-0.351717	0.076655	5.57458	5.78229	-0.659127
33.400002	-0.192111	-3.100041	1.261197	-0.351018	0.076636	5.55812	5.79942	-0.641238
33.5	-0.169778	-3.11144	1.260617	-0.350322	0.076771	5.51468	5.96749	-0.597291
33.599998	-0.097296	-3.122149	1.259783	-0.349799	0.076941	5.42754	5.96481	-0.539403
33.700001	-0.002785	-3.127196	1.25893	-0.349296	0.076929	5.41292	5.94865	-0.439141
33.799999	0.078309	-3.078535	1.258099	-0.348665	0.076806	5.42054	5.9509	-0.406548
33.900002	0.127416	-3.056077	1.257361	-0.348384	0.076477	5.44891	5.9904	-0.396086
34.0	0.1318	-3.013339	1.25684	-0.347631	0.076146	5.4765	5.89469	-0.381826
34.099998	0.100829	-2.976795	1.256686	-0.346925	0.076082	5.56153	5.90947	-0.447254
34.200001	0.068487	-2.964665	1.25668	-0.345853	0.075923	5.60593	5.93762	-0.504417
34.299999	0.002783	-2.954528	1.256672	-0.344925	0.075697	5.59744	6.01149	-0.578708
34.400002	-0.09758	-2.919091	1.256856	-0.344298	0.075262	5.523	5.99361	-0.58689
34.5	-0.12601	-2.859712	1.25716	-0.344206	0.074682	5.47615	5.95293	-0.592041
34.599998	-0.11675	-2.780154	1.25752	-0.344542	0.074351	5.46056	6.0193	-0.570753
34.700001	-0.072215	-2.637362	1.257639	-0.345995	0.074135	5.48517	6.03408	-0.525908
34.799999	0.01706	-2.518185	1.257247	-0.347558	0.074072	5.61583	6.13631	-0.453071
34.900002	0.074383	-2.430422	1.256554	-0.349781	0.073793	5.56267	5.89619	-0.360012
35.0	0.085844	-2.363562	1.255523	-0.35151	0.073428	5.52029	5.91428	-0.243741
35.099998	0.061223	-2.295562	1.254377	-0.35339	0.072975	5.53403	6.03665	-0.198725
35.200001	0.035762	-2.191442	1.253178	-0.354612	0.072474	5.50645	6.03119	-0.217965
35.299999	0.012336	-2.095689	1.252357	-0.35539	0.072183	5.47553	5.94115	-0.217484
35.400002	0.007478	-1.977263	1.251294	-0.355754	0.071889	5.4976	5.96439	-0.266943
35.5	0.007212	-1.876167	1.249809	-0.356006	0.071745	5.50496	5.94297	-0.306153
35.599998	-0.003561	-1.751765	1.248242	-0.355977	0.071435	5.54113	5.9767	-0.367392
35.700001	-0.038759	-1.618219	1.246587	-0.355913	0.070884	5.5977	6.03643	-0.385139
35.799999	-0.04472	-1.483406	1.244895	-0.356042	0.070359	5.56723	6.00303	-0.425787
35.900002	-0.055943	-1.341484	1.24321	-0.355683	0.06972	5.54717	6.00453	-0.460051
36.0	-0.02292	-1.219916	1.241625	-0.355504	0.069117	5.52353	6.08792	-0.536233
36.099998	0.001619	-1.129022	1.240147	-0.354372	0.068563	5.47711	6.03044	-0.604426
36.200001	-0.001029	-1.045612	1.239122	-0.352716	0.067873	5.49734	6.06523	-0.663134
36.299999	-0.039193	-0.942715	1.23846	-0.350737	0.067123	5.50627	6.01534	-0.688263
36.400002	-0.082027	-0.812838	1.238082	-0.348289	0.066316	5.4983	5.89908	-0.762165
36.5	-0.040854	-0.721849	1.238324	-0.345825	0.065567	5.55908	5.93098	-0.767447
36.599998	-0.034714	-0.614907	1.238842	-0.344076	0.064835	5.56477	6.03932	-0.743257
36.700001	0.02029	-0.542992	1.239427	-0.342643	0.064234	5.56399	6.17271	-0.697452
36.799999	0.054317	-0.486228	1.24019	-0.341702	0.063685	5.51319	6.06705	-0.642598
36.900002	0.075528	-0.462357	1.241294	-0.341367	0.063215	5.48368	6.02027	-0.550868
37.0	0.074932	-0.43748	1.242577	-0.34153	0.062846	5.50619	6.03129	-0.489399
37.099998	0.063582	-0.391373	1.243755	-0.342089	0.062504	5.47974	5.95796	-0.434564
37.200001	-0.007522	-0.359494	1.244798	-0.343371	0.061988	5.50032	5.9889	-0.348035
37.299999	-0.078518	-0.302247	1.245769	-0.345191	0.06133	5.49007	5.94512	-0.274024
37.400002	-0.13884	-0.264653	1.246409	-0.347243	0.0607	5.51512	5.99725	-0.219937
37.5	-0.172523	-0.261482	1.246539	-0.349604	0.060003	5.55076	6.14691	-0.187478
37.599998	-0.145558	-0.241971	1.246032	-0.351601	0.059336	5.49594	5.99618	-0.157691
37.700001	-0.074022	-0.283883	1.244943	-0.353927	0.058641	5.48018	5.96192	-0.117337
37.799999	0.024217	-0.313052	1.243339	-0.355546	0.058183	5.49918	5.9692	-0.080198
37.900002	0.089636	-0.349865	1.241302	-0.357475	0.057738	5.54919	6.00217	-0.082901
38.0	0.140324	-0.354858	1.238864	-0.359329	0.057227	5.5512	6.02594	-0.097496
38.099998	0.092276	-0.379322	1.23599	-0.361207	0.056866	5.48315	6.05784	-0.143438
38.200001	0.059646	-0.395997	1.232974	-0.362942	0.056297	5.48315	6.03076	-0.230585
38.299999	-0.00834	-0.461567	1.230091	-0.363722	0.055862	5.43919	5.95004	-0.360286
38.400002	-0.086619	-0.537483	1.227403	-0.363439	0.055185	5.44585	5.99939	-0.520439
38.5	-0.134168	-0.676795	1.225301	-0.362335	0.054775	5.4856	5.92499	-0.683542
38.599998	-0.116175	-0.766312	1.223664	-0.359817	0.054433	5.51161	5.94993	-0.869725
38.700001	-0.032291	-0.880533	1.222446	-0.35705	0.054357	5.51932	5.87971	-0.974774
38.799999	0.099255	-0.978398	1.221671	-0.353928	0.054626	5.58483	6.02894	-1.062064
38.900002	0.214794	-1.096568	1.221541	-0.350379	0.055216	5.52992	5.92756	-1.059764
39.0	0.259114	-1.232285	1.222312	-0.346964	0.055876	5.45828	5.87692	-1.108038
39.099998	0.210428	-1.414719	1.22428	-0.343098	0.056422	5.47667	5.96278	-1.089313
39.200001	0.046871	-1.574168	1.227088	-0.33962	0.056706	5.47352	5.93623	-1.08083
39.299999	-0.143084	-1.752964	1.23052	-0.336646	0.056766	5.49121	5.98911	-1.007154
39.400002	-0.360924	-1.89631	1.23428	-0.334577	0.05667	5.53876	6.02027	-0.888215
39.5	-0.387757	-2.049515	1.238253	-0.333748	0.056586	5.55969	6.05859	-0.765673
39.599998	-0.333797	-2.195849	1.242059	-0.334333	0.056608	5.54945	6.06823	-0.566455
39.700001	-0.148501	-2.344302	1.245739	-0.335758	0.05673	5.5216	6.01641	-0.368405
39.799999	0.065856	-2.523643	1.249275	-0.338435	0.05697	5.63142	6.26371	-0.211889
39.900002	0.269345	-2.699562	1.252316	-0.341666	0.057097	5.63186	6.17614	-0.080721
40.0	0.353366	-2.880633	1.254549	-0.345547	0.057318	5.50347	5.79117	0.043593
40.099998	0.336674	-3.047785	1.255907	-0.349796	0.057611	5.59402	5.95721	0.122332
40.200001	0.200208	-3.206004	1.256516	-0.354177	0.057935	5.63772	6.089	0.182212
40.299999	-0.002021	-3.312358	1.256062	-0.35852	0.058186	5.53824	5.90636	0.206713
40.400002	-0.198229	-3.430666	1.254691	-0.362887	0.058358	5.52554	5.95239	0.186876
40.5	-0.306714	-3.543635	1.252625	-0.366284	0.058401	5.54726	6.00378	0.072511
40.599998	-0.294785	-3.65883	1.250049	-0.368823	0.058644	5.4779	5.97059	-0.062576
40.700001	-0.208294	-3.734466	1.247114	-0.370039	0.059048	5.51021	5.96888	-0.268146
40.799999	0.008545	-3.849523	1.24451	-0.369699	0.059529	5.54524	5.9252	-0.475007
40.900002	0.128865	-3.916173	1.242629	-0.368179	0.060315	5.69334	6.23662	-0.753774
41.0	0.251738	-3.985799	1.24167	-0.364876	0.06105	5.70157	6.1467	-1.002438
41.099998	0.238389	-4.06497	1.241459	-0.360881	0.061668	5.55873	5.86846	-1.280226
41.200001	0.143177	-4.144637	1.242348	-0.355841	0.062266	5.59744	5.93612	-1.498292
41.299999	0.001799	-4.20573	1.244287	-0.350238	0.062804	5.53973	5.96717	-1.582839
41.400002	-0.142091	-4.268628	1.246987	-0.344747	0.063452	5.52957	5.96171	-1.570254
41.5	-0.219963	-4.311669	1.250955	-0.339644	0.064096	5.52493	5.90572	-1.574862
41.599998	-0.281508	-4.329096	1.256301	-0.33511	0.064664	5.53745	5.98558	-1.46057
41.700001	-0.238723	-4.329916	1.262509	-0.331705	0.065114	5.61145	6.15344	-1.342709
41.799999	-0.170391	-4.348371	1.269438	-0.329688	0.065453	5.66452	6.21082	-1.12374
41.900002	-0.020223	-4.341576	1.276774	-0.328767	0.065912	5.54349	5.94512	-0.91192
42.0	0.102608	-4.355924	1.284028	-0.329049	0.066489	5.54253	5.99233	-0.600594
42.099998	0.173713	-4.353673	1.290827	-0.330922	0.066707	5.53071	5.93462	-0.307016
42.200001	0.199889	-4.3423	1.297156	-0.333935	0.067194	5.542	5.93045	-0.044271
42.299999	0.14216	-4.313729	1.302463	-0.3384	0.067718	5.50785	5.87724	0.174807
42.400002	0.07628	-4.289927	1.306725	-0.343501	0.068179	5.52072	6.01138	0.323314
42.5	-0.022558	-4.222973	1.309602	-0.349377	0.068729	5.55015	6.14231	0.42405
42.599998	-0.089245	-4.153857	1.3111	-0.355239	0.069147	5.45592	5.97573	0.489193
42.700001	-0.137569	-4.075466	1.311136	-0.360801	0.069432	5.50452	5.97348	0.4649
42.799999	-0.122147	-3.979311	1.309728	-0.366033	0.069651	5.51599	5.93313	0.403802
42.900002	-0.050867	-3.896261	1.307501	-0.369811	0.069954	5.51836	5.92788	0.243138
43.0	0.024139	-3.790604	1.30497	-0.372205	0.070296	5.47343	5.92895	-0.01235
43.099998	0.117492	-3.705701	1.302639	-0.37271	0.070795	5.45846	6.01631	-0.349826
43.200001	0.170832	-3.558858	1.30066	-0.371649	0.071276	5.44506	5.95539	-0.707514
43.299999	0.186061	-3.430753	1.299206	-0.368962	0.072196	5.38804	5.90187	-1.089161
43.400002	0.090964	-3.285017	1.298507	-0.365302	0.072813	5.41878	5.90379	-1.357004
43.5	-0.011691	-3.10076	1.29867	-0.360598	0.073518	5.48517	5.93976	-1.573045
43.599998	-0.163034	-2.961831	1.299702	-0.355464	0.073871	5.45434	5.92306	-1.647688
43.700001	-0.273864	-2.829426	1.301925	-0.349977	0.074184	5.4666	6.042	-1.66822
43.799999	-0.322248	-2.669346	1.305761	-0.3444	0.074473	5.4976	6.14584	-1.610929
43.900002	-0.27314	-2.527197	1.31098	-0.339181	0.074885	5.44865	6.06073	-1.515309
44.0	-0.122736	-2.390956	1.317224	-0.334744	0.075575	5.42448	6.01309	-1.393677
44.099998	0.097804	-2.274181	1.324155	-0.331793	0.076204	5.45776	6.01234	-1.143879
44.200001	0.22826	-2.148044	1.331198	-0.330612	0.077078	5.43227	6.04724	-0.849334
44.299999	0.339905	-2.050389	1.33794	-0.331133	0.077899	5.47142	6.09553	-0.525967
44.400002	0.32671	-1.954677	1.344185	-0.33377	0.078772	5.53027	6.13685	-0.199507
44.5	0.184882	-1.866974	1.349628	-0.337381	0.079491	5.4342	6.08257	0.080341
44.599998	-0.014853	-1.791323	1.353934	-0.342334	0.080051	5.37526	6.06908	0.304999
44.700001	-0.156881	-1.746668	1.356917	-0.347942	0.080524	5.46502	6.31124	0.441172
44.799999	-0.263655	-1.693311	1.358591	-0.353573	0.080885	5.42798	6.22602	0.488127
44.900002	-0.258205	-1.65329	1.358771	-0.35926	0.081208	5.3256	6.00078	0.514014
45.0	-0.158575	-1.627959	1.357951	-0.364147	0.081741	5.45031	6.13963	0.461029
45.099998	-0.031064	-1.56871	1.356059	-0.367954	0.082079	5.43429	6.04639	0.26448
45.200001	0.117553	-1.512706	1.353953	-0.370182	0.082395	5.71812	6.6278	-0.0123
45.299999	0.215025	-1.458041	1.351701	-0.370664	0.082558	5.55707	6.31477	-0.363291
45.400002	0.222616	-1.412482	1.349901	-0.369516	0.082816	5.34382	5.96278	-0.714593
45.5	0.142229	-1.367699	1.348351	-0.366854	0.082935	5.33296	6.03429	-1.054734
45.599998	0.01891	-1.30967	1.347445	-0.362448	0.08319	5.28943	5.98066	-1.361997
45.700001	-0.147097	-1.249266	1.347609	-0.357225	0.083432	5.32087	6.04757	-1.558864
45.799999	-0.245297	-1.200496	1.349105	-0.35172	0.083664	5.34776	6.01759	-1.606859
45.900002	-0.284791	-1.117267	1.351676	-0.346386	0.08379	5.36352	6.07251	-1.650021
46.0	-0.153781	-1.00862	1.355144	-0.341428	0.084122	5.38778	5.95978	-1.561533
46.099998	-0.028186	-0.954522	1.359204	-0.338154	0.084589	5.43078	6.12775	-1.350122
46.200001	0.114568	-0.91573	1.363683	-0.336138	0.085131	5.5188	6.22667	-1.074593
46.299999	0.207433	-0.847773	1.36814	-0.335876	0.085581	5.45294	5.91418	-0.756871
46.400002	0.223379	-0.811754	1.372158	-0.337128	0.085843	5.41765	5.9616	-0.434233
46.5	0.174591	-0.813026	1.375826	-0.339692	0.085928	5.3947	6.00143	-0.120363
46.599998	0.076403	-0.793069	1.378719	-0.343754	0.085838	5.40705	6.16511	0.122
46.700001	0.002665	-0.809285	1.380759	-0.348093	0.085939	5.38069	6.14402	0.292356
46.799999	-0.004966	-0.851938	1.381867	-0.352937	0.086177	5.37202	6.11083	0.324426
46.900002	0.011032	-0.843133	1.381689	-0.357489	0.086551	5.40915	6.05634	0.326181
47.0	0.052431	-0.837527	1.380119	-0.361611	0.086806	5.46599	6.03151	0.311518
47.099998	0.087542	-0.841198	1.377653	-0.364815	0.087029	5.53885	6.01299	0.178313
47.200001	0.086362	-0.876407	1.374513	-0.367164	0.087065	5.55821	5.92617	0.031703
47.299999	0.089309	-0.931112	1.371095	-0.367894	0.087196	5.51477	5.8872	-0.215734
47.400002	0.059307	-1.002899	1.367843	-0.367152	0.087095	5.46967	5.88902	-0.54594
47.5	0.017837	-1.06155	1.365284	-0.364867	0.087056	5.42483	5.99018	-0.906385
47.599998	-0.020473	-1.086171	1.363829	-0.360617	0.087167	5.37631	5.96674	-1.239991
47.700001	-0.018424	-1.124477	1.363382	-0.355327	0.087383	5.36212	6.02112	-1.52624
47.799999	-0.016344	-1.162814	1.364237	-0.34932	0.087618	5.39523	6.16372	-1.730556
47.900002	0.006624	-1.207608	1.366666	-0.343034	0.087936	5.37666	5.95561	-1.846397
48.0	0.016886	-1.303598	1.370508	-0.337706	0.088428	5.43893	5.93131	-1.809307
48.099998	-0.002247	-1.358882	1.375032	-0.333084	0.089	5.45714	5.86504	-1.644491
48.200001	-0.004648	-1.445483	1.380066	-0.330715	0.089418	5.52064	5.90187	-1.301555
48.299999	-0.029776	-1.512381	1.384928	-0.330384	0.090181	5.50592	5.8234	-0.907576
48.400002	-0.090785	-1.567992	1.389208	-0.332486	0.090581	5.51652	5.91557	-0.407006
48.5	-0.112976	-1.613059	1.392907	-0.336723	0.091074	5.49165	5.98976	0.021036
48.599998	-0.117436	-1.66728	1.395261	-0.342637	0.09146	5.52142	6.13931	0.375094
48.700001	-0.124107	-1.708518	1.396502	-0.349267	0.091767	5.56425	6.20012	0.658035
48.799999	-0.087029	-1.783052	1.396215	-0.356491	0.091754	5.54016	6.11405	0.794895
48.900002	-0.030041	-1.908667	1.394467	-0.362859	0.091846	5.62809	6.22046	0.78566
49.0	0.06064	-2.028322	1.391121	-0.368649	0.091785	5.73099	6.35042	0.688398
49.099998	0.167325	-2.144343	1.38684	-0.373049	0.09222	5.66811	6.16383	0.476722
49.200001	0.251229	-2.234269	1.381769	-0.375849	0.09284	5.64123	6.07048	0.138921
49.299999	0.236706	-2.332139	1.376467	-0.376449	0.09359	5.64631	5.95807	-0.260842
49.400002	0.146089	-2.369231	1.371551	-0.375289	0.093827	5.68563	5.99982	-0.724793
49.5	-0.0388	-2.40473	1.367829	-0.371232	0.094077	5.69658	6.05538	-1.178495
49.599998	-0.238922	-2.44293	1.365406	-0.365344	0.093734	5.6428	6.02144	-1.647087
49.700001	-0.398963	-2.45506	1.365073	-0.357594	0.093343	5.62704	6.04157	-2.006363
49.799999	-0.429799	-2.478445	1.366737	-0.349003	0.093069	5.59087	6.02541	-2.259427
49.900002	-0.316911	-2.477449	1.370201	-0.340324	0.093171	5.58141	6.02348	-2.385806
50.0	-0.087892	-2.496428	1.375209	-0.332436	0.093624	5.52142	5.98044	-2.295949
50.099998	0.131203	-2.480498	1.381657	-0.326038	0.094146	5.52738	5.93141	-2.100367
50.200001	0.284413	-2.475485	1.389108	-0.321681	0.094798	5.54078	5.98419	-1.697649
50.299999	0.275974	-2.465656	1.39681	-0.319747	0.094837	5.53123	5.95668	-1.185274
50.400002	0.164072	-2.462412	1.404255	-0.320868	0.094605	5.61548	6.03761	-0.619131
50.5	-0.035276	-2.455639	1.410952	-0.324745	0.094098	5.73301	6.22356	0.00809
50.599998	-0.235363	-2.454501	1.416418	-0.331365	0.093659	5.6111	5.97745	0.56752
50.700001	-0.336369	-2.39138	1.420071	-0.33997	0.093148	5.61758	6.02958	0.911023
50.799999	-0.300873	-2.341961	1.42184	-0.34934	0.092875	5.5498	5.96867	1.134627
50.900002	-0.138162	-2.324116	1.421578	-0.358874	0.09274	5.58535	6.09991	1.161354
51.0	0.057431	-2.35111	1.419257	-0.36792	0.092403	5.6111	6.1619	1.056165
51.099998	0.195063	-2.36167	1.414992	-0.37531	0.092044	5.56714	6.09927	0.87172
51.200001	0.265935	-2.324752	1.409275	-0.380645	0.091341	5.66277	6.20558	0.57995
51.299999	0.208605	-2.273305	1.402713	-0.383976	0.090664	5.71164	6.22849	0.190079
51.400002	0.080873	-2.205843	1.396336	-0.383837	0.09004	5.78941	6.26467	-0.256889
51.5	-0.07773	-2.135029	1.390323	-0.381244	0.089322	5.81883	6.07519	-0.825859
51.599998	-0.161813	-2.111955	1.385615	-0.376103	0.088778	5.82067	6.13257	-1.354843
51.700001	-0.179543	-2.079509	1.382342	-0.368789	0.088576	5.76383	6.16704	-1.82252
51.799999	-0.130639	-2.030869	1.380765	-0.359949	0.088538	5.66181	6.11608	-2.148421
51.900002	-0.02097	-1.965015	1.381388	-0.350524	0.088515	5.59332	6.11415	-2.354858
52.0	0.019401	-1.865525	1.384251	-0.341124	0.08855	5.55304	6.12593	-2.405443
52.099998	0.063361	-1.79053	1.388888	-0.332702	0.088625	5.58334	6.20708	-2.259121
52.200001	0.01731	-1.711607	1.394847	-0.325949	0.088479	5.61644	6.14445	-1.992501
52.299999	-0.049499	-1.66508	1.401708	-0.321711	0.087996	5.64718	6.0693	-1.570941
52.400002	-0.131324	-1.635371	1.408563	-0.320181	0.087541	5.65725	5.97316	-1.057869
52.5	-0.178085	-1.592002	1.414938	-0.321295	0.087029	5.64132	5.92221	-0.441701
52.599998	-0.164738	-1.534971	1.420375	-0.325433	0.086669	5.64219	5.95882	0.165165
52.700001	-0.112349	-1.455855	1.424538	-0.331737	0.086304	5.71287	6.1558	0.713309
52.799999	0.009806	-1.375793	1.426604	-0.339855	0.085813	5.66444	6.06052	1.042292
52.900002	0.057105	-1.338215	1.42684	-0.349213	0.085292	5.66978	6.15055	1.235102
53.0	0.133714	-1.353391	1.424968	-0.358648	0.084477	5.68011	6.16136	1.238452
53.099998	0.145435	-1.405343	1.421103	-0.367052	0.083734	5.65901	6.14809	1.068583
53.200001	0.095286	-1.433489	1.415398	-0.374107	0.083027	5.70192	6.29646	0.829653
53.299999	0.075919	-1.433481	1.4085	-0.378997	0.082342	5.7204	6.22196	0.516991
53.400002	-0.009178	-1.423438	1.400702	-0.381411	0.081598	5.7845	6.28287	0.092709
53.5	-0.061757	-1.430113	1.393075	-0.380756	0.08077	5.8367	6.22153	-0.402618
53.599998	-0.077959	-1.437534	1.386562	-0.377274	0.079988	5.86639	6.15002	-0.934339
53.700001	-0.072557	-1.438561	1.381387	-0.371387	0.07933	5.82102	6.14274	-1.443631
53.799999	-0.018223	-1.464929	1.378115	-0.363894	0.078854	5.73923	6.18352	-1.891003
53.900002	0.007647	-1.443678	1.376769	-0.355349	0.078366	5.67197	6.21821	-2.217179
54.0	0.044643	-1.416975	1.377203	-0.346909	0.077851	5.63308	6.19915	-2.338963
54.099998	0.043868	-1.427038	1.379009	-0.339056	0.077603	5.70831	6.3562	-2.271064
54.200001	0.038874	-1.452257	1.382166	-0.332681	0.077323	5.68992	6.16832	-1.987906
54.299999	-0.005454	-1.471617	1.386073	-0.32842	0.077181	5.67022	6.0117	-1.560641
54.400002	-0.059221	-1.478134	1.390249	-0.326704	0.076866	5.72451	6.14445	-1.040472
54.5	-0.124226	-1.489268	1.394358	-0.327578	0.076273	5.67144	6.04296	-0.428499
54.599998	-0.196862	-1.466323	1.397852	-0.330825	0.075901	5.67022	6.02808	0.074741
54.700001	-0.19108	-1.472014	1.400303	-0.335854	0.075345	5.66943	6.05046	0.459352
54.799999	-0.133131	-1.48739	1.401709	-0.342178	0.074668	5.67486	6.09424	0.683877
54.900002	0.013223	-1.530591	1.401821	-0.349225	0.074352	5.69929	6.18267	0.728342
55.0	0.12305	-1.621253	1.400244	-0.356218	0.074184	5.70735	6.08803	0.712451
55.099998	0.192595	-1.714291	1.397119	-0.362969	0.07383	5.78888	6.22891	0.636629
55.200001	0.180152	-1.775426	1.392851	-0.368479	0.073463	5.84379	6.26221	0.499838
55.299999	0.11496	-1.818172	1.387456	-0.372295	0.072819	5.86858	6.1968	0.248687
55.400002	0.01941	-1.881923	1.382006	-0.374122	0.072224	5.94398	6.31777	-0.15567
55.5	-0.106534	-1.93081	1.376923	-0.373792	0.071385	5.94161	6.26157	-0.606677
55.599998	-0.176678	-1.996127	1.372697	-0.371184	0.070699	5.91604	6.28972	-1.041674
55.700001	-0.13839	-2.078487	1.369561	-0.366403	0.070112	5.87374	6.25546	-1.463316
55.799999	-0.057661	-2.146694	1.367984	-0.359928	0.069625	5.8423	6.2834	-1.796083
55.900002	0.015407	-2.184258	1.367794	-0.35303	0.069356	5.75762	6.12689	-1.996748
56.0	0.095646	-2.21857	1.369303	-0.345658	0.069239	5.71304	6.10409	-2.055731
56.099998	0.141683	-2.213381	1.372127	-0.339284	0.069121	5.76357	6.14059	-2.005855
56.200001	0.154043	-2.215695	1.376032	-0.333875	0.069056	5.71111	6.05003	-1.753787
56.299999	0.116579	-2.237495	1.380466	-0.33043	0.069007	5.68826	6.01823	-1.375546
56.400002	0.033126	-2.286084	1.385036	-0.329365	0.069044	5.67468	5.92595	-0.918579
56.5	-0.068151	-2.352926	1.389185	-0.330974	0.06883	5.72416	5.98109	-0.382429
56.599998	-0.151657	-2.42064	1.392675	-0.334482	0.068793	5.74956	6.00646	0.136944
56.700001	-0.1954	-2.489291	1.394809	-0.340561	0.068309	5.74142	5.95614	0.559565
56.799999	-0.201588	-2.520932	1.395685	-0.347336	0.067962	5.73415	6.05228	0.790085
56.900002	-0.158731	-2.543043	1.395052	-0.354648	0.067335	5.76926	6.2105	0.851984
57.0	-0.030779	-2.623791	1.39297	-0.361301	0.066904	5.78634	6.23876	0.801084
57.099998	0.11328	-2.672647	1.389556	-0.366953	0.066279	5.83363	6.30428	0.607468
57.200001	0.232229	-2.724467	1.385139	-0.370932	0.066099	5.9086	6.29475	0.331726
57.299999	0.298021	-2.809552	1.380063	-0.373237	0.065809	6.02709	6.34839	0.033786
57.400002	0.270933	-2.854981	1.375038	-0.373521	0.065594	6.10179	6.23737	-0.359963
57.5	0.134728	-2.884883	1.37067	-0.37181	0.065307	6.21617	6.26863	-0.806792
57.599998	-0.054577	-2.90462	1.366881	-0.368322	0.064968	6.35611	6.53509	-1.230898
57.700001	-0.231124	-2.917082	1.364068	-0.363298	0.064604	6.20198	6.44152	-1.520306
57.799999	-0.305559	-2.894596	1.362195	-0.357254	0.064454	6.02551	6.3516	-1.764223
57.900002	-0.283383	-2.87236	1.361589	-0.350922	0.064309	5.8621	6.37033	-1.819345
58.0	-0.205089	-2.840643	1.362342	-0.344521	0.064255	5.79729	6.33308	-1.774669
58.099998	-0.078846	-2.844604	1.364321	-0.339046	0.06416	5.81586	6.22731	-1.612002
58.200001	0.03791	-2.834427	1.367259	-0.334226	0.063917	5.8797	6.30075	-1.406989
58.299999	0.145629	-2.861318	1.370911	-0.331197	0.063634	5.75928	5.93612	-1.095165
58.400002	0.185834	-2.901825	1.37495	-0.329449	0.063516	5.76112	5.89394	-0.821806
58.5	0.207357	-2.932622	1.378894	-0.329628	0.063383	5.76462	5.92777	-0.505319
58.599998	0.138984	-2.950318	1.382622	-0.331215	0.063447	5.69106	5.98815	-0.25409
58.700001	0.065936	-2.969891	1.385615	-0.334585	0.063367	5.6139	5.98751	0.011651
58.799999	-0.020554	-2.987549	1.387832	-0.339161	0.063444	5.63694	5.9935	0.235285
58.900002	-0.136102	-2.984442	1.388832	-0.345196	0.063232	5.73861	6.17571	0.386069
59.0	-0.149229	-2.982062	1.388543	-0.351439	0.062882	5.82803	6.22121	0.458561
59.099998	-0.131906	-2.998156	1.386908	-0.357405	0.062434	5.87138	6.2151	0.49379
59.200001	-0.050295	-3.016267	1.384001	-0.362977	0.062115	5.99898	6.33115	0.428107
59.299999	0.068064	-3.040134	1.379814	-0.367123	0.061611	5.98251	6.23769	0.269318
59.400002	0.136454	-3.05228	1.374766	-0.370191	0.061147	6.0348	6.32376	0.116316
59.5	0.181782	-3.028789	1.369441	-0.371995	0.060513	6.02893	6.37065	-0.119799
59.599998	0.142546	-2.976434	1.363898	-0.371913	0.05983	5.99644	6.36766	-0.38925
59.700001	0.051197	-2.914484	1.358422	-0.370711	0.059003	6.00992	6.47268	-0.68055
59.799999	-0.050522	-2.8599	1.353734	-0.367689	0.058244	5.96833	6.35235	-0.911485
59.900002	-0.15211	-2.779031	1.349967	-0.363422	0.057343	5.98505	6.45255	-1.19035
60.0	-0.162891	-2.710224	1.347282	-0.358185	0.05664	5.88583	6.25964	-1.426456
60.099998	-0.14867	-2.661749	1.346225	-0.352071	0.05591	5.88408	6.21361	-1.589203
60.200001	-0.074159	-2.606804	1.346546	-0.345488	0.0554	5.82523	6.19177	-1.689952
60.299999	0.036009	-2.533494	1.348237	-0.339275	0.05489	5.7091	5.97809	-1.678502
60.400002	0.16031	-2.464761	1.351373	-0.333378	0.054517	5.66435	5.98258	-1.593072
60.5	0.194747	-2.374047	1.355436	-0.328762	0.054327	5.59376	5.91857	-1.439791
60.599998	0.214809	-2.301003	1.360142	-0.325859	0.054137	5.55891	5.99061	-1.209
60.700001	0.106047	-2.216979	1.365124	-0.324941	0.053947	5.53193	6.09413	-0.873125
60.799999	-0.015608	-2.163912	1.369815	-0.326145	0.053666	5.5914	6.11512	-0.495059
60.900002	-0.144958	-2.094744	1.373722	-0.33005	0.053167	5.67311	6.11554	-0.068944
61.0	-0.247089	-2.033912	1.376308	-0.33584	0.05265	5.76918	6.13107	0.348149
61.099998	-0.254576	-1.958248	1.376967	-0.343834	0.0521	5.82864	6.28779	0.680948
61.200001	-0.159373	-1.891375	1.37558	-0.352426	0.05175	5.87295	6.33222	0.931116
61.299999	-0.012603	-1.844948	1.37224	-0.361012	0.051354	5.90045	6.259	1.09663
61.400002	0.11302	-1.791581	1.367131	-0.36901	0.050886	5.90291	6.35085	1.0547
61.5	0.156364	-1.756968	1.361041	-0.374744	0.050355	5.95256	6.5839	0.860441
61.599998	0.16769	-1.753932	1.354487	-0.378461	0.049786	5.9488	6.51068	0.493761
61.700001	0.123713	-1.730062	1.347891	-0.379583	0.048971	5.86604	6.31488	-0.001854
61.799999	0.028516	-1.720059	1.341574	-0.3784	0.048373	5.8719	6.41551	-0.562566
61.900002	-0.049191	-1.726007	1.336043	-0.375185	0.04795	5.81778	6.35749	-1.099005
62.0	-0.039468	-1.725315	1.331462	-0.370271	0.047664	5.76541	6.32708	-1.523132
62.099998	-0.017574	-1.710038	1.328037	-0.364027	0.047869	5.70761	6.34025	-1.80513
62.200001	0.008748	-1.700803	1.325907	-0.357101	0.048334	5.67398	6.12561	-1.946437
62.299999	0.045606	-1.664358	1.325273	-0.349656	0.048987	5.70481	6.12379	-1.934511
62.400002	0.060694	-1.654349	1.326096	-0.342707	0.04963	5.7056	6.16318	-1.835445
62.5	0.014638	-1.652419	1.328414	-0.336619	0.050177	5.68615	6.15762	-1.642428
62.599998	-0.030414	-1.687065	1.331973	-0.33156	0.050651	5.61925	6.18802	-1.358266
62.700001	-0.066158	-1.741889	1.336238	-0.328228	0.05112	5.56933	6.18128	-1.021112
62.799999	-0.116331	-1.816407	1.340766	-0.326782	0.05167	5.59928	6.27666	-0.687827
62.900002	-0.111732	-1.856263	1.345035	-0.326941	0.052357	5.66435	6.26703	-0.365498
63.0	-0.064542	-1.887759	1.348709	-0.328925	0.053149	5.71453	6.24722	-0.097163
63.099998	-0.001015	-1.932694	1.351576	-0.33249	0.054042	5.76182	6.26328	0.185594
63.200001	0.040732	-2.01547	1.353629	-0.337182	0.054904	5.81971	6.20997	0.368684
63.299999	0.086533	-2.105981	1.354674	-0.342765	0.055562	5.86761	6.26306	0.452263
63.400002	0.04827	-2.19473	1.354871	-0.348533	0.056133	5.90168	6.35331	0.393692
63.5	-0.027823	-2.285719	1.354174	-0.354248	0.05626	5.90869	6.36594	0.30385
63.599998	-0.056017	-2.374005	1.352485	-0.359229	0.056613	5.87164	6.3607	0.16699
63.700001	-0.086583	-2.460814	1.34983	-0.363576	0.056782	5.83731	6.39131	-0.00011
63.799999	-0.079272	-2.515535	1.345962	-0.36709	0.057291	5.81358	6.34325	-0.135858
63.900002	-0.003656	-2.609996	1.341046	-0.369519	0.057874	5.83328	6.45822	-0.221031
64.0	0.110736	-2.712955	1.335445	-0.371082	0.058487	5.75455	6.30589	-0.274557
64.099998	0.166125	-2.76202	1.32952	-0.371647	0.05915	5.65515	6.21564	-0.409122
64.199997	0.174052	-2.818474	1.323949	-0.370626	0.05981	5.65086	6.24925	-0.579575
64.300003	0.125787	-2.892698	1.319316	-0.368366	0.060494	5.62941	6.23309	-0.771252
64.400002	0.040528	-2.971642	1.315669	-0.364725	0.06128	5.6788	6.23705	-0.987016
64.5	-0.054572	-3.049912	1.313533	-0.359741	0.062092	5.66794	6.09413	-1.25516
64.599998	-0.153767	-3.113014	1.31255	-0.353809	0.062923	5.67354	6.21253	-1.480991
64.699997	-0.214879	-3.157495	1.31328	-0.34776	0.063772	5.70095	6.31841	-1.625001
64.800003	-0.199818	-3.158659	1.315451	-0.341415	0.064713	5.61023	6.06352	-1.715176
64.900002	-0.117228	-3.179887	1.318944	-0.335566	0.065683	5.64123	6.17785	-1.697001
65.0	-0.031136	-3.189075	1.323209	-0.330784	0.066677	5.68116	6.32805	-1.540245
65.099998	0.073411	-3.207305	1.327917	-0.327484	0.06779	5.69001	6.36701	-1.313184
65.199997	0.134407	-3.247233	1.332574	-0.326355	0.0687	5.78354	6.45747	-0.939396
65.300003	0.114124	-3.295128	1.337079	-0.326863	0.069623	5.79974	6.34839	-0.538289
65.400002	0.035543	-3.317091	1.341028	-0.329214	0.070149	5.8254	6.30107	-0.128018
65.5	-0.096249	-3.301988	1.344384	-0.33353	0.070955	5.87558	6.36412	0.199757
65.599998	-0.173202	-3.301982	1.346669	-0.338996	0.071455	5.855	6.35759	0.428485
65.699997	-0.138231	-3.286949	1.34771	-0.345246	0.072301	5.88907	6.48509	0.559208
65.800003	-0.072692	-3.297821	1.347401	-0.351705	0.073199	5.84441	6.37697	0.630793
65.900002	0.08449	-3.351407	1.345515	-0.357722	0.074283	5.77566	6.27612	0.595436
66.0	0.167206	-3.355642	1.342648	-0.362787	0.075265	5.71873	6.23523	0.45415
66.099998	0.190442	-3.342856	1.339254	-0.365853	0.076161	5.70025	6.29882	0.195072
66.199997	0.188038	-3.33753	1.335905	-0.367183	0.076973	5.66698	6.28137	-0.151509
66.300003	0.077531	-3.27106	1.332869	-0.366727	0.077736	5.6083	6.12497	-0.588154
66.400002	-0.042074	-3.18176	1.330677	-0.364748	0.078606	5.57817	6.08097	-0.980755
66.5	-0.092375	-3.11079	1.329314	-0.361438	0.079433	5.60979	6.09852	-1.349136
66.599998	-0.14873	-3.043621	1.328172	-0.35819	0.080487	5.61171	6.0557	-1.535672
66.699997	-0.154441	-2.978933	1.327316	-0.354448	0.08135	5.65428	6.1119	-1.560458
66.800003	-0.099808	-2.931793	1.326642	-0.351575	0.082135	5.67477	6.14413	-1.383037
66.900002	-0.061721	-2.863958	1.326193	-0.349804	0.082895	5.65331	6.13374	-1.099249
67.0	0.002778	-2.798504	1.32587	-0.348508	0.083717	5.63203	6.1756	-0.731618
67.099998	0.015296	-2.701244	1.325319	-0.34892	0.084305	5.60261	6.2332	-0.406861
67.199997	0.033854	-2.622502	1.324934	-0.349696	0.085069	5.60401	6.22924	-0.13896
67.300003	0.058022	-2.540957	1.324498	-0.350242	0.085851	5.56731	6.12582	-0.017963
67.400002	0.034733	-2.497501	1.323867	-0.350723	0.086633	5.60593	6.20986	-0.022006
67.5	-0.012804	-2.485481	1.323556	-0.350125	0.087294	5.63387	6.1513	-0.10868
67.599998	-0.061116	-2.447164	1.323758	-0.348582	0.087736	5.71129	6.19091	-0.32523
67.699997	-0.077643	-2.384164	1.324714	-0.346167	0.088232	5.74667	6.26007	-0.626123
67.800003	-0.064265	-2.332252	1.326863	-0.342234	0.08881	5.73756	6.25322	-1.006179
67.900002	-0.017453	-2.25759	1.330478	-0.337996	0.089379	5.74658	6.35299	-1.41276
68.0	0.025579	-2.214189	1.335465	-0.333304	0.090013	5.75035	6.36252	-1.759453
68.099998	0.071046	-2.19933	1.341926	-0.328689	0.090614	5.68904	6.39913	-1.988312
68.199997	0.073308	-2.180552	1.349357	-0.325485	0.091176	5.63396	6.36541	-2.029838
68.300003	0.03043	-2.145673	1.357471	-0.323881	0.0917	5.61206	6.43885	-1.799924
68.400002	0.01108	-2.103885	1.364948	-0.325258	0.092278	5.547	6.31841	-1.302483
68.5	-0.020245	-2.021045	1.370871	-0.330175	0.093097	5.49515	6.10034	-0.519255
68.599998	-0.018543	-1.952393	1.374019	-0.338665	0.093692	5.51188	6.13503	0.473605
68.699997	-0.023019	-1.931951	1.374434	-0.350292	0.094442	5.49252	6.01127	1.511022
68.800003	-0.026806	-1.898021	1.37176	-0.3637	0.095149	5.51249	6.10088	2.24894
68.900002	-0.083322	-1.871385	1.366133	-0.376957	0.095709	5.48263	6.08675	2.58461
69.0	-0.104466	-1.872156	1.358177	-0.38884	0.095912	5.40924	6.03386	2.337972
69.099998	-0.141001	-1.903883	1.349001	-0.397045	0.096298	5.39978	6.12357	1.633923
69.199997	-0.14707	-1.956895	1.338867	-0.40024	0.09635	5.47711	6.23673	0.675263
69.300003	-0.122535	-2.000851	1.32888	-0.397903	0.096411	5.54971	6.29764	-0.333366
69.400002	-0.064082	-2.061272	1.321303	-0.388791	0.096664	5.57607	6.27934	-1.398658
69.5	-0.027165	-2.113451	1.317918	-0.374144	0.096985	5.6069	6.2515	-2.451206
69.599998	-0.011359	-2.106575	1.319951	-0.355546	0.097296	5.62713	6.23566	-3.433795
69.699997	-0.047348	-2.041243	1.32817	-0.334622	0.097478	5.62599	6.26767	-4.272754
69.800003	-0.134995	-1.950528	1.341835	-0.315126	0.097604	5.64815	6.3183	-4.818076
69.900002	-0.139513	-1.887125	1.35937	-0.298709	0.097657	5.60996	6.36509	-4.824584
70.0	-0.136112	-1.795013	1.378525	-0.288148	0.097635	5.62555	6.38339	-4.20586
70.099998	-0.099637	-1.70554	1.397041	-0.285126	0.097842	5.63326	6.36434	-2.877641
70.199997	0.031689	-1.621596	1.413109	-0.289674	0.098322	5.73292	6.58851	-0.89134
70.300003	0.158164	-1.556034	1.425401	-0.301266	0.099138	5.68502	6.38511	1.44877
70.400002	0.208539	-1.473033	1.432799	-0.319402	0.099791	5.61951	6.23373	3.630895
70.5	0.13717	-1.396474	1.435612	-0.341064	0.10014	5.6252	6.1725	5.159095
70.599998	0.0388	-1.310197	1.434518	-0.3634	0.100119	5.54717	6.08043	5.612661
70.699997	-0.091606	-1.269557	1.43025	-0.383928	0.099809	5.56372	6.12047	4.911474
70.800003	-0.221824	-1.229704	1.423863	-0.399121	0.099538	5.56004	6.15879	3.01528
70.900002	-0.203448	-1.235242	1.415293	-0.407289	0.099201	5.53106	6.24197	0.731416
71.0	-0.129839	-1.368336	1.405498	-0.407748	0.099038	5.51477	6.23544	-1.40436
71.099998	-0.027394	-1.464899	1.396004	-0.399749	0.0989	5.57485	6.25022	-2.872016
71.199997	0.064123	-1.545227	1.389344	-0.385273	0.098761	5.63019	6.22667	-3.697624
71.300003	0.070141	-1.587001	1.387704	-0.366308	0.098434	5.65305	6.27677	-4.049166
71.400002	0.016166	-1.549805	1.392159	-0.346111	0.098024	5.66645	6.30974	-4.139031
71.5	-0.054916	-1.460297	1.402078	-0.328058	0.097877	5.70148	6.385	-4.125736
71.599998	-0.150225	-1.383999	1.415951	-0.313608	0.097905	5.66934	6.40181	-3.844998
71.699997	-0.23234	-1.317653	1.431208	-0.305266	0.097789	5.55164	6.08996	-3.129088
71.800003	-0.291741	-1.269171	1.445371	-0.30439	0.097522	5.48455	6.07229	-1.862263
71.900002	-0.288925	-1.204371	1.456559	-0.31012	0.0971	5.5082	6.05067	-0.139984
72.0	-0.218369	-1.132107	1.463804	-0.321844	0.096779	5.60129	6.19262	1.735437
72.099998	-0.15334	-1.033652	1.466553	-0.338163	0.096339	5.61627	6.13321	3.243779
72.199997	0.022485	-0.931449	1.465756	-0.354744	0.096117	5.70192	6.29829	4.164929
72.300003	0.119411	-0.861642	1.462533	-0.370436	0.095916	5.81402	6.41936	4.044467
72.400002	0.1349	-0.821313	1.457935	-0.381952	0.095572	5.78161	6.14584	2.937289
72.5	0.071223	-0.865739	1.452673	-0.388013	0.095124	5.80972	6.21136	1.126029
72.599998	-0.02425	-1.017723	1.44676	-0.388013	0.09458	5.74711	6.18042	-0.700821
72.699997	-0.083949	-1.147055	1.441393	-0.381532	0.094154	5.7338	6.24818	-2.158234
72.800003	-0.139486	-1.254836	1.437938	-0.369692	0.093832	5.70078	6.22356	-3.059909
72.900002	-0.158237	-1.362097	1.437731	-0.354676	0.093514	5.60672	6.16329	-3.510515
73.0	-0.158718	-1.398137	1.442139	-0.338382	0.093137	5.61259	6.29261	-3.603549
73.099998	-0.085829	-1.405869	1.450691	-0.324507	0.092762	5.58588	6.05998	-3.545763
73.199997	-0.035566	-1.424405	1.461977	-0.314257	0.092532	5.6104	5.90754	-3.19199
73.300003	-0.011329	-1.39447	1.47424	-0.309277	0.092196	5.63002	5.89619	-2.456106
73.400002	0.054861	-1.376545	1.485333	-0.310633	0.091864	5.62897	5.85401	-1.304411
73.5	0.069201	-1.35942	1.493565	-0.317806	0.091545	5.63273	5.97884	0.18271
73.599998	0.048718	-1.360471	1.498238	-0.330279	0.091361	5.62573	6.10366	1.687725
73.699997	-0.018792	-1.370928	1.499217	-0.345656	0.091104	5.6358	6.04232	2.896192
73.800003	-0.059599	-1.369256	1.496779	-0.361313	0.09068	5.64429	6.05784	3.550857
73.900002	-0.123647	-1.383226	1.492057	-0.375761	0.09037	5.68931	6.12978	3.282412
74.0	-0.168578	-1.426957	1.486063	-0.386262	0.089746	5.72005	6.0754	2.277032
74.099998	-0.192283	-1.506225	1.479584	-0.39124	0.089054	5.73467	6.06255	0.729252
74.199997	-0.153395	-1.657617	1.472928	-0.390614	0.088383	5.74807	6.1316	-0.886973
74.300003	-0.099059	-1.805383	1.467408	-0.383647	0.08776	5.70174	6.07101	-2.128435
74.400002	-0.051309	-1.967953	1.464485	-0.3713	0.087161	5.74168	6.17367	-2.91932
74.5	-0.070824	-2.019534	1.46495	-0.356592	0.086346	5.64105	6.04724	-3.365124
74.599998	-0.016978	-1.984972	1.469402	-0.340867	0.08552	5.58063	5.95935	-3.553241
74.699997	-0.018932	-1.972944	1.477405	-0.327523	0.085176	5.62074	5.98708	-3.469977
74.800003	0.022255	-1.893473	1.487178	-0.318067	0.084641	5.65848	6.05474	-3.076196
74.900002	0.008581	-1.84754	1.497334	-0.313372	0.084543	5.67783	6.02316	-2.246761
75.0	0.034991	-1.859874	1.506204	-0.314235	0.084366	5.69885	6.089	-1.051248
75.099998	0.052783	-1.886233	1.512718	-0.320014	0.08428	5.7006	6.083	0.343043
75.199997	-0.018663	-1.87863	1.516472	-0.329381	0.084052	5.75657	6.03215	1.565595
75.300003	-0.065004	-1.895888	1.518389	-0.340288	0.08405	5.8416	6.09735	2.300843
75.400002	-0.123861	-1.915309	1.519341	-0.350554	0.083869	5.891	6.14787	2.367547
75.5	-0.12053	-1.922374	1.519877	-0.358608	0.083594	5.92445	6.21703	1.758014
75.599998	-0.136072	-1.982209	1.520037	-0.364227	0.083236	5.88399	6.19273	0.680006
75.699997	-0.064537	-2.121438	1.519142	-0.366746	0.082863	5.89152	6.22613	-0.423842
75.800003	-0.016351	-2.235341	1.51727	-0.366616	0.082631	5.86542	6.21671	-1.172475
75.900002	0.016367	-2.311161	1.514509	-0.364966	0.082456	5.81314	6.16158	-1.451504
76.0	0.032031	-2.287763	1.511418	-0.36195	0.081874	5.77907	6.03333	-1.434274
76.099998	-0.027393	-2.243596	1.507982	-0.359623	0.081231	5.6795	5.96813	-1.208461
76.199997	-0.107951	-2.224883	1.504659	-0.358396	0.080458	5.61347	5.92563	-0.861936
76.300003	-0.170075	-2.176396	1.50076	-0.358036	0.079689	5.49147	5.87457	-0.493846
76.400002	-0.165339	-2.137803	1.496276	-0.358802	0.07888	5.23846	5.67202	-0.157002
76.5	-0.13426	-2.107797	1.491481	-0.359247	0.078353	5.10859	5.51744	-0.111719
76.599998	-0.070918	-2.110746	1.487056	-0.358579	0.077664	5.40968	5.62502	-0.245045
76.699997	-0.013805	-2.168195	1.484	-0.356249	0.07711	5.60506	6.19541	-0.607521
76.800003	0.024118	-2.182622	1.482838	-0.351103	0.076452	5.56407	6.19819	-1.041496
76.900002	0.07486	-2.23841	1.484431	-0.343827	0.076056	5.75814	5.99746	-1.557334
77.0	0.103665	-2.230696	1.488697	-0.335376	0.075912	6.17544	6.28266	-2.065866
77.099998	0.075547	-2.221192	1.495538	-0.326625	0.075874	6.40717	6.50137	-2.471475
77.199997	0.028779	-2.204157	1.503314	-0.320353	0.075832	6.50788	6.71301	-2.588377
77.300003	-0.049878	-2.197203	1.510943	-0.31723	0.075735	6.61315	6.99178	-2.234693
77.400002	-0.076683	-2.188756	1.51688	-0.3189	0.075472	6.60282	7.05034	-1.316886
77.5	-0.101586	-2.151175	1.519717	-0.325874	0.075127	6.59493	6.90721	-0.031772
77.599998	-0.077412	-2.120872	1.519385	-0.337374	0.074773	6.6445	6.85486	1.381909
77.699997	-0.06034	-2.073868	1.515968	-0.351475	0.074602	6.61981	6.75273	2.486131
77.800003	-0.023836	-2.020841	1.510046	-0.366194	0.07447	6.29814	6.41701	2.965278
77.900002	-0.019439	-2.01366	1.503031	-0.378212	0.074088	5.81962	6.21864	2.63133
78.0	-0.025885	-2.006754	1.495552	-0.386247	0.073145	5.38454	5.87071	1.5666
78.099998	-0.049123	-2.056068	1.488039	-0.389082	0.072042	4.82467	5.58723	0.147515
78.199997	-0.060319	-2.095165	1.480654	-0.38651	0.071004	4.55721	5.1739	-1.124247
78.300003	-0.022311	-2.118307	1.474393	-0.379003	0.070381	4.29185	5.11534	-2.058048
78.400002	0.013076	-2.126196	1.469937	-0.368328	0.069924	5.28365	5.10389	-2.557443
78.5	0.050008	-2.075186	1.468025	-0.356242	0.069226	6.30313	6.74138	-2.797133
78.599998	0.015963	-2.009729	1.468595	-0.345484	0.068597	5.70779	6.9405	-2.706865
78.699997	-0.069787	-1.90406	1.471069	-0.33672	0.067946	6.2843	6.57887	-2.436029
78.800003	-0.131617	-1.789424	1.474174	-0.331566	0.067164	6.47434	6.77564	-1.916632
78.900002	-0.170238	-1.648012	1.476942	-0.330007	0.066387	7.01188	6.83152	-1.212971
79.0	-0.168953	-1.543028	1.479037	-0.331068	0.065785	6.94769	7.71707	-0.431678
79.099998	-0.100657	-1.451372	1.480239	-0.334061	0.065378	6.54843	7.10825	0.178399
79.199997	-0.027538	-1.344621	1.481131	-0.337639	0.065037	6.47802	6.73506	0.474818
79.300003	0.020997	-1.337015	1.482476	-0.340283	0.064572	6.45613	6.86438	0.47205
79.400002	0.080245	-1.343534	1.484794	-0.341668	0.064127	6.17133	6.56688	0.088534
79.5	0.075995	-1.397669	1.487886	-0.341405	0.06371	6.05748	6.25	-0.394672
79.599998	0.084024	-1.441586	1.491238	-0.34058	0.063505	5.82952	6.15697	-0.844908
79.699997	0.102673	-1.44905	1.494285	-0.340457	0.063382	5.40372	5.9084	-1.110218
79.800003	0.050959	-1.450242	1.49646	-0.341934	0.06339	5.30555	5.56079	-1.083431
79.900002	-0.012861	-1.450812	1.49659	-0.346336	0.06329	5.11595	5.79406	-0.710403
80.0	-0.090328	-1.462657	1.493797	-0.35395	0.063173	6.10048	6.15333	-0.01974
80.099998	-0.17762	-1.419755	1.487626	-0.363983	0.062837	6.30322	6.81771	0.910678
80.199997	-0.220769	-1.372032	1.478095	-0.375206	0.06248	5.63037	6.95185	1.693993
80.300003	-0.219056	-1.313384	1.466202	-0.38568	0.061931	6.14155	6.31424	2.050131
80.400002	-0.146887	-1.282044	1.453351	-0.392055	0.061485	6.46979	6.66848	1.732733
80.5	-0.092036	-1.345771	1.441274	-0.393343	0.061054	7.09526	6.83484	0.81593
80.599998	0.055262	-1.5224	1.431482	-0.387596	0.060812	6.8849	7.41528	-0.457429
80.699997	0.134585	-1.647516	1.425495	-0.375016	0.060991	6.60212	6.95752	-1.845149
80.800003	0.175397	-1.789158	1.424654	-0.356904	0.061211	6.56568	6.72885	-3.10818
80.900002	0.148442	-1.846445	1.43035	-0.335281	0.061644	6.33939	6.72093	-4.174835
81.0	0.045417	-1.846624	1.442351	-0.314218	0.062209	6.16047	6.4685	-4.862992
81.099998	-0.049561	-1.807804	1.458675	-0.296717	0.062804	5.98567	6.17731	-5.035192
81.199997	-0.146101	-1.823399	1.477571	-0.285639	0.063729	5.69482	5.98376	-4.479534
81.300003	-0.210974	-1.830429	1.4953	-0.28395	0.064341	5.39128	5.87853	-2.98767
81.400002	-0.245087	-1.85258	1.508929	-0.2922	0.064599	5.24731	5.73476	-0.556642
81.5	-0.185276	-1.920668	1.516696	-0.309782	0.064859	5.05517	5.59355	2.361815
81.599998	-0.079375	-1.926917	1.517351	-0.334603	0.064807	5.94687	5.90711	5.036397
81.699997	0.068006	-1.92889	1.512113	-0.362297	0.064857	6.21363	7.10408	6.724647
81.800003	0.217313	-1.917166	1.50339	-0.388338	0.065406	5.76611	6.51924	6.820925
81.900002	0.334884	-1.95376	1.493618	-0.408202	0.066105	6.19769	6.37344	5.318719
82.0	0.259492	-2.024828	1.48397	-0.419079	0.066629	6.72034	6.63122	2.35361
82.099998	0.052554	-2.149375	1.474199	-0.420232	0.066665	7.04893	7.27965	-0.926311
82.199997	-0.19439	-2.268311	1.464678	-0.411892	0.066778	6.68724	7.41293	-3.612321
82.300003	-0.395164	-2.351495	1.457247	-0.394668	0.066872	6.56962	6.83848	-5.252861
82.400002	-0.474089	-2.401026	1.453615	-0.372595	0.067224	6.50403	6.75947	-5.813625
82.5	-0.461297	-2.431387	1.45499	-0.349517	0.067564	6.34709	6.71676	-5.445732
82.599998	-0.338375	-2.441064	1.461935	-0.329145	0.068208	6.21021	6.40384	-4.591752
82.699997	-0.1184	-2.454231	1.472769	-0.314284	0.068931	5.98759	6.27538	-3.563705
82.800003	0.095107	-2.494983	1.486138	-0.304951	0.069812	5.8113	6.27955	-2.343333
82.900002	0.194488	-2.517679	1.499722	-0.302223	0.070582	5.75052	6.14316	-1.020479
83.0	0.226827	-2.505233	1.511992	-0.305187	0.070928	5.6041	6.06148	0.212534
83.099998	0.126488	-2.512611	1.522466	-0.312375	0.071282	5.9685	6.01813	1.278387
83.199997	0.013833	-2.510097	1.531036	-0.322138	0.071546	6.24349	6.6309	1.848119
83.300003	-0.047175	-2.54278	1.537985	-0.332583	0.072001	5.81629	6.54526	1.949167
83.400002	-0.094077	-2.588319	1.543233	-0.342567	0.072678	6.05809	6.13952	1.617839
83.5	-0.10697	-2.657691	1.546065	-0.351623	0.07355	6.371	6.45801	0.966822
83.599998	-0.066184	-2.716182	1.546033	-0.359489	0.074245	6.27458	6.97701	0.354797
83.699997	-0.031432	-2.80884	1.542653	-0.366544	0.074789	6.03777	6.62426	0.027016
83.800003	0.006903	-2.852858	1.535688	-0.372799	0.075017	6.00528	6.32473	0.034534
83.900002	-0.009655	-2.86584	1.52578	-0.378697	0.074931	5.87707	6.3121	0.285057
84.0	-0.021726	-2.852697	1.51443	-0.383073	0.074698	5.83906	6.16383	0.500148
84.099998	-0.06483	-2.841532	1.503278	-0.385136	0.074627	5.93172	6.16029	0.437395
84.199997	-0.100141	-2.830648	1.493404	-0.383837	0.074619	6.11528	6.40448	-0.09709
84.300003	-0.103783	-2.810517	1.486247	-0.378324	0.074854	6.09803	6.66302	-0.996302
84.400002	-0.088505	-2.822237	1.482598	-0.368327	0.07527	6.27738	6.7629	-2.001225
84.5	-0.06255	-2.819433	1.482833	-0.355144	0.075795	6.40883	6.61902	-2.931242
84.599998	-0.06887	-2.800653	1.487035	-0.340341	0.076452	6.5458	6.88526	-3.632322
84.699997	-0.116138	-2.740016	1.495223	-0.326157	0.076963	6.56638	7.11821	-3.991185
84.800003	-0.143645	-2.682842	1.505797	-0.314911	0.077506	6.33308	6.86053	-3.872651
84.900002	-0.184772	-2.606701	1.516905	-0.308317	0.077808	6.1997	6.66173	-3.174814
85.0	-0.177642	-2.537512	1.52667	-0.308038	0.077746	6.051	6.51378	-1.75786
85.099998	-0.108444	-2.481137	1.533371	-0.314235	0.077862	5.91595	6.29411	0.107311
85.199997	-0.004735	-2.419915	1.53622	-0.326264	0.077945	5.67757	6.02016	2.016979
85.300003	0.07428	-2.299957	1.535915	-0.341386	0.078162	5.45136	5.77479	3.39202
85.400002	0.195688	-2.178348	1.533743	-0.356484	0.078277	5.25642	5.69857	3.913772
85.5	0.153266	-2.080885	1.531598	-0.368494	0.078896	5.36939	5.68765	3.134404
85.599998	0.108159	-2.0063	1.530149	-0.375872	0.079222	6.1708	6.43938	1.543619
85.699997	-0.001362	-2.076057	1.529001	-0.37856	0.079411	5.87015	6.77692	-0.380628
85.800003	-0.100014	-2.140013	1.527406	-0.376593	0.079863	5.84703	6.30653	-1.913541
85.900002	-0.172599	-2.206229	1.52481	-0.371493	0.080186	6.18516	6.42504	-2.680567
86.0	-0.23929	-2.19859	1.52134	-0.365507	0.080271	6.4972	6.65574	-2.631688
86.099998	-0.262903	-2.10247	1.51706	-0.360405	0.080436	6.37135	7.1939	-2.025856
86.199997	-0.182927	-1.998215	1.512233	-0.358501	0.080592	6.04382	6.83034	-1.010018
86.300003	-0.075053	-1.901498	1.506366	-0.359359	0.080809	6.05398	6.78891	0.150362
86.400002	0.021289	-1.798682	1.499415	-0.36162	0.081178	5.99688	6.76954	0.954336
86.5	0.113461	-1.735885	1.492767	-0.36363	0.0815	5.8769	6.48456	1.139036
86.599998	0.118524	-1.711735	1.488343	-0.362331	0.082007	5.93916	6.37665	0.512219
86.699997	0.015345	-1.778989	1.487051	-0.357343	0.082208	5.97603	6.53434	-0.748926
86.800003	-0.068166	-1.872447	1.490038	-0.348135	0.082463	5.977	6.50725	-2.140417
86.900002	-0.148367	-1.960576	1.497718	-0.335277	0.082916	6.01868	6.47128	-3.226724
87.0	-0.243423	-1.960535	1.509084	-0.322123	0.083409	6.02788	6.67469	-3.8566
87.099998	-0.256652	-1.900494	1.522727	-0.311274	0.083766	5.99118	6.68518	-3.97958
87.199997	-0.207739	-1.833083	1.536443	-0.305874	0.083944	6.05976	6.59504	-3.32725
87.300003	-0.117417	-1.769503	1.547198	-0.309196	0.084049	6.04636	6.52224	-1.6787
87.400002	0.027941	-1.712563	1.552685	-0.321069	0.083947	5.87961	6.53723	0.815886
87.5	0.115148	-1.68714	1.551587	-0.340852	0.083889	5.76322	6.42118	3.486465
87.599998	0.244235	-1.618592	1.544533	-0.36356	0.083956	5.54848	6.19744	5.432137
87.699997	0.268331	-1.59637	1.535382	-0.384612	0.084259	5.39032	6.06084	5.820262
87.800003	0.205476	-1.579561	1.528153	-0.399027	0.084916	5.36843	5.93163	4.372615
87.900002	0.022481	-1.584573	1.524619	-0.404384	0.085381	5.36904	5.89437	1.422462
88.0	-0.19611	-1.630085	1.524794	-0.400272	0.085633	5.99328	6.02048	-1.887515
88.099998	-0.336208	-1.646242	1.527521	-0.388573	0.086098	6.11002	6.98653	-4.621568
88.199997	-0.38966	-1.673955	1.532003	-0.37067	0.086157	5.98759	6.88558	-6.127914
88.300003	-0.404421	-1.712364	1.538569	-0.350799	0.086358	6.34271	6.88483	-6.225765
88.400002	-0.364292	-1.717005	1.546378	-0.334591	0.086136	6.58565	7.12859	-5.018181
88.5	-0.22855	-1.726103	1.554779	-0.324815	0.085743	6.94559	7.32268	-2.877081
88.599998	-0.052725	-1.686923	1.56137	-0.323693	0.085096	7.06294	7.93149	-0.354653
88.699997	0.086102	-1.653488	1.565499	-0.329193	0.084545	6.75713	7.69887	1.944632
88.800003	0.192506	-1.595791	1.567704	-0.338497	0.084231	6.69407	7.25888	3.464575
88.900002	0.254693	-1.561386	1.569767	-0.348796	0.084179	6.60325	7.21959	3.77482
89.0	0.170004	-1.543274	1.573399	-0.357122	0.084212	6.18648	6.68603	2.796526
89.099998	0.135135	-1.566719	1.579176	-0.360305	0.084141	5.70271	5.97916	0.906855
89.199997	-0.037712	-1.613582	1.58558	-0.360304	0.083927	5.14283	5.39914	-1.374532
89.300003	-0.172855	-1.723141	1.590652	-0.356495	0.083801	4.5037	4.93421	-3.054564
89.400002	-0.24763	-1.80068	1.593659	-0.350338	0.083882	4.42514	4.65062	-3.533439
89.5	-0.206738	-1.823382	1.594343	-0.344961	0.083969	4.14087	4.71817	-2.940467
89.599998	-0.151241	-1.802858	1.593288	-0.342515	0.084071	5.72495	5.50737	-1.702294
89.699997	-0.045118	-1.791043	1.591107	-0.344185	0.084218	6.5522	8.03138	-0.204868
89.800003	0.040397	-1.808072	1.588545	-0.349159	0.084347	5.8141	6.97615	1.099156
89.900002	0.02845	-1.801082	1.586383	-0.355445	0.084139	6.53442	7.14026	1.709946
90.0	0.020335	-1.801086	1.585977	-0.360861	0.084166	6.29297	6.73892	1.518042
90.099998	-0.097745	-1.787998	1.587014	-0.3643	0.083568	7.71468	7.452	0.56946
90.199997	-0.230709	-1.775865	1.588915	-0.364791	0.082941	7.45879	7.96672	-0.763753
90.300003	-0.289072	-1.813868	1.590482	-0.362768	0.082191	6.94664	6.81278	-1.799018
90.400002	-0.254448	-1.850061	1.590953	-0.358093	0.081449	6.87404	6.98643	-2.291059
90.5	-0.114743	-1.887761	1.590922	-0.351873	0.080795	6.41707	6.80765	-2.234688
90.599998	0.024607	-1.879338	1.591477	-0.34559	0.080341	6.09619	6.4973	-1.938943
90.699997	0.148361	-1.873709	1.594115	-0.339688	0.079852	5.98785	6.36209	-1.65708
90.800003	0.218008	-1.859107	1.599204	-0.334856	0.079343	5.89975	6.35834	-1.478266
90.900002	0.170542	-1.838386	1.606552	-0.331671	0.078756	5.87742	6.31691	-1.434464
91.0	0.066906	-1.818292	1.615375	-0.330101	0.078368	5.83889	6.16961	-1.373603
91.099998	-0.055372	-1.804156	1.623822	-0.331257	0.07811	6.01973	6.18192	-1.238754
91.199997	-0.119079	-1.810888	1.630197	-0.335228	0.078303	5.94013	6.34924	-0.773369
91.300003	-0.163629	-1.786977	1.632045	-0.343764	0.078324	5.64088	6.29293	0.132026
91.400002	-0.194959	-1.784065	1.628346	-0.356149	0.078455	5.84791	6.19947	1.469755
91.5	-0.222783	-1.759904	1.61887	-0.371417	0.07803	5.79554	6.27109	2.808638
91.599998	-0.217547	-1.723626	1.605217	-0.386196	0.07751	5.79098	6.22881	3.577067
91.699997	-0.110645	-1.690167	1.589938	-0.397319	0.076318	5.90413	6.24883	3.366187
91.800003	-0.062236	-1.752082	1.576837	-0.401002	0.075604	6.28237	6.57769	1.971017
91.900002	0.065995	-1.879635	1.567874	-0.396547	0.074842	6.33185	6.76097	-0.173979
92.0	0.127273	-2.001084	1.564436	-0.383399	0.074503	6.2413	6.74952	-2.495982
92.099998	0.144608	-2.098561	1.566827	-0.363762	0.074389	6.44675	6.86813	-4.505265
92.199997	0.074962	-2.149186	1.574699	-0.340824	0.074558	6.67839	7.05237	-5.858283
92.300003	0.012413	-2.125629	1.587008	-0.318275	0.074716	6.70581	7.15504	-6.186255
92.400002	-0.062047	-2.0393	1.602333	-0.300161	0.075156	6.68198	7.09198	-5.620822
92.5	-0.136485	-1.967863	1.618752	-0.290293	0.075676	6.66473	6.9101	-4.179785
92.599998	-0.226812	-1.848209	1.634055	-0.289476	0.075645	6.54011	6.93579	-1.999176
92.699997	-0.284404	-1.759041	1.64693	-0.297546	0.075488	6.24997	6.56132	0.505759
92.800003	-0.266868	-1.691946	1.656687	-0.312584	0.075211	5.91455	6.2317	2.760764
92.900002	-0.202519	-1.581486	1.663724	-0.331873	0.074779	5.70411	6.1725	4.308628
93.0	-0.069062	-1.486081	1.668657	-0.352455	0.0746	5.37683	5.83474	4.806779
93.099998	0.04573	-1.409781	1.670987	-0.371936	0.074384	5.34005	5.74674	4.28343
93.199997	0.183555	-1.368393	1.669633	-0.388074	0.074502	6.40489	6.41958	2.970547
93.300003	0.202976	-1.347561	1.663452	-0.400182	0.074657	6.10722	7.15129	1.301567
93.400002	0.129851	-1.405097	1.652433	-0.4062	0.074806	5.89012	6.48392	-0.221401
93.5	-0.023151	-1.573129	1.638366	-0.406015	0.074795	6.27835	6.46411	-1.331087
93.599998	-0.172825	-1.736312	1.624835	-0.398804	0.075084	6.79671	7.01993	-1.996111
93.699997	-0.34105	-1.816427	1.615979	-0.385475	0.075192	6.27694	7.04263	-2.520772
93.800003	-0.443233	-1.860935	1.615698	-0.367321	0.075331	6.02131	6.14873	-3.307709
93.900002	-0.480448	-1.843515	1.62445	-0.347363	0.075354	5.91306	6.212	-4.305568
94.0	-0.405775	-1.816648	1.640119	-0.328228	0.075546	5.74168	6.15655	-5.083286
94.099998	-0.396471	-1.762559	1.658071	-0.313958	0.075097	5.66216	6.04178	-5.368423
94.199997	-0.006696	-1.756206	1.672734	-0.30673	0.075764	6.47863	6.44409	-3.908771
94.300003	0.13502	-1.705096	1.681684	-0.310101	0.075384	6.58653	7.32429	-1.184762
94.400002	0.257535	-1.675667	1.6835	-0.322853	0.075151	6.30856	6.97112	2.190264
94.5	0.305053	-1.640171	1.678571	-0.34062	0.074576	6.68426	6.80765	5.119993
94.599998	0.286643	-1.668074	1.67259	-0.358077	0.074352	7.19431	7.23832	6.371389
94.699997	0.232459	-1.713303	1.672058	-0.369821	0.074444	6.97274	7.62286	5.336574
94.800003	0.07632	-1.745146	1.680065	-0.373385	0.075051	6.68321	6.85357	2.253996
94.900002	0.014633	-1.73585	1.694016	-0.36993	0.075422	6.58372	6.7493	-1.770415
95.0	-0.299719	-1.808011	1.709808	-0.362559	0.076366	5.97297	6.28448	-5.289326
95.099998	-0.37683	-1.875522	1.723198	-0.35194	0.077208	5.4398	5.67234	-6.91439
95.199997	-0.487512	-1.899404	1.73221	-0.342979	0.077472	4.77247	5.13376	-6.20835
95.300003	-0.460496	-1.885145	1.736525	-0.340244	0.077305	4.81354	5.17968	-3.517879
95.400002	-0.292857	-1.904307	1.737602	-0.344416	0.076887	4.57656	5.2893	0.099542
95.5	-0.16909	-1.820453	1.733644	-0.354477	0.076374	6.82955	6.58562	3.337823
95.599998	0.067663	-1.786588	1.729095	-0.36556	0.075752	6.99805	8.31325	5.211802
95.699997	0.211811	-1.769655	1.730647	-0.372635	0.075926	6.60439	7.16938	4.877705
95.800003	0.208317	-1.774682	1.741497	-0.373955	0.076308	6.55649	6.90646	2.426563
95.900002	0.152289	-1.805224	1.760204	-0.368925	0.076523	7.38023	7.07025	-1.266967
96.0	-0.009774	-1.812329	1.780141	-0.359993	0.077107	8.38315	8.75613	-5.049967
96.099998	-0.210045	-1.866011	1.798087	-0.348459	0.078087	6.99227	7.29239	-7.213205
96.199997	-0.34408	-1.889689	1.812013	-0.337521	0.078693	6.91389	6.87188	-6.962401
96.300003	-0.379312	-1.856207	1.821797	-0.331688	0.079199	6.19287	6.59996	-4.804925
96.400002	-0.345314	-1.794789	1.827623	-0.333279	0.079077	5.77075	6.11822	-1.480396
96.5	-0.262545	-1.688006	1.829714	-0.341649	0.078831	5.56836	5.87863	2.009213
96.599998	-0.119268	-1.576636	1.828644	-0.354978	0.078531	5.61504	6.2378	4.698462
96.699997	0.034214	-1.510119	1.82779	-0.368577	0.078744	6.16318	6.30449	5.877837
96.800003	0.148569	-1.429792	1.829527	-0.379686	0.078962	7.23258	7.54171	5.20359
96.900002	0.187886	-1.339746	1.834072	-0.385911	0.079617	6.15583	7.23468	2.889651
97.0	0.150214	-1.284462	1.839274	-0.38648	0.080115	6.76728	6.54451	-0.219721
97.099998	-0.005261	-1.248227	1.842331	-0.381772	0.080649	7.34897	7.46046	-3.351954
97.199997	-0.163151	-1.33151	1.84233	-0.371481	0.081142	6.43703	6.77146	-5.163651
97.300003	-0.270491	-1.406632	1.840985	-0.357256	0.081678	6.32537	6.48177	-5.406157
97.400002	-0.324265	-1.469429	1.84121	-0.341908	0.081915	6.07473	6.54226	-4.728758
97.5	-0.261947	-1.503696	1.846908	-0.326113	0.082206	5.7831	6.3288	-4.028803
97.599998	-0.213538	-1.511917	1.860408	-0.311808	0.082571	5.69115	6.31199	-3.728445
97.699997	-0.134128	-1.498052	1.881109	-0.300637	0.083087	6.16817	6.55607	-3.675895
97.800003	-0.078388	-1.396787	1.905475	-0.294561	0.083611	6.62602	7.10515	-3.583237
97.900002	-0.070475	-1.300762	1.92846	-0.29612	0.083861	6.23473	6.7492	-2.932408
98.0	-0.094329	-1.191691	1.944869	-0.307024	0.084092	6.77639	6.73346	-1.20765
98.099998	-0.162239	-1.106001	1.951801	-0.327635	0.08369	7.07503	7.12163	1.671952
98.199997	-0.208692	-1.036235	1.947989	-0.355995	0.083006	6.79767	7.22794	4.970411
98.300003	-0.150964	-1.016211	1.935353	-0.386105	0.082377	6.66929	7.00452	7.387978
98.400002	-0.07745	-0.925054	1.919199	-0.412231	0.081593	6.61928	7.13833	7.875034
98.5	0.093004	-0.876889	1.905903	-0.427378	0.081226	6.42941	6.98172	6.0711
98.599998	0.092834	-0.814481	1.89857	-0.42994	0.080927	6.44842	6.89886	2.071857
98.699997	0.090115	-0.838466	1.89766	-0.419404	0.080469	6.44614	6.807	-2.608559
98.800003	0.052553	-0.932789	1.900579	-0.399728	0.080279	6.43511	6.83869	-6.673702
98.900002	-0.108728	-0.9477	1.906475	-0.372299	0.080231	6.26241	6.76643	-9.086648
99.0	-0.031785	-0.970118	1.914487	-0.341868	0.080833	5.88364	6.43681	-9.107935
99.099998	-0.072708	-0.88281	1.925927	-0.315348	0.081063	5.66899	6.08279	-7.798071
99.199997	-0.139174	-0.859001	1.939975	-0.297683	0.081518	5.39111	5.93944	-5.836718
99.300003	-0.078464	-0.835356	1.955556	-0.289846	0.081807	5.78871	5.94244	-3.503419
99.400002	-0.050573	-0.829922	1.971475	-0.291204	0.082259	6.84409	7.27665	-1.332185
99.5	-0.046205	-0.789759	1.986278	-0.299904	0.082497	6.59187	7.5006	0.533689
99.599998	-0.092488	-0.780614	1.998319	-0.313721	0.082622	7.07266	7.34848	2.017437
99.699997	-0.146845	-0.771797	2.006067	-0.330526	0.082449	7.12013	7.66311	3.061462
99.800003	-0.119998	-0.753357	2.008868	-0.347836	0.082143	7.48217	7.30245	3.655156
99.900002	-0.095904	-0.798901	2.006406	-0.364409	0.082081	8.43517	8.69125	3.725656
100.0	-0.067352	-0.804834	1.998719	-0.378132	0.081816	8.01761	9.0259	3.121231
100.099998	-0.057997	-0.812101	1.987434	-0.388233	0.081678	7.7893	8.09914	1.90114
100.199997	-0.041393	-0.817385	1.974604	-0.393339	0.081469	7.48681	8.10182	0.324047
100.300003	-0.090712	-0.891255	1.962149	-0.393737	0.080887	6.74303	7.19775	-1.390775
100.400002	-0.144356	-1.054802	1.952306	-0.388062	0.080403	6.19751	6.39281	-2.920187
100.5	-0.128186	-1.116421	1.946824	-0.376729	0.079926	5.70174	5.99061	-4.029754
100.599998	-0.113078	-1.353522	1.945573	-0.360675	0.080645	5.27481	5.6261	-4.714061
100.699997	-0.055386	-1.395135	1.949549	-0.34396	0.081121	5.09169	5.38137	-5.107468
100.800003	-0.022159	-1.469321	1.956668	-0.329321	0.081712	4.9252	5.55201	-4.896533
100.900002	-0.002102	-1.5637	1.963912	-0.320081	0.08224	5.85579	5.83656	-4.035659
101.0	-0.086124	-1.620865	1.968915	-0.318158	0.082374	6.28202	6.87413	-2.380485
101.099998	-0.142382	-1.67625	1.970299	-0.32302	0.082297	5.76278	7.39826	-0.276056
101.199997	-0.226585	-1.691249	1.967565	-0.333479	0.081691	6.63163	7.01918	1.792576
101.300003	-0.28093	-1.695352	1.962251	-0.3464	0.081175	7.22583	7.50756	3.149054
101.400002	-0.228581	-1.703036	1.956794	-0.357519	0.080681	7.44311	7.94402	3.443738
101.5	-0.097085	-1.68391	1.953319	-0.364653	0.080201	7.58691	8.09978	2.456806
101.599998	0.091143	-1.699272	1.95195	-0.366676	0.079708	7.85271	7.89692	0.57611
101.699997	0.112134	-1.744383	1.951394	-0.364203	0.079252	7.83107	7.98053	-1.719779
101.800003	0.090007	-1.871238	1.949304	-0.358543	0.078905	7.90411	7.86983	-3.433392
101.900002	0.072104	-1.955426	1.944758	-0.351386	0.078403	7.37874	7.50671	-3.912827
102.0	-0.016071	-1.969573	1.937851	-0.345096	0.077868	6.39964	6.72093	-3.268375
102.099998	-0.099451	-1.958883	1.929466	-0.341643	0.077383	5.53079	6.11265	-1.989793
102.199997	-0.186663	-1.91047	1.920592	-0.341324	0.076816	5.38086	5.88163	-0.627352
102.300003	-0.172915	-1.874757	1.912632	-0.343069	0.076481	5.296	6.11255	0.327009
102.400002	-0.154679	-1.832401	1.906961	-0.345167	0.076217	6.07491	6.13085	0.582836
102.5	-0.089358	-1.780114	1.904429	-0.346499	0.076052	8.35688	8.62831	0.00348
102.599998	-0.056568	-1.771088	1.90434	-0.346871	0.075799	6.92142	8.49856	-1.090829
102.699997	0.005068	-1.748033	1.904991	-0.346083	0.075406	6.47224	6.45137	-2.219982
102.800003	-0.003292	-1.807888	1.904147	-0.345951	0.074989	9.05119	9.13756	-2.810852
102.900002	0.036204	-1.877723	1.900225	-0.346914	0.074407	8.38482	8.93052	-2.576831
103.0	0.017905	-1.966132	1.892781	-0.350043	0.073906	7.07993	7.2137	-1.568652
103.099998	-0.033781	-2.050264	1.882129	-0.356102	0.073078	6.62243	6.63475	-0.110896
103.199997	-0.074227	-2.126184	1.868941	-0.364481	0.071981	5.80176	6.00046	1.356164
103.300003	-0.192535	-2.161175	1.854827	-0.372945	0.070821	6.27055	6.27602	2.148599
103.400002	-0.209608	-2.140426	1.842005	-0.379656	0.069624	5.92384	6.57373	2.026432
103.5	-0.151655	-2.118635	1.831004	-0.381629	0.06868	7.65872	7.51334	1.009573
103.599998	-0.060219	-2.099805	1.821971	-0.379018	0.068092	9.1138	10.21174	-0.725522
103.699997	0.056563	-2.140845	1.81433	-0.371678	0.067931	6.65641	7.63025	-2.263962
103.800003	0.111566	-2.170515	1.807206	-0.36015	0.067929	9.78744	9.61898	-3.175369
103.900002	0.110127	-2.185947	1.800937	-0.346671	0.067978	9.76712	10.43655	-3.412748
104.0	0.017184	-2.160506	1.796301	-0.333469	0.06781	8.97946	8.87218	-3.216215
104.099998	-0.153208	-2.117664	1.793979	-0.322193	0.067574	7.90157	8.10653	-2.808627
104.199997	-0.302748	-2.037363	1.79359	-0.314922	0.067132	6.53109	6.55029	-2.207329
104.300003	-0.315856	-1.965064	1.794332	-0.311972	0.066697	5.87033	6.04917	-1.479841
104.400002	-0.254779	-1.929648	1.795324	-0.31331	0.066439	5.49865	5.71538	-0.734809
104.5	-0.074912	-1.918628	1.795766	-0.317918	0.066367	5.40355	6.17389	-0.139629
104.599998	0.140708	-1.937294	1.795172	-0.32458	0.066432	6.77044	6.58851	0.28119
104.699997	0.299973	-1.966197	1.793138	-0.333126	0.066604	8.77199	9.5525	0.456503
104.800003	0.312963	-1.992861	1.788896	-0.342191	0.06647	7.28241	8.84573	0.490579
104.900002	0.225786	-2.019611	1.78266	-0.351178	0.066395	9.43897	8.88202	0.440381
105.0	0.088716	-2.082166	1.77444	-0.359793	0.066337	10.4306	10.76638	0.32946
105.099998	-0.071983	-2.112883	1.764285	-0.367294	0.066262	10.8176	10.28871	0.185553
105.199997	-0.215593	-2.119347	1.75207	-0.373845	0.066169	12.32794	11.48878	0.163013
105.300003	-0.175137	-2.159945	1.739317	-0.379132	0.066348	12.04962	11.47176	0.056896
105.400002	-0.175201	-2.22642	1.725105	-0.383498	0.06627	11.59502	11.38408	-0.004235
105.5	-0.053282	-2.324596	1.710479	-0.386151	0.066656	10.44356	10.77056	-0.089495
105.599998	0.004147	-2.357735	1.694006	-0.387143	0.066249	9.23133	9.68653	-0.303388
105.699997	-0.00491	-2.383439	1.677321	-0.38528	0.065961	7.62001	8.30051	-0.561027
105.800003	-0.023251	-2.426224	1.661995	-0.380095	0.065713	5.74903	6.20526	-0.998065
105.900002	-0.018453	-2.442873	1.649509	-0.370305	0.065694	4.57691	5.00947	-1.634249
106.0	-0.022843	-2.495202	1.641602	-0.356464	0.065847	4.37444	4.50589	-2.414406
106.099998	-0.052767	-2.578117	1.639761	-0.339568	0.066286	4.12957	4.88603	-3.19274
106.199997	-0.069539	-2.64437	1.643995	-0.320999	0.066619	6.14803	5.39229	-3.905808
106.300003	-0.169229	-2.64958	1.652686	-0.30393	0.067083	9.62271	9.9289	-4.288754
106.400002	-0.158248	-2.662395	1.663161	-0.291347	0.067547	10.01094	11.5437	-4.061708
106.5	-0.148432	-2.674485	1.673113	-0.284806	0.068028	9.25629	9.32715	-3.051066
106.599998	-0.086834	-2.683449	1.680398	-0.286983	0.068532	13.3898	12.94524	-1.299526
106.699997	-0.013425	-2.662153	1.683549	-0.297229	0.068938	15.25352	17.4385	0.765284
106.800003	0.137917	-2.713485	1.684469	-0.312898	0.069669	17.02694	18.11893	2.610705
106.900002	0.150915	-2.70737	1.683601	-0.332184	0.070281	19.43344	19.48215	3.638704
107.0	0.153711	-2.723676	1.682812	-0.351117	0.071054	15.34521	15.69288	3.725668
107.099998	0.124635	-2.720602	1.68081	-0.368507	0.071661	11.69205	12.13774	3.00833
107.199997	0.073478	-2.714423	1.676268	-0.383783	0.072503	8.65079	9.37254	1.87351
107.300003	-0.05737	-2.728046	1.664887	-0.397109	0.07279	7.59602	8.20202	0.927064
107.400002	-0.106872	-2.747371	1.645555	-0.408485	0.073	6.34263	6.5838	0.560936
107.5	-0.117172	-2.7787	1.618941	-0.416726	0.072619	5.67994	5.96171	0.834898
107.599998	-0.099874	-2.788588	1.590148	-0.417938	0.072471	5.73844	5.70649	0.936589
107.699997	-0.108724	-3.012594	1.56789	-0.409834	0.071547	5.72013	6.11019	0.17101
107.800003	-0.059668	-2.68441	1.559402	-0.388639	0.072717	6.96284	6.56678	-2.094878
107.900002	-0.103535	-2.558017	1.571652	-0.35876	0.073267	8.15905	8.69083	-4.977368
108.0	-0.158955	-2.423178	1.601372	-0.326205	0.0744	7.96156	9.62112	-7.662973
108.099998	-0.201635	-2.25595	1.640552	-0.297267	0.074995	9.76397	9.37308	-9.279305
108.199997	-0.175711	-2.102161	1.680498	-0.276318	0.075819	10.36264	10.62357	-9.203032
108.300003	-0.077157	-1.995442	1.715562	-0.269756	0.07606	11.00843	11.14578	-6.523826
108.400002	0.106295	-1.855872	1.742741	-0.27957	0.076382	12.0181	11.72419	-1.425291
108.5	0.241554	-1.609868	1.760612	-0.304393	0.076093	12.32032	12.04706	4.46999
108.599998	0.467826	-1.404171	1.768219	-0.336962	0.076212	11.28246	11.35015	9.869514
108.699997	0.37867	-1.222881	1.76468	-0.374751	0.076306	9.27074	9.70173	12.400495
108.800003	0.316264	-1.073324	1.762831	-0.403944	0.076967	8.05606	8.30725	11.519888
108.900002	0.246566	-0.998804	1.769381	-0.419375	0.077829	7.16295	7.42888	7.646221
109.0	0.059492	-0.933791	1.784762	-0.420375	0.078656	6.9674	6.72714	1.53151
109.099998	-0.170349	-0.845841	1.804147	-0.409406	0.079526	7.20017	7.19464	-5.363665
109.199997	-0.444288	-0.837593	1.821818	-0.388543	0.079838	7.95263	7.38873	-10.62892
109.300003	-0.411151	-0.863482	1.835912	-0.363694	0.080645	9.75723	9.6162	-12.322924
109.400002	-0.429633	-0.832098	1.848938	-0.339927	0.080896	8.48746	9.60474	-10.957795
109.5	-0.376013	-0.81122	1.864087	-0.321009	0.08064	9.62175	9.42971	-8.221768
109.599998	-0.226808	-0.765122	1.881945	-0.309295	0.080162	9.41007	10.24685	-5.014622
109.699997	-0.04929	-0.717171	1.901739	-0.306748	0.079454	8.64089	8.96413	-1.826516
109.800003	0.099551	-0.6286	1.921671	-0.313406	0.078763	8.45015	8.93908	1.004378
109.900002	0.186192	-0.525983	1.939173	-0.32805	0.078378	7.71337	8.21412	3.297946
110.0	0.185825	-0.440625	1.951462	-0.347156	0.078085	7.65758	7.90623	5.018942
110.099998	0.164342	-0.398054	1.956802	-0.368391	0.078177	7.51939	8.05878	5.86482
110.199997	0.078633	-0.348509	1.955031	-0.387672	0.078318	7.93792	8.22332	5.649943
110.300003	-0.112576	-0.258327	1.948329	-0.400831	0.07835	8.32246	8.64083	4.155955
110.400002	-0.189868	-0.209363	1.942356	-0.404096	0.07877	7.96909	8.77722	1.441777
110.5	-0.363275	-0.157304	1.940078	-0.398584	0.078788	8.32921	8.57863	-2.057671
110.599998	-0.495346	-0.29992	1.943935	-0.385506	0.078458	7.7456	8.38519	-5.364687
110.699997	-0.450846	-0.51787	1.954697	-0.366777	0.078297	7.24887	7.88632	-7.436326
110.800003	-0.323355	-0.691331	1.969192	-0.344816	0.078627	6.85661	7.52212	-8.242116
110.900002	-0.164321	-0.721373	1.985984	-0.32524	0.078779	6.49659	7.1667	-7.918096
111.0	-0.003924	-0.764488	2.001934	-0.312902	0.079006	6.41453	6.92605	-6.269134
111.099998	0.136203	-0.824761	2.014375	-0.311023	0.078938	6.95119	7.22847	-3.379159
111.199997	0.158281	-0.892564	2.022472	-0.31958	0.078744	8.19276	8.37074	-0.099707
111.300003	0.097545	-0.942267	2.025416	-0.334196	0.078226	7.37813	8.05247	2.782267
111.400002	0.137236	-1.019504	2.0284	-0.34823	0.078289	7.60583	8.03116	4.370604
111.5	0.094769	-1.026151	2.035062	-0.359469	0.078486	8.21159	9.01702	4.213457
111.599998	0.055638	-1.034138	2.047358	-0.365867	0.078848	7.89859	9.30092	2.359466
111.699997	0.177894	-1.030375	2.062485	-0.366803	0.079595	7.70558	8.71352	-0.325413
111.800003	-0.027656	-1.06818	2.075399	-0.366186	0.079946	7.66731	8.58345	-3.106189
111.900002	-0.057339	-1.177856	2.081808	-0.363683	0.080467	7.37594	7.92207	-4.565266
112.0	-0.052288	-1.292851	2.07993	-0.363552	0.081008	7.35632	7.50371	-4.066165
112.099998	-0.079012	-1.412807	2.070009	-0.368574	0.081125	7.04184	7.29752	-1.789335
112.199997	-0.0947	-1.505874	2.054048	-0.375673	0.081097	6.93333	7.28971	0.847335
112.300003	-0.143583	-1.583348	2.035856	-0.381836	0.080914	6.64687	7.22012	2.626985
112.400002	-0.206209	-1.662255	2.022338	-0.382602	0.080866	6.46935	7.22098	2.708099
112.5	-0.176171	-1.717878	2.018996	-0.375169	0.081043	6.47977	7.27643	0.894205
112.599998	-0.148303	-1.75619	2.026331	-0.361562	0.081293	6.36268	7.15054	-2.462647
112.699997	-0.239026	-1.786277	2.040843	-0.343671	0.081434	6.35121	7.04284	-6.118038
112.800003	-0.201218	-1.793707	2.056982	-0.324183	0.081482	6.39482	6.88044	-8.254668
112.900002	-0.104601	-1.754854	2.071887	-0.306859	0.081597	6.33877	6.7811	-8.427629
113.0	-0.086892	-1.612231	2.084404	-0.297816	0.081224	6.33895	6.74416	-7.313874
113.099998	0.014174	-1.454389	2.09246	-0.301034	0.080452	6.32424	6.70669	-4.652919
113.199997	0.048759	-1.310225	2.094828	-0.316009	0.080058	6.29507	6.84308	-1.147963
113.300003	0.09273	-1.208284	2.089983	-0.338804	0.07959	6.45849	7.01544	2.68699
113.400002	0.098591	-1.10191	2.078836	-0.363827	0.079303	6.52356	7.00923	5.837841
113.5	0.061371	-1.018187	2.066475	-0.385769	0.078959	6.68671	7.1697	7.119195
113.599998	-0.015954	-0.92862	2.057879	-0.399762	0.07855	6.99884	7.47331	6.06103
113.699997	-0.107477	-0.828886	2.054515	-0.404554	0.078094	7.40519	7.89735	2.897796
113.800003	-0.179832	-0.794323	2.055359	-0.398611	0.077697	7.65399	8.13939	-1.287651
113.900002	-0.291729	-0.872523	2.057775	-0.385068	0.076981	7.7879	8.29291	-5.201188
114.0	-0.229079	-1.137848	2.059564	-0.368032	0.076562	7.78142	8.09464	-7.07931
114.099998	-0.155952	-1.330947	2.05887	-0.353008	0.076157	7.62895	7.64341	-6.786222
114.199997	-0.095668	-1.478188	2.055166	-0.34371	0.075964	7.18599	7.26541	-5.016232
114.300003	-0.024772	-1.570164	2.048496	-0.340516	0.075429	6.6156	6.80551	-2.531194
114.400002	0.019126	-1.667607	2.039338	-0.342019	0.074743	6.07587	6.36562	0.035008
114.5	0.023945	-1.742771	2.02946	-0.347383	0.074167	5.51503	5.96289	1.869774
114.599998	-0.009164	-1.836084	2.021758	-0.352021	0.073924	5.18084	5.6505	2.544652
114.699997	-0.004288	-1.973343	2.018936	-0.35317	0.073925	5.06445	5.65714	1.786432
114.800003	-0.046324	-2.064352	2.020637	-0.350156	0.073814	5.15658	5.68733	-0.192861
114.900002	-0.1414	-2.131846	2.025063	-0.342846	0.073988	5.54997	6.06052	-2.746034
115.0	-0.369318	-2.184287	2.03002	-0.332732	0.073145	5.29548	5.97852	-5.216186
115.099998	-0.274768	-2.270649	2.032604	-0.321484	0.073502	5.714	6.19027	-5.823924
115.199997	-0.286621	-2.267356	2.033762	-0.313036	0.072891	6.32021	6.73678	-5.326035
115.300003	-0.215805	-2.240592	2.032792	-0.311289	0.072305	7.05891	7.43263	-3.707793
115.400002	-0.122784	-2.204719	2.028572	-0.318335	0.071368	7.82521	8.2458	-1.24883
115.5	0.032806	-2.189029	2.020334	-0.33246	0.070726	8.51163	8.92538	1.513922
115.599998	0.153117	-2.134159	2.007651	-0.352486	0.070156	9.03113	9.28926	3.863644
115.699997	0.164993	-2.071986	1.991943	-0.373361	0.069899	10.35432	10.4995	5.133032
115.800003	0.158231	-2.057505	1.975726	-0.391031	0.069701	9.90453	10.90876	4.8837
115.900002	-0.051657	-2.07745	1.961448	-0.401938	0.069411	11.14514	11.19556	3.040583
116.0	-0.182542	-2.045933	1.950466	-0.403309	0.068867	11.47714	10.98188	0.178125
116.099998	-0.343048	-2.096792	1.941475	-0.396305	0.068413	7.87863	8.16733	-2.964559
116.199997	-0.407292	-2.15133	1.933474	-0.38334	0.067806	4.80163	5.39743	-5.06803
116.300003	-0.32753	-2.220084	1.925381	-0.366403	0.067456	3.71385	4.27326	-5.561888
116.400002	-0.155754	-2.239153	1.917253	-0.350814	0.067104	3.30154	4.00263	-4.861426
116.5	0.076832	-2.284187	1.909657	-0.338734	0.066908	3.90634	4.54443	-3.393265
116.599998	0.238896	-2.348859	1.902682	-0.332226	0.066596	4.20655	5.04661	-1.625669
116.699997	0.325129	-2.4189	1.896173	-0.330686	0.066569	8.02094	6.82263	-0.069858
116.800003	0.315705	-2.501845	1.891348	-0.332153	0.066698	9.93895	12.0446	0.789772
116.900002	0.180711	-2.558351	1.88831	-0.334628	0.066978	7.55346	8.07891	0.831978
117.0	0.015873	-2.622433	1.887281	-0.336341	0.067404	12.00645	12.71626	0.059949
117.099998	-0.139848	-2.684434	1.887797	-0.336042	0.068007	14.6946	14.96984	-1.146554
117.199997	-0.273794	-2.730557	1.888691	-0.334462	0.068585	15.57956	15.45148	-2.261167
117.300003	-0.260836	-2.779808	1.888291	-0.331742	0.069076	16.20494	16.31786	-2.781575
117.400002	-0.207871	-2.803596	1.885477	-0.32995	0.069252	11.75222	11.83049	-2.536692
117.5	-0.155069	-2.83227	1.87996	-0.331308	0.069283	8.28306	8.71213	-1.660246
117.599998	-0.079126	-2.857162	1.871429	-0.336973	0.068739	5.94915	6.5504	-0.300217
117.699997	-0.038411	-2.872969	1.860653	-0.346662	0.06782	4.88404	5.4895	1.111863
117.800003	-0.013896	-2.902352	1.848145	-0.359461	0.066665	4.47997	5.37377	2.078368
117.900002	0.012259	-2.947111	1.835347	-0.371719	0.065595	4.70197	5.42045	2.336639
118.0	0.065285	-3.006149	1.822424	-0.381515	0.064779	5.07373	6.33693	1.705642
118.099998	0.119857	-3.050176	1.809085	-0.387588	0.064385	8.69186	7.86437	0.466465
118.199997	0.125956	-3.069218	1.794995	-0.389023	0.064052	9.93185	11.97866	-0.930448
118.300003	0.081161	-3.005723	1.779886	-0.385503	0.063903	10.56783	10.69765	-1.972459
118.400002	0.026887	-2.974337	1.765777	-0.376666	0.063711	14.90093	13.36993	-2.503097
118.5	-0.058698	-2.914458	1.755134	-0.363581	0.063645	14.16521	16.44386	-2.870455
118.599998	-0.152853	-2.848007	1.749699	-0.349036	0.0639	17.34449	18.61566	-3.129733
118.699997	-0.200314	-2.773854	1.749635	-0.33503	0.064387	20.03693	20.10638	-3.332593
118.800003	-0.212511	-2.683017	1.752149	-0.323956	0.064765	13.98313	14.43233	-3.211219
118.900002	-0.221539	-2.572097	1.754218	-0.318363	0.065268	9.0751	9.59147	-2.560994
119.0	-0.194579	-2.451018	1.753223	-0.318795	0.065391	7.40309	8.18767	-1.307837
119.099998	-0.128641	-2.326157	1.748463	-0.325565	0.065321	7.44005	8.16466	0.304365
119.199997	-0.02507	-2.228797	1.741031	-0.336049	0.065311	7.68184	8.30725	1.693169
119.300003	0.051386	-2.126619	1.732825	-0.347082	0.065232	8.36161	8.72412	2.28066
119.400002	0.12525	-2.072388	1.726678	-0.355781	0.065442	10.38778	10.41268	1.897572
119.5	0.154738	-2.042114	1.723319	-0.360523	0.065627	11.76421	11.95157	0.674762
119.599998	0.10689	-2.061867	1.721451	-0.36197	0.065928	12.46202	12.72546	-0.800615
119.699997	-0.019133	-2.141768	1.718625	-0.361104	0.06621	10.95028	11.3905	-1.846285
119.800003	-0.114732	-2.16098	1.712899	-0.359402	0.066245	9.59714	9.89507	-2.072476
119.900002	-0.195033	-2.123263	1.703647	-0.358558	0.06583	8.47196	8.82571	-1.60617
120.0	-0.20093	-2.069048	1.692014	-0.35969	0.065503	9.44642	9.57541	-0.722911
120.099998	-0.127798	-2.016124	1.679497	-0.36161	0.065148	9.52252	9.56085	0.151611
120.199997	0.05207	-2.033748	1.668013	-0.364183	0.065178	13.03241	12.68682	0.545309
120.300003	0.206684	-2.10084	1.659016	-0.365032	0.065722	13.77313	13.88614	0.345606
120.400002	0.290502	-2.163169	1.65245	-0.363808	0.06667	16.50043	14.80295	-0.448741
120.5	0.212916	-2.18278	1.647131	-0.360484	0.067347	23.03082	22.16042	-1.379451
120.599998	0.016149	-2.15428	1.641855	-0.355551	0.067877	26.55454	25.88192	-1.999232
120.699997	-0.220242	-2.17082	1.636248	-0.349182	0.068217	27.57042	27.78309	-2.068047
120.800003	-0.407088	-2.217295	1.631057	-0.342768	0.068427	15.85122	17.29108	-1.905686
120.900002	-0.448755	-2.243614	1.626926	-0.336779	0.068665	7.96331	8.48143	-1.684567
121.0	-0.344679	-2.267528	1.624145	-0.332791	0.069062	5.2516	5.95625	-1.400322
121.099998	-0.188377	-2.275894	1.622231	-0.331342	0.069679	4.36874	5.06792	-1.136375
121.199997	0.055911	-2.279934	1.620802	-0.332041	0.070461	4.74226	5.03109	-0.969363
121.300003	0.236224	-2.31416	1.619758	-0.334992	0.071032	4.3599	5.64729	-0.796689
121.400002	0.298532	-2.352332	1.618994	-0.338974	0.071641	7.02292	6.00357	-0.704951
121.5	0.244313	-2.401365	1.617863	-0.343986	0.071905	10.17155	11.6136	-0.50487
121.599998	0.130942	-2.435525	1.615084	-0.350559	0.072305	10.49821	12.45847	-0.162676
121.699997	-0.025304	-2.458448	1.60937	-0.35839	0.072696	15.93451	14.83356	0.345641
121.800003	-0.162498	-2.450872	1.599688	-0.367389	0.073142	13.72338	14.90454	0.922284
121.900002	-0.247396	-2.463484	1.586436	-0.37706	0.073388	13.798	13.26287	1.416726
122.0	-0.227038	-2.455167	1.571876	-0.383729	0.073536	11.47959	11.88809	1.457411
122.099998	-0.131099	-2.459718	1.558401	-0.386685	0.073695	8.98918	9.43827	0.905511
122.199997	-0.028708	-2.497982	1.548673	-0.383697	0.073876	8.63336	9.11112	-0.092223
122.300003	0.128107	-2.560749	1.542761	-0.375197	0.07428	8.73039	9.19152	-1.317384
122.400002	0.175778	-2.624714	1.53976	-0.362912	0.074896	9.27494	9.79937	-2.42701
122.5	0.176202	-2.664557	1.538507	-0.348814	0.075532	11.79776	12.16568	-3.261195
122.599998	0.061127	-2.657674	1.537897	-0.33534	0.076239	12.66739	13.42838	-3.431587
122.699997	-0.117303	-2.608919	1.537589	-0.325607	0.076921	13.17095	12.79269	-3.077507
122.800003	-0.238206	-2.573293	1.537866	-0.319141	0.077467	14.91118	14.7704	-2.314475
122.900002	-0.277974	-2.54755	1.539185	-0.316887	0.078062	13.46424	13.14179	-1.373622
123.0	-0.309244	-2.501677	1.541039	-0.318969	0.078725	11.2737	10.82248	-0.399081
123.099998	-0.201436	-2.456359	1.543089	-0.324	0.079483	8.07576	8.08083	0.359194
123.199997	-0.092504	-2.370659	1.5437	-0.331748	0.080207	5.88373	6.12036	0.830701
123.300003	0.003312	-2.336633	1.54211	-0.341044	0.080975	4.65634	5.26961	1.02842
123.400002	0.07936	-2.353708	1.538196	-0.349765	0.081599	4.65372	5.18407	1.036662
123.5	0.084783	-2.424449	1.532525	-0.357781	0.082132	4.63594	5.70157	0.79682
123.599998	0.03889	-2.50954	1.526456	-0.363257	0.08254	6.02499	6.5064	0.39982
123.699997	-0.032502	-2.585485	1.521159	-0.365839	0.083077	8.77917	10.38666	-0.115064
123.800003	-0.102768	-2.59694	1.51698	-0.366173	0.083674	8.1615	9.32201	-0.736353
123.900002	-0.151595	-2.562628	1.514074	-0.364252	0.084174	9.842	9.15383	-1.401572
124.0	-0.207471	-2.512836	1.512076	-0.362057	0.084621	10.296	10.98466	-1.895048
124.099998	-0.169172	-2.519931	1.510571	-0.360071	0.085148	9.69557	9.45712	-2.134012
124.199997	-0.119432	-2.513884	1.508914	-0.359023	0.08562	9.32495	9.384	-1.93234
124.300003	-0.033066	-2.534276	1.506246	-0.360042	0.086055	8.17306	8.69393	-1.305982
124.400002	0.058472	-2.493416	1.50112	-0.362904	0.08635	7.36035	7.93685	-0.343425
124.5	0.152386	-2.461641	1.493128	-0.366455	0.086485	7.15936	8.13629	0.665886
124.599998	0.187042	-2.397803	1.482923	-0.370111	0.086722	7.36981	8.21198	1.296737
124.699997	0.131484	-2.368663	1.473692	-0.370181	0.087215	8.2616	8.88449	1.181808
124.800003	0.048791	-2.390697	1.469373	-0.365044	0.087815	8.71805	9.34546	0.16091
124.900002	-0.056919	-2.427682	1.47229	-0.354805	0.088708	8.55349	8.67573	-1.322325
125.0	-0.094595	-2.451562	1.481477	-0.34048	0.089552	8.68223	8.84488	-2.798934
125.099998	-0.154214	-2.431876	1.494005	-0.325888	0.090356	7.81347	8.31282	-3.869209
125.199997	-0.172162	-2.372332	1.505589	-0.314721	0.091186	7.35063	7.73098	-4.066153
125.300003	-0.099654	-2.308849	1.513493	-0.309753	0.09204	6.72227	7.25331	-3.025436
125.400002	-0.053336	-2.214015	1.516476	-0.313309	0.092485	6.13805	6.68946	-0.938193
125.5	0.013399	-2.178349	1.515543	-0.322703	0.092872	5.96141	6.5125	1.366474
125.599998	-0.039652	-2.141697	1.513967	-0.335304	0.093176	5.86621	6.16329	2.937879
125.699997	-0.101635	-2.066831	1.516608	-0.347607	0.093703	6.51436	7.07207	3.171912
125.800003	-0.113816	-2.010467	1.524364	-0.357464	0.094217	7.43803	7.90345	2.186087
125.900002	-0.160891	-1.927981	1.534262	-0.365061	0.094822	6.71062	7.38777	0.353712
126.0	-0.186202	-1.855035	1.540869	-0.371741	0.094961	7.31709	7.9012	-1.337238
126.099998	-0.128972	-1.864679	1.540526	-0.377222	0.094913	7.78676	8.24409	-1.966066
126.199997	-0.014352	-1.881559	1.532317	-0.382917	0.094809	7.70269	8.52457	-1.174292
126.300003	0.130119	-1.891035	1.518837	-0.3881	0.094684	7.56081	8.25094	0.176947
126.400002	0.25406	-1.912611	1.504973	-0.390163	0.094902	7.43225	8.094	1.115829
126.5	0.286236	-1.951235	1.49597	-0.38868	0.095582	7.13589	7.83108	1.055867
126.599998	0.216219	-1.953087	1.495218	-0.381678	0.096632	6.76124	7.27965	-0.076946
126.699997	0.053066	-1.909785	1.501799	-0.371133	0.097725	6.52908	6.97957	-1.90978
126.800003	-0.170708	-1.836174	1.512036	-0.358059	0.098903	6.23683	6.70809	-3.5159
126.900002	-0.347315	-1.7567	1.521891	-0.344836	0.09969	6.10967	6.56667	-4.300857
127.0	-0.393417	-1.664304	1.52927	-0.333608	0.100318	6.15259	6.64567	-3.973792
127.099998	-0.344919	-1.543172	1.533965	-0.326983	0.100461	6.94927	7.25663	-2.740697
127.199997	-0.214808	-1.418456	1.537247	-0.324025	0.100458	6.65177	7.78344	-0.982717
127.300003	-0.020452	-1.304491	1.540259	-0.325754	0.100291	6.23473	7.05355	0.675243
127.400002	0.161466	-1.267592	1.544872	-0.329413	0.100464	6.88359	7.29752	1.75699
127.5	0.258175	-1.219445	1.5511	-0.33388	0.100667	6.62751	7.41742	1.901976
127.599998	0.300625	-1.195975	1.558239	-0.337939	0.101037	6.36583	6.77971	1.228285
127.699997	0.230597	-1.184497	1.564658	-0.341692	0.101541	6.33921	6.58059	0.103574
127.800003	0.070259	-1.172883	1.568485	-0.345317	0.101719	6.2173	6.59675	-0.949747
127.900002	-0.070347	-1.225743	1.570126	-0.348099	0.102076	6.13323	6.48606	-1.541935
128.0	-0.174297	-1.263144	1.570921	-0.349413	0.102489	6.52934	7.08363	-1.608284
128.100006	-0.207268	-1.275308	1.572315	-0.350603	0.1029	6.33054	7.27536	-1.426837
128.199997	-0.186514	-1.288557	1.575129	-0.352191	0.103421	6.11861	7.06222	-1.196021
128.300003	-0.163183	-1.300249	1.578622	-0.354164	0.103773	6.73436	7.31465	-0.963046
128.399994	-0.166736	-1.278759	1.581089	-0.358291	0.103668	6.78979	7.12495	-0.663664
128.5	-0.184354	-1.27173	1.580964	-0.363725	0.103028	6.62996	6.91095	-0.091074
128.600006	-0.264403	-1.212609	1.57745	-0.370574	0.101823	6.58898	6.77906	0.545273
128.699997	-0.267074	-1.170637	1.570875	-0.377494	0.100306	6.33492	6.57941	1.080325
128.800003	-0.207211	-1.137242	1.56277	-0.382458	0.098986	6.22221	6.58776	1.243648
128.899994	-0.039216	-1.178322	1.554976	-0.38391	0.097839	6.17054	6.69749	0.880245
129.0	0.19639	-1.276215	1.549568	-0.381017	0.097365	6.168	6.78902	0.106296
129.100006	0.355265	-1.325197	1.547216	-0.373356	0.09732	6.14838	6.86396	-0.927462
129.199997	0.422629	-1.346075	1.547888	-0.362555	0.097408	6.04732	6.81632	-1.987828
129.300003	0.330294	-1.350525	1.551031	-0.349677	0.097509	5.92559	6.59525	-2.839587
129.399994	0.048519	-1.291398	1.555675	-0.336923	0.097343	5.86455	6.34164	-3.374774
129.5	-0.257449	-1.200844	1.561337	-0.326622	0.09686	5.82864	6.23684	-3.361219
129.600006	-0.516976	-1.114354	1.567711	-0.319271	0.096223	6.06002	6.28919	-2.910551
129.699997	-0.62414	-1.013369	1.574423	-0.316153	0.095464	6.37906	6.74523	-2.064866
129.800003	-0.534364	-0.887297	1.580989	-0.317274	0.094594	6.33072	6.74962	-1.03905
129.899994	-0.276333	-0.739203	1.587009	-0.321579	0.093862	6.41663	6.85914	0.017274
130.0	0.030007	-0.618145	1.591778	-0.328671	0.093335	6.57777	7.01041	0.911325
130.100006	0.312128	-0.505553	1.594409	-0.337838	0.09263	6.53389	7.03813	1.445588
130.199997	0.355507	-0.400389	1.594524	-0.348077	0.091848	6.45324	7.17987	1.673143
130.300003	0.323584	-0.350171	1.592121	-0.357993	0.09085	6.41155	7.0801	1.518502
130.399994	0.145542	-0.354409	1.587672	-0.366045	0.089672	6.42889	6.89093	1.068821
130.5	-0.042463	-0.433408	1.582266	-0.371372	0.08848	6.32555	6.79202	0.339459
130.600006	-0.19299	-0.550683	1.577792	-0.37277	0.08777	6.08822	6.36798	-0.50121
130.699997	-0.196251	-0.659664	1.575357	-0.370388	0.08715	5.9805	6.23587	-1.344148
130.800003	-0.191917	-0.681555	1.575254	-0.365205	0.086511	5.88907	6.18213	-2.121234
130.899994	-0.092812	-0.719698	1.578792	-0.358278	0.086322	5.83898	6.30321	-2.706949
131.0	-0.028654	-0.724825	1.582508	-0.352201	0.085785	5.91359	6.23041	-2.822268
131.100006	0.029402	-0.728283	1.584795	-0.349487	0.08525	5.94958	6.41508	-2.349183
131.199997	0.054064	-0.722462	1.584152	-0.350755	0.084513	5.95554	6.44441	-1.13648
131.300003	0.075298	-0.710932	1.579465	-0.356141	0.083724	5.99285	6.3789	0.445733
131.399994	0.017157	-0.706681	1.571678	-0.364327	0.082774	6.12517	6.46143	1.816637
131.5	0.012997	-0.701183	1.563778	-0.371685	0.081734	6.14076	6.49623	2.357324
131.600006	-0.002027	-0.697588	1.55909	-0.374644	0.08089	6.09654	6.47589	1.791562
131.699997	0.031469	-0.714451	1.559075	-0.372528	0.079911	6.20837	6.6582	0.178792
131.800003	0.153861	-0.86341	1.563431	-0.364384	0.079402	6.05476	6.59857	-1.760338
131.899994	0.265061	-1.022534	1.5698	-0.352783	0.079007	5.93119	6.26959	-3.243448
132.0	0.092067	-1.1031	1.575815	-0.340996	0.0784	5.74571	6.16061	-3.988774
132.100006	0.014481	-1.192579	1.58204	-0.329542	0.077954	5.71593	6.04136	-3.760433
132.199997	-0.065833	-1.267279	1.587772	-0.323387	0.077321	5.6915	6.04467	-2.720029
132.300003	-0.171495	-1.329077	1.591523	-0.323388	0.076365	6.2519	6.3941	-1.046477
132.399994	-0.276273	-1.370792	1.592895	-0.329845	0.075089	6.65773	7.12281	0.79502
132.5	-0.300832	-1.430593	1.591929	-0.340337	0.073716	6.34447	6.75819	2.289426
132.600006	-0.226987	-1.478309	1.589997	-0.351009	0.072781	6.49597	6.67822	2.823809
132.699997	-0.045493	-1.538398	1.58922	-0.3587	0.072237	6.89585	6.79352	2.212167
132.800003	0.177151	-1.584465	1.591406	-0.361441	0.072339	6.91038	7.28329	0.559806
132.899994	0.292516	-1.698257	1.596491	-0.358593	0.072542	6.50745	6.71847	-1.530244
133.0	0.280647	-1.807352	1.603618	-0.35151	0.072933	6.16117	6.35716	-3.253777
133.100006	0.192881	-1.961862	1.612734	-0.341331	0.073549	5.7951	6.20376	-4.151283
133.199997	-0.000619	-2.062678	1.623371	-0.331756	0.073953	5.55137	5.97477	-4.229667
133.300003	-0.204386	-2.123621	1.634666	-0.326676	0.074149	5.48342	5.85797	-3.496943
133.399994	-0.395273	-2.151242	1.643943	-0.329145	0.074063	5.43998	5.82147	-1.87343
133.5	-0.453379	-2.174434	1.648543	-0.340334	0.073993	5.8085	5.94576	0.716427
133.600006	-0.393145	-2.149506	1.645828	-0.360332	0.073629	6.20995	6.47781	3.566853
133.699997	-0.204538	-2.131034	1.635214	-0.383911	0.073041	5.45101	6.02915	5.958615
133.800003	0.015862	-2.159052	1.619369	-0.406103	0.072453	6.38379	6.39024	6.766898
133.899994	0.176307	-2.204168	1.6045	-0.420174	0.071867	6.10451	6.27966	5.491966
134.0	0.247098	-2.274579	1.59608	-0.421786	0.071504	5.82032	6.11512	2.137871
134.100006	0.185093	-2.330789	1.595596	-0.410963	0.07103	5.96964	6.36284	-2.147333
134.199997	0.047456	-2.373429	1.601718	-0.390396	0.071166	6.64152	6.88751	-6.0079
134.300003	-0.123508	-2.342162	1.612556	-0.362573	0.071411	6.49948	6.854	-8.599786
134.399994	-0.198747	-2.326489	1.627	-0.331936	0.071972	5.99784	6.5414	-9.31128
134.5	-0.292524	-2.271866	1.643857	-0.305147	0.072381	6.567	6.84522	-8.07323
134.600006	-0.293212	-2.227984	1.662174	-0.28704	0.073118	7.09464	7.30373	-5.639264
134.699997	-0.229244	-2.152761	1.68158	-0.27986	0.073693	6.64336	6.67212	-2.728013
134.800003	-0.098098	-2.086375	1.701027	-0.282045	0.074351	6.70257	6.62758	0.171336
134.899994	0.007862	-2.005346	1.719092	-0.293699	0.074763	6.52715	6.63358	2.643316
135.0	0.113216	-1.895361	1.73544	-0.310615	0.075239	6.14155	6.27452	4.264462
135.100006	0.131573	-1.82817	1.749636	-0.330638	0.075834	6.03672	6.22699	4.930702
135.199997	0.106288	-1.708872	1.760208	-0.351423	0.076532	5.88066	6.25418	4.599915
135.300003	-0.007772	-1.692331	1.765658	-0.371296	0.077037	6.48336	6.41851	3.508113
135.399994	-0.105494	-1.681985	1.764748	-0.386969	0.077502	6.22922	6.86567	2.085483
135.5	-0.150294	-1.659261	1.757758	-0.398491	0.077577	6.0009	6.45694	0.723601
135.600006	-0.216896	-1.702532	1.746918	-0.404442	0.077775	6.7298	6.79244	-0.473484
135.699997	-0.231266	-1.841514	1.734442	-0.405104	0.077998	6.62515	6.86256	-1.274787
135.800003	-0.205906	-2.042457	1.723667	-0.400365	0.078382	6.43686	6.75316	-1.943599
135.899994	-0.12525	-2.191282	1.717029	-0.389117	0.079037	6.32721	6.7326	-2.517456
136.0	-0.101588	-2.216239	1.716081	-0.373478	0.079801	6.09032	6.64717	-3.234271
136.100006	-0.092668	-2.171399	1.720557	-0.355771	0.080399	5.91788	6.46604	-3.927944
136.199997	-0.070955	-2.117537	1.72877	-0.338645	0.080847	5.87926	6.3319	-4.349347
136.300003	-0.097029	-2.070773	1.738491	-0.325278	0.08119	5.93881	6.17175	-4.298607
136.399994	-0.029181	-2.051043	1.748387	-0.316609	0.081418	6.28351	6.10505	-3.566123
136.5	0.030774	-2.041141	1.757564	-0.313373	0.081639	6.41137	6.51539	-2.310828
136.600006	0.118451	-2.05762	1.766496	-0.315378	0.081921	6.51506	6.74588	-0.912867
136.699997	0.171627	-2.071836	1.775048	-0.320433	0.082176	6.44413	6.67522	0.30271
136.800003	0.177907	-2.113928	1.783614	-0.328172	0.082478	6.55798	6.8858	1.196841
136.899994	0.170663	-2.103123	1.791627	-0.33741	0.083222	6.65011	7.1591	1.578335
137.0	0.083264	-2.087317	1.797466	-0.347649	0.083714	6.66841	7.55745	1.658071
137.100006	-0.042785	-2.039562	1.798942	-0.358749	0.08418	6.5719	7.28553	1.524019
137.199997	-0.155733	-1.963986	1.794296	-0.370622	0.084111	6.54659	6.94157	1.433475
137.300003	-0.221194	-1.91929	1.783495	-0.381071	0.083751	6.56542	6.85678	1.3944
137.399994	-0.239805	-1.90456	1.76876	-0.388698	0.083229	6.49746	6.62255	1.199
137.5	-0.180739	-1.913236	1.754126	-0.38995	0.082701	6.46541	6.52856	0.471002
137.600006	-0.00694	-1.938878	1.744466	-0.383392	0.082711	6.20487	6.43071	-0.785137
137.699997	0.111051	-1.937331	1.743774	-0.369158	0.083048	5.90974	6.40694	-2.566785
137.800003	0.141438	-1.899668	1.752884	-0.349312	0.083502	5.72162	6.47214	-4.462328
137.899994	0.049292	-1.829021	1.769976	-0.328113	0.083703	5.81568	6.31135	-6.035596
138.0	-0.044526	-1.715167	1.790653	-0.309426	0.084142	5.92331	6.48595	-6.673203
138.100006	-0.192411	-1.574884	1.810619	-0.298224	0.084235	5.9008	6.88922	-5.919189
138.199997	-0.235737	-1.429074	1.826187	-0.298473	0.084262	6.22755	6.61752	-3.413603
138.300003	-0.238938	-1.26926	1.83572	-0.31012	0.084096	6.61306	6.63732	0.314921
138.399994	-0.184472	-1.077071	1.837444	-0.332057	0.083588	6.60159	6.74299	4.207922
138.5	-0.033445	-0.866473	1.833016	-0.359165	0.083131	6.38414	6.95806	7.036401
138.600006	0.061018	-0.651138	1.828106	-0.383866	0.082794	6.33474	6.90956	7.772288
138.699997	0.21553	-0.474589	1.826906	-0.400956	0.082741	6.13095	6.65295	6.200317
138.800003	0.190307	-0.332589	1.829991	-0.408181	0.082598	5.97428	6.51336	2.731661
138.899994	0.141777	-0.261246	1.835228	-0.404933	0.082297	5.7697	6.32687	-1.611612
139.0	-0.131234	-0.291802	1.839369	-0.393493	0.081302	5.71435	6.10184	-5.398157
139.100006	-0.285081	-0.339026	1.841741	-0.376068	0.080713	5.6231	6.1482	-7.27491
139.199997	-0.36616	-0.336914	1.842956	-0.356548	0.080236	6.2117	6.21521	-7.056607
139.300003	-0.286486	-0.341037	1.844205	-0.339675	0.080152	7.12109	7.329	-5.4845
139.399994	-0.111016	-0.363931	1.846674	-0.326625	0.08033	6.4528	7.36936	-3.424093
139.5	0.075928	-0.368506	1.851411	-0.318118	0.080716	6.3513	6.82981	-1.588448
139.600006	0.17168	-0.397534	1.8587	-0.31418	0.081091	7.00654	7.10311	-0.201236
139.699997	0.157838	-0.421241	1.868058	-0.314313	0.081254	7.1697	7.84382	0.572942
139.800003	0.056057	-0.411233	1.877966	-0.318301	0.081083	6.44386	7.34366	0.790156
139.899994	-0.141101	-0.400142	1.88648	-0.325488	0.080581	6.23228	6.75647	0.710334
140.0	-0.260511	-0.417473	1.892066	-0.334486	0.080187	5.97796	6.57384	0.407011
140.100006	-0.282214	-0.460077	1.89353	-0.344654	0.079807	5.64596	5.99907	0.214776
140.199997	-0.167471	-0.540854	1.891041	-0.354468	0.079727	5.7923	5.91439	0.027811
140.300003	0.031511	-0.618132	1.885957	-0.362676	0.079747	5.86174	5.97134	-0.10046
140.399994	0.174103	-0.708354	1.880092	-0.369115	0.079704	6.97931	6.80369	-0.293613
140.5	0.242238	-0.822456	1.875189	-0.372535	0.0798	7.22662	7.95644	-0.64756
140.600006	0.228728	-0.920859	1.871601	-0.373569	0.079763	6.27966	7.18148	-1.127634
140.699997	0.093742	-1.00897	1.868852	-0.372069	0.079959	6.81423	7.19936	-1.605396
140.800003	-0.035053	-1.091022	1.865907	-0.368631	0.080078	7.45695	7.94498	-1.881671
140.899994	-0.190645	-1.135969	1.861925	-0.364667	0.080167	6.84908	7.59192	-1.898692
141.0	-0.280642	-1.222423	1.856857	-0.361038	0.08012	6.56306	6.91481	-1.575561
141.100006	-0.296384	-1.291198	1.850327	-0.357945	0.079646	6.15337	6.50683	-1.004429
141.199997	-0.264887	-1.279929	1.8433	-0.356169	0.079155	5.6548	5.88046	-0.455562
141.300003	-0.144593	-1.286433	1.835896	-0.354493	0.078521	4.6743	4.94791	-0.102939
141.399994	0.032563	-1.351528	1.829249	-0.351934	0.078235	4.65801	4.76656	-0.164461
141.5	0.20489	-1.424022	1.824148	-0.348014	0.077936	4.57542	5.09672	-0.74237
141.600006	0.292572	-1.588117	1.82219	-0.34186	0.078141	6.6812	6.26863	-1.568003
141.699997	0.286548	-1.751022	1.823219	-0.3343	0.078406	8.63091	9.85921	-2.390654
141.800003	0.175525	-1.86351	1.826079	-0.327041	0.078673	7.50424	8.41013	-2.887161
141.899994	-0.010719	-1.954965	1.82951	-0.321321	0.079138	8.06683	8.82143	-2.974303
142.0	-0.172281	-2.022345	1.831342	-0.31984	0.079678	7.2472	7.47266	-2.427063
142.100006	-0.302317	-2.096614	1.829395	-0.323594	0.080035	10.46852	10.79015	-1.193353
142.199997	-0.319318	-2.14615	1.824398	-0.332231	0.08018	10.33418	11.24566	0.3206
142.300003	-0.253968	-2.15694	1.817572	-0.344693	0.080261	9.73463	9.48088	1.684602
142.399994	-0.205432	-2.118755	1.810688	-0.357883	0.080109	8.67207	8.85762	2.404401
142.5	-0.109711	-2.066876	1.804132	-0.369733	0.079899	6.91739	6.97272	2.310346
142.600006	-0.008819	-2.024612	1.796699	-0.378706	0.079592	6.12517	6.5428	1.436108
142.699997	0.049315	-2.039582	1.786902	-0.383915	0.079099	5.48893	5.97841	0.186743
142.800003	0.102868	-2.17048	1.774082	-0.385558	0.078694	5.15369	5.62502	-0.846397
142.899994	0.09088	-2.316394	1.759112	-0.383194	0.078441	4.79848	5.43661	-1.410328
143.0	0.076354	-2.385746	1.74466	-0.375866	0.078453	4.99465	5.67802	-1.573943
143.100006	-0.01554	-2.364597	1.733134	-0.365985	0.078326	5.60427	6.03408	-1.747723
143.199997	-0.13309	-2.28824	1.725639	-0.35397	0.078273	6.37074	6.38393	-2.05477
143.300003	-0.250055	-2.225625	1.721664	-0.34291	0.07785	6.31749	7.41518	-2.478224
143.399994	-0.338036	-2.177731	1.719483	-0.333596	0.077581	7.02239	7.43594	-2.749591
143.5	-0.277771	-2.187101	1.718066	-0.327626	0.077094	7.55775	7.45029	-2.622129
143.600006	-0.133967	-2.175304	1.71733	-0.324472	0.076935	7.50231	7.96575	-2.251504
143.699997	0.00769	-2.143621	1.716689	-0.325331	0.076718	7.86847	8.36046	-1.570389
143.800003	0.145002	-2.10955	1.715656	-0.328653	0.076418	7.97058	8.38615	-0.797429
143.899994	0.177298	-2.096746	1.713428	-0.334322	0.076185	7.99747	8.31678	-0.04722
144.0	0.105081	-2.100504	1.709456	-0.34137	0.075732	8.12577	8.14528	0.549461
144.100006	0.002249	-2.11385	1.704684	-0.347646	0.075378	8.02768	7.92721	0.744995
144.199997	-0.118879	-2.131139	1.700205	-0.352581	0.075044	7.76128	7.63239	0.565614
144.300003	-0.199754	-2.150292	1.696521	-0.354502	0.074779	7.4918	7.56869	0.008491
144.399994	-0.23344	-2.186069	1.693074	-0.354736	0.074306	7.24168	7.50628	-0.502258
144.5	-0.16822	-2.159144	1.688326	-0.35424	0.073831	6.91231	7.2243	-0.805309
144.600006	-0.066616	-2.131321	1.681313	-0.353938	0.073363	6.58302	7.09937	-0.770114
144.699997	0.064398	-2.119989	1.671979	-0.355209	0.072861	6.35865	6.94896	-0.496924
144.800003	0.153056	-2.098072	1.662055	-0.357958	0.072543	6.1504	6.75969	-0.173553
144.899994	0.153933	-2.069428	1.652051	-0.362136	0.072115	6.36102	6.81129	0.057755
145.0	0.069784	-2.03142	1.64204	-0.36728	0.071591	6.88595	7.06415	0.199401
145.100006	-0.061279	-1.975509	1.630708	-0.372328	0.071066	7.23328	7.70261	0.166261
145.199997	-0.208637	-1.896352	1.616566	-0.376393	0.069934	7.77975	7.94456	0.106151
145.300003	-0.3158	-1.841318	1.599669	-0.378423	0.068593	8.24224	8.45756	0.020323
145.399994	-0.330069	-1.829487	1.582935	-0.375478	0.067196	8.78557	9.0122	-0.298955
145.5	-0.194757	-1.842525	1.572065	-0.365428	0.066242	9.24193	9.92772	-1.113257
145.600006	0.028699	-1.911669	1.572615	-0.348346	0.065841	9.59539	10.59049	-2.516659
145.699997	0.105483	-1.953971	1.586206	-0.326994	0.065583	9.02124	10.18776	-4.380585
145.800003	0.292554	-1.918252	1.607632	-0.306363	0.066229	9.33607	10.15714	-5.683812
145.899994	0.246915	-1.810315	1.632138	-0.291175	0.066407	8.10195	8.36795	-6.136122
146.0	0.102729	-1.720945	1.653335	-0.285552	0.066542	5.91876	6.3623	-4.869217
146.100006	-0.092174	-1.65759	1.667323	-0.293104	0.066229	5.10018	5.49988	-1.543766
146.199997	-0.230318	-1.605534	1.673209	-0.312646	0.06586	4.71029	4.97403	2.877652
146.300003	-0.23947	-1.516549	1.668917	-0.340851	0.065344	4.62692	5.19531	7.072983
146.399994	-0.075942	-1.446937	1.658285	-0.372031	0.06496	4.99579	5.66067	9.57865
146.5	0.13125	-1.338399	1.648823	-0.398289	0.065106	8.17718	7.26648	9.423757
146.600006	0.241283	-1.210665	1.644048	-0.415377	0.065477	8.50235	10.74112	6.653885
146.699997	0.346846	-1.090404	1.642968	-0.421085	0.066022	7.10472	8.19228	2.101561
146.800003	0.219131	-1.037284	1.641282	-0.416566	0.0663	10.0944	10.31847	-2.967108
146.899994	0.005157	-1.061506	1.636242	-0.403634	0.06618	10.60085	11.52871	-6.662661
147.0	-0.189573	-1.015879	1.629662	-0.383544	0.066321	9.71361	10.11978	-8.093425
147.100006	-0.360732	-0.969435	1.62427	-0.361116	0.066264	10.38997	10.66479	-7.432698
147.199997	-0.427692	-0.967289	1.622649	-0.340604	0.066185	8.86115	9.4751	-5.612178
147.300003	-0.400093	-0.988887	1.62611	-0.323945	0.066143	7.87005	9.09024	-3.75099
147.399994	-0.212826	-1.000046	1.634693	-0.31193	0.0664	7.08238	8.39675	-2.110733
147.5	0.05446	-1.026443	1.646943	-0.305083	0.066887	6.9956	7.95655	-0.881104
147.600006	0.312932	-1.05521	1.661363	-0.302324	0.067825	6.88779	7.6387	-0.100884
147.699997	0.414266	-1.052648	1.676264	-0.304015	0.068893	7.18485	7.15065	0.307646
147.800003	0.363195	-1.058936	1.690078	-0.309128	0.070094	7.35659	7.28553	0.468876
147.899994	0.204033	-1.068941	1.701	-0.317157	0.07104	7.48059	7.43616	0.623801
148.0	-0.126992	-1.075566	1.707349	-0.328398	0.07166	7.40414	7.84467	0.896082
148.100006	-0.4112	-1.110631	1.70799	-0.342159	0.071982	7.38925	8.15845	1.389183
148.199997	-0.546286	-1.115273	1.702723	-0.357548	0.072008	7.47832	8.28584	1.956482
148.300003	-0.535897	-1.137648	1.693173	-0.373003	0.072078	7.55241	8.26764	2.307156
148.399994	-0.293264	-1.178144	1.681805	-0.385359	0.072278	7.59181	8.21112	2.099791
148.5	0.043459	-1.252772	1.671121	-0.393065	0.072502	7.56782	8.23724	1.221491
148.600006	0.344362	-1.408465	1.662877	-0.394482	0.07305	7.53542	8.18821	-0.134301
148.699997	0.492017	-1.58163	1.65708	-0.389817	0.073689	7.38312	7.99284	-1.489576
148.800003	0.493502	-1.701525	1.652742	-0.380736	0.074526	7.4065	7.81705	-2.588713
148.899994	0.276194	-1.741341	1.648765	-0.369541	0.075224	7.44696	7.65262	-3.082102
149.0	0.002634	-1.732749	1.644339	-0.358034	0.075966	7.60819	7.66921	-2.968374
149.100006	-0.279119	-1.709417	1.639431	-0.348462	0.076414	7.89535	8.04315	-2.343676
149.199997	-0.466564	-1.665766	1.634916	-0.340418	0.07687	7.71941	8.4627	-1.579066
149.300003	-0.463784	-1.638514	1.632464	-0.33311	0.077161	7.91734	8.42351	-1.052482
149.399994	-0.35442	-1.608651	1.634756	-0.325684	0.077583	8.19802	8.60604	-1.169839
149.5	-0.093488	-1.68955	1.643775	-0.317219	0.078311	7.97435	8.51686	-1.788907
149.600006	0.110399	-1.78799	1.658467	-0.309913	0.078954	7.76522	7.99915	-2.58795
149.699997	0.248301	-1.905476	1.675407	-0.305495	0.079629	7.36272	7.57019	-2.95657
149.800003	0.236494	-2.00253	1.689594	-0.305939	0.080098	6.96267	7.14776	-2.49621
149.899994	0.084927	-2.069967	1.696867	-0.314655	0.08006	6.6847	6.84865	-0.758112
150.0	-0.060874	-2.117649	1.695039	-0.332109	0.080059	6.27283	6.4958	2.023433
150.100006	-0.104932	-2.123233	1.684682	-0.354822	0.080334	6.21196	6.38564	4.706807
150.199997	-0.060493	-2.177199	1.67178	-0.377396	0.080949	6.33912	6.33789	5.995229
150.300003	-0.012518	-2.203798	1.664181	-0.392924	0.08208	7.10393	6.97444	5.113686
150.399994	-0.037351	-2.166188	1.665236	-0.398879	0.083205	6.79829	7.70583	2.19908
150.5	-0.071802	-2.115131	1.672798	-0.39609	0.084154	6.91292	7.24089	-1.618565
150.600006	-0.219989	-2.060934	1.681125	-0.386798	0.084993	7.45835	7.57565	-4.803084
150.699997	-0.315143	-1.999489	1.68616	-0.373379	0.085335	7.18949	7.83697	-6.257744
150.800003	-0.357952	-1.957169	1.687235	-0.359187	0.085542	7.13353	7.72477	-5.609991
150.899994	-0.304939	-1.856876	1.684559	-0.348999	0.085186	7.09692	7.60776	-3.371702
151.0	-0.191746	-1.744375	1.679427	-0.345134	0.084731	7.06986	7.42385	-0.489207
151.100006	-0.058964	-1.602124	1.672932	-0.346287	0.084298	7.02826	7.34613	2.0531
151.199997	0.095525	-1.43598	1.666427	-0.350105	0.083876	7.02852	7.2531	3.424169
151.300003	0.258213	-1.357506	1.664125	-0.35311	0.084107	6.81615	7.09658	3.197123
151.399994	0.308728	-1.311131	1.668556	-0.352532	0.08477	6.66298	7.16007	1.402786
151.5	0.223506	-1.278684	1.678481	-0.348446	0.08551	6.52408	7.11949	-1.400485
151.600006	0.08263	-1.39616	1.690983	-0.341369	0.08651	6.49168	7.02914	-4.125482
151.699997	-0.061203	-1.516944	1.703449	-0.331814	0.087597	6.49221	7.01854	-5.612454
151.800003	-0.212841	-1.582603	1.714869	-0.322455	0.088948	6.69819	7.09776	-5.546753
151.899994	-0.302763	-1.581762	1.724914	-0.316609	0.090101	6.83699	7.2122	-4.282606
152.0	-0.36919	-1.563304	1.732886	-0.317233	0.090801	6.64643	7.03556	-2.015758
152.100006	-0.402705	-1.53319	1.737342	-0.325602	0.091162	6.69573	6.97294	0.805259
152.199997	-0.385128	-1.479483	1.737928	-0.339906	0.091366	6.56682	6.89993	3.415398
152.300003	-0.265641	-1.412742	1.734631	-0.357606	0.091274	6.36461	6.7675	5.262444
152.399994	-0.089914	-1.323641	1.728783	-0.375344	0.090878	6.1377	6.66109	5.740192
152.5	0.080046	-1.26102	1.722183	-0.389033	0.090683	5.95747	6.5869	4.613092
152.600006	0.184938	-1.236782	1.716518	-0.396621	0.090842	5.77636	6.53316	2.111917
152.699997	0.269468	-1.269835	1.712466	-0.395065	0.091128	5.80211	6.58283	-0.930839
152.800003	0.221952	-1.382159	1.709934	-0.386215	0.091762	6.05082	6.69235	-3.71295
152.899994	0.080576	-1.446927	1.708436	-0.371384	0.092687	6.16274	6.73399	-5.272324
153.0	-0.093969	-1.456874	1.709209	-0.353364	0.093734	6.51366	7.01501	-5.596278
153.100006	-0.339065	-1.406886	1.711722	-0.336998	0.09441	7.04709	7.26348	-4.905535
153.199997	-0.478969	-1.364967	1.715714	-0.325856	0.095027	7.52307	7.72734	-3.485332
153.300003	-0.527154	-1.286377	1.719126	-0.321241	0.095252	7.8133	8.05386	-1.580379
153.399994	-0.408379	-1.20333	1.721724	-0.323665	0.095225	7.6786	8.52147	0.327982
153.5	-0.179833	-1.09661	1.724348	-0.330019	0.095167	7.51168	8.95482	1.673834
153.600006	0.074337	-0.989243	1.728075	-0.337995	0.095254	7.44425	8.65603	2.194907
153.699997	0.239792	-0.88485	1.733147	-0.345804	0.095436	7.23897	8.27225	1.844108
153.800003	0.333546	-0.771605	1.738218	-0.351726	0.095481	6.10083	6.87381	0.894327
153.899994	0.280299	-0.701954	1.741156	-0.355748	0.095698	4.93694	5.30247	-0.229854
154.0	0.087181	-0.712828	1.739171	-0.358862	0.095525	4.20454	4.59121	-0.982749
154.100006	-0.110344	-0.805177	1.732503	-0.360015	0.09539	4.29334	4.20036	-1.111628
154.199997	-0.235306	-0.892654	1.722827	-0.360205	0.095302	3.98989	4.66036	-0.765442
154.300003	-0.231002	-0.895461	1.713735	-0.358917	0.095404	5.5399	4.89085	-0.527589
154.399994	-0.169335	-0.842852	1.70871	-0.35596	0.095789	8.07357	8.37373	-0.668896
154.5	-0.058791	-0.740688	1.708769	-0.351817	0.096398	6.46987	8.74264	-1.267155
154.600006	0.0291	-0.658041	1.712021	-0.347811	0.096873	6.40113	6.8949	-2.041546
154.699997	0.082174	-0.658761	1.715555	-0.344909	0.097553	6.27327	7.84831	-2.477698
154.800003	0.11411	-0.671299	1.71609	-0.345065	0.097899	9.07466	9.6466	-2.273714
154.899994	0.022504	-0.664933	1.712489	-0.348425	0.097992	7.94904	8.38476	-1.312741
155.0	-0.125398	-0.609957	1.705931	-0.353516	0.097384	7.7858	7.97689	-0.084171
155.100006	-0.25075	-0.538124	1.698874	-0.358332	0.096515	7.53226	7.73966	0.861732
155.199997	-0.288103	-0.47311	1.694574	-0.360296	0.095618	7.03343	7.23126	1.049251
155.300003	-0.210847	-0.451633	1.694654	-0.358472	0.095199	6.7115	7.45725	0.295116
155.399994	-0.044099	-0.523773	1.698798	-0.353384	0.094787	6.38834	7.30063	-1.02615
155.5	0.163226	-0.648715	1.704649	-0.345576	0.094834	6.22834	7.19743	-2.22603
155.600006	0.236267	-0.695619	1.709593	-0.338187	0.09487	5.92121	7.03824	-2.817864
155.699997	0.216564	-0.71719	1.712412	-0.332649	0.09488	5.89958	6.62405	-2.537328
155.800003	0.11115	-0.723314	1.712206	-0.330818	0.094735	5.81375	6.20065	-1.646171
155.899994	-0.08491	-0.747177	1.709213	-0.33436	0.094425	5.74098	5.84588	-0.188311
156.0	-0.271836	-0.748056	1.703647	-0.342969	0.093899	6.14251	5.83838	1.310999
156.100006	-0.430933	-0.719465	1.696237	-0.355532	0.093293	6.46952	6.60135	2.459799
156.199997	-0.455143	-0.643828	1.687369	-0.369587	0.092804	6.35673	7.06875	2.98537
156.300003	-0.335426	-0.561264	1.676384	-0.381964	0.092288	6.51252	7.07303	2.70142
156.399994	-0.177175	-0.469272	1.662447	-0.391096	0.091726	6.68452	7.12099	1.660247
156.5	0.01611	-0.544183	1.646837	-0.39412	0.09116	6.74364	7.66407	0.214677
156.600006	0.182068	-0.72189	1.632736	-0.389395	0.090571	6.6269	7.7586	-1.388061
156.699997	0.265523	-0.870254	1.625383	-0.376116	0.090211	6.60001	7.17741	-2.953581
156.800003	0.201314	-0.949916	1.627723	-0.355942	0.08992	6.66666	7.18897	-4.330664
156.899994	0.043212	-0.923989	1.638583	-0.333456	0.089332	6.85477	7.07656	-5.339206
157.0	-0.171848	-0.83685	1.653746	-0.313701	0.088724	7.26857	6.9876	-5.743638
157.100006	-0.313101	-0.73885	1.668556	-0.299869	0.088233	7.5863	7.37921	-5.080551
157.199997	-0.29855	-0.645228	1.679921	-0.295373	0.088023	7.16173	7.46795	-2.959777
157.300003	-0.160017	-0.506793	1.687585	-0.299969	0.087884	7.09675	7.44354	-0.210886
157.399994	0.05784	-0.41438	1.69261	-0.311282	0.087965	6.96127	7.63528	2.29446
157.5	0.248078	-0.303255	1.698453	-0.326257	0.087648	6.66824	7.0801	3.920467
157.600006	0.367634	-0.222554	1.707119	-0.341718	0.087521	6.22273	6.56945	4.304708
157.699997	0.338571	-0.074454	1.716425	-0.356996	0.087332	5.22568	5.65479	3.512265
157.800003	0.092201	0.09152	1.722173	-0.371607	0.087105	5.09677	5.27967	2.045371
157.899994	-0.128051	0.202874	1.720186	-0.384387	0.086711	5.06839	5.5427	0.799383
158.0	-0.39695	0.207941	1.709327	-0.395583	0.08632	6.1497	6.44688	0.168431
158.100006	-0.563051	0.073116	1.691364	-0.404001	0.085645	8.14372	8.6737	0.168862
158.199997	-0.527555	-0.15461	1.670967	-0.407026	0.085017	6.801	7.75411	0.327104
158.300003	-0.285662	-0.358654	1.654049	-0.402582	0.084715	6.38361	6.63979	-0.17671
158.399994	0.062432	-0.511933	1.646321	-0.390125	0.085093	8.32465	8.49717	-1.464208
158.5	0.302895	-0.605848	1.649754	-0.370765	0.085681	8.37011	8.64115	-3.378741
158.600006	0.344345	-0.657277	1.663007	-0.348079	0.086265	6.90732	6.94564	-5.26499
158.699997	0.223455	-0.652804	1.6826	-0.32594	0.086872	6.61665	6.76343	-6.667155
158.800003	-0.00706	-0.632516	1.703934	-0.308136	0.087498	5.99031	6.15194	-6.813313
158.899994	-0.260376	-0.581621	1.722673	-0.299148	0.087961	6.01386	6.25793	-5.381326
159.0	-0.416404	-0.485406	1.735863	-0.301359	0.088409	6.22869	6.49152	-2.122609
159.100006	-0.360938	-0.317641	1.741882	-0.314295	0.08884	8.2334	7.49386	2.111898
159.199997	-0.146214	-0.090083	1.739898	-0.334837	0.089568	7.10682	8.75356	5.871024
159.300003	0.216118	0.06429	1.735031	-0.356449	0.090773	7.09123	7.20663	7.817967
159.399994	0.508117	0.168355	1.734184	-0.372966	0.092331	8.78399	8.71074	7.309478
159.5	0.581736	0.290451	1.740627	-0.381165	0.093738	8.25739	8.78204	4.412883
159.600006	0.395758	0.438553	1.752389	-0.381572	0.094841	7.76881	7.78708	0.079831
159.699997	-0.005373	0.521166	1.763921	-0.376181	0.095098	7.12722	7.41357	-4.371808
159.800003	-0.351068	0.480671	1.772285	-0.366181	0.095446	6.28658	6.38478	-7.093821
159.899994	-0.530325	0.416842	1.776693	-0.354442	0.096016	5.43665	5.69515	-7.245111
160.0	-0.524007	0.298847	1.777982	-0.345776	0.097113	5.11052	5.16908	-5.240079
160.100006	-0.426636	0.255601	1.776471	-0.342073	0.097764	5.03643	5.38833	-2.314821
160.199997	-0.254419	0.236892	1.773947	-0.343525	0.097958	5.95309	5.63734	0.695002
160.300003	-0.095576	0.290456	1.770822	-0.348688	0.098648	8.23935	8.05835	2.882766
160.399994	0.127791	0.338445	1.768376	-0.355345	0.098971	7.21786	8.52832	3.891382
160.5	0.30327	0.308124	1.768794	-0.361091	0.09956	7.13151	7.25149	3.336023
160.600006	0.264275	0.182567	1.773725	-0.363933	0.100084	7.95245	8.10492	1.323214
160.699997	0.209414	0.091883	1.781621	-0.362016	0.100549	8.69773	9.46161	-1.280268
160.800003	-0.04004	-0.018799	1.789512	-0.357711	0.100719	7.71985	8.27717	-3.641391
160.899994	-0.194651	-0.122117	1.795401	-0.350896	0.101091	7.69262	7.5901	-4.730001
161.0	-0.303121	-0.206447	1.798525	-0.34415	0.101517	7.22548	7.37064	-4.316147
161.100006	-0.371217	-0.25858	1.79878	-0.34123	0.101965	6.8334	6.64118	-2.816534
161.199997	-0.355371	-0.312828	1.79636	-0.343331	0.102346	6.56997	6.7659	-0.579747
161.300003	-0.216775	-0.357172	1.791772	-0.350192	0.102793	6.49405	6.7721	1.620558
161.399994	-0.076759	-0.367862	1.785679	-0.360027	0.103022	6.43808	6.8783	3.141633
161.5	0.047106	-0.394299	1.780064	-0.369551	0.103251	7.01644	7.21488	3.595017
161.600006	0.105181	-0.41971	1.775944	-0.376746	0.103512	6.69197	7.46667	2.732706
161.699997	0.098865	-0.463445	1.773414	-0.379374	0.103863	6.78401	7.45778	0.898724
161.800003	-0.050275	-0.506143	1.771021	-0.376824	0.104105	7.30308	7.26594	-1.382795
161.899994	-0.204482	-0.658386	1.768241	-0.369111	0.104169	7.01267	7.18576	-3.177379
162.0	-0.266267	-0.801117	1.76495	-0.355999	0.103931	7.01828	7.13609	-4.039402
162.100006	-0.328963	-0.877223	1.763598	-0.339534	0.10374	7.0583	7.17538	-4.192327
162.199997	-0.261684	-0.914797	1.767475	-0.322242	0.103471	6.86519	7.21145	-4.165114
162.300003	-0.129276	-0.993234	1.778284	-0.306279	0.103371	6.60106	7.28939	-4.113558
162.399994	0.012075	-1.077064	1.795105	-0.295026	0.103537	6.62567	7.16703	-3.968054
162.5	0.096768	-1.139337	1.81425	-0.291391	0.103618	6.63513	7.08202	-3.328185
162.600006	0.018484	-1.146207	1.830663	-0.297461	0.103282	6.55246	6.99724	-1.843778
162.699997	-0.144219	-1.204772	1.840012	-0.31484	0.102491	6.63119	6.91566	0.753511
162.800003	-0.310395	-1.195958	1.838905	-0.342203	0.101341	6.79689	6.84437	4.018323
162.899994	-0.310848	-1.202532	1.827484	-0.37505	0.100241	7.36631	7.01993	6.987636
163.0	-0.205953	-1.193478	1.809927	-0.40653	0.099519	7.42989	7.65605	8.081258
163.100006	0.11025	-1.20333	1.793811	-0.426831	0.099231	6.96337	7.26348	7.013988
163.199997	0.249481	-1.182187	1.783852	-0.433154	0.099106	7.36228	7.41603	3.513518
163.300003	0.229809	-1.181402	1.781147	-0.425404	0.098805	7.39337	7.95944	-1.264384
163.399994	0.009124	-1.222841	1.782558	-0.407203	0.09781	6.83121	7.30448	-5.661742
163.5	-0.175956	-1.209942	1.785948	-0.380625	0.096975	6.42626	6.98364	-8.480981
163.600006	-0.292932	-1.239056	1.791118	-0.349738	0.096085	6.05879	6.57373	-9.140032
163.699997	-0.345383	-1.233672	1.799151	-0.320739	0.09534	5.6231	6.15944	-8.006884
163.800003	-0.244518	-1.187658	1.810958	-0.298998	0.094596	5.56924	5.76002	-6.089741
163.899994	-0.134606	-1.098523	1.826878	-0.286084	0.094158	5.3179	5.72448	-3.925496
164.0	-0.026277	-0.93701	1.845378	-0.283405	0.093485	6.40813	5.73186	-1.827618
164.100006	0.067442	-0.764304	1.863851	-0.289734	0.092548	7.14684	7.23265	0.179544
164.199997	0.006228	-0.658184	1.87845	-0.304487	0.091515	6.65992	7.73826	2.066218
164.300003	-0.010212	-0.56459	1.886874	-0.324614	0.090281	7.33364	7.62618	3.757702
164.399994	-0.009287	-0.516774	1.888592	-0.347903	0.089171	7.47157	8.03716	4.986444
164.5	-0.041452	-0.439025	1.884799	-0.370156	0.088156	8.15782	8.60518	5.366683
164.600006	-0.055326	-0.313122	1.877686	-0.387775	0.087146	7.89868	9.37222	4.609298
164.699997	-0.123129	-0.171524	1.869743	-0.398505	0.085965	7.93774	8.60775	2.685445
164.800003	-0.108288	-0.082991	1.86195	-0.401568	0.08489	8.07427	8.30179	0.140633
164.899994	-0.158968	-0.18894	1.854257	-0.399037	0.083726	7.27934	7.46174	-2.387635
165.0	-0.162091	-0.419606	1.846152	-0.390353	0.082864	6.64818	6.70123	-4.051477
165.100006	-0.104399	-0.595236	1.839203	-0.377068	0.08207	6.28202	6.68924	-4.687677
165.199997	-0.077677	-0.660911	1.835034	-0.360695	0.081406	5.60436	6.38885	-4.614025
165.300003	-0.003755	-0.693355	1.835302	-0.34388	0.080485	5.11165	6.00978	-4.317564
165.399994	0.044687	-0.773458	1.839959	-0.329088	0.079939	4.86635	5.94983	-3.880931
165.5	0.085758	-0.921123	1.847599	-0.318814	0.079686	5.38375	6.28223	-3.234344
165.600006	0.132359	-1.035592	1.856309	-0.313788	0.079615	5.71313	6.5186	-2.291066
165.699997	0.093967	-1.192888	1.86348	-0.315298	0.07975	5.73204	6.59193	-1.078183
165.800003	-0.027915	-1.300196	1.867736	-0.322702	0.079697	6.68829	7.00762	0.334966
165.899994	-0.130711	-1.418383	1.868346	-0.334709	0.079092	7.04061	7.18983	1.616078
166.0	-0.304592	-1.509254	1.865939	-0.348801	0.078473	7.5137	7.34816	2.461108
166.100006	-0.328802	-1.58163	1.861554	-0.361554	0.077708	7.7949	7.91115	2.586918
166.199997	-0.261539	-1.663092	1.856807	-0.371048	0.076692	7.86514	8.10803	1.94419
166.300003	-0.105095	-1.829797	1.852677	-0.375256	0.075942	8.20476	9.1548	0.50075
166.399994	0.035157	-2.05294	1.849346	-0.374397	0.07485	8.24443	9.74338	-1.239561
166.5	0.244574	-2.282846	1.84638	-0.368107	0.074591	8.23909	9.46782	-2.634033
166.600006	0.289624	-2.443979	1.84335	-0.358762	0.074276	8.54631	9.2141	-3.202432
166.699997	0.263743	-2.492462	1.839891	-0.348709	0.073992	7.08974	7.38477	-3.072093
166.800003	0.133852	-2.504045	1.835882	-0.340679	0.073849	5.96552	5.69258	-2.448915
166.899994	-0.036366	-2.578292	1.831204	-0.3363	0.073714	5.44436	5.25783	-1.449984
167.0	-0.18886	-2.630878	1.825964	-0.33621	0.073616	5.30485	5.11149	-0.433572
167.100006	-0.263517	-2.661871	1.821312	-0.339277	0.07361	4.77133	6.02487	0.306271
167.199997	-0.276084	-2.644611	1.817971	-0.343997	0.073614	7.21716	5.98836	0.484293
167.300003	-0.206723	-2.61601	1.816363	-0.34888	0.073768	8.47791	9.42628	0.019189
167.399994	-0.214246	-2.570254	1.815874	-0.353172	0.073745	6.25409	8.21208	-0.857815
167.5	-0.151728	-2.58766	1.815284	-0.356214	0.073426	7.6145	7.66643	-1.682233
167.600006	-0.122126	-2.673588	1.813257	-0.358118	0.072823	10.13258	10.13498	-2.078477
167.699997	-0.109777	-2.77484	1.809245	-0.359814	0.07215	8.31362	7.97143	-1.868822
167.800003	0.007115	-2.872645	1.803078	-0.361825	0.071599	7.60609	7.76321	-1.218027
167.899994	0.110867	-2.957891	1.794963	-0.36484	0.071176	6.81186	6.93547	-0.286289
168.0	0.173086	-3.025166	1.785228	-0.369089	0.070938	6.266	6.20472	0.604553
168.100006	0.194339	-2.999929	1.774462	-0.373243	0.070673	6.10223	6.31809	1.122943
168.199997	0.100543	-2.922054	1.764205	-0.375533	0.070352	6.22492	6.68892	0.99281
168.300003	-0.050084	-2.84265	1.755712	-0.374119	0.070133	8.37948	7.62511	0.099759
168.399994	-0.10251	-2.860628	1.749491	-0.367686	0.069728	7.22338	8.88042	-1.125639
168.5	-0.166252	-2.93808	1.746055	-0.357183	0.069664	7.25789	7.53743	-2.376355
168.600006	-0.148987	-3.042828	1.745547	-0.343305	0.069676	8.98515	8.90044	-3.158444
168.699997	-0.077089	-3.06722	1.746972	-0.32873	0.069802	8.048	8.21165	-3.418586
168.800003	-0.068013	-2.976827	1.749574	-0.316708	0.069861	7.58744	7.37075	-3.250665
168.899994	-0.107588	-2.843368	1.751462	-0.309684	0.069241	7.28241	7.17634	-2.512683
169.0	-0.131443	-2.750792	1.751879	-0.30911	0.068363	6.34587	6.43585	-1.379556
169.100006	-0.08685	-2.705948	1.750859	-0.314264	0.067373	5.94713	6.07647	-0.039501
169.199997	-0.007495	-2.679784	1.749437	-0.323609	0.066594	5.7472	6.29711	0.986064
169.300003	0.135198	-2.635868	1.748491	-0.334801	0.066441	6.75388	6.5747	1.403055
169.399994	0.226375	-2.552529	1.747862	-0.346359	0.066524	8.1467	8.51515	1.309431
169.5	0.220045	-2.433122	1.746119	-0.357483	0.066761	7.27356	8.41538	0.812166
169.600006	0.090541	-2.356011	1.741196	-0.367443	0.066509	8.23165	7.66654	0.260923
169.699997	-0.083256	-2.368928	1.731858	-0.376576	0.065643	9.54039	8.90707	-0.003725
169.800003	-0.320638	-2.423317	1.718537	-0.383644	0.064768	9.69505	9.2399	0.024963
169.899994	-0.371527	-2.424957	1.702681	-0.388365	0.063674	9.73157	8.90525	0.194784
170.0	-0.319596	-2.340582	1.688145	-0.389531	0.063052	10.16901	9.13981	0.150435
170.100006	-0.072615	-2.164773	1.676019	-0.387057	0.062629	9.14332	8.85194	-0.225846
170.199997	0.1201	-2.042236	1.666279	-0.38202	0.062121	7.8295	8.23596	-0.828273
170.300003	0.295295	-2.023279	1.658048	-0.374661	0.061992	6.79767	7.37578	-1.434952
170.399994	0.310503	-2.02082	1.648179	-0.367419	0.06095	5.75192	5.97745	-1.758203
170.5	0.254741	-2.052523	1.637182	-0.36004	0.059798	4.6856	4.90637	-1.787116
170.600006	0.138697	-2.056512	1.626414	-0.352361	0.058636	4.1456	4.12756	-1.659709
170.699997	0.051774	-2.016552	1.61841	-0.343361	0.058085	4.16373	4.59795	-1.734174
170.800003	0.12506	-1.970452	1.615721	-0.332222	0.057856	5.1607	4.87094	-2.14861
170.899994	0.054435	-1.916222	1.619666	-0.319923	0.058073	8.90528	8.94872	-2.809495
171.0	0.074169	-1.88756	1.629621	-0.307431	0.058505	8.83505	10.08734	-3.484549
171.100006	0.090665	-1.906031	1.643704	-0.297103	0.058892	8.71192	8.99336	-3.808987
171.199997	0.067491	-1.964638	1.658511	-0.29196	0.059124	9.2802	8.38091	-3.450923
171.300003	0.029375	-1.951736	1.670222	-0.294241	0.058756	13.10396	12.26096	-2.174703
171.399994	-0.107146	-1.879366	1.675596	-0.306495	0.057832	12.85848	12.77332	0.180917
171.5	-0.179619	-1.828078	1.673467	-0.32738	0.056682	13.13802	12.01837	3.010594
171.600006	-0.130223	-1.762121	1.664586	-0.352991	0.055495	11.74206	11.67141	5.413808
171.699997	0.098513	-1.808024	1.654137	-0.377814	0.055098	9.0631	9.03607	6.305687
171.800003	0.286278	-1.834984	1.645175	-0.397169	0.055575	7.34152	8.0105	5.448769
171.899994	0.368389	-1.849896	1.638721	-0.408653	0.056178	6.00686	6.59964	3.034133
172.0	0.31364	-1.85986	1.63234	-0.412421	0.056918	5.27612	5.88827	0.127389
172.100006	0.083925	-1.829621	1.62141	-0.410415	0.057014	4.86057	5.55137	-2.118155
172.199997	-0.24876	-1.735584	1.603832	-0.403876	0.056851	4.75679	5.45449	-2.839804
172.300003	-0.42772	-1.64964	1.581185	-0.395314	0.056164	4.91084	5.78325	-2.162704
172.399994	-0.479702	-1.675161	1.558254	-0.384157	0.055981	6.85933	6.29604	-1.311628
172.5	-0.408954	-1.981032	1.543865	-0.370342	0.055176	7.24939	8.54555	-1.373266
172.600006	-0.204852	-1.924809	1.543955	-0.351087	0.056334	7.02931	8.41527	-2.882752
172.699997	-0.041827	-1.991904	1.562493	-0.328613	0.056802	8.8382	8.21219	-5.083374
172.800003	0.048319	-1.904734	1.593975	-0.306574	0.057292	9.22284	9.9395	-7.102198
172.899994	0.095441	-1.704748	1.630715	-0.289056	0.057404	9.11512	9.62005	-8.031734
173.0	0.144724	-1.506604	1.666932	-0.278556	0.058138	9.34886	9.62176	-7.26634
173.100006	0.214963	-1.350741	1.695546	-0.280404	0.05875	8.98086	9.76554	-4.03911
173.199997	0.340278	-1.16407	1.713688	-0.297506	0.05972	8.94653	9.02291	1.555447
173.300003	0.463762	-0.993919	1.721514	-0.327365	0.060655	7.98766	8.62402	7.731728
173.399994	0.504522	-0.857002	1.716366	-0.364341	0.061489	7.18056	7.96222	12.589518
173.5	0.469634	-0.767189	1.703375	-0.399798	0.062859	6.78576	7.40254	13.777546
173.600006	0.326765	-0.67457	1.696741	-0.421818	0.064436	6.32844	6.9952	10.961966
173.699997	0.128241	-0.564013	1.703801	-0.426508	0.065811	6.43388	6.76536	4.912459
173.800003	-0.015261	-0.419452	1.722062	-0.41624	0.067069	6.55281	6.71226	-2.942611
173.899994	-0.225392	-0.432118	1.744744	-0.396563	0.067645	7.80717	7.25021	-10.108799
174.0	-0.006351	-0.308003	1.768387	-0.370398	0.067888	8.08688	8.70678	-13.981186
174.100006	0.067893	-0.449865	1.789656	-0.343092	0.069904	7.67729	7.92347	-14.342793
174.199997	0.045088	-0.687999	1.810642	-0.321809	0.071418	8.64334	8.40981	-11.552504
174.300003	0.109174	-0.75678	1.832573	-0.310816	0.071812	8.23769	9.40755	-7.138293
174.399994	0.174314	-0.787415	1.854019	-0.310147	0.071701	8.01709	8.45081	-2.14419
174.5	0.164277	-0.787421	1.87243	-0.320277	0.071468	7.6843	8.02249	2.405569
174.600006	0.166721	-0.748118	1.888677	-0.33655	0.071278	7.24063	7.90473	5.72032
174.699997	0.194338	-0.738423	1.904439	-0.355731	0.071467	7.05357	7.30748	7.434332
174.800003	0.238829	-0.742006	1.919398	-0.374228	0.072056	6.87343	7.01201	7.355924
174.899994	0.171065	-0.766558	1.931004	-0.38934	0.072895	6.9025	7.1287	5.741398
175.0	0.101517	-0.776604	1.93721	-0.399145	0.073643	7.27601	7.30791	2.952758
175.100006	0.016639	-0.758314	1.938148	-0.402173	0.074031	7.35711	7.74511	-0.166931
175.199997	-0.107962	-0.830683	1.937354	-0.39867	0.074482	7.20902	7.58967	-3.044753
175.300003	-0.232054	-0.937719	1.936733	-0.389456	0.074994	7.64646	7.70401	-5.160915
175.399994	-0.262596	-1.214078	1.940396	-0.374048	0.075578	7.28512	7.56055	-6.416978
175.5	-0.241164	-1.407163	1.9516	-0.35343	0.076705	7.04586	7.28896	-6.958899
175.600006	-0.247566	-1.575056	1.969858	-0.33238	0.078248	6.6262	7.15311	-7.202574
175.699997	-0.241282	-1.611787	1.993034	-0.314522	0.079425	6.36321	6.97176	-7.005627
175.800003	-0.221023	-1.590802	2.016289	-0.304988	0.080447	6.39981	7.07121	-5.916596
175.899994	-0.185219	-1.537152	2.034884	-0.306715	0.080733	7.32628	7.59267	-3.664116
176.0	-0.131001	-1.455347	2.046074	-0.31865	0.081038	7.68692	7.97239	-0.387981
176.100006	-0.128302	-1.358123	2.049201	-0.337606	0.080959	7.37156	7.61012	2.937578
176.199997	0.001629	-1.295876	2.047266	-0.356531	0.080807	8.13426	7.96961	5.347964
176.300003	0.060732	-1.202683	2.046638	-0.37127	0.080789	8.22744	8.7709	5.820834
176.399994	0.127965	-1.086957	2.051328	-0.379473	0.080777	7.778	8.50113	4.309754
176.5	0.129402	-0.918414	2.061332	-0.381256	0.0808	7.52351	8.01992	1.306142
176.600006	0.101484	-0.799918	2.072161	-0.378275	0.080695	7.07249	7.54375	-2.21222
176.699997	0.013917	-0.822812	2.078763	-0.37192	0.080997	6.7848	6.99349	-4.891078
176.800003	-0.027284	-1.018401	2.078599	-0.365369	0.081306	6.60868	6.65916	-5.519722
176.899994	-0.003594	-1.223935	2.071059	-0.362674	0.081726	6.37722	6.53541	-4.085545
177.0	-0.004862	-1.348741	2.058297	-0.363127	0.082108	6.11633	6.51849	-1.811609
177.100006	0.026471	-1.448649	2.043976	-0.363463	0.082384	6.03839	6.71526	0.134218
177.199997	-0.039289	-1.465192	2.033545	-0.362191	0.082629	6.17965	6.89779	0.880249
177.300003	0.021995	-1.47071	2.031995	-0.355883	0.083095	5.95563	6.92016	0.15614
177.399994	-0.105604	-1.422072	2.040111	-0.346849	0.083394	6.18762	6.85036	-1.882089
177.5	-0.133924	-1.463513	2.054537	-0.335375	0.083672	6.47364	6.78741	-4.469792
177.600006	-0.111626	-1.58214	2.070156	-0.323095	0.083871	6.48905	6.85122	-6.486764
177.699997	-0.120849	-1.665433	2.083163	-0.313264	0.083654	6.52566	6.89543	-7.056644
177.800003	-0.137016	-1.674817	2.092227	-0.309519	0.083043	6.44465	7.00323	-6.06039
177.899994	-0.164752	-1.573184	2.095239	-0.315375	0.082072	6.2455	7.02272	-3.416096
178.0	-0.174643	-1.483196	2.091119	-0.332085	0.081009	6.18105	7.11243	0.360703
178.100006	-0.143701	-1.374176	2.078851	-0.35639	0.07972	6.22186	7.0225	4.417142
178.199997	-0.041387	-1.343476	2.059961	-0.382665	0.07876	6.40962	6.98418	7.334048
178.300003	0.076095	-1.402231	2.039782	-0.404806	0.078038	6.66281	7.17216	7.876858
178.399994	0.169384	-1.484668	2.02604	-0.415111	0.07773	6.94445	7.53636	5.747484
178.5	0.192853	-1.523943	2.022046	-0.411427	0.077571	6.99428	7.76085	1.413413
178.600006	-0.004295	-1.489553	2.025732	-0.396895	0.077023	7.12871	7.88632	-3.629965
178.699997	-0.314219	-1.459776	2.033316	-0.375405	0.076166	7.17854	7.93075	-7.695274
178.800003	-0.261955	-1.429335	2.039932	-0.351609	0.076563	6.92886	7.90537	-8.814634
178.899994	-0.260514	-1.444181	2.045478	-0.332878	0.076429	6.6248	7.55574	-7.815931
179.0	-0.101006	-1.399348	2.046523	-0.322571	0.076762	6.11169	7.01876	-5.082621
179.100006	0.054448	-1.347917	2.044174	-0.322496	0.076548	5.56162	6.19487	-1.538244
179.199997	0.121312	-1.313085	2.037676	-0.329985	0.07624	4.9443	5.20452	1.568434
179.300003	0.200606	-1.247758	2.02998	-0.340065	0.076005	4.89893	4.78647	3.570173
179.399994	0.19268	-1.202425	2.027313	-0.347638	0.076206	4.68612	5.00604	3.958984
179.5	0.078804	-1.12124	2.03197	-0.350586	0.076478	5.29705	5.37142	2.547417
179.600006	0.04148	-1.054435	2.042158	-0.348778	0.076201	6.65457	7.25042	-0.121191
179.699997	-0.13074	-1.031796	2.053581	-0.343666	0.076051	5.51643	7.20631	-3.297236
179.800003	-0.241245	-1.149095	2.061661	-0.336784	0.075466	5.37438	6.36209	-5.704272
179.899994	-0.194494	-1.347025	2.065572	-0.330834	0.075251	6.25706	7.07603	-6.118667
180.0	-0.064113	-1.517378	2.064725	-0.329803	0.075131	6.79715	6.92658	-4.79181
180.100006	0.076615	-1.701518	2.059903	-0.334764	0.075131	6.63811	6.91449	-2.358279
180.199997	0.153343	-1.82574	2.051687	-0.345359	0.075265	7.48953	8.07045	0.485377
180.300003	0.05146	-1.935268	2.040737	-0.359678	0.075108	7.62728	8.18917	2.845005
180.399994	-0.036677	-1.987099	2.02783	-0.37488	0.074571	7.78501	8.64051	4.410462
180.5	-0.157692	-1.991829	2.014246	-0.388726	0.073897	8.42502	10.09698	4.646641
180.600006	-0.225892	-1.987403	2.000083	-0.398688	0.073055	8.85782	10.24011	3.571874
180.699997	-0.173522	-1.97769	1.986054	-0.4025	0.072316	9.43547	10.80995	1.376118
180.800003	-0.057744	-2.000283	1.97348	-0.398396	0.071945	8.57118	9.34921	-1.499251
180.899994	0.104462	-2.128582	1.963685	-0.386672	0.071776	5.79939	6.44827	-4.123716
181.0	0.248579	-2.239928	1.957422	-0.368778	0.072145	4.00942	4.57344	-5.656222
181.100006	0.197328	-2.321203	1.953849	-0.349252	0.072368	3.04082	3.68982	-5.941353
181.199997	0.056193	-2.291683	1.952817	-0.331418	0.072192	3.51199	3.95542	-5.425859
181.300003	-0.060509	-2.240801	1.95266	-0.318859	0.071966	3.50647	4.44636	-4.151755
181.399994	-0.173284	-2.16942	1.951345	-0.313629	0.071531	8.62154	6.57116	-2.239192
181.5	-0.158851	-2.177428	1.947489	-0.315137	0.071585	10.0154	12.06023	-0.101884
181.600006	-0.078347	-2.136922	1.941765	-0.321601	0.071558	8.80177	9.38807	1.601842
181.699997	0.013232	-2.108481	1.936276	-0.330143	0.071833	7.05392	7.33456	2.370424
181.800003	0.1334	-2.078862	1.93323	-0.337658	0.072412	13.14932	14.08237	2.052093
181.899994	0.193213	-2.017289	1.933103	-0.343066	0.072963	14.79085	15.89511	0.816936
182.0	0.278875	-1.930191	1.933545	-0.345931	0.073359	14.3457	15.85582	-0.852397
182.100006	0.130986	-1.918797	1.932501	-0.348328	0.073823	11.96853	12.76186	-2.221749
182.199997	0.019738	-1.962346	1.927204	-0.349959	0.07393	7.19781	7.38616	-2.646115
182.300003	-0.107399	-1.994071	1.918015	-0.352872	0.073907	6.12763	6.42418	-2.108019
182.399994	-0.163604	-2.016654	1.905423	-0.35772	0.073588	5.15509	5.44892	-0.886436
182.5	-0.211835	-2.039226	1.890452	-0.364626	0.073169	4.34957	5.19253	0.467324
182.600006	-0.099779	-2.077773	1.874187	-0.371594	0.073211	4.78245	5.14104	1.578674
182.699997	-0.039614	-2.151306	1.857362	-0.378236	0.073108	5.25178	6.15687	1.930047
182.800003	0.068325	-2.238785	1.840779	-0.381592	0.07315	7.25263	7.46431	1.528127
182.899994	0.130804	-2.287688	1.824679	-0.381399	0.073037	9.94508	10.50785	0.35373
183.0	0.160223	-2.300237	1.809862	-0.376565	0.072681	10.39102	11.38397	-1.171962
183.100006	0.173069	-2.269668	1.797185	-0.36754	0.072304	12.84727	12.22691	-2.487895
183.199997	0.001367	-2.194643	1.787884	-0.356062	0.072232	15.62528	14.97894	-3.397809
183.300003	-0.01163	-2.135701	1.783021	-0.342617	0.072396	19.00949	17.71106	-3.847584
183.399994	-0.002308	-2.142419	1.782011	-0.330353	0.072885	20.95745	20.75823	-3.948629
183.5	0.001243	-2.200553	1.783188	-0.320895	0.073665	21.33963	20.24619	-3.591668
183.600006	-0.004769	-2.263104	1.784575	-0.316371	0.074152	16.18016	14.98301	-2.700347
183.699997	0.001393	-2.255948	1.784522	-0.316705	0.07452	9.58085	9.51685	-1.270543
183.800003	-0.024208	-2.216892	1.781559	-0.322404	0.074736	7.33136	7.51688	0.426572
183.899994	-0.0947	-2.147574	1.775194	-0.332422	0.07475	6.14646	6.95848	2.007378
184.0	-0.188983	-2.063244	1.765844	-0.345115	0.074395	6.25934	7.23436	2.935365
184.100006	-0.21901	-2.069859	1.754712	-0.357472	0.073988	6.19243	7.63389	3.010956
184.199997	-0.183934	-2.051968	1.743496	-0.366659	0.073211	8.77068	9.13328	2.147968
184.300003	-0.091106	-2.054128	1.733506	-0.371136	0.072386	11.17395	11.24684	0.527341
184.399994	0.018952	-2.074969	1.724001	-0.371139	0.071647	12.45291	12.55739	-1.150515
184.5	0.2713	-2.089444	1.714953	-0.366488	0.071432	12.65259	12.72814	-2.235146
184.600006	0.386722	-2.084302	1.705484	-0.360386	0.071486	10.96928	11.47529	-2.62933
184.699997	0.398866	-2.052224	1.695934	-0.354912	0.072122	10.62485	10.84014	-2.365832
184.800003	0.227751	-1.967119	1.684685	-0.353539	0.072073	10.12049	10.95319	-1.651199
184.899994	-0.038572	-1.944022	1.672697	-0.355562	0.071739	10.71601	11.32627	-0.68983
185.0	-0.286635	-1.940969	1.660983	-0.359283	0.071042	11.85547	11.60772	0.034632
185.100006	-0.410788	-1.937193	1.651129	-0.362411	0.070449	14.14839	12.88797	0.248821
185.199997	-0.359163	-1.918525	1.644316	-0.361986	0.070109	15.65584	14.38383	-0.23917
185.300003	-0.152918	-1.909069	1.64064	-0.357486	0.07004	19.63023	17.57232	-1.073959
185.399994	0.099532	-1.928898	1.638116	-0.349685	0.070237	21.37133	21.19704	-1.779819
185.5	0.306303	-1.970691	1.635041	-0.339976	0.070463	19.21477	19.99141	-2.023565
185.600006	0.343189	-2.014531	1.630146	-0.331072	0.07065	11.57277	12.27081	-1.733493
185.699997	0.201942	-2.013889	1.623455	-0.325759	0.070383	6.08936	6.87488	-1.062811
185.800003	0.029823	-1.972437	1.615792	-0.325054	0.069745	4.58436	5.17262	-0.247324
185.899994	-0.202583	-1.92927	1.608994	-0.329304	0.068825	4.24719	4.18869	0.304948
186.0	-0.276733	-1.841529	1.60406	-0.336403	0.068293	4.64181	5.03634	0.40668
186.100006	-0.179048	-1.793374	1.60134	-0.345393	0.068212	5.0359	5.00229	-0.00303
186.199997	0.036053	-1.837716	1.599218	-0.354435	0.06889	10.72678	10.09912	-0.6008
186.300003	0.259679	-1.885325	1.595353	-0.362597	0.069905	11.43221	13.13858	-1.003711
186.399994	0.353651	-1.991813	1.58847	-0.369478	0.070896	12.62237	13.92671	-0.85069
186.5	0.183139	-2.05118	1.577648	-0.375253	0.071765	17.3557	18.89229	-0.265186
186.600006	0.077006	-2.155997	1.564593	-0.3781	0.071944	18.94643	19.05019	0.505394
186.699997	-0.160817	-2.191213	1.549636	-0.379039	0.071802	18.93776	18.89293	1.048098
186.800003	-0.30946	-2.225399	1.53524	-0.376907	0.071601	11.19234	10.84838	1.038256
186.899994	-0.3372	-2.281333	1.522646	-0.370977	0.071506	7.93354	9.23166	0.401863
187.0	-0.177784	-2.354052	1.513321	-0.361495	0.071635	7.38102	8.48218	-0.626132
187.100006	-0.003221	-2.405233	1.507431	-0.349051	0.072039	7.3762	9.19719	-1.769091
187.199997	0.150133	-2.431951	1.504676	-0.335323	0.072494	7.54093	9.42318	-2.641597
187.300003	0.198258	-2.432685	1.504117	-0.322618	0.072956	11.57549	11.79378	-3.112872
187.399994	0.108832	-2.372095	1.504649	-0.313617	0.07316	12.262	13.71935	-3.088809
187.5	-0.011457	-2.409761	1.505871	-0.309356	0.073537	14.06887	13.21106	-2.541889
187.600006	-0.131368	-2.456442	1.505854	-0.311097	0.073732	14.29806	13.45953	-1.438443
187.699997	-0.129962	-2.474175	1.504379	-0.31841	0.074263	12.55643	11.82032	-0.150094
187.800003	-0.051861	-2.515316	1.500471	-0.33004	0.074771	10.26937	10.53986	1.162133
187.899994	-0.02287	-2.474705	1.494485	-0.343793	0.075373	7.25237	8.1805	2.115581
188.0	0.011281	-2.4351	1.48712	-0.356972	0.075772	5.87549	7.03299	2.324587
188.100006	0.026721	-2.393056	1.479348	-0.36744	0.076076	4.95542	5.86461	1.849631
188.199997	0.010176	-2.401499	1.471557	-0.373759	0.076235	5.36668	6.02401	0.8745
188.300003	0.006558	-2.439625	1.463897	-0.375929	0.076508	5.65182	5.83753	-0.209613
188.399994	0.022103	-2.458803	1.456144	-0.374413	0.076708	9.39816	9.08093	-1.042942
188.5	0.000149	-2.501546	1.448535	-0.370221	0.076932	9.86171	11.06421	-1.554967
188.600006	-0.022478	-2.537009	1.441262	-0.364594	0.077141	9.55878	9.10159	-1.77181
188.699997	-0.068732	-2.539052	1.434862	-0.359073	0.077274	11.7121	12.05135	-1.709903
188.800003	-0.083069	-2.498353	1.429644	-0.354735	0.077479	10.96201	13.14468	-1.504266
188.899994	-0.090233	-2.440667	1.425256	-0.352253	0.077709	11.81098	12.73499	-1.098266
189.0	-0.081372	-2.383052	1.420412	-0.351839	0.077774	11.44237	12.05638	-0.594477
189.100006	-0.020701	-2.373385	1.413895	-0.353079	0.078064	9.45667	9.30788	-0.052857
189.199997	0.065563	-2.40142	1.405239	-0.355196	0.078434	7.84158	8.12879	0.377711
189.300003	0.110353	-2.403282	1.395112	-0.356906	0.078778	7.27032	7.3791	0.582318
189.399994	0.125148	-2.401019	1.385993	-0.356312	0.07921	7.28863	7.32878	0.385342
189.5	0.090902	-2.37489	1.380118	-0.351872	0.079666	7.04902	7.58593	-0.214027
189.600006	-0.003939	-2.357364	1.379308	-0.343673	0.080194	8.04476	8.25801	-1.181781
189.699997	-0.048087	-2.421772	1.384049	-0.332981	0.080888	7.89185	8.91939	-2.284159
189.800003	-0.110223	-2.481308	1.392933	-0.322467	0.08187	7.69691	8.5599	-3.139234
189.899994	-0.109709	-2.54786	1.402552	-0.315316	0.082405	8.44726	8.93577	-3.381204
190.0	-0.145769	-2.584065	1.409736	-0.314253	0.082906	7.41859	8.09828	-2.606485
190.100006	-0.146601	-2.623999	1.411332	-0.321114	0.082722	7.44968	7.62307	-0.729328
190.199997	-0.175354	-2.645026	1.406641	-0.334822	0.082424	6.9018	7.12431	1.662936
190.300003	-0.156717	-2.67955	1.397654	-0.351565	0.081935	6.72113	6.96459	3.487208
190.399994	-0.081974	-2.694852	1.390198	-0.366281	0.081879	6.32905	6.75872	3.980146
190.5	0.036545	-2.747954	1.388102	-0.375825	0.082116	7.33793	7.73109	3.033686
190.600006	0.106409	-2.78408	1.390294	-0.380107	0.082494	7.80804	8.36399	0.977659
190.699997	0.106566	-2.833719	1.39275	-0.380601	0.082855	7.00847	7.58207	-1.170793
190.800003	0.043361	-2.881845	1.390799	-0.379211	0.083128	7.48629	7.82176	-2.382862
190.899994	-0.024972	-2.93339	1.382388	-0.376912	0.083258	7.97917	8.28102	-2.252274
191.0	-0.067533	-2.958303	1.368632	-0.375383	0.08318	8.0473	8.38626	-1.073483
191.100006	-0.059123	-2.981598	1.353571	-0.373768	0.08347	7.74131	7.97046	0.03798
191.199997	-0.052221	-3.064102	1.342682	-0.370874	0.084055	7.74367	8.06157	0.461828
191.300003	-0.021596	-3.123044	1.34052	-0.365139	0.085097	7.24852	7.76053	-0.213573
191.399994	-0.074193	-3.155483	1.347969	-0.356745	0.085859	6.79312	7.27119	-1.769849
191.5	-0.179539	-3.099426	1.361512	-0.346219	0.086528	6.24463	6.88654	-3.383315
191.600006	-0.279975	-2.996969	1.37559	-0.335396	0.086936	5.95011	6.4442	-4.276258
191.699997	-0.328494	-2.908467	1.386184	-0.325992	0.087076	5.70025	6.22581	-3.950983
191.800003	-0.221895	-2.817475	1.390989	-0.320396	0.086617	6.13796	6.16511	-2.355774
191.899994	-0.006802	-2.735983	1.390926	-0.31953	0.086183	7.23284	7.45543	0.056682
192.0	0.157118	-2.657291	1.388301	-0.323239	0.085646	6.66377	7.3579	2.441515
192.100006	0.288049	-2.516533	1.385788	-0.330192	0.085262	6.70581	6.83345	3.86374
192.199997	0.378971	-2.406015	1.386483	-0.337879	0.085368	6.80091	7.2365	3.764555
192.300003	0.291317	-2.318864	1.39085	-0.345423	0.085464	6.63163	7.60905	2.24018
192.399994	0.170835	-2.31044	1.397069	-0.352027	0.08569	6.1814	7.02036	0.020019
192.5	-0.00349	-2.383404	1.402505	-0.357468	0.085994	5.98733	6.60863	-2.061476
192.600006	-0.1359	-2.410298	1.405136	-0.360191	0.086307	5.96526	6.7811	-3.15183
192.699997	-0.167597	-2.398789	1.40513	-0.360898	0.086604	6.03847	6.52213	-3.096499
192.800003	-0.182014	-2.31141	1.403503	-0.361123	0.086629	6.69354	6.79373	-2.18457
192.899994	-0.166657	-2.163342	1.401619	-0.361697	0.086367	7.06513	7.42192	-0.989038
193.0	-0.174209	-1.988941	1.399927	-0.3632	0.085976	6.76991	7.21456	0.213329
193.100006	-0.146455	-1.868213	1.398353	-0.364795	0.085535	6.83489	7.26723	1.115988
193.199997	-0.105404	-1.795272	1.396105	-0.366699	0.084919	6.58653	7.48155	1.542065
193.300003	-0.095689	-1.755356	1.392706	-0.368672	0.084084	6.19865	7.08031	1.421747
193.399994	-0.086801	-1.69574	1.387744	-0.36984	0.082839	5.99425	6.71761	0.90067
193.5	-0.149721	-1.647986	1.381281	-0.369953	0.081457	5.71505	6.3288	0.206461
193.600006	-0.147558	-1.640062	1.374048	-0.368452	0.079845	5.66908	5.9874	-0.369298
193.699997	-0.093827	-1.587991	1.367668	-0.363829	0.078467	5.95151	5.91835	-0.871391
193.800003	0.006864	-1.59355	1.364246	-0.356921	0.077247	6.00773	6.24925	-1.443426
193.899994	0.119266	-1.573482	1.365669	-0.347401	0.076191	5.89581	6.43938	-2.110899
194.0	0.219843	-1.467847	1.371799	-0.337173	0.075428	6.00992	6.64632	-2.844002
194.100006	0.249019	-1.357399	1.380902	-0.327567	0.075164	5.95659	6.81525	-3.29462
194.199997	0.21249	-1.260398	1.390305	-0.320288	0.075103	5.92165	6.66601	-3.183263
194.300003	0.096687	-1.2265	1.397527	-0.31723	0.0749	5.9967	6.45651	-2.377915
194.399994	-0.03428	-1.23467	1.401642	-0.318867	0.07456	6.11572	6.49516	-0.948321
194.5	-0.171989	-1.211387	1.402831	-0.324469	0.074026	6.43178	6.74192	0.664051
194.600006	-0.286824	-1.165003	1.402356	-0.333281	0.073137	6.37065	6.62587	2.051078
194.699997	-0.378173	-1.056152	1.40138	-0.343393	0.072057	6.3372	6.72832	2.729132
194.800003	-0.350116	-0.921843	1.400363	-0.353127	0.071033	6.29665	6.78752	2.663296
194.899994	-0.287226	-0.771897	1.398126	-0.362352	0.069494	6.3083	7.12602	1.917749
195.0	-0.124722	-0.717317	1.394099	-0.37001	0.067989	6.23394	7.01019	0.86127
195.100006	0.0671	-0.763347	1.387583	-0.375469	0.066687	6.11948	6.58423	-0.065501
195.199997	0.272275	-0.840634	1.379556	-0.377898	0.065711	6.06843	6.53605	-0.757317
195.300003	0.431179	-0.930559	1.372057	-0.375887	0.065011	5.92305	6.23555	-1.252171
195.399994	0.416598	-1.040348	1.36769	-0.370453	0.064564	5.58106	6.02037	-1.632164
195.5	0.285255	-1.061387	1.367152	-0.36252	0.0643	5.47308	5.9722	-2.065535
195.600006	0.054923	-1.073441	1.369927	-0.353885	0.063981	5.37745	5.93655	-2.347378
195.699997	-0.252602	-1.015695	1.373006	-0.347266	0.063631	5.85754	6.12582	-2.285239
195.800003	-0.535046	-0.965104	1.373664	-0.344705	0.062923	5.99451	6.60339	-1.564704
195.899994	-0.670505	-0.875441	1.369751	-0.347342	0.061981	5.64683	6.30021	-0.260112
196.0	-0.592494	-0.807295	1.361832	-0.354161	0.060948	5.82847	6.22217	1.234139
196.100006	-0.376936	-0.735059	1.351853	-0.361842	0.060057	5.95904	6.35074	2.20393
196.199997	-0.051959	-0.706362	1.343736	-0.367529	0.059135	6.13455	6.58679	2.196897
196.300003	0.253708	-0.798314	1.340257	-0.368491	0.057922	5.96342	6.5155	1.15905
196.399994	0.439443	-1.001143	1.341425	-0.364285	0.056833	5.81288	6.22602	-0.444816
196.5	0.490147	-1.161061	1.345655	-0.356152	0.055803	5.77723	6.19166	-2.056767
196.600006	0.380317	-1.255076	1.351381	-0.345793	0.055181	5.67302	6.01374	-3.1512
196.699997	0.186175	-1.234956	1.356976	-0.335666	0.054694	5.54174	5.88934	-3.487301
196.800003	-0.031583	-1.229616	1.362084	-0.328223	0.054584	5.67249	5.92841	-2.939414
196.899994	-0.21846	-1.196653	1.366345	-0.326077	0.05445	5.84528	6.23748	-1.768916
197.0	-0.320796	-1.192571	1.368823	-0.329186	0.054385	5.89537	6.43842	-0.147604
197.100006	-0.365483	-1.169994	1.367794	-0.337166	0.053991	5.95002	6.48723	1.523095
197.199997	-0.278987	-1.184201	1.364221	-0.347471	0.05368	6.10503	6.52556	2.656425
197.300003	-0.121146	-1.177804	1.360078	-0.35634	0.053641	6.23894	6.55928	2.827648
197.399994	0.037131	-1.15207	1.357564	-0.361451	0.053286	6.24016	6.50608	1.891038
197.5	0.13122	-1.172075	1.358158	-0.36108	0.052985	6.14076	6.61752	0.158384
197.600006	0.135071	-1.265012	1.36169	-0.356738	0.052758	5.86236	6.30664	-1.638932
197.699997	0.136435	-1.305839	1.367692	-0.348778	0.052794	5.64464	5.96321	-3.051605
197.800003	0.077868	-1.37822	1.37499	-0.340605	0.053074	5.48245	5.85562	-3.697489
197.899994	-0.004673	-1.429552	1.382642	-0.335561	0.053698	5.10964	5.45085	-3.464168
198.0	-0.05289	-1.470141	1.389199	-0.336491	0.05401	5.26325	5.57546	-2.354871
198.100006	-0.152375	-1.453781	1.392524	-0.34521	0.054015	5.24573	5.55437	-0.348295
198.199997	-0.246508	-1.44509	1.390329	-0.361316	0.053727	6.19681	6.5505	2.234823
198.300003	-0.30562	-1.422064	1.381286	-0.381392	0.053274	5.88075	6.60103	4.584518
198.399994	-0.269156	-1.411381	1.366466	-0.400846	0.052515	5.17401	5.778	5.868147
198.5	-0.134711	-1.39835	1.350149	-0.413705	0.052004	5.73108	6.03301	5.309952
198.600006	0.007107	-1.434967	1.33822	-0.415456	0.051737	6.04101	6.50169	2.753556
198.699997	0.177975	-1.591571	1.333894	-0.404236	0.0517	5.70577	5.97209	-0.935838
198.800003	0.255976	-1.781574	1.337871	-0.382781	0.052389	5.69176	6.01866	-4.573956
198.899994	0.200703	-1.893782	1.349735	-0.353804	0.05349	5.95878	6.40919	-7.419755
199.0	0.069285	-1.903129	1.367619	-0.323298	0.054459	6.18376	6.68057	-8.933265
199.100006	-0.143723	-1.896615	1.390161	-0.296988	0.054939	5.83521	6.24829	-8.521881
199.199997	-0.316434	-1.779058	1.41262	-0.280577	0.056088	5.93268	6.41679	-6.340828
199.300003	-0.374656	-1.677506	1.434924	-0.276929	0.057032	6.60317	7.09294	-3.089609
199.399994	-0.348906	-1.555285	1.453741	-0.284601	0.057899	6.56113	6.58562	0.708915
199.5	-0.180797	-1.416503	1.467699	-0.301177	0.058944	6.33807	6.47064	4.10622
199.600006	0.046192	-1.289581	1.478848	-0.322132	0.059854	5.90781	6.32002	6.434345
199.699997	0.212315	-1.193089	1.489949	-0.343586	0.061133	5.32805	5.76398	7.063735
199.800003	0.288996	-1.129677	1.500138	-0.363813	0.062274	5.01812	5.69836	6.15115
199.899994	0.235171	-1.091723	1.507428	-0.38104	0.063631	5.14108	5.43586	4.02657
[truncated: 1,509 more rows]
