# Supplementary material for: Accurate time-series forecasting of floating platform motion via a reinforced fusion CNN–BiLSTM–attention model
Source: PLoS One. 2026 Feb 2;21(2):e0342081. doi: 10.1371/journal.pone.0342081 (PMC12863529; doi:10.1371/journal.pone.0342081)
Supplement: S1 Data — (ZIP) [file pone.0342081.s001.zip › S1 Dateset/Data for measured proportional model/data for dual-stage EWMA control limit/05_2.csv]

Time	Pitch	Yaw	Sway	Heave	Surge	Cable1	Cable2	Roll
0.1	0.098641	-2.564686	1.29689	-0.348071	0.080378	5.50855	6.03012	-0.550107
0.2	0.414601	-2.588554	1.297164	-0.347957	0.080778	5.50741	5.95914	-0.529003
0.3	0.489295	-2.57337	1.297329	-0.348245	0.081091	5.55365	6.03536	-0.50904
0.4	0.35507	-2.574828	1.297159	-0.348905	0.080856	5.59175	6.10291	-0.49913
0.5	0.087038	-2.597465	1.297267	-0.349046	0.080397	5.60191	6.06716	-0.524207
0.6	-0.242477	-2.612643	1.297217	-0.349233	0.079631	5.59525	6.12518	-0.473813
0.7	-0.455619	-2.645458	1.297005	-0.349214	0.079086	5.52169	6.08557	-0.472806
0.8	-0.475384	-2.68411	1.296831	-0.348995	0.078955	5.45959	6.09617	-0.471708
0.9	-0.342903	-2.697906	1.296695	-0.349277	0.079124	5.41581	6.08932	-0.450997
1.0	-0.151069	-2.670691	1.296429	-0.349537	0.079331	5.45355	6.04746	-0.432177
1.1	0.051436	-2.674596	1.295891	-0.350039	0.079106	5.53079	6.02326	-0.397438
1.2	0.15095	-2.634683	1.295136	-0.350712	0.078346	5.61408	6.01684	-0.40041
1.3	0.175755	-2.645846	1.294624	-0.350839	0.077334	5.64946	5.98826	-0.395354
1.4	0.176036	-2.648818	1.294135	-0.350639	0.076632	5.67643	5.99104	-0.475729
1.5	0.161219	-2.64586	1.294117	-0.350324	0.076271	5.65121	6.03558	-0.577964
1.6	0.13197	-2.644691	1.294927	-0.349448	0.076378	5.53211	6.00517	-0.675615
1.7	0.085799	-2.656739	1.29546	-0.348791	0.076474	5.43971	5.99297	-0.722664
1.8	0.05085	-2.666052	1.295728	-0.348276	0.076643	5.44698	6.15055	-0.762557
1.9	-0.018479	-2.634951	1.295643	-0.347873	0.076674	5.4751	6.16372	-0.683437
2.0	-0.113515	-2.608384	1.295189	-0.348345	0.076586	5.47168	6.11886	-0.555945
2.1	-0.181523	-2.570922	1.294432	-0.349188	0.076233	5.52904	6.12058	-0.424189
2.2	-0.218379	-2.51386	1.293924	-0.350038	0.07579	5.64315	6.01813	-0.356627
2.3	-0.17856	-2.485063	1.293802	-0.350641	0.075339	5.64421	5.82104	-0.323719
2.4	-0.068475	-2.473412	1.294326	-0.350268	0.074971	5.6837	5.80049	-0.375855
2.5	0.049325	-2.447951	1.294911	-0.349761	0.074718	5.67775	5.86611	-0.463766
2.6	0.116996	-2.451265	1.295476	-0.349257	0.074343	5.61408	6.11587	-0.539778
2.7	0.164128	-2.456918	1.295705	-0.348325	0.073888	5.48666	6.08942	-0.563732
2.8	0.137502	-2.433519	1.295574	-0.348411	0.073217	5.37473	6.12122	-0.543105
2.9	0.081253	-2.408539	1.295272	-0.348496	0.072874	5.3898	6.18031	-0.499307
3.0	0.026597	-2.398614	1.294789	-0.348704	0.072674	5.46783	6.15633	-0.483024
3.1	-0.042605	-2.360404	1.294607	-0.349084	0.072747	5.58597	6.10002	-0.482632
3.2	-0.088811	-2.309807	1.294624	-0.349215	0.072659	5.63527	5.92296	-0.522683
3.3	-0.121749	-2.282999	1.29488	-0.349275	0.072588	5.7267	5.97252	-0.541168
3.4	-0.139967	-2.281932	1.29504	-0.349796	0.072331	5.70297	5.92413	-0.55315
3.5	-0.080846	-2.293888	1.29535	-0.349783	0.072141	5.66969	5.97134	-0.513645
3.6	0.003099	-2.290182	1.295061	-0.350394	0.07192	5.60856	6.08621	-0.490413
3.7	0.08003	-2.316548	1.294753	-0.350774	0.071934	5.41116	6.04232	-0.441762
3.8	0.146151	-2.34488	1.294651	-0.350773	0.071926	5.38253	6.09927	-0.450193
3.9	0.116345	-2.351511	1.294656	-0.350737	0.071949	5.4088	6.14477	-0.467021
4.0	0.037501	-2.341434	1.2946	-0.35019	0.071735	5.50732	6.12304	-0.536255
4.1	-0.009739	-2.347978	1.295003	-0.349263	0.071628	5.62967	6.00335	-0.532695
4.2	-0.066137	-2.346346	1.295363	-0.348977	0.071395	5.67854	5.87221	-0.515114
4.3	-0.092837	-2.356113	1.295715	-0.348398	0.071377	5.67197	5.8842	-0.51257
4.4	-0.057326	-2.389345	1.2959	-0.348504	0.071269	5.64219	5.97038	-0.510365
4.5	-0.024108	-2.425902	1.296039	-0.348961	0.071362	5.53631	6.00046	-0.508918
4.6	0.039758	-2.469367	1.295918	-0.349201	0.071547	5.46608	6.05313	-0.528841
4.7	0.069874	-2.500845	1.295568	-0.349503	0.071802	5.48114	6.02016	-0.517644
4.8	0.088256	-2.543564	1.295585	-0.349638	0.072091	5.5709	6.07444	-0.50679
4.9	0.061311	-2.552215	1.295865	-0.349439	0.072507	5.63019	6.11137	-0.526776
5.0	-0.000475	-2.562667	1.296263	-0.349684	0.072647	5.57922	6.02541	-0.543303
5.1	-0.055533	-2.611845	1.296859	-0.349581	0.073091	5.56968	6.03258	-0.565722
5.2	-0.099268	-2.657191	1.297551	-0.349742	0.073196	5.56092	6.1225	-0.583189
5.3	-0.120513	-2.711276	1.297903	-0.350039	0.073392	5.50706	6.08653	-0.581732
5.4	-0.097672	-2.728901	1.298155	-0.350057	0.073775	5.47825	6.04607	-0.524876
5.5	-0.087789	-2.724169	1.29805	-0.350418	0.073929	5.51074	6.00367	-0.488067
5.6	-0.060018	-2.730757	1.298061	-0.350763	0.074066	5.56337	6.00046	-0.469131
5.7	-0.037514	-2.750736	1.298128	-0.35059	0.074028	5.63238	6.08343	-0.468256
5.8	-0.019946	-2.782168	1.298222	-0.350399	0.073854	5.7049	6.16543	-0.467089
5.9	-0.040288	-2.817418	1.298435	-0.349844	0.07376	5.58693	5.97605	-0.514457
6.0	0.006289	-2.876392	1.298804	-0.34909	0.073744	5.5512	6.10901	-0.545392
6.1	0.059173	-2.902452	1.299311	-0.348554	0.074216	5.4892	6.04318	-0.536889
6.2	0.085465	-2.90022	1.299835	-0.348623	0.074627	5.43901	5.96535	-0.57383
6.3	0.073359	-2.913942	1.300192	-0.34908	0.075481	5.45574	5.97616	-0.564256
6.4	0.057015	-2.904063	1.300198	-0.349958	0.076097	5.5124	5.94736	-0.574133
6.5	0.001914	-2.918928	1.299892	-0.350249	0.076675	5.53438	6.01534	-0.502932
6.6	-0.120842	-2.950284	1.299022	-0.351011	0.076725	5.50531	6.00539	-0.408767
6.7	-0.178616	-2.962191	1.298359	-0.351097	0.077159	5.51223	6.06758	-0.387441
6.8	-0.168837	-2.969753	1.297927	-0.350941	0.077398	5.48429	5.88656	-0.373542
6.9	-0.087869	-2.974549	1.297829	-0.350803	0.078117	5.57546	6.01706	-0.42273
7.0	0.078383	-2.987136	1.298014	-0.350412	0.078782	5.50855	5.92756	-0.51975
7.1	0.169041	-3.00384	1.298259	-0.350194	0.0794	5.52738	5.96117	-0.586067
7.2	0.20157	-3.008665	1.29829	-0.350268	0.079725	5.51547	6.02284	-0.627661
7.3	0.136897	-2.998886	1.298131	-0.349912	0.079916	5.50706	6.08578	-0.633414
7.4	0.014682	-3.016509	1.297586	-0.349895	0.079837	5.50846	6.0724	-0.628566
7.5	-0.124519	-3.030742	1.296836	-0.349945	0.079686	5.47912	6.02059	-0.516811
7.6	-0.159256	-3.029685	1.295873	-0.349535	0.079648	5.53403	6.03793	-0.432749
7.7	-0.12787	-3.020641	1.294916	-0.349332	0.079837	5.51013	6.00763	-0.367216
7.8	-0.03797	-2.979374	1.294284	-0.349021	0.080128	5.58054	6.10002	-0.337844
7.9	0.037223	-2.932523	1.29358	-0.348917	0.080424	5.60007	6.04746	-0.357848
8.0	-0.003783	-2.89546	1.292475	-0.349673	0.080366	5.52151	5.98365	-0.397611
8.1	-0.040135	-2.888046	1.291777	-0.34994	0.080065	5.49585	5.98109	-0.422191
8.2	-0.131355	-2.833477	1.290903	-0.350579	0.079492	5.55102	6.12786	-0.433343
8.3	-0.173239	-2.76547	1.28978	-0.351067	0.078859	5.50505	6.10998	-0.490213
8.4	-0.12864	-2.713007	1.288898	-0.351179	0.078479	5.4765	6.07101	-0.530279
8.5	-0.058486	-2.640288	1.287942	-0.351509	0.078524	5.52887	6.02733	-0.568092
8.6	0.072949	-2.601368	1.286974	-0.35167	0.078674	5.54568	6.03579	-0.579782
8.7	0.176073	-2.556155	1.285879	-0.351218	0.079006	5.54262	6.01363	-0.566857
8.8	0.200728	-2.469222	1.284478	-0.351614	0.079225	5.5272	5.96053	-0.544359
8.9	0.128979	-2.38209	1.283367	-0.351275	0.079537	5.50916	5.94362	-0.512743
9.0	0.020295	-2.283275	1.281983	-0.351341	0.079482	5.50286	5.98365	-0.485529
9.1	-0.139171	-2.204936	1.280565	-0.351349	0.079518	5.49489	5.96984	-0.488959
9.2	-0.224618	-2.159931	1.279561	-0.351072	0.079484	5.51696	5.96182	-0.465709
9.3	-0.23593	-2.10523	1.278737	-0.35058	0.079513	5.57668	6.0708	-0.507552
9.4	-0.148067	-2.057171	1.27801	-0.350082	0.079465	5.58746	5.97006	-0.562936
9.5	-0.039081	-1.996285	1.27766	-0.349123	0.079378	5.57362	5.99018	-0.589848
9.6	0.07316	-1.935273	1.276857	-0.348788	0.078968	5.52887	5.99961	-0.554429
9.7	0.108811	-1.874321	1.275743	-0.34885	0.078398	5.48534	5.93077	-0.507965
9.8	0.103864	-1.826718	1.274524	-0.349195	0.077641	5.51494	6.0466	-0.40909
9.9	0.078898	-1.766744	1.27309	-0.350208	0.076899	5.50041	6.07112	-0.327413
10.0	0.04559	-1.705007	1.271584	-0.350812	0.076213	5.52895	6.04318	-0.296485
10.1	0.026784	-1.646167	1.270483	-0.35116	0.075812	5.58089	5.94394	-0.354763
10.2	0.046253	-1.61094	1.269574	-0.351344	0.075674	5.60681	5.92681	-0.418883
10.3	0.053593	-1.563827	1.268717	-0.350631	0.075728	5.68195	6.03354	-0.529318
10.4	0.09131	-1.539444	1.268209	-0.349884	0.075813	5.62424	5.90197	-0.562
10.5	0.051135	-1.459304	1.267418	-0.349728	0.07574	5.57695	5.94918	-0.631157
10.6	-0.057118	-1.418926	1.266739	-0.349461	0.07544	5.49331	5.98922	-0.576317
10.7	-0.189513	-1.334553	1.26553	-0.350235	0.074662	5.49226	6.05249	-0.544548
10.8	-0.279037	-1.286608	1.264228	-0.35142	0.07357	5.55348	6.07433	-0.482418
10.9	-0.300806	-1.215396	1.262972	-0.352161	0.072655	5.60506	6.06576	-0.404193
11.0	-0.186493	-1.150894	1.261741	-0.353287	0.071986	5.64578	6.03397	-0.383741
11.1	-0.00852	-1.10473	1.260841	-0.353271	0.0718	5.609	5.89052	-0.351142
11.2	0.188143	-1.038164	1.260108	-0.353025	0.071638	5.60497	5.94501	-0.348034
11.3	0.290382	-0.985814	1.259192	-0.352523	0.071396	5.50111	5.91728	-0.41507
11.4	0.28007	-0.945847	1.258404	-0.351407	0.071007	5.47247	5.98622	-0.451852
11.5	0.143544	-0.919809	1.257511	-0.350509	0.070199	5.45276	6.00731	-0.515023
11.6	-0.034687	-0.893679	1.256427	-0.349599	0.069294	5.47965	5.93473	-0.507673
11.7	-0.179514	-0.857485	1.255707	-0.348542	0.068691	5.57966	5.9843	-0.484313
11.8	-0.23824	-0.762717	1.254748	-0.348318	0.068014	5.59972	5.91064	-0.473543
11.9	-0.220462	-0.725158	1.253864	-0.348383	0.06753	5.63483	5.96117	-0.493823
12.0	-0.108875	-0.689117	1.253165	-0.348863	0.067235	5.6062	6.00025	-0.483077
12.1	0.081393	-0.679368	1.252517	-0.349837	0.067095	5.52747	6.00485	-0.486972
12.2	0.257864	-0.709743	1.25192	-0.350584	0.066944	5.45425	5.98419	-0.505404
12.3	0.299656	-0.729767	1.25135	-0.351288	0.066743	5.46143	6.06973	-0.517492
12.4	0.178887	-0.714214	1.250634	-0.351798	0.066263	5.43963	5.99918	-0.509859
12.5	-0.0019	-0.728411	1.24972	-0.351744	0.065404	5.4786	5.95047	-0.512885
12.6	-0.158714	-0.780199	1.24882	-0.351507	0.064756	5.5681	5.93612	-0.513737
12.7	-0.225872	-0.836268	1.247796	-0.351326	0.064356	5.59192	5.95882	-0.454789
12.8	-0.183287	-0.894012	1.247255	-0.350734	0.064489	5.61749	6.06427	-0.43879
12.9	-0.047629	-0.955044	1.246903	-0.350717	0.064725	5.59937	6.04767	-0.430082
13.0	0.096863	-1.020218	1.246619	-0.350597	0.064913	5.48464	5.97177	-0.478509
13.1	0.151087	-1.068736	1.246235	-0.350882	0.064623	5.44506	6.00346	-0.484128
13.2	0.094183	-1.124404	1.245521	-0.351668	0.064128	5.42518	5.91096	-0.481058
13.3	0.003829	-1.194397	1.244835	-0.351965	0.06368	5.41379	5.95336	-0.467066
13.4	-0.083677	-1.287603	1.244081	-0.35189	0.063106	5.48236	5.96289	-0.46708
13.5	-0.138118	-1.401579	1.243655	-0.35162	0.062637	5.53368	6.00282	-0.489402
13.6	-0.148735	-1.514165	1.243607	-0.350331	0.062299	5.5611	6.1012	-0.548889
13.7	-0.106301	-1.634993	1.243774	-0.349591	0.061792	5.50049	5.99126	-0.56991
13.8	-0.024305	-1.723459	1.244153	-0.348917	0.061498	5.4849	6.03697	-0.629519
13.9	0.086637	-1.781726	1.244382	-0.348806	0.061245	5.47396	6.05592	-0.632165
14.0	0.196147	-1.857239	1.24453	-0.34931	0.061305	5.38384	6.05452	-0.58803
14.1	0.245076	-1.944765	1.244591	-0.349981	0.061361	5.38086	6.0132	-0.530956
14.2	0.196886	-2.066247	1.2445	-0.350595	0.061619	5.41721	5.98183	-0.470047
14.3	0.07093	-2.186569	1.244317	-0.351636	0.061538	5.456	5.91482	-0.405709
14.4	-0.051427	-2.316076	1.244409	-0.35169	0.061284	5.54673	5.97316	-0.411531
14.5	-0.190387	-2.37413	1.244206	-0.3521	0.060906	5.54481	5.97081	-0.394258
14.6	-0.276242	-2.414941	1.244156	-0.351808	0.060396	5.45285	5.957	-0.413728
14.7	-0.268444	-2.456556	1.244447	-0.351256	0.059762	5.43376	6.06063	-0.456743
14.8	-0.170032	-2.521577	1.244774	-0.350944	0.059341	5.39111	6.12625	-0.488644
14.9	-0.002527	-2.615787	1.245162	-0.350958	0.059067	5.36554	6.09574	-0.510256
15.0	0.208282	-2.701045	1.245567	-0.351206	0.059123	5.39006	6.08707	-0.566986
15.1	0.348697	-2.768881	1.245745	-0.352446	0.059375	5.41887	5.96321	-0.598389
15.2	0.399305	-2.845006	1.246116	-0.353239	0.059892	5.44129	5.93302	-0.587348
15.3	0.318931	-2.888067	1.246646	-0.354033	0.060183	5.43332	5.87585	-0.600348
15.4	0.118173	-2.936909	1.24727	-0.35437	0.060659	5.45276	5.87917	-0.608982
15.5	-0.167039	-2.962688	1.248257	-0.3538	0.060885	5.42273	5.90176	-0.650617
15.6	-0.377014	-2.971991	1.249287	-0.353307	0.0609	5.39952	5.99286	-0.63442
15.7	-0.505027	-2.935687	1.25025	-0.352395	0.060943	5.31614	5.98526	-0.655792
15.8	-0.451334	-2.946742	1.251403	-0.351605	0.061089	5.31921	6.13985	-0.568686
15.9	-0.21679	-2.993509	1.252349	-0.351795	0.061324	5.38717	6.16286	-0.501121
16.0	0.065437	-3.045734	1.253434	-0.351691	0.062043	5.4046	6.00667	-0.466813
16.1	0.300411	-3.063008	1.254534	-0.351523	0.062521	5.4934	6.10013	-0.496005
16.200001	0.404969	-3.097626	1.255668	-0.351948	0.062888	5.49226	5.95614	-0.50241
16.299999	0.370302	-3.120718	1.257403	-0.351767	0.063015	5.41537	5.87414	-0.54149
16.4	0.174076	-3.092214	1.259001	-0.35199	0.062993	5.39374	6.04189	-0.57151
16.5	-0.029295	-3.110667	1.260802	-0.352263	0.062874	5.32499	6.11126	-0.598136
16.6	-0.217353	-3.158899	1.262762	-0.352099	0.063205	5.29723	6.0116	-0.630654
16.700001	-0.268852	-3.190113	1.264606	-0.352172	0.063684	5.36238	6.11394	-0.632888
16.799999	-0.219732	-3.23134	1.266342	-0.351618	0.064352	5.37578	5.97819	-0.620321
16.9	-0.118119	-3.250526	1.26797	-0.351159	0.065039	5.46345	6.08942	-0.574955
17.0	-0.013447	-3.23633	1.269587	-0.351104	0.065561	5.43647	5.91193	-0.532585
17.1	0.090372	-3.200064	1.271303	-0.350887	0.066173	5.4842	6.05688	-0.508632
17.200001	0.137436	-3.173081	1.272975	-0.3512	0.066532	5.43218	6.01234	-0.478095
17.299999	0.136353	-3.191832	1.274805	-0.351988	0.066945	5.36694	5.92831	-0.470185
17.4	0.036694	-3.225235	1.27672	-0.352436	0.067176	5.33778	5.96835	-0.494726
17.5	-0.067345	-3.267834	1.278676	-0.352999	0.067337	5.32009	5.93495	-0.55992
17.6	-0.175427	-3.275149	1.280951	-0.353237	0.06772	5.32779	5.91525	-0.612482
17.700001	-0.195452	-3.246028	1.283445	-0.352954	0.06826	5.33419	5.97338	-0.671595
17.799999	-0.134933	-3.185634	1.286121	-0.352702	0.06908	5.34864	5.99051	-0.706043
17.9	-0.055675	-3.116952	1.288408	-0.352189	0.069995	5.382	5.98622	-0.712937
18.0	0.104452	-3.093581	1.290774	-0.3514	0.071188	5.40293	5.93334	-0.673079
18.1	0.155916	-3.084977	1.293042	-0.351217	0.07222	5.44015	5.92274	-0.596113
18.200001	0.148837	-3.084361	1.295297	-0.35094	0.073284	5.47904	5.97584	-0.514943
18.299999	0.088534	-3.050922	1.297355	-0.351088	0.074086	5.42509	5.86697	-0.501348
18.4	-0.069172	-2.996095	1.299569	-0.351682	0.074681	5.40232	5.9859	-0.443047
18.5	-0.183216	-2.943624	1.301869	-0.352025	0.075139	5.38892	5.98762	-0.427983
18.6	-0.252897	-2.91142	1.303815	-0.352538	0.075349	5.35161	5.97006	-0.460285
18.700001	-0.231476	-2.874719	1.305879	-0.353037	0.07558	5.30607	5.99993	-0.475875
18.799999	-0.166889	-2.842393	1.308045	-0.353184	0.075882	5.31378	6.00592	-0.472405
18.9	0.00209	-2.802451	1.309775	-0.353466	0.076237	5.34907	6.01566	-0.473495
19.0	0.146325	-2.734584	1.311625	-0.353594	0.076842	5.44112	6.13471	-0.5256
19.1	0.31973	-2.642735	1.313564	-0.353664	0.077463	5.47641	6.00881	-0.557956
19.200001	0.362612	-2.56833	1.315502	-0.353839	0.078549	5.48797	5.822	-0.58992
19.299999	0.320541	-2.545305	1.317589	-0.353444	0.079614	5.54516	5.82061	-0.655587
19.4	0.168019	-2.514728	1.320231	-0.352638	0.080753	5.5815	6.0177	-0.755131
19.5	-0.065609	-2.454499	1.323086	-0.351973	0.081693	5.51048	6.13	-0.783127
19.6	-0.324364	-2.388182	1.325796	-0.350899	0.082541	5.36317	6.01438	-0.794641
19.700001	-0.422437	-2.29116	1.32824	-0.350598	0.083015	5.32508	6.10752	-0.73322
19.799999	-0.450964	-2.182839	1.330188	-0.350694	0.083428	5.32324	6.11993	-0.628784
19.9	-0.299276	-2.119148	1.332006	-0.350944	0.08399	5.35836	5.97059	-0.498964
20.0	-0.036449	-2.078623	1.33393	-0.351738	0.084941	5.50041	5.95625	-0.394633
20.1	0.2207	-2.091156	1.336088	-0.352434	0.085794	5.54244	5.92617	-0.346334
20.200001	0.421812	-2.078468	1.338505	-0.353	0.086887	5.55829	5.92585	-0.426164
20.299999	0.438719	-2.097633	1.341152	-0.353656	0.087657	5.55041	5.95593	-0.480497
20.4	0.273488	-2.077616	1.344127	-0.353551	0.088296	5.5329	5.98633	-0.614778
20.5	0.032435	-2.098804	1.347046	-0.35338	0.088696	5.51232	6.14959	-0.675746
20.6	-0.222029	-2.063657	1.349484	-0.352965	0.089084	5.51161	6.29754	-0.736592
20.700001	-0.372654	-2.043327	1.351928	-0.352478	0.089364	5.40328	5.98911	-0.724753
20.799999	-0.35581	-2.033053	1.354304	-0.352545	0.089731	5.57038	6.27827	-0.673836
20.9	-0.207305	-2.003733	1.356566	-0.3526	0.09049	5.5364	6.13503	-0.600969
21.0	0.014215	-1.996483	1.358866	-0.352687	0.091329	5.52615	5.9798	-0.545057
21.1	0.226639	-2.014542	1.361257	-0.353461	0.092468	5.60471	6.07112	-0.510291
21.200001	0.35549	-2.033117	1.36356	-0.353385	0.093505	5.63545	6.07347	-0.54268
21.299999	0.321358	-2.082227	1.365748	-0.353514	0.094391	5.59035	5.98515	-0.510408
21.4	0.137894	-2.082628	1.367996	-0.353347	0.094738	5.55181	5.96353	-0.580843
21.5	-0.10765	-2.132257	1.370535	-0.353073	0.094907	5.56653	6.01973	-0.565569
21.6	-0.317255	-2.150337	1.372898	-0.352666	0.094985	5.4997	5.99275	-0.618264
21.700001	-0.389348	-2.172734	1.375415	-0.352178	0.095567	5.45819	5.96256	-0.647925
21.799999	-0.325731	-2.2063	1.378036	-0.351815	0.096266	5.50128	6.03643	-0.652593
21.9	-0.167035	-2.195941	1.380562	-0.351671	0.097409	5.48771	5.94833	-0.636131
22.0	0.044143	-2.199247	1.382801	-0.351938	0.098489	5.54691	5.95282	-0.559748
22.1	0.169811	-2.203728	1.384464	-0.352442	0.099293	5.57301	5.94008	-0.480221
22.200001	0.186101	-2.237317	1.385782	-0.353251	0.099769	5.57476	5.92124	-0.474836
22.299999	0.071304	-2.27936	1.38725	-0.353667	0.099909	5.58492	5.91428	-0.454583
22.4	-0.102429	-2.307636	1.389114	-0.353904	0.099832	5.60401	5.89362	-0.489512
22.5	-0.255211	-2.311628	1.390876	-0.353899	0.099495	5.55864	5.94565	-0.586096
22.6	-0.322328	-2.339677	1.392791	-0.353503	0.099197	5.53911	6.00464	-0.644336
22.700001	-0.248417	-2.315166	1.394872	-0.353034	0.099435	5.55663	6.07112	-0.686593
22.799999	-0.055561	-2.318404	1.396766	-0.352853	0.099832	5.50303	6.07668	-0.673358
22.9	0.154513	-2.337512	1.398189	-0.352757	0.100288	5.51223	6.12925	-0.656026
23.0	0.292856	-2.321268	1.399303	-0.353016	0.100606	5.53351	6.05452	-0.573115
23.1	0.302466	-2.263396	1.4005	-0.353039	0.100856	5.60882	6.04425	-0.527769
23.200001	0.204628	-2.226953	1.401508	-0.353073	0.100612	5.66461	5.95743	-0.521302
23.299999	0.05734	-2.184192	1.402438	-0.353138	0.10043	5.71313	5.92403	-0.532007
23.4	-0.117184	-2.111272	1.403668	-0.352952	0.100354	5.74579	5.93398	-0.528957
23.5	-0.226514	-2.045225	1.405128	-0.352336	0.100258	5.67477	5.93719	-0.538741
23.6	-0.286874	-1.975383	1.406419	-0.351695	0.099794	5.59551	6.0086	-0.61686
23.700001	-0.225731	-1.916178	1.408242	-0.350452	0.099219	5.52571	6.10966	-0.677254
23.799999	-0.131328	-1.793683	1.409961	-0.349874	0.098406	5.53149	6.19487	-0.745405
23.9	0.009576	-1.703481	1.411535	-0.349227	0.097636	5.61495	6.21371	-0.721775
24.0	0.124342	-1.602171	1.412838	-0.349415	0.09683	5.6689	6.15922	-0.678092
24.1	0.193603	-1.465232	1.41399	-0.350034	0.096253	5.73143	6.08985	-0.601971
24.200001	0.179582	-1.34667	1.414849	-0.350711	0.095397	5.76086	5.97316	-0.53067
24.299999	0.072144	-1.238847	1.41552	-0.351652	0.094353	5.77776	6.03932	-0.447824
24.4	-0.046584	-1.134806	1.415966	-0.352371	0.092972	5.77487	6.00432	-0.411655
24.5	-0.15011	-1.020544	1.416377	-0.352601	0.091845	5.77539	6.02958	-0.37993
24.6	-0.199388	-0.889125	1.416723	-0.353043	0.090626	5.65629	6.06309	-0.393725
24.700001	-0.163093	-0.765185	1.417067	-0.353396	0.089581	5.56933	6.09927	-0.433733
24.799999	-0.093158	-0.649201	1.417298	-0.353905	0.08864	5.59648	6.15483	-0.464187
24.9	-0.005924	-0.53588	1.417299	-0.354677	0.087563	5.65471	6.17346	-0.510982
25.0	0.063583	-0.42626	1.417001	-0.355012	0.086477	5.74115	6.14895	-0.55261
25.1	0.095941	-0.325024	1.416644	-0.355051	0.085407	5.82855	6.03632	-0.579594
25.200001	0.096756	-0.209272	1.416192	-0.354938	0.083906	5.89012	6.04264	-0.603132
25.299999	0.046048	-0.09614	1.415522	-0.354305	0.082557	5.84546	5.99607	-0.636544
25.4	-0.0155	-0.020946	1.414756	-0.353754	0.081223	5.77434	6.01995	-0.585168
25.5	-0.039014	0.046908	1.413991	-0.353342	0.079702	5.69561	6.02412	-0.580132
25.6	-0.039768	0.098795	1.413212	-0.35293	0.078321	5.68335	6.09199	-0.539971
25.700001	-0.029382	0.163201	1.412381	-0.352955	0.076966	5.69938	6.21596	-0.502742
25.799999	0.013137	0.222149	1.411294	-0.353305	0.075897	5.71094	6.20376	-0.515276
25.9	0.080615	0.236779	1.410147	-0.353353	0.075069	5.78258	6.09692	-0.524386
26.0	0.094169	0.239363	1.409068	-0.353511	0.074329	5.91175	6.05881	-0.561857
26.1	0.06797	0.235897	1.408306	-0.352985	0.073218	5.91061	5.96439	-0.575161
26.200001	-0.012793	0.223403	1.407672	-0.3522	0.072143	5.922	6.01256	-0.627815
26.299999	-0.099046	0.248741	1.406982	-0.350993	0.070844	5.86621	6.08065	-0.657559
26.4	-0.144475	0.25926	1.406428	-0.349937	0.069566	5.812	6.16254	-0.685011
26.5	-0.14281	0.206509	1.406152	-0.348874	0.068584	5.74518	6.19883	-0.726284
26.6	-0.103465	0.153202	1.406025	-0.348197	0.067715	5.69877	6.11961	-0.742726
26.700001	-0.014636	0.061489	1.406292	-0.347767	0.066908	5.74448	6.06063	-0.744964
26.799999	0.054415	-0.02935	1.406745	-0.347743	0.066054	5.82041	6.11094	-0.754044
26.9	0.07654	-0.12112	1.40713	-0.347877	0.065106	5.87103	6.11736	-0.729387
27.0	0.079174	-0.225489	1.407401	-0.347912	0.064147	5.90816	6.09938	-0.678238
27.1	0.066552	-0.341266	1.407238	-0.348316	0.063356	5.93023	6.14691	-0.568671
27.200001	0.031942	-0.467175	1.406954	-0.34899	0.062676	5.89537	6.13696	-0.445285
27.299999	-0.017366	-0.588878	1.406434	-0.349824	0.062219	5.86437	6.09735	-0.358451
27.4	-0.0298	-0.733989	1.405792	-0.350889	0.061646	5.82365	6.04211	-0.255065
27.5	-0.076108	-0.896406	1.404959	-0.352196	0.060719	5.77075	6.11983	-0.220302
27.6	-0.075303	-1.031242	1.403974	-0.353298	0.059792	5.70726	6.2044	-0.254816
27.700001	-0.102515	-1.146528	1.402625	-0.35466	0.058636	5.70078	6.18406	-0.30498
27.799999	-0.083498	-1.295114	1.401008	-0.355768	0.057301	5.74387	6.16875	-0.357233
27.9	-0.020684	-1.478657	1.399455	-0.356746	0.056227	5.78818	6.18224	-0.385246
28.0	0.087534	-1.630484	1.397472	-0.357287	0.055366	5.80307	6.17442	-0.398725
28.1	0.177085	-1.750269	1.395103	-0.357594	0.054638	5.83819	6.22602	-0.460337
28.200001	0.227445	-1.878164	1.39255	-0.357582	0.053929	5.80964	6.1862	-0.515664
28.299999	0.200563	-1.989093	1.390182	-0.356595	0.053411	5.7472	6.13631	-0.547958
28.4	0.13471	-2.110704	1.387954	-0.355328	0.052761	5.72372	6.19691	-0.596878
28.5	0.030632	-2.219115	1.386069	-0.353728	0.052146	5.75455	6.39035	-0.667725
28.6	-0.08991	-2.304826	1.384392	-0.35217	0.051314	5.70297	6.29679	-0.691875
28.700001	-0.230612	-2.368055	1.383054	-0.350935	0.05036	5.70297	6.28565	-0.703263
28.799999	-0.279063	-2.454167	1.381683	-0.350106	0.049059	5.68484	6.25386	-0.684734
28.9	-0.250293	-2.54315	1.380827	-0.348867	0.048058	5.68931	6.22206	-0.740167
29.0	-0.131129	-2.64052	1.380372	-0.347654	0.047086	5.67319	6.23662	-0.740274
29.1	0.040637	-2.735609	1.380231	-0.346133	0.046316	5.68248	6.25557	-0.778514
29.200001	0.209651	-2.808448	1.380515	-0.344309	0.045551	5.71208	6.31017	-0.787116
29.299999	0.323715	-2.864502	1.38099	-0.342952	0.044783	5.71733	6.3532	-0.728262
29.4	0.304787	-2.920644	1.381441	-0.342025	0.044068	5.66522	6.31734	-0.646989
29.5	0.182392	-2.954636	1.382038	-0.341838	0.043401	5.63378	6.33854	-0.566134
29.6	0.00022	-3.007172	1.382471	-0.34262	0.042706	5.63764	6.38853	-0.469245
29.700001	-0.176472	-3.05841	1.382847	-0.343744	0.042063	5.63983	6.36669	-0.417034
29.799999	-0.255741	-3.101789	1.382728	-0.345512	0.041222	5.62932	6.27495	-0.380531
29.9	-0.253347	-3.153399	1.38193	-0.347747	0.040759	5.70989	6.31274	-0.276853
30.0	-0.134936	-3.19819	1.380541	-0.35009	0.040377	5.7084	6.39592	-0.154801
30.1	0.060356	-3.228316	1.378657	-0.352943	0.040183	5.65454	6.31231	-0.049327
30.200001	0.188053	-3.249758	1.376212	-0.355919	0.040164	5.6266	6.29646	0.027212
30.299999	0.252132	-3.267794	1.373431	-0.358501	0.040112	5.61618	6.39645	0.035651
30.4	0.192037	-3.266151	1.370326	-0.360887	0.039868	5.60909	6.35256	-0.048831
30.5	0.045043	-3.273941	1.366853	-0.362473	0.039322	5.65936	6.42568	-0.179012
30.6	-0.130458	-3.273093	1.363047	-0.363609	0.038735	5.66785	6.40063	-0.36798
30.700001	-0.28899	-3.236441	1.359233	-0.364352	0.038151	5.61601	6.32612	-0.492046
30.799999	-0.290108	-3.203282	1.355463	-0.363954	0.037602	5.61793	6.28158	-0.635556
30.9	-0.18383	-3.175891	1.35187	-0.362871	0.037441	5.59052	6.24369	-0.727171
31.0	-0.013164	-3.157397	1.348493	-0.361148	0.037578	5.57738	6.32633	-0.810371
31.1	0.174106	-3.135424	1.345709	-0.358793	0.037802	5.58824	6.27623	-0.873917
31.200001	0.265483	-3.109489	1.343672	-0.355594	0.038329	5.62538	6.18599	-0.960215
31.299999	0.249872	-3.081686	1.342432	-0.351853	0.038706	5.64928	6.18738	-1.01858
31.4	0.123701	-3.026988	1.341898	-0.347716	0.038728	5.60725	6.21082	-1.050683
31.5	-0.010183	-2.991097	1.342237	-0.344231	0.038598	5.6224	6.27934	-1.040437
31.6	-0.145954	-2.955248	1.343217	-0.340939	0.038717	5.58176	6.23213	-1.017363
31.700001	-0.179592	-2.926772	1.344418	-0.338458	0.039251	5.57773	6.28576	-0.886708
31.799999	-0.130529	-2.922448	1.346068	-0.336936	0.040015	5.59017	6.29047	-0.796301
31.9	-0.025584	-2.887318	1.348173	-0.335881	0.040976	5.58036	6.32066	-0.698795
32.0	0.081615	-2.853966	1.350086	-0.335854	0.041662	5.56582	6.32516	-0.587939
32.099998	0.161639	-2.826255	1.352194	-0.336531	0.042459	5.58343	6.27816	-0.474457
32.200001	0.159556	-2.785243	1.354377	-0.337951	0.043039	5.59324	6.2256	-0.372971
32.299999	0.136505	-2.788083	1.355914	-0.340499	0.043672	5.62441	6.17025	-0.219225
32.400002	0.073338	-2.782289	1.356709	-0.343684	0.044377	5.68563	6.20108	-0.089548
32.5	0.003829	-2.794286	1.356643	-0.347741	0.045142	5.7479	6.28961	0.011701
32.599998	-0.047631	-2.816734	1.355392	-0.352453	0.045834	5.66899	6.36337	0.157548
32.700001	-0.083538	-2.841403	1.353066	-0.357048	0.04665	5.58071	6.36477	0.250559
32.799999	-0.089499	-2.826581	1.349625	-0.361805	0.047355	5.52685	6.29357	0.32053
32.900002	-0.057614	-2.800749	1.345218	-0.366152	0.048237	5.52247	6.34946	0.334566
33.0	-0.032631	-2.757538	1.340001	-0.369327	0.049092	5.54866	6.48199	0.240144
33.099998	-0.018742	-2.744874	1.334698	-0.370928	0.049887	5.56171	6.35128	0.039851
33.200001	-0.018763	-2.744788	1.329463	-0.371077	0.050544	5.59219	6.20065	-0.203714
33.299999	-0.049634	-2.755678	1.324482	-0.369288	0.051148	5.64351	6.1559	-0.492258
33.400002	-0.087781	-2.766875	1.319895	-0.36659	0.051519	5.66566	6.1756	-0.836343
33.5	-0.07895	-2.751356	1.316148	-0.362231	0.051967	5.66741	6.338	-1.115142
33.599998	-0.077216	-2.727131	1.313279	-0.357353	0.052768	5.53053	6.20119	-1.28198
33.700001	-0.046434	-2.644202	1.31117	-0.352109	0.053303	5.45741	6.25557	-1.441564
33.799999	-0.009916	-2.602767	1.310437	-0.346468	0.05405	5.45723	6.33383	-1.454951
33.900002	0.040022	-2.58102	1.310791	-0.341216	0.054745	5.41992	6.29283	-1.399838
34.0	0.059062	-2.566596	1.311941	-0.336627	0.055621	5.45084	6.20301	-1.287151
34.099998	0.101648	-2.570528	1.3139	-0.332732	0.05683	5.46634	6.11265	-1.104406
34.200001	0.109149	-2.51198	1.316316	-0.330458	0.058185	5.54919	6.14263	-0.900023
34.299999	0.141298	-2.459928	1.319117	-0.329431	0.059407	5.57511	6.10752	-0.678651
34.400002	0.056945	-2.397284	1.322121	-0.330072	0.060576	5.59569	6.16008	-0.41407
34.5	-0.031313	-2.347714	1.324778	-0.331813	0.061385	5.55715	6.20386	-0.178682
34.599998	-0.091963	-2.324815	1.326961	-0.334853	0.062151	5.5195	6.26124	0.002695
34.700001	-0.162545	-2.300806	1.328065	-0.339161	0.062769	5.49366	6.3395	0.210994
34.799999	-0.169205	-2.25694	1.32785	-0.344432	0.063325	5.44926	6.38179	0.372155
34.900002	-0.080449	-2.221668	1.326282	-0.349971	0.06395	5.48447	6.31531	0.55939
35.0	0.02452	-2.146195	1.323179	-0.355648	0.064694	5.53474	6.25793	0.623085
35.099998	0.145241	-2.089859	1.318878	-0.360671	0.065317	5.57292	6.18963	0.615213
35.200001	0.202986	-2.027699	1.313759	-0.364703	0.066059	5.62704	6.23716	0.530186
35.299999	0.145546	-1.95247	1.307696	-0.367845	0.066555	5.61452	6.27698	0.319009
35.400002	0.055299	-1.915156	1.301353	-0.369937	0.066915	5.55032	6.27505	0.066711
35.5	-0.090721	-1.852271	1.294962	-0.370427	0.067166	5.50785	6.28094	-0.235329
35.599998	-0.204918	-1.776811	1.288637	-0.369746	0.067339	5.49533	6.19873	-0.5383
35.700001	-0.210127	-1.719326	1.282554	-0.36775	0.067691	5.47676	6.15184	-0.819747
35.799999	-0.138065	-1.685696	1.277038	-0.364552	0.068332	5.49962	6.22838	-1.021803
35.900002	-0.06601	-1.632964	1.272473	-0.360135	0.069129	5.47264	6.07668	-1.194613
36.0	0.017635	-1.591709	1.268933	-0.354746	0.069727	5.50951	6.21339	-1.275498
36.099998	0.05499	-1.52931	1.266986	-0.348588	0.070086	5.51197	6.2439	-1.350607
36.200001	0.004105	-1.467951	1.266487	-0.342176	0.070045	5.49147	6.06373	-1.345607
36.299999	0.015489	-1.399551	1.267201	-0.33648	0.069919	5.46862	6.09017	-1.319669
36.400002	-0.003332	-1.36094	1.268972	-0.331903	0.070152	5.4208	6.03236	-1.186804
36.5	0.065845	-1.333665	1.271475	-0.329293	0.070767	5.45189	6.07048	-0.994452
36.599998	0.090432	-1.304505	1.273723	-0.328683	0.071597	5.49997	6.17228	-0.727381
36.700001	0.132128	-1.307373	1.275708	-0.329949	0.072392	5.51354	6.174	-0.428045
36.799999	0.073904	-1.306242	1.2772	-0.332843	0.073008	5.51643	6.12614	-0.082478
36.900002	0.01197	-1.274678	1.27781	-0.337031	0.073523	5.57817	6.24722	0.212482
37.0	-0.022621	-1.267398	1.277283	-0.342225	0.073998	5.56425	6.19369	0.4815
37.099998	-0.046216	-1.268132	1.275707	-0.347899	0.074774	5.54761	6.21339	0.634772
37.200001	-0.051773	-1.283799	1.272734	-0.353752	0.075445	5.61399	6.33897	0.687099
37.299999	-0.075868	-1.276137	1.268832	-0.358554	0.076132	5.62109	6.34828	0.638638
37.400002	-0.120299	-1.288408	1.263872	-0.36259	0.076592	5.59043	6.2044	0.488
37.5	-0.170021	-1.315011	1.258355	-0.365375	0.076792	5.55856	6.07808	0.220203
37.599998	-0.139167	-1.327582	1.252533	-0.366909	0.076693	5.58106	6.17517	-0.080107
37.700001	-0.157241	-1.326507	1.246734	-0.366968	0.07672	5.53474	6.18823	-0.417525
37.799999	-0.029789	-1.370714	1.241571	-0.365455	0.07707	5.50855	6.16329	-0.767006
37.900002	0.078022	-1.417659	1.237478	-0.362675	0.077507	5.50697	6.14092	-1.054926
38.0	0.165048	-1.454595	1.234469	-0.35869	0.078375	5.5131	6.18427	-1.312532
38.099998	0.15827	-1.505661	1.232327	-0.353902	0.079318	5.53123	6.13042	-1.446899
38.200001	0.083509	-1.547932	1.2315	-0.348695	0.080094	5.47676	6.042	-1.527633
38.299999	-0.036223	-1.581445	1.231791	-0.343472	0.080771	5.49384	5.98248	-1.485753
38.400002	-0.174172	-1.61276	1.233317	-0.339002	0.081484	5.49349	5.90272	-1.377914
38.5	-0.198966	-1.691909	1.235735	-0.33556	0.081985	5.51109	5.98076	-1.205085
38.599998	-0.184526	-1.779357	1.239206	-0.33322	0.082953	5.41922	5.98858	-0.960254
38.700001	-0.095467	-1.86221	1.24269	-0.332654	0.083782	5.38279	6.04489	-0.672011
38.799999	-0.004247	-1.929978	1.246013	-0.334357	0.084732	5.40521	6.13192	-0.383945
38.900002	0.07556	-2.010766	1.248796	-0.337357	0.085518	5.37832	6.04521	-0.039075
39.0	0.1476	-2.107268	1.250565	-0.342218	0.086038	5.46117	6.0283	0.254587
39.099998	0.133391	-2.217176	1.250906	-0.348017	0.086548	5.53044	5.99425	0.515251
39.200001	0.131532	-2.342543	1.249699	-0.353983	0.087039	5.52747	5.95732	0.675708
39.299999	0.080587	-2.456187	1.247636	-0.359408	0.087749	5.56731	6.07572	0.722691
39.400002	0.013654	-2.545999	1.24451	-0.363819	0.088252	5.51074	6.11597	0.679437
39.5	-0.07682	-2.622947	1.240948	-0.366584	0.088727	5.49375	6.10805	0.425645
39.599998	-0.152021	-2.711607	1.236955	-0.367823	0.088923	5.57703	6.3031	0.040477
39.700001	-0.186866	-2.78483	1.233361	-0.3668	0.089106	5.55803	6.20472	-0.363531
39.799999	-0.151553	-2.826006	1.230685	-0.364026	0.089458	5.54813	6.07829	-0.84313
39.900002	-0.089746	-2.870619	1.228862	-0.360067	0.089737	5.5653	6.04435	-1.240147
40.0	-0.017453	-2.883104	1.228058	-0.354512	0.089995	5.49095	5.96364	-1.593896
40.099998	0.001253	-2.900493	1.22861	-0.348618	0.090056	5.45565	6.07529	-1.775398
40.200001	-0.018931	-2.918853	1.230351	-0.342845	0.090022	5.41546	6.03408	-1.80193
40.299999	-0.046505	-2.940331	1.233315	-0.336984	0.090162	5.4095	6.05485	-1.739187
40.400002	-0.046874	-2.921741	1.237343	-0.332409	0.09029	5.41546	5.96235	-1.54034
40.5	-0.047094	-2.913235	1.242024	-0.329574	0.090436	5.40477	5.87799	-1.243216
40.599998	-0.043303	-2.916767	1.2473	-0.32857	0.090742	5.36729	5.8569	-0.853368
40.700001	-0.023651	-2.922202	1.252451	-0.33012	0.090962	5.39006	5.91332	-0.478258
40.799999	0.01281	-2.96181	1.257341	-0.333308	0.091219	5.38288	5.93355	-0.073306
40.900002	0.025675	-3.017177	1.261081	-0.338434	0.091488	5.41572	5.98119	0.278504
41.0	0.054983	-3.043149	1.26385	-0.344546	0.092095	5.46678	6.08739	0.538314
41.099998	0.035325	-3.047566	1.264677	-0.351154	0.092609	5.45338	5.86279	0.719388
41.200001	0.01594	-3.059793	1.263973	-0.357741	0.092863	5.53307	5.92809	0.834641
41.299999	-0.042486	-3.040489	1.261817	-0.364303	0.092711	5.53368	6.01052	0.835053
41.400002	-0.171494	-3.06353	1.258699	-0.369559	0.092413	5.47177	6.0041	0.755778
41.5	-0.204597	-3.118488	1.254307	-0.373612	0.092031	5.48438	6.04146	0.489329
41.599998	-0.123722	-3.152219	1.249815	-0.375196	0.091506	5.48517	6.11876	0.098826
41.700001	-0.038919	-3.172562	1.245538	-0.374371	0.091314	5.49112	6.17881	-0.398803
41.799999	0.110671	-3.205937	1.242289	-0.371262	0.091364	5.5145	6.03889	-0.90714
41.900002	0.207619	-3.202781	1.240286	-0.365524	0.091716	5.5505	5.99415	-1.43093
42.0	0.20275	-3.207516	1.240187	-0.358303	0.092003	5.57152	5.93045	-1.865168
42.099998	0.145071	-3.185938	1.242555	-0.3499	0.092343	5.54034	5.95368	-2.209652
42.200001	-0.006167	-3.137421	1.246695	-0.341175	0.092453	5.5181	6.01074	-2.426446
42.299999	-0.168999	-3.119212	1.252416	-0.332993	0.092438	5.45802	5.95785	-2.411363
42.400002	-0.289658	-3.10705	1.25967	-0.325903	0.092451	5.46205	6.04253	-2.181023
42.5	-0.332049	-3.041943	1.267882	-0.320867	0.092522	5.41835	5.84855	-1.778202
42.599998	-0.254672	-3.014952	1.27639	-0.318667	0.09272	5.43262	5.86911	-1.254493
42.700001	-0.112339	-3.021828	1.285131	-0.31878	0.092856	5.42815	5.9677	-0.661546
42.799999	0.032041	-3.017871	1.293702	-0.321928	0.092862	5.40311	5.86557	-0.111479
42.900002	0.115415	-3.011848	1.301475	-0.327486	0.092538	5.44838	5.85005	0.341345
43.0	0.138331	-2.976141	1.308055	-0.334539	0.092084	5.45355	5.85273	0.676914
43.099998	0.118554	-2.953943	1.312901	-0.342756	0.09148	5.50802	5.88174	0.876068
43.200001	0.094136	-2.937989	1.315531	-0.351342	0.091112	5.61093	5.91064	0.995588
43.299999	0.098007	-2.929764	1.31591	-0.359589	0.090975	5.6189	5.92852	1.003266
43.400002	0.109345	-2.973308	1.314293	-0.367436	0.091072	5.61277	5.99179	0.941959
43.5	0.069577	-2.976722	1.311103	-0.37386	0.091152	5.60865	6.01085	0.762676
43.599998	-0.019406	-2.913996	1.306956	-0.378241	0.090965	5.61206	6.04864	0.470595
43.700001	-0.126392	-2.813093	1.302335	-0.380061	0.090473	5.61933	6.01234	0.045018
43.799999	-0.193589	-2.725982	1.298063	-0.379238	0.089826	5.64018	6.00539	-0.51563
43.900002	-0.247745	-2.609801	1.294935	-0.375832	0.089227	5.6351	5.96942	-1.083261
44.0	-0.191081	-2.496011	1.293482	-0.370342	0.088761	5.58413	5.92253	-1.671428
44.099998	-0.099976	-2.397458	1.293729	-0.362829	0.088459	5.54437	5.94629	-2.154765
44.200001	0.021094	-2.34614	1.296116	-0.354348	0.0883	5.50584	5.85658	-2.478226
44.299999	0.115091	-2.255951	1.30073	-0.345162	0.088043	5.49576	5.83239	-2.5885
44.400002	0.090649	-2.099385	1.30704	-0.336297	0.087718	5.51275	5.93655	-2.535194
44.5	0.041327	-1.980589	1.314876	-0.328546	0.08722	5.47159	5.93313	-2.287355
44.599998	-0.06133	-1.838924	1.324002	-0.322936	0.0869	5.39584	5.78132	-1.870959
44.700001	-0.130277	-1.70415	1.333542	-0.319892	0.086337	5.36046	5.78678	-1.320786
44.799999	-0.143841	-1.612581	1.343288	-0.319742	0.086164	5.38156	5.77447	-0.744707
44.900002	-0.128179	-1.565016	1.352582	-0.322279	0.085898	5.42316	5.77094	-0.120139
45.0	-0.005335	-1.503841	1.360764	-0.326867	0.085887	5.56434	5.88292	0.393234
45.099998	0.080997	-1.411204	1.367508	-0.333617	0.085902	5.65603	5.89298	0.768653
45.200001	0.174094	-1.36869	1.372733	-0.341141	0.086033	5.66233	5.90882	1.014344
45.299999	0.189632	-1.348893	1.376034	-0.349727	0.085919	5.65734	5.98772	1.033933
45.400002	0.137674	-1.318571	1.377007	-0.3582	0.085676	5.65191	6.06587	1.001481
45.5	0.060525	-1.378512	1.376185	-0.365759	0.085299	5.65988	6.12518	0.844531
45.599998	-0.021638	-1.428712	1.373629	-0.372033	0.084731	5.71479	6.21339	0.631157
45.700001	-0.104227	-1.449854	1.370241	-0.376019	0.084369	5.72556	6.23502	0.292877
45.799999	-0.105488	-1.442211	1.366266	-0.377424	0.083885	5.77434	6.21339	-0.125494
45.900002	-0.089032	-1.431729	1.362817	-0.376541	0.083555	5.82899	6.14027	-0.610941
46.0	-0.027394	-1.417189	1.360455	-0.373099	0.083312	5.82085	6.04628	-1.137076
46.099998	0.004316	-1.411083	1.359511	-0.367697	0.083269	5.75657	5.89737	-1.596975
46.200001	0.061681	-1.433557	1.360099	-0.360533	0.083088	5.66846	5.95079	-2.023038
46.299999	0.051145	-1.491172	1.362846	-0.352405	0.083006	5.5181	5.90315	-2.305115
46.400002	-0.002425	-1.563416	1.367524	-0.344329	0.082708	5.52939	5.99918	-2.395663
46.5	-0.134997	-1.618789	1.373595	-0.336871	0.082295	5.53509	6.00753	-2.314083
46.599998	-0.235466	-1.675409	1.380764	-0.331191	0.08141	5.52536	5.84866	-2.046584
46.700001	-0.263904	-1.761268	1.388679	-0.327501	0.080786	5.55873	5.89897	-1.584002
46.799999	-0.235068	-1.815454	1.396676	-0.326422	0.080356	5.47483	5.79599	-1.030847
46.900002	-0.097895	-1.841575	1.404316	-0.327525	0.080435	5.43175	5.79171	-0.453124
47.0	0.123489	-1.914522	1.411248	-0.331062	0.080614	5.46003	5.86504	0.099375
47.099998	0.286294	-1.984716	1.417263	-0.335878	0.081103	5.53517	5.9328	0.550054
47.200001	0.304268	-2.04547	1.421905	-0.34201	0.081314	5.58719	5.9752	0.789143
47.299999	0.222159	-2.138794	1.425117	-0.348035	0.081382	5.65944	6.01834	0.837242
47.400002	0.036292	-2.247922	1.426782	-0.354236	0.081053	5.74641	6.06973	0.799985
47.5	-0.161307	-2.346516	1.426785	-0.360186	0.080729	5.76051	6.12036	0.614864
47.599998	-0.289436	-2.38273	1.425187	-0.365438	0.080424	5.81209	6.13171	0.403342
47.700001	-0.331513	-2.425928	1.422391	-0.369577	0.080145	5.86551	6.30642	0.177595
47.799999	-0.240008	-2.417054	1.419188	-0.372006	0.079894	5.81156	6.32152	-0.145404
47.900002	-0.106282	-2.387749	1.416305	-0.371959	0.079401	5.81235	6.33094	-0.587498
48.0	0.052084	-2.385376	1.414329	-0.369379	0.078843	5.78582	6.29679	-1.0459
48.099998	0.145204	-2.354442	1.413478	-0.364803	0.078238	5.7725	6.25482	-1.497119
48.200001	0.215756	-2.301291	1.414222	-0.358769	0.077385	5.79265	6.23577	-1.870744
48.299999	0.173016	-2.289052	1.416384	-0.351954	0.076846	5.75192	6.02851	-2.09216
48.400002	0.128217	-2.310991	1.419848	-0.345078	0.076374	5.6957	6.07551	-2.170962
48.5	0.037871	-2.296647	1.424595	-0.338728	0.076255	5.63676	5.97948	-2.104894
48.599998	-0.043112	-2.301631	1.430248	-0.333808	0.075998	5.62888	5.97423	-1.782893
48.700001	-0.154428	-2.266734	1.436487	-0.330385	0.076085	5.54157	5.96032	-1.399745
48.799999	-0.181917	-2.207646	1.442878	-0.329044	0.07597	5.43551	5.90144	-0.946952
48.900002	-0.220308	-2.110126	1.449141	-0.33014	0.075737	5.43306	5.98911	-0.432895
49.0	-0.206522	-2.015797	1.454547	-0.333178	0.075082	5.48201	5.96203	0.043203
49.099998	-0.117806	-1.954255	1.458423	-0.33826	0.074345	5.58842	6.06823	0.459722
49.200001	0.002622	-1.897324	1.460808	-0.344694	0.073781	5.63991	6.07872	0.75685
49.299999	0.105419	-1.899533	1.461742	-0.351985	0.073298	5.72994	6.11372	0.938324
49.400002	0.164372	-1.923977	1.461068	-0.359471	0.072838	5.75902	6.17132	0.909335
49.5	0.157423	-1.9189	1.458811	-0.36585	0.072213	5.69868	6.12111	0.680822
49.599998	0.101141	-1.903578	1.455669	-0.370413	0.071412	5.77294	6.28116	0.385328
49.700001	-0.032944	-1.86433	1.45217	-0.373006	0.070638	5.84213	6.35567	0.026983
49.799999	-0.116124	-1.774455	1.448206	-0.372848	0.069722	5.82505	6.46283	-0.440531
49.900002	-0.158911	-1.690256	1.444385	-0.370345	0.068891	5.8113	6.47107	-0.857643
50.0	-0.114476	-1.634797	1.441433	-0.365975	0.068145	5.83293	6.38382	-1.227555
50.099998	-0.029571	-1.570358	1.43954	-0.360571	0.067713	5.90886	6.35823	-1.519283
50.200001	0.003144	-1.500929	1.438502	-0.355037	0.067136	5.9114	6.25364	-1.724312
50.299999	0.056985	-1.446871	1.438503	-0.349146	0.06637	5.84309	6.1225	-1.794664
50.400002	0.00173	-1.401719	1.439596	-0.343875	0.06547	5.87532	6.09927	-1.720205
50.5	-0.073936	-1.342825	1.441464	-0.339252	0.064248	5.79939	6.16329	-1.587517
50.599998	-0.115687	-1.302293	1.443993	-0.335507	0.062863	5.68659	6.17785	-1.344073
50.700001	-0.109377	-1.286215	1.447254	-0.332854	0.0618	5.65375	6.28148	-1.072564
50.799999	-0.022867	-1.275563	1.450927	-0.331202	0.061206	5.67836	6.34956	-0.751219
50.900002	0.096861	-1.242321	1.454778	-0.330953	0.061059	5.68002	6.42097	-0.501681
51.0	0.19839	-1.203061	1.458359	-0.332032	0.061207	5.60804	6.15837	-0.287614
51.099998	0.219893	-1.164633	1.461169	-0.334737	0.061099	5.74071	6.14156	-0.100806
51.200001	0.162065	-1.135647	1.463151	-0.338627	0.060881	5.83617	6.16211	0.096647
51.299999	0.036015	-1.155335	1.463827	-0.343834	0.060427	5.85185	6.1255	0.252409
51.400002	-0.139012	-1.193342	1.463023	-0.349523	0.059869	5.87006	6.23416	0.370601
51.5	-0.216461	-1.220101	1.460756	-0.355072	0.059232	5.8557	6.30685	0.401804
51.599998	-0.220893	-1.24204	1.457261	-0.360593	0.058777	5.86358	6.41133	0.376434
51.700001	-0.115773	-1.253222	1.452655	-0.365018	0.058398	5.87935	6.43778	0.264162
51.799999	0.035984	-1.265546	1.447003	-0.368407	0.058393	5.91123	6.38778	0.104781
51.900002	0.170129	-1.322208	1.440761	-0.370307	0.058373	5.96745	6.49109	-0.056813
52.0	0.224051	-1.387246	1.434345	-0.370658	0.058268	5.93531	6.42118	-0.279153
52.099998	0.202194	-1.42213	1.428017	-0.369377	0.058091	5.94345	6.43253	-0.571423
52.200001	0.085258	-1.452282	1.421863	-0.366822	0.057543	5.91026	6.51411	-0.821628
52.299999	-0.106641	-1.47894	1.416222	-0.363324	0.05666	5.85588	6.34806	-1.084877
52.400002	-0.231565	-1.504372	1.411715	-0.358678	0.055749	5.85675	6.31006	-1.283166
52.5	-0.281245	-1.500328	1.408646	-0.35313	0.054836	5.77627	6.23416	-1.442945
52.599998	-0.171835	-1.559441	1.407097	-0.346449	0.054533	5.77951	6.20504	-1.606187
52.700001	0.010885	-1.644652	1.407228	-0.339749	0.054554	5.75622	6.1832	-1.664255
52.799999	0.196932	-1.714102	1.408661	-0.333492	0.054691	5.65331	6.13021	-1.624573
52.900002	0.300677	-1.774073	1.410935	-0.328585	0.054822	5.68204	6.38125	-1.506405
53.0	0.232535	-1.824693	1.41375	-0.325542	0.054765	5.63589	6.43456	-1.251926
53.099998	0.08277	-1.825176	1.416542	-0.324777	0.054384	5.68939	6.32826	-0.868386
53.200001	-0.152002	-1.820539	1.419118	-0.326258	0.053833	5.84108	6.4397	-0.393604
53.299999	-0.329206	-1.850849	1.420996	-0.329764	0.053211	5.88968	6.41422	-0.037804
53.400002	-0.398552	-1.882135	1.421914	-0.334965	0.052684	5.94407	6.48477	0.363481
53.5	-0.325497	-1.885784	1.421274	-0.341804	0.052306	5.97857	6.68411	0.620974
53.599998	-0.13569	-1.939411	1.418774	-0.349671	0.052195	5.8712	6.53027	0.775111
53.700001	0.112668	-2.003037	1.414606	-0.357997	0.052147	5.84607	6.54183	0.892931
53.799999	0.354772	-2.064124	1.408966	-0.366126	0.052447	5.81691	6.56367	0.8599
53.900002	0.408268	-2.125589	1.401744	-0.372984	0.052741	5.84108	6.67747	0.683021
54.0	0.365381	-2.174678	1.393889	-0.377952	0.053088	5.89073	6.74673	0.418809
54.099998	0.135098	-2.155813	1.385916	-0.380465	0.053144	5.88942	6.51485	0.033313
54.200001	-0.150457	-2.14997	1.377937	-0.380281	0.0529	5.95116	6.43285	-0.417366
54.299999	-0.364704	-2.145822	1.370427	-0.377522	0.052569	5.90842	6.48231	-0.876242
54.400002	-0.458004	-2.100382	1.363998	-0.372741	0.052331	5.85264	6.53391	-1.300439
54.5	-0.37465	-2.112384	1.359067	-0.366199	0.052255	5.70927	6.49066	-1.634532
54.599998	-0.177095	-2.163771	1.355449	-0.358837	0.052243	5.64543	6.43735	-1.815516
54.700001	0.086945	-2.218184	1.353627	-0.35129	0.052407	5.64342	6.43531	-1.927213
54.799999	0.291544	-2.248394	1.353412	-0.344191	0.052628	5.6513	6.40555	-1.865175
54.900002	0.399857	-2.249629	1.354365	-0.338013	0.052924	5.66014	6.32805	-1.716947
55.0	0.363992	-2.251968	1.356438	-0.333098	0.053254	5.70647	6.3365	-1.434283
55.099998	0.245893	-2.249245	1.359191	-0.329811	0.053729	5.7218	6.2514	-1.15204
55.200001	0.054384	-2.274746	1.362391	-0.328051	0.054153	5.69675	6.17978	-0.792214
55.299999	-0.132771	-2.329479	1.365395	-0.327975	0.054772	5.68274	6.21104	-0.434683
55.400002	-0.209589	-2.40807	1.368116	-0.329613	0.055364	5.72583	6.40994	-0.119932
55.5	-0.199247	-2.477241	1.370566	-0.332566	0.056097	5.65069	6.48713	0.163275
55.599998	-0.111639	-2.521421	1.372088	-0.336673	0.057111	5.57213	6.40983	0.26055
55.700001	-0.027859	-2.572741	1.372705	-0.341896	0.057957	5.59376	6.37279	0.361899
55.799999	0.04053	-2.621628	1.37225	-0.34735	0.058552	5.68046	6.43253	0.340073
55.900002	0.086798	-2.698431	1.370766	-0.353207	0.058894	5.74912	6.37868	0.29599
56.0	0.040407	-2.752283	1.368114	-0.358605	0.059193	5.89143	6.44163	0.192226
56.099998	0.035021	-2.83547	1.364583	-0.363724	0.059365	5.91271	6.35138	0.084736
56.200001	0.013837	-2.902588	1.360586	-0.367886	0.059677	5.85999	6.46818	-0.060471
56.299999	-0.023922	-2.945928	1.356064	-0.371087	0.060222	5.80832	6.56356	-0.288675
56.400002	-0.029427	-2.984401	1.350889	-0.373172	0.060702	5.66084	6.5247	-0.434451
56.5	-0.048964	-3.018595	1.345445	-0.373904	0.061328	5.60523	6.60596	-0.591664
56.599998	-0.065959	-3.06334	1.340171	-0.372929	0.062064	5.64114	6.57298	-0.748151
56.700001	-0.017801	-3.111688	1.335358	-0.370535	0.062924	5.66347	6.41069	-0.861433
56.799999	-0.051213	-3.14514	1.331276	-0.366265	0.063679	5.64727	6.2757	-1.034564
56.900002	-0.068366	-3.197278	1.328954	-0.360601	0.064517	5.59184	6.10826	-1.214802
57.0	-0.116469	-3.226441	1.328217	-0.354348	0.065118	5.63151	6.04896	-1.401571
57.099998	-0.084035	-3.230745	1.328917	-0.347884	0.065781	5.58553	6.12207	-1.562822
57.200001	-0.057641	-3.223655	1.330996	-0.341934	0.066889	5.48902	5.99436	-1.645891
57.299999	0.00052	-3.232081	1.334236	-0.336874	0.067964	5.43779	6.0116	-1.622827
57.400002	0.062084	-3.241033	1.33843	-0.332915	0.069068	5.3764	6.15119	-1.44931
57.5	0.056991	-3.252149	1.342764	-0.330682	0.07	5.41143	6.27602	-1.235802
57.599998	0.016979	-3.278525	1.347228	-0.329591	0.070818	5.511	6.4078	-0.87674
57.700001	-0.001247	-3.265141	1.351471	-0.330102	0.071528	5.6111	6.3288	-0.517332
57.799999	-0.024881	-3.269174	1.355326	-0.33268	0.072154	5.70402	6.27441	-0.176066
57.900002	-0.018924	-3.263659	1.358595	-0.336437	0.073136	5.7197	6.22035	0.116267
58.0	0.016047	-3.245408	1.361063	-0.341633	0.074022	5.76725	6.25022	0.356888
58.099998	0.067736	-3.223376	1.362533	-0.347163	0.0754	5.73572	6.17442	0.448526
58.200001	0.086711	-3.183665	1.362542	-0.35327	0.076404	5.68738	6.29936	0.490335
58.299999	0.072149	-3.218978	1.36126	-0.359008	0.077217	5.64622	6.41893	0.464913
58.400002	0.036565	-3.231183	1.358805	-0.363908	0.077758	5.58325	6.38093	0.385594
58.5	-0.025866	-3.230237	1.355429	-0.36718	0.078117	5.65007	6.53723	0.175644
58.599998	-0.090178	-3.228541	1.351785	-0.3692	0.07857	5.60138	6.37504	-0.040745
58.700001	-0.087605	-3.172832	1.348425	-0.369181	0.07937	5.62275	6.30578	-0.385495
58.799999	-0.073537	-3.121838	1.345599	-0.367843	0.080388	5.64219	6.18363	-0.724979
58.900002	-0.004741	-3.044802	1.343158	-0.365448	0.081379	5.65112	6.10366	-1.064299
59.0	0.013365	-2.973849	1.341487	-0.362516	0.082513	5.64018	6.13299	-1.293852
59.099998	-0.030474	-2.89538	1.340234	-0.35948	0.083268	5.58238	6.07294	-1.411309
59.200001	-0.114491	-2.819889	1.339076	-0.356882	0.0836	5.52843	6.14638	-1.360959
59.299999	-0.254833	-2.719429	1.338351	-0.354491	0.083662	5.5033	6.11822	-1.218793
59.400002	-0.319864	-2.633829	1.337768	-0.353174	0.083627	5.48044	6.15205	-0.987173
59.5	-0.302465	-2.542404	1.337417	-0.352059	0.08377	5.50338	6.19434	-0.646984
59.599998	-0.126422	-2.44949	1.336902	-0.351694	0.084266	5.53649	6.18117	-0.370635
59.700001	0.057816	-2.338276	1.336419	-0.351806	0.085004	5.54244	6.2135	-0.177861
59.799999	0.254246	-2.269972	1.336008	-0.351483	0.085875	5.62398	6.30192	-0.078273
59.900002	0.315986	-2.201864	1.335598	-0.351039	0.086617	5.67162	6.39817	-0.116547
60.0	0.295003	-2.15375	1.335652	-0.349878	0.087286	5.62389	6.13128	-0.253703
60.099998	0.10515	-2.088118	1.336411	-0.347894	0.087821	5.58229	6.11533	-0.524034
60.200001	-0.075696	-2.030825	1.338072	-0.345316	0.087972	5.58982	6.15366	-0.863653
60.299999	-0.263456	-1.920722	1.341514	-0.341672	0.088387	5.61154	6.13535	-1.240994
60.400002	-0.320782	-1.816109	1.346591	-0.337013	0.088958	5.66811	6.20204	-1.652794
60.5	-0.284078	-1.734502	1.352944	-0.33274	0.089656	5.65717	6.17111	-1.936494
60.599998	-0.114827	-1.665129	1.360426	-0.328974	0.090463	5.70166	6.17196	-2.014029
60.700001	0.083776	-1.602493	1.368264	-0.32719	0.091332	5.74133	6.13653	-1.800178
60.799999	0.223167	-1.549742	1.375201	-0.328102	0.092065	5.74177	6.24551	-1.263702
60.900002	0.24397	-1.505	1.380472	-0.332393	0.09271	5.64867	6.19723	-0.440494
61.0	0.149711	-1.429891	1.38345	-0.340039	0.093207	5.67328	6.23801	0.519709
61.099998	0.026241	-1.352305	1.38356	-0.351306	0.093415	5.69211	6.23159	1.4883
61.200001	-0.145651	-1.239257	1.380864	-0.363923	0.093711	5.67827	6.16447	2.209338
61.299999	-0.283973	-1.135741	1.374953	-0.377757	0.093704	5.70892	6.14466	2.481456
61.400002	-0.356462	-1.067571	1.36698	-0.389543	0.09368	5.65261	5.97166	2.274304
61.5	-0.315258	-1.073879	1.357456	-0.397798	0.093528	5.61714	5.91225	1.636794
61.599998	-0.14553	-1.155133	1.3469	-0.401549	0.093196	5.58588	5.95132	0.769174
61.700001	0.048116	-1.227135	1.336461	-0.399259	0.093176	5.55462	6.00035	-0.1758
61.799999	0.198169	-1.306165	1.328065	-0.390726	0.093453	5.59157	6.08011	-1.14431
61.900002	0.277279	-1.282586	1.323286	-0.377183	0.09358	5.66724	6.11276	-2.13647
62.0	0.23388	-1.182705	1.323538	-0.35978	0.093633	5.6774	6.02872	-3.078991
62.099998	0.089618	-1.093567	1.329308	-0.34068	0.093788	5.73143	6.06641	-3.867492
62.200001	-0.084229	-1.00065	1.340059	-0.322214	0.093893	5.73458	6.06287	-4.406997
62.299999	-0.26586	-0.955643	1.35518	-0.305994	0.094254	5.69264	6.06908	-4.508952
62.400002	-0.329666	-0.941237	1.372327	-0.29484	0.094284	5.64902	6.09403	-4.028713
62.5	-0.337737	-0.942624	1.38975	-0.290208	0.094473	5.60007	6.16607	-2.895771
62.599998	-0.220516	-0.918375	1.405214	-0.293023	0.094573	5.59884	6.23073	-1.142639
62.700001	-0.060678	-0.856823	1.41706	-0.303108	0.094699	5.67381	6.25332	0.975575
62.799999	0.043403	-0.798464	1.424414	-0.320293	0.094904	5.64788	6.11383	3.042421
62.900002	0.217579	-0.703315	1.427105	-0.34066	0.094785	5.69605	6.07508	4.63826
63.0	0.272596	-0.640587	1.425765	-0.362761	0.094889	5.70306	6.07037	5.276748
63.099998	0.224439	-0.583943	1.42134	-0.382624	0.094858	5.72898	6.13342	4.703425
63.200001	0.100983	-0.595377	1.415322	-0.397752	0.094937	5.68467	6.0268	3.078992
63.299999	-0.065891	-0.693773	1.40802	-0.406355	0.094941	5.60375	6.04649	0.89243
63.400002	-0.18302	-0.8519	1.399665	-0.40778	0.094942	5.55251	6.10034	-1.168398
63.5	-0.289846	-0.951811	1.39108	-0.401557	0.09486	5.62406	6.21146	-2.631511
63.599998	-0.323256	-1.052996	1.384736	-0.388636	0.094472	5.71479	6.21703	-3.497616
63.700001	-0.3662	-1.12224	1.382774	-0.37183	0.094005	5.81121	6.19476	-3.823143
63.799999	-0.258763	-1.137635	1.386272	-0.3538	0.093391	5.9107	6.18674	-3.914604
63.900002	-0.078719	-1.174	1.395132	-0.336455	0.093047	5.98216	6.18577	-3.908929
64.0	0.095766	-1.245185	1.40861	-0.3222	0.092989	5.9939	6.22356	-3.749829
64.099998	0.199406	-1.31321	1.424694	-0.312482	0.092937	5.90247	6.20461	-3.289744
64.199997	0.145753	-1.366571	1.440686	-0.308797	0.092643	5.81717	6.20697	-2.371064
64.300003	0.066861	-1.413856	1.45432	-0.31174	0.09205	5.66049	6.10784	-0.929917
64.400002	-0.098839	-1.41984	1.464279	-0.320969	0.091304	5.5209	6.10655	0.851487
64.5	-0.158217	-1.411639	1.470003	-0.334976	0.090661	5.41607	5.97969	2.507176
64.599998	-0.201642	-1.414761	1.472009	-0.351475	0.090362	5.28217	5.82425	3.668463
64.699997	-0.079432	-1.43488	1.471508	-0.36704	0.090213	5.13048	5.63798	4.011676
64.800003	-0.013195	-1.489051	1.46963	-0.37988	0.090256	5.1931	5.5382	3.227928
64.900002	0.102212	-1.609221	1.467262	-0.387455	0.090342	5.53071	5.69718	1.681511
65.0	0.140344	-1.732319	1.46462	-0.389059	0.090257	5.5075	6.19305	-0.180208
65.099998	0.106346	-1.841144	1.462016	-0.384723	0.090462	5.63965	6.17068	-1.788565
65.199997	0.034496	-1.92852	1.460533	-0.374559	0.090809	5.94591	6.11629	-2.849544
65.300003	-0.09172	-1.977931	1.461694	-0.360641	0.090848	6.08743	6.33682	-3.433508
65.400002	-0.27437	-1.972568	1.466979	-0.34538	0.090749	6.17746	6.65563	-3.638261
65.5	-0.382782	-1.970519	1.476442	-0.33119	0.090449	6.27327	6.78035	-3.670077
65.599998	-0.481638	-1.945766	1.489015	-0.320011	0.089918	6.32905	6.90774	-3.459097
65.699997	-0.451114	-1.914303	1.503382	-0.313923	0.08918	6.39815	6.98803	-2.827502
65.800003	-0.313577	-1.863811	1.517016	-0.313402	0.088423	6.41102	6.88794	-1.804898
65.900002	-0.078634	-1.807562	1.528469	-0.318542	0.08776	6.40025	6.72511	-0.394607
66.0	0.158779	-1.787058	1.536233	-0.329019	0.087077	6.40454	6.69631	1.161891
66.099998	0.307676	-1.802983	1.54055	-0.343194	0.086586	6.09155	6.33597	2.510107
66.199997	0.378251	-1.8221	1.541834	-0.358633	0.086037	5.67538	6.07294	3.403496
66.300003	0.371649	-1.814392	1.540712	-0.373073	0.085659	5.34277	5.70681	3.432908
66.400002	0.158787	-1.846347	1.537896	-0.384054	0.085447	4.83754	5.39497	2.60658
66.5	-0.012127	-1.90768	1.534261	-0.389747	0.085101	4.63095	5.19863	1.158358
66.599998	-0.183713	-2.017918	1.530505	-0.390071	0.084861	4.40325	5.09479	-0.49817
66.699997	-0.272102	-2.139488	1.527063	-0.384363	0.084892	5.69001	5.52354	-1.858633
66.800003	-0.272997	-2.232172	1.525125	-0.374139	0.084801	5.80981	6.94275	-2.773057
66.900002	-0.283133	-2.263014	1.526346	-0.360605	0.084433	5.49927	6.52717	-3.319759
67.0	-0.257289	-2.161199	1.531578	-0.346223	0.083924	5.9953	6.59386	-3.565804
67.099998	-0.171358	-2.057518	1.540173	-0.333183	0.083191	6.21284	6.37365	-3.59719
67.199997	-0.129283	-1.959467	1.550936	-0.322809	0.082432	6.90417	6.8312	-3.29952
67.300003	-0.046913	-1.879595	1.562589	-0.316802	0.081684	6.75642	7.26145	-2.565596
67.400002	0.051595	-1.823247	1.573623	-0.315827	0.081148	6.56498	6.7993	-1.486537
67.5	0.090981	-1.796956	1.582949	-0.319339	0.080476	6.51296	6.65499	-0.248977
67.599998	0.119485	-1.76633	1.590304	-0.326797	0.079953	6.33457	6.77789	0.93367
67.699997	0.089334	-1.761593	1.595975	-0.336295	0.079499	6.09277	6.60435	1.769894
67.800003	0.071115	-1.748688	1.6001	-0.346098	0.079326	5.97945	6.41754	2.100124
67.900002	0.060376	-1.715473	1.603301	-0.354667	0.07942	5.77382	6.27227	1.813635
68.0	0.068061	-1.71633	1.605775	-0.361179	0.079501	5.48447	5.85251	1.005022
68.099998	0.046065	-1.827549	1.607586	-0.365455	0.079687	5.35941	5.49742	0.010594
68.199997	-0.01	-1.935189	1.608148	-0.367346	0.079784	5.1917	5.57118	-0.862537
68.300003	-0.061941	-2.023193	1.607848	-0.367002	0.079719	5.52624	5.62824	-1.337399
68.400002	-0.151417	-2.047009	1.607	-0.36553	0.079351	6.33291	6.57919	-1.511589
68.5	-0.186219	-2.04883	1.606097	-0.363352	0.079096	5.77259	6.87445	-1.440354
68.599998	-0.178347	-2.006695	1.604873	-0.36169	0.07894	5.95528	6.34207	-1.225404
68.699997	-0.105252	-2.003547	1.603518	-0.360587	0.078743	6.34955	6.60692	-0.871503
68.800003	-0.036893	-1.990806	1.601695	-0.35981	0.078501	6.89339	7.00934	-0.59597
68.900002	0.003693	-2.006113	1.60026	-0.35891	0.078267	6.69302	7.44162	-0.415884
69.0	0.036915	-1.999053	1.599648	-0.357437	0.077752	6.52759	6.95945	-0.50227
69.099998	-0.015052	-2.041842	1.600024	-0.354868	0.077316	6.64047	6.9542	-0.804082
69.199997	-0.021954	-2.125235	1.601586	-0.350965	0.076849	6.55386	6.86085	-1.175927
69.300003	-0.000424	-2.177143	1.604929	-0.345547	0.076751	6.36715	6.429	-1.565068
69.400002	-0.030382	-2.200124	1.610374	-0.338747	0.076816	6.1934	6.25461	-1.939863
69.5	-0.050502	-2.256675	1.617697	-0.331931	0.076775	5.96806	6.22795	-2.250863
69.599998	-0.079821	-2.291859	1.626797	-0.325846	0.076523	5.61154	6.18095	-2.386102
69.699997	-0.084708	-2.29038	1.636567	-0.322224	0.07631	5.35074	5.92221	-2.246134
69.800003	-0.083639	-2.279466	1.645476	-0.322059	0.076137	5.04203	5.83335	-1.722848
69.900002	-0.017804	-2.264843	1.652213	-0.326201	0.076087	5.77802	6.05495	-0.758813
70.0	0.110032	-2.232065	1.656003	-0.33436	0.076264	6.33028	7.0999	0.4113
70.099998	0.161197	-2.253166	1.656496	-0.346124	0.076317	5.79492	6.6961	1.550299
70.199997	0.132631	-2.286019	1.65424	-0.359282	0.076138	6.2392	6.42065	2.322311
70.300003	0.046266	-2.320505	1.650243	-0.371578	0.075799	6.75958	6.65328	2.485179
70.400002	-0.074549	-2.331598	1.645216	-0.380778	0.075516	7.00742	7.32964	1.912161
70.5	-0.176523	-2.354432	1.639878	-0.385516	0.074979	6.7622	7.53786	0.750337
70.599998	-0.197022	-2.424639	1.634727	-0.385997	0.074602	6.77026	7.02604	-0.522167
70.699997	-0.158109	-2.469811	1.629968	-0.381549	0.07444	6.75275	7.12934	-1.528241
70.800003	-0.088469	-2.533193	1.626038	-0.372913	0.074407	6.59844	6.96726	-2.280128
70.900002	0.036848	-2.587916	1.624401	-0.361865	0.07452	6.42013	6.65948	-2.681295
71.0	0.08197	-2.524318	1.625031	-0.350601	0.074577	6.29674	6.63443	-2.820643
71.099998	0.082562	-2.475775	1.627813	-0.340737	0.074675	6.10188	6.57834	-2.72165
71.199997	-0.009551	-2.402545	1.63131	-0.333941	0.07438	5.99758	6.42921	-2.323879
71.300003	-0.124915	-2.350842	1.6352	-0.330195	0.074033	5.93076	6.32077	-1.641458
71.400002	-0.216112	-2.264871	1.63852	-0.329557	0.073578	6.04749	6.30235	-0.942271
71.5	-0.273683	-2.210075	1.641001	-0.331179	0.073283	6.38659	6.55607	-0.240863
71.599998	-0.221516	-2.155555	1.643036	-0.334116	0.07304	6.00896	6.84233	0.177113
71.699997	-0.128281	-2.117059	1.645356	-0.337128	0.072998	6.08541	6.46818	0.28258
71.800003	-0.036439	-2.112668	1.648114	-0.339611	0.072996	6.46357	6.60842	0.051799
71.900002	0.035785	-2.192915	1.651405	-0.341106	0.072811	6.45709	6.97529	-0.427804
72.0	0.101303	-2.254504	1.655221	-0.341552	0.072777	6.3576	6.85293	-0.886158
72.099998	0.149462	-2.258804	1.658926	-0.341323	0.072711	6.40866	6.64803	-1.242115
72.199997	0.131663	-2.256497	1.662114	-0.341992	0.072813	6.254	6.69342	-1.332864
72.300003	0.007995	-2.243377	1.663963	-0.344376	0.072765	6.11642	6.52438	-1.099392
72.400002	-0.085625	-2.234962	1.663761	-0.349241	0.072516	6.1236	6.56763	-0.578324
72.5	-0.178372	-2.231561	1.660535	-0.356712	0.072043	6.37617	6.68047	0.24544
72.599998	-0.227847	-2.209412	1.653974	-0.366559	0.071525	6.46033	6.86685	1.113969
72.699997	-0.160418	-2.196606	1.644705	-0.376698	0.071278	6.56507	6.9936	1.723477
72.800003	-0.028299	-2.163807	1.633805	-0.38502	0.071279	6.72262	7.02229	1.775057
72.900002	0.10544	-2.163977	1.622805	-0.389434	0.07111	6.82657	7.1257	1.13467
73.0	0.176601	-2.231992	1.613297	-0.388315	0.070875	6.86318	7.30962	-0.076851
73.099998	0.176332	-2.297685	1.606794	-0.380545	0.070659	6.79321	7.1667	-1.421079
73.199997	0.067152	-2.361932	1.604485	-0.366461	0.070652	6.76439	7.07036	-2.690385
73.300003	-0.0418	-2.397591	1.607185	-0.347693	0.070423	6.64117	6.8995	-3.781803
73.400002	-0.210598	-2.372001	1.616049	-0.326933	0.070314	6.48415	6.78067	-4.603749
73.5	-0.280593	-2.309744	1.630375	-0.307575	0.070206	6.30944	6.549	-5.034817
73.599998	-0.295576	-2.247478	1.648281	-0.292755	0.07018	5.96526	6.31777	-4.88049
73.699997	-0.251734	-2.179215	1.667183	-0.285546	0.069961	5.7373	6.21949	-3.922022
73.800003	-0.131715	-2.087123	1.683716	-0.287745	0.070086	5.59499	6.23598	-2.005486
73.900002	0.039768	-2.022721	1.694919	-0.299616	0.070079	6.11397	6.38147	0.65353
74.0	0.113335	-1.959928	1.699333	-0.320269	0.070009	6.60719	7.16906	3.451993
74.099998	0.191209	-1.865665	1.697317	-0.345979	0.069559	6.16721	6.81343	5.752689
74.199997	0.159051	-1.837474	1.690376	-0.373089	0.069082	6.67235	6.69631	6.825723
74.300003	0.125926	-1.826361	1.680939	-0.396593	0.068542	7.10007	7.00901	6.260995
74.400002	0.080239	-1.840037	1.671519	-0.412434	0.068472	6.91573	7.46999	4.073343
74.5	0.017679	-1.905042	1.662947	-0.418581	0.068941	6.74171	7.44312	0.896645
74.599998	-0.05172	-2.016161	1.654309	-0.41486	0.069346	6.70327	7.19539	-2.290179
74.699997	-0.093335	-2.096612	1.646246	-0.401947	0.070138	6.54449	7.31401	-4.573114
74.800003	-0.166891	-2.171402	1.640693	-0.382046	0.070627	6.48424	7.0346	-5.636823
74.900002	-0.244681	-2.210827	1.639637	-0.359216	0.070785	6.52373	6.84693	-5.671966
75.0	-0.38629	-2.144907	1.64396	-0.337462	0.070611	6.52172	6.898	-5.013405
75.099998	-0.396248	-2.073769	1.652826	-0.319728	0.070318	6.47802	6.8555	-4.1759
75.199997	-0.314672	-2.02721	1.664691	-0.307911	0.070248	6.57602	6.78709	-3.067671
75.300003	-0.158233	-1.99558	1.677473	-0.302452	0.070204	6.7291	6.95859	-1.753959
75.400002	0.062111	-1.992388	1.689555	-0.302958	0.070427	6.65886	7.17463	-0.454692
75.5	0.230125	-2.043674	1.700231	-0.308579	0.070749	6.68593	7.08609	0.702683
75.599998	0.305582	-2.098358	1.708972	-0.317537	0.071037	6.75038	7.12881	1.485952
75.699997	0.232615	-2.135776	1.71609	-0.328171	0.071143	6.57882	7.16082	1.793358
75.800003	0.168777	-2.165771	1.72172	-0.33869	0.071283	6.39158	6.95816	1.685118
75.900002	-4e-06	-2.222802	1.725166	-0.347975	0.071327	6.22107	6.68807	1.218443
76.0	-0.115602	-2.279807	1.725871	-0.356049	0.07156	6.02753	6.40116	0.559556
76.099998	-0.242165	-2.376254	1.723542	-0.36224	0.071744	5.90159	6.19616	-0.03087
76.199997	-0.221874	-2.485343	1.717728	-0.367609	0.07205	5.84449	6.14477	-0.285161
76.300003	-0.192632	-2.527567	1.708673	-0.372581	0.072197	5.94774	6.10602	-0.22703
76.400002	-0.125101	-2.517865	1.697703	-0.377066	0.071966	6.78419	7.05986	0.019229
76.5	-0.065987	-2.495197	1.68615	-0.379936	0.071587	6.61201	7.59663	0.15603
76.599998	-0.020573	-2.467287	1.675096	-0.380742	0.07095	6.51647	7.23511	-0.051049
76.699997	0.02116	-2.457487	1.666222	-0.377379	0.070743	7.01451	7.54567	-0.702797
76.800003	0.030478	-2.483718	1.660717	-0.370141	0.07049	7.65286	8.03448	-1.658495
76.900002	0.015619	-2.513448	1.659078	-0.359208	0.070472	7.88966	8.67948	-2.590303
77.0	0.00679	-2.512709	1.661356	-0.346044	0.070658	7.88791	8.51344	-3.443504
77.099998	-0.033968	-2.481557	1.6672	-0.332085	0.071086	8.09984	8.35778	-3.966059
77.199997	-0.057155	-2.45122	1.675445	-0.32022	0.07151	7.88844	8.19613	-3.98476
77.300003	-0.084603	-2.386367	1.684382	-0.311736	0.072097	7.3741	7.65498	-3.428849
77.400002	-0.116048	-2.336022	1.692476	-0.308991	0.072522	6.59844	7.05269	-2.233618
77.5	-0.111309	-2.313303	1.698401	-0.312105	0.072813	5.64245	6.15515	-0.569337
77.599998	-0.065505	-2.289933	1.70165	-0.320694	0.07301	4.73604	5.47836	1.194558
77.699997	-0.034636	-2.260095	1.702118	-0.333438	0.073057	4.22608	4.8446	2.60915
77.800003	-0.007445	-2.224188	1.700285	-0.347174	0.073251	4.19026	4.91569	3.233106
77.900002	0.055302	-2.173682	1.697645	-0.359454	0.073503	4.8251	4.82566	2.917725
78.0	0.097742	-2.092864	1.695372	-0.368063	0.073778	7.02721	7.11992	1.747273
78.099998	0.084393	-2.087567	1.693238	-0.372132	0.07413	6.47741	8.13607	0.034271
78.199997	0.041455	-2.174341	1.690567	-0.372138	0.074275	6.91082	7.52822	-1.489868
78.300003	-0.069447	-2.226228	1.687134	-0.368673	0.074509	6.9843	7.59428	-2.362329
78.400002	-0.1968	-2.242406	1.682901	-0.363526	0.07447	8.35933	8.51676	-2.495564
78.5	-0.294721	-2.193475	1.677687	-0.359363	0.073981	8.11622	9.4159	-2.093911
78.599998	-0.271862	-2.149978	1.671447	-0.35759	0.073434	7.75681	7.97678	-1.23334
78.699997	-0.208273	-2.084492	1.663848	-0.358428	0.073048	8.05816	8.18896	-0.194329
78.800003	-0.037749	-2.057592	1.655023	-0.360794	0.072951	7.58604	7.56773	0.686201
78.900002	0.129254	-2.044087	1.646482	-0.36224	0.073051	7.16217	7.09926	0.969959
79.0	0.237067	-2.061109	1.640133	-0.361102	0.073129	6.69022	7.06725	0.438616
79.099998	0.201648	-2.071328	1.637562	-0.355847	0.073349	6.44194	7.01244	-0.802543
79.199997	0.059595	-2.098938	1.639255	-0.346443	0.073321	6.27327	6.94018	-2.226832
79.300003	-0.075182	-2.058256	1.64514	-0.334273	0.073648	6.29253	6.80775	-3.346324
79.400002	-0.169442	-2.029752	1.654378	-0.321155	0.073968	6.30401	6.81664	-3.922237
79.5	-0.218643	-2.019119	1.66535	-0.310437	0.074454	6.58066	6.92069	-3.94387
79.599998	-0.168353	-2.044883	1.676107	-0.305282	0.075078	6.45455	6.96865	-3.196529
79.699997	-0.056036	-2.052863	1.683704	-0.308075	0.075734	6.36925	6.64214	-1.485362
79.800003	0.102456	-2.084211	1.686066	-0.319865	0.076028	6.4951	6.7432	0.953408
79.900002	0.114408	-2.082025	1.682723	-0.339317	0.076184	6.35454	6.83966	3.377961
80.0	0.091023	-2.042989	1.674506	-0.361229	0.076064	6.34429	6.73924	5.088604
80.099998	0.033284	-2.006873	1.664659	-0.381089	0.07593	6.59012	6.99574	5.280308
80.199997	-0.06768	-2.001302	1.656881	-0.394397	0.075846	6.76755	7.14272	3.767952
80.300003	-0.121334	-2.010553	1.652599	-0.398339	0.07614	6.71211	7.21916	0.987378
80.400002	-0.21495	-2.091893	1.650922	-0.394335	0.0762	6.81081	7.25695	-2.121535
80.5	-0.19124	-2.228283	1.650353	-0.382504	0.076333	7.16094	7.50103	-4.400694
80.599998	-0.161613	-2.30398	1.65051	-0.365902	0.076412	7.36885	7.89231	-5.480076
80.699997	-0.155736	-2.319528	1.652152	-0.348157	0.076225	7.44083	7.90034	-5.211658
80.800003	-0.110086	-2.269036	1.654779	-0.333744	0.075878	7.48646	7.72692	-4.008117
80.900002	-0.041517	-2.184933	1.657758	-0.325688	0.075786	7.32611	7.62853	-2.183175
81.0	-0.002214	-2.123031	1.659669	-0.324679	0.075652	6.93674	7.27386	-0.115509
81.099998	0.043685	-2.084004	1.660246	-0.32938	0.075462	6.52943	6.85068	1.641357
81.199997	0.056099	-2.076044	1.660004	-0.337362	0.075666	6.17168	6.60467	2.600215
81.300003	0.075171	-2.06113	1.660092	-0.345588	0.07591	5.90982	6.11169	2.583168
81.400002	0.05981	-2.048973	1.661276	-0.351665	0.076367	5.69272	6.16543	1.630132
81.5	-0.003346	-2.04716	1.663605	-0.354831	0.076828	6.49974	6.41936	-0.000369
81.599998	-0.076983	-2.102853	1.665818	-0.354448	0.077142	6.8905	7.54053	-1.585019
81.699997	-0.13112	-2.218186	1.666442	-0.35118	0.07741	6.1102	7.08813	-2.537399
81.800003	-0.174197	-2.287363	1.665043	-0.346836	0.07769	6.88227	6.99917	-2.582855
81.900002	-0.200091	-2.28352	1.661991	-0.343467	0.077873	7.12617	7.61215	-1.937673
82.0	-0.146474	-2.271253	1.657606	-0.342825	0.078223	6.55369	7.1514	-0.965709
82.099998	-0.039437	-2.248395	1.652586	-0.345265	0.078616	6.57742	6.67383	0.076309
82.199997	0.054905	-2.233648	1.64768	-0.349802	0.079026	6.37774	6.61003	0.846384
82.300003	0.114752	-2.251021	1.643652	-0.355006	0.079441	6.22308	6.46507	1.024252
82.400002	0.102682	-2.312555	1.640694	-0.358759	0.079867	6.0644	6.43917	0.572832
82.5	-0.033535	-2.37254	1.638538	-0.36066	0.079956	6.79995	6.95945	-0.337627
82.599998	-0.170169	-2.437251	1.636545	-0.360585	0.079917	7.10901	7.94873	-1.240133
82.699997	-0.225922	-2.493029	1.63387	-0.358076	0.080009	6.60807	7.57993	-1.707215
82.800003	-0.219101	-2.502027	1.630336	-0.354206	0.080086	7.24869	7.47973	-1.78745
82.900002	-0.138327	-2.510796	1.627324	-0.349112	0.080467	7.89842	8.11916	-1.633712
83.0	-0.050133	-2.479048	1.62596	-0.343377	0.0806	7.65592	7.94488	-1.54668
83.099998	0.052162	-2.489552	1.627275	-0.337627	0.080628	7.46868	7.39644	-1.592377
83.199997	0.043769	-2.481213	1.631186	-0.332829	0.080119	6.91599	7.07207	-1.723837
83.300003	0.01485	-2.459235	1.63734	-0.329119	0.07962	6.05722	6.42225	-1.847409
83.400002	-0.008236	-2.453342	1.644187	-0.327528	0.079078	5.33208	5.91011	-1.818067
83.5	-0.038939	-2.418177	1.649762	-0.329244	0.078819	4.73525	5.29937	-1.433785
83.599998	-0.039473	-2.418153	1.651914	-0.335047	0.078814	4.85269	5.46487	-0.498418
83.699997	0.031863	-2.368191	1.649246	-0.345235	0.078888	5.07452	5.51637	0.860026
83.800003	0.076955	-2.374633	1.640758	-0.359409	0.079117	7.31674	7.48219	2.440261
83.900002	0.091213	-2.368286	1.627191	-0.375249	0.078894	7.20446	8.32738	3.636506
84.0	0.030018	-2.357404	1.61127	-0.389207	0.07874	6.65501	7.13245	3.905112
84.099998	-0.073356	-2.351713	1.595864	-0.397897	0.078517	7.39871	7.09177	2.862079
84.199997	-0.116887	-2.370333	1.583666	-0.398572	0.078378	8.37405	8.70731	0.852041
84.300003	-0.17243	-2.437592	1.575773	-0.390858	0.078513	7.67414	8.74628	-1.491529
84.400002	-0.223902	-2.441473	1.572086	-0.375208	0.07861	7.3628	7.43776	-3.578535
84.5	-0.223626	-2.510717	1.572801	-0.354248	0.078771	6.9561	7.46121	-4.984824
84.599998	-0.255846	-2.510657	1.577853	-0.331408	0.078721	6.40901	6.90624	-5.541023
84.699997	-0.20939	-2.458977	1.586448	-0.311063	0.078781	6.09645	6.46914	-5.218148
84.800003	-0.143602	-2.37738	1.597628	-0.296755	0.078877	5.97796	6.37815	-4.30549
84.900002	-0.107346	-2.304047	1.609998	-0.290187	0.078612	6.09137	6.48424	-2.811569
85.0	-0.106071	-2.238199	1.622209	-0.292179	0.078073	7.1605	7.07207	-0.983626
85.099998	-0.083173	-2.189231	1.633259	-0.301236	0.07739	6.62226	7.70765	0.803271
85.199997	-0.043406	-2.160569	1.642728	-0.315901	0.076911	6.67953	6.94253	2.243857
85.300003	-0.020339	-2.12535	1.649456	-0.334264	0.076366	7.39521	7.40757	3.160646
85.400002	0.058995	-2.088168	1.652326	-0.353865	0.076077	6.76203	7.21081	3.464863
85.5	0.160565	-2.096805	1.650398	-0.372682	0.07613	6.60781	6.64664	3.251933
85.599998	0.217017	-2.146194	1.643238	-0.389053	0.076263	6.4302	6.73753	2.656628
85.699997	0.234595	-2.172909	1.63131	-0.400402	0.076535	6.23797	6.75904	1.64413
85.800003	0.137854	-2.306405	1.616554	-0.405456	0.076813	5.99968	6.48488	0.411383
85.900002	-0.046672	-2.461506	1.602067	-0.403144	0.077064	6.37599	6.98321	-0.870921
86.0	-0.253748	-2.497832	1.591838	-0.392905	0.077409	6.81554	7.29388	-2.150074
86.099998	-0.40375	-2.521684	1.589321	-0.376319	0.077735	6.34061	6.91352	-3.383989
86.199997	-0.60076	-2.462468	1.595164	-0.356257	0.077723	6.76387	6.80005	-4.509131
86.300003	-0.587261	-2.435332	1.608734	-0.335633	0.078221	6.98693	7.0377	-5.342518
86.400002	-0.530871	-2.392421	1.623959	-0.319567	0.078189	6.87553	7.09476	-5.373187
86.5	-0.366695	-2.304501	1.637145	-0.310876	0.077796	6.85442	7.09123	-4.104699
86.599998	-0.158774	-2.210548	1.645191	-0.312096	0.07701	6.74215	7.14101	-1.405652
86.699997	0.04642	-2.075005	1.646766	-0.321994	0.07578	6.62199	7.024	1.860455
86.800003	0.196345	-1.943208	1.642503	-0.337541	0.074461	6.59187	7.00559	4.605596
86.900002	0.328259	-1.859819	1.638267	-0.352878	0.073576	6.56157	6.84693	5.701811
87.0	0.443388	-1.839451	1.639732	-0.363104	0.073251	6.57383	6.63518	4.795573
87.099998	0.418145	-1.843482	1.648842	-0.366404	0.073801	6.44351	6.64942	1.959649
87.199997	0.305691	-1.882031	1.662591	-0.36368	0.074459	6.24489	6.50565	-1.636815
87.300003	0.055486	-1.939832	1.677134	-0.356593	0.075348	5.80088	6.13171	-4.86322
87.400002	-0.20174	-1.973048	1.688414	-0.347712	0.076238	5.43665	5.99211	-6.20136
87.5	-0.435323	-1.935276	1.694996	-0.340551	0.076648	5.08923	5.76773	-5.369585
87.599998	-0.610442	-1.841354	1.696754	-0.339078	0.076555	6.42425	6.66473	-2.907535
87.699997	-0.590492	-1.770391	1.695312	-0.343674	0.076312	6.85355	7.69705	0.359114
87.800003	-0.426404	-1.664405	1.689992	-0.353367	0.075856	6.65755	7.15471	3.122169
87.900002	-0.142553	-1.566657	1.685358	-0.363222	0.075664	7.12083	7.60948	4.518517
88.0	0.191117	-1.537109	1.686729	-0.369814	0.075939	7.26682	7.06554	4.032942
88.099998	0.390116	-1.554284	1.695955	-0.37035	0.076838	8.31441	8.05675	1.688638
88.199997	0.462089	-1.606574	1.710515	-0.366205	0.077591	7.85122	8.77283	-1.545593
88.300003	0.280238	-1.686715	1.725652	-0.358719	0.078344	7.52894	7.56987	-4.591919
88.400002	-0.128301	-1.74418	1.738612	-0.349138	0.078571	7.29371	7.54289	-6.370747
88.5	-0.223993	-1.774591	1.747093	-0.338706	0.079957	6.66937	7.14743	-5.632679
88.599998	-0.511719	-1.719748	1.753111	-0.333482	0.080064	6.32257	6.50843	-3.777671
88.699997	-0.647664	-1.695022	1.757027	-0.333362	0.079917	5.98558	6.32002	-1.097863
88.800003	-0.591497	-1.649521	1.759298	-0.339027	0.079562	5.54954	5.866	1.544598
88.900002	-0.400906	-1.591724	1.760834	-0.348603	0.079467	5.25616	5.54602	3.39701
89.0	-0.046961	-1.497904	1.762604	-0.359087	0.079371	5.24757	5.49774	4.189145
89.099998	0.244037	-1.411044	1.765476	-0.368723	0.079759	5.18031	5.59944	3.574353
89.199997	0.392561	-1.387511	1.7681	-0.376102	0.080214	6.01535	6.12604	1.97069
89.300003	0.431724	-1.358888	1.768783	-0.37935	0.080803	6.22282	7.19861	-0.035897
89.400002	0.187841	-1.427746	1.766093	-0.379623	0.081031	6.11493	7.03717	-1.924949
89.5	-0.122391	-1.538705	1.760575	-0.374557	0.081534	6.80547	7.07603	-3.013603
89.599998	-0.423805	-1.587672	1.754415	-0.365507	0.081519	7.36079	7.61312	-3.258933
89.699997	-0.588084	-1.557436	1.750911	-0.352505	0.08163	7.6624	8.1213	-3.16075
89.800003	-0.584778	-1.50188	1.754112	-0.337366	0.081646	7.54233	8.11895	-3.31389
89.900002	-0.440046	-1.489432	1.765836	-0.321067	0.082308	7.57027	7.72435	-3.811811
90.0	-0.133345	-1.503973	1.784909	-0.306363	0.082766	7.60346	7.62457	-4.415636
90.099998	0.107639	-1.510679	1.808056	-0.295453	0.083594	6.91809	7.22719	-4.759565
90.199997	0.241865	-1.54825	1.830594	-0.291894	0.08388	6.13936	6.29711	-4.215746
90.300003	0.268561	-1.580268	1.84838	-0.297222	0.084149	5.49716	5.85937	-2.426381
90.400002	0.187009	-1.566885	1.858417	-0.313389	0.083942	5.56083	5.73872	0.638634
90.5	-0.035232	-1.53739	1.858961	-0.3386	0.083604	5.49471	6.19487	4.238828
90.599998	-0.197717	-1.560946	1.850673	-0.368218	0.083219	6.5275	6.23716	7.247943
90.699997	-0.334065	-1.483495	1.838624	-0.397215	0.082871	8.00159	8.5538	8.247693
90.800003	-0.234306	-1.440708	1.828202	-0.416748	0.082702	6.03602	7.94466	7.151235
90.900002	-0.116295	-1.381945	1.822135	-0.426078	0.082653	6.813	6.87263	3.768456
91.0	0.034932	-1.350801	1.820524	-0.423323	0.082747	8.36905	9.19387	-0.773157
91.099998	0.060835	-1.395249	1.821226	-0.410439	0.08272	7.25368	7.71107	-5.064991
91.199997	0.080961	-1.441229	1.82309	-0.388297	0.083057	6.60641	6.67019	-7.794356
91.300003	-0.051651	-1.439255	1.826928	-0.361516	0.082969	6.30602	6.29529	-8.712994
91.400002	-0.05683	-1.400552	1.832807	-0.33415	0.08333	5.98444	5.85476	-7.585498
91.5	-0.174167	-1.341882	1.842543	-0.312576	0.083453	6.15714	6.20269	-5.854288
91.599998	-0.292169	-1.344072	1.85572	-0.298272	0.083692	5.89713	6.2924	-3.816696
91.699997	-0.357489	-1.274853	1.871702	-0.291592	0.083685	8.52512	8.13404	-1.933738
91.800003	-0.349927	-1.227895	1.888545	-0.292913	0.083669	6.84242	8.81811	-0.364406
91.900002	-0.298884	-1.154049	1.904137	-0.300776	0.083665	6.93105	7.21541	0.96354
92.0	-0.166658	-1.098157	1.916422	-0.313964	0.083663	8.77812	9.58355	2.017238
92.099998	-0.020429	-1.005856	1.923363	-0.331259	0.083633	7.88905	8.69811	2.790992
92.199997	0.143924	-0.907999	1.924339	-0.349657	0.083682	7.67895	7.80753	3.414767
92.300003	0.217036	-0.848031	1.919528	-0.367707	0.083858	7.19343	7.12538	3.521518
92.400002	0.190265	-0.80472	1.910554	-0.382494	0.083825	6.59371	6.35096	2.949715
92.5	0.05171	-0.819569	1.900019	-0.391772	0.083757	6.07876	5.93302	1.710948
92.599998	-0.121423	-0.834298	1.889623	-0.394693	0.083698	5.68178	5.80926	-0.074467
92.699997	-0.346978	-0.943736	1.881021	-0.391375	0.083446	5.6323	6.08621	-1.9921
92.800003	-0.434011	-1.116699	1.875274	-0.382099	0.083447	6.84076	6.79715	-3.581826
92.900002	-0.443188	-1.222376	1.873135	-0.368374	0.083357	6.84129	8.43957	-4.522177
93.0	-0.377553	-1.285579	1.874985	-0.352705	0.083234	6.85031	7.91822	-4.959566
93.099998	-0.191223	-1.343906	1.880072	-0.337841	0.082987	8.09678	8.09614	-4.894965
93.199997	-0.021282	-1.378178	1.886604	-0.326961	0.082642	8.09669	8.69147	-4.204637
93.300003	0.080861	-1.389349	1.892695	-0.321876	0.082143	8.89618	8.59651	-2.827605
93.400002	0.087545	-1.399685	1.896476	-0.323705	0.08151	9.61886	8.85333	-0.925863
93.5	0.08306	-1.438348	1.897533	-0.330891	0.080688	9.84437	8.97141	0.997385
93.599998	0.010301	-1.484234	1.896405	-0.341569	0.080008	9.31864	9.2064	2.388739
93.699997	-0.059537	-1.502182	1.894499	-0.352441	0.079616	9.2562	9.39545	2.863409
93.800003	-0.025352	-1.537791	1.893307	-0.360668	0.079686	8.60989	8.9302	2.354514
93.900002	0.048272	-1.576365	1.893333	-0.364467	0.079989	7.19045	7.95291	0.961596
94.0	0.09414	-1.638149	1.893438	-0.364729	0.080421	5.54306	6.29304	-0.906984
94.099998	0.062232	-1.733795	1.892313	-0.36127	0.080808	4.52988	5.10014	-2.505287
94.199997	-0.006962	-1.820119	1.889039	-0.35535	0.081109	4.12703	4.44037	-3.165175
94.300003	-0.139039	-1.871779	1.883676	-0.349818	0.080989	4.0448	4.62118	-2.926798
94.400002	-0.24556	-1.898093	1.877034	-0.345292	0.080544	5.0197	4.79054	-2.0865
94.5	-0.326103	-1.917708	1.870123	-0.343701	0.079951	8.40479	8.26957	-1.085862
94.599998	-0.288565	-1.935893	1.863866	-0.344226	0.07934	8.66822	9.97847	-0.219148
94.699997	-0.208463	-1.966309	1.858997	-0.345884	0.078944	8.21904	8.48047	0.197338
94.800003	-0.075561	-2.026503	1.856004	-0.347248	0.078841	9.75153	9.19451	-0.010947
94.900002	0.079781	-2.060368	1.855273	-0.348052	0.078791	12.29204	13.32625	-0.776961
95.0	0.151017	-2.114465	1.855741	-0.347724	0.078837	12.08474	13.11268	-1.72213
95.099998	0.134489	-2.17981	1.856103	-0.347543	0.079002	12.99667	13.50149	-2.409442
95.199997	0.062785	-2.268772	1.854839	-0.347576	0.079055	12.15988	12.21974	-2.421749
95.300003	-0.064645	-2.270049	1.851032	-0.349226	0.078959	10.02503	9.67026	-1.847684
95.400002	-0.143197	-2.340999	1.844862	-0.353062	0.078891	8.39673	8.53849	-0.817808
95.5	-0.211879	-2.394566	1.83613	-0.359176	0.078686	7.70164	7.3579	0.40626
95.599998	-0.227362	-2.468536	1.825933	-0.366721	0.078413	6.71719	6.65145	1.436455
95.699997	-0.239191	-2.502841	1.815019	-0.374388	0.077914	5.82505	6.10537	1.851138
95.800003	-0.134861	-2.489487	1.804635	-0.379469	0.077475	5.54402	5.86932	1.44653
95.900002	-0.0621	-2.480595	1.795403	-0.380986	0.077081	5.35074	6.17646	0.2785
96.0	0.019567	-2.484631	1.787547	-0.378066	0.076817	6.19848	6.48306	-1.167735
96.099998	0.108246	-2.501637	1.780542	-0.371054	0.076671	7.36648	7.93674	-2.337358
96.199997	0.112293	-2.523012	1.774039	-0.360957	0.076499	7.07783	9.02837	-2.958688
96.300003	0.06744	-2.495904	1.768753	-0.348623	0.076383	8.33543	8.21861	-3.101698
96.400002	-0.039343	-2.474438	1.765503	-0.336199	0.076207	9.26829	8.94326	-2.979377
96.5	-0.130565	-2.415817	1.764555	-0.325713	0.075957	9.44957	9.66555	-2.647784
96.599998	-0.210461	-2.352362	1.765682	-0.318057	0.075713	9.75101	9.59479	-2.178391
96.699997	-0.219477	-2.277531	1.768325	-0.314294	0.075731	10.00603	9.84668	-1.618778
96.800003	-0.152852	-2.19877	1.771267	-0.314307	0.075827	9.58102	9.72175	-1.04493
96.900002	-0.107442	-2.137657	1.773646	-0.318082	0.075976	8.42764	8.74028	-0.481124
97.0	-0.036295	-2.080599	1.774386	-0.324605	0.076141	7.51948	7.95783	0.006306
97.099998	0.066662	-2.024481	1.773017	-0.333483	0.075981	7.04367	7.44483	0.397965
97.199997	0.094666	-2.007546	1.769684	-0.343587	0.075957	6.83332	7.01672	0.639457
97.300003	0.06105	-1.96033	1.764362	-0.354032	0.075945	7.08711	7.153	0.700261
97.400002	0.001074	-1.955447	1.757778	-0.36324	0.075802	7.49863	7.4323	0.581051
97.5	-0.060871	-1.932112	1.749875	-0.370746	0.075553	8.70246	8.78792	0.272851
97.599998	-0.086345	-1.944952	1.741025	-0.3763	0.075323	7.75515	8.83588	-0.037487
97.699997	-0.134655	-1.913061	1.73043	-0.380614	0.074677	8.59325	8.62381	-0.275299
97.800003	-0.101846	-1.900115	1.718354	-0.383843	0.074157	8.56636	9.40509	-0.273046
97.900002	-0.055255	-1.883088	1.704369	-0.386101	0.073467	8.00123	8.43979	-0.209032
98.0	0.055247	-1.928795	1.689818	-0.386996	0.073233	7.99108	8.06788	-0.193862
98.099998	0.146797	-1.962883	1.674391	-0.386513	0.0728	7.53577	7.68955	-0.341679
98.199997	0.223167	-1.983957	1.660489	-0.382507	0.072663	7.49259	7.54632	-0.797983
98.300003	0.254954	-2.003149	1.649883	-0.374169	0.072908	7.43295	7.62607	-1.554758
98.400002	0.189884	-2.03297	1.644364	-0.361219	0.07326	7.68403	7.74544	-2.426054
98.5	-0.089506	-2.038503	1.644252	-0.345028	0.073513	7.88966	8.18425	-3.344313
98.599998	-0.251443	-2.032487	1.649384	-0.327088	0.073686	7.74166	8.20266	-3.963548
98.699997	-0.359848	-1.994049	1.657984	-0.310086	0.073622	7.99108	8.17718	-4.262863
98.800003	-0.358587	-1.954664	1.668045	-0.297447	0.073505	7.62299	8.04604	-3.926134
98.900002	-0.239337	-1.935654	1.677406	-0.291331	0.073587	7.33872	7.58047	-2.855753
99.0	-0.035585	-1.917787	1.684631	-0.292478	0.073516	7.07144	7.31765	-1.220434
99.099998	0.189013	-1.938463	1.689416	-0.300381	0.073612	6.61481	6.98418	0.59453
99.199997	0.393281	-1.991483	1.692681	-0.313717	0.073701	6.53643	6.86203	2.017798
99.300003	0.402636	-2.041081	1.695411	-0.329992	0.074354	6.46874	6.69267	2.754804
99.400002	0.328851	-2.084435	1.69806	-0.346629	0.07481	7.43505	7.4611	2.78164
99.5	0.15803	-2.119088	1.699663	-0.36285	0.075538	7.53629	7.86052	2.236331
99.599998	-0.053725	-2.178939	1.697671	-0.37801	0.076568	7.24361	7.49514	1.493526
99.699997	-0.285835	-2.189324	1.687776	-0.393144	0.077012	7.77686	8.01671	1.076077
99.800003	-0.445404	-2.201096	1.669108	-0.407432	0.077079	7.86146	8.607	1.2709
99.900002	-0.430725	-2.219384	1.643308	-0.418764	0.076624	7.79149	8.36335	1.700348
100.0	-0.342025	-2.224042	1.615	-0.423483	0.076007	7.79709	8.18543	1.704728
100.099998	-0.145618	-2.293253	1.592421	-0.417359	0.075614	7.67834	7.99476	0.606713
100.199997	0.086545	-2.352256	1.584245	-0.39829	0.075721	7.40957	7.55103	-1.731496
100.300003	0.184406	-2.386683	1.594829	-0.369227	0.076213	7.19264	7.3989	-4.796427
100.400002	0.118088	-2.348608	1.622028	-0.336173	0.076901	6.98964	7.25866	-7.640337
100.5	-0.019087	-2.20811	1.659155	-0.305386	0.077382	6.82219	7.14604	-9.377396
100.599998	-0.191503	-2.010309	1.698437	-0.282091	0.077905	6.63355	6.97144	-9.452688
100.699997	-0.260637	-1.816397	1.734038	-0.272039	0.078279	6.53144	6.95174	-7.196253
100.800003	-0.228807	-1.648978	1.762828	-0.279105	0.078666	6.39815	6.94692	-2.463963
100.900002	-0.123762	-1.469807	1.783853	-0.301093	0.079049	6.36934	6.85282	3.165901
101.0	0.003657	-1.117486	1.794757	-0.332377	0.07944	6.38694	6.98011	8.222716
101.099998	0.36269	-0.795516	1.794987	-0.366956	0.079964	6.43222	6.89436	11.4282
101.199997	0.524563	-0.626923	1.795725	-0.396272	0.081147	6.47452	6.83655	11.302062
101.300003	0.592839	-0.54609	1.80287	-0.413898	0.082802	6.38265	6.77328	8.269064
101.400002	0.446501	-0.498693	1.817107	-0.418417	0.084529	6.30409	6.64492	3.038061
101.5	0.055552	-0.363094	1.834246	-0.411332	0.08565	6.27983	6.64503	-3.451407
101.599998	-0.444682	-0.327465	1.849806	-0.394476	0.086396	6.33343	6.74823	-8.855574
101.699997	-0.642951	-0.163093	1.862426	-0.372488	0.086496	6.50692	7.02925	-11.259366
101.800003	-0.772024	-0.231245	1.873123	-0.349393	0.087931	6.67542	7.22869	-10.514587
101.900002	-0.673542	-0.14854	1.88646	-0.330214	0.088338	6.89856	7.48369	-8.470509
102.0	-0.394124	-0.027119	1.903151	-0.315944	0.088558	7.26734	7.98309	-5.801077
102.099998	-0.016593	0.024713	1.923461	-0.309386	0.088689	7.59549	8.34825	-2.979298
102.199997	0.267803	0.113143	1.944392	-0.312222	0.08843	7.73413	8.2564	-0.358024
102.300003	0.312505	0.124872	1.96308	-0.323838	0.088125	7.7794	7.93931	1.984945
102.400002	0.279407	0.141395	1.976041	-0.341797	0.087821	7.67265	7.54364	4.11922
102.5	0.11216	0.107846	1.981495	-0.363696	0.087766	7.25018	7.12945	5.65104
102.599998	-0.085682	0.113866	1.979725	-0.384639	0.087691	6.57269	6.73678	6.038175
102.699997	-0.249787	0.12885	1.973336	-0.399829	0.08782	6.15714	6.5368	5.086325
102.800003	-0.28758	0.086086	1.968375	-0.404687	0.088386	5.59683	6.21061	2.554665
102.900002	-0.251083	0.029526	1.968194	-0.39946	0.088868	5.32035	6.06298	-1.095062
103.0	-0.164484	-0.181273	1.974823	-0.386056	0.089525	5.12742	5.96	-4.920202
103.099998	-0.08838	-0.528651	1.985412	-0.368458	0.090007	5.14388	5.87157	-7.544134
103.199997	-0.008659	-0.743061	1.998792	-0.348289	0.090476	5.31273	6.01502	-8.356208
103.300003	-0.033904	-0.767895	2.013232	-0.330711	0.090241	5.4567	6.03065	-8.031371
103.400002	-0.093739	-0.848693	2.026658	-0.31942	0.090192	5.84922	6.29175	-6.233067
103.5	-0.133673	-0.893462	2.036443	-0.317846	0.089703	6.39395	6.74042	-3.232207
103.599998	-0.163366	-0.889069	2.043062	-0.32513	0.089153	7.23731	7.43284	-0.22909
103.699997	-0.136373	-0.889724	2.046258	-0.337264	0.088621	7.99975	8.20063	2.300452
103.800003	-0.038458	-0.864492	2.050413	-0.349324	0.088535	8.68328	8.98555	3.622306
103.900002	0.068223	-0.800177	2.05886	-0.358076	0.088424	9.19315	9.06819	3.272586
104.0	0.122234	-0.743273	2.071958	-0.3624	0.08866	10.2741	10.97642	1.619432
104.099998	0.080746	-0.606992	2.086374	-0.363477	0.088371	10.22716	11.57325	-0.895281
104.199997	-0.014603	-0.51365	2.096949	-0.361899	0.088243	10.96333	11.80641	-3.098319
104.300003	-0.161198	-0.483255	2.100721	-0.360362	0.087545	11.83235	11.68865	-4.143039
104.400002	-0.272119	-0.559191	2.096918	-0.362122	0.086822	8.44393	8.28595	-3.358237
104.5	-0.220297	-0.654563	2.085678	-0.368221	0.085973	4.77965	5.43629	-1.134799
104.599998	-0.078634	-0.792282	2.068925	-0.376709	0.085553	3.77839	4.34167	1.317541
104.699997	-0.015342	-0.94103	2.051283	-0.384169	0.085231	3.60298	4.26791	2.697672
104.800003	0.163553	-1.041671	2.037986	-0.384968	0.085472	4.31261	4.60009	2.509374
104.900002	0.238579	-1.075194	2.033168	-0.378461	0.085934	4.09866	5.16373	0.484234
105.0	0.177688	-1.114045	2.039125	-0.364209	0.087101	8.08995	6.22538	-2.720684
105.099998	-0.024789	-1.110857	2.050992	-0.345851	0.087786	9.40526	11.53331	-6.047396
105.199997	-0.170238	-1.114618	2.065126	-0.325505	0.088423	7.33119	8.99197	-7.892531
105.300003	-0.357624	-1.084415	2.079555	-0.307857	0.088421	12.69471	12.64838	-8.262372
105.400002	-0.379816	-1.05168	2.091838	-0.29856	0.08804	14.61333	14.36692	-7.143698
105.5	-0.282225	-0.992018	2.099341	-0.302203	0.087139	15.28268	15.14669	-4.552632
105.599998	-0.112369	-0.906853	2.10084	-0.317861	0.085889	17.74515	16.25406	-1.020193
105.699997	0.0177	-0.809384	2.095137	-0.341651	0.084887	13.36905	12.8854	2.801137
105.800003	0.185921	-0.713073	2.082592	-0.36684	0.084051	8.68958	9.55197	5.885737
105.900002	0.268519	-0.624942	2.070299	-0.387229	0.083514	6.19856	7.22922	6.881882
106.0	0.218707	-0.504338	2.063637	-0.399119	0.082726	4.83929	6.00453	5.505679
106.099998	0.065373	-0.471786	2.064434	-0.400989	0.08196	4.57779	5.2968	2.119254
106.199997	-0.228427	-0.456442	2.068544	-0.394206	0.080644	5.06997	5.38298	-2.165546
106.300003	-0.36098	-0.651069	2.072988	-0.380886	0.079539	5.58728	6.30781	-5.704341
106.400002	-0.372827	-0.934576	2.073616	-0.366646	0.078848	9.47015	7.49729	-6.927502
106.5	-0.349289	-1.122521	2.070005	-0.355951	0.078208	10.39715	11.95992	-5.889029
106.599998	-0.182834	-1.350277	2.063094	-0.350647	0.077767	11.26731	10.48644	-3.684645
106.699997	-0.087922	-1.542967	2.053915	-0.349749	0.076802	14.69925	13.60887	-1.21919
106.800003	-0.023326	-1.725452	2.04409	-0.351673	0.075739	15.49864	16.836	0.745513
106.900002	0.038349	-1.888282	2.036878	-0.353782	0.074742	19.76746	19.20114	1.665198
107.0	0.070744	-2.008938	2.034376	-0.353628	0.07413	20.36114	19.47241	1.388362
107.099998	0.075367	-2.140251	2.036232	-0.35038	0.07394	14.53504	13.23001	-0.000809
107.199997	0.050135	-2.246427	2.039491	-0.344178	0.073835	10.23969	9.33304	-1.969016
107.300003	-0.028343	-2.345938	2.042776	-0.335796	0.0739	9.62507	8.70913	-3.990497
107.400002	-0.120957	-2.419381	2.045053	-0.326084	0.073913	8.92516	9.52402	-5.217423
107.5	-0.271543	-2.437253	2.045945	-0.317871	0.07379	8.90677	10.02761	-5.261204
107.599998	-0.344501	-2.421526	2.046374	-0.313609	0.07337	9.26741	11.04515	-4.382081
107.699997	-0.365223	-2.426155	2.045926	-0.315387	0.072941	10.84352	12.28215	-2.758574
107.800003	-0.274888	-2.383914	2.043079	-0.323332	0.072161	12.13326	13.44936	-0.690658
107.900002	-0.160124	-2.328614	2.036484	-0.33749	0.071332	12.38601	12.97704	1.508415
108.0	0.01792	-2.279459	2.025126	-0.355722	0.070399	10.79448	10.39844	3.324667
108.099998	0.184266	-2.229583	2.009899	-0.374724	0.069404	9.7271	8.89337	4.39678
108.199997	0.244458	-2.223033	1.993523	-0.39081	0.068508	8.88821	8.20748	4.132049
108.300003	0.155757	-2.245167	1.979187	-0.400003	0.067581	9.51035	9.31217	2.493435
108.400002	0.053348	-2.214693	1.968056	-0.400601	0.066568	10.06348	10.34224	-0.117157
108.5	-0.08896	-2.169099	1.960545	-0.393521	0.065861	13.68178	14.12883	-2.926092
108.599998	-0.195803	-2.143009	1.953348	-0.381153	0.065069	12.93231	14.25269	-4.77371
108.699997	-0.249645	-2.153839	1.945323	-0.366436	0.064584	18.3228	18.5024	-5.239909
108.800003	-0.163746	-2.131511	1.937271	-0.352597	0.064095	23.63133	24.91416	-4.540398
108.900002	0.004243	-2.156272	1.92975	-0.341874	0.063595	29.94654	28.93509	-3.230652
109.0	0.15826	-2.207824	1.923335	-0.335435	0.063031	28.51012	26.69778	-1.713322
109.099998	0.247249	-2.273067	1.91863	-0.332619	0.062749	14.49948	13.81752	-0.450849
109.199997	0.257993	-2.28612	1.915211	-0.33244	0.062413	6.88744	7.03567	0.253939
109.300003	0.222113	-2.30227	1.91307	-0.333864	0.062353	4.85514	5.34947	0.313072
109.400002	0.108433	-2.268043	1.911643	-0.335124	0.062383	4.47839	4.77309	-0.172703
109.5	0.029722	-2.273455	1.910649	-0.335614	0.062614	4.99842	5.53874	-1.025138
109.599998	-0.069976	-2.314127	1.90978	-0.334971	0.06291	4.68183	5.75306	-1.846084
109.699997	-0.160147	-2.375588	1.908636	-0.333216	0.062905	8.46171	7.92304	-2.347563
109.800003	-0.156672	-2.451576	1.906209	-0.33143	0.062743	9.86398	13.04652	-2.274343
109.900002	-0.137988	-2.465636	1.901806	-0.33202	0.06233	13.9277	13.48222	-1.786567
110.0	-0.021749	-2.484982	1.894763	-0.335972	0.06208	13.91482	14.98686	-0.743881
110.099998	0.091096	-2.509679	1.884988	-0.344247	0.062076	13.0726	12.66209	0.454918
110.199997	0.16506	-2.53688	1.873048	-0.355671	0.062264	12.80042	12.17253	1.488167
110.300003	0.190757	-2.6063	1.859732	-0.367993	0.062221	10.49926	10.17245	2.042433
110.400002	0.089948	-2.657095	1.845706	-0.378824	0.061887	10.04229	9.87141	1.858471
110.5	0.041134	-2.682358	1.831543	-0.385724	0.061739	9.80373	10.08552	0.92965
110.599998	-0.099122	-2.667536	1.817222	-0.388117	0.061585	10.73002	10.4556	-0.426219
110.699997	-0.120217	-2.653657	1.803346	-0.385129	0.061595	11.58889	11.57892	-1.70044
110.800003	-0.155668	-2.6385	1.791185	-0.3767	0.061749	12.99168	13.11268	-2.545461
110.900002	-0.117088	-2.641429	1.782526	-0.364038	0.061943	12.98284	13.07981	-3.030514
111.0	-0.109409	-2.611225	1.778283	-0.349277	0.062223	14.44247	14.39015	-3.321933
111.099998	-0.074532	-2.556627	1.777444	-0.335625	0.062493	14.02666	14.24862	-3.338131
111.199997	-0.043211	-2.486815	1.777835	-0.325696	0.062968	12.82213	12.5758	-2.969837
111.300003	-0.013631	-2.390406	1.777124	-0.320993	0.063507	10.60243	9.96519	-2.040971
111.400002	0.034442	-2.361268	1.774258	-0.322573	0.064051	7.7477	7.51356	-0.732978
111.5	0.02905	-2.333783	1.769633	-0.328548	0.064408	5.81629	5.94437	0.477079
111.599998	0.012617	-2.341945	1.764689	-0.336657	0.064978	4.92328	5.26029	1.236344
111.699997	-0.053916	-2.330602	1.76076	-0.344513	0.065425	5.10114	5.5291	1.266233
111.800003	-0.113183	-2.276542	1.758004	-0.35064	0.065906	5.20203	6.06031	0.653589
111.900002	-0.186374	-2.247043	1.755745	-0.354457	0.066329	7.37279	7.92925	-0.287595
112.0	-0.207636	-2.182119	1.75182	-0.356268	0.066616	8.97701	10.69905	-1.04332
112.099998	-0.173497	-2.175437	1.745634	-0.35689	0.066972	8.26484	9.06294	-1.300559
112.199997	-0.070066	-2.17935	1.736411	-0.357602	0.067515	9.98195	10.50474	-1.051888
112.300003	0.045609	-2.176285	1.724944	-0.359156	0.068091	9.78201	10.59231	-0.522266
112.400002	0.151165	-2.243586	1.712704	-0.361517	0.068453	9.8265	9.66587	0.021769
112.5	0.119684	-2.260102	1.701024	-0.363975	0.068602	9.40394	9.894	0.256349
112.599998	0.033399	-2.229167	1.691363	-0.365214	0.068697	8.26423	8.86832	0.011793
112.699997	-0.097207	-2.177879	1.683342	-0.364876	0.068777	7.58796	8.50305	-0.582088
112.800003	-0.215903	-2.134641	1.676206	-0.362678	0.069145	7.33329	8.48828	-1.26426
112.900002	-0.246353	-2.107665	1.668494	-0.358698	0.069583	7.78921	8.66417	-1.731701
113.0	-0.207879	-2.151315	1.660366	-0.353547	0.07019	8.29812	9.27191	-1.822488
113.099998	-0.135377	-2.217999	1.653022	-0.347592	0.070763	8.65832	9.59018	-1.686229
113.199997	-0.057341	-2.233604	1.647612	-0.341525	0.071124	8.62092	9.30039	-1.509963
113.300003	-0.017877	-2.188932	1.643865	-0.335806	0.071451	8.54097	9.13927	-1.396452
113.400002	-0.034184	-2.120595	1.641186	-0.331861	0.071526	8.03521	8.50798	-1.308532
113.5	-0.077777	-2.069406	1.639189	-0.329942	0.071912	7.64033	7.91158	-1.2483
113.599998	-0.055502	-2.078132	1.637806	-0.330242	0.072256	7.02966	7.4428	-1.167967
113.699997	-0.015353	-2.137913	1.637347	-0.332533	0.072823	6.37013	7.00644	-1.03236
113.800003	0.017193	-2.159052	1.636913	-0.336205	0.073627	5.94993	6.75166	-0.857989
113.900002	0.061718	-2.178935	1.63528	-0.342115	0.074466	5.80692	6.5246	-0.425571
114.0	0.115496	-2.098264	1.630106	-0.349961	0.075056	6.38729	7.1621	0.109867
114.099998	-0.034724	-2.078685	1.621478	-0.360092	0.075957	7.44556	8.10963	0.864084
114.199997	-0.112279	-2.023112	1.608985	-0.370705	0.076459	6.97405	7.55081	1.531214
114.300003	-0.121481	-2.078966	1.595883	-0.37928	0.076931	7.58691	7.82958	1.803581
114.400002	-0.178541	-2.100403	1.582779	-0.384658	0.07715	7.93345	8.39204	1.365254
114.5	-0.167602	-2.152895	1.572301	-0.384989	0.077174	7.91164	8.73011	0.385742
114.599998	-0.180844	-2.191294	1.564515	-0.380026	0.077156	7.73299	8.30511	-0.810975
114.699997	-0.150473	-2.199448	1.558189	-0.370699	0.076868	7.52815	8.15192	-1.873623
114.800003	-0.102064	-2.190147	1.552759	-0.358787	0.07665	7.19869	7.68827	-2.545097
114.900002	0.012933	-2.184531	1.548186	-0.346107	0.076412	6.76904	7.25449	-2.760332
115.0	0.145654	-2.217327	1.545171	-0.33453	0.076543	6.50815	7.13759	-2.623037
115.099998	0.245286	-2.285677	1.544466	-0.324763	0.077044	6.45578	7.06393	-2.289416
115.199997	0.285286	-2.339361	1.546154	-0.318217	0.07782	6.37801	7.14037	-1.878959
115.300003	0.197414	-2.378366	1.548904	-0.315632	0.07887	6.7594	7.57725	-1.385807
115.400002	0.021441	-2.398221	1.551534	-0.316861	0.079723	7.14018	8.02731	-0.742912
115.5	-0.215097	-2.382024	1.551694	-0.322505	0.080279	6.74014	7.42021	0.002038
115.599998	-0.438988	-2.336549	1.548658	-0.331458	0.080331	6.99489	7.23072	0.755031
115.699997	-0.539405	-2.302567	1.542925	-0.341665	0.080103	6.8828	7.35201	1.384567
115.800003	-0.470469	-2.300424	1.536138	-0.351534	0.079621	6.64494	7.24624	1.561519
115.900002	-0.246318	-2.295395	1.529237	-0.359178	0.07939	6.45359	7.06554	1.229258
116.0	0.08947	-2.334463	1.522838	-0.363491	0.079275	6.16984	6.91234	0.538244
116.099998	0.342016	-2.370252	1.516907	-0.365265	0.079431	6.24962	6.87637	-0.33611
116.199997	0.458626	-2.400569	1.511719	-0.364074	0.07974	6.54458	7.00666	-1.178723
116.300003	0.391785	-2.378593	1.50831	-0.361031	0.080061	6.45324	6.93857	-1.783353
116.400002	0.161915	-2.295655	1.506949	-0.357597	0.08021	6.66438	6.98953	-2.120082
116.5	-0.137341	-2.213745	1.506562	-0.354902	0.08028	6.81528	7.19422	-2.039073
116.599998	-0.426337	-2.088518	1.504499	-0.354856	0.080137	6.72639	7.18447	-1.477469
116.699997	-0.596886	-1.929264	1.498261	-0.358466	0.079727	6.67988	7.20535	-0.366417
116.800003	-0.581938	-1.782821	1.487062	-0.365013	0.079433	6.44465	6.97733	0.995417
116.900002	-0.37587	-1.658406	1.473304	-0.371409	0.079306	6.34403	6.86749	1.886249
117.0	-0.084155	-1.5831	1.461908	-0.374045	0.07926	6.3802	6.77938	1.783209
117.099998	0.252944	-1.583204	1.457801	-0.369716	0.079383	6.36846	6.63625	0.504271
117.199997	0.395186	-1.627566	1.461854	-0.35954	0.079769	6.42889	6.75219	-1.350521
117.300003	0.368654	-1.597824	1.470729	-0.345483	0.07987	6.37818	6.84683	-3.077645
117.400002	0.197322	-1.535547	1.480024	-0.330895	0.079819	6.25172	6.87413	-4.001668
117.5	-0.024685	-1.476679	1.486017	-0.319916	0.079715	6.0954	6.71237	-3.719723
117.599998	-0.159146	-1.460486	1.487805	-0.314835	0.079771	6.03068	6.68464	-2.287337
117.699997	-0.216816	-1.46137	1.486866	-0.315767	0.080028	5.89021	6.52149	-0.410143
117.800003	-0.18459	-1.457813	1.485993	-0.320872	0.080213	5.93618	6.35299	1.212466
117.900002	-0.123459	-1.41119	1.488545	-0.328256	0.080721	6.30462	6.77714	2.021636
118.0	-0.027773	-1.287172	1.495114	-0.335937	0.081343	6.25601	6.70766	1.76987
118.099998	0.014061	-1.162698	1.503575	-0.343467	0.081954	6.34683	6.67522	0.785683
118.199997	0.036948	-1.066947	1.509535	-0.351052	0.082283	6.42845	6.72618	-0.343682
118.300003	-0.00716	-1.088455	1.509435	-0.359582	0.082425	6.6762	7.07303	-0.831393
118.400002	-0.040884	-1.165635	1.50235	-0.368657	0.082187	6.7453	7.08813	-0.370018
118.5	-0.050239	-1.236782	1.490008	-0.377809	0.081909	6.61867	6.80443	0.59204
118.599998	-0.079226	-1.298751	1.476106	-0.385257	0.081509	6.50683	6.84886	1.370417
118.699997	-0.061022	-1.303463	1.464843	-0.389165	0.081331	6.36303	7.0315	1.404763
118.800003	-0.025597	-1.314385	1.458679	-0.388504	0.081204	6.07701	6.7751	0.539184
118.900002	0.007593	-1.320222	1.457485	-0.383083	0.081433	5.86516	6.44216	-0.971227
119.0	0.042744	-1.317836	1.459471	-0.373484	0.081816	5.78336	6.40084	-2.460759
119.099998	0.068318	-1.33061	1.462345	-0.361574	0.082348	5.84835	6.25396	-3.390518
119.199997	0.005754	-1.328424	1.464662	-0.349352	0.082862	5.91201	6.19219	-3.551657
119.300003	-0.038159	-1.322261	1.46631	-0.338657	0.08312	6.04487	6.03793	-3.045043
119.400002	-0.149673	-1.29485	1.467829	-0.331223	0.083027	6.17317	6.25739	-2.076141
119.5	-0.22624	-1.232037	1.470029	-0.326886	0.08263	6.05205	6.3789	-0.943936
119.599998	-0.26689	-1.211298	1.47311	-0.325907	0.082255	5.99959	6.24711	0.036782
119.699997	-0.187269	-1.209424	1.47709	-0.326908	0.08204	6.05003	6.52149	0.652359
119.800003	-0.08028	-1.256739	1.481633	-0.329256	0.081971	6.14138	6.86599	0.714837
119.900002	0.064095	-1.330666	1.485501	-0.332049	0.082395	6.10389	6.84854	0.390348
120.0	0.164089	-1.446653	1.487863	-0.335358	0.082637	5.95414	6.65542	-0.017397
120.099998	0.194592	-1.563263	1.488407	-0.338563	0.082872	5.81857	6.38254	-0.387709
120.199997	0.09539	-1.603151	1.487713	-0.341137	0.082839	5.63808	5.99522	-0.537385
120.300003	0.018586	-1.655927	1.487451	-0.342663	0.082887	5.62765	5.72544	-0.641787
120.400002	-0.05885	-1.718084	1.488737	-0.344018	0.082984	5.66216	5.75745	-0.797527
120.5	-0.088504	-1.825948	1.491868	-0.345491	0.083417	6.38659	6.19487	-1.082285
120.599998	-0.099549	-1.907888	1.495596	-0.34821	0.083785	6.76291	7.29271	-1.280297
120.699997	-0.092948	-1.997619	1.498047	-0.352443	0.08421	6.22011	6.95046	-1.234954
120.800003	-0.072905	-2.06756	1.497305	-0.358815	0.084384	6.113	6.64107	-0.791477
120.900002	-0.092855	-2.131104	1.492673	-0.366547	0.084465	6.21652	6.93376	0.053224
121.0	-0.079158	-2.211864	1.484966	-0.374698	0.084259	6.77779	7.39623	0.931537
121.099998	-0.064554	-2.328523	1.476202	-0.381098	0.084039	6.26311	6.46293	1.44502
121.199997	-0.025691	-2.442539	1.468454	-0.384127	0.083723	6.02218	6.30278	1.299947
121.300003	-0.002552	-2.556007	1.463396	-0.382517	0.083471	5.90991	6.34089	0.518041
121.400002	-0.029378	-2.618555	1.461234	-0.376169	0.083256	5.66978	6.06855	-0.550725
121.5	-0.045404	-2.661771	1.461009	-0.366409	0.082996	5.43612	5.85605	-1.711776
121.599998	-0.136181	-2.663234	1.461643	-0.354941	0.082332	5.64035	5.93666	-2.54402
121.699997	-0.089663	-2.734254	1.464655	-0.342426	0.082334	5.86875	6.07101	-3.026248
121.800003	-0.026907	-2.795942	1.468647	-0.331301	0.082355	5.32324	6.27805	-3.092448
121.900002	0.039786	-2.854543	1.474755	-0.322044	0.082479	5.77522	6.2075	-2.86959
122.0	0.07425	-2.884205	1.482958	-0.315604	0.082554	5.73073	6.10152	-2.409216
122.099998	0.060772	-2.875911	1.492456	-0.312756	0.082605	5.53465	6.02573	-1.800794
122.199997	0.020951	-2.881852	1.501737	-0.313503	0.082517	5.83223	6.12411	-1.039984
122.300003	-0.082376	-2.874752	1.509097	-0.318606	0.082439	6.16607	6.6127	-0.134513
122.400002	-0.060538	-2.886101	1.513274	-0.327204	0.082321	6.168	6.508	0.878702
122.5	-0.076617	-2.847627	1.513644	-0.338971	0.08231	6.08069	6.37825	1.766705
122.599998	-0.069367	-2.77478	1.511004	-0.351651	0.08216	6.06597	6.57234	2.278084
122.699997	-0.101095	-2.696384	1.50682	-0.362719	0.081831	6.28281	7.07667	2.123697
122.800003	-0.100516	-2.656127	1.503152	-0.369773	0.08132	6.1504	6.68668	1.262673
122.900002	-0.111094	-2.657242	1.501764	-0.372568	0.080708	6.18017	6.66719	-0.059634
123.0	-0.078018	-2.689075	1.503049	-0.370493	0.080499	6.15048	6.56399	-1.391754
123.099998	0.019498	-2.650278	1.505879	-0.36561	0.080353	5.97647	6.303	-2.435699
123.199997	0.037476	-2.617851	1.510104	-0.359281	0.080378	5.95256	6.22645	-3.011485
123.300003	0.068974	-2.597066	1.514435	-0.353455	0.080845	5.88802	6.14638	-2.893473
123.400002	-0.009693	-2.505905	1.515776	-0.351207	0.080673	6.04478	6.18545	-2.036082
123.5	-0.199827	-2.406004	1.513851	-0.353114	0.080048	5.9149	6.47364	-0.614572
123.599998	-0.334871	-2.313355	1.509163	-0.358227	0.078915	5.88872	6.49708	0.88064
123.699997	-0.430875	-2.259072	1.503597	-0.364905	0.077773	6.08112	6.53862	1.988436
123.800003	-0.327487	-2.20066	1.499352	-0.370069	0.07652	6.09759	6.50426	2.134252
123.900002	-0.086914	-2.185213	1.497932	-0.371592	0.075631	6.12561	6.53284	1.200481
124.0	0.172243	-2.196636	1.499543	-0.368995	0.075294	6.06641	6.47846	-0.404098
124.099998	0.446023	-2.280953	1.50302	-0.362058	0.075481	5.97393	6.37076	-1.984608
124.199997	0.522924	-2.320228	1.507538	-0.351775	0.076051	5.87304	6.4214	-3.045493
124.300003	0.419513	-2.323466	1.512564	-0.340533	0.076637	5.77916	6.31477	-3.399415
124.400002	0.131955	-2.22332	1.517769	-0.330695	0.076822	5.71672	6.1634	-3.152474
124.5	-0.282143	-2.138298	1.522937	-0.324967	0.076624	5.68922	6.00838	-2.318603
124.599998	-0.674519	-2.014047	1.526955	-0.324646	0.075738	5.75219	6.02348	-1.009497
124.699997	-0.84873	-1.92792	1.529144	-0.329515	0.074713	6.09715	6.43221	0.498159
124.800003	-0.750996	-1.788923	1.529242	-0.338058	0.073575	6.1842	6.68957	1.708247
124.900002	-0.43184	-1.631938	1.528176	-0.347242	0.072783	6.02551	6.44035	2.276465
125.0	0.006547	-1.475932	1.526931	-0.354895	0.072013	6.09076	6.42675	1.923797
125.099998	0.407738	-1.393477	1.526583	-0.35877	0.071385	6.32861	6.51411	0.792318
125.199997	0.669539	-1.462166	1.528148	-0.357595	0.070873	6.59108	6.80818	-0.744259
125.300003	0.679393	-1.552918	1.53231	-0.351775	0.070797	6.51323	6.72918	-2.221136
125.400002	0.499814	-1.584271	1.54004	-0.342177	0.070981	6.42425	6.64749	-3.253937
125.5	0.191717	-1.566578	1.551508	-0.331736	0.071471	6.3597	6.61677	-3.785491
125.599998	-0.208969	-1.47037	1.564967	-0.324651	0.071868	6.21231	6.60457	-3.679527
125.699997	-0.568998	-1.343195	1.577181	-0.323826	0.072094	6.05196	6.39099	-2.709467
125.800003	-0.768958	-1.187846	1.584002	-0.332372	0.071839	6.05704	6.38329	-0.537034
125.900002	-0.792475	-1.040164	1.583193	-0.350004	0.071248	5.80473	6.1224	2.498773
126.0	-0.651978	-0.835333	1.573553	-0.373955	0.07017	5.67065	6.09178	5.331223
126.099998	-0.254567	-0.666069	1.558524	-0.397261	0.069129	5.50785	6.0284	6.828321
126.199997	0.173082	-0.520405	1.544356	-0.413807	0.068151	5.74947	5.98494	6.163836
126.300003	0.573889	-0.480748	1.536217	-0.419193	0.067409	6.18131	6.71173	3.36611
126.400002	0.73399	-0.589834	1.534621	-0.413127	0.066869	5.93697	6.42268	-0.645574
126.5	0.646593	-0.738475	1.537698	-0.397688	0.066667	6.20934	6.28383	-4.530712
126.599998	0.372817	-0.7329	1.542842	-0.374726	0.066702	6.39491	6.4033	-7.287854
126.699997	0.01594	-0.693299	1.55024	-0.347379	0.067011	6.40638	6.96587	-8.216747
126.800003	-0.400212	-0.631606	1.559627	-0.321379	0.066978	6.08069	6.772	-7.371158
126.900002	-0.666594	-0.620108	1.571455	-0.301403	0.067098	5.89958	6.32098	-5.386236
127.0	-0.706734	-0.587121	1.586075	-0.289927	0.067277	5.81375	6.30385	-3.13393
127.099998	-0.556133	-0.525475	1.603365	-0.286293	0.067575	5.57598	6.02883	-1.043275
127.199997	-0.248853	-0.44433	1.622336	-0.289658	0.068054	5.60576	5.81258	0.633881
127.300003	0.042046	-0.379846	1.641254	-0.299305	0.068282	5.64517	5.73015	1.843949
127.400002	0.218966	-0.339452	1.657595	-0.313645	0.068549	6.52908	6.24551	2.591295
127.5	0.355884	-0.343317	1.668993	-0.330845	0.06855	6.7108	7.23747	3.038468
127.599998	0.297375	-0.410381	1.673996	-0.350074	0.068893	6.1412	6.74459	3.22291
127.699997	0.098707	-0.480488	1.671856	-0.368961	0.069234	6.34613	6.63754	3.197073
127.800003	-0.015497	-0.579423	1.664546	-0.384943	0.069801	6.53643	7.43948	2.700232
127.900002	-0.18355	-0.638775	1.653646	-0.396937	0.070138	6.30541	7.36957	1.828162
128.0	-0.309217	-0.760599	1.641766	-0.403052	0.0708	6.09522	6.79812	0.545144
128.100006	-0.292753	-0.99047	1.63116	-0.403361	0.071458	6.08147	6.64332	-0.824876
128.199997	-0.130787	-1.222131	1.622995	-0.396986	0.072552	5.89397	6.17828	-2.144227
128.300003	-0.195614	-1.366239	1.61772	-0.38575	0.073326	5.79633	5.76591	-3.105221
128.399994	-0.098939	-1.455671	1.616174	-0.37007	0.07378	5.62345	5.69461	-3.714083
128.5	-0.026195	-1.490715	1.618049	-0.353139	0.073817	5.97813	5.82254	-3.917765
128.600006	0.065174	-1.533203	1.62281	-0.337396	0.073852	6.76431	6.62384	-3.833787
128.699997	0.109338	-1.585732	1.630109	-0.32457	0.073832	6.25339	7.54182	-3.414544
128.800003	0.149719	-1.634087	1.639301	-0.315801	0.074172	6.22492	7.00024	-2.724943
128.899994	0.198921	-1.706067	1.649863	-0.311439	0.074911	6.55623	7.08781	-1.94632
129.0	0.193896	-1.798165	1.661374	-0.311814	0.075792	6.77963	7.78879	-1.090376
129.100006	0.178509	-1.922654	1.672942	-0.316154	0.07683	6.34525	7.36818	-0.265189
129.199997	0.105248	-1.99906	1.682835	-0.324438	0.077974	6.18735	6.89468	0.497844
129.300003	-0.014228	-2.083336	1.68963	-0.335983	0.078811	5.99565	6.65038	1.33509
129.399994	-0.08865	-2.150709	1.691352	-0.35022	0.079672	5.55733	5.87028	2.098344
129.5	-0.143356	-2.200359	1.687217	-0.365825	0.080328	4.75023	5.17262	2.73328
129.600006	-0.117728	-2.260702	1.677485	-0.380372	0.081012	4.84612	4.58982	3.026037
129.699997	-0.058221	-2.325883	1.664015	-0.391223	0.081326	4.79253	5.06803	2.625474
129.800003	0.001286	-2.376504	1.650519	-0.395142	0.081421	6.60422	5.42098	1.372704
129.899994	0.011528	-2.453147	1.641381	-0.390178	0.081778	7.76478	8.88909	-0.496502
130.0	-0.029738	-2.483439	1.640204	-0.376452	0.082301	6.67226	8.5053	-2.605651
130.100006	-0.109731	-2.482459	1.647781	-0.356342	0.082618	7.01801	7.75357	-4.63249
130.199997	-0.219544	-2.419559	1.662084	-0.334635	0.082879	5.93277	7.51677	-6.0952
130.300003	-0.283949	-2.334264	1.680612	-0.314864	0.083259	8.41547	9.81061	-6.623031
130.399994	-0.26855	-2.255449	1.698587	-0.302482	0.083674	8.49508	9.72603	-5.803943
130.5	-0.190602	-2.118841	1.713423	-0.300257	0.083881	7.49268	8.07698	-3.495297
130.600006	-0.10147	-1.976009	1.723603	-0.308843	0.083784	7.62667	7.97271	-0.153851
130.699997	-0.03117	-1.846475	1.727968	-0.326785	0.08364	6.73471	6.91727	3.290827
130.800003	0.083184	-1.690062	1.727187	-0.349406	0.083175	6.32283	6.71044	5.918705
130.899994	0.131948	-1.594596	1.725382	-0.371986	0.083198	5.7845	6.4442	6.815399
131.0	0.199731	-1.500857	1.724885	-0.389618	0.083496	5.45408	6.05966	5.714825
131.100006	0.200361	-1.446183	1.726343	-0.400044	0.084273	5.13337	5.86739	3.046012
131.199997	0.180026	-1.435785	1.728177	-0.401889	0.085242	4.99859	5.76923	-0.428339
131.300003	0.023161	-1.546051	1.728472	-0.395667	0.085995	5.04229	5.85904	-3.663119
131.399994	-0.180103	-1.659817	1.726864	-0.382745	0.086584	5.66365	5.88741	-5.456413
131.5	-0.377995	-1.691568	1.724571	-0.36584	0.086689	6.05433	6.73485	-5.58478
131.600006	-0.578988	-1.649098	1.722965	-0.349133	0.086029	6.0369	7.21488	-4.622283
131.699997	-0.681555	-1.598626	1.723721	-0.335198	0.08523	6.65019	6.80732	-3.25864
131.800003	-0.601825	-1.535739	1.727321	-0.324805	0.083963	7.00085	7.04787	-1.963527
131.899994	-0.339184	-1.485004	1.734099	-0.318269	0.083141	7.21655	7.7919	-0.923218
132.0	0.043017	-1.424341	1.743086	-0.31542	0.082792	7.21016	8.01789	-0.273554
132.100006	0.413927	-1.363279	1.752547	-0.316608	0.082759	7.17241	7.53261	0.028746
132.199997	0.598812	-1.30031	1.760047	-0.321618	0.083077	7.26594	7.66268	0.139441
132.300003	0.556177	-1.25542	1.764369	-0.329461	0.083471	7.17959	7.42856	0.280358
132.399994	0.313856	-1.267615	1.764703	-0.339413	0.083408	7.01224	7.18865	0.520053
132.5	-0.096948	-1.320566	1.762247	-0.349997	0.083197	6.76755	7.14326	0.736947
132.600006	-0.449078	-1.339544	1.758396	-0.359043	0.082668	6.64415	7.13812	0.650988
132.699997	-0.619083	-1.335783	1.754747	-0.366058	0.082123	6.4253	6.87841	0.270894
132.800003	-0.580175	-1.346187	1.75183	-0.370253	0.081713	6.31101	6.76054	-0.350988
132.899994	-0.334201	-1.348561	1.749248	-0.371989	0.081731	6.00502	6.45737	-0.998662
133.0	0.0198	-1.383497	1.746368	-0.372057	0.081979	5.82917	6.1832	-1.484481
133.100006	0.337751	-1.463177	1.743218	-0.370881	0.082303	5.59849	5.83228	-1.74695
133.199997	0.504354	-1.536358	1.739957	-0.368637	0.082516	6.16231	6.25578	-1.714182
133.300003	0.441694	-1.566782	1.736625	-0.366061	0.082566	6.94734	7.58475	-1.539869
133.399994	0.209122	-1.569582	1.732933	-0.36361	0.082317	6.81624	7.41282	-1.123768
133.5	-0.108956	-1.579273	1.727952	-0.361273	0.082128	7.55074	7.84457	-0.672849
133.600006	-0.378527	-1.614236	1.721651	-0.358667	0.081981	7.76381	8.01446	-0.285196
133.699997	-0.530219	-1.680323	1.715484	-0.355566	0.081991	8.38342	8.41977	-0.172885
133.800003	-0.535696	-1.736884	1.711346	-0.351089	0.081787	8.5682	9.39449	-0.466849
133.899994	-0.359208	-1.827891	1.711144	-0.344644	0.081801	8.24794	8.45938	-1.140516
134.0	-0.13549	-1.894538	1.71458	-0.337018	0.081832	8.37116	8.22493	-1.925577
134.100006	0.131321	-1.967054	1.719755	-0.329712	0.081561	7.19264	7.41764	-2.586188
134.199997	0.299559	-2.017298	1.724747	-0.32411	0.081531	5.86157	6.22656	-2.835732
134.300003	0.365018	-2.080533	1.728359	-0.32204	0.081592	5.25703	5.59698	-2.50272
134.399994	0.381106	-2.204829	1.730177	-0.323917	0.081917	4.79778	5.20452	-1.65039
134.5	0.227287	-2.300408	1.730731	-0.32963	0.081984	4.84008	5.23567	-0.529377
134.600006	0.078065	-2.369007	1.730819	-0.337554	0.082139	5.20685	5.49892	0.552622
134.699997	-0.220078	-2.457327	1.730508	-0.34794	0.08214	7.53647	6.73464	1.321754
134.800003	-0.367991	-2.474517	1.728817	-0.358282	0.082037	7.17311	9.15779	1.640891
134.899994	-0.4366	-2.431155	1.724589	-0.368677	0.081901	6.77823	7.39537	1.545139
135.0	-0.295212	-2.391612	1.716859	-0.37792	0.081837	8.21291	8.37662	1.102719
135.100006	-0.068716	-2.409114	1.706258	-0.384878	0.082128	8.29759	9.29975	0.517085
135.199997	0.217888	-2.51201	1.694526	-0.38814	0.082349	8.04923	8.2032	-0.111492
135.300003	0.358328	-2.596742	1.683546	-0.386218	0.082807	8.48194	8.04005	-0.780264
135.399994	0.319408	-2.639782	1.675129	-0.379207	0.083219	8.30434	7.55145	-1.391919
135.5	0.078485	-2.573941	1.669937	-0.368232	0.083327	7.69875	7.12913	-2.089177
135.600006	-0.258325	-2.455857	1.667516	-0.355682	0.082942	6.97055	7.21713	-2.69153
135.699997	-0.551392	-2.343957	1.666618	-0.343675	0.082149	6.51682	7.19197	-3.02656
135.800003	-0.686836	-2.265136	1.667087	-0.333617	0.081335	6.26407	7.3563	-2.957597
135.899994	-0.578801	-2.213721	1.6686	-0.326648	0.080574	6.04329	7.34623	-2.553535
136.0	-0.218174	-2.184628	1.670825	-0.323451	0.080435	6.09549	7.04456	-1.857507
136.100006	0.15836	-2.138509	1.67254	-0.324807	0.080352	6.34341	7.05162	-1.029654
136.199997	0.482382	-2.098243	1.673217	-0.329798	0.080594	6.63084	6.93632	-0.152676
136.300003	0.54767	-2.06044	1.672595	-0.33728	0.080577	6.83629	6.92433	0.520908
136.399994	0.412388	-2.038729	1.671723	-0.345222	0.080401	6.9871	6.85357	0.766115
136.5	0.097417	-2.030432	1.671351	-0.351957	0.079838	6.98614	6.9815	0.603906
136.600006	-0.194494	-2.036751	1.672061	-0.356039	0.079258	6.86222	7.28907	0.020631
136.699997	-0.424454	-2.062125	1.672668	-0.357387	0.078891	6.7235	7.40704	-0.668754
136.800003	-0.458601	-2.066095	1.671235	-0.357331	0.078636	6.57908	7.37321	-1.038899
136.899994	-0.343306	-2.021791	1.666918	-0.356629	0.078534	6.54554	7.33521	-0.988902
137.0	-0.132903	-1.999498	1.660334	-0.356458	0.078335	6.62418	7.19111	-0.612053
137.100006	0.12949	-1.995156	1.653413	-0.357509	0.078073	6.83875	6.96352	-0.217851
137.199997	0.302636	-1.999347	1.64815	-0.359069	0.077955	7.11304	7.05173	-0.025204
137.300003	0.314086	-2.001852	1.644119	-0.362226	0.077506	7.38951	7.33735	-0.004059
137.399994	0.148837	-1.961847	1.639454	-0.366375	0.076906	7.29169	7.29977	-0.143709
137.5	-0.087396	-1.905986	1.63139	-0.371589	0.075993	7.38067	7.5354	-0.167595
137.600006	-0.280211	-1.862177	1.618084	-0.37747	0.075052	7.45266	7.55253	0.09556
137.699997	-0.287873	-1.866687	1.60141	-0.381239	0.074293	7.37033	7.59663	0.390339
137.800003	-0.151729	-1.910751	1.586253	-0.379728	0.073875	7.18494	7.44408	0.241483
137.899994	0.056293	-1.990675	1.57879	-0.370614	0.074042	6.9434	7.28061	-0.74539
138.0	0.245968	-2.053869	1.58313	-0.353552	0.074587	6.66587	7.14101	-2.420493
138.100006	0.210844	-1.947787	1.598151	-0.332989	0.074752	6.40192	6.8069	-4.503386
138.199997	-0.056787	-1.867391	1.621987	-0.312718	0.074347	6.19646	6.69021	-6.279372
138.300003	-0.102777	-1.747171	1.646553	-0.296494	0.074404	6.05704	6.24551	-6.492562
138.399994	-0.258655	-1.62241	1.669502	-0.28943	0.073725	6.17369	6.11212	-5.416027
138.5	-0.284026	-1.491663	1.686681	-0.294041	0.072837	6.41032	6.05666	-2.367392
138.600006	-0.154976	-1.331856	1.696358	-0.309862	0.072107	6.77306	6.73089	1.751402
138.699997	0.043677	-1.12364	1.69701	-0.334677	0.071611	6.53118	6.95046	5.857412
138.800003	0.355613	-0.95405	1.69062	-0.363049	0.071315	6.74084	6.99777	8.712268
138.899994	0.540628	-0.714161	1.682977	-0.389112	0.071455	6.75642	7.36186	9.128481
139.0	0.478672	-0.56634	1.678579	-0.407749	0.07163	6.80792	7.54557	6.985104
139.100006	0.379622	-0.45419	1.677377	-0.416784	0.071872	6.93377	7.61943	3.079954
139.199997	0.161543	-0.412235	1.676847	-0.415486	0.071794	6.97239	7.34516	-1.642313
139.300003	-0.33846	-0.430912	1.674029	-0.407061	0.070972	7.08615	7.12431	-5.615121
139.399994	-0.507442	-0.419821	1.669496	-0.390503	0.070673	7.08282	6.93268	-7.545041
139.5	-0.525716	-0.451846	1.665265	-0.370708	0.070609	7.01153	6.96245	-7.387339
139.600006	-0.441635	-0.505651	1.663611	-0.350886	0.070575	6.62191	6.81171	-5.929866
139.699997	-0.218238	-0.584543	1.666595	-0.333977	0.070372	6.2984	6.96362	-4.211282
139.800003	-0.020161	-0.676822	1.674807	-0.320309	0.070046	6.12176	7.00131	-2.653862
139.899994	0.192436	-0.77403	1.687761	-0.310824	0.06976	6.07946	6.99595	-1.522937
140.0	0.318104	-0.876334	1.703771	-0.305538	0.069818	6.31863	7.0073	-0.786576
140.100006	0.378828	-0.96143	1.720847	-0.304639	0.07003	6.66797	7.19379	-0.404928
140.199997	0.342787	-1.020444	1.736851	-0.3082	0.070478	6.66876	7.00655	-0.193708
140.300003	0.185694	-1.06672	1.750368	-0.315396	0.071207	6.89462	6.94285	0.072434
140.399994	-0.062965	-1.110664	1.759472	-0.325997	0.071746	6.78874	7.08288	0.580397
140.5	-0.256072	-1.175753	1.763187	-0.339085	0.07188	6.49536	6.74106	1.290861
140.600006	-0.372407	-1.243371	1.761322	-0.353817	0.07187	6.33194	6.68775	2.024342
140.699997	-0.338623	-1.356495	1.754767	-0.368866	0.071918	6.06054	6.65938	2.52814
140.800003	-0.202091	-1.473789	1.745828	-0.38203	0.072038	5.83854	6.64278	2.430526
140.899994	0.065348	-1.57705	1.737077	-0.390976	0.072519	5.70148	6.43125	1.623525
141.0	0.261379	-1.692866	1.730256	-0.394904	0.072997	5.80456	6.45822	0.220163
141.100006	0.357649	-1.804227	1.725126	-0.393035	0.073649	6.06291	6.41476	-1.332666
141.199997	0.238651	-1.863103	1.721056	-0.386211	0.074198	6.45814	6.56314	-2.526223
141.300003	0.066734	-1.884265	1.717007	-0.376033	0.074458	6.7904	7.02893	-3.12795
141.399994	-0.130756	-1.926247	1.712985	-0.364272	0.074796	7.14947	7.31476	-3.13627
141.5	-0.285945	-1.964675	1.708784	-0.353642	0.075087	7.47192	7.81427	-2.690009
141.600006	-0.338894	-1.983633	1.705308	-0.344061	0.075469	7.42761	8.07334	-1.970073
141.699997	-0.275701	-1.995282	1.703595	-0.33566	0.075762	7.53909	8.81619	-1.372571
141.800003	-0.11	-1.957439	1.705772	-0.327707	0.076303	7.80769	9.07129	-1.303969
141.899994	0.093351	-1.942603	1.71385	-0.319497	0.077055	7.8506	8.56365	-1.737253
142.0	0.204218	-1.991566	1.727991	-0.312435	0.077995	7.86602	8.2381	-2.466972
142.100006	0.230636	-2.094531	1.745082	-0.307739	0.078805	6.63084	6.99638	-2.940854
142.199997	0.182035	-2.199767	1.760439	-0.307679	0.079482	5.27744	5.49024	-2.701768
142.300003	0.053856	-2.306797	1.76992	-0.314634	0.079762	4.31375	4.84193	-1.358974
142.399994	-0.097845	-2.388422	1.770392	-0.329868	0.079684	4.05767	4.49978	1.099133
142.5	-0.186299	-2.456217	1.762645	-0.350715	0.079398	3.86343	4.94802	3.77805
142.600006	-0.203531	-2.487882	1.751755	-0.372032	0.079287	5.0549	4.91365	5.278539
142.699997	-0.159827	-2.497494	1.744505	-0.388431	0.079353	7.54181	7.68966	4.940209
142.800003	-0.096219	-2.543004	1.744901	-0.39658	0.079878	6.58197	9.06669	2.798535
142.899994	-0.114635	-2.584708	1.751473	-0.39667	0.080045	6.51752	6.69513	-0.694004
143.0	0.042167	-2.556153	1.757383	-0.389781	0.081015	6.96118	8.00633	-3.570692
143.100006	-0.088207	-2.490462	1.760273	-0.378804	0.081066	9.38065	9.23659	-5.229555
143.199997	-0.155495	-2.417448	1.758884	-0.365331	0.080831	8.19495	8.33102	-4.976006
143.300003	-0.171537	-2.273597	1.754293	-0.353841	0.080279	8.28594	8.36185	-3.403111
143.399994	-0.19006	-2.167906	1.748685	-0.346898	0.079594	8.03092	8.35179	-1.232245
143.5	-0.155762	-2.054604	1.742732	-0.344697	0.079038	7.44556	7.69341	0.816782
143.600006	-0.081697	-1.931829	1.737439	-0.346771	0.078696	7.03317	7.71471	2.089982
143.699997	0.06716	-1.84115	1.734635	-0.349271	0.078697	6.80915	7.54642	2.174738
143.800003	0.189292	-1.740732	1.735891	-0.350005	0.07898	6.67559	7.50531	1.005692
143.899994	0.200083	-1.651082	1.741654	-0.348024	0.079231	6.52207	7.4535	-1.079246
144.0	0.090726	-1.700927	1.75063	-0.34249	0.079798	6.35349	6.96619	-3.171227
144.100006	-0.02086	-1.748502	1.760314	-0.334822	0.080287	6.13621	6.41529	-4.515524
144.199997	-0.158189	-1.778847	1.76999	-0.326537	0.080877	6.05774	5.98119	-4.751761
144.300003	-0.282124	-1.722253	1.778257	-0.321038	0.081226	5.9974	5.87414	-3.977872
144.399994	-0.375597	-1.639184	1.784864	-0.320718	0.081336	6.62235	6.61238	-2.308668
144.5	-0.389428	-1.538618	1.788505	-0.326745	0.080794	6.74793	7.46035	0.00955
144.600006	-0.359235	-1.451469	1.788847	-0.338592	0.080353	6.52549	7.3033	2.327689
144.699997	-0.218269	-1.335773	1.785329	-0.354125	0.079658	6.89296	7.3974	4.117985
144.800003	0.02781	-1.245854	1.778494	-0.371022	0.079025	7.40817	8.18789	4.924238
144.899994	0.246579	-1.14762	1.770199	-0.384941	0.079171	7.20517	8.02388	4.291059
145.0	0.327278	-1.066151	1.762032	-0.393655	0.07955	7.16182	7.42128	2.406132
145.100006	0.294319	-1.079699	1.755792	-0.394336	0.07983	7.26577	7.57062	-0.282647
145.199997	0.058735	-1.240989	1.751849	-0.387165	0.079842	7.25692	7.37193	-2.936185
145.300003	-0.171926	-1.318635	1.74965	-0.373201	0.07952	7.58647	7.44986	-4.720969
145.399994	-0.373964	-1.390296	1.75041	-0.355675	0.079518	7.99791	7.85752	-5.335836
145.5	-0.52294	-1.374274	1.752773	-0.339014	0.079145	7.51702	7.88578	-4.905716
145.600006	-0.415937	-1.347381	1.755438	-0.326867	0.079264	7.52692	7.8269	-3.740054
145.699997	-0.243027	-1.261216	1.756898	-0.322058	0.079178	7.55617	7.92282	-1.894504
145.800003	0.020357	-1.192735	1.757576	-0.32349	0.079035	7.0907	7.48819	-0.012746
145.899994	0.254269	-1.171901	1.759128	-0.32873	0.079028	6.5747	6.86781	1.378473
146.0	0.333111	-1.150997	1.763458	-0.335705	0.078955	5.70218	6.15858	1.810912
146.100006	0.284315	-1.197998	1.770418	-0.342567	0.078779	5.41195	5.61732	1.380761
146.199997	0.123122	-1.21557	1.776836	-0.348543	0.078741	5.61662	5.75552	0.486161
146.300003	-0.098125	-1.225288	1.779558	-0.35391	0.078735	6.03208	6.3243	-0.423281
146.399994	-0.213068	-1.284609	1.776305	-0.358642	0.078998	8.41889	8.87956	-0.866042
146.5	-0.240337	-1.39612	1.767302	-0.362246	0.079473	7.53804	8.53271	-0.67617
146.600006	-0.160825	-1.540483	1.75628	-0.363703	0.080087	7.00952	7.32525	-0.201826
146.699997	-0.074904	-1.671242	1.747668	-0.363043	0.08061	8.83137	9.22545	-0.113544
146.800003	-0.03017	-1.723421	1.743725	-0.359435	0.08114	8.13619	8.63195	-0.497875
146.899994	-0.03711	-1.729848	1.744361	-0.35428	0.081165	7.34292	7.41475	-1.383355
147.0	-0.06568	-1.70369	1.747111	-0.348882	0.081093	7.02406	7.19572	-2.286459
147.100006	-0.133426	-1.729392	1.749024	-0.345505	0.081025	6.45183	6.60928	-2.731408
147.199997	-0.122622	-1.755314	1.748479	-0.3446	0.080969	6.29551	6.52267	-2.380951
147.300003	-0.109374	-1.779185	1.744672	-0.347341	0.08097	6.63364	6.74952	-1.416978
147.399994	-0.014975	-1.845311	1.738591	-0.351762	0.08116	8.00894	7.85013	-0.151899
147.5	0.037063	-1.865529	1.731827	-0.356205	0.081192	7.32024	8.54138	0.722693
147.600006	0.08056	-1.90462	1.727578	-0.358609	0.081545	7.77546	7.7737	0.913656
147.699997	0.066778	-1.914542	1.727574	-0.357756	0.08179	8.6401	9.08714	0.171397
147.800003	-0.014151	-1.910162	1.731767	-0.353059	0.082159	7.88012	8.66877	-1.109079
147.899994	-0.124951	-1.869929	1.73731	-0.346316	0.082092	7.89019	8.2078	-2.269447
148.0	-0.193842	-1.870505	1.741482	-0.339201	0.08214	7.24449	7.72531	-2.727755
148.100006	-0.25229	-1.812229	1.742155	-0.3342	0.081955	6.60544	6.6628	-2.403372
148.199997	-0.212961	-1.815959	1.74038	-0.332557	0.082014	5.83731	5.9586	-1.413424
148.300003	-0.122524	-1.763372	1.737256	-0.335209	0.08189	5.4469	5.34251	-0.179777
148.399994	-0.009911	-1.72276	1.733742	-0.342454	0.08161	5.09501	5.47097	1.119037
148.5	0.076449	-1.636959	1.72905	-0.353498	0.081166	6.2582	5.88024	2.07308
148.600006	0.131949	-1.524294	1.721486	-0.366928	0.080891	7.78475	8.3656	2.453753
148.699997	0.185821	-1.410619	1.709404	-0.37987	0.08076	6.97081	8.98116	2.311342
148.800003	0.142886	-1.318987	1.69355	-0.390249	0.081036	7.30684	7.60723	1.62945
148.899994	0.068289	-1.316217	1.677575	-0.393926	0.081357	8.41932	8.54577	0.388901
149.0	-0.055821	-1.425884	1.666344	-0.389179	0.081505	8.75947	9.44673	-1.267845
149.100006	-0.230714	-1.526706	1.662975	-0.375752	0.081857	7.94913	8.1683	-2.967328
149.199997	-0.373416	-1.528298	1.667333	-0.356666	0.081837	7.94107	7.70904	-4.486836
149.300003	-0.483963	-1.454877	1.678075	-0.335437	0.081697	7.2479	7.61055	-5.534058
149.399994	-0.458855	-1.37131	1.691345	-0.316602	0.081569	6.89234	7.16606	-5.63074
149.5	-0.38206	-1.258303	1.702273	-0.30452	0.081088	6.55561	7.17848	-4.43577
149.600006	-0.202243	-1.123871	1.710321	-0.300394	0.080557	6.34219	7.18148	-2.252259
149.699997	0.048664	-1.011856	1.716457	-0.303256	0.080152	6.36417	7.18244	0.10667
149.800003	0.261176	-0.987881	1.723573	-0.311341	0.079991	6.86318	7.36325	1.882352
149.899994	0.33859	-0.987584	1.733901	-0.322736	0.080094	6.92168	7.39441	2.796324
150.0	0.361146	-0.930462	1.746059	-0.335717	0.080254	7.35545	7.66782	2.843666
150.100006	0.202014	-0.861464	1.756124	-0.3505	0.080411	7.37226	7.58357	2.215718
150.199997	-0.027291	-0.744825	1.758871	-0.366045	0.080545	6.9476	7.49868	1.549311
150.300003	-0.251201	-0.706616	1.752071	-0.381896	0.080404	6.96845	7.45586	1.303535
150.399994	-0.373011	-0.731663	1.736918	-0.395999	0.08037	7.03606	7.54739	1.437625
150.5	-0.366045	-0.819225	1.717364	-0.405556	0.080558	6.85591	7.55627	1.568017
150.600006	-0.265349	-0.955973	1.69885	-0.408109	0.0811	6.94209	7.41989	1.122522
150.699997	-0.058483	-1.137115	1.68569	-0.402069	0.081606	7.13125	7.35362	-0.153909
150.800003	0.145773	-1.24398	1.680362	-0.387854	0.082097	6.93972	7.03567	-2.099859
150.899994	0.069548	-1.353565	1.685076	-0.368041	0.082556	6.70318	6.92476	-4.239563
151.0	0.001251	-1.432322	1.699315	-0.344205	0.083176	6.7009	6.94607	-6.007192
151.100006	-0.153791	-1.352648	1.717914	-0.322189	0.083209	6.67445	7.10183	-6.843996
151.199997	-0.261758	-1.235169	1.737165	-0.30564	0.083093	7.25719	7.54096	-6.444642
151.300003	-0.339547	-1.1311	1.752968	-0.298991	0.082713	7.59488	8.10589	-4.270643
151.399994	-0.28306	-0.989642	1.763186	-0.303738	0.082303	6.92212	7.51656	-0.70865
151.5	-0.218922	-0.864982	1.766896	-0.319006	0.081905	7.68762	7.72381	3.122518
151.600006	0.100706	-0.714091	1.764977	-0.338835	0.081675	7.53682	7.76867	6.127252
151.699997	0.315652	-0.663634	1.764271	-0.357926	0.081583	7.15796	7.17666	7.078477
151.800003	0.429321	-0.681622	1.768668	-0.371479	0.082086	6.77359	7.04541	5.731749
151.899994	0.375533	-0.610147	1.777793	-0.377572	0.082823	6.24997	6.58508	2.553046
152.0	0.234129	-0.52877	1.788818	-0.376684	0.083607	5.72355	6.25172	-1.527002
152.100006	-0.090082	-0.503025	1.797094	-0.370891	0.084004	5.44874	5.84534	-5.062854
152.199997	-0.306879	-0.560128	1.802222	-0.361264	0.084919	5.23899	5.88399	-6.674802
152.300003	-0.443964	-0.651119	1.804826	-0.351226	0.086151	6.21643	6.1134	-6.047799
152.399994	-0.503064	-0.716661	1.805817	-0.344361	0.086989	7.05182	7.79415	-3.994214
152.5	-0.483338	-0.759991	1.804856	-0.341893	0.087448	6.85407	7.95944	-1.35377
152.600006	-0.349664	-0.758916	1.802743	-0.343437	0.087138	7.49627	7.85538	1.085839
152.699997	-0.250465	-0.761976	1.800047	-0.34803	0.087009	7.8133	8.08629	2.725662
152.800003	-0.049136	-0.725628	1.79804	-0.353461	0.086751	8.34725	8.83588	3.151
152.899994	0.113383	-0.782465	1.79967	-0.357213	0.087141	8.28034	9.33368	2.239116
153.0	0.24637	-0.861071	1.805399	-0.357879	0.087289	8.37326	8.44953	0.266711
153.100006	0.230929	-0.972455	1.813941	-0.355645	0.087532	8.11158	8.12837	-2.206108
153.199997	0.111186	-1.110594	1.82171	-0.351527	0.087747	7.37638	7.35576	-4.042661
153.300003	-0.020618	-1.182542	1.826647	-0.346743	0.088277	6.91888	7.13844	-4.510073
153.399994	-0.141977	-1.189521	1.827957	-0.343556	0.088166	6.33326	7.05815	-3.663171
153.5	-0.246522	-1.161541	1.826362	-0.34369	0.088285	5.56845	6.58005	-1.986171
153.600006	-0.281366	-1.163941	1.823053	-0.347789	0.088074	5.17129	6.14702	0.14371
153.699997	-0.231515	-1.179244	1.818958	-0.353965	0.08817	5.19573	6.12293	1.923651
153.800003	-0.135956	-1.248928	1.814609	-0.361818	0.088154	5.5181	6.20172	2.905745
153.899994	-0.033169	-1.270361	1.810241	-0.368719	0.088138	5.8945	6.33811	2.761836
154.0	0.122744	-1.29095	1.806372	-0.373415	0.087963	6.3597	6.45383	1.712312
154.100006	0.15464	-1.245422	1.802591	-0.375084	0.088073	6.81676	7.27119	0.021318
154.199997	0.069767	-1.232303	1.798528	-0.37259	0.088281	7.1718	7.67735	-1.798839
154.300003	-0.001923	-1.338619	1.794008	-0.365176	0.088523	7.49811	7.78044	-3.055591
154.399994	-0.071388	-1.473603	1.789955	-0.353024	0.08905	7.79385	8.11948	-3.630613
154.5	-0.196135	-1.554003	1.788532	-0.337454	0.089217	8.37843	8.60872	-3.855838
154.600006	-0.275868	-1.524839	1.793076	-0.320645	0.089342	8.62688	10.02375	-4.044583
154.699997	-0.325838	-1.468415	1.805422	-0.305411	0.089323	8.69676	9.65934	-4.177468
154.800003	-0.305621	-1.369696	1.823276	-0.294818	0.089163	9.02535	9.5024	-4.039403
154.899994	-0.274614	-1.275492	1.841816	-0.292208	0.088752	8.11088	8.54887	-3.279869
155.0	-0.133963	-1.219263	1.855491	-0.299168	0.088209	6.53249	6.47835	-1.465337
155.100006	-0.038624	-1.183986	1.859987	-0.318165	0.087642	5.83363	5.85872	1.612446
155.199997	0.028652	-1.091231	1.854087	-0.346459	0.087223	5.43647	5.54784	4.988236
155.300003	0.128098	-1.043187	1.840024	-0.377538	0.086932	5.27025	5.84716	7.45467
155.399994	0.127783	-0.958234	1.824795	-0.404924	0.087001	5.42001	5.77908	7.79682
155.5	0.146284	-0.888953	1.814034	-0.421092	0.087015	8.4484	7.62982	5.950948
155.600006	-0.055104	-0.82867	1.808449	-0.425192	0.087119	7.11899	9.5935	2.087051
155.699997	-0.23665	-0.852832	1.805529	-0.417546	0.086447	6.83778	7.29806	-2.4992
155.800003	-0.34979	-0.94456	1.802754	-0.40047	0.086085	9.88649	9.93864	-6.163179
155.899994	-0.379895	-1.003039	1.800341	-0.375334	0.085834	8.68188	8.90579	-8.031022
156.0	-0.327966	-1.066677	1.800558	-0.346683	0.085279	8.07795	8.1455	-7.991579
156.100006	-0.263522	-1.065946	1.806126	-0.319651	0.084272	7.52815	7.73345	-6.788684
156.199997	-0.11013	-1.055194	1.817848	-0.298635	0.083412	6.61429	6.67907	-5.255399
156.300003	0.029944	-1.04102	1.834551	-0.286003	0.082833	6.55474	6.39239	-3.630228
156.399994	0.117737	-1.010132	1.85315	-0.282426	0.082447	6.54265	6.7463	-1.973892
156.5	0.147796	-0.950278	1.869643	-0.288745	0.08224	7.56475	7.07325	-0.152101
156.600006	0.107033	-0.957735	1.880859	-0.303683	0.082248	8.20721	8.79906	1.8775
156.699997	-0.003909	-0.97776	1.885086	-0.325117	0.082379	6.77946	7.72349	3.780485
156.800003	-0.074412	-1.010133	1.882898	-0.348974	0.082498	8.36634	8.29708	5.127369
156.899994	-0.207159	-1.025846	1.876519	-0.371476	0.082475	8.33832	8.97794	5.363762
157.0	-0.283078	-0.975355	1.868458	-0.388361	0.082319	7.71547	7.73805	4.350684
157.100006	-0.313478	-0.911697	1.860463	-0.398197	0.082307	7.70934	7.71835	2.211616
157.199997	-0.284297	-0.876098	1.852266	-0.40014	0.082271	7.02441	7.01747	-0.496139
157.300003	-0.197401	-1.024161	1.84354	-0.395723	0.082173	6.37617	6.41262	-2.834131
157.399994	-0.056531	-1.245136	1.834358	-0.385657	0.082145	6.11659	6.35877	-4.21559
157.5	0.04562	-1.406083	1.826481	-0.371062	0.081866	6.11502	6.56099	-4.535582
157.600006	0.115585	-1.42508	1.822257	-0.354514	0.081577	7.80077	7.48123	-4.368801
157.699997	0.053734	-1.393239	1.823086	-0.338329	0.081304	7.61905	8.76073	-4.090654
157.800003	0.024979	-1.340477	1.8279	-0.324538	0.081123	7.48226	8.00001	-3.645922
157.899994	-0.077537	-1.333506	1.834436	-0.315879	0.080913	8.89767	8.60454	-2.940155
158.0	-0.087689	-1.374444	1.840613	-0.313128	0.080874	9.10461	9.58269	-1.850719
158.100006	-0.051651	-1.441797	1.844678	-0.316797	0.080888	9.40534	9.72818	-0.475469
158.199997	-0.010679	-1.469851	1.845579	-0.325823	0.080962	9.62998	9.84304	0.886521
158.300003	0.019076	-1.487796	1.843748	-0.337712	0.08102	9.89017	9.70891	1.926595
158.399994	-0.008172	-1.49783	1.839714	-0.350519	0.080979	9.13158	9.06605	2.400262
158.5	-0.063861	-1.511832	1.834642	-0.36129	0.080542	8.03898	8.10631	2.134943
158.600006	-0.048642	-1.561696	1.829719	-0.368168	0.080048	6.60693	6.80486	1.152005
158.699997	-0.091484	-1.618749	1.825124	-0.370569	0.07947	5.06865	5.4941	-0.334723
158.800003	-0.035985	-1.765062	1.821043	-0.368271	0.079321	4.01029	4.61562	-1.812696
158.899994	-0.004233	-1.891663	1.816871	-0.361586	0.079431	4.26243	4.60416	-2.64935
159.0	0.062702	-1.935464	1.812183	-0.353576	0.079477	3.88418	4.92875	-2.901845
159.100006	0.051695	-1.964915	1.806691	-0.345832	0.079629	6.60141	6.05228	-2.549326
159.199997	0.017	-1.99778	1.800243	-0.340681	0.07935	8.42449	9.95856	-1.82431
159.300003	-0.134475	-2.040536	1.793326	-0.338398	0.078942	8.51487	9.48784	-0.938754
159.399994	-0.213829	-2.050454	1.787346	-0.338438	0.078318	8.06525	8.01767	-0.207795
159.5	-0.237518	-2.035599	1.783335	-0.339698	0.077821	11.05379	10.25488	0.07689
159.600006	-0.226508	-2.019344	1.781392	-0.341824	0.077724	12.57578	12.91976	-0.200833
159.699997	-0.1263	-2.002627	1.780339	-0.344032	0.077714	11.26538	11.59466	-0.819649
159.800003	-0.048509	-1.962488	1.77861	-0.346821	0.077764	12.73955	12.31727	-1.469963
159.899994	0.0064	-1.982546	1.775242	-0.349806	0.077634	10.17313	10.38688	-1.750185
160.0	-0.021026	-2.019293	1.770308	-0.352673	0.077318	8.45435	8.70485	-1.586178
160.100006	-0.087342	-2.042188	1.764395	-0.356445	0.076854	6.80004	7.58261	-1.112891
160.199997	-0.11998	-2.089815	1.757998	-0.360069	0.076161	5.69938	6.14049	-0.515509
160.300003	-0.138381	-2.043368	1.750468	-0.364352	0.075549	5.06366	5.76644	0.125752
160.399994	-0.09537	-1.974566	1.741832	-0.368821	0.075028	4.78149	5.38619	0.594958
160.5	-0.037205	-1.863559	1.731557	-0.372744	0.07458	4.66169	5.40407	0.706416
160.600006	0.048749	-1.768214	1.7211	-0.374203	0.074382	5.54393	5.50876	0.340765
160.699997	0.088659	-1.764136	1.712523	-0.371715	0.074225	7.57833	7.30288	-0.448267
160.800003	0.140211	-1.818032	1.706923	-0.364327	0.074135	7.09351	8.63751	-1.3987
160.899994	0.105857	-1.861581	1.704061	-0.353268	0.074119	7.78956	7.43776	-2.232335
161.0	0.09386	-1.896187	1.703286	-0.339724	0.074188	9.13009	9.00481	-2.780379
161.100006	-0.022619	-1.870903	1.70365	-0.326559	0.074238	8.79073	9.79412	-2.977529
161.199997	-0.057606	-1.828827	1.704197	-0.316342	0.074223	8.76367	9.26785	-2.731168
161.300003	-0.146778	-1.773464	1.704409	-0.310669	0.073974	8.95196	9.46225	-2.00414
161.399994	-0.122299	-1.786108	1.704039	-0.310228	0.073753	8.62171	9.03019	-1.035873
161.5	-0.062588	-1.847435	1.703556	-0.314602	0.073672	8.23454	8.18832	-0.152422
161.600006	0.033549	-1.929358	1.703314	-0.322253	0.073866	7.62369	7.80528	0.524052
161.699997	0.148566	-1.991428	1.702885	-0.332652	0.074063	7.06653	7.28575	0.808447
161.800003	0.148707	-1.986221	1.701131	-0.34436	0.074303	6.60185	7.02261	0.810919
161.899994	0.080295	-1.984192	1.696777	-0.35618	0.074521	6.27686	6.73924	0.690572
162.0	-0.060993	-2.011334	1.688653	-0.367644	0.074293	6.17597	6.83494	0.574758
162.100006	-0.143495	-2.122751	1.67753	-0.377156	0.073822	7.07406	7.10151	0.48622
162.199997	-0.236422	-2.270672	1.66491	-0.383713	0.073377	7.89868	8.24142	0.396765
162.300003	-0.278141	-2.29253	1.651599	-0.387023	0.072704	7.31236	8.00461	0.180414
162.399994	-0.290955	-2.245126	1.639497	-0.386759	0.072088	8.23156	7.75389	-0.118097
162.5	-0.223747	-2.152332	1.627723	-0.384041	0.071432	8.09249	8.53335	-0.525997
162.600006	-0.081509	-2.052609	1.615555	-0.379672	0.070415	7.62413	8.29366	-0.948825
162.699997	0.079615	-2.088016	1.603951	-0.373473	0.069979	7.51685	7.94787	-1.215968
162.800003	0.187725	-2.140782	1.591296	-0.367489	0.069033	7.10331	7.70486	-1.30237
162.899994	0.280557	-2.168742	1.579292	-0.359871	0.068386	6.96845	7.35801	-1.406672
163.0	0.217077	-2.182988	1.569372	-0.350922	0.067979	7.03246	7.18811	-1.607908
163.100006	0.141025	-2.12748	1.563256	-0.339424	0.067841	6.9385	7.07539	-2.081726
163.199997	0.00961	-2.078171	1.563197	-0.326056	0.067876	7.1154	7.16628	-2.752749
163.300003	-0.073855	-2.074155	1.570239	-0.311353	0.068417	7.0632	7.4307	-3.413804
163.399994	-0.162817	-2.093181	1.582764	-0.298696	0.068969	6.88201	7.49878	-3.881827
163.5	-0.123309	-2.140714	1.597356	-0.289764	0.069532	7.13362	7.54075	-3.78511
163.600006	-0.071043	-2.170082	1.609336	-0.288417	0.069777	6.93324	7.47844	-2.79348
163.699997	-0.058628	-2.164192	1.615666	-0.296256	0.069624	6.82526	7.12709	-0.641266
163.800003	-0.003748	-2.132883	1.615347	-0.313142	0.068987	6.55771	7.02625	2.060531
163.899994	-0.013058	-2.035351	1.608811	-0.336086	0.06785	6.38099	6.78613	4.436104
164.0	-0.008413	-2.031622	1.601508	-0.360066	0.067055	6.40612	6.73324	5.543868
164.100006	0.062478	-2.135928	1.59718	-0.380104	0.066993	6.95759	7.11286	5.002526
164.199997	0.079196	-2.247772	1.594432	-0.394999	0.067446	7.11137	7.58089	3.061511
164.300003	0.128043	-2.322635	1.59027	-0.403864	0.067841	6.9737	7.60905	0.735395
164.399994	0.066055	-2.366539	1.579884	-0.408089	0.067916	7.35151	7.65037	-1.121493
164.5	-0.044561	-2.375712	1.560995	-0.408658	0.067587	7.5588	8.14207	-1.499155
164.600006	-0.128725	-2.370441	1.53504	-0.405449	0.067063	7.36692	8.13425	-0.765084
164.699997	-0.17771	-2.371685	1.508007	-0.398575	0.066199	7.25079	7.80474	-0.07817
164.800003	-0.195641	-2.405166	1.488529	-0.385158	0.065803	7.01618	7.43048	-0.462088
164.899994	-0.190713	-2.458283	1.483983	-0.365107	0.065939	6.75205	6.94029	-2.148959
165.0	-0.198124	-2.466097	1.496267	-0.340092	0.066527	6.54624	6.728	-4.750239
165.100006	-0.389524	-2.363561	1.522544	-0.314526	0.066333	6.30287	6.59664	-7.462267
165.199997	-0.256756	-2.250785	1.556083	-0.291724	0.066992	6.05774	6.48456	-8.673415
165.300003	-0.221759	-2.121459	1.591726	-0.277051	0.066734	5.87217	6.50361	-8.501715
165.399994	-0.121379	-1.983827	1.623355	-0.273489	0.066446	5.90588	6.46636	-6.017268
165.5	0.154229	-1.828413	1.646152	-0.285652	0.065988	6.027	6.45705	-0.916487
165.600006	0.301724	-1.526737	1.658408	-0.31141	0.065693	6.10959	6.6582	5.256355
165.699997	0.5662	-1.384075	1.659936	-0.34521	0.065368	6.24104	6.68164	10.818232
165.800003	0.622293	-1.22485	1.650182	-0.382083	0.065292	6.27484	6.69374	13.554259
165.899994	0.506466	-1.132414	1.642208	-0.409811	0.065773	6.2533	6.67511	12.366375
166.0	0.35648	-1.04957	1.643814	-0.421852	0.066918	6.28833	6.65435	7.824764
166.100006	0.086991	-0.94029	1.655661	-0.419563	0.06799	6.27283	6.61077	0.74377
166.199997	-0.267182	-0.865987	1.672599	-0.404511	0.068609	6.27913	6.65906	-6.815062
166.300003	-0.402616	-0.84556	1.69003	-0.381045	0.068778	6.2977	6.89939	-12.088406
166.399994	-0.431218	-0.582745	1.706286	-0.354284	0.068897	6.22387	6.78142	-13.821641
166.5	-0.429423	-0.613486	1.722192	-0.329411	0.069185	6.38615	6.95153	-12.213304
166.600006	-0.372145	-0.540931	1.739717	-0.313773	0.068369	6.57567	7.20706	-8.573541
166.699997	-0.063315	-0.494622	1.757786	-0.30759	0.067124	6.78147	7.41828	-3.927184
166.800003	0.17164	-0.438518	1.774495	-0.312147	0.06603	7.06443	7.59363	0.738893
166.899994	0.394655	-0.35013	1.788824	-0.325137	0.065489	7.13896	7.64566	4.517913
167.0	0.599579	-0.296739	1.802502	-0.342425	0.065552	6.97309	7.39698	6.844535
167.100006	0.591161	-0.25082	1.815191	-0.361232	0.066187	6.64424	7.07892	7.388792
167.199997	0.523745	-0.218192	1.824906	-0.378652	0.06721	6.08121	6.71108	6.427358
167.300003	0.196747	-0.166392	1.828584	-0.392656	0.06799	5.50741	6.11447	4.132091
167.399994	-0.199598	-0.146448	1.826944	-0.400576	0.068279	5.07049	5.69654	1.31112
167.5	-0.576431	-0.071474	1.822039	-0.40083	0.068008	4.87677	5.11395	-1.68794
167.600006	-0.803885	-0.116249	1.818169	-0.393306	0.067631	4.78184	5.12958	-4.18168
167.699997	-0.771978	-0.433627	1.819215	-0.378752	0.067617	5.07242	5.25869	-5.768929
167.800003	-0.508922	-0.788419	1.827926	-0.359678	0.068475	6.18114	6.56763	-6.575093
167.899994	-0.149065	-1.059407	1.843243	-0.339127	0.069342	5.21499	6.34046	-6.83827
168.0	0.180042	-1.201602	1.862669	-0.321584	0.070339	5.4074	5.92745	-6.602936
168.100006	0.334687	-1.337596	1.882056	-0.310818	0.070788	6.38458	6.98835	-5.303928
168.199997	0.237367	-1.461303	1.897218	-0.310395	0.070734	6.19165	6.57341	-2.587847
168.300003	0.044992	-1.584305	1.90693	-0.31941	0.070333	6.79855	7.22708	0.663975
168.399994	-0.203664	-1.717927	1.911134	-0.334727	0.069875	7.36806	7.82348	3.522094
168.5	-0.21239	-1.835685	1.91431	-0.350211	0.069802	7.52526	8.04947	5.223369
168.600006	-0.061341	-1.894491	1.920538	-0.362337	0.070373	7.45344	7.96361	5.069763
168.699997	0.047155	-1.972666	1.931519	-0.369865	0.07143	8.21229	8.98426	3.207559
168.800003	0.203271	-2.033024	1.944693	-0.372731	0.072922	8.7353	9.30189	0.287126
168.899994	0.329047	-2.061954	1.955498	-0.371815	0.074067	8.80457	9.3431	-2.722409
169.0	0.080957	-2.064811	1.959997	-0.369596	0.074556	8.86553	9.04496	-4.592825
169.100006	-0.020796	-2.062862	1.957768	-0.367108	0.07481	6.07123	6.64482	-4.425639
169.199997	-0.148291	-2.08744	1.949135	-0.366419	0.074818	4.28467	4.83743	-2.657113
169.300003	-0.185561	-2.05178	1.936961	-0.367554	0.074625	3.07095	3.98528	-0.442716
169.399994	-0.155476	-2.036665	1.924657	-0.368147	0.074959	3.57609	3.89482	1.196437
169.5	-0.10746	-2.013096	1.916606	-0.366151	0.075727	3.04739	4.59099	1.582613
169.600006	-0.029898	-2.021716	1.915584	-0.360091	0.076617	6.79934	5.33759	0.540757
169.699997	0.053687	-2.008515	1.923501	-0.349946	0.077613	9.6707	11.02984	-1.761694
169.800003	0.059752	-1.992437	1.93608	-0.337633	0.078591	8.36949	10.03146	-4.303938
169.899994	0.050207	-1.961242	1.950633	-0.324893	0.079348	6.42276	6.58647	-6.07683
170.0	-0.060335	-1.897765	1.965299	-0.313433	0.079961	8.97359	10.87236	-6.48138
170.100006	-0.144096	-1.8216	1.978945	-0.307102	0.08015	13.02794	13.37956	-5.611903
170.199997	-0.197571	-1.70467	1.98957	-0.309226	0.080094	10.61775	12.06976	-3.433778
170.300003	-0.230118	-1.620958	1.994881	-0.321163	0.07983	10.05858	10.39544	-0.108601
170.399994	-0.200162	-1.48361	1.992963	-0.341766	0.079662	7.11943	7.37792	3.489545
170.5	-0.052113	-1.330892	1.983033	-0.366923	0.079224	5.7859	6.07979	6.514415
170.600006	0.078378	-1.181052	1.969204	-0.390388	0.079426	5.03397	5.41402	7.614543
170.699997	0.269902	-1.027618	1.957672	-0.406224	0.079712	4.11074	5.23353	6.35911
170.800003	0.277996	-0.902337	1.954945	-0.410236	0.080401	3.99663	5.15303	2.8575
170.899994	0.336813	-0.847234	1.960642	-0.402105	0.081241	4.39116	5.98226	-1.840152
171.0	-0.102098	-0.886175	1.968877	-0.388371	0.080797	6.44369	6.99392	-6.112542
171.100006	-0.1889	-0.946084	1.976514	-0.368363	0.080942	8.13759	9.19451	-8.288212
171.199997	-0.292618	-0.976173	1.981374	-0.349091	0.080903	8.68766	9.29718	-8.026709
171.300003	-0.224851	-0.909348	1.982848	-0.335634	0.080597	11.09171	9.14645	-5.835721
171.399994	-0.085004	-0.822727	1.981887	-0.330278	0.080371	11.27282	10.95833	-2.594538
171.5	0.106137	-0.733617	1.978549	-0.332339	0.080364	12.32908	11.28506	0.65741
171.600006	0.262864	-0.674203	1.974368	-0.338649	0.080472	12.4777	12.6972	2.897475
171.699997	0.26857	-0.640581	1.974233	-0.344074	0.081	11.33824	12.20315	3.636658
171.800003	0.229045	-0.630145	1.980029	-0.347058	0.081517	8.67951	9.54458	2.676856
171.899994	0.111634	-0.622419	1.990756	-0.345677	0.082044	7.15621	7.48144	0.470554
172.0	-0.108084	-0.608304	2.002623	-0.341744	0.082288	7.03684	6.73228	-2.352029
172.100006	-0.316091	-0.606582	2.012401	-0.33582	0.082229	6.89217	6.49516	-4.737033
172.199997	-0.354169	-0.766543	2.018779	-0.329817	0.082212	6.8405	6.59857	-5.599656
172.300003	-0.297213	-0.88622	2.021796	-0.327427	0.08183	7.01075	6.99071	-4.895006
172.399994	-0.152523	-0.996682	2.022182	-0.330703	0.081349	8.69414	8.69971	-3.123258
172.5	-0.028329	-1.144623	2.020107	-0.339345	0.080806	8.73486	9.53719	-0.737278
172.600006	0.098082	-1.301997	2.015421	-0.35192	0.080248	9.46078	10.00962	1.547252
172.699997	0.10096	-1.428	2.00788	-0.366289	0.079515	9.08814	9.33615	3.344312
172.800003	0.111824	-1.530119	1.997734	-0.380515	0.078828	8.55419	8.44	4.205978
172.899994	0.003378	-1.575952	1.985344	-0.392234	0.078255	8.51872	8.22589	3.972812
173.0	-0.020382	-1.574628	1.971617	-0.399408	0.077641	8.36222	8.18125	2.618642
173.100006	-0.065537	-1.597405	1.959138	-0.400236	0.076963	8.40146	8.36453	0.320973
173.199997	-0.194743	-1.567656	1.949164	-0.394412	0.076275	10.26132	9.94742	-2.289624
173.300003	-0.185913	-1.676714	1.941485	-0.382424	0.075544	10.11857	10.54071	-4.34995
173.399994	-0.176621	-1.784958	1.937159	-0.366191	0.07537	10.71006	10.35647	-5.349561
173.5	-0.183399	-1.837189	1.934703	-0.349317	0.074588	13.28752	13.21042	-5.367897
173.600006	-0.14353	-1.871094	1.933731	-0.334348	0.073855	13.53755	13.39776	-4.685095
173.699997	-0.076149	-1.863207	1.932972	-0.323931	0.073065	13.42317	13.12606	-3.415743
173.800003	0.03504	-1.82118	1.931175	-0.318935	0.072115	10.21043	10.14172	-1.675969
173.899994	0.130508	-1.692277	1.928106	-0.319377	0.071403	6.82036	6.88976	0.023117
174.0	0.202056	-1.56209	1.924693	-0.323606	0.071006	4.93422	5.55052	1.265722
174.100006	0.208962	-1.468071	1.922032	-0.329747	0.071009	4.07466	4.63424	1.712323
174.199997	0.249339	-1.382214	1.92026	-0.33553	0.070922	4.63655	5.21522	1.3618
174.300003	0.137929	-1.330788	1.919244	-0.340819	0.070599	5.08039	5.4304	0.296317
174.399994	0.003237	-1.321617	1.918087	-0.344484	0.070163	9.30507	8.69083	-0.982044
174.5	-0.23831	-1.306073	1.914845	-0.347932	0.069247	9.5495	12.3223	-1.902129
174.600006	-0.340308	-1.363328	1.908726	-0.350673	0.068251	10.14134	10.0032	-2.107023
174.699997	-0.301416	-1.435414	1.899139	-0.35445	0.067068	14.64031	14.7173	-1.593076
174.800003	-0.147665	-1.508919	1.886093	-0.359866	0.066204	13.66882	13.96654	-0.609045
174.899994	0.034961	-1.622637	1.870862	-0.366625	0.065312	13.92034	13.48533	0.495675
175.0	0.269942	-1.728673	1.855297	-0.372789	0.064562	11.29463	10.45678	1.282432
175.100006	0.305169	-1.824185	1.839049	-0.378461	0.063568	8.76446	8.84348	1.536158
175.199997	0.240086	-1.910987	1.823031	-0.381227	0.062531	8.12559	8.9591	1.074933
175.300003	0.135229	-1.962006	1.806979	-0.380589	0.061542	8.08916	8.91468	0.056263
175.399994	0.023298	-1.964144	1.791181	-0.376291	0.06047	7.85437	9.59297	-1.190641
175.5	-0.024023	-1.945016	1.777093	-0.368462	0.05929	10.59411	10.60891	-2.148682
175.600006	-0.198108	-1.913673	1.76641	-0.358246	0.058584	10.75446	12.18142	-2.866992
175.699997	-0.088335	-1.950139	1.760329	-0.346089	0.058312	11.83252	11.69464	-3.289734
175.800003	-0.012337	-1.953361	1.758359	-0.334856	0.058523	12.57403	11.8792	-3.493136
175.899994	0.106471	-2.018446	1.759274	-0.326132	0.058937	11.6099	10.98691	-3.400994
176.0	0.09592	-2.071772	1.760312	-0.321828	0.058752	10.64893	9.99131	-2.715077
176.100006	0.032666	-2.146613	1.759874	-0.322092	0.058426	8.58274	8.49106	-1.491562
176.199997	-0.08593	-2.186507	1.755189	-0.327097	0.057908	7.01933	7.5157	0.198215
176.300003	-0.107672	-2.178111	1.746485	-0.335572	0.0573	5.41178	6.55232	1.825292
176.399994	-0.213387	-2.19502	1.73483	-0.346634	0.056683	5.50548	6.27184	2.907944
176.5	-0.226248	-2.164146	1.722255	-0.356521	0.056098	5.47501	6.31959	3.030463
176.600006	-0.145318	-2.207801	1.711159	-0.363286	0.05554	7.65645	7.94873	2.193648
176.699997	-0.014417	-2.311547	1.701915	-0.366518	0.055009	9.46297	10.44051	0.561861
176.800003	0.152445	-2.370914	1.692831	-0.366244	0.054051	8.31301	8.86425	-1.072714
176.899994	0.235218	-2.424271	1.683047	-0.364085	0.053775	10.46756	9.8909	-2.062563
177.0	0.270249	-2.429897	1.671301	-0.361143	0.053475	10.64867	11.34543	-2.243286
177.100006	0.202084	-2.400389	1.657703	-0.359776	0.053278	10.91481	10.87022	-1.752441
177.199997	0.062223	-2.461263	1.644046	-0.360347	0.053403	11.47136	11.28527	-0.970961
177.300003	-0.095721	-2.476252	1.63026	-0.362547	0.053085	10.44619	10.37553	-0.273688
177.399994	-0.225139	-2.469648	1.618378	-0.364704	0.052721	8.82962	9.00353	-0.017519
177.5	-0.32087	-2.48318	1.609022	-0.365044	0.052474	7.81505	8.54887	-0.266633
177.600006	-0.298942	-2.550944	1.602158	-0.36238	0.052051	7.4559	7.93396	-0.917446
177.699997	-0.220771	-2.653407	1.596692	-0.35636	0.051858	6.98272	7.85549	-1.501761
177.800003	-0.054867	-2.739573	1.591706	-0.347819	0.05199	7.05077	8.18703	-1.749121
177.899994	0.070288	-2.789029	1.585641	-0.33872	0.05206	7.76241	8.66706	-1.558605
178.0	0.157349	-2.807917	1.578386	-0.330901	0.052059	7.5856	8.73921	-1.039664
178.100006	0.158395	-2.806925	1.570028	-0.326704	0.051767	8.15519	8.52168	-0.448722
178.199997	0.022833	-2.783749	1.561321	-0.327179	0.051091	8.08618	8.32171	0.183383
178.300003	-0.069597	-2.7454	1.554227	-0.331453	0.050474	7.41938	7.81416	0.390538
178.399994	-0.160138	-2.667019	1.548983	-0.33864	0.050095	7.20508	7.59556	0.21852
178.5	-0.166459	-2.60674	1.545022	-0.347656	0.050146	6.64906	7.37471	-0.235923
178.600006	-0.099225	-2.58891	1.540609	-0.357067	0.050549	6.44632	7.27237	-0.640269
178.699997	-0.011818	-2.647156	1.534229	-0.365527	0.051149	6.26425	7.34163	-0.724623
178.800003	0.053819	-2.729274	1.524649	-0.372622	0.051658	7.32515	7.98973	-0.461093
178.899994	-0.001701	-2.773152	1.512551	-0.377899	0.051859	7.10752	7.74201	0.04172
179.0	-0.076707	-2.765868	1.498842	-0.380503	0.051608	6.97344	7.49536	0.546657
179.100006	-0.192352	-2.742832	1.485316	-0.380309	0.051181	7.551	7.91865	0.793293
179.199997	-0.287392	-2.66431	1.471529	-0.376793	0.050582	7.70356	8.36281	0.643772
179.300003	-0.276414	-2.613187	1.459003	-0.370166	0.050021	7.39888	7.9711	0.077081
179.399994	-0.153493	-2.640777	1.448715	-0.360333	0.049564	7.25605	7.95644	-0.64094
179.5	0.068474	-2.686575	1.440789	-0.348111	0.049166	7.13397	7.9544	-1.439292
179.600006	0.263179	-2.750015	1.436593	-0.335177	0.04939	6.74784	7.57383	-2.094302
179.699997	0.318318	-2.705134	1.434602	-0.323652	0.049586	6.50079	7.32097	-2.515179
179.800003	0.243293	-2.643527	1.434852	-0.315712	0.049946	6.11817	6.92241	-2.636842
179.899994	0.078508	-2.584532	1.435546	-0.312555	0.050339	6.2018	6.77628	-2.29348
180.0	-0.099634	-2.572603	1.436044	-0.314714	0.051059	5.82838	6.36551	-1.545459
180.100006	-0.231402	-2.606305	1.434036	-0.32215	0.051237	6.52496	6.53166	-0.428361
180.199997	-0.299974	-2.557027	1.429635	-0.333103	0.051567	6.99428	7.66686	0.772906
180.300003	-0.270721	-2.542303	1.423333	-0.345577	0.05196	6.07298	6.90089	1.712218
180.399994	-0.150423	-2.536133	1.414917	-0.357899	0.052221	6.2103	6.60232	2.169124
180.5	-0.058674	-2.475242	1.405769	-0.367629	0.052439	6.61035	7.29313	1.924032
180.600006	0.053256	-2.447732	1.396694	-0.373916	0.052366	6.39097	7.35362	1.207071
180.699997	0.121126	-2.40884	1.38802	-0.376126	0.052428	5.94161	6.57641	0.267421
180.800003	0.145187	-2.394243	1.379711	-0.3747	0.052201	5.91937	6.62608	-0.553718
180.899994	0.074442	-2.354067	1.371454	-0.370682	0.051845	5.85404	6.60799	-1.262285
181.0	-0.005796	-2.375433	1.364935	-0.365274	0.051491	6.25181	6.65317	-1.635582
181.100006	-0.114074	-2.335103	1.359792	-0.359565	0.051237	6.66254	7.18597	-1.785414
181.199997	-0.13693	-2.273067	1.355604	-0.355508	0.051227	6.52934	7.09862	-1.597998
181.300003	-0.065756	-2.259124	1.351792	-0.353202	0.051817	6.72849	7.18126	-1.115543
181.399994	0.032173	-2.194671	1.345802	-0.353786	0.052309	6.62112	7.32407	-0.425721
181.5	0.121728	-2.174098	1.337058	-0.356302	0.053077	6.20364	6.90153	0.342276
181.600006	0.208289	-2.178949	1.326342	-0.358885	0.053699	5.92769	6.68743	0.911311
181.699997	0.173311	-2.143362	1.315278	-0.360108	0.053977	5.72863	6.52684	0.965099
181.800003	0.029535	-2.103082	1.306715	-0.357699	0.054371	5.49874	6.15526	0.484615
181.899994	-0.119969	-2.101279	1.302767	-0.351152	0.054483	5.67985	6.08236	-0.402284
182.0	-0.258965	-2.146423	1.304929	-0.341022	0.05475	5.7486	6.13995	-1.505069
182.100006	-0.287681	-2.206663	1.312156	-0.329864	0.055124	5.68195	6.30385	-2.57158
182.199997	-0.21144	-2.247835	1.321428	-0.320576	0.055492	5.82523	6.40555	-3.145727
182.300003	-0.030141	-2.26162	1.329168	-0.31644	0.055868	5.87655	6.55596	-2.929454
182.399994	0.122095	-2.275147	1.331687	-0.319813	0.056431	5.80473	6.67811	-1.55893
182.5	0.220655	-2.358397	1.328917	-0.329746	0.05689	5.77583	6.65542	0.548249
182.600006	0.153961	-2.429978	1.322369	-0.343431	0.057194	5.88198	6.49719	2.430755
182.699997	0.018727	-2.496664	1.317542	-0.356558	0.057496	6.12202	6.57266	3.261595
182.800003	-0.174347	-2.48365	1.316676	-0.366461	0.057865	6.04592	6.55307	2.899854
182.899994	-0.318951	-2.470087	1.319564	-0.372384	0.058164	6.03944	6.49013	1.513616
183.0	-0.3835	-2.446504	1.32214	-0.375662	0.058331	6.18473	6.64653	-0.29936
183.100006	-0.289596	-2.48837	1.319919	-0.377238	0.058756	6.12158	6.70755	-1.354374
183.199997	-0.072792	-2.555353	1.311015	-0.378647	0.059206	5.90869	6.78099	-1.200739
183.300003	0.212688	-2.633452	1.296835	-0.379564	0.059829	5.76891	6.61923	-0.355813
183.399994	0.327307	-2.698681	1.281517	-0.379735	0.060362	5.69666	6.47717	0.372341
183.5	0.278432	-2.725113	1.270643	-0.377058	0.061257	5.71006	6.46261	0.408059
183.600006	0.091763	-2.725934	1.267347	-0.37184	0.06154	5.59709	6.24818	-0.436881
183.699997	-0.246016	-2.660182	1.271688	-0.363447	0.062058	5.44208	5.9282	-1.878592
183.800003	-0.500314	-2.58082	1.280751	-0.35327	0.062257	5.37132	5.7931	-3.309743
183.899994	-0.597987	-2.53463	1.291175	-0.342373	0.062725	5.36694	5.89469	-4.130044
184.0	-0.504311	-2.507004	1.299725	-0.333005	0.063055	5.85605	6.26542	-3.924201
184.100006	-0.226061	-2.501817	1.306105	-0.325604	0.063586	5.63939	6.51336	-2.762901
184.199997	0.084852	-2.489954	1.309269	-0.32244	0.063793	5.44374	6.1907	-0.911216
184.300003	0.360878	-2.490079	1.309961	-0.322913	0.064166	5.49813	6.14424	1.155314
184.399994	0.422026	-2.492972	1.309885	-0.326614	0.064828	5.79133	6.4473	2.737819
184.5	0.287917	-2.408284	1.309533	-0.332347	0.065307	5.92708	6.66666	3.360582
184.600006	0.080904	-2.352154	1.311039	-0.338384	0.065823	5.72294	6.35267	2.757316
184.699997	-0.104604	-2.35445	1.314399	-0.344143	0.066369	5.57458	6.11405	1.243621
184.800003	-0.272957	-2.449946	1.318261	-0.349883	0.067088	5.53482	6.03879	-0.667242
184.899994	-0.298675	-2.59545	1.321043	-0.354257	0.06805	5.45662	5.89887	-2.013604
185.0	-0.227093	-2.703954	1.321855	-0.357079	0.069066	5.25843	5.83335	-2.588982
185.100006	-0.1298	-2.736278	1.321181	-0.358763	0.069925	5.43262	5.94062	-2.345211
185.199997	-0.025861	-2.67783	1.32035	-0.360232	0.070556	5.75665	6.40427	-1.63213
185.300003	0.052572	-2.621752	1.319901	-0.362412	0.070989	5.61636	6.55136	-0.824606
185.399994	0.066224	-2.586881	1.32058	-0.364613	0.071452	5.68388	6.36455	0.051953
185.5	0.004391	-2.540198	1.32038	-0.366854	0.071692	5.87935	6.37183	0.681774
185.600006	-0.075204	-2.49562	1.318268	-0.369085	0.071828	6.03716	6.28266	1.069741
185.699997	-0.120215	-2.477001	1.313499	-0.371252	0.071617	5.96806	6.37611	1.161024
185.800003	-0.157158	-2.453208	1.306063	-0.372612	0.071448	5.71759	6.28629	0.966249
185.899994	-0.106801	-2.504551	1.297272	-0.372498	0.071242	5.4708	5.86954	0.613325
186.0	-0.037533	-2.585747	1.28987	-0.369403	0.071281	5.26404	5.92231	0.130742
186.100006	0.066275	-2.619656	1.285968	-0.363264	0.071496	5.02539	5.89951	-0.650909
186.199997	0.121589	-2.580014	1.287018	-0.353884	0.071926	4.98651	5.72137	-1.621798
186.300003	0.122301	-2.45417	1.292574	-0.343198	0.0724	5.00779	5.64419	-2.664929
186.399994	0.099122	-2.289981	1.300986	-0.332599	0.073052	5.81472	6.08728	-3.471021
186.5	0.03897	-2.154255	1.309952	-0.324132	0.073662	5.7098	6.3607	-3.664431
186.600006	0.009001	-2.060266	1.318319	-0.319008	0.074397	5.00849	5.54131	-3.18466
186.699997	-0.040709	-2.032884	1.325481	-0.318087	0.075068	5.60953	5.80038	-2.03406
186.800003	-0.08341	-2.024401	1.331439	-0.320779	0.075708	5.6527	6.16725	-0.57683
186.899994	-0.117978	-1.9879	1.336487	-0.326536	0.07619	5.27814	5.97017	0.829168
187.0	-0.096341	-1.932681	1.340844	-0.334129	0.07678	5.40766	6.22452	1.897099
187.100006	-0.048938	-1.846751	1.343983	-0.342903	0.077587	5.84721	6.5747	2.356862
187.199997	0.028511	-1.74339	1.345113	-0.352226	0.078593	5.67311	6.33029	2.28338
187.300003	0.14188	-1.687942	1.343465	-0.361218	0.079622	5.48534	6.10784	1.767012
187.399994	0.157655	-1.685078	1.338743	-0.369541	0.080499	5.91324	6.18106	1.031501
187.5	0.115087	-1.752998	1.332254	-0.375544	0.08106	6.46663	6.60842	0.278841
187.600006	-0.054307	-1.807555	1.326218	-0.377432	0.081413	6.08489	6.20129	-0.514182
187.699997	-0.18856	-1.857792	1.323351	-0.375257	0.081547	5.97708	6.24347	-1.304313
187.800003	-0.30617	-1.858495	1.325519	-0.369111	0.081949	5.60086	6.30845	-2.160945
187.899994	-0.287511	-1.83509	1.33189	-0.361052	0.082231	5.19327	5.94929	-2.837142
188.0	-0.222508	-1.778438	1.339747	-0.353282	0.08275	4.99719	5.76805	-3.130842
188.100006	-0.030327	-1.7469	1.345689	-0.347813	0.083326	5.02828	5.53563	-2.719768
188.199997	0.156164	-1.728535	1.347311	-0.346675	0.084165	6.03418	6.28694	-1.378471
188.300003	0.304561	-1.748315	1.344344	-0.350193	0.084912	5.38629	6.25996	0.416707
188.399994	0.269043	-1.807506	1.338418	-0.356478	0.08569	5.21421	5.60415	2.088579
188.5	0.151519	-1.849808	1.332848	-0.362549	0.086257	5.65507	5.75242	2.848434
188.600006	-0.033734	-1.863135	1.330992	-0.365206	0.086924	6.06781	6.49451	2.386737
188.699997	-0.208999	-1.849054	1.333522	-0.363701	0.087468	5.65909	6.47846	0.741237
188.800003	-0.324364	-1.94382	1.339803	-0.358522	0.088212	5.54673	5.91257	-1.261504
188.899994	-0.327245	-2.066537	1.347765	-0.350563	0.088917	5.53745	6.13524	-2.891196
189.0	-0.202912	-2.217825	1.356366	-0.340611	0.089959	5.38524	5.9555	-3.805459
189.100006	-0.037539	-2.29768	1.365255	-0.331765	0.091011	5.29635	5.80723	-3.798002
189.199997	0.074963	-2.297734	1.37376	-0.326199	0.091892	5.47273	5.71516	-3.060208
189.300003	0.136468	-2.289198	1.38133	-0.326114	0.092451	5.71838	6.09424	-1.506722
189.399994	0.074626	-2.236581	1.386774	-0.331041	0.092715	5.51275	6.10719	0.377244
189.5	-0.102263	-2.197892	1.388412	-0.340067	0.092752	5.621	6.03707	2.119458
189.600006	-0.204915	-2.216284	1.387559	-0.349955	0.09279	5.8825	6.16811	3.145605
189.699997	-0.211523	-2.247686	1.386496	-0.3578	0.093325	5.99311	6.40202	3.061818
189.800003	-0.15005	-2.275913	1.387542	-0.361169	0.093996	5.89975	6.47749	1.819354
189.899994	-0.137855	-2.31838	1.391834	-0.360004	0.09485	5.83022	6.39367	-0.251869
190.0	-0.074951	-2.396793	1.398725	-0.354927	0.095574	5.93671	6.45715	-2.258279
190.100006	-0.04162	-2.412721	1.407573	-0.346759	0.096462	5.84178	6.29711	-3.625773
190.199997	-0.005518	-2.457534	1.417523	-0.338732	0.097307	5.75841	6.23491	-4.104375
190.300003	-0.049367	-2.46782	1.427902	-0.333463	0.098151	5.66163	6.09007	-3.679246
190.399994	-0.12103	-2.435618	1.436984	-0.334822	0.098694	5.56836	6.04789	-2.373067
190.5	-0.139064	-2.367542	1.442629	-0.343914	0.099128	5.45758	5.92874	-0.179427
190.600006	-0.172214	-2.226034	1.442186	-0.360646	0.099162	5.31956	5.74707	2.524424
190.699997	-0.117937	-2.051212	1.434984	-0.381255	0.099079	5.34426	5.58317	4.90961
190.800003	-0.049058	-1.959967	1.422486	-0.40061	0.099109	5.57336	5.80423	6.036137
190.899994	-0.012454	-1.931447	1.409277	-0.412968	0.098824	5.35407	6.23277	5.301517
191.0	0.02386	-1.975517	1.400762	-0.414049	0.098778	5.27971	6.05356	2.642055
191.100006	0.043242	-2.071364	1.399753	-0.402338	0.098485	5.52545	6.03536	-1.129279
191.199997	-0.001475	-2.098386	1.406048	-0.381544	0.098556	5.99092	6.26124	-4.777851
191.300003	-0.009398	-2.036304	1.418513	-0.35391	0.098879	6.08288	6.45533	-7.602622
191.399994	-0.053048	-1.985742	1.436096	-0.324781	0.099246	5.98304	6.3546	-8.884871
191.5	-0.159007	-1.912176	1.457309	-0.299089	0.099808	5.92156	6.25193	-8.402969
191.600006	-0.242045	-1.796153	1.48005	-0.283383	0.099972	5.89222	6.12475	-6.351069
191.699997	-0.276243	-1.678639	1.502879	-0.279004	0.10029	5.65717	5.97755	-3.305198
191.800003	-0.255774	-1.513868	1.523479	-0.285187	0.100223	5.30905	5.81451	0.229373
191.899994	-0.206205	-1.30537	1.540275	-0.299457	0.100265	5.30143	5.70007	3.302555
192.0	-0.099033	-1.089541	1.554441	-0.318609	0.099928	5.14476	5.7673	5.44003
192.100006	0.064597	-0.926033	1.568331	-0.338144	0.100091	5.72162	5.85144	6.134886
192.199997	0.177284	-0.77066	1.580945	-0.357092	0.100221	6.50526	6.82552	5.434921
192.300003	0.255105	-0.658529	1.590003	-0.373548	0.100499	5.80719	6.40534	3.779366
192.399994	0.186317	-0.602814	1.593106	-0.387377	0.100663	5.86639	6.02048	1.608457
192.5	0.072595	-0.548139	1.589568	-0.397033	0.100684	6.33492	6.05163	-0.334643
192.600006	-0.138153	-0.587907	1.580711	-0.402665	0.100478	6.76597	6.99381	-1.631641
192.699997	-0.302363	-0.745293	1.569256	-0.403175	0.100346	6.0672	6.76065	-2.090436
192.800003	-0.399741	-0.918178	1.55906	-0.397847	0.100194	5.78249	6.04146	-2.155272
192.899994	-0.406892	-0.978179	1.553903	-0.386384	0.100018	5.65979	6.16393	-2.266643
193.0	-0.354567	-0.967729	1.555989	-0.370275	0.099897	5.382	5.79396	-2.786861
193.100006	-0.266679	-0.896018	1.564472	-0.352235	0.099476	5.45303	5.65586	-3.549525
193.199997	-0.151425	-0.819612	1.577066	-0.335071	0.098857	5.3355	5.50684	-4.202846
193.300003	-0.079751	-0.805708	1.591334	-0.321687	0.097803	6.40735	6.22795	-4.317091
193.399994	-0.004054	-0.756998	1.605475	-0.313498	0.096588	6.75318	7.20503	-3.757523
193.5	0.032729	-0.72062	1.618581	-0.310962	0.09532	5.79589	6.34207	-2.564614
193.600006	0.108559	-0.670107	1.630503	-0.313954	0.094215	5.98558	6.03258	-0.979872
193.699997	0.231188	-0.626409	1.641138	-0.321072	0.093498	6.54134	6.42611	0.626294
193.800003	0.295657	-0.54876	1.650865	-0.330859	0.093185	6.56297	7.00216	1.826017
193.899994	0.358325	-0.469834	1.659562	-0.341244	0.093479	5.85378	6.10677	2.544051
194.0	0.321332	-0.426054	1.666578	-0.351573	0.0943	5.68563	5.91728	2.537312
194.100006	0.185418	-0.419214	1.670522	-0.361205	0.095058	5.3101	5.67438	1.934866
194.199997	-0.000507	-0.419975	1.67044	-0.369394	0.095464	4.7173	5.02692	1.138429
194.300003	-0.26557	-0.482473	1.666058	-0.37589	0.095371	4.79962	5.02413	0.373232
194.399994	-0.478569	-0.563112	1.657618	-0.379608	0.094753	4.76529	5.1496	-0.121268
194.5	-0.545914	-0.630113	1.647091	-0.379497	0.093882	7.12223	6.65274	-0.4178
194.600006	-0.416912	-0.658744	1.637691	-0.374648	0.093331	8.06455	9.06948	-0.845967
194.699997	-0.155381	-0.715496	1.633853	-0.364174	0.092692	7.12267	7.31626	-1.716499
194.800003	0.089782	-0.795855	1.639403	-0.349025	0.0921	7.76478	7.70122	-3.095377
194.899994	0.285973	-0.887956	1.655352	-0.331168	0.091356	6.29201	6.25814	-4.659242
195.0	0.367027	-0.946092	1.678405	-0.31433	0.090682	8.89907	8.36731	-5.841513
195.100006	0.335264	-1.004658	1.703103	-0.302513	0.089711	8.85528	9.24665	-6.09581
195.199997	0.25788	-0.978215	1.724158	-0.299231	0.088813	7.50415	7.68152	-4.881212
195.300003	0.18428	-1.001168	1.738507	-0.307097	0.088213	7.11277	7.32332	-1.772411
195.399994	0.102022	-0.981907	1.745211	-0.325025	0.087974	6.06256	6.10495	2.185139
195.5	0.054138	-0.971706	1.743689	-0.349407	0.08794	5.67188	5.73732	5.92241
195.600006	-0.019417	-0.969939	1.738532	-0.375348	0.087787	5.16998	5.49089	7.948249
195.699997	-0.02132	-0.922146	1.735562	-0.395584	0.087742	4.90103	5.27357	7.666727
195.800003	-0.057251	-0.833704	1.737297	-0.407061	0.087596	4.55055	5.19446	5.059655
195.899994	-0.038122	-0.762404	1.742123	-0.408957	0.087394	4.78972	5.45545	0.935179
196.0	-0.128983	-0.865388	1.747455	-0.401972	0.086954	5.85194	5.88859	-3.553261
196.100006	-0.152205	-1.061086	1.750497	-0.386686	0.086334	5.49883	6.40823	-6.687667
196.199997	-0.160627	-1.23986	1.752943	-0.365026	0.08606	5.81358	6.78324	-7.833005
196.300003	-0.21721	-1.283795	1.756529	-0.342329	0.085417	6.81002	6.78634	-7.124615
196.399994	-0.315463	-1.240217	1.763276	-0.323291	0.084454	6.94638	7.09541	-5.46904
196.5	-0.37541	-1.207963	1.773161	-0.310416	0.082883	7.10148	7.15589	-3.478682
196.600006	-0.437369	-1.138502	1.784769	-0.304511	0.081324	7.29265	7.17281	-1.511788
196.699997	-0.314366	-1.06742	1.796834	-0.305504	0.079714	7.13003	7.25973	0.160081
196.800003	-0.038158	-0.99363	1.80827	-0.311786	0.078398	7.03098	7.4322	1.41416
196.899994	0.149081	-0.896809	1.81804	-0.322596	0.077548	7.05208	7.19946	2.033809
197.0	0.38527	-0.820214	1.82617	-0.334947	0.077386	6.88937	7.10461	2.049653
197.100006	0.505673	-0.757721	1.832389	-0.347383	0.077521	6.82946	6.92969	1.668034
197.199997	0.41581	-0.719136	1.8363	-0.358219	0.077634	6.57593	6.71044	0.948004
197.300003	0.145985	-0.672912	1.837163	-0.366461	0.077406	6.46602	6.80797	0.031816
197.399994	-0.215329	-0.690073	1.835065	-0.372032	0.07679	6.16134	6.47674	-0.770995
197.5	-0.552493	-0.776054	1.830606	-0.375018	0.075958	5.83136	6.25771	-1.28456
197.600006	-0.679748	-0.916275	1.825317	-0.375207	0.075301	5.6428	6.38628	-1.487391
197.699997	-0.565492	-0.995204	1.820998	-0.372769	0.075023	6.03313	6.62769	-1.57872
197.800003	-0.285263	-0.992973	1.818614	-0.368916	0.074745	6.22598	6.99371	-1.728716
197.899994	0.042824	-0.94771	1.818312	-0.364299	0.074535	6.17781	6.81546	-1.922116
198.0	0.280852	-0.908615	1.819115	-0.359596	0.074426	6.79557	6.73592	-2.057175
198.100006	0.392284	-0.891926	1.819784	-0.355749	0.074146	7.13423	6.96598	-1.985512
198.199997	0.302558	-0.899601	1.819502	-0.352693	0.073741	7.55022	7.47513	-1.66257
198.300003	0.08165	-0.957798	1.818157	-0.350007	0.073006	7.96944	8.02602	-1.155869
198.399994	-0.175427	-1.039113	1.816098	-0.347342	0.072142	8.02987	7.95729	-0.647865
198.5	-0.357884	-1.125054	1.81386	-0.343702	0.071327	8.11289	8.28242	-0.398206
198.600006	-0.382999	-1.245887	1.812351	-0.339818	0.070773	7.8584	8.52457	-0.516208
198.699997	-0.268142	-1.360378	1.812816	-0.335375	0.070466	8.01341	8.35018	-0.989641
198.800003	-0.015002	-1.497432	1.815851	-0.331222	0.070495	7.70628	7.85228	-1.667228
198.899994	0.270975	-1.637393	1.821286	-0.327837	0.070882	6.32292	6.6309	-2.297481
199.0	0.443169	-1.727491	1.828127	-0.325876	0.071295	5.34093	5.81761	-2.680567
199.100006	0.488262	-1.827814	1.83469	-0.326437	0.071576	4.58952	5.21683	-2.643986
199.199997	0.324769	-1.910063	1.839119	-0.330128	0.07174	4.63209	5.18	-2.072056
199.300003	0.095595	-2.011651	1.839856	-0.337014	0.071783	4.45781	5.23867	-0.879524
199.399994	-0.163511	-2.128096	1.836048	-0.347458	0.071847	6.81571	6.31948	0.643853
199.5	-0.310142	-2.264996	1.828777	-0.359787	0.07194	8.89872	9.89165	2.090634
199.600006	-0.369664	-2.343119	1.820187	-0.371987	0.071932	7.26025	8.29858	2.811669
199.699997	-0.291214	-2.400396	1.813052	-0.380808	0.072381	8.32816	7.57683	2.502787
199.800003	-0.162856	-2.440435	1.808146	-0.384833	0.072789	10.0767	10.583	1.311906
199.899994	-0.037344	-2.518446	1.803898	-0.38395	0.073246	9.78052	11.27489	-0.478588
[truncated: 2,227 more rows]
