# Supplementary material for: Accurate time-series forecasting of floating platform motion via a reinforced fusion CNN–BiLSTM–attention model
Source: PLoS One. 2026 Feb 2;21(2):e0342081. doi: 10.1371/journal.pone.0342081 (PMC12863529; doi:10.1371/journal.pone.0342081)
Supplement: S1 Data — (ZIP) [file pone.0342081.s001.zip › S1 Dateset/Data for measured proportional model/data for dual-stage EWMA control limit/05_3.csv]

Time	Pitch	Yaw	Sway	Heave	Surge	Cable1	Cable2	Roll
0.1	-0.161157	-0.502243	1.362871	-0.350574	0.090569	5.67354	6.20408	-0.418341
0.2	-0.129032	-0.506784	1.3624	-0.350161	0.090671	5.77776	6.36059	-0.461487
0.3	-0.059847	-0.507726	1.362112	-0.349824	0.090802	5.79773	6.30845	-0.499464
0.4	0.045087	-0.575775	1.361645	-0.349216	0.090994	5.73756	6.13117	-0.555637
0.5	0.136781	-0.651436	1.361447	-0.348946	0.09111	5.74553	6.15537	-0.622428
0.6	0.204468	-0.723845	1.361305	-0.34913	0.091223	5.75805	6.20108	-0.637653
0.7	0.194653	-0.779149	1.360952	-0.3498	0.091446	5.77242	6.28908	-0.635824
0.8	0.153975	-0.854008	1.36023	-0.350077	0.091761	5.65349	6.09563	-0.639615
0.9	0.037911	-0.890029	1.359889	-0.350201	0.091838	5.65515	6.18791	-0.641006
1.0	-0.09313	-0.89962	1.3599	-0.34999	0.091857	5.67477	6.19102	-0.636317
1.1	-0.170719	-0.956314	1.359751	-0.349683	0.09157	5.68318	6.21221	-0.610994
1.2	-0.233153	-1.052608	1.359635	-0.349154	0.091391	5.7408	6.29336	-0.57842
1.3	-0.20017	-1.144089	1.359724	-0.348848	0.091114	5.76602	6.21114	-0.562606
1.4	-0.103807	-1.223108	1.360015	-0.348624	0.090979	5.82724	6.23598	-0.562788
1.5	-0.001548	-1.306298	1.359906	-0.348749	0.09092	5.79563	6.18759	-0.586712
1.6	0.126823	-1.388019	1.35994	-0.348619	0.09088	5.80841	6.22817	-0.590024
1.7	0.170465	-1.418222	1.360188	-0.348758	0.090819	5.76436	6.17089	-0.575498
1.8	0.140543	-1.438892	1.360403	-0.348929	0.090736	5.71427	6.18374	-0.549088
1.9	0.064822	-1.503545	1.360306	-0.349156	0.09047	5.6273	6.13717	-0.530267
2.0	-0.014333	-1.575592	1.360376	-0.34955	0.090288	5.71567	6.24476	-0.569562
2.1	-0.059614	-1.630268	1.360829	-0.34988	0.090133	5.71873	6.31948	-0.57395
2.2	-0.125425	-1.680727	1.361212	-0.350335	0.089949	5.68948	6.19851	-0.616505
2.3	-0.108476	-1.790783	1.361434	-0.350711	0.089725	5.72031	6.13952	-0.643325
2.4	-0.102529	-1.870199	1.361759	-0.350949	0.089566	5.80824	6.18213	-0.630735
2.5	-0.075304	-1.909864	1.362226	-0.3511	0.08936	5.82864	6.19519	-0.611394
2.6	-0.016276	-1.948905	1.362558	-0.351078	0.08911	5.78827	6.08792	-0.583397
2.7	0.018239	-1.998575	1.362636	-0.35089	0.088802	5.75902	6.0375	-0.567754
2.8	0.045123	-2.044101	1.362921	-0.350722	0.088515	5.78354	6.19219	-0.56044
2.9	0.087614	-2.070952	1.363727	-0.350036	0.088297	5.73949	6.20964	-0.600023
3.0	0.092517	-2.109972	1.36472	-0.348963	0.088182	5.6992	6.13085	-0.601243
3.1	0.085688	-2.15172	1.365444	-0.348283	0.088019	5.68458	6.13738	-0.603889
3.2	0.03257	-2.212193	1.366387	-0.347616	0.088042	5.7338	6.1543	-0.579284
3.3	-0.069701	-2.254861	1.367189	-0.347424	0.08788	5.78617	6.22474	-0.543549
3.4	-0.15077	-2.282439	1.36719	-0.348153	0.087534	5.84992	6.34689	-0.450256
3.5	-0.21426	-2.29283	1.366661	-0.348967	0.086955	5.8402	6.16522	-0.367607
3.6	-0.217449	-2.279919	1.366178	-0.350036	0.086426	5.79913	6.0694	-0.327078
3.7	-0.161003	-2.203122	1.365566	-0.351119	0.085725	5.77093	6.11565	-0.333529
3.8	-0.058121	-2.175639	1.364905	-0.351542	0.085265	5.72408	6.09167	-0.391959
3.9	0.04	-2.192135	1.364365	-0.351767	0.084581	5.7429	6.07187	-0.4522
4.0	0.107049	-2.23274	1.364205	-0.351611	0.084098	5.74877	6.09874	-0.53426
4.1	0.134424	-2.249983	1.363995	-0.350927	0.083299	5.78231	6.1756	-0.613975
4.2	0.10552	-2.221965	1.363334	-0.350301	0.082639	5.7965	6.17849	-0.664303
4.3	0.050484	-2.16842	1.362322	-0.34988	0.081934	5.78266	6.1316	-0.64934
4.4	0.020518	-2.103575	1.361505	-0.349549	0.08162	5.7542	6.16104	-0.637434
4.5	-0.028844	-2.00805	1.360278	-0.349687	0.081105	5.73537	6.14306	-0.617907
4.6	-0.034914	-1.999367	1.359147	-0.349675	0.080751	5.71365	6.10441	-0.550583
4.7	-0.071609	-2.000902	1.357962	-0.350042	0.080417	5.71952	6.03215	-0.489889
4.8	-0.033418	-2.00395	1.357017	-0.350056	0.080055	5.77688	6.03515	-0.430433
4.9	-0.002697	-1.967637	1.355766	-0.350085	0.079494	5.80272	6.07101	-0.428555
5.0	0.029184	-1.922325	1.354487	-0.349795	0.079191	5.77811	6.04789	-0.448224
5.1	0.035439	-1.837285	1.353253	-0.349543	0.078867	5.76567	6.03012	-0.469793
5.2	0.03242	-1.777689	1.351706	-0.349134	0.078401	5.79125	6.10045	-0.47142
5.3	-0.019495	-1.775967	1.350207	-0.348845	0.077891	5.77032	6.2605	-0.495272
5.4	-0.062992	-1.782133	1.348915	-0.348692	0.077186	5.79755	6.42322	-0.514389
5.5	-0.082375	-1.82182	1.347657	-0.348649	0.07653	5.79177	6.29357	-0.529444
5.6	-0.082782	-1.830739	1.34635	-0.348736	0.0759	5.71978	6.16308	-0.571342
5.7	-0.038464	-1.80738	1.344924	-0.349184	0.075458	5.6929	6.12015	-0.603277
5.8	-0.003196	-1.724082	1.343355	-0.34959	0.074918	5.79729	6.2423	-0.593917
5.9	0.011025	-1.689777	1.341863	-0.350185	0.074273	5.77995	6.2318	-0.610538
6.0	-0.007302	-1.692235	1.340721	-0.350212	0.073513	5.69763	6.08546	-0.5967
6.1	-0.037834	-1.67081	1.339735	-0.35059	0.072355	5.73853	6.09595	-0.592756
6.2	-0.031387	-1.747169	1.339022	-0.350577	0.071561	5.72469	6.083	-0.564878
6.3	-0.047358	-1.76722	1.337847	-0.351016	0.07047	5.72959	6.2151	-0.559131
6.4	-0.0054	-1.742016	1.336697	-0.351268	0.069828	5.69202	6.15301	-0.512808
6.5	0.029157	-1.725287	1.335173	-0.351835	0.068944	5.65349	6.14734	-0.462082
6.6	0.05285	-1.705029	1.333666	-0.352019	0.068559	5.66811	6.15109	-0.405826
6.7	0.118676	-1.690193	1.332008	-0.352088	0.06791	5.71015	6.13599	-0.387277
6.8	0.109489	-1.658017	1.330706	-0.351486	0.067699	5.73126	6.16276	-0.417166
6.9	0.074036	-1.66827	1.329434	-0.351011	0.067244	5.69167	6.15558	-0.493033
7.0	0.009258	-1.655654	1.328424	-0.350307	0.066813	5.65349	6.08996	-0.551797
7.1	-0.067266	-1.596518	1.32761	-0.349471	0.06623	5.63702	6.07048	-0.601744
7.2	-0.136765	-1.548945	1.327012	-0.348987	0.065573	5.68081	6.34303	-0.669487
7.3	-0.127382	-1.558087	1.326439	-0.348543	0.065013	5.61706	6.15697	-0.702873
7.4	-0.09566	-1.562847	1.325671	-0.348545	0.064407	5.67547	6.21543	-0.698477
7.5	-0.049917	-1.555233	1.324551	-0.348824	0.063999	5.76226	6.34678	-0.644791
7.6	0.014467	-1.573248	1.323231	-0.349526	0.063413	5.64885	6.09178	-0.545795
7.7	0.077874	-1.587576	1.321826	-0.350002	0.06288	5.65401	6.13428	-0.426024
7.8	0.086094	-1.569461	1.320706	-0.350471	0.062166	5.62923	6.08032	-0.345949
7.9	0.080537	-1.521655	1.319662	-0.350585	0.061673	5.70638	6.382	-0.32306
8.0	0.041576	-1.540603	1.318395	-0.350894	0.060971	5.61023	6.31659	-0.331242
8.1	0.006249	-1.557177	1.31697	-0.351136	0.060288	5.57274	6.11233	-0.373163
8.2	-0.02572	-1.614671	1.31558	-0.351597	0.059596	5.59236	6.11469	-0.392074
8.3	-0.073115	-1.641538	1.314134	-0.352298	0.058674	5.5618	6.11522	-0.413955
8.4	-0.086618	-1.658317	1.312457	-0.352811	0.057881	5.59761	6.11704	-0.443725
8.5	-0.075589	-1.639281	1.311118	-0.3533	0.056934	5.63562	6.07957	-0.536358
8.6	0.011813	-1.620578	1.310158	-0.352688	0.056276	5.67783	6.2165	-0.593838
8.7	0.119916	-1.638619	1.309141	-0.35198	0.055818	5.58719	6.18556	-0.643531
8.8	0.213214	-1.672206	1.30825	-0.350343	0.055616	5.50724	6.01149	-0.71899
8.9	0.180546	-1.710655	1.307559	-0.349413	0.055337	5.5181	6.04029	-0.676907
9.0	0.115351	-1.767661	1.306608	-0.348662	0.055123	5.55032	6.13406	-0.58526
9.1	-0.066268	-1.78855	1.305073	-0.348855	0.05427	5.54691	6.0997	-0.491786
9.2	-0.289996	-1.724281	1.303728	-0.349128	0.053363	5.55172	6.15259	-0.384189
9.3	-0.388837	-1.657857	1.302365	-0.349906	0.05217	5.52895	6.14316	-0.340981
9.4	-0.374376	-1.647202	1.301152	-0.35045	0.05137	5.51197	6.09724	-0.331569
9.5	-0.228391	-1.639603	1.299998	-0.351215	0.050614	5.51275	6.12154	-0.353981
9.6	-0.012418	-1.683981	1.299169	-0.351627	0.05034	5.53351	6.13642	-0.404073
9.7	0.231881	-1.742165	1.298305	-0.351929	0.05014	5.58588	6.17913	-0.443142
9.8	0.323497	-1.747003	1.297102	-0.351983	0.049861	5.58781	6.10805	-0.496371
9.9	0.347565	-1.711103	1.295717	-0.351973	0.049564	5.58623	6.11319	-0.502977
10.0	0.218516	-1.688152	1.294597	-0.351887	0.049181	5.5286	6.11009	-0.499487
10.1	0.06015	-1.654806	1.29344	-0.351771	0.048938	5.51932	6.22217	-0.498888
10.2	-0.098579	-1.652425	1.292067	-0.351639	0.049055	5.42597	6.20022	-0.498179
10.3	-0.216878	-1.674783	1.290725	-0.351555	0.049106	5.35923	6.20108	-0.509977
10.4	-0.238486	-1.728968	1.289623	-0.351483	0.049291	5.42448	6.35449	-0.504966
10.5	-0.209518	-1.781821	1.2883	-0.351344	0.0495	5.52642	6.32665	-0.473699
10.6	-0.080411	-1.790118	1.286966	-0.350838	0.049722	5.57493	6.12636	-0.458954
10.7	0.044919	-1.773985	1.285545	-0.350447	0.049808	5.5547	5.96235	-0.44277
10.8	0.159583	-1.777986	1.284039	-0.349965	0.049929	5.56066	6.01031	-0.414987
10.9	0.212297	-1.818396	1.282665	-0.349669	0.049838	5.4948	6.02723	-0.391138
11.0	0.197054	-1.879416	1.281337	-0.349751	0.049988	5.44155	6.13364	-0.414523
11.1	0.116172	-1.967927	1.280172	-0.350036	0.050262	5.4278	6.25568	-0.433741
11.2	0.047109	-2.047909	1.279103	-0.350632	0.050546	5.44935	6.30492	-0.475504
11.3	-0.054963	-2.10135	1.277448	-0.351542	0.050824	5.47107	6.28833	-0.454648
11.4	-0.069597	-2.137395	1.275699	-0.352101	0.051156	5.43323	6.18063	-0.471711
11.5	-0.113129	-2.178198	1.274017	-0.352766	0.0515	5.46608	6.11201	-0.430587
11.6	-0.062659	-2.274579	1.272229	-0.352948	0.052148	5.48053	6.036	-0.421521
11.7	0.026401	-2.357556	1.2703	-0.352647	0.052745	5.53482	6.08985	-0.475127
11.8	0.094414	-2.432206	1.268656	-0.352279	0.053533	5.48508	5.9995	-0.449848
11.9	0.107758	-2.502994	1.26685	-0.351679	0.054206	5.52309	6.08471	-0.486252
12.0	0.086512	-2.572017	1.265111	-0.35099	0.054709	5.50181	6.16029	-0.488474
12.1	0.018141	-2.629647	1.263786	-0.350486	0.055059	5.48271	6.25471	-0.47741
12.2	-0.066978	-2.646948	1.262625	-0.350146	0.055298	5.42194	6.16094	-0.518822
12.3	-0.126636	-2.701745	1.261456	-0.349806	0.055739	5.3919	6.11116	-0.549683
12.4	-0.110613	-2.758557	1.26032	-0.349676	0.056362	5.44514	6.15976	-0.556226
12.5	-0.043618	-2.798501	1.259164	-0.349532	0.057179	5.44812	6.12068	-0.554648
12.6	0.029156	-2.869312	1.257722	-0.349686	0.057961	5.47527	6.11918	-0.517208
12.7	0.069735	-2.938538	1.256349	-0.350034	0.058818	5.48841	6.04639	-0.462016
12.8	0.097718	-2.956569	1.254957	-0.350395	0.059468	5.49244	6.01288	-0.416174
12.9	0.024825	-2.939419	1.253477	-0.351078	0.059778	5.49384	5.98505	-0.371953
13.0	-0.017114	-2.924825	1.252349	-0.351365	0.059941	5.48201	6.11512	-0.394223
13.1	-0.098252	-2.930118	1.251498	-0.351385	0.060152	5.46984	6.11544	-0.461083
13.2	-0.131988	-2.946275	1.250807	-0.351126	0.060582	5.40792	5.99425	-0.510102
13.3	-0.058937	-2.968042	1.249919	-0.350727	0.061116	5.40188	6.05003	-0.563204
13.4	0.04933	-3.008435	1.24885	-0.350334	0.061802	5.43665	6.01652	-0.546697
13.5	0.16498	-3.023014	1.247505	-0.350089	0.062843	5.47912	6.03889	-0.490506
13.6	0.260131	-3.030024	1.246298	-0.350015	0.064001	5.49813	6.01256	-0.482629
13.7	0.270971	-3.022122	1.245273	-0.350233	0.065115	5.53789	6.09981	-0.455367
13.8	0.164157	-3.005905	1.244264	-0.350758	0.066033	5.50076	6.08771	-0.420747
13.9	-0.053094	-2.971462	1.24337	-0.351185	0.066846	5.41896	5.94062	-0.49281
14.0	-0.249105	-2.948402	1.242741	-0.351523	0.067191	5.40127	6.10869	-0.454555
14.1	-0.410722	-2.901111	1.242039	-0.351829	0.067503	5.45189	6.21703	-0.445404
14.2	-0.4115	-2.848804	1.241269	-0.352029	0.067783	5.42001	6.03986	-0.460333
14.3	-0.272276	-2.841897	1.240296	-0.352271	0.06822	5.47326	6.02412	-0.432219
14.4	-0.037223	-2.798992	1.238973	-0.352803	0.068659	5.49909	6.01149	-0.434526
14.5	0.219288	-2.783117	1.237616	-0.352959	0.069397	5.54288	6.02016	-0.421237
14.6	0.345023	-2.771985	1.236461	-0.353045	0.069999	5.53509	5.96728	-0.436683
14.7	0.352123	-2.721316	1.235834	-0.352747	0.070468	5.57476	6.02733	-0.468241
14.8	0.213899	-2.651146	1.235478	-0.352327	0.070915	5.58938	6.2423	-0.51549
14.9	0.000938	-2.564239	1.235251	-0.351722	0.071052	5.40302	6.00217	-0.56253
15.0	-0.175842	-2.489738	1.235298	-0.351321	0.071334	5.42202	6.10709	-0.612693
15.1	-0.278034	-2.420697	1.235084	-0.351058	0.071892	5.34837	6.00389	-0.619398
15.2	-0.213935	-2.385175	1.234261	-0.351202	0.072512	5.39663	6.02905	-0.573451
15.3	-0.095076	-2.373327	1.233483	-0.35136	0.073545	5.43989	5.95603	-0.489746
15.4	0.072597	-2.341121	1.23292	-0.35175	0.074607	5.52624	5.869	-0.418725
15.5	0.195907	-2.326099	1.232488	-0.351861	0.07572	5.59324	5.80712	-0.375438
15.6	0.243865	-2.284712	1.232143	-0.352342	0.076478	5.53071	5.75927	-0.3685
15.7	0.174819	-2.21905	1.232003	-0.352756	0.077113	5.51608	5.90593	-0.40632
15.8	0.016664	-2.174758	1.231963	-0.353339	0.07739	5.4546	6.00678	-0.407427
15.9	-0.116137	-2.167986	1.231894	-0.353759	0.077525	5.40941	6.12133	-0.446811
16.0	-0.213394	-2.200482	1.231793	-0.354219	0.07777	5.41694	6.25257	-0.514965
16.1	-0.189808	-2.210105	1.232056	-0.354078	0.078305	5.40337	6.17196	-0.577017
16.200001	-0.122063	-2.184106	1.232573	-0.353615	0.079015	5.44541	5.96781	-0.583803
16.299999	-0.034335	-2.153108	1.232965	-0.353332	0.079694	5.51731	5.90347	-0.589278
16.4	0.05536	-2.112648	1.233297	-0.352578	0.080162	5.50986	5.76302	-0.554756
16.5	0.070227	-2.061931	1.233073	-0.352266	0.080475	5.55619	5.84352	-0.482512
16.6	0.05347	-2.035934	1.23263	-0.35215	0.080602	5.52107	5.89148	-0.382602
16.700001	-0.004797	-2.027352	1.232411	-0.351998	0.080643	5.50067	6.08718	-0.313492
16.799999	-0.054892	-2.024887	1.232324	-0.351897	0.080834	5.42623	6.04232	-0.299595
16.9	-0.09437	-2.01266	1.232307	-0.351822	0.081042	5.35371	5.95764	-0.320046
17.0	-0.077829	-1.991415	1.232542	-0.351365	0.081303	5.42465	6.15558	-0.400521
17.1	-0.046363	-1.956085	1.232786	-0.351264	0.081725	5.53587	6.21382	-0.47612
17.200001	0.012855	-1.956074	1.232817	-0.350771	0.082036	5.49357	5.99029	-0.498334
17.299999	0.059768	-1.933456	1.232512	-0.350572	0.08234	5.59245	6.0071	-0.511326
17.4	0.071398	-1.911287	1.232341	-0.350313	0.082592	5.59	5.9858	-0.497089
17.5	0.052316	-1.904096	1.232187	-0.350312	0.082669	5.50575	5.93034	-0.464543
17.6	0.012877	-1.880221	1.231804	-0.350814	0.082704	5.49638	6.06287	-0.475751
17.700001	-0.03435	-1.827251	1.231457	-0.351766	0.082805	5.48552	6.00496	-0.4273
17.799999	0.005249	-1.770584	1.231311	-0.352667	0.082926	5.42632	5.87307	-0.40496
17.9	0.00549	-1.773461	1.23119	-0.353976	0.083261	5.44147	5.86365	-0.437783
18.0	-0.012538	-1.743968	1.230782	-0.355063	0.083335	5.50382	5.91	-0.408312
18.1	-0.022836	-1.742911	1.230448	-0.355304	0.083406	5.47404	5.9085	-0.41338
18.200001	-0.046119	-1.771694	1.230021	-0.355052	0.083416	5.54805	6.0116	-0.421444
18.299999	-0.039854	-1.770876	1.22946	-0.354185	0.083327	5.56022	5.93484	-0.444338
18.4	-0.028106	-1.735478	1.229097	-0.353216	0.083275	5.51836	5.94019	-0.434822
18.5	-0.006564	-1.659581	1.229174	-0.35231	0.083424	5.52782	6.07251	-0.441107
18.6	0.021322	-1.618614	1.229146	-0.351792	0.083654	5.48263	6.00046	-0.456171
18.700001	0.04995	-1.571982	1.229074	-0.351647	0.083891	5.45776	5.93056	-0.473688
18.799999	0.064707	-1.560774	1.229023	-0.351919	0.083928	5.49147	5.9859	-0.483705
18.9	0.025502	-1.574996	1.228962	-0.351883	0.084045	5.44707	5.93912	-0.46329
19.0	-0.058232	-1.568979	1.228602	-0.35194	0.08378	5.44278	5.83517	-0.476507
19.1	-0.148732	-1.542631	1.228497	-0.351366	0.083512	5.45022	5.84138	-0.469588
19.200001	-0.206168	-1.527494	1.228606	-0.351012	0.082987	5.4229	5.85155	-0.493866
19.299999	-0.201528	-1.496826	1.22873	-0.350713	0.082776	5.46143	5.96695	-0.487146
19.4	-0.103182	-1.462849	1.228761	-0.350783	0.082882	5.49734	6.00774	-0.497849
19.5	0.033586	-1.453919	1.228946	-0.351027	0.083236	5.50426	5.92991	-0.446133
19.6	0.168577	-1.456739	1.229065	-0.351764	0.083439	5.49874	5.94137	-0.443047
19.700001	0.215113	-1.503971	1.229119	-0.352373	0.083691	5.49935	5.89534	-0.408282
19.799999	0.181716	-1.565412	1.229208	-0.352997	0.083853	5.48254	5.86301	-0.381966
19.9	0.048444	-1.603026	1.229023	-0.353741	0.083857	5.47107	5.95068	-0.389058
20.0	-0.119632	-1.630941	1.228677	-0.354752	0.083647	5.40249	5.91685	-0.374423
20.1	-0.256711	-1.618002	1.228554	-0.355154	0.083501	5.41432	5.94158	-0.410933
20.200001	-0.276158	-1.635697	1.228993	-0.354918	0.083333	5.4356	6.0663	-0.456025
20.299999	-0.203591	-1.668045	1.229758	-0.354058	0.083457	5.5477	6.22399	-0.525452
20.4	-0.041272	-1.724866	1.230481	-0.353032	0.083598	5.51433	5.98055	-0.540451
20.5	0.136385	-1.797755	1.231072	-0.352038	0.083943	5.53447	5.90829	-0.56505
20.6	0.204225	-1.868602	1.23111	-0.351543	0.083993	5.52878	5.8736	-0.528616
20.700001	0.210764	-1.934904	1.230662	-0.351252	0.083857	5.52291	5.94083	-0.421246
20.799999	0.099598	-1.960114	1.230231	-0.351622	0.083634	5.47921	5.92296	-0.328256
20.9	-0.043027	-1.969721	1.230025	-0.351878	0.083336	5.39453	5.89972	-0.275928
21.0	-0.126626	-1.999709	1.229764	-0.352158	0.082995	5.41887	6.08193	-0.315238
21.1	-0.175774	-2.054906	1.230129	-0.352464	0.082821	5.418	6.08782	-0.403385
21.200001	-0.161172	-2.092814	1.230675	-0.352735	0.08272	5.38945	5.95518	-0.456924
21.299999	-0.032162	-2.176235	1.231234	-0.352949	0.082714	5.46038	5.9327	-0.513951
21.4	0.09822	-2.248814	1.231606	-0.35298	0.082858	5.52729	5.92799	-0.5445
21.5	0.175581	-2.281564	1.232081	-0.353102	0.083164	5.54927	5.90465	-0.56318
21.6	0.186412	-2.284072	1.232259	-0.353205	0.083327	5.74308	6.34614	-0.578045
21.700001	0.140106	-2.298563	1.232251	-0.353277	0.083511	5.7049	6.35716	-0.565098
21.799999	0.024795	-2.306326	1.23225	-0.353283	0.083441	5.62932	6.31563	-0.526957
21.9	-0.096085	-2.324804	1.232431	-0.35327	0.08312	5.65629	6.68015	-0.489529
22.0	-0.204201	-2.366447	1.232781	-0.352875	0.082748	5.45022	6.19541	-0.443878
22.1	-0.211525	-2.397818	1.23324	-0.352599	0.082379	5.42684	5.92724	-0.443706
22.200001	-0.138257	-2.394345	1.233695	-0.352555	0.082238	5.41476	5.86611	-0.466168
22.299999	0.016673	-2.437654	1.234337	-0.352397	0.082365	5.50137	5.88591	-0.451025
22.4	0.153643	-2.467075	1.235085	-0.35234	0.082636	5.54796	5.88549	-0.5051
22.5	0.2325	-2.475958	1.235749	-0.352089	0.082951	5.54069	5.86076	-0.524316
22.6	0.234344	-2.507639	1.236461	-0.35169	0.083187	5.68633	6.18192	-0.517676
22.700001	0.144721	-2.531175	1.237082	-0.35134	0.083403	5.61399	6.09231	-0.488306
22.799999	-0.002126	-2.546333	1.237617	-0.351133	0.083364	5.47807	5.96663	-0.455055
22.9	-0.142344	-2.544912	1.238203	-0.35117	0.083084	5.44742	6.01074	-0.456516
23.0	-0.231417	-2.549329	1.239064	-0.351065	0.082894	5.44269	5.95347	-0.482112
23.1	-0.258833	-2.573248	1.239856	-0.351071	0.082621	5.4779	5.98901	-0.52986
23.200001	-0.216286	-2.577716	1.240968	-0.350987	0.082529	5.50951	5.97712	-0.569144
23.299999	-0.109888	-2.578915	1.241883	-0.351364	0.082173	5.53649	5.89212	-0.564684
23.4	0.019672	-2.591744	1.242829	-0.351377	0.082033	5.55996	5.92713	-0.550292
23.5	0.12771	-2.624754	1.243547	-0.351965	0.081749	5.53798	5.83271	-0.527824
23.6	0.169332	-2.62008	1.244457	-0.352316	0.081543	5.54559	5.89491	-0.512377
23.700001	0.184144	-2.626523	1.245599	-0.35266	0.081245	5.53482	5.96802	-0.495854
23.799999	0.136644	-2.645218	1.247056	-0.352659	0.081098	5.46783	5.96535	-0.540689
23.9	0.052029	-2.663112	1.248759	-0.35234	0.080789	5.47212	6.05752	-0.525174
24.0	-0.068028	-2.660037	1.25069	-0.351313	0.080761	5.5265	6.13471	-0.56892
24.1	-0.157037	-2.655777	1.252176	-0.350604	0.080523	5.46511	5.95347	-0.605902
24.200001	-0.178057	-2.670893	1.253765	-0.349861	0.080477	5.51591	5.90807	-0.528522
24.299999	-0.193971	-2.634443	1.255227	-0.349825	0.080203	5.53885	5.82682	-0.50012
24.4	-0.134499	-2.59116	1.256366	-0.35033	0.080069	5.56688	5.85102	-0.480709
24.5	-0.061193	-2.576159	1.257523	-0.351046	0.079881	5.52904	5.90165	-0.42894
24.6	0.058312	-2.570005	1.258867	-0.351973	0.079651	5.50925	5.86044	-0.406587
24.700001	0.13643	-2.563942	1.260019	-0.353138	0.079526	5.55444	5.96385	-0.400084
24.799999	0.178277	-2.551336	1.26126	-0.35355	0.079507	5.49892	5.93602	-0.439243
24.9	0.15634	-2.537534	1.262643	-0.353814	0.079454	5.50505	5.94169	-0.449993
25.0	0.046324	-2.517846	1.263956	-0.354047	0.079158	5.52431	5.96888	-0.483739
25.1	-0.073519	-2.472857	1.26515	-0.35411	0.078651	5.51888	5.98869	-0.511424
25.200001	-0.162849	-2.439732	1.266248	-0.354103	0.07827	5.52274	5.95464	-0.561183
25.299999	-0.18666	-2.395018	1.267522	-0.353886	0.07774	5.52685	5.99768	-0.588098
25.4	-0.126955	-2.327319	1.268999	-0.353545	0.077431	5.5174	5.93837	-0.608214
25.5	-0.041321	-2.274854	1.270453	-0.353269	0.077215	5.52388	5.91332	-0.633773
25.6	0.036914	-2.230792	1.272053	-0.353038	0.076812	5.50689	5.86333	-0.612633
25.700001	0.05416	-2.185555	1.273828	-0.352996	0.076363	5.53018	5.8493	-0.614066
25.799999	0.066282	-2.147189	1.275259	-0.352839	0.075509	5.56407	5.96107	-0.605005
25.9	0.04977	-2.086612	1.276914	-0.352205	0.074725	5.52055	5.875	-0.609472
26.0	0.00204	-2.041011	1.279203	-0.351177	0.074141	5.49962	5.94458	-0.612721
26.1	-0.036595	-1.973775	1.281727	-0.350039	0.07372	5.50452	6.09028	-0.626004
26.200001	-0.011475	-1.945182	1.284365	-0.348655	0.073557	5.49716	6.08867	-0.665542
26.299999	0.023321	-1.915141	1.287262	-0.347723	0.073725	5.48525	5.9965	-0.664143
26.4	0.043701	-1.880403	1.289782	-0.347156	0.073652	5.54551	6.02219	-0.615654
26.5	0.033532	-1.82967	1.292341	-0.346992	0.073795	5.57511	5.90101	-0.525078
26.6	-0.002228	-1.759904	1.294642	-0.347174	0.073601	5.60541	5.90872	-0.473704
26.700001	-0.02173	-1.705336	1.297344	-0.347551	0.073631	5.59481	5.96663	-0.412459
26.799999	-0.04738	-1.672502	1.300069	-0.347819	0.073577	5.53763	5.98398	-0.427505
26.9	-0.098739	-1.639703	1.302917	-0.348283	0.073523	5.49787	6.00196	-0.454137
27.0	-0.136971	-1.629888	1.305376	-0.348922	0.07313	5.47124	5.9433	-0.476574
27.1	-0.137768	-1.636485	1.307517	-0.349744	0.07263	5.51512	6.01962	-0.443748
27.200001	-0.131967	-1.616696	1.30917	-0.350836	0.071971	5.57563	6.03504	-0.374502
27.299999	-0.039815	-1.576663	1.310583	-0.351738	0.071519	5.57213	5.93527	-0.334508
27.4	0.083239	-1.571414	1.311643	-0.352641	0.071317	5.57397	5.95967	-0.299986
27.5	0.236343	-1.613245	1.312761	-0.353678	0.071418	5.54883	6.00303	-0.312532
27.6	0.276223	-1.655505	1.313682	-0.354781	0.071639	5.52878	6.05185	-0.360737
27.700001	0.231997	-1.723339	1.314505	-0.355838	0.071711	5.57668	6.17068	-0.419103
27.799999	0.122255	-1.788788	1.315175	-0.356601	0.071604	5.53044	6.08375	-0.458304
27.9	-0.064073	-1.804173	1.315877	-0.357109	0.071424	5.55059	6.07122	-0.506203
28.0	-0.215481	-1.812432	1.316621	-0.357007	0.071011	5.57695	6.01384	-0.521227
28.1	-0.282429	-1.845042	1.317086	-0.356601	0.070618	5.62327	6.25686	-0.564071
28.200001	-0.23289	-1.908722	1.317394	-0.356042	0.070518	5.62074	6.2241	-0.589415
28.299999	-0.098604	-1.958424	1.317739	-0.355304	0.070728	5.57283	6.14134	-0.602443
28.4	0.10535	-2.022341	1.318331	-0.354187	0.071227	5.66426	6.29829	-0.608909
28.5	0.216204	-2.099046	1.319012	-0.352695	0.071634	5.60664	6.09842	-0.635434
28.6	0.25394	-2.144598	1.31997	-0.350919	0.071934	5.63186	6.0132	-0.6525
28.700001	0.144597	-2.177905	1.321217	-0.348565	0.071749	5.53964	5.90369	-0.712575
28.799999	-0.049996	-2.236485	1.322896	-0.346205	0.071313	5.51302	6.06352	-0.771272
28.9	-0.209413	-2.300842	1.325082	-0.343821	0.070766	5.46686	6.10901	-0.777662
29.0	-0.314904	-2.266491	1.327474	-0.342097	0.070484	5.44103	6.08311	-0.820129
29.1	-0.251586	-2.310642	1.33014	-0.34091	0.070457	5.52694	6.15441	-0.758198
29.200001	-0.092659	-2.344132	1.332406	-0.340653	0.070597	5.57309	6.17624	-0.687183
29.299999	0.094661	-2.363963	1.334375	-0.341022	0.070948	5.60751	6.08407	-0.579341
29.4	0.225696	-2.3801	1.336128	-0.341995	0.071133	5.62687	5.91268	-0.431038
29.5	0.264001	-2.413135	1.337487	-0.343401	0.071099	5.69596	6.02391	-0.328875
29.6	0.213628	-2.44151	1.338804	-0.345363	0.071024	5.65296	6.03386	-0.20578
29.700001	0.052311	-2.440536	1.339999	-0.347429	0.070699	5.63011	6.11629	-0.11555
29.799999	-0.078414	-2.451112	1.340495	-0.350262	0.070419	5.57047	6.20322	-0.099412
29.9	-0.179697	-2.446813	1.340405	-0.352978	0.070262	5.54165	6.24529	-0.084185
30.0	-0.193596	-2.435302	1.339709	-0.355805	0.070219	5.566	6.20665	-0.123469
30.1	-0.146202	-2.422434	1.338297	-0.35866	0.070306	5.5822	6.12411	-0.134708
30.200001	-0.055973	-2.408464	1.336404	-0.360628	0.070643	5.66207	6.21885	-0.15079
30.299999	0.057066	-2.379689	1.333852	-0.36237	0.070551	5.77329	6.24476	-0.173776
30.4	0.09087	-2.363344	1.331005	-0.36382	0.070489	5.73161	6.042	-0.261197
30.5	0.078007	-2.376847	1.328098	-0.364258	0.070067	5.69176	6.06544	-0.354185
30.6	0.013688	-2.360094	1.325125	-0.363774	0.069938	5.73318	6.3668	-0.474857
30.700001	-0.057835	-2.339777	1.322089	-0.362525	0.06948	5.65296	6.36723	-0.622458
30.799999	-0.089481	-2.324962	1.319703	-0.360404	0.069389	5.5096	6.11843	-0.731285
30.9	-0.092642	-2.29575	1.317691	-0.357803	0.069249	5.5526	6.27762	-0.879326
31.0	-0.079142	-2.288794	1.316294	-0.3547	0.069104	5.53946	6.06512	-0.986673
31.1	-0.020906	-2.28278	1.315848	-0.351202	0.069041	5.76348	6.36316	-1.073744
31.200001	0.009564	-2.252766	1.316073	-0.347614	0.06884	5.75289	6.29047	-1.114478
31.299999	0.023257	-2.237406	1.316806	-0.344129	0.068475	5.65121	6.02947	-1.156822
31.4	-0.016555	-2.181066	1.318338	-0.34098	0.068078	5.63781	6.08321	-1.116443
31.5	-0.009926	-2.127504	1.320691	-0.338215	0.067619	5.57485	6.06277	-1.034538
31.6	0.062529	-2.092741	1.323489	-0.336515	0.067159	5.61417	6.24818	-0.953212
31.700001	0.070576	-2.052489	1.326773	-0.33561	0.067004	5.55199	6.16896	-0.79048
31.799999	0.128758	-2.022652	1.330217	-0.33576	0.067129	5.55453	6.13749	-0.612118
31.9	0.126296	-1.969093	1.33328	-0.336807	0.067064	5.54139	6.06619	-0.446033
32.0	0.120055	-1.940981	1.336079	-0.338664	0.067025	5.61942	6.15291	-0.278353
32.099998	-0.013377	-1.889392	1.33818	-0.341101	0.066564	5.71943	6.2803	-0.107635
32.200001	-0.128463	-1.820688	1.339758	-0.344093	0.065725	5.64701	6.12914	0.003799
32.299999	-0.187153	-1.758442	1.340433	-0.347725	0.064816	5.62319	6.15558	0.127129
32.400002	-0.188434	-1.667519	1.340333	-0.351829	0.064075	5.60199	6.09371	0.204082
32.5	-0.039496	-1.636662	1.339211	-0.356164	0.063707	5.61329	6.1998	0.282866
32.599998	0.10812	-1.613263	1.337056	-0.360253	0.06367	5.60226	6.18738	0.278375
32.700001	0.229097	-1.565781	1.334006	-0.363834	0.063608	5.62047	6.18245	0.210089
32.799999	0.276637	-1.476079	1.330489	-0.366771	0.063544	5.62144	6.17742	0.064838
32.900002	0.163888	-1.401111	1.326506	-0.368524	0.063163	5.65778	6.1012	-0.120246
33.0	-2.1e-05	-1.304784	1.322419	-0.369183	0.062711	5.68405	6.26617	-0.341914
33.099998	-0.210812	-1.240175	1.318556	-0.36843	0.062232	5.59113	6.18063	-0.599318
33.200001	-0.34894	-1.221668	1.31509	-0.366269	0.061686	5.56749	6.1391	-0.828974
33.299999	-0.35419	-1.165168	1.312025	-0.362781	0.061308	5.57485	6.23309	-1.049421
33.400002	-0.274052	-1.136663	1.309957	-0.358562	0.061053	5.55199	6.20451	-1.242127
33.5	-0.064153	-1.101145	1.309218	-0.353605	0.061068	5.57309	6.11929	-1.362011
33.599998	0.103058	-1.027001	1.309536	-0.348537	0.061032	5.63387	6.09777	-1.449683
33.700001	0.258967	-1.006811	1.310814	-0.343355	0.061137	5.64928	6.12989	-1.466721
33.799999	0.259729	-1.008704	1.31313	-0.338526	0.060824	5.59035	5.99275	-1.401734
33.900002	0.18871	-1.013296	1.316434	-0.334482	0.060575	5.53771	6.05881	-1.225552
34.0	0.046949	-1.017378	1.320027	-0.331465	0.060146	5.4821	6.13514	-1.056281
34.099998	-0.08122	-1.048291	1.324353	-0.329476	0.060008	5.44348	6.18256	-0.84425
34.200001	-0.130133	-1.048466	1.328985	-0.328977	0.060064	5.39768	6.15237	-0.652409
34.299999	-0.086384	-1.081627	1.333249	-0.329662	0.060386	5.48342	6.21371	-0.409975
34.400002	-0.004716	-1.122518	1.336973	-0.331733	0.060909	5.53649	6.12893	-0.171717
34.5	0.083761	-1.152247	1.340157	-0.335063	0.061465	5.62949	6.15976	0.033531
34.599998	0.144644	-1.2384	1.342236	-0.339376	0.061841	5.65034	6.15098	0.226163
34.700001	0.126982	-1.314461	1.343046	-0.344763	0.061908	5.68686	6.2484	0.366289
34.799999	0.065468	-1.365052	1.342691	-0.350904	0.061813	5.69045	6.27313	0.416817
34.900002	0.002087	-1.405256	1.34111	-0.357157	0.061689	5.64289	6.42	0.429226
35.0	-0.021496	-1.467051	1.338618	-0.362889	0.06185	5.59175	6.44388	0.377159
35.099998	0.025862	-1.550531	1.334999	-0.367681	0.062346	5.54165	6.34849	0.250069
35.200001	0.033301	-1.587543	1.33053	-0.371189	0.062841	5.5406	6.35802	0.039844
35.299999	0.02816	-1.640655	1.326101	-0.373199	0.063206	5.60401	6.2849	-0.218252
35.400002	-0.006407	-1.696185	1.321407	-0.373128	0.063419	5.67354	6.2803	-0.523095
35.5	-0.111676	-1.743887	1.31715	-0.371225	0.063475	5.65524	6.1468	-0.805347
35.599998	-0.152837	-1.820938	1.31413	-0.36743	0.063339	5.65997	6.15098	-1.110156
35.700001	-0.197843	-1.876361	1.312514	-0.362084	0.06339	5.65077	6.22998	-1.420899
35.799999	-0.155067	-1.897771	1.312258	-0.355574	0.06366	5.50382	6.14306	-1.671765
35.900002	-0.065734	-1.899206	1.313366	-0.349062	0.063754	5.46047	6.12903	-1.823592
36.0	0.030161	-1.924045	1.315976	-0.342369	0.064228	5.4617	6.1346	-1.829619
36.099998	0.112652	-1.970452	1.319309	-0.337054	0.064568	5.42737	6.07861	-1.72501
36.200001	0.142208	-2.045706	1.323706	-0.332658	0.065112	5.51486	6.06544	-1.470356
36.299999	0.114061	-2.095644	1.328549	-0.329997	0.065454	5.56276	6.03461	-1.1606
36.400002	0.064835	-2.178587	1.333787	-0.328322	0.065952	5.5498	6.15601	-0.832472
36.5	0.023716	-2.226642	1.339348	-0.328419	0.066378	5.49655	6.10687	-0.515807
36.599998	-0.052748	-2.23201	1.344849	-0.330119	0.067079	5.50619	6.13192	-0.207938
36.700001	-0.059517	-2.28201	1.349239	-0.33341	0.067734	5.5145	6.17432	0.039489
36.799999	-0.0226	-2.327684	1.35262	-0.338096	0.068353	5.58562	6.16318	0.269576
36.900002	0.050454	-2.388831	1.355031	-0.343904	0.069182	5.64009	6.20247	0.465547
37.0	0.155376	-2.425623	1.355815	-0.349994	0.069889	5.69719	6.20408	0.539308
37.099998	0.199967	-2.469549	1.354985	-0.356264	0.070604	5.6915	6.18256	0.562777
37.200001	0.175191	-2.529524	1.353221	-0.361525	0.071458	5.66759	6.18759	0.475766
37.299999	0.072634	-2.58295	1.350527	-0.365882	0.072029	5.68957	6.22249	0.325534
37.400002	-0.07502	-2.618743	1.347167	-0.368808	0.072329	5.6541	6.27227	0.062905
37.5	-0.126312	-2.66746	1.343816	-0.369439	0.07285	5.60821	6.2743	-0.279601
37.599998	-0.219201	-2.663522	1.340685	-0.368427	0.073122	5.67241	6.23598	-0.627288
37.700001	-0.227394	-2.684387	1.337847	-0.365855	0.073506	5.6654	6.24272	-0.968469
37.799999	-0.195142	-2.652942	1.33598	-0.361602	0.073779	5.6809	6.24936	-1.28897
37.900002	-0.173789	-2.629131	1.335264	-0.356343	0.073921	5.65165	6.08782	-1.516414
38.0	-0.069406	-2.660059	1.335662	-0.350901	0.073826	5.62984	6.10366	-1.678447
38.099998	0.047307	-2.681679	1.337242	-0.345075	0.07403	5.64079	6.09585	-1.776409
38.200001	0.128216	-2.720081	1.340387	-0.339991	0.074583	5.63991	6.09606	-1.700044
38.299999	0.12775	-2.732963	1.344787	-0.33606	0.075495	5.61224	6.00603	-1.590475
38.400002	0.144576	-2.740603	1.349913	-0.333289	0.07609	5.58938	6.11822	-1.350121
38.5	0.039745	-2.700703	1.355332	-0.33253	0.076666	5.55374	6.0952	-1.032262
38.599998	-0.087479	-2.65639	1.360359	-0.333452	0.077009	5.61154	6.23127	-0.615098
38.700001	-0.196024	-2.635113	1.364371	-0.335793	0.077535	5.66111	6.22142	-0.175655
38.799999	-0.212595	-2.645692	1.367533	-0.339665	0.07827	5.68826	6.1134	0.203894
38.900002	-0.154229	-2.696282	1.36994	-0.344418	0.078995	5.7662	6.20718	0.485152
39.0	-0.009356	-2.754338	1.371448	-0.349523	0.079954	5.76804	6.15879	0.595304
39.099998	0.076166	-2.755702	1.371876	-0.355168	0.080772	5.76909	6.22849	0.537514
39.200001	0.17171	-2.752758	1.37163	-0.359971	0.081573	5.81384	6.19327	0.395264
39.299999	0.178903	-2.769717	1.370745	-0.364252	0.082106	5.85947	6.27045	0.195545
39.400002	0.117569	-2.798763	1.369013	-0.366982	0.082662	5.86717	6.25835	-0.063313
39.5	0.073381	-2.846047	1.366765	-0.368093	0.083101	5.83749	6.27227	-0.321883
39.599998	-0.015626	-2.86447	1.364336	-0.367351	0.083596	5.75823	6.25514	-0.649193
39.700001	-0.110018	-2.896272	1.362694	-0.364637	0.084316	5.68353	6.26617	-0.964767
39.799999	-0.119499	-2.881479	1.361909	-0.35998	0.085004	5.76681	6.41562	-1.287008
39.900002	-0.14818	-2.822608	1.362222	-0.354456	0.085592	5.77005	6.23288	-1.597214
40.0	-0.092184	-2.79701	1.36455	-0.347833	0.086229	5.88854	6.34678	-1.774786
40.099998	-0.081622	-2.790563	1.368386	-0.341441	0.08651	5.88373	6.25728	-1.855538
40.200001	-0.058843	-2.771327	1.372938	-0.335823	0.08657	5.81156	6.08664	-1.858129
40.299999	0.010003	-2.774565	1.378502	-0.33129	0.086686	5.81945	6.27216	-1.669458
40.400002	-0.000645	-2.745407	1.38472	-0.328718	0.086928	5.75376	6.23341	-1.353127
40.5	0.059107	-2.724648	1.390718	-0.32852	0.087099	5.68817	6.09874	-0.921005
40.599998	0.052763	-2.712075	1.396342	-0.330168	0.087573	5.7154	6.12357	-0.468704
40.700001	0.082579	-2.653318	1.401066	-0.333972	0.088028	5.73336	6.14209	0.001741
40.799999	0.057152	-2.618703	1.40475	-0.339226	0.088423	5.85535	6.29325	0.396999
40.900002	0.069653	-2.652959	1.407083	-0.345455	0.088729	5.87042	6.17046	0.69516
41.0	0.02289	-2.659149	1.407689	-0.352619	0.089017	5.91193	6.23962	0.829453
41.099998	0.006794	-2.628067	1.40675	-0.359176	0.089433	5.89844	6.20547	0.850521
41.200001	0.008251	-2.572286	1.404446	-0.365578	0.089797	5.95974	6.30192	0.755065
41.299999	-0.009755	-2.532613	1.400849	-0.37039	0.090191	5.99031	6.3441	0.543039
41.400002	-0.041486	-2.475335	1.39643	-0.373505	0.090506	5.98961	6.26339	0.200687
41.5	-0.058225	-2.385717	1.391825	-0.374943	0.090481	5.99521	6.37162	-0.23487
41.599998	-0.127318	-2.325736	1.3875	-0.374139	0.090295	5.9784	6.21853	-0.640555
41.700001	-0.165956	-2.259778	1.383782	-0.370839	0.09004	5.97516	6.27388	-1.13057
41.799999	-0.139559	-2.193121	1.381177	-0.365647	0.089867	5.9156	6.24123	-1.540147
41.900002	-0.062887	-2.085053	1.380396	-0.358321	0.089934	5.84152	6.1437	-1.887809
42.0	0.031823	-1.969373	1.381379	-0.349739	0.090289	5.80929	6.24979	-2.134887
42.099998	0.053609	-1.878663	1.384584	-0.340539	0.090533	5.8557	6.23073	-2.245529
42.200001	0.044286	-1.787269	1.389232	-0.33197	0.090558	5.77172	6.06384	-2.224607
42.299999	-0.019978	-1.711762	1.395021	-0.325071	0.090443	5.72232	6.04692	-2.002678
42.400002	-0.111802	-1.619453	1.401518	-0.320159	0.090054	5.69614	5.96856	-1.610941
42.5	-0.156865	-1.498028	1.408259	-0.317676	0.089804	5.69447	6.0374	-1.142663
42.599998	-0.115765	-1.388868	1.414647	-0.318069	0.089763	5.76278	6.15216	-0.575787
42.700001	-0.004739	-1.285463	1.420409	-0.321148	0.089951	5.77207	6.20108	-0.006367
42.799999	0.097006	-1.174608	1.425164	-0.326825	0.090279	5.80473	6.21607	0.498879
42.900002	0.158214	-1.129021	1.428172	-0.334802	0.090541	5.91088	6.25728	0.87561
43.0	0.170646	-1.10989	1.429155	-0.343933	0.090771	5.94389	6.24818	1.102102
43.099998	0.106864	-1.094026	1.428077	-0.353972	0.090577	6.03663	6.34314	1.183521
43.200001	0.014735	-1.057077	1.425012	-0.363534	0.090219	6.04784	6.31113	1.126297
43.299999	-0.046692	-1.018126	1.419763	-0.371793	0.089987	6.07473	6.42718	1.020874
43.400002	-0.070213	-0.917552	1.412747	-0.378287	0.089906	6.07	6.45458	0.723774
43.5	-0.03692	-0.839772	1.404938	-0.382199	0.089916	6.11817	6.76236	0.371406
43.599998	0.019136	-0.794203	1.396993	-0.383075	0.089937	6.06781	6.6036	-0.081088
43.700001	0.02725	-0.784924	1.389191	-0.38143	0.089467	6.02998	6.47417	-0.641934
43.799999	0.020916	-0.761825	1.382538	-0.376475	0.088804	6.00502	6.26199	-1.154531
43.900002	-0.052759	-0.711473	1.377708	-0.369264	0.087882	5.98917	6.25461	-1.651336
44.0	-0.117704	-0.627563	1.374682	-0.360232	0.087048	5.89861	6.1923	-2.072673
44.099998	-0.100838	-0.554107	1.37358	-0.349847	0.086429	5.88119	6.3971	-2.336826
44.200001	-0.081201	-0.479642	1.374704	-0.339831	0.086005	5.72259	6.25504	-2.465951
44.299999	-0.049575	-0.42321	1.377573	-0.330758	0.085437	5.62161	6.27623	-2.355881
44.400002	-0.01657	-0.411439	1.382031	-0.323543	0.085085	5.62958	6.33404	-2.067576
44.5	0.018052	-0.394002	1.387159	-0.31901	0.084551	5.57292	6.10805	-1.630661
44.599998	0.02127	-0.361578	1.39279	-0.317352	0.084097	5.60488	6.02947	-1.021344
44.700001	0.05366	-0.327118	1.397902	-0.3186	0.083663	5.72145	6.06298	-0.389669
44.799999	0.025362	-0.289074	1.402212	-0.322919	0.083565	5.76243	6.11811	0.216808
44.900002	0.029866	-0.223719	1.405432	-0.329277	0.083303	5.8085	6.23973	0.665833
45.0	-0.005776	-0.20479	1.407334	-0.337846	0.083327	5.79195	6.28501	0.948113
45.099998	-0.054185	-0.215095	1.40736	-0.347563	0.083209	5.84502	6.4564	1.093465
45.200001	-0.075615	-0.253899	1.40518	-0.357136	0.083049	5.9065	6.47824	1.055802
45.299999	-0.050026	-0.322179	1.400855	-0.366062	0.082954	5.98059	6.46593	0.98086
45.400002	-0.049765	-0.35409	1.394908	-0.373173	0.082703	5.99048	6.48916	0.787445
45.5	0.021972	-0.387482	1.387813	-0.377612	0.082381	6.02306	6.45544	0.466582
45.599998	-0.003909	-0.406281	1.380075	-0.379638	0.082238	6.01413	6.51357	0.089705
45.700001	0.042094	-0.447201	1.372862	-0.378551	0.081947	5.94757	6.43424	-0.412641
45.799999	0.028301	-0.526481	1.366808	-0.375099	0.081905	5.89853	6.39913	-0.923535
45.900002	0.014413	-0.563895	1.361402	-0.369791	0.081681	5.82312	6.34014	-1.443863
46.0	-0.009658	-0.604987	1.357995	-0.362492	0.081524	5.74755	6.20772	-1.865829
46.099998	-0.077183	-0.646633	1.356457	-0.355082	0.081058	5.68388	6.19423	-2.14202
46.200001	-0.092691	-0.69407	1.356706	-0.346957	0.081038	5.57064	6.03568	-2.317578
46.299999	-0.102285	-0.752845	1.358491	-0.33938	0.080828	5.55243	6.03386	-2.320976
46.400002	-0.094082	-0.820992	1.361927	-0.332721	0.080808	5.49944	5.98237	-2.09176
46.5	-0.061562	-0.90546	1.366311	-0.327997	0.080734	5.49217	6.03001	-1.731174
46.599998	0.004612	-0.979498	1.371324	-0.324884	0.080894	5.54638	6.13385	-1.251559
46.700001	0.021116	-1.045543	1.376015	-0.325165	0.080954	5.64359	6.13749	-0.646614
46.799999	0.060652	-1.150841	1.380388	-0.327263	0.081326	5.68869	6.15312	-0.064066
46.900002	0.050798	-1.236423	1.383928	-0.332296	0.081522	5.73493	6.19701	0.415956
47.0	0.004504	-1.332436	1.386332	-0.338611	0.082008	5.76515	6.27869	0.781172
47.099998	-0.051496	-1.429248	1.386781	-0.346625	0.082131	5.74973	6.28415	0.938294
47.200001	-0.089447	-1.537993	1.385638	-0.354751	0.082452	5.78485	6.32965	0.944138
47.299999	-0.082529	-1.659113	1.382952	-0.362581	0.082498	5.78879	6.294	0.831161
47.400002	-0.059189	-1.760428	1.378713	-0.368764	0.082773	5.86753	6.45394	0.656271
47.5	0.030044	-1.900378	1.373604	-0.372922	0.083055	5.88592	6.42728	0.338729
47.599998	0.078462	-1.998984	1.368777	-0.374282	0.083462	5.87725	6.34785	-0.078498
47.700001	0.084431	-2.080793	1.364211	-0.373203	0.083625	5.92489	6.36359	-0.648905
47.799999	0.021965	-2.169639	1.360344	-0.369781	0.083783	5.87225	6.31937	-1.100521
47.900002	-0.01753	-2.250551	1.357415	-0.364385	0.083684	5.85448	6.29122	-1.517064
48.0	-0.081659	-2.323527	1.355975	-0.357971	0.083541	5.77907	6.25279	-1.819993
48.099998	-0.106315	-2.389728	1.355814	-0.351425	0.083555	5.71479	6.1816	-2.026501
48.200001	-0.059297	-2.47921	1.357345	-0.344748	0.083637	5.57826	6.10066	-2.101665
48.299999	0.017653	-2.56661	1.36024	-0.33921	0.083795	5.52396	6.08471	-1.988918
48.400002	0.018525	-2.652906	1.364158	-0.334444	0.084044	5.6323	6.21082	-1.753634
48.5	0.043376	-2.786736	1.368688	-0.331373	0.084269	5.6781	6.20782	-1.344879
48.599998	0.044844	-2.875772	1.373334	-0.330258	0.084542	5.68545	6.18566	-0.830715
48.700001	0.030218	-2.921091	1.377486	-0.331221	0.084671	5.77688	6.2165	-0.355251
48.799999	-0.018895	-2.984236	1.381098	-0.334415	0.084628	5.9692	6.49248	0.111115
48.900002	-0.057832	-3.036808	1.383762	-0.339162	0.08455	5.84791	6.31681	0.478476
49.0	-0.094252	-3.075804	1.385227	-0.345293	0.084472	5.82803	6.34475	0.694314
49.099998	-0.026084	-3.131485	1.385106	-0.351615	0.084249	5.87541	6.32516	0.760933
49.200001	0.018501	-3.18166	1.383643	-0.358364	0.084156	5.83162	6.22452	0.738591
49.299999	0.043834	-3.216261	1.380598	-0.364048	0.083968	5.89616	6.31102	0.624481
49.400002	0.109996	-3.243212	1.376468	-0.368862	0.083811	5.92095	6.30439	0.439802
49.5	0.059803	-3.232303	1.371701	-0.371881	0.083376	5.9375	6.24519	0.12597
49.599998	0.001618	-3.199725	1.367043	-0.372534	0.082797	5.97962	6.28276	-0.275787
49.700001	-0.094522	-3.12871	1.362649	-0.371217	0.08209	5.97402	6.27356	-0.729643
49.799999	-0.13505	-3.013772	1.359007	-0.367722	0.081414	5.94486	6.30171	-1.186601
49.900002	-0.124097	-2.927384	1.356267	-0.362503	0.080984	5.8332	6.24947	-1.548983
50.0	-0.084227	-2.861293	1.35456	-0.356676	0.080729	5.81191	6.28373	-1.761952
50.099998	0.013362	-2.769086	1.354342	-0.350451	0.080296	5.76506	6.16629	-1.893104
50.200001	0.033285	-2.659026	1.355533	-0.344417	0.080066	5.88504	6.38114	-1.860192
50.299999	0.044594	-2.55281	1.357904	-0.339148	0.079683	6.15968	6.72179	-1.74479
50.400002	-0.00347	-2.387721	1.361313	-0.334708	0.079112	5.93759	6.41048	-1.530946
50.5	-0.061596	-2.228441	1.365486	-0.332126	0.07828	5.99968	6.50158	-1.244854
50.599998	-0.06403	-2.116378	1.369937	-0.330703	0.077511	6.18779	6.82852	-0.913857
50.700001	-0.047176	-2.028035	1.374616	-0.330893	0.076884	5.79344	6.30535	-0.612052
50.799999	0.031147	-1.952411	1.379319	-0.33243	0.076554	5.73371	6.18738	-0.302705
50.900002	0.091112	-1.89004	1.383805	-0.335173	0.076237	5.79624	6.24197	-0.076694
51.0	0.164976	-1.861036	1.387634	-0.338696	0.076041	5.85141	6.25172	0.100778
51.099998	0.176176	-1.811796	1.390535	-0.343226	0.07581	5.89222	6.30963	0.171712
51.200001	0.151285	-1.756173	1.392476	-0.348189	0.075513	5.93338	6.3243	0.233944
51.299999	0.126315	-1.70867	1.392969	-0.353668	0.075258	5.92716	6.2834	0.278937
51.400002	0.056603	-1.717127	1.391892	-0.35913	0.074953	5.88276	6.30364	0.29493
51.5	-0.03848	-1.722692	1.389846	-0.364044	0.074849	5.86367	6.36348	0.275401
51.599998	-0.119976	-1.732822	1.387019	-0.368507	0.074699	6.06527	6.8889	0.166113
51.700001	-0.177886	-1.71994	1.38329	-0.371532	0.07446	5.96798	6.6431	-0.005082
51.799999	-0.193865	-1.733081	1.379147	-0.372711	0.074336	5.89905	6.41123	-0.242542
51.900002	-0.165816	-1.762283	1.375348	-0.37206	0.074007	5.91587	6.28319	-0.457706
52.0	-0.096307	-1.768307	1.372216	-0.369462	0.073628	5.95239	6.42964	-0.762928
52.099998	0.003004	-1.788009	1.369737	-0.365139	0.073353	6.08191	6.73378	-1.108181
52.200001	0.057439	-1.830135	1.36877	-0.359462	0.073298	5.82006	6.27869	-1.485194
52.299999	0.065126	-1.875174	1.369472	-0.352994	0.073083	5.71847	6.18492	-1.783294
52.400002	0.033784	-1.913164	1.371826	-0.346347	0.072977	5.69728	6.24251	-1.983558
52.5	-0.017588	-1.943161	1.375509	-0.339442	0.072863	5.6844	6.25568	-2.072147
52.599998	-0.05889	-2.013695	1.380722	-0.33315	0.072761	5.65629	6.20258	-1.985058
52.700001	-0.053459	-2.031343	1.386843	-0.327847	0.073018	5.62643	6.19541	-1.791601
52.799999	-0.029506	-2.073284	1.393849	-0.324399	0.073466	5.65822	6.1893	-1.473077
52.900002	0.017464	-2.117301	1.400984	-0.323306	0.074089	5.64351	6.20172	-1.057318
53.0	0.039384	-2.142358	1.408014	-0.324756	0.074515	5.77347	6.36477	-0.632601
53.099998	0.023545	-2.203811	1.414545	-0.328426	0.074732	5.88154	6.47118	-0.180535
53.200001	-0.056047	-2.259887	1.419865	-0.334241	0.074713	5.76401	6.23459	0.230725
53.299999	-0.099514	-2.327935	1.4236	-0.341707	0.074544	5.78126	6.26124	0.557541
53.400002	-0.108039	-2.391971	1.425406	-0.350199	0.074591	5.78424	6.24326	0.824005
53.5	-0.054642	-2.457079	1.425186	-0.358806	0.074669	5.79519	6.28672	0.959159
53.599998	0.074135	-2.519552	1.423116	-0.366787	0.074911	5.83188	6.42011	0.951714
53.700001	0.196681	-2.569967	1.420007	-0.372755	0.075469	5.90772	6.51485	0.79795
53.799999	0.216812	-2.59071	1.415862	-0.377257	0.075589	5.93146	6.43103	0.509361
53.900002	0.181978	-2.62353	1.411121	-0.379178	0.075709	5.94792	6.44934	0.063167
54.0	0.083326	-2.675928	1.40659	-0.378831	0.075765	6.00747	6.40502	-0.416397
54.099998	-0.100205	-2.707229	1.40252	-0.376514	0.075503	5.94845	6.32259	-0.923114
54.200001	-0.202847	-2.675299	1.398994	-0.372482	0.075318	5.84922	6.29518	-1.370701
54.299999	-0.228451	-2.694001	1.396527	-0.367001	0.075352	5.8014	6.36337	-1.734048
54.400002	-0.212872	-2.685979	1.395425	-0.360643	0.075593	5.72504	6.19808	-1.95153
54.5	-0.105171	-2.664388	1.396067	-0.353614	0.075915	5.71103	6.14381	-2.045371
54.599998	-0.006567	-2.679218	1.398098	-0.346548	0.076142	5.73931	6.13578	-2.032962
54.700001	0.076248	-2.725582	1.40152	-0.339737	0.076473	5.93601	6.4503	-1.916373
54.799999	0.119522	-2.76327	1.406178	-0.33421	0.076787	5.85509	6.19434	-1.685617
54.900002	0.101115	-2.779834	1.411644	-0.330261	0.077129	5.72259	6.02862	-1.337564
55.0	0.043828	-2.796121	1.417424	-0.328175	0.077522	5.74938	6.18652	-0.946228
55.099998	-0.060547	-2.778157	1.423389	-0.3279	0.077977	5.68633	6.22966	-0.555108
55.200001	-0.111477	-2.745056	1.429078	-0.329358	0.078491	6.00134	6.83334	-0.258106
55.299999	-0.152872	-2.753631	1.434273	-0.332302	0.079017	5.96815	6.60478	-0.011316
55.400002	-0.06936	-2.81001	1.438971	-0.336464	0.079711	5.77811	6.22163	0.17879
55.5	0.012179	-2.82918	1.442696	-0.341299	0.080393	5.91736	6.2894	0.260039
55.599998	0.070843	-2.845789	1.445285	-0.346188	0.080945	5.93662	6.27045	0.308417
55.700001	0.104399	-2.876337	1.446459	-0.351874	0.0811	5.96097	6.27655	0.272368
55.799999	0.080553	-2.858324	1.446684	-0.356859	0.081346	5.97227	6.32248	0.216766
55.900002	0.059923	-2.805294	1.445733	-0.361236	0.08149	6.02718	6.34625	0.105
56.0	0.027076	-2.808164	1.44362	-0.36521	0.081559	6.03024	6.41294	-0.020271
56.099998	0.033869	-2.798079	1.440646	-0.368284	0.082048	5.99994	6.48327	-0.153006
56.200001	0.059641	-2.798226	1.436865	-0.370481	0.082324	6.01807	6.49848	-0.287894
56.299999	0.004091	-2.766049	1.432778	-0.371804	0.082634	5.93899	6.37932	-0.427396
56.400002	-0.01672	-2.747676	1.428286	-0.371912	0.082643	5.90869	6.26713	-0.565694
56.5	-0.063454	-2.709887	1.424121	-0.370635	0.0826	5.98269	6.23009	-0.727076
56.599998	-0.118567	-2.647002	1.420769	-0.367895	0.082482	6.03261	6.27034	-0.958799
56.700001	-0.111228	-2.627319	1.41858	-0.363312	0.08253	5.98339	6.23084	-1.177244
56.799999	-0.092626	-2.618587	1.417555	-0.357966	0.082741	5.99766	6.39217	-1.405719
56.900002	-0.021272	-2.594924	1.417868	-0.351827	0.083118	5.95212	6.38885	-1.593327
57.0	0.047305	-2.576049	1.419647	-0.345528	0.083473	5.89564	6.35631	-1.710913
57.099998	0.091122	-2.534086	1.422525	-0.340115	0.083845	5.86008	6.33693	-1.735642
57.200001	0.009906	-2.482918	1.426449	-0.335399	0.084031	5.8832	6.22506	-1.647146
57.299999	-0.096137	-2.438792	1.431199	-0.332303	0.083908	5.9001	6.25536	-1.442084
57.400002	-0.170579	-2.393333	1.436304	-0.330641	0.083928	5.87532	6.27976	-1.138047
57.5	-0.19633	-2.365057	1.441121	-0.330489	0.083873	5.83687	6.2894	-0.818264
57.599998	-0.214254	-2.325994	1.445401	-0.331925	0.083912	5.82181	6.28158	-0.448451
57.700001	-0.120971	-2.305114	1.448961	-0.33446	0.083881	5.83433	6.16993	-0.083739
57.799999	0.001219	-2.276608	1.451381	-0.338265	0.083927	5.86682	6.22046	0.237777
57.900002	0.0944	-2.248917	1.452855	-0.342965	0.083989	5.91595	6.19316	0.429276
58.0	0.22194	-2.239844	1.453393	-0.34784	0.084113	5.97402	6.23159	0.550704
58.099998	0.244303	-2.207713	1.452501	-0.353037	0.084119	6.05327	6.33136	0.530463
58.200001	0.204125	-2.211064	1.45028	-0.358294	0.084146	6.05354	6.46529	0.451322
58.299999	0.144984	-2.181911	1.44717	-0.362509	0.084277	5.95344	6.37633	0.28686
58.400002	0.062694	-2.127683	1.443455	-0.36583	0.084372	5.94249	6.3683	-0.010755
58.5	-0.053119	-2.119628	1.439637	-0.367831	0.084582	5.96263	6.47139	-0.308387
58.599998	-0.079456	-2.110048	1.435868	-0.368131	0.084788	6.03558	6.59343	-0.656288
58.700001	-0.098482	-2.035723	1.43233	-0.367406	0.084972	6.09575	6.54494	-0.997142
58.799999	-0.114708	-1.981644	1.429453	-0.365482	0.085165	6.0707	6.35674	-1.234761
58.900002	-0.150267	-1.951714	1.426988	-0.362741	0.085315	6.18096	6.72179	-1.400251
59.0	-0.144032	-1.91777	1.425054	-0.359605	0.085144	6.03191	6.31456	-1.415542
59.099998	-0.126707	-1.880049	1.423806	-0.356625	0.084797	5.99416	6.17849	-1.31049
59.200001	-0.105525	-1.853061	1.422999	-0.353881	0.084459	5.96123	6.23834	-1.136883
59.299999	-0.046161	-1.813359	1.422217	-0.35226	0.084328	5.87751	6.27195	-0.939587
59.400002	-0.000239	-1.790679	1.421697	-0.350993	0.084083	5.78652	6.20022	-0.696106
59.5	0.086468	-1.810618	1.421266	-0.350364	0.083977	5.80999	6.22078	-0.450943
59.599998	0.090782	-1.833302	1.420286	-0.350037	0.083825	5.86183	6.23951	-0.271038
59.700001	0.073951	-1.87505	1.419342	-0.349698	0.083709	5.87269	6.17185	-0.169795
59.799999	0.034601	-1.900179	1.418687	-0.349076	0.083552	5.94109	6.25536	-0.166632
59.900002	-0.003612	-1.930811	1.418357	-0.347951	0.08348	5.91771	6.23084	-0.287691
60.0	-0.036951	-1.92344	1.419003	-0.345865	0.083536	5.89424	6.27238	-0.5349
60.099998	-0.044684	-1.939531	1.420919	-0.342877	0.08369	5.9565	6.3607	-0.891816
60.200001	0.003931	-1.976732	1.424116	-0.338783	0.08397	5.88557	6.30856	-1.340756
60.299999	0.029061	-1.998973	1.428621	-0.334569	0.084302	5.87698	6.37911	-1.656158
60.400002	0.022156	-1.984156	1.434299	-0.330508	0.084541	5.87532	6.26157	-1.904153
60.5	0.003604	-1.984328	1.440394	-0.327899	0.084572	5.83731	6.15355	-1.910836
60.599998	-0.050239	-1.972925	1.446555	-0.327593	0.08417	5.86928	6.23812	-1.630244
60.700001	-0.112186	-1.915887	1.451826	-0.330291	0.083468	5.92454	6.40245	-1.080182
60.799999	-0.110817	-1.856092	1.455313	-0.336313	0.083016	5.8571	6.28769	-0.254834
60.900002	-0.048192	-1.813761	1.456072	-0.34587	0.082676	5.81323	6.23459	0.719092
61.0	0.070384	-1.773062	1.454096	-0.357464	0.082676	5.88942	6.30428	1.626143
61.099998	0.154916	-1.7013	1.449387	-0.370449	0.082747	5.87532	6.22174	2.202212
61.200001	0.18357	-1.690162	1.442016	-0.382781	0.082744	5.95484	6.30032	2.321024
61.299999	0.113473	-1.686922	1.43266	-0.392864	0.08256	6.07569	6.35984	1.961684
61.400002	0.009305	-1.720441	1.422193	-0.398931	0.082053	6.11493	6.42225	1.218927
61.5	-0.171774	-1.757381	1.411124	-0.399783	0.081261	6.12404	6.45041	0.380081
61.599998	-0.280798	-1.715808	1.400165	-0.394949	0.08031	6.08892	6.49205	-0.581881
61.700001	-0.313315	-1.633109	1.39198	-0.384009	0.079438	6.07893	6.5034	-1.596683
61.799999	-0.232459	-1.587638	1.38863	-0.368537	0.07869	5.99898	6.47546	-2.543223
61.900002	-0.077399	-1.527438	1.390904	-0.349924	0.078381	5.91604	6.32944	-3.507883
62.0	0.071923	-1.51923	1.398705	-0.330949	0.077998	5.89678	6.24101	-4.240849
62.099998	0.13872	-1.473716	1.411465	-0.31321	0.077494	5.85868	6.04275	-4.629767
62.200001	0.137125	-1.409504	1.427219	-0.299445	0.07685	5.75674	6.0147	-4.492214
62.299999	0.051673	-1.336685	1.444068	-0.290663	0.076079	5.60033	6.00796	-3.718047
62.400002	-0.083033	-1.258877	1.459993	-0.289566	0.075012	5.34829	5.72833	-2.245726
62.5	-0.149644	-1.158572	1.473149	-0.295842	0.074423	5.35065	5.72673	-0.217508
62.599998	-0.13932	-1.083738	1.482055	-0.309454	0.074271	5.61084	6.08664	2.033195
62.700001	-0.034873	-0.982055	1.486252	-0.328536	0.074379	5.59402	6.61399	4.009595
62.799999	0.081542	-0.897398	1.486245	-0.350903	0.074735	5.69824	6.3243	5.250406
62.900002	0.131981	-0.813785	1.482399	-0.372876	0.075032	6.06282	6.30985	5.328686
63.0	0.144985	-0.737995	1.475857	-0.391487	0.075252	6.37275	6.53188	4.218448
63.099998	0.018177	-0.714288	1.467704	-0.404645	0.075201	6.54659	6.79009	2.184923
63.200001	-0.104149	-0.803852	1.458056	-0.40963	0.074882	6.6974	6.90796	-0.037626
63.299999	-0.217622	-0.873712	1.447342	-0.407124	0.074693	6.67778	7.08781	-1.927653
63.400002	-0.26418	-0.893126	1.437767	-0.396517	0.074425	6.6304	7.27151	-3.147086
63.5	-0.222547	-0.952014	1.43202	-0.380024	0.074345	6.50534	7.41475	-3.789691
63.599998	-0.194742	-0.972548	1.431343	-0.360618	0.074074	6.55141	7.46292	-4.018889
63.700001	-0.105012	-0.957102	1.436543	-0.34133	0.073892	6.41969	7.0726	-4.082258
63.799999	-0.038256	-0.92997	1.446806	-0.324511	0.07371	6.0714	6.5262	-3.983535
63.900002	0.035788	-0.910781	1.460453	-0.31249	0.07329	5.7556	6.17164	-3.592433
64.0	0.028975	-0.901277	1.474739	-0.306822	0.072881	5.31956	5.67116	-2.724467
64.099998	0.032712	-0.905955	1.487357	-0.308206	0.072516	4.82677	5.27924	-1.323349
64.199997	0.053562	-0.884002	1.49666	-0.315821	0.072139	4.58856	5.16833	0.37921
64.300003	0.048045	-0.897267	1.501813	-0.329258	0.072171	4.52227	5.16416	2.138941
64.400002	0.063912	-0.915138	1.502715	-0.345272	0.072537	5.94284	5.913	3.518958
64.5	0.123795	-0.962582	1.500682	-0.361885	0.073319	5.76392	7.31422	4.123256
64.599998	0.164422	-1.032945	1.496704	-0.375783	0.074162	5.77995	6.75808	3.757674
64.699997	0.059158	-1.101989	1.491517	-0.385618	0.074967	6.25391	6.7447	2.367886
64.800003	-0.02092	-1.192366	1.485686	-0.389364	0.075356	6.60071	6.71697	0.558418
64.900002	-0.109462	-1.29729	1.479802	-0.387142	0.075757	7.12013	7.50596	-1.189908
65.0	-0.19866	-1.399194	1.474567	-0.378836	0.076213	6.78156	7.5339	-2.494507
65.099998	-0.248323	-1.506233	1.471776	-0.365535	0.076686	6.4789	7.03171	-3.256767
65.199997	-0.261816	-1.559142	1.473283	-0.349825	0.077007	6.48783	7.1257	-3.660153
65.300003	-0.215872	-1.588407	1.479468	-0.334476	0.07697	6.28474	6.97047	-3.744934
65.400002	-0.206797	-1.590174	1.489401	-0.321601	0.076755	6.08156	6.65906	-3.633191
65.5	-0.129227	-1.58092	1.501436	-0.313152	0.076528	6.11186	6.75369	-3.143981
65.599998	-0.057633	-1.538722	1.513274	-0.310667	0.076217	5.77837	6.35385	-2.151721
65.699997	0.04117	-1.499338	1.523089	-0.314427	0.07597	5.36475	5.82661	-0.731095
65.800003	0.150757	-1.458283	1.529556	-0.323967	0.076147	5.30248	5.73604	0.940045
65.900002	0.168742	-1.442378	1.53234	-0.3376	0.076472	5.23014	5.95796	2.412778
66.0	0.226611	-1.439743	1.531551	-0.35343	0.076741	6.06641	6.18342	3.473083
66.099998	0.211915	-1.46184	1.528017	-0.368609	0.077275	6.14462	7.28243	3.704301
66.199997	0.05895	-1.484657	1.522697	-0.381517	0.0778	5.8085	6.77607	3.001509
66.300003	-0.017062	-1.545229	1.516731	-0.388722	0.078344	6.23149	6.65584	1.59491
66.400002	-0.136559	-1.616555	1.510193	-0.390962	0.078672	6.69223	6.73902	-0.115766
66.5	-0.22467	-1.683103	1.504042	-0.387014	0.079246	7.06294	7.38124	-1.606048
66.599998	-0.218424	-1.742086	1.499012	-0.377768	0.079705	6.653	7.44269	-2.637463
66.699997	-0.166049	-1.796147	1.496865	-0.36418	0.080034	6.66219	7.05141	-3.215295
66.800003	-0.13911	-1.802445	1.498386	-0.349581	0.080175	6.59704	7.07367	-3.450176
66.900002	-0.04626	-1.78725	1.503762	-0.335313	0.080335	6.3513	6.8236	-3.470569
67.0	0.005139	-1.76817	1.511946	-0.324063	0.080296	6.17089	6.39699	-3.246872
67.099998	0.011594	-1.734434	1.521462	-0.317078	0.080431	6.00327	6.28373	-2.605549
67.199997	-0.001985	-1.702302	1.530357	-0.315297	0.08036	5.66549	6.18406	-1.599374
67.300003	-0.004571	-1.676267	1.537468	-0.318702	0.080263	5.37578	5.85605	-0.294166
67.400002	0.026551	-1.660489	1.542091	-0.326063	0.080298	5.16656	5.78389	0.964058
67.5	0.034537	-1.655638	1.544276	-0.335981	0.080453	5.34995	5.72159	1.960574
67.599998	0.065411	-1.645731	1.544765	-0.34617	0.080955	6.43957	6.83602	2.359151
67.699997	0.117071	-1.64503	1.544519	-0.354769	0.081712	5.95431	7.30341	2.055489
67.800003	0.139652	-1.700115	1.543909	-0.360882	0.082584	6.01308	6.42654	1.222156
67.900002	0.104433	-1.782313	1.542671	-0.364473	0.08337	6.54116	6.6415	0.130114
68.0	0.001373	-1.85593	1.540769	-0.365234	0.083912	6.97029	6.95827	-0.806073
68.099998	-0.122688	-1.864739	1.537948	-0.363966	0.084058	6.84978	7.50981	-1.37506
68.199997	-0.257132	-1.880698	1.534923	-0.361683	0.084349	6.5987	7.08577	-1.538039
68.300003	-0.296432	-1.849678	1.531509	-0.359469	0.084015	6.63925	6.98386	-1.510823
68.400002	-0.255132	-1.857234	1.528312	-0.358283	0.083943	6.43038	6.95088	-1.279618
68.5	-0.173378	-1.877902	1.524668	-0.358637	0.083883	6.2702	6.67072	-0.87795
68.599998	-0.006524	-1.864823	1.520634	-0.359663	0.08393	6.22019	6.41337	-0.473239
68.699997	0.102311	-1.860861	1.516312	-0.361184	0.083957	6.07018	6.39024	-0.196097
68.800003	0.179451	-1.865323	1.512231	-0.36154	0.083813	6.0136	6.37858	-0.168542
68.900002	0.202669	-1.898402	1.509179	-0.359853	0.083585	5.86971	6.17507	-0.444759
69.0	0.14688	-1.954623	1.508129	-0.355424	0.083597	5.92778	6.06737	-0.867905
69.099998	0.079597	-2.044956	1.509498	-0.348505	0.083875	6.2991	6.50533	-1.389918
69.199997	-0.007379	-2.099354	1.513439	-0.340101	0.084415	5.86586	6.83131	-1.903633
69.300003	-0.073221	-2.091108	1.519642	-0.331397	0.084945	5.89362	6.38168	-2.36145
69.400002	-0.133174	-2.05062	1.527885	-0.32341	0.085468	6.33737	6.42889	-2.658036
69.5	-0.135721	-2.047523	1.536786	-0.318596	0.085969	6.37161	6.80272	-2.541188
69.599998	-0.133856	-2.008809	1.544736	-0.317767	0.086284	6.19672	6.73046	-1.932086
69.699997	-0.101074	-2.021372	1.550593	-0.321781	0.086545	6.22055	6.3091	-0.838105
69.800003	-0.060579	-2.04253	1.553464	-0.330699	0.086797	6.03348	6.35973	0.603442
69.900002	-0.021406	-2.035214	1.552755	-0.343269	0.086927	5.92305	6.23801	1.909574
70.0	-0.036524	-2.010777	1.549358	-0.3578	0.086798	5.90737	6.23523	2.763083
70.099998	0.00626	-2.002286	1.544356	-0.370905	0.086923	6.13034	6.42761	2.879855
70.199997	0.001998	-1.997204	1.538444	-0.380991	0.087037	6.27423	6.73828	2.181468
70.300003	0.018309	-2.037032	1.532532	-0.386481	0.087151	6.34	6.87252	0.875286
70.400002	0.005587	-2.140698	1.526601	-0.387266	0.087031	6.45796	6.73003	-0.569628
70.5	-0.051239	-2.228067	1.521006	-0.382615	0.087142	6.59441	6.84169	-1.69133
70.599998	-0.099072	-2.296967	1.516417	-0.374081	0.087196	6.66316	7.01651	-2.462175
70.699997	-0.167881	-2.286509	1.513919	-0.363028	0.086919	6.6114	6.89693	-2.85497
70.800003	-0.158275	-2.242441	1.51426	-0.351606	0.086732	6.51936	6.77339	-2.953468
70.900002	-0.130598	-2.182711	1.517202	-0.34165	0.086819	6.39071	6.64921	-2.774705
71.0	-0.089002	-2.086829	1.521483	-0.334316	0.0869	6.19357	6.42054	-2.34128
71.099998	-0.018777	-2.027986	1.526117	-0.330055	0.086959	6.00633	6.27249	-1.691582
71.199997	0.007931	-1.998234	1.530347	-0.328734	0.08704	5.74693	6.08632	-0.904256
71.300003	0.019895	-1.973145	1.533842	-0.330178	0.086869	5.57949	5.83068	-0.208096
71.400002	0.034492	-1.982641	1.536871	-0.33298	0.086626	5.40328	5.82072	0.259296
71.5	0.007854	-1.989339	1.539905	-0.336201	0.086402	5.84712	5.96706	0.461733
71.599998	-0.050841	-1.987006	1.543087	-0.338886	0.086178	6.45928	6.84619	0.287673
71.699997	-0.061947	-1.988165	1.546681	-0.340438	0.086019	5.91009	6.61966	-0.13042
71.800003	-0.075276	-2.04298	1.550557	-0.341144	0.085884	6.17693	6.41733	-0.561342
71.900002	-0.048901	-2.09549	1.554383	-0.341259	0.085863	6.65177	6.54258	-0.937632
72.0	-0.028173	-2.086698	1.557927	-0.341994	0.085843	6.7531	7.00034	-1.130498
72.099998	-0.006336	-2.043221	1.560579	-0.344443	0.085601	6.52943	7.12945	-1.036069
72.199997	-0.002901	-2.002348	1.561197	-0.349147	0.085345	6.55929	6.77264	-0.611683
72.300003	0.002965	-1.932148	1.558724	-0.356852	0.08502	6.57059	6.91877	0.0919
72.400002	-0.002705	-1.888728	1.552958	-0.366836	0.084714	6.31951	6.65734	0.970063
72.5	0.003356	-1.878768	1.544015	-0.377266	0.084602	6.2596	6.44752	1.70308
72.599998	0.025954	-1.855089	1.532693	-0.38624	0.084529	6.25645	6.59108	1.908845
72.699997	-0.006098	-1.816911	1.521081	-0.391212	0.084476	6.18219	6.57213	1.441421
72.800003	-0.079204	-1.819058	1.51101	-0.390209	0.084283	6.23543	6.49623	0.361382
72.900002	-0.145592	-1.844046	1.503904	-0.382541	0.083837	6.41032	6.51742	-0.966711
73.0	-0.205379	-1.827681	1.501392	-0.367786	0.083532	6.41733	6.72222	-2.35809
73.099998	-0.165687	-1.837008	1.504952	-0.348045	0.083234	6.39894	6.69481	-3.618362
73.199997	-0.148086	-1.812733	1.514769	-0.326224	0.082845	6.47215	6.70744	-4.61897
73.300003	-0.141004	-1.765174	1.530076	-0.305717	0.08246	6.40612	6.7888	-5.155358
73.400002	-0.077866	-1.730813	1.548722	-0.289969	0.082032	6.22527	6.63433	-5.00956
73.5	-0.045793	-1.692611	1.567867	-0.282395	0.081565	6.10267	6.45041	-3.998676
73.599998	0.020771	-1.673754	1.584431	-0.284802	0.081195	5.90369	6.2424	-1.916853
73.699997	0.090648	-1.62151	1.595537	-0.297922	0.080785	5.76313	6.11362	0.894992
73.800003	0.104784	-1.5516	1.599978	-0.319976	0.080731	5.65182	6.08354	3.827121
73.900002	0.189152	-1.520497	1.597998	-0.347035	0.080714	5.5907	5.98472	6.142677
74.0	0.144322	-1.50594	1.590926	-0.375059	0.080989	6.43861	6.63047	7.104227
74.099998	0.12006	-1.484541	1.581574	-0.398679	0.08133	6.51743	7.37696	6.408385
74.199997	0.035786	-1.494045	1.572118	-0.414217	0.081772	6.38361	6.96919	4.111042
74.300003	-0.007229	-1.513635	1.562782	-0.419777	0.082498	6.91888	7.22312	0.744762
74.400002	-0.138312	-1.578094	1.553207	-0.416184	0.082914	7.40396	7.39248	-2.442032
74.5	-0.242462	-1.645529	1.544615	-0.403063	0.083362	7.86575	7.96126	-4.644108
74.599998	-0.345298	-1.686428	1.538856	-0.38319	0.08347	7.72966	8.1016	-5.702419
74.699997	-0.393298	-1.711953	1.537563	-0.359847	0.083055	7.62168	7.8603	-5.684386
74.800003	-0.435326	-1.672522	1.541353	-0.338029	0.082037	7.53787	7.66172	-4.993043
74.900002	-0.322137	-1.621386	1.549756	-0.319772	0.081306	7.05611	7.29656	-4.075947
75.0	-0.117004	-1.589797	1.561403	-0.307243	0.080798	6.30199	6.64118	-2.879544
75.099998	0.101313	-1.55696	1.57368	-0.301488	0.080508	5.58492	5.8508	-1.488879
75.199997	0.261759	-1.569468	1.585282	-0.302044	0.080475	4.78464	5.32902	-0.097047
75.300003	0.316397	-1.569166	1.59497	-0.307823	0.080545	4.233	4.72738	1.065335
75.400002	0.211469	-1.556244	1.602561	-0.317394	0.080394	4.26882	4.94159	1.834045
75.5	0.04817	-1.554298	1.608846	-0.328057	0.080246	4.50177	4.72053	2.095666
75.599998	-0.145959	-1.550089	1.613811	-0.338404	0.080132	6.81405	6.91127	1.876925
75.699997	-0.244277	-1.531652	1.617013	-0.34751	0.080125	6.31478	7.95922	1.209808
75.800003	-0.277722	-1.551042	1.617603	-0.355222	0.080088	6.59266	6.98974	0.404855
75.900002	-0.218138	-1.626561	1.614995	-0.361868	0.080279	6.6184	7.18951	-0.135433
76.0	-0.064355	-1.694619	1.608646	-0.367797	0.080496	7.73859	7.36186	-0.299825
76.099998	0.086674	-1.732457	1.599025	-0.373492	0.080746	8.22158	8.84423	-0.034432
76.199997	0.206067	-1.759036	1.587048	-0.378364	0.081036	7.43234	7.54321	0.367254
76.300003	0.111243	-1.732291	1.574278	-0.381784	0.080989	7.67203	7.4261	0.517713
76.400002	-0.041638	-1.722511	1.562322	-0.382586	0.080547	7.11023	7.24892	0.29882
76.5	-0.214777	-1.679124	1.552435	-0.379874	0.079665	6.5888	6.77714	-0.418065
76.599998	-0.352026	-1.643955	1.545804	-0.372683	0.078676	6.20242	6.63079	-1.428545
76.699997	-0.381259	-1.622557	1.543204	-0.361945	0.077923	6.02683	6.67651	-2.449916
76.800003	-0.313854	-1.648842	1.544777	-0.347952	0.077491	6.01255	6.58883	-3.343379
76.900002	-0.115151	-1.674253	1.55042	-0.332867	0.077325	5.93951	6.49259	-3.948029
77.0	0.042522	-1.716861	1.55921	-0.319049	0.077053	6.094	6.38907	-4.105987
77.099998	0.191734	-1.718319	1.569504	-0.30896	0.076703	6.30453	6.51914	-3.706468
77.199997	0.239457	-1.712402	1.579145	-0.304508	0.076147	5.98067	6.49216	-2.556114
77.300003	0.22289	-1.744788	1.586447	-0.307161	0.07568	6.17518	6.24454	-0.824525
77.400002	0.178785	-1.776707	1.590042	-0.316472	0.075114	6.20294	6.51657	1.220783
77.5	0.051589	-1.835324	1.589698	-0.331193	0.074814	5.97183	6.59011	2.968794
77.599998	0.014418	-1.880417	1.586756	-0.347677	0.074581	5.88154	6.52974	3.977852
77.699997	-0.033829	-1.919465	1.58299	-0.362597	0.074764	6.10626	6.8145	3.833802
77.800003	-0.048097	-1.927803	1.579561	-0.373575	0.075238	6.41873	6.93996	2.577762
77.900002	-0.049175	-1.923672	1.576614	-0.378685	0.075506	6.32564	6.72447	0.603177
78.0	-0.073816	-1.963649	1.573774	-0.378335	0.07542	6.51638	6.82435	-1.325283
78.099998	-0.135856	-2.012406	1.570269	-0.373694	0.074988	6.93981	7.05291	-2.572964
78.199997	-0.160696	-2.062261	1.566379	-0.365973	0.074437	7.19606	7.30866	-2.953549
78.300003	-0.154727	-2.07425	1.56206	-0.358662	0.073561	7.14027	7.52587	-2.575959
78.400002	-0.115884	-2.048112	1.556713	-0.354342	0.072626	7.02327	7.36679	-1.728538
78.5	-0.028298	-2.039785	1.550275	-0.353436	0.071784	6.81204	7.21188	-0.47995
78.599998	0.032894	-2.008981	1.542287	-0.355784	0.071059	6.43773	6.98578	0.692248
78.699997	0.074471	-1.950383	1.533669	-0.359071	0.07013	6.06755	6.53391	1.308064
78.800003	0.077191	-1.942364	1.526647	-0.360476	0.069536	5.71873	6.20836	1.132201
78.900002	0.013336	-1.903373	1.522868	-0.358542	0.06894	5.46669	5.77265	0.063477
79.0	-0.074229	-1.914613	1.523728	-0.351984	0.068451	5.21876	5.74696	-1.434755
79.099998	-0.087448	-1.95733	1.52915	-0.341192	0.06823	5.68721	5.84331	-2.845525
79.199997	-0.111844	-1.946742	1.538365	-0.328003	0.068354	6.83121	7.18822	-3.781227
79.300003	-0.082923	-1.909187	1.550025	-0.31503	0.068529	6.02788	6.98279	-4.076522
79.400002	-0.052494	-1.861112	1.56161	-0.306654	0.068621	6.12447	6.52877	-3.625983
79.5	0.01457	-1.818537	1.570829	-0.306175	0.06868	6.90907	7.03503	-2.089112
79.599998	0.055988	-1.734991	1.574977	-0.315033	0.068413	6.73357	7.36304	0.351132
79.699997	0.033716	-1.698564	1.572712	-0.333048	0.067945	6.13866	6.6066	3.103915
79.800003	0.038078	-1.673461	1.564747	-0.3557	0.06752	6.09128	6.34068	5.279964
79.900002	0.005058	-1.63757	1.553807	-0.377706	0.067291	5.95598	6.47417	5.94134
80.0	0.001255	-1.568007	1.543925	-0.394228	0.067367	5.91666	6.5262	4.769929
80.099998	-0.001262	-1.513727	1.538075	-0.401381	0.067943	6.05897	6.47642	1.987939
80.199997	-0.020805	-1.538826	1.535748	-0.39904	0.068388	7.06986	7.33638	-1.370138
80.300003	-0.012591	-1.589627	1.535793	-0.38816	0.068721	6.59152	7.63902	-4.236814
80.400002	-0.110682	-1.602543	1.537986	-0.370741	0.068694	6.59888	7.05387	-5.876162
80.5	-0.163772	-1.673038	1.541777	-0.351451	0.068304	7.32007	7.3821	-6.056717
80.599998	-0.201736	-1.662932	1.547328	-0.334619	0.067806	7.4566	8.07741	-4.961812
80.699997	-0.181984	-1.658515	1.552561	-0.324972	0.067226	6.93123	7.47191	-2.998461
80.800003	-0.065918	-1.619294	1.556527	-0.32316	0.06682	6.7136	7.0528	-0.559301
80.900002	0.044401	-1.573754	1.558542	-0.328067	0.066696	6.08936	6.73924	1.763307
81.0	0.104218	-1.542343	1.558888	-0.337418	0.066638	5.47256	5.9085	3.21757
81.099998	0.167182	-1.52908	1.559093	-0.34725	0.066656	4.66712	5.25719	3.613057
81.199997	0.120125	-1.536589	1.561116	-0.354968	0.066933	4.71809	5.098	2.706436
81.300003	0.091968	-1.577864	1.565183	-0.358556	0.067034	4.72719	5.17925	0.933841
81.400002	-0.04043	-1.657741	1.569791	-0.358414	0.067323	6.82719	6.30374	-1.204373
81.5	-0.157883	-1.76182	1.57273	-0.354874	0.067558	7.37909	8.67669	-2.799965
81.599998	-0.208264	-1.853044	1.573439	-0.349267	0.068072	6.57698	7.57972	-3.274292
81.699997	-0.14675	-1.893653	1.571869	-0.343756	0.068438	6.50972	7.00934	-2.751725
81.800003	-0.067296	-1.906902	1.568777	-0.341071	0.068893	7.11978	7.41582	-1.636597
81.900002	0.016461	-1.9545	1.564849	-0.341761	0.069375	8.24014	9.08543	-0.258539
82.0	0.110302	-2.015027	1.560873	-0.34543	0.069852	6.84926	7.47363	0.860802
82.099998	0.102528	-2.067209	1.557844	-0.350736	0.070467	6.70563	7.06532	1.378068
82.199997	0.069485	-2.152509	1.55652	-0.35579	0.071124	6.2561	6.85421	1.140405
82.300003	-0.0495	-2.225528	1.55694	-0.359346	0.071618	5.83232	6.47792	0.24553
82.400002	-0.171119	-2.291828	1.558022	-0.361098	0.071806	5.71006	6.17892	-0.924072
82.5	-0.264366	-2.400441	1.55863	-0.360345	0.071925	5.61355	6.29957	-1.757627
82.599998	-0.23037	-2.497364	1.558286	-0.356823	0.071834	6.24007	6.40288	-2.040431
82.699997	-0.166874	-2.562853	1.557298	-0.351888	0.07182	6.91292	7.66343	-1.981594
82.800003	-0.041522	-2.636118	1.557201	-0.345809	0.071776	6.15758	7.22259	-1.75507
82.900002	0.037793	-2.707127	1.559103	-0.340218	0.071591	6.94419	6.71911	-1.569846
83.0	0.108103	-2.740597	1.563691	-0.335137	0.071287	7.02476	7.49375	-1.44161
83.099998	0.073597	-2.749932	1.571049	-0.331155	0.070845	6.3738	6.82381	-1.567083
83.199997	0.029695	-2.762733	1.580268	-0.328858	0.070481	6.33965	6.52706	-1.631042
83.300003	-0.006783	-2.76379	1.589609	-0.329143	0.070364	6.00117	6.60435	-1.597105
83.400002	-0.016384	-2.824195	1.596685	-0.332684	0.070476	5.8416	6.37215	-1.104316
83.5	0.04192	-2.86351	1.599471	-0.340392	0.07075	5.75219	6.31616	-0.090173
83.599998	0.088624	-2.863281	1.596507	-0.352516	0.070892	6.3026	6.72307	1.394321
83.699997	0.072457	-2.866632	1.587648	-0.367828	0.070978	6.4669	6.98974	2.957534
83.800003	0.051616	-2.802399	1.57407	-0.383204	0.070667	6.13043	6.56303	3.99682
83.900002	-0.009778	-2.75109	1.559332	-0.394499	0.070552	6.89979	6.88601	3.840842
84.0	-0.046315	-2.741337	1.546584	-0.399307	0.070712	6.84698	7.03717	2.370062
84.099998	-0.070485	-2.734189	1.538116	-0.395804	0.071164	6.66114	6.99638	0.034151
84.199997	-0.10457	-2.718531	1.534905	-0.383948	0.071719	6.65133	6.99734	-2.4931
84.300003	-0.142017	-2.710382	1.537276	-0.365288	0.072347	6.48967	6.95966	-4.710865
84.400002	-0.224244	-2.641512	1.544821	-0.343155	0.072374	6.48573	6.85914	-6.119076
84.5	-0.310455	-2.518039	1.556891	-0.320285	0.0722	6.49037	6.85625	-6.480012
84.599998	-0.309381	-2.363339	1.572348	-0.302056	0.071851	6.44886	6.62234	-5.878923
84.699997	-0.231026	-2.245059	1.589104	-0.291114	0.071652	6.53967	6.80754	-4.372349
84.800003	-0.080909	-2.118505	1.605407	-0.288818	0.071566	6.34736	6.69503	-2.132108
84.900002	0.087125	-2.03942	1.619482	-0.295468	0.071382	6.06072	6.49644	0.37867
85.0	0.215128	-1.981787	1.630987	-0.308944	0.071511	5.69202	6.19594	2.663787
85.099998	0.291608	-1.893046	1.639585	-0.326796	0.071682	5.40381	6.01331	4.209736
85.199997	0.298919	-1.845391	1.646057	-0.346445	0.07187	5.37211	5.89448	4.712108
85.300003	0.248301	-1.843848	1.649714	-0.365734	0.07217	6.86301	7.14925	4.281837
85.400002	0.108606	-1.848918	1.649564	-0.382756	0.072929	6.81072	7.75957	3.058872
85.5	0.031522	-1.836741	1.644223	-0.395377	0.073727	6.93149	7.38135	1.494815
85.599998	-0.111312	-1.874089	1.633937	-0.403079	0.074353	7.11803	7.64288	-0.057867
85.699997	-0.235499	-1.994943	1.620542	-0.404838	0.075025	7.02528	7.15418	-1.20687
85.800003	-0.307073	-2.092939	1.60718	-0.399598	0.075716	8.42694	8.79188	-1.85259
85.900002	-0.373393	-2.118438	1.597799	-0.38778	0.076332	8.13785	8.94369	-2.36907
86.0	-0.427477	-2.064119	1.596352	-0.370707	0.076536	7.86453	7.83568	-3.134459
86.099998	-0.466579	-1.97006	1.604447	-0.350627	0.07627	7.79867	7.95697	-4.144813
86.199997	-0.380258	-1.892948	1.619645	-0.331	0.075868	6.93639	7.1499	-5.081444
86.300003	-0.210104	-1.872616	1.63726	-0.315573	0.07552	6.20767	6.51164	-5.200206
86.400002	0.034047	-1.845635	1.652682	-0.307831	0.075265	5.78301	6.21403	-4.092345
86.5	0.263085	-1.764705	1.662174	-0.310253	0.075175	5.25309	5.85851	-1.49936
86.599998	0.42672	-1.676796	1.664307	-0.322026	0.0752	5.01961	5.61014	1.880086
86.699997	0.432773	-1.580634	1.659413	-0.339037	0.07522	4.87704	5.62695	4.899998
86.800003	0.302385	-1.546205	1.652845	-0.35625	0.075377	5.35757	5.74236	6.304633
86.900002	0.105846	-1.486678	1.651904	-0.367545	0.075852	6.35944	6.57588	5.449057
87.0	-0.116579	-1.424128	1.6601	-0.370388	0.076782	5.89616	7.25877	2.456554
87.099998	-0.28979	-1.330751	1.674662	-0.366581	0.077161	6.55666	6.87327	-1.518968
87.199997	-0.515732	-1.270139	1.691058	-0.358877	0.077778	7.25885	7.458	-5.106681
87.300003	-0.480026	-1.291762	1.704978	-0.348556	0.078446	7.38443	7.96864	-6.800275
87.400002	-0.326226	-1.294128	1.714126	-0.34021	0.078911	7.63806	8.12976	-6.195891
87.5	-0.015779	-1.335232	1.718598	-0.338298	0.079597	7.76268	7.92818	-3.5028
87.599998	0.147913	-1.307426	1.718148	-0.34411	0.079839	7.84973	7.98566	0.175749
87.699997	0.188288	-1.252316	1.712968	-0.355352	0.079954	7.85989	7.84906	3.506625
87.800003	0.097374	-1.241601	1.706878	-0.367603	0.079775	7.29519	7.45628	5.36719
87.900002	-0.05012	-1.230955	1.70711	-0.375634	0.079361	6.38204	6.79994	5.087862
88.0	-0.232412	-1.22881	1.717341	-0.376557	0.079051	5.41187	6.15173	2.558662
88.099998	-0.281026	-1.2108	1.735705	-0.371055	0.078859	5.31255	6.16029	-1.256277
88.199997	-0.277819	-1.252298	1.756452	-0.361222	0.079024	5.253	6.34485	-5.207324
88.300003	-0.169363	-1.391409	1.774884	-0.349349	0.079566	6.07841	6.26071	-7.486526
88.400002	-0.016204	-1.475479	1.788729	-0.337178	0.080102	8.46784	8.61749	-7.283769
88.5	0.084564	-1.492014	1.798405	-0.330216	0.080604	6.89585	8.30832	-5.028521
88.599998	0.090249	-1.453058	1.804112	-0.330516	0.080943	6.82438	6.31359	-1.629388
88.699997	0.005405	-1.437266	1.806327	-0.337968	0.080875	9.07431	9.13135	1.932615
88.800003	-0.180936	-1.388371	1.805598	-0.350425	0.08096	8.17096	8.45552	4.658048
88.900002	-0.304338	-1.364467	1.805532	-0.363825	0.080953	6.81624	7.14176	5.842145
89.0	-0.343042	-1.328922	1.808278	-0.375017	0.081308	6.14444	6.81717	5.266615
89.099998	-0.303458	-1.33765	1.813704	-0.382402	0.081719	5.37289	6.28619	3.063713
89.199997	-0.151611	-1.311275	1.818972	-0.38472	0.082205	6.09023	6.5004	0.056232
89.300003	-0.079931	-1.354454	1.821581	-0.382151	0.082756	5.7267	6.64107	-2.973873
89.400002	-0.059691	-1.497535	1.820996	-0.37431	0.083293	8.05991	7.47298	-4.792514
89.5	-0.041422	-1.588175	1.818054	-0.362521	0.083299	9.31838	9.77346	-5.113566
89.599998	-0.128492	-1.594315	1.816353	-0.348084	0.08312	6.93499	7.04616	-4.464738
89.699997	-0.202317	-1.568266	1.819972	-0.332568	0.082913	9.94911	9.4615	-3.788581
89.800003	-0.273813	-1.506858	1.831756	-0.316638	0.082999	9.67219	10.37371	-3.582978
89.900002	-0.291611	-1.503014	1.851255	-0.302932	0.083274	8.95704	9.00267	-3.736848
90.0	-0.259842	-1.451581	1.875777	-0.2943	0.083414	7.52053	8.35714	-3.975608
90.099998	-0.195054	-1.415934	1.900085	-0.292575	0.083319	6.35769	6.83163	-3.676161
90.199997	-0.105616	-1.386854	1.919387	-0.300452	0.083416	5.75595	6.17389	-2.277887
90.300003	0.09674	-1.317826	1.929784	-0.318138	0.083238	5.58833	5.79064	0.519032
90.400002	0.200845	-1.190616	1.929899	-0.344689	0.083245	5.54962	5.90251	3.933713
90.5	0.248305	-1.122588	1.920301	-0.375383	0.083478	6.63688	6.36851	6.93555
90.599998	0.177653	-1.069866	1.905148	-0.404337	0.083574	8.78732	9.08543	8.133276
90.699997	0.064719	-1.042367	1.890747	-0.424339	0.083883	7.29905	8.6221	7.145513
90.800003	-0.086443	-0.972444	1.881417	-0.431689	0.084013	9.20471	8.82646	3.764765
90.900002	-0.250903	-0.95008	1.878713	-0.426206	0.083908	9.31707	10.50828	-0.828116
91.0	-0.382936	-0.976146	1.880347	-0.409984	0.083679	9.88999	10.14526	-5.448794
91.099998	-0.400908	-0.997897	1.885083	-0.384697	0.083454	10.92304	11.06453	-8.484915
91.199997	-0.309013	-1.070055	1.892556	-0.354298	0.083012	11.40322	10.94516	-9.517316
91.300003	-0.257719	-1.065948	1.903514	-0.325163	0.082174	11.37774	10.79068	-8.779307
91.400002	-0.085931	-1.079774	1.917798	-0.302639	0.081591	10.66846	10.06079	-6.978057
91.5	-0.021261	-1.04239	1.934127	-0.290361	0.080639	10.09352	9.39449	-4.668364
91.599998	0.043894	-0.996502	1.95101	-0.287832	0.0796	8.43246	8.55712	-2.202884
91.699997	0.055319	-0.952312	1.966604	-0.293949	0.078862	6.49422	6.72093	-0.015549
91.800003	0.029895	-0.8821	1.979101	-0.306792	0.078251	4.90821	5.43629	1.848067
91.900002	0.052352	-0.82918	1.987373	-0.323503	0.077841	4.04489	4.50546	3.322561
92.0	0.078132	-0.778758	1.9912	-0.341755	0.077831	4.15322	5.16737	4.20305
92.099998	0.077103	-0.730765	1.990532	-0.359509	0.078001	4.62464	5.16812	4.290023
92.199997	0.03375	-0.70088	1.985764	-0.374654	0.078209	8.18979	8.67573	3.574971
92.300003	-0.109156	-0.701987	1.977478	-0.385624	0.078418	9.76721	11.6014	2.123445
92.400002	-0.162524	-0.745855	1.967022	-0.391245	0.078493	9.08569	9.49276	0.356822
92.5	-0.286339	-0.818004	1.955594	-0.392249	0.078466	11.70063	10.25681	-1.437926
92.599998	-0.364999	-0.995842	1.944781	-0.388838	0.078037	15.78878	15.23105	-2.842483
92.699997	-0.384334	-1.136568	1.936738	-0.37986	0.077572	17.18282	16.61729	-3.687674
92.800003	-0.326564	-1.203572	1.933069	-0.367086	0.076956	20.20429	18.38421	-4.240546
92.900002	-0.216003	-1.254336	1.934359	-0.352184	0.07612	17.92442	17.61481	-4.59417
93.0	-0.040019	-1.3664	1.940147	-0.338096	0.075567	12.99125	13.05851	-4.675828
93.099998	0.133059	-1.46835	1.947347	-0.327717	0.074908	9.23238	9.95941	-4.205462
93.199997	0.21378	-1.528345	1.953384	-0.322861	0.074245	7.6659	8.01992	-2.993142
93.300003	0.247333	-1.616325	1.955918	-0.324292	0.07399	6.20837	6.82456	-1.177379
93.400002	0.204258	-1.666535	1.954211	-0.331262	0.07355	5.2904	5.96856	0.848342
93.5	0.02874	-1.703663	1.949723	-0.341503	0.073214	5.3707	5.65821	2.433061
93.599998	-0.115173	-1.800368	1.944195	-0.351412	0.073042	5.32131	6.11886	3.121629
93.699997	-0.236123	-1.851027	1.940154	-0.358878	0.072752	6.34648	6.5034	2.664979
93.800003	-0.223194	-1.887954	1.93861	-0.361968	0.072599	7.63394	8.19613	1.137391
93.900002	-0.151604	-1.919058	1.938663	-0.361688	0.072733	7.6074	9.44748	-0.989047
94.0	-0.061228	-1.983764	1.937991	-0.358204	0.072957	9.37207	9.24718	-2.950975
94.099998	0.038971	-2.077214	1.93504	-0.352811	0.073141	9.75959	10.22362	-3.792511
94.199997	0.090857	-2.112372	1.92938	-0.347406	0.07329	10.32078	10.18626	-3.498896
94.300003	0.080897	-2.162692	1.921529	-0.344575	0.073071	11.1299	10.79539	-2.406405
94.400002	0.002005	-2.19657	1.912505	-0.344739	0.072565	11.83786	11.22843	-0.983584
94.5	-0.138762	-2.207644	1.903725	-0.347439	0.071949	11.34253	10.90555	0.27158
94.599998	-0.239549	-2.23294	1.896868	-0.350776	0.071622	10.02854	10.18583	0.837928
94.699997	-0.263132	-2.226863	1.893205	-0.352884	0.07152	8.41731	8.94337	0.555409
94.800003	-0.209403	-2.241512	1.892449	-0.353175	0.071527	7.45677	8.41484	-0.552442
94.900002	-0.117315	-2.282166	1.893604	-0.351711	0.0716	7.04385	7.71428	-1.889667
95.0	-0.029727	-2.329102	1.893932	-0.349782	0.071632	7.33443	7.67425	-2.935561
95.099998	0.087406	-2.371605	1.892333	-0.348154	0.071726	7.52447	7.57725	-3.069811
95.199997	0.171688	-2.397924	1.887384	-0.348444	0.071558	9.26759	8.73697	-2.348193
95.300003	0.175441	-2.389129	1.879323	-0.351546	0.071507	8.95669	9.59554	-1.057281
95.400002	0.091848	-2.393478	1.868718	-0.357714	0.071224	9.10242	8.97901	0.510489
95.5	-0.019046	-2.429763	1.85626	-0.365843	0.071126	9.60213	10.10747	1.831201
95.599998	-0.125298	-2.401912	1.843875	-0.374053	0.070877	8.36879	8.85601	2.335955
95.699997	-0.19867	-2.379498	1.832472	-0.379044	0.07061	8.40295	8.74221	1.865341
95.800003	-0.246661	-2.332098	1.822838	-0.380384	0.070427	7.76635	8.46162	0.460342
95.900002	-0.235555	-2.297159	1.815033	-0.37699	0.070411	7.71565	7.9225	-1.356465
96.0	-0.188012	-2.238312	1.808198	-0.369125	0.070186	7.76171	7.90687	-2.883887
96.099998	-0.115622	-2.180048	1.80245	-0.357208	0.07002	8.04966	7.83975	-3.64941
96.199997	-0.051961	-2.118608	1.798013	-0.343244	0.069725	8.57714	8.49031	-3.787146
96.300003	0.010257	-2.051206	1.795628	-0.330023	0.069294	8.42983	8.65464	-3.466841
96.400002	0.028214	-2.001576	1.795035	-0.320109	0.068585	8.58896	8.55048	-2.830069
96.5	0.036006	-1.946492	1.795579	-0.314407	0.068219	8.24461	8.60786	-1.881292
96.599998	-0.039214	-1.878141	1.796264	-0.313906	0.067798	7.70961	8.02581	-0.857758
96.699997	-0.053907	-1.823609	1.796644	-0.317352	0.067734	7.37401	7.79811	0.021843
96.800003	-0.047758	-1.778254	1.796208	-0.323634	0.067701	6.74224	7.3306	0.618654
96.900002	-0.009932	-1.741409	1.794921	-0.331689	0.068081	6.56297	6.95174	0.842083
97.0	0.06038	-1.693198	1.79225	-0.340515	0.068562	6.3795	6.88076	0.706178
97.099998	0.110192	-1.674328	1.787946	-0.349139	0.069272	7.14999	7.4049	0.387339
97.199997	0.072624	-1.686377	1.781491	-0.357347	0.069892	8.29251	8.65079	0.049468
97.300003	-0.009186	-1.710817	1.772774	-0.364329	0.070273	7.51816	7.80849	-0.1587
97.400002	-0.157472	-1.715173	1.761708	-0.370684	0.070266	8.21956	8.20191	-0.197659
97.5	-0.279797	-1.661803	1.748633	-0.376094	0.069942	8.73101	9.27074	-0.051051
97.599998	-0.3551	-1.602273	1.734582	-0.380789	0.069149	8.40768	8.8756	0.054069
97.699997	-0.316689	-1.562832	1.719324	-0.384937	0.06842	8.22298	8.73622	0.151341
97.800003	-0.14365	-1.573561	1.703496	-0.387779	0.067885	7.84018	8.54523	0.142813
97.900002	0.080265	-1.568384	1.687103	-0.388538	0.067631	7.46264	7.85559	-0.162157
98.0	0.327494	-1.627997	1.671266	-0.386121	0.068045	7.10533	7.58935	-0.657744
98.099998	0.404208	-1.667014	1.656877	-0.379911	0.06844	6.92072	7.28521	-1.285466
98.199997	0.316037	-1.685791	1.645749	-0.369072	0.068653	6.88578	7.17077	-1.994137
98.300003	0.075271	-1.658597	1.639954	-0.354263	0.068893	6.66526	7.00109	-2.778585
98.400002	-0.141356	-1.594729	1.640183	-0.336069	0.069075	6.71754	7.10408	-3.506141
98.5	-0.347916	-1.549551	1.646263	-0.317442	0.069455	6.62918	7.18319	-4.075212
98.599998	-0.349827	-1.528349	1.656257	-0.300705	0.070138	6.51042	7.36475	-4.256099
98.699997	-0.285972	-1.506941	1.667078	-0.289269	0.070843	6.49124	7.24667	-3.777897
98.800003	-0.086876	-1.516408	1.67617	-0.285394	0.071417	6.42784	7.1166	-2.486234
98.900002	0.087703	-1.497582	1.681811	-0.290398	0.071728	6.41225	6.82285	-0.53599
99.0	0.256024	-1.504632	1.683876	-0.302428	0.071957	6.45035	6.66676	1.548454
99.099998	0.268623	-1.481931	1.683098	-0.320445	0.072211	6.45621	6.62255	3.111388
99.199997	0.270061	-1.483317	1.681448	-0.340003	0.072847	6.48468	6.83923	3.986785
99.300003	0.159057	-1.473949	1.679191	-0.359726	0.073476	6.4845	7.10365	3.814932
99.400002	-0.019895	-1.517256	1.675094	-0.37832	0.074506	6.52373	7.20021	2.923703
99.5	-0.132966	-1.567101	1.666073	-0.394264	0.075286	6.69845	7.47855	1.825445
99.599998	-0.174554	-1.625744	1.649864	-0.407815	0.076007	6.99516	7.9711	0.971441
99.699997	-0.15416	-1.669922	1.625678	-0.41848	0.076751	7.47131	8.32192	0.64141
99.800003	-0.093927	-1.747782	1.5964	-0.423149	0.077578	7.84868	8.42844	0.689403
99.900002	-0.030063	-1.777856	1.568827	-0.418697	0.078516	8.00281	8.37031	0.232414
100.0	-0.052998	-1.749675	1.552106	-0.402455	0.079128	7.92583	8.1016	-1.247841
100.099998	-0.132087	-1.671285	1.554079	-0.374739	0.080007	7.58551	7.65208	-3.70737
100.199997	-0.342798	-1.453827	1.57583	-0.34238	0.079936	6.93193	7.22141	-6.8045
100.300003	-0.250092	-1.10234	1.611169	-0.310847	0.080124	6.24743	6.7887	-8.834375
100.400002	-0.313433	-1.09894	1.65064	-0.286229	0.080647	5.74299	6.29079	-9.509529
100.5	-0.234565	-0.956162	1.687917	-0.272511	0.0807	5.27498	5.8827	-8.09517
100.599998	-0.01274	-0.821531	1.718196	-0.275357	0.080579	4.95717	5.66678	-3.993385
100.699997	0.241305	-0.688477	1.739811	-0.294013	0.080623	4.84604	5.54377	1.894218
100.800003	0.351363	-0.517031	1.751687	-0.324215	0.080671	5.20387	5.56861	7.661456
100.900002	0.508851	-0.397741	1.751632	-0.35947	0.081404	5.42588	5.99971	11.741223
101.0	0.392084	-0.371069	1.747829	-0.392813	0.082535	5.59148	6.22271	12.475701
101.099998	0.35332	-0.346669	1.750679	-0.413316	0.083894	5.99521	6.34485	9.7981
101.199997	0.117914	-0.413465	1.763516	-0.419806	0.085295	6.85162	7.12742	4.543875
101.300003	-0.231859	-0.365831	1.782472	-0.413992	0.086115	7.18581	7.94959	-2.324203
101.400002	-0.486004	-0.310084	1.80194	-0.397508	0.086789	7.50511	8.75206	-8.728075
101.5	-0.46175	-0.341627	1.817859	-0.374672	0.087597	9.38266	9.09667	-12.049286
101.599998	-0.473676	-0.37105	1.830858	-0.351948	0.087928	9.38021	10.0123	-11.910504
101.699997	-0.463314	-0.352128	1.844234	-0.332857	0.087474	9.97188	10.6179	-9.561995
101.800003	-0.337808	-0.383042	1.860052	-0.319349	0.086792	10.76313	10.6665	-6.307436
101.900002	-0.153641	-0.392994	1.878003	-0.313469	0.085971	11.52679	11.42508	-2.92589
102.0	0.002883	-0.391955	1.897842	-0.315696	0.085073	9.4783	9.16968	0.165693
102.099998	0.138721	-0.401834	1.917462	-0.325757	0.084657	6.02455	6.23223	2.603064
102.199997	0.275099	-0.372685	1.933606	-0.340902	0.084465	4.073	4.58511	4.474048
102.300003	0.302088	-0.338319	1.943417	-0.359944	0.084625	3.41101	4.29638	5.480608
102.400002	0.263411	-0.323831	1.945586	-0.379239	0.085204	3.7389	4.25185	5.544209
102.5	0.086391	-0.317968	1.94165	-0.394366	0.085813	4.24404	5.36703	4.595683
102.599998	-0.150384	-0.382928	1.935513	-0.40134	0.086369	5.52642	5.34487	2.430085
102.699997	-0.254947	-0.400613	1.932234	-0.398514	0.086564	9.99219	11.2098	-0.575421
102.800003	-0.558961	-0.441544	1.934271	-0.388816	0.086435	7.4171	8.91724	-3.91853
102.900002	-0.549614	-0.65331	1.942538	-0.372743	0.086366	10.30397	9.12247	-6.496177
103.0	-0.440797	-0.82116	1.955602	-0.353451	0.086365	13.67688	13.88111	-7.716751
103.099998	-0.217953	-0.849257	1.971203	-0.33414	0.086295	14.01843	13.29338	-7.809306
103.199997	0.037147	-0.838702	1.986946	-0.3202	0.086054	15.9522	14.92359	-6.716931
103.300003	0.242804	-0.767531	1.999471	-0.315208	0.085664	13.61785	12.42421	-4.202488
103.400002	0.246473	-0.685333	2.007578	-0.32036	0.084841	9.82291	9.15576	-0.973665
103.5	0.071439	-0.696552	2.01094	-0.332369	0.084426	6.83761	7.15279	2.069953
103.599998	-0.066047	-0.68233	2.012671	-0.345979	0.083873	5.24258	5.94383	4.067307
103.699997	-0.202138	-0.683435	2.01859	-0.356498	0.083845	4.69821	5.4092	4.311753
103.800003	-0.292152	-0.620993	2.030777	-0.362926	0.083633	4.90173	5.37516	2.758867
103.900002	-0.28401	-0.586502	2.047223	-0.364525	0.083217	5.03949	6.45501	0.141919
104.0	-0.196608	-0.547569	2.062123	-0.364206	0.08247	7.36403	7.27183	-2.751443
104.099998	-0.12981	-0.59531	2.07103	-0.362155	0.081833	10.18197	10.65258	-4.603024
104.199997	-0.019047	-0.758939	2.071304	-0.361941	0.080961	10.15395	10.94548	-4.410423
104.300003	0.142146	-0.924449	2.063021	-0.36596	0.080246	13.6901	10.67217	-2.340029
104.400002	0.159058	-1.083876	2.048072	-0.373286	0.079546	15.0041	13.94202	0.486509
104.5	0.116091	-1.246149	2.029845	-0.380848	0.079218	16.97816	14.77222	2.628729
104.599998	0.046717	-1.338641	2.014839	-0.383567	0.079378	19.28605	17.24505	3.324439
104.699997	-0.080148	-1.410964	2.009227	-0.379072	0.080085	14.92073	14.96866	1.854361
104.800003	-0.168253	-1.442533	2.01433	-0.367432	0.080729	9.29623	10.74658	-1.242405
104.900002	-0.282585	-1.479149	2.026769	-0.351013	0.081423	7.90954	9.1563	-4.962484
105.0	-0.280299	-1.566386	2.041923	-0.331863	0.081699	7.60364	8.85162	-7.509123
105.099998	-0.417974	-1.544837	2.056696	-0.314121	0.081074	7.71924	8.85526	-8.492925
105.199997	-0.343293	-1.528359	2.069735	-0.301834	0.080105	8.05457	8.9484	-7.713804
105.300003	-0.156303	-1.46558	2.079198	-0.299708	0.078906	9.8554	10.12834	-5.438436
105.400002	0.054534	-1.403133	2.083855	-0.309819	0.077503	11.50937	11.67527	-2.163698
105.5	0.291311	-1.280409	2.082646	-0.329204	0.076227	12.40431	12.39135	1.476408
105.599998	0.433462	-1.220615	2.074734	-0.353018	0.075293	11.44114	11.5453	4.815969
105.699997	0.479606	-1.195961	2.06369	-0.376073	0.074794	9.89025	10.11603	6.678785
105.800003	0.350404	-1.172831	2.053696	-0.393569	0.074461	8.39769	8.98372	6.444996
105.900002	0.130614	-1.140198	2.047938	-0.402456	0.074229	8.65893	9.49384	4.068793
106.0	-0.118911	-1.07978	2.046439	-0.401602	0.07373	9.03227	9.65238	0.380605
106.099998	-0.55208	-1.005861	2.04805	-0.392116	0.072601	11.26398	11.46287	-3.928077
106.199997	-0.528481	-1.147242	2.049126	-0.377013	0.072204	14.26504	14.24916	-6.364007
106.300003	-0.494128	-1.253736	2.04837	-0.360728	0.072589	12.76276	13.07628	-6.859143
106.400002	-0.331746	-1.355274	2.045618	-0.348567	0.072311	21.43386	19.89634	-5.75073
106.5	-0.115866	-1.45244	2.039876	-0.342022	0.071634	21.64256	23.14028	-3.561275
106.599998	-0.001216	-1.562313	2.031464	-0.340808	0.070521	24.43878	25.012	-1.004877
106.699997	0.03045	-1.691338	2.021435	-0.343738	0.069294	23.34224	20.19299	1.104328
106.800003	-0.018265	-1.789397	2.011787	-0.348418	0.068017	7.83545	9.6511	2.274088
106.900002	0.00256	-1.868212	2.005463	-0.35101	0.067193	6.90066	6.4442	2.121952
107.0	0.021042	-1.949736	2.004041	-0.35015	0.066668	4.18072	5.18214	0.677475
107.099998	0.047508	-2.030662	2.006962	-0.344767	0.066609	4.79112	4.87544	-1.649866
107.199997	0.053334	-2.108962	2.011412	-0.336152	0.066786	4.46823	5.79738	-4.029956
107.300003	0.042294	-2.213573	2.014804	-0.325817	0.067028	5.23321	5.57075	-5.373582
107.400002	-0.021295	-2.271335	2.016115	-0.31655	0.067056	9.0659	10.37853	-5.291204
107.5	-0.065356	-2.300273	2.015026	-0.312405	0.067187	9.60064	12.85971	-4.043882
107.599998	-0.167002	-2.3296	2.0105	-0.316606	0.067069	14.67989	13.34691	-1.69697
107.699997	-0.171911	-2.30532	2.001896	-0.328531	0.066917	14.83516	14.8797	1.046982
107.800003	-0.19905	-2.261656	1.989045	-0.347277	0.066691	13.50313	13.02189	3.428547
107.900002	-0.120298	-2.22451	1.973067	-0.367871	0.06649	12.89141	12.72739	4.911993
108.0	-0.068018	-2.18905	1.95684	-0.386442	0.066292	9.44221	9.75301	4.77901
108.099998	-0.103796	-2.21494	1.942425	-0.399193	0.06602	8.42887	9.36077	3.165853
108.199997	-0.091167	-2.182996	1.930468	-0.403054	0.065481	8.4625	8.96628	0.572944
108.300003	-0.216686	-2.082555	1.919769	-0.399163	0.064431	8.97929	9.14495	-2.334507
108.400002	-0.231139	-2.049371	1.90936	-0.388281	0.063531	10.99485	10.68973	-4.344668
108.5	-0.180001	-2.005132	1.898638	-0.373274	0.062776	12.46307	13.06546	-4.925587
108.599998	-0.029795	-1.993874	1.888176	-0.358251	0.061669	12.20078	12.01249	-4.370296
108.699997	0.231951	-1.977112	1.877795	-0.345173	0.061951	14.02745	14.04832	-3.22348
108.800003	0.380095	-1.999282	1.869282	-0.336378	0.062185	12.9627	13.30366	-1.852529
108.900002	0.395682	-2.042687	1.862228	-0.331923	0.062701	11.03172	11.24973	-0.711533
109.0	0.291212	-2.061938	1.856668	-0.330217	0.0632	8.33096	8.51205	0.013246
109.099998	0.090119	-2.142472	1.852404	-0.330073	0.063947	6.07412	6.25857	0.176585
109.199997	-0.148513	-2.132643	1.849349	-0.330776	0.064518	4.83658	5.37902	-0.229738
109.300003	-0.329702	-2.126469	1.847017	-0.331302	0.065168	4.82029	5.05507	-0.98514
109.400002	-0.397893	-2.140393	1.844475	-0.331013	0.065929	4.687	5.59559	-1.641667
109.5	-0.347873	-2.145182	1.841165	-0.330572	0.066405	5.84519	6.16693	-1.923706
109.599998	-0.243285	-2.181322	1.836371	-0.330353	0.066609	8.51907	9.53248	-1.756838
109.699997	-0.079041	-2.210933	1.830003	-0.332075	0.066694	7.65531	9.18509	-1.172738
109.800003	0.083311	-2.227198	1.821316	-0.336879	0.066247	8.98375	9.09999	-0.354857
109.900002	0.180529	-2.245046	1.810522	-0.345222	0.06605	10.08424	10.51898	0.599508
110.0	0.219408	-2.290628	1.797277	-0.356549	0.065748	9.00039	8.97227	1.383411
110.099998	0.164226	-2.330425	1.782237	-0.368943	0.065681	8.93629	9.0805	1.768982
110.199997	0.088321	-2.366334	1.765663	-0.380103	0.065864	8.04423	8.82293	1.599493
110.300003	-0.01603	-2.396921	1.7479	-0.388106	0.066084	7.2994	8.15513	0.947909
110.400002	-0.070203	-2.405124	1.729676	-0.391511	0.066745	7.13502	8.10278	-0.067278
110.5	-0.118312	-2.383815	1.711813	-0.389169	0.067345	7.34196	8.18007	-1.068909
110.599998	-0.143402	-2.355425	1.6964	-0.380693	0.068136	7.95964	8.39985	-1.888044
110.699997	-0.13902	-2.325107	1.68559	-0.366614	0.068805	8.12962	8.6282	-2.585331
110.800003	-0.105921	-2.310574	1.680568	-0.349584	0.069623	8.21597	8.43871	-3.217402
110.900002	-0.091408	-2.30194	1.680542	-0.332816	0.070367	8.09415	8.33648	-3.619175
111.0	-0.058342	-2.274655	1.682873	-0.319816	0.0712	7.458	7.82733	-3.560223
111.099998	-0.020819	-2.223699	1.684649	-0.312796	0.071802	7.14596	7.48422	-2.824494
111.199997	0.02497	-2.190387	1.683473	-0.313512	0.072146	6.56306	7.10975	-1.289612
111.300003	0.051653	-2.184139	1.678526	-0.321402	0.07267	6.17448	6.84126	0.535361
111.400002	0.041445	-2.173122	1.670777	-0.333385	0.073144	5.88653	6.5505	1.995483
111.5	0.009214	-2.192666	1.662721	-0.34636	0.073777	5.72022	6.19583	2.573996
111.599998	-0.006494	-2.216701	1.656843	-0.356421	0.07453	6.27913	6.84704	2.110549
111.699997	-0.073911	-2.231253	1.653559	-0.362565	0.075354	6.87325	7.43626	0.819305
111.800003	-0.116248	-2.202322	1.65128	-0.364707	0.075984	6.74986	7.10022	-0.731106
111.900002	-0.183675	-2.14837	1.647541	-0.363723	0.076239	7.13817	7.38252	-1.815917
112.0	-0.197781	-2.091872	1.64083	-0.360966	0.076491	7.51825	7.78676	-2.051409
112.099998	-0.122128	-2.041367	1.631201	-0.358363	0.076512	7.72011	8.05846	-1.601582
112.199997	-0.047677	-2.016204	1.619926	-0.357367	0.076666	7.61949	7.89167	-0.808828
112.300003	0.039581	-2.007681	1.608327	-0.358396	0.076774	7.34555	7.65583	0.017394
112.400002	0.103439	-2.003536	1.597703	-0.36035	0.077195	7.06627	7.42128	0.480536
112.5	0.129335	-1.96283	1.588345	-0.361839	0.077728	6.70397	6.91941	0.386635
112.599998	0.108389	-1.932447	1.580276	-0.361919	0.078305	6.29236	6.58979	-0.21881
112.699997	0.008636	-1.880865	1.573152	-0.360169	0.078974	5.87593	6.27184	-1.004128
112.800003	-0.086465	-1.829405	1.566819	-0.356312	0.079511	5.87401	6.29914	-1.595039
112.900002	-0.161959	-1.777396	1.561227	-0.350526	0.079939	5.81796	6.3273	-1.841752
113.0	-0.157965	-1.740404	1.556618	-0.343695	0.080452	6.59511	7.13973	-1.849994
113.099998	-0.142563	-1.719373	1.552796	-0.337074	0.081211	6.79189	7.4323	-1.714407
113.199997	-0.09755	-1.707363	1.54928	-0.33255	0.082055	6.22746	6.66484	-1.465235
113.300003	-0.026756	-1.691322	1.545831	-0.330455	0.0827	6.81002	7.07078	-1.107096
113.400002	0.002719	-1.68418	1.543225	-0.330935	0.083337	6.68295	7.08866	-0.800988
113.5	-0.045622	-1.643475	1.54183	-0.333342	0.083692	6.407	6.60617	-0.648181
113.599998	-0.114781	-1.604877	1.541581	-0.33694	0.083622	6.25058	6.53605	-0.647176
113.699997	-0.18327	-1.587238	1.541406	-0.341555	0.083553	6.03532	6.42108	-0.586371
113.800003	-0.184742	-1.531513	1.539132	-0.347671	0.083391	5.89581	6.31627	-0.354561
113.900002	-0.109684	-1.480467	1.53305	-0.355573	0.083606	6.30348	6.77778	0.19295
114.0	0.000505	-1.436819	1.522454	-0.365658	0.08382	6.32397	6.83848	1.012466
114.099998	0.100105	-1.415741	1.508709	-0.375865	0.084227	6.26171	6.6871	1.65903
114.199997	0.144802	-1.421955	1.494173	-0.383771	0.084433	6.61403	7.02828	1.781194
114.300003	0.138945	-1.42855	1.481555	-0.386818	0.084556	6.62821	6.92669	1.188603
114.400002	0.054525	-1.408613	1.472112	-0.384342	0.084508	6.50902	6.70156	0.075906
114.5	-0.074762	-1.350546	1.465365	-0.376653	0.084333	6.40989	6.72896	-1.223844
114.599998	-0.196141	-1.285812	1.460325	-0.364898	0.084104	6.20688	6.68828	-2.328029
114.699997	-0.243764	-1.222007	1.456757	-0.351079	0.083817	6.02367	6.51047	-2.99613
114.800003	-0.265771	-1.195092	1.454685	-0.337261	0.083723	6.0221	6.56763	-3.182337
114.900002	-0.194147	-1.19861	1.45509	-0.324956	0.083654	6.06764	6.50201	-3.063837
115.0	-0.134082	-1.169546	1.458109	-0.315609	0.083558	6.10022	6.55136	-2.673669
115.099998	-0.026258	-1.147052	1.462613	-0.310684	0.083186	6.02551	6.47342	-1.981964
115.199997	0.049138	-1.086974	1.46649	-0.310969	0.082918	5.94827	6.37183	-1.000655
115.300003	0.118414	-1.006698	1.46729	-0.317336	0.082649	5.84414	6.20279	0.228167
115.400002	0.145059	-0.942083	1.463911	-0.328478	0.082567	5.77268	6.11886	1.517544
115.5	0.119993	-0.898603	1.457189	-0.342146	0.082389	5.83644	6.19219	2.375798
115.599998	0.093479	-0.84511	1.449482	-0.354897	0.082464	6.18201	6.74855	2.559036
115.699997	0.009605	-0.821126	1.443017	-0.364062	0.082655	6.13209	6.61912	1.879181
115.800003	-0.045425	-0.86617	1.438609	-0.368285	0.082871	6.23631	6.74481	0.591528
115.900002	-0.124309	-0.900789	1.43543	-0.368391	0.083308	6.32607	6.86578	-0.801179
116.0	-0.168777	-0.898772	1.432462	-0.364964	0.083607	6.46734	6.89051	-1.874773
116.099998	-0.186296	-0.871	1.429198	-0.360227	0.083723	6.60816	6.98953	-2.422501
116.199997	-0.20589	-0.808882	1.425793	-0.356328	0.083328	6.47066	6.82445	-2.34268
116.300003	-0.15828	-0.807159	1.422582	-0.354052	0.082876	6.44448	6.99381	-1.79133
116.400002	-0.114598	-0.802333	1.418993	-0.354991	0.082234	6.37293	6.95677	-0.921256
116.5	0.007268	-0.792365	1.413916	-0.358665	0.081776	6.03769	6.45576	0.08323
116.599998	0.127696	-0.797052	1.406062	-0.364511	0.081797	5.69588	6.15944	1.039436
116.699997	0.185291	-0.804539	1.395613	-0.370597	0.082155	5.51643	5.95507	1.546141
116.800003	0.193987	-0.84993	1.384483	-0.374038	0.082548	5.45565	6.01577	1.40278
116.900002	0.109383	-0.892354	1.376098	-0.372029	0.082944	5.44628	5.96963	0.583115
117.0	-0.063498	-0.918666	1.373368	-0.364177	0.083088	5.96141	6.28694	-0.798043
117.099998	-0.186448	-0.914411	1.377335	-0.350493	0.083257	5.84878	6.80636	-2.204168
117.199997	-0.267808	-0.896211	1.385582	-0.334531	0.083391	5.7986	6.23416	-3.374177
117.300003	-0.308126	-0.857042	1.394339	-0.320168	0.083384	5.91245	6.25396	-3.827678
117.400002	-0.230279	-0.878289	1.400518	-0.311427	0.083589	6.13673	6.61409	-3.179818
117.5	-0.060481	-0.920237	1.402252	-0.310595	0.084001	6.1215	6.84372	-1.405836
117.599998	0.107788	-0.975266	1.400191	-0.316495	0.084237	5.91088	6.39356	0.727907
117.699997	0.140106	-1.037962	1.397467	-0.326453	0.084428	5.91666	6.44388	2.241412
117.800003	0.143963	-1.063338	1.398649	-0.33719	0.084534	5.63019	6.1377	2.700925
117.900002	0.045367	-1.028843	1.404949	-0.34597	0.084776	5.44812	5.81901	1.968777
118.0	-0.096009	-0.962557	1.413459	-0.353291	0.084922	5.30896	5.80316	0.534365
118.099998	-0.220855	-0.94345	1.418767	-0.361023	0.084617	5.77715	6.1619	-0.877846
118.199997	-0.303162	-0.969401	1.417045	-0.368759	0.08455	6.32678	7.06158	-1.313856
118.300003	-0.229591	-1.044955	1.407364	-0.37728	0.084132	6.05765	6.72746	-0.495459
118.400002	-0.084209	-1.151746	1.392684	-0.385065	0.083848	6.31898	6.70926	0.721633
118.5	0.039426	-1.224481	1.377534	-0.390214	0.083488	6.38423	6.70145	1.478743
118.599998	0.144023	-1.267336	1.367418	-0.390456	0.083747	6.54755	6.98311	1.291595
118.699997	0.207641	-1.218588	1.364483	-0.38523	0.08414	6.33413	6.6354	0.041274
118.800003	0.157961	-1.181056	1.367679	-0.375836	0.084551	6.0115	6.06416	-1.703751
118.900002	0.024835	-1.134499	1.373695	-0.363761	0.08472	5.73248	6.13856	-3.253407
119.0	-0.078761	-1.132044	1.379438	-0.350992	0.084872	5.50802	6.11062	-3.93128
119.099998	-0.14954	-1.138407	1.382913	-0.33957	0.084863	5.35126	5.93623	-3.668183
119.199997	-0.136833	-1.132603	1.384554	-0.331229	0.085053	5.17882	5.86343	-2.605524
119.300003	-0.065287	-1.126568	1.385678	-0.327006	0.085125	5.68834	5.93816	-1.101901
119.400002	-0.006679	-1.109842	1.387237	-0.326278	0.085205	5.72915	6.29882	0.302933
119.5	-0.014203	-1.101011	1.390329	-0.328389	0.085362	5.13092	5.94843	1.269532
119.599998	-0.013843	-1.078343	1.394924	-0.331143	0.085309	5.93014	6.10248	1.434103
119.699997	-0.044413	-1.054333	1.400153	-0.334284	0.085226	5.65235	6.03493	0.966981
119.800003	-0.048477	-1.069662	1.404716	-0.337023	0.085103	5.63142	5.96224	0.105635
119.900002	-0.064844	-1.1607	1.407374	-0.339663	0.084977	5.86437	6.33554	-0.610551
120.0	-0.040096	-1.247591	1.407764	-0.341715	0.085093	6.26101	6.65927	-0.975668
120.099998	0.035999	-1.318648	1.407219	-0.342868	0.085324	5.9241	6.46026	-1.003772
120.199997	0.068802	-1.354187	1.407402	-0.344081	0.085809	5.81296	6.2757	-0.912352
120.300003	0.051169	-1.388276	1.409045	-0.345843	0.086282	5.96106	6.59771	-0.861996
120.400002	-0.037602	-1.443308	1.411833	-0.34858	0.086638	6.42985	6.92155	-0.843698
120.5	-0.19459	-1.472748	1.413923	-0.353039	0.086549	6.14672	6.35727	-0.700103
120.599998	-0.298274	-1.484861	1.413621	-0.359274	0.086212	6.14584	6.44174	-0.336446
120.699997	-0.292603	-1.497835	1.409648	-0.366744	0.08607	5.92156	6.39635	0.262519
120.800003	-0.17338	-1.534905	1.401967	-0.375066	0.086055	5.7359	6.25011	0.950653
120.900002	0.006563	-1.616703	1.392277	-0.381873	0.086517	5.65725	6.17389	1.369863
121.0	0.158732	-1.689237	1.382679	-0.385401	0.086806	5.73248	6.07379	1.285691
121.099998	0.231746	-1.79625	1.375313	-0.384352	0.087139	6.18473	6.42033	0.726687
121.199997	0.193217	-1.850467	1.371324	-0.378214	0.087422	5.72311	6.37419	-0.260389
121.300003	0.055856	-1.870553	1.370558	-0.36794	0.087642	5.89336	6.11758	-1.431085
121.400002	-0.096111	-1.868245	1.372374	-0.355129	0.087943	6.09838	6.39988	-2.51491
121.5	-0.195268	-1.847641	1.375662	-0.341672	0.088059	5.96255	6.51882	-3.212134
121.599998	-0.262759	-1.822811	1.379996	-0.329741	0.088316	5.80929	6.37322	-3.373153
121.699997	-0.241837	-1.844638	1.385011	-0.321	0.088325	5.81612	6.36584	-3.018989
121.800003	-0.148279	-1.862627	1.390936	-0.315727	0.088323	5.66995	6.30492	-2.288728
121.900002	-0.053449	-1.890073	1.39747	-0.314999	0.088225	5.64902	6.04071	-1.33655
122.0	0.087048	-1.904659	1.404055	-0.317643	0.088316	5.69246	5.93473	-0.36011
122.099998	0.199935	-1.923549	1.409933	-0.32352	0.088498	5.66084	5.97156	0.491919
122.199997	0.217104	-1.90625	1.413856	-0.332032	0.088787	5.77688	5.95507	1.177032
122.300003	0.181632	-1.910407	1.414782	-0.342118	0.089025	5.87357	6.26199	1.615744
122.400002	0.077868	-1.913181	1.412259	-0.352738	0.089286	5.91587	6.54119	1.783673
122.5	-0.063435	-1.947155	1.40708	-0.362429	0.089387	5.93592	6.46572	1.620564
122.599998	-0.171257	-2.014456	1.400839	-0.368992	0.089344	6.04408	6.52866	1.08683
122.699997	-0.235195	-2.093006	1.395671	-0.371351	0.089426	6.15994	6.54858	0.189581
122.800003	-0.171746	-2.153831	1.3935	-0.369206	0.089437	6.278	6.66612	-0.864979
122.900002	-0.126592	-2.186257	1.395112	-0.363523	0.089736	6.37407	6.75776	-1.919582
123.0	-0.018597	-2.189378	1.39946	-0.356554	0.090144	6.19235	6.45126	-2.75825
123.099998	0.047473	-2.166557	1.404413	-0.35064	0.090281	6.18359	6.37761	-3.049469
123.199997	0.045331	-2.1522	1.40768	-0.348332	0.090151	6.07456	6.32141	-2.598173
123.300003	0.010906	-2.137557	1.407594	-0.350294	0.089534	5.84835	6.14027	-1.27044
123.400002	-0.022947	-2.106005	1.403356	-0.356555	0.088701	5.8219	6.21029	0.482915
123.5	-0.08153	-2.09539	1.395901	-0.365073	0.087891	5.64946	6.08696	2.040273
123.599998	-0.023613	-2.0773	1.388017	-0.372587	0.087424	5.51389	6.03964	2.728089
123.699997	0.037407	-2.06934	1.382964	-0.37623	0.087546	5.50978	6.07936	2.255448
123.800003	0.092102	-2.051347	1.382417	-0.374669	0.087597	5.64254	6.06758	0.663832
123.900002	-0.015478	-2.056166	1.385787	-0.368432	0.087701	5.79317	6.41819	-1.369142
124.0	-0.097303	-2.027502	1.391514	-0.358262	0.087404	5.92305	6.16929	-3.030885
124.099998	-0.209515	-1.948777	1.39824	-0.345615	0.086876	6.10529	6.1695	-3.922973
124.199997	-0.272109	-1.832389	1.405196	-0.333368	0.086061	6.2589	6.39057	-3.923172
124.300003	-0.248938	-1.705637	1.411369	-0.324804	0.085252	6.11055	6.4578	-3.059117
124.400002	-0.107301	-1.58244	1.415973	-0.322265	0.084393	5.95545	6.52642	-1.480097
124.5	0.097966	-1.505177	1.418268	-0.325886	0.084006	5.83889	6.23662	0.442322
124.599998	0.225518	-1.467914	1.417973	-0.334962	0.083486	5.76033	6.12807	2.118804
124.699997	0.262464	-1.418329	1.416472	-0.345533	0.083168	5.63352	6.03204	2.918071
124.800003	0.220148	-1.40813	1.415669	-0.354391	0.082796	5.41493	5.57343	2.72918
124.900002	0.107073	-1.341833	1.416831	-0.359228	0.082202	5.43709	5.65896	1.389688
125.0	-0.056296	-1.331569	1.420235	-0.359047	0.081639	5.63492	5.70842	-0.621633
125.099998	-0.12415	-1.407073	1.425796	-0.353856	0.08137	6.64958	6.91984	-2.462666
125.199997	-0.141842	-1.48076	1.434003	-0.34448	0.081475	6.06089	7.01233	-3.763276
125.300003	-0.082934	-1.557898	1.445484	-0.333832	0.081394	5.98015	6.33982	-4.31182
125.400002	-0.042732	-1.591383	1.459704	-0.325489	0.081545	6.2025	6.58005	-4.060034
125.5	-0.091823	-1.562331	1.473575	-0.323767	0.081303	6.79671	7.35726	-3.00108
125.599998	-0.157668	-1.506274	1.48366	-0.33094	0.080763	6.52487	6.73496	-0.801134
125.699997	-0.263531	-1.422056	1.486062	-0.347955	0.079818	6.08323	6.10752	2.296702
125.800003	-0.258129	-1.298233	1.479254	-0.371797	0.078521	5.95659	6.19701	5.415306
125.900002	-0.213294	-1.20747	1.46476	-0.397144	0.077345	5.45031	5.85904	7.278372
126.0	-0.041313	-1.149564	1.449183	-0.416584	0.076655	5.28689	5.74	7.036142
126.099998	0.130573	-1.105267	1.438896	-0.424258	0.076271	5.12146	5.92167	4.416215
126.199997	0.227181	-1.102895	1.437079	-0.419303	0.076081	6.17325	6.23619	0.189584
126.300003	0.131297	-1.122288	1.441958	-0.403865	0.075565	6.65606	7.38691	-4.30441
126.400002	0.011049	-1.046771	1.451134	-0.379771	0.07506	6.06151	6.87466	-7.809531
126.5	-0.098707	-0.931738	1.463296	-0.350199	0.074558	6.50806	6.38082	-9.550199
126.599998	-0.237437	-0.823496	1.477767	-0.321418	0.073771	6.77701	6.95335	-9.16448
126.699997	-0.222203	-0.770512	1.49448	-0.298671	0.073243	6.65273	7.43916	-6.972309
126.800003	-0.130128	-0.743946	1.512904	-0.285474	0.07298	6.0665	6.60671	-4.15925
126.900002	0.066573	-0.731088	1.533414	-0.28091	0.073079	5.93216	6.48745	-1.356137
127.0	0.184034	-0.703545	1.554599	-0.285251	0.073308	5.52204	6.00721	1.072444
127.099998	0.229727	-0.660301	1.575728	-0.296534	0.073781	4.80461	5.42847	2.793981
127.199997	0.228801	-0.590224	1.595208	-0.312509	0.074018	4.36349	4.51884	3.859571
127.300003	0.196072	-0.601903	1.61111	-0.331437	0.0745	4.52594	5.01343	4.183058
127.400002	0.105008	-0.624731	1.621173	-0.351786	0.074957	5.25151	5.12177	3.846266
127.5	-0.009099	-0.699399	1.624354	-0.371282	0.075631	8.17665	8.23788	3.118808
127.599998	-0.192705	-0.774632	1.620541	-0.388262	0.075885	7.05007	8.77733	2.260795
127.699997	-0.261125	-0.817811	1.611598	-0.400013	0.076199	7.41684	7.79682	1.254405
127.800003	-0.3357	-0.847689	1.600364	-0.406492	0.07609	6.46523	7.23811	0.151087
127.900002	-0.364401	-0.940557	1.589549	-0.406492	0.076049	6.92641	7.5946	-0.968491
128.0	-0.303258	-1.104654	1.581686	-0.399714	0.075959	9.79611	10.48644	-2.058792
128.100006	-0.190009	-1.250479	1.578624	-0.386745	0.076037	8.12034	8.40275	-2.984652
128.199997	-0.095169	-1.30907	1.580685	-0.370127	0.07575	7.87836	8.13907	-3.810279
128.300003	-0.00348	-1.305004	1.587431	-0.352175	0.07546	6.9011	7.27922	-4.31134
128.399994	0.100514	-1.303635	1.596781	-0.336133	0.075085	6.24086	6.57641	-4.339655
128.5	0.154476	-1.294662	1.607005	-0.323938	0.074773	5.70761	6.26082	-3.811199
128.600006	0.148529	-1.282633	1.616899	-0.316897	0.074591	5.26237	5.92285	-2.727675
128.699997	0.098434	-1.28446	1.626723	-0.315217	0.074767	4.93125	5.57161	-1.366477
128.800003	0.075829	-1.277508	1.637231	-0.316904	0.075158	4.77089	5.56379	-0.234415
128.899994	0.021636	-1.28036	1.649108	-0.321408	0.075719	5.0218	5.78689	0.550333
129.0	-0.042473	-1.276653	1.661667	-0.327973	0.076297	5.27814	5.95079	0.917929
129.100006	-0.040444	-1.274226	1.673115	-0.336147	0.076952	6.15241	6.3258	1.006517
129.199997	-0.043405	-1.27639	1.680491	-0.346287	0.07759	6.15933	7.18555	1.055144
129.300003	-0.024101	-1.268317	1.681412	-0.358377	0.078162	6.40551	7.03267	1.299611
129.399994	-0.036784	-1.258626	1.674998	-0.371596	0.078584	7.06347	7.01876	1.753125
129.5	-0.00763	-1.255595	1.662652	-0.383903	0.078634	7.22067	7.42952	2.146139
129.600006	-0.005354	-1.290613	1.647822	-0.392075	0.078819	7.13257	7.81973	2.032997
129.699997	-0.031764	-1.363775	1.635271	-0.392963	0.079056	7.20438	7.70904	1.0826
129.800003	-0.060762	-1.461439	1.629311	-0.385265	0.079587	7.12784	7.65048	-0.709756
129.899994	-0.105999	-1.539635	1.632687	-0.369577	0.080261	6.93981	7.57608	-2.845852
130.0	-0.187473	-1.526881	1.644993	-0.348475	0.080693	6.82456	7.26948	-4.961026
130.100006	-0.2062	-1.425845	1.663174	-0.326735	0.08092	6.665	7.21841	-6.428456
130.199997	-0.194422	-1.311104	1.683482	-0.308971	0.081079	6.60562	7.13812	-6.705156
130.300003	-0.074524	-1.270552	1.702677	-0.29913	0.081499	6.54572	7.11307	-5.545863
130.399994	0.05837	-1.218395	1.718072	-0.299956	0.081934	6.48336	7.00345	-2.892017
130.5	0.124123	-1.206828	1.728252	-0.312019	0.082241	6.34893	6.83591	0.648318
130.600006	0.082913	-1.194247	1.731824	-0.332761	0.082534	6.17185	6.69899	4.202317
130.699997	0.066375	-1.164167	1.73008	-0.357421	0.082894	6.00537	6.53734	6.675221
130.800003	0.005138	-1.075583	1.726998	-0.380436	0.083332	5.99311	6.27645	7.263256
130.899994	0.010369	-1.014749	1.725726	-0.397225	0.084087	6.43441	6.71001	5.752863
131.0	-0.037498	-0.996697	1.727003	-0.405066	0.085029	6.71964	7.59106	2.573075
131.100006	-0.00604	-1.040354	1.72977	-0.403426	0.085901	7.19203	7.61879	-1.320437
131.199997	-0.129848	-1.221587	1.732334	-0.39386	0.086432	7.67221	7.91255	-4.734748
131.300003	-0.195684	-1.345916	1.734085	-0.377739	0.086776	7.96629	8.18618	-6.509424
131.399994	-0.288335	-1.401972	1.736012	-0.358515	0.087028	8.59789	8.74842	-6.470798
131.5	-0.340743	-1.337677	1.738674	-0.341212	0.086679	8.56041	9.29461	-5.307321
131.600006	-0.279902	-1.292047	1.742659	-0.327607	0.08666	8.59632	8.57457	-3.626991
131.699997	-0.159543	-1.274625	1.748435	-0.319112	0.086687	8.33945	8.40499	-1.812684
131.800003	-0.017384	-1.27988	1.756199	-0.315399	0.086906	7.09132	7.49407	-0.334489
131.899994	0.052999	-1.265838	1.76564	-0.316237	0.087155	5.80482	6.17143	0.595303
132.0	0.086948	-1.289347	1.776569	-0.320386	0.08723	5.20501	5.83357	0.892613
132.100006	0.093251	-1.256957	1.786379	-0.32705	0.087545	4.63244	5.15634	0.769644
132.199997	0.026174	-1.214894	1.793332	-0.335862	0.08755	4.74681	5.38844	0.49279
132.300003	-0.035048	-1.195818	1.796357	-0.34527	0.087698	5.17305	5.3606	0.268759
132.399994	-0.097839	-1.184721	1.79474	-0.354473	0.087707	8.01691	7.58871	0.161826
132.5	-0.101491	-1.22742	1.79018	-0.362538	0.08772	7.71644	9.52488	0.110949
132.600006	-0.096188	-1.278963	1.784658	-0.368603	0.087738	6.98167	7.11371	-0.022774
132.699997	-0.096522	-1.309198	1.780471	-0.371948	0.087762	9.14533	8.70667	-0.415906
132.800003	-0.063459	-1.298708	1.778298	-0.372678	0.087881	9.12405	9.87045	-0.942229
132.899994	-0.032568	-1.231592	1.777516	-0.371042	0.088029	8.98121	8.69275	-1.54826
133.0	-0.000529	-1.177533	1.776783	-0.368005	0.088168	8.92753	8.49599	-1.979538
133.100006	0.017222	-1.160588	1.774995	-0.364383	0.088238	8.18155	8.02153	-2.100961
133.199997	-0.019531	-1.193566	1.771566	-0.361634	0.0881	7.4277	7.4141	-1.732876
133.300003	-0.046865	-1.190752	1.766546	-0.359438	0.08768	6.95732	7.40201	-1.035027
133.399994	-0.170997	-1.160363	1.76079	-0.358358	0.087106	6.82053	7.26209	-0.29205
133.5	-0.203555	-1.068991	1.754904	-0.357337	0.086352	6.64117	7.20803	0.212442
133.600006	-0.234472	-0.981463	1.750076	-0.355893	0.085405	6.72315	7.0619	0.212317
133.699997	-0.144895	-0.920704	1.747107	-0.352636	0.084915	6.76439	6.99435	-0.374357
133.800003	0.010446	-1.0063	1.746434	-0.347658	0.084534	6.95321	7.19079	-1.261073
133.899994	0.227402	-1.134292	1.748482	-0.340536	0.084673	7.06636	7.32878	-2.152955
134.0	0.277953	-1.216589	1.752854	-0.332977	0.084825	7.08711	7.37107	-2.787852
134.100006	0.257115	-1.198063	1.758384	-0.325721	0.084945	7.18292	7.41378	-3.106606
134.199997	0.061003	-1.170566	1.76378	-0.321185	0.084865	7.22075	7.44098	-2.873073
134.300003	-0.13468	-1.154829	1.767395	-0.320707	0.084643	7.255	7.52073	-1.994274
134.399994	-0.335318	-1.171361	1.767771	-0.326086	0.084175	7.20569	7.56612	-0.652759
134.5	-0.348596	-1.138466	1.765099	-0.335739	0.083869	7.11085	7.50157	0.906384
134.600006	-0.284661	-1.081384	1.760979	-0.348481	0.083792	6.96424	7.50746	2.144563
134.699997	-0.143492	-1.016796	1.756495	-0.361847	0.083833	6.84085	7.37439	2.649727
134.800003	-0.004062	-0.908191	1.751491	-0.373597	0.083672	6.86949	7.21927	2.326146
134.899994	0.132929	-0.791501	1.744553	-0.382582	0.083184	7.14281	7.21295	1.349226
135.0	0.169956	-0.755469	1.734863	-0.3881	0.082532	7.58542	7.22954	0.162505
135.100006	0.124436	-0.898556	1.722571	-0.389672	0.082038	7.4044	7.82722	-0.886884
135.199997	0.091529	-1.097863	1.70957	-0.386054	0.082081	7.51089	7.84232	-1.522744
135.300003	0.038255	-1.229446	1.698642	-0.377556	0.082214	7.80699	8.07227	-1.913865
135.399994	-0.069833	-1.247177	1.691743	-0.365398	0.081981	7.64059	8.47501	-2.410097
135.5	-0.169139	-1.238709	1.689692	-0.351514	0.081736	7.44688	8.14014	-2.868965
135.600006	-0.256033	-1.207233	1.690965	-0.338493	0.081362	7.26375	7.77916	-3.244468
135.699997	-0.224676	-1.182865	1.693532	-0.328019	0.081188	6.89672	7.27386	-3.235098
135.800003	-0.124177	-1.2088	1.69571	-0.322088	0.081082	6.72901	6.86984	-2.7032
135.899994	0.036096	-1.212437	1.697497	-0.32103	0.081381	6.41864	6.50372	-1.816743
136.0	0.194967	-1.232803	1.698445	-0.324255	0.081583	6.19786	6.19573	-0.704051
136.100006	0.29767	-1.307847	1.698533	-0.331006	0.081674	5.87742	6.13353	0.340634
136.199997	0.157096	-1.312072	1.697873	-0.338809	0.081671	6.36382	6.30738	0.964337
136.300003	-0.03479	-1.384002	1.696618	-0.346812	0.081506	6.76702	6.9815	1.208615
136.399994	-0.229181	-1.457744	1.694743	-0.353274	0.08081	6.31732	7.54546	0.843335
136.5	-0.342805	-1.569915	1.693071	-0.357098	0.080276	6.98255	7.17377	0.101424
136.600006	-0.409785	-1.677026	1.691235	-0.358807	0.079306	7.36009	7.50296	-0.676588
136.699997	-0.223004	-1.793972	1.688535	-0.358472	0.078741	7.24852	7.80292	-1.145396
136.800003	-0.000274	-1.837565	1.684376	-0.35758	0.078241	7.19685	7.76032	-1.265097
136.899994	0.298465	-1.918205	1.678401	-0.357251	0.078117	7.24256	7.54985	-1.063077
137.0	0.496755	-2.009004	1.67115	-0.358709	0.078143	7.22093	7.48808	-0.681689
137.100006	0.461945	-2.107396	1.663395	-0.361718	0.078501	7.20613	7.33114	-0.259382
137.199997	0.279946	-2.205222	1.655973	-0.365834	0.078589	7.05786	7.2152	0.032548
137.300003	-0.024548	-2.288751	1.648254	-0.370129	0.078519	6.70011	7.07785	0.119237
137.399994	-0.386597	-2.317889	1.639357	-0.374046	0.078324	6.50044	7.13876	0.028383
137.5	-0.598683	-2.331658	1.62787	-0.3765	0.078222	6.32424	6.93558	-0.156539
137.600006	-0.616195	-2.358218	1.614283	-0.376189	0.078197	6.34464	6.94275	-0.3163
137.699997	-0.468257	-2.389959	1.601609	-0.371451	0.078217	6.50385	6.96298	-0.645324
137.800003	-0.241282	-2.437591	1.595598	-0.360257	0.078085	6.9046	7.20085	-1.511442
137.899994	-0.058313	-2.468398	1.601378	-0.342781	0.077821	6.79697	7.11093	-2.963911
138.0	0.006917	-2.464263	1.619508	-0.322343	0.077312	7.01556	6.88483	-4.693115
138.100006	0.002017	-2.417586	1.645557	-0.303775	0.07674	7.01942	6.98846	-6.094208
138.199997	0.008534	-2.366794	1.672676	-0.291016	0.076073	6.63189	6.87648	-6.380393
138.300003	0.126067	-2.303075	1.695341	-0.288375	0.075716	6.40778	6.83398	-4.726143
138.399994	0.230696	-2.195127	1.710053	-0.298726	0.075335	6.08428	6.73742	-0.972847
138.5	0.352361	-2.047405	1.715633	-0.320405	0.075123	5.97104	6.73838	3.740033
138.600006	0.366645	-1.921556	1.710654	-0.350429	0.074918	5.87917	6.57491	7.943965
138.699997	0.427027	-1.877165	1.700309	-0.380674	0.075	6.04566	6.58915	10.333323
138.800003	0.334509	-1.799248	1.691993	-0.405533	0.07524	6.48275	6.56185	9.679646
138.899994	0.139549	-1.712492	1.689977	-0.420072	0.075884	6.6974	6.79127	6.324666
139.0	-0.003308	-1.648554	1.692672	-0.423105	0.076663	6.89716	7.03021	1.145855
139.100006	-0.235656	-1.596199	1.695095	-0.416587	0.077008	7.33417	7.51366	-4.360007
139.199997	-0.302417	-1.639743	1.694247	-0.401333	0.077096	7.84911	8.07163	-8.10059
139.300003	-0.324734	-1.671055	1.691351	-0.380582	0.077244	8.22963	8.32428	-9.145673
139.399994	-0.295701	-1.691912	1.68887	-0.35833	0.077066	8.20292	8.72594	-8.002003
139.5	-0.27776	-1.699203	1.689508	-0.338259	0.076305	8.41319	8.64886	-5.80896
139.600006	-0.231722	-1.669209	1.695269	-0.322001	0.075394	8.63581	8.54245	-3.646307
139.699997	-0.161451	-1.655046	1.706764	-0.310293	0.074503	8.18471	8.2078	-1.771116
139.800003	-0.060822	-1.621535	1.722674	-0.303625	0.07369	6.24043	6.69374	-0.430361
139.899994	0.108886	-1.545651	1.740923	-0.301915	0.07317	4.91758	5.34529	0.331592
140.0	0.271948	-1.485338	1.75867	-0.304786	0.07311	3.83987	4.64056	0.701825
140.100006	0.331352	-1.464261	1.773518	-0.31257	0.073076	4.02282	4.54432	0.816143
140.199997	0.323212	-1.434697	1.78424	-0.323164	0.073258	3.70728	4.81409	0.948943
140.300003	0.216792	-1.399655	1.79031	-0.336163	0.073447	5.9579	5.2604	1.160299
140.399994	0.043104	-1.340145	1.79168	-0.349967	0.073454	8.29041	9.33122	1.426261
140.5	-0.174067	-1.263985	1.788616	-0.364051	0.07342	7.10174	8.44482	1.695652
140.600006	-0.324642	-1.203987	1.781717	-0.376862	0.073277	6.60299	6.62255	1.746523
140.699997	-0.343169	-1.152474	1.772011	-0.387074	0.073008	8.48632	8.66289	1.460609
140.800003	-0.260564	-1.181744	1.761347	-0.392908	0.072399	10.24222	10.37093	0.721423
140.899994	-0.105234	-1.272562	1.75202	-0.393292	0.072095	8.77558	9.12514	-0.344633
141.0	0.052523	-1.347056	1.745169	-0.388268	0.07168	9.31654	9.41451	-1.453893
141.100006	0.108325	-1.375972	1.741191	-0.378893	0.071469	8.37624	8.56622	-2.393076
141.199997	0.102614	-1.337292	1.738413	-0.367935	0.071001	7.87907	7.77723	-2.955304
141.300003	0.012991	-1.273416	1.735438	-0.357056	0.070349	7.16462	7.57201	-2.941334
141.399994	-0.078818	-1.197443	1.731002	-0.348232	0.069466	6.9392	7.26337	-2.393053
141.5	-0.100366	-1.157844	1.726021	-0.340849	0.068801	6.58574	7.38766	-1.567765
141.600006	-0.093265	-1.075647	1.722939	-0.334059	0.067991	6.30015	7.2243	-0.995615
141.699997	0.021064	-0.995569	1.725429	-0.326407	0.067641	6.05179	6.97122	-1.066432
141.800003	0.123778	-0.946798	1.735086	-0.318365	0.067322	6.01168	6.85111	-1.780137
141.899994	0.152845	-0.99462	1.75057	-0.311226	0.067076	5.98785	6.59151	-2.689618
142.0	0.136027	-1.097788	1.767663	-0.30716	0.06674	6.34832	6.56592	-3.24158
142.100006	0.11053	-1.178555	1.782051	-0.308305	0.066337	6.86309	7.10729	-2.783027
142.199997	0.086351	-1.242486	1.789376	-0.317398	0.065938	6.87413	7.56783	-1.045865
142.300003	0.04608	-1.311022	1.787698	-0.335228	0.065878	6.99971	7.48059	1.860929
142.399994	0.057467	-1.317968	1.776921	-0.358789	0.065855	7.17171	7.66065	4.662775
142.5	0.111308	-1.412048	1.762364	-0.382062	0.066212	7.08676	8.01542	6.163227
142.600006	0.157986	-1.459121	1.751969	-0.397892	0.066773	7.03728	7.8618	5.581099
142.699997	-0.067691	-1.469191	1.750369	-0.40429	0.067329	7.13379	7.72895	2.720927
142.800003	-0.197845	-1.341669	1.755851	-0.399882	0.067581	7.20753	7.88332	-1.100727
142.899994	-0.416381	-1.19952	1.763426	-0.389047	0.067285	7.22391	7.70732	-4.574461
143.0	-0.466962	-1.051211	1.7682	-0.373164	0.066795	7.55678	7.86405	-6.353604
143.100006	-0.475177	-0.943071	1.768675	-0.357036	0.066005	7.79867	8.12826	-5.96981
143.199997	-0.202044	-0.857751	1.765157	-0.345241	0.065376	7.32576	8.23992	-3.895271
143.300003	0.159179	-0.708203	1.759083	-0.33999	0.064765	7.59987	8.42523	-1.085771
143.399994	0.438073	-0.606408	1.752193	-0.341154	0.064431	7.64716	8.43293	1.486331
143.5	0.623574	-0.468774	1.746802	-0.345933	0.064195	7.31937	7.90602	3.017917
143.600006	0.596683	-0.379721	1.746492	-0.350375	0.064191	6.61236	7.16649	3.043374
143.699997	0.390983	-0.333613	1.75238	-0.352	0.064333	5.55094	5.90818	1.446885
143.800003	0.152897	-0.316238	1.762544	-0.35001	0.064662	5.10587	5.26768	-1.060112
143.899994	-0.103053	-0.404543	1.77433	-0.344779	0.065043	5.08556	5.84802	-3.593668
144.0	-0.277241	-0.578595	1.784998	-0.336953	0.066085	5.79256	6.4654	-5.116263
144.100006	-0.245164	-0.667029	1.794201	-0.328043	0.067107	8.50165	9.56032	-5.181513
144.199997	-0.128855	-0.755207	1.802014	-0.322034	0.068184	7.62536	8.92056	-4.02951
144.300003	-0.054838	-0.846829	1.807838	-0.321862	0.069195	6.70265	7.15942	-1.973139
144.399994	-0.023974	-0.932446	1.810377	-0.328975	0.069766	8.9496	9.53559	0.59957
144.5	-0.114897	-1.05795	1.808988	-0.342331	0.07024	8.97613	9.06198	2.959235
144.600006	-0.217807	-1.149934	1.803694	-0.359152	0.070368	7.37217	7.59064	4.739698
144.699997	-0.21083	-1.271996	1.795599	-0.375921	0.070254	6.81965	7.38349	5.269236
144.800003	-0.209975	-1.366135	1.786609	-0.388913	0.070577	6.00467	7.02571	4.364356
144.899994	-0.169286	-1.477569	1.778614	-0.395282	0.070757	6.20574	6.99296	2.112829
145.0	-0.048919	-1.549536	1.772417	-0.393286	0.071	6.0094	7.20053	-0.917094
145.100006	-0.0381	-1.630902	1.768489	-0.383777	0.071473	7.88055	7.46442	-3.72681
145.199997	0.039578	-1.733576	1.767581	-0.367866	0.072443	7.76031	9.38528	-5.509222
145.300003	0.058902	-1.863609	1.769699	-0.348944	0.073711	7.56554	8.43293	-5.98199
145.399994	-0.067709	-1.877041	1.774208	-0.332265	0.074706	9.39685	9.2429	-5.429684
145.5	-0.131365	-1.903026	1.779952	-0.32111	0.075686	8.67452	9.54651	-4.019332
145.600006	-0.259338	-1.906846	1.783743	-0.318213	0.07601	8.19662	8.55155	-1.868363
145.699997	-0.303113	-1.881253	1.785471	-0.322466	0.076072	7.27645	8.23092	0.467381
145.800003	-0.2434	-1.842697	1.786296	-0.331271	0.076294	6.28912	6.91813	2.224985
145.899994	-0.113561	-1.83674	1.788782	-0.341165	0.077029	5.6224	6.06748	2.924745
146.0	0.078066	-1.796242	1.793977	-0.349399	0.078058	5.29338	5.56358	2.504748
146.100006	0.256613	-1.749242	1.799972	-0.355289	0.079403	5.31028	5.56679	1.254974
146.199997	0.311614	-1.716202	1.803378	-0.359269	0.080343	5.96815	5.79032	-0.257639
146.300003	0.199312	-1.734954	1.801248	-0.361583	0.081175	8.56593	8.83267	-1.337916
146.399994	0.041067	-1.825328	1.792841	-0.36256	0.081548	7.87688	8.79981	-1.554767
146.5	-0.096972	-1.909072	1.780841	-0.362319	0.081658	7.54505	7.52801	-1.097125
146.600006	-0.2295	-1.930451	1.769746	-0.360144	0.081717	8.94478	8.77679	-0.712185
146.699997	-0.304682	-1.934385	1.763716	-0.356174	0.082041	9.01703	10.35208	-0.770589
146.800003	-0.27643	-1.87426	1.763905	-0.351171	0.082636	8.34077	8.86704	-1.407908
146.899994	-0.121309	-1.776106	1.768037	-0.346326	0.083361	8.11079	8.52168	-2.315885
147.0	0.002814	-1.747951	1.77248	-0.343174	0.084177	7.36823	7.86309	-2.858572
147.100006	0.147022	-1.779153	1.77379	-0.34368	0.084888	7.08851	6.76022	-2.53691
147.199997	0.239583	-1.792317	1.77032	-0.347366	0.085272	6.89917	6.75851	-1.442607
147.300003	0.194441	-1.790501	1.763291	-0.353644	0.085167	6.83813	6.64589	0.035766
147.399994	0.112786	-1.727399	1.755275	-0.359142	0.085078	6.54729	6.75337	1.214757
147.5	-0.049521	-1.642465	1.750348	-0.362002	0.084893	7.25263	7.20738	1.419137
147.600006	-0.185595	-1.571929	1.750416	-0.360255	0.085065	7.35755	7.83022	0.555919
147.699997	-0.211269	-1.537603	1.754949	-0.354731	0.085513	6.92299	7.98695	-1.020241
147.800003	-0.227756	-1.600439	1.761294	-0.346814	0.085711	7.69813	7.67146	-2.431848
147.899994	-0.147386	-1.587852	1.765886	-0.338817	0.085919	7.33872	7.63892	-3.044952
148.0	-0.053352	-1.523126	1.766877	-0.333	0.085902	7.42367	7.39537	-2.64305
148.100006	0.054889	-1.47321	1.764269	-0.331862	0.085723	7.45747	7.50467	-1.456547
148.199997	0.096716	-1.388855	1.758571	-0.335973	0.085226	7.33776	7.44633	0.111604
148.300003	0.050042	-1.345967	1.751699	-0.345113	0.084879	7.13414	7.42245	1.560014
148.399994	-0.031747	-1.300276	1.743901	-0.357564	0.084573	7.2176	7.41924	2.53556
148.5	-0.069193	-1.238054	1.734689	-0.370822	0.084445	7.07993	7.25374	2.804768
148.600006	-0.091669	-1.160685	1.722966	-0.382671	0.084455	6.84277	7.32407	2.270609
148.699997	-0.025199	-1.118818	1.708243	-0.390875	0.084613	6.86248	7.24699	1.137819
148.800003	0.007676	-1.164391	1.692099	-0.393648	0.084837	6.89646	7.26455	-0.36322
148.899994	0.007314	-1.277659	1.679298	-0.387192	0.085239	7.54741	7.42706	-1.94903
149.0	-0.082766	-1.281649	1.674274	-0.372553	0.085268	8.16491	8.04454	-3.450653
149.100006	-0.207643	-1.234356	1.680504	-0.351257	0.085483	7.31718	7.58582	-4.74185
149.199997	-0.279715	-1.145288	1.695218	-0.32803	0.085495	8.04353	7.71032	-5.679864
149.300003	-0.327993	-1.005663	1.711492	-0.308615	0.0851	7.93109	8.22889	-5.885531
149.399994	-0.294628	-0.894267	1.725484	-0.297114	0.084726	7.23503	7.40051	-4.588964
149.5	-0.128024	-0.744549	1.735366	-0.295027	0.08434	6.77587	7.17034	-2.034542
149.600006	0.127174	-0.583665	1.740806	-0.302392	0.084041	6.26468	6.73431	1.01895
149.699997	0.331124	-0.38011	1.744029	-0.315703	0.084043	5.7521	6.28919	3.506357
149.800003	0.510797	-0.201326	1.748895	-0.332105	0.084366	5.59481	5.92317	4.805208
149.899994	0.568458	-0.052341	1.756532	-0.348663	0.085048	5.3912	5.8477	4.674497
150.0	0.495209	0.066892	1.763713	-0.364253	0.085858	6.48319	5.96074	3.38893
150.100006	0.197131	0.092489	1.766472	-0.378733	0.086991	7.38233	7.8861	1.53076
150.199997	-0.00434	0.110025	1.760611	-0.390187	0.087989	7.10305	8.06178	0.140602
150.300003	-0.272341	0.065177	1.745925	-0.399559	0.088557	7.7442	7.95944	-0.441106
150.399994	-0.459561	-0.039857	1.724889	-0.405371	0.089037	8.5499	8.62948	-0.169342
150.5	-0.505943	-0.165802	1.702888	-0.405028	0.089204	9.00232	9.79305	0.020682
150.600006	-0.416129	-0.20884	1.685879	-0.397098	0.089282	8.58843	9.60067	-0.559255
150.699997	-0.190811	-0.274683	1.680976	-0.380823	0.089699	9.20217	9.20329	-2.047331
150.800003	0.029725	-0.375013	1.68893	-0.35846	0.090094	8.72024	8.90054	-4.091142
150.899994	0.204227	-0.510328	1.707446	-0.334479	0.090562	7.44653	7.47513	-5.98608
151.0	0.219622	-0.519601	1.729075	-0.313969	0.090716	6.51366	6.94393	-6.887508
151.100006	0.172546	-0.471148	1.749116	-0.300464	0.090569	6.01781	6.46925	-6.328376
151.199997	0.036282	-0.427124	1.763495	-0.298524	0.090608	5.42194	5.97541	-3.588655
151.300003	-0.054133	-0.370854	1.771074	-0.308415	0.090741	4.97854	5.73839	0.503107
151.399994	-0.09434	-0.286456	1.770664	-0.327277	0.091111	4.96155	5.7916	4.648453
151.5	-0.00031	-0.257313	1.764949	-0.349495	0.091872	5.84414	6.34046	7.518986
151.600006	0.102579	-0.236614	1.762464	-0.368283	0.092648	5.6999	6.75476	7.917051
151.699997	0.153854	-0.189799	1.76764	-0.379056	0.093658	6.1666	6.97722	5.813819
151.800003	0.107165	-0.097164	1.779293	-0.381854	0.0945	7.0865	7.21563	1.75545
151.899994	0.024756	0.083211	1.791963	-0.377155	0.094872	7.50879	7.57554	-2.984799
152.0	-0.167348	0.029659	1.801371	-0.368062	0.094979	8.29645	7.96768	-6.628847
152.100006	-0.220875	-0.107466	1.806296	-0.356443	0.095552	8.7092	8.19966	-7.712549
152.199997	-0.259305	-0.246835	1.807519	-0.346125	0.096082	8.7261	8.66321	-6.312291
152.300003	-0.215366	-0.412954	1.806438	-0.340457	0.096199	8.92788	9.66962	-3.562954
152.399994	-0.267465	-0.468011	1.803541	-0.340371	0.095998	8.91115	9.68343	-0.410274
152.5	-0.338974	-0.46086	1.799592	-0.345186	0.095518	9.14936	9.551	2.346845
152.600006	-0.332737	-0.372349	1.795917	-0.352279	0.095172	7.99607	8.47468	3.888379
152.699997	-0.204849	-0.351265	1.79515	-0.358586	0.094682	6.10556	6.36648	3.844408
152.800003	-0.002818	-0.420705	1.799179	-0.36218	0.094701	5.6421	5.83528	2.219676
152.899994	0.235926	-0.507427	1.807257	-0.361686	0.094575	5.53325	5.39497	-0.442055
153.0	0.297127	-0.62407	1.817124	-0.357683	0.094876	5.23873	5.92799	-3.237926
153.100006	0.291188	-0.76122	1.825241	-0.351958	0.095011	5.77189	5.55833	-4.928233
153.199997	0.202557	-0.836475	1.830068	-0.345275	0.095656	9.55037	8.4704	-4.955447
153.300003	0.007317	-0.897216	1.83127	-0.341699	0.095841	7.39757	9.45262	-3.626334
153.399994	-0.230862	-0.954403	1.829269	-0.342964	0.095957	7.39398	6.98825	-1.412091
153.5	-0.436885	-1.033281	1.824751	-0.349014	0.095621	10.36676	10.39758	1.065171
153.600006	-0.524996	-1.075037	1.819033	-0.357816	0.095375	8.86544	8.99925	2.927338
153.699997	-0.415699	-1.057336	1.81346	-0.367097	0.09482	7.99975	8.30297	3.755198
153.800003	-0.27804	-1.048608	1.809383	-0.374248	0.094677	7.19457	7.56751	3.186742
153.899994	-0.021628	-0.964442	1.806452	-0.377373	0.094296	6.49264	6.50501	1.521897
154.0	0.131454	-0.935512	1.80389	-0.376265	0.094043	6.62734	6.0269	-0.721157
154.100006	0.133555	-0.986085	1.800507	-0.370098	0.093363	6.64179	6.62801	-2.780735
154.199997	0.082063	-1.056345	1.796664	-0.358831	0.09273	7.71057	6.84972	-3.999624
154.300003	-0.059948	-1.107956	1.79423	-0.34344	0.09202	8.95774	8.97998	-4.378464
154.399994	-0.148169	-1.135621	1.795865	-0.326343	0.091088	6.92597	7.8329	-4.319965
154.5	-0.218463	-1.11767	1.803841	-0.309992	0.090303	9.07825	8.80901	-4.305711
154.600006	-0.19739	-1.100409	1.817926	-0.297279	0.089604	8.4893	9.22117	-4.16263
154.699997	-0.14207	-1.040094	1.835359	-0.291326	0.089303	7.72204	7.89456	-3.661936
154.800003	-0.028737	-0.995946	1.851558	-0.294074	0.088926	7.52867	7.84874	-2.41714
154.899994	0.097906	-0.855213	1.862304	-0.307073	0.088663	6.91196	6.85721	-0.22487
155.0	0.098648	-0.793325	1.86332	-0.331486	0.088536	6.35103	6.11779	2.825746
155.100006	0.17144	-0.737046	1.853711	-0.362336	0.088438	6.18823	6.30953	6.076465
155.199997	0.116766	-0.698623	1.835929	-0.394866	0.088225	6.54256	6.32066	7.939248
155.300003	0.082183	-0.660627	1.816811	-0.42015	0.088071	8.52555	8.12312	7.648166
155.399994	0.022656	-0.56544	1.803159	-0.431859	0.08773	7.80226	9.32319	4.972997
155.5	-0.015995	-0.482747	1.796652	-0.428723	0.087141	7.68517	7.9741	0.533519
155.600006	-0.250575	-0.546611	1.795334	-0.414676	0.08584	9.48197	9.39663	-4.167011
155.699997	-0.263083	-0.646622	1.796365	-0.39064	0.085064	9.56596	10.02611	-7.533047
155.800003	-0.160171	-0.779262	1.798604	-0.360748	0.084319	9.96382	9.7695	-8.895811
155.899994	-0.071923	-0.859497	1.803271	-0.330246	0.083531	10.25659	10.07556	-8.346921
156.0	-0.019349	-0.843861	1.811779	-0.305223	0.082424	9.89472	9.46129	-6.673636
156.100006	0.070118	-0.842559	1.825579	-0.288032	0.081893	8.88278	8.71748	-4.751161
156.199997	0.10806	-0.845706	1.843434	-0.280318	0.081481	7.60215	8.00162	-2.753604
156.300003	0.087197	-0.870383	1.862581	-0.282458	0.081071	6.168	6.46143	-0.88204
156.399994	0.009283	-0.945689	1.878268	-0.293496	0.080641	4.82677	5.3515	1.095637
156.5	-0.173083	-1.039811	1.887451	-0.313142	0.080306	3.88497	4.3482	3.037858
156.600006	-0.194026	-1.08618	1.888521	-0.337238	0.079866	3.90757	4.71775	4.82308
156.699997	-0.12214	-1.12578	1.883089	-0.362434	0.079513	4.25743	4.75736	5.832898
156.800003	-0.040588	-1.143055	1.874493	-0.383406	0.079621	7.69034	7.502	5.562567
156.899994	0.053281	-1.134002	1.865931	-0.397573	0.079804	8.75711	10.65815	3.805549
157.0	0.128078	-1.182433	1.859265	-0.402866	0.080086	9.3535	9.22031	0.990077
157.100006	0.023359	-1.290074	1.853125	-0.401135	0.080145	8.46837	8.22653	-2.113499
157.199997	-0.117108	-1.422084	1.846595	-0.393344	0.07999	12.61764	11.137	-4.401077
157.300003	-0.308735	-1.522952	1.839601	-0.380207	0.079489	13.3384	13.75264	-5.265829
157.399994	-0.38902	-1.576029	1.83393	-0.36387	0.078605	12.99265	12.45879	-5.122578
157.5	-0.39738	-1.579766	1.832099	-0.346865	0.077741	13.06507	12.97029	-4.509161
157.600006	-0.266258	-1.5569	1.83504	-0.331423	0.077038	10.36369	10.33249	-3.817323
157.699997	-0.102462	-1.519706	1.84122	-0.320439	0.076584	8.07743	8.65475	-2.938329
157.800003	0.129205	-1.513453	1.848295	-0.315026	0.076231	6.13691	6.85475	-1.951036
157.899994	0.289408	-1.536646	1.85442	-0.315652	0.076175	5.48429	5.73572	-0.760012
158.0	0.35639	-1.577301	1.858084	-0.322294	0.075942	4.87581	5.34733	0.462773
158.100006	0.3474	-1.672813	1.858265	-0.332672	0.075759	4.73201	4.96129	1.468661
158.199997	0.166548	-1.748409	1.855924	-0.344932	0.075413	4.83807	5.34412	2.091826
158.300003	-0.074022	-1.774974	1.851756	-0.356377	0.075048	5.8656	5.64826	2.116303
158.399994	-0.262298	-1.730635	1.84673	-0.364926	0.074404	7.76268	8.5372	1.525015
158.5	-0.376177	-1.699614	1.841449	-0.369326	0.073841	6.78454	8.5553	0.287232
158.600006	-0.322155	-1.801967	1.836295	-0.369375	0.073139	8.28735	8.1486	-1.117599
158.699997	-0.067654	-2.016949	1.831335	-0.364344	0.072841	9.69049	10.03606	-2.225445
158.800003	0.138261	-2.205206	1.826772	-0.356931	0.072701	9.23194	9.81371	-2.690094
158.899994	0.372803	-2.25576	1.822093	-0.348477	0.072807	9.92082	9.44427	-2.684324
159.0	0.405069	-2.278366	1.81675	-0.341765	0.073218	9.87607	9.6253	-2.192842
159.100006	0.272754	-2.277421	1.809955	-0.338836	0.073366	9.1434	8.63312	-1.349443
159.199997	0.015459	-2.264267	1.801761	-0.339372	0.07304	8.27351	8.11434	-0.393801
159.300003	-0.29032	-2.247012	1.793743	-0.342646	0.072494	7.37533	7.83622	0.276924
159.399994	-0.482304	-2.222102	1.78771	-0.346287	0.071961	6.78121	7.38499	0.361392
159.5	-0.554404	-2.193437	1.784557	-0.349709	0.071406	6.12859	7.34623	-0.184656
159.600006	-0.412938	-2.208675	1.783603	-0.3516	0.071385	6.09452	7.26594	-1.110294
159.699997	-0.150401	-2.282964	1.782514	-0.352618	0.071349	6.31162	7.41025	-1.972247
159.800003	0.132374	-2.407427	1.779541	-0.353025	0.071614	7.63517	7.63828	-2.261662
159.899994	0.308447	-2.487525	1.773854	-0.354194	0.071757	7.89404	8.44814	-1.886384
160.0	0.326898	-2.551441	1.765932	-0.356507	0.071625	8.06131	7.81609	-1.044344
160.100006	0.181898	-2.627738	1.756577	-0.360286	0.071068	8.72435	8.0818	-0.005368
160.199997	0.003275	-2.650774	1.746192	-0.3652	0.070237	7.94133	8.81511	0.925897
160.300003	-0.248351	-2.623566	1.735786	-0.369836	0.069452	7.6906	8.22718	1.303257
160.399994	-0.309107	-2.570859	1.725514	-0.372664	0.068843	7.15428	7.87925	1.016149
160.5	-0.250468	-2.542978	1.716112	-0.372152	0.06872	6.78962	7.75379	0.069476
160.600006	-0.091031	-2.555193	1.708143	-0.367167	0.068997	6.75651	7.36197	-1.110846
160.699997	0.175218	-2.636115	1.702007	-0.358454	0.069267	6.9237	7.19175	-2.20515
160.800003	0.292527	-2.678959	1.698359	-0.346015	0.069645	7.17154	7.15236	-2.843662
160.899994	0.295711	-2.648907	1.697416	-0.332657	0.069916	7.65347	7.25684	-3.143734
161.0	0.183013	-2.605196	1.698455	-0.32087	0.070024	7.31805	7.47352	-3.132122
161.100006	-0.017988	-2.559689	1.70012	-0.312905	0.069869	7.33399	7.48722	-2.688005
161.199997	-0.169571	-2.557382	1.701207	-0.310446	0.069933	7.36613	7.97025	-1.795732
161.300003	-0.198318	-2.557601	1.701362	-0.313614	0.070112	6.87132	7.57469	-0.650618
161.399994	-0.134087	-2.556149	1.700513	-0.320687	0.07054	6.69845	7.40008	0.419619
161.5	-0.084053	-2.505795	1.698863	-0.330782	0.071062	6.33728	7.11596	1.144535
161.600006	0.066609	-2.447619	1.696502	-0.341732	0.071604	6.35357	6.76108	1.352544
161.699997	0.118008	-2.412402	1.692812	-0.352734	0.071991	6.48494	6.63561	1.129843
161.800003	0.089627	-2.396128	1.686864	-0.363568	0.071805	7.52412	7.26808	0.76282
161.899994	-0.029359	-2.389964	1.677652	-0.373179	0.071192	7.51536	7.59888	0.387929
162.0	-0.09825	-2.439538	1.665442	-0.380555	0.070184	7.04315	7.31048	0.153442
162.100006	-0.119128	-2.445725	1.650977	-0.385363	0.069218	7.65715	7.85527	0.042292
162.199997	-0.105	-2.461703	1.636684	-0.386776	0.068676	7.62658	8.34922	-0.143769
162.300003	-0.088655	-2.391219	1.624094	-0.385053	0.068035	7.38689	8.03555	-0.541453
162.399994	-0.017519	-2.255595	1.613873	-0.380878	0.067594	7.3311	7.69298	-1.044537
162.5	0.101976	-2.092927	1.604309	-0.374749	0.066791	7.08755	7.40875	-1.487329
162.600006	0.18005	-2.052665	1.594945	-0.368516	0.066808	6.7714	6.89125	-1.666058
162.699997	0.290814	-2.044701	1.583489	-0.362405	0.066574	6.60798	6.72918	-1.561993
162.800003	0.273928	-2.050573	1.572107	-0.355999	0.066607	6.37118	6.51753	-1.469703
162.899994	0.240895	-2.01598	1.563481	-0.34734	0.066962	6.19699	6.42525	-1.553084
163.0	0.13146	-1.930297	1.560346	-0.335571	0.067189	5.9551	6.42996	-2.019979
163.100006	-0.156407	-1.77246	1.564011	-0.32233	0.067144	6.07928	6.51518	-2.733901
163.199997	-0.244929	-1.671181	1.574239	-0.307745	0.067249	6.12412	6.66955	-3.476388
163.300003	-0.255636	-1.664325	1.588773	-0.295729	0.067281	6.08349	6.66045	-3.895159
163.399994	-0.16713	-1.662313	1.604223	-0.288851	0.067306	6.35357	6.55018	-3.685823
163.5	-0.001794	-1.640284	1.616536	-0.290216	0.067048	6.39771	6.71044	-2.46437
163.600006	0.251718	-1.591825	1.622257	-0.301206	0.066487	6.38843	6.86192	-0.089971
163.699997	0.280221	-1.590253	1.620537	-0.321776	0.065486	6.33799	6.82874	2.77839
163.800003	0.20562	-1.565215	1.612336	-0.347138	0.064691	6.29104	6.74266	5.240608
163.899994	0.215489	-1.667947	1.603849	-0.371795	0.063963	6.3132	6.79587	6.139811
164.0	0.137355	-1.739165	1.597631	-0.391329	0.063817	6.23622	6.69995	5.359643
164.100006	-0.005054	-1.80946	1.593698	-0.404315	0.06389	6.24069	6.79983	3.06834
164.199997	-0.036173	-1.829233	1.588319	-0.409752	0.064071	6.49457	7.18405	0.34694
164.300003	-0.189158	-1.813391	1.576265	-0.410971	0.063936	6.76185	7.54974	-1.771791
164.399994	-0.245563	-1.790802	1.556554	-0.407305	0.063864	6.87597	7.72028	-2.352096
164.5	-0.23264	-1.800461	1.531036	-0.401067	0.0639	7.17355	7.80132	-1.625193
164.600006	-0.155419	-1.839016	1.506073	-0.390677	0.06397	7.33539	7.70283	-1.009622
164.699997	-0.079092	-1.929431	1.490913	-0.374747	0.064282	7.10077	7.38649	-1.430067
164.800003	-0.052843	-1.917222	1.493382	-0.35312	0.064615	6.79899	7.13619	-3.176077
164.899994	-0.206839	-2.066639	1.514653	-0.328621	0.064083	6.19637	6.71654	-5.478614
165.0	-0.381925	-1.648076	1.546778	-0.304928	0.064113	5.4201	6.16554	-7.911309
165.100006	-0.291778	-1.504289	1.584148	-0.285516	0.064311	4.86119	5.5153	-8.63862
165.199997	-0.197444	-1.431157	1.62028	-0.274606	0.06381	4.63279	5.21544	-7.747822
165.300003	-0.006224	-1.312479	1.649299	-0.277022	0.063513	4.68489	5.38405	-4.198143
165.399994	0.329836	-1.141074	1.668093	-0.295375	0.063244	4.82764	5.3712	1.627058
165.5	0.603175	-0.861274	1.676153	-0.325331	0.063274	6.395	6.91331	7.836575
165.600006	0.741016	-0.680723	1.671314	-0.362696	0.063567	5.65077	6.83816	12.715273
165.699997	0.762317	-0.490113	1.659475	-0.397574	0.064108	5.29723	5.95957	13.927222
165.800003	0.562236	-0.353874	1.653542	-0.420145	0.065211	6.42066	6.82285	11.188781
165.899994	0.362426	-0.255101	1.660012	-0.425649	0.06635	6.5324	6.80775	5.25553
166.0	0.024844	-0.161941	1.676373	-0.417177	0.067054	6.76273	7.37193	-2.526559
166.100006	-0.323673	-0.126932	1.696581	-0.397957	0.067159	7.42323	8.09614	-9.787235
166.199997	-0.264131	-0.092511	1.715767	-0.371703	0.067799	7.42735	8.2032	-13.853516
166.300003	-0.150481	0.076313	1.735628	-0.344682	0.067741	7.84859	8.80441	-14.266259
166.399994	-0.088341	-0.041451	1.754284	-0.322908	0.068279	8.74625	9.50829	-11.44434
166.5	0.045811	-0.037543	1.772916	-0.310816	0.068783	9.04269	9.60378	-7.044343
166.600006	0.223011	-0.117321	1.791643	-0.309444	0.068596	9.31584	10.10104	-2.003415
166.699997	0.230755	-0.182038	1.807431	-0.318887	0.068431	8.3384	8.6146	2.54988
166.800003	0.314265	-0.179997	1.821414	-0.334629	0.068245	5.64596	6.13353	5.991673
166.899994	0.247333	-0.156025	1.835111	-0.354025	0.06839	3.90984	4.61851	7.579307
167.0	0.219682	-0.089588	1.848142	-0.372545	0.068627	2.99809	3.95146	7.49837
167.100006	0.148755	0.006058	1.857677	-0.387989	0.068836	3.50585	4.21309	5.748098
167.199997	0.04696	0.06718	1.86216	-0.398262	0.069108	3.3117	4.6564	2.857168
167.300003	-0.006184	0.078144	1.861807	-0.401971	0.069347	7.90683	6.33511	-0.351086
167.399994	-0.094247	0.02991	1.858927	-0.398409	0.069881	9.78893	12.13132	-3.386222
167.5	-0.102645	-0.25591	1.858156	-0.388262	0.070696	8.42344	8.906	-5.475579
167.600006	-0.068661	-0.661616	1.861242	-0.372007	0.072128	6.76273	7.42492	-6.500967
167.699997	-0.073753	-0.904062	1.871646	-0.351808	0.073839	11.84837	12.94278	-6.907409
167.800003	-0.056471	-0.971324	1.889425	-0.330895	0.075732	13.47861	14.07434	-7.006907
167.899994	-0.084348	-0.980174	1.911464	-0.314082	0.077107	11.99708	13.30944	-6.501523
168.0	-0.164246	-0.999994	1.932496	-0.305526	0.078415	9.95568	10.37146	-5.012137
168.100006	-0.16545	-0.980648	1.948529	-0.308584	0.079481	6.51883	7.01886	-2.173751
168.199997	-0.160503	-0.964667	1.95731	-0.321468	0.08044	5.597	6.18202	1.384839
168.300003	-0.068674	-0.919134	1.959068	-0.340103	0.08152	5.03362	5.55801	4.52987
168.399994	0.00894	-0.848785	1.959182	-0.358129	0.082334	4.00618	5.21319	6.226875
168.5	0.054515	-0.717097	1.963131	-0.371566	0.0831	4.55073	5.12508	5.785878
168.600006	0.073526	-0.620432	1.973256	-0.378468	0.083897	4.94876	5.98344	3.388041
168.699997	0.082741	-0.557939	1.987375	-0.379746	0.084587	7.66144	7.20118	-0.172042
168.800003	0.01191	-0.510595	1.999764	-0.376982	0.084882	8.69282	9.77432	-3.761168
168.899994	-0.11884	-0.612349	2.00638	-0.371041	0.085215	9.54363	9.98371	-5.794227
169.0	-0.137117	-0.774507	2.005787	-0.365125	0.085585	11.8884	11.29491	-5.458511
169.100006	-0.069187	-0.869332	1.998173	-0.36242	0.085928	12.1957	13.18023	-3.366611
169.199997	0.076716	-0.922767	1.986384	-0.361942	0.086524	13.83618	13.98966	-0.74853
169.300003	0.213074	-0.951594	1.97413	-0.361887	0.087495	15.00743	15.21414	1.210622
169.399994	0.207261	-1.001893	1.966589	-0.360866	0.088602	14.39798	13.52708	1.849437
169.5	0.212664	-0.961788	1.967874	-0.355637	0.089784	10.32017	9.56974	0.840739
169.600006	0.027773	-0.902097	1.978704	-0.348193	0.090545	7.50748	7.13148	-1.556601
169.699997	-0.185952	-0.864909	1.995371	-0.338297	0.091133	6.3322	6.64771	-4.462111
169.800003	-0.355644	-0.929579	2.012925	-0.327618	0.091498	5.87628	6.41679	-6.527305
169.899994	-0.441227	-0.949119	2.028187	-0.317405	0.091241	5.97533	6.64589	-7.13441
170.0	-0.422951	-0.892651	2.039867	-0.311881	0.090732	6.64074	7.12088	-6.106965
170.100006	-0.280505	-0.751596	2.046564	-0.314428	0.089914	9.71212	9.40145	-3.428902
170.199997	-0.185039	-0.596727	2.047154	-0.327852	0.088647	9.39711	10.61319	0.263264
170.300003	-0.085073	-0.432628	2.041135	-0.348424	0.087588	11.86536	11.45313	3.99719
170.399994	0.0394	-0.360571	2.028782	-0.372681	0.086509	10.90229	10.70493	6.841234
170.5	0.151108	-0.333054	2.014138	-0.394632	0.085861	10.59218	9.50122	7.647306
170.600006	0.213009	-0.324855	2.003218	-0.408498	0.085358	9.42715	9.17321	6.071813
170.699997	0.142594	-0.244888	1.999108	-0.411131	0.084765	8.92166	8.90226	2.346345
170.800003	0.011209	-0.174383	2.001454	-0.402611	0.084018	8.59737	9.53013	-2.353314
170.899994	-0.210134	-0.263576	2.006927	-0.385642	0.082916	10.33768	9.76928	-6.463353
171.0	-0.311129	-0.390102	2.013374	-0.364284	0.082063	11.85591	11.8291	-8.562611
171.100006	-0.260912	-0.568421	2.018407	-0.344734	0.081369	11.88997	11.83799	-8.073007
171.199997	-0.150592	-0.637953	2.020524	-0.330738	0.081606	16.29095	14.61057	-6.040169
171.300003	-0.070988	-0.695048	2.020328	-0.325745	0.081026	18.08731	16.94734	-2.979741
171.399994	-0.022827	-0.737735	2.016905	-0.328095	0.0806	18.51696	17.28755	0.146119
171.5	-0.01074	-0.765278	2.011235	-0.335264	0.079933	12.61922	12.55064	2.524315
171.600006	0.006942	-0.776122	2.007327	-0.342371	0.079509	7.11803	7.31872	3.595909
171.699997	-0.056508	-0.804524	2.009068	-0.346535	0.07943	4.89184	5.65479	2.938598
171.800003	-0.062815	-0.800519	2.016231	-0.346364	0.079094	4.09463	4.52687	0.909554
171.899994	-0.085238	-0.827381	2.026438	-0.343098	0.078635	4.53847	4.95048	-1.905849
172.0	-0.150514	-0.908086	2.035836	-0.33778	0.078092	4.41971	5.33534	-4.578591
172.100006	-0.155491	-1.135588	2.041897	-0.332984	0.077697	8.71025	7.99851	-5.735476
172.199997	-0.093388	-1.299551	2.043432	-0.330787	0.077502	9.86862	13.15282	-5.111361
172.300003	0.035264	-1.4657	2.040301	-0.334164	0.077494	11.22387	11.37498	-3.125932
172.399994	0.066646	-1.577626	2.033073	-0.343047	0.07745	16.55359	16.00591	-0.433585
172.5	-0.009131	-1.689564	2.02273	-0.356374	0.077347	15.96183	16.16841	2.137569
172.600006	-0.1227	-1.792576	2.010222	-0.371397	0.07693	17.75942	17.1153	4.001042
172.699997	-0.26301	-1.865164	1.996906	-0.386076	0.076336	13.50961	13.31897	4.602131
172.800003	-0.343366	-1.924644	1.983479	-0.397543	0.07521	8.97272	9.57712	3.891247
172.899994	-0.268201	-1.978447	1.97073	-0.403806	0.07423	8.19758	8.99732	1.901304
173.0	-0.090257	-2.032893	1.959386	-0.402619	0.073503	8.21746	8.42608	-0.865622
173.100006	0.104904	-2.17186	1.949493	-0.394089	0.072914	8.08137	9.02387	-3.519316
173.199997	0.287615	-2.297562	1.941594	-0.378614	0.072826	10.62493	9.90621	-5.183537
173.300003	0.276321	-2.423926	1.93568	-0.359167	0.072655	11.86519	12.45098	-5.592919
173.399994	0.137653	-2.420624	1.931772	-0.340058	0.072012	12.14412	12.06869	-5.24636
173.5	-0.103902	-2.433987	1.929813	-0.324975	0.071505	13.80299	12.63854	-4.303252
173.600006	-0.223073	-2.405804	1.928369	-0.315932	0.070942	12.02265	11.44767	-2.829448
173.699997	-0.28537	-2.32759	1.926715	-0.313823	0.07069	10.74483	10.44672	-1.103238
173.800003	-0.17784	-2.189881	1.924054	-0.317628	0.070636	7.9338	8.69821	0.414341
173.899994	-0.027636	-2.060817	1.921615	-0.324523	0.071239	6.34753	7.20899	1.345767
174.0	0.087487	-1.986048	1.920023	-0.332236	0.07186	5.05525	6.0724	1.510157
174.100006	0.193092	-1.963826	1.919737	-0.338625	0.072595	5.35774	5.83913	0.875719
174.199997	0.119226	-1.94755	1.919297	-0.34331	0.07307	5.30222	5.72994	-0.229778
174.300003	-0.036326	-1.886047	1.917395	-0.346168	0.073005	8.65814	8.07259	-1.405146
174.399994	-0.266302	-1.794306	1.912857	-0.348519	0.072443	10.00621	10.63214	-2.070888
174.5	-0.403814	-1.71644	1.905589	-0.3512	0.071748	9.3401	8.97912	-2.001636
174.600006	-0.417541	-1.700006	1.895836	-0.355905	0.070725	11.65851	11.17704	-1.29496
174.699997	-0.30944	-1.730335	1.883676	-0.362879	0.069776	10.84177	12.50258	-0.2726
174.800003	-0.081752	-1.819676	1.869284	-0.371249	0.06885	11.4048	11.67677	0.751445
174.899994	0.105282	-1.924353	1.852897	-0.379608	0.068172	11.21231	11.50013	1.371226
175.0	0.298642	-1.948872	1.83627	-0.386024	0.067427	9.81809	9.38978	1.394213
175.100006	0.367718	-1.990772	1.820036	-0.387924	0.067015	8.51023	8.31089	0.663311
175.199997	0.258802	-1.99572	1.805338	-0.385057	0.066438	7.99922	7.90901	-0.613473
175.300003	0.130734	-1.992268	1.793256	-0.376998	0.066271	7.79823	7.56441	-2.008498
175.399994	-0.047311	-1.96044	1.784806	-0.364204	0.066445	7.51965	7.89178	-3.110786
175.5	-0.175275	-1.91066	1.780266	-0.349381	0.066804	7.56791	8.29965	-3.813214
175.600006	-0.235051	-1.878803	1.779489	-0.334351	0.067721	8.0304	8.97998	-4.16057
175.699997	-0.185845	-1.896892	1.781247	-0.322505	0.068394	7.76364	8.80516	-4.062945
175.800003	-0.158192	-1.939303	1.784074	-0.314791	0.069107	8.10265	8.50669	-3.361942
175.899994	-0.123699	-2.005658	1.785809	-0.313009	0.06924	8.10545	8.13083	-2.117116
176.0	-0.08218	-2.0563	1.785323	-0.316633	0.069161	7.40519	7.37953	-0.443891
176.100006	-0.100931	-2.130575	1.782245	-0.325222	0.06882	7.17504	7.11446	1.252876
176.199997	-0.152292	-2.181358	1.776173	-0.337417	0.068261	6.65913	6.96448	2.515419
176.300003	-0.134534	-2.19259	1.767522	-0.351172	0.067399	6.42258	6.96716	3.079325
176.399994	-0.110427	-2.18734	1.757794	-0.363595	0.066593	6.75677	7.52619	2.739097
176.5	0.000306	-2.249074	1.748187	-0.372296	0.065877	7.7357	8.3748	1.55136
176.600006	0.077695	-2.375742	1.739295	-0.375983	0.065454	7.27943	7.89263	-0.148712
176.699997	0.167386	-2.515669	1.730602	-0.375011	0.065621	7.48515	7.9028	-1.676499
176.800003	0.201152	-2.591897	1.721727	-0.369911	0.06583	8.00237	8.5037	-2.573567
176.899994	0.125036	-2.533108	1.71271	-0.363201	0.065883	8.16824	8.62617	-2.838184
177.0	-0.013763	-2.452563	1.704464	-0.357256	0.065848	8.06709	8.27364	-2.552921
177.100006	-0.159543	-2.412637	1.696751	-0.353995	0.065726	8.08776	8.36827	-1.975447
177.199997	-0.294461	-2.381748	1.689146	-0.353619	0.065733	7.68692	8.01018	-1.21713
177.300003	-0.313796	-2.418667	1.681783	-0.355101	0.065757	7.20657	7.57651	-0.503786
177.399994	-0.253455	-2.469171	1.674851	-0.356396	0.066083	6.63828	7.19978	-0.162308
177.5	-0.118446	-2.576716	1.669244	-0.356253	0.066467	6.11484	6.73763	-0.247044
177.600006	-0.064793	-2.600094	1.665549	-0.353126	0.066469	5.86901	6.37322	-0.723979
177.699997	-0.063761	-2.581464	1.66333	-0.34733	0.06604	5.67661	6.07058	-1.296865
177.800003	-0.090971	-2.493508	1.661713	-0.340357	0.065363	6.40437	6.41358	-1.618687
177.899994	-0.08874	-2.465472	1.659659	-0.333773	0.064799	7.20298	7.73366	-1.596778
178.0	0.020715	-2.443284	1.656348	-0.329917	0.064436	6.55482	7.15578	-1.304999
178.100006	0.175953	-2.471604	1.652229	-0.32978	0.064665	6.93254	7.04745	-0.877945
178.199997	0.325967	-2.479133	1.648297	-0.333704	0.06479	6.97668	7.80175	-0.493818
178.300003	0.321548	-2.492581	1.645681	-0.340594	0.065393	6.76615	7.61355	-0.225761
178.399994	0.24971	-2.478858	1.644265	-0.348758	0.06589	6.58521	6.83238	-0.269973
178.5	0.056283	-2.468401	1.642828	-0.356739	0.06631	6.55404	6.92615	-0.513249
178.600006	-0.161292	-2.487997	1.639918	-0.364257	0.066407	6.40402	6.71333	-0.763143
178.699997	-0.346325	-2.502322	1.634411	-0.369998	0.066375	6.46156	6.67693	-0.760208
178.800003	-0.380376	-2.520899	1.626074	-0.374135	0.066253	6.56735	7.12121	-0.370622
178.899994	-0.291178	-2.561305	1.615611	-0.376336	0.065869	6.98798	7.51613	0.208036
179.0	-0.11385	-2.571705	1.60356	-0.37634	0.065403	6.90487	7.5082	0.684298
179.100006	0.106906	-2.58903	1.591036	-0.37334	0.065096	6.82123	7.3048	0.758444
179.199997	0.205351	-2.571891	1.579445	-0.368264	0.064688	6.97256	7.14626	0.314363
179.300003	0.231654	-2.537832	1.570992	-0.359822	0.064363	6.76869	6.87916	-0.556293
179.399994	0.174226	-2.471865	1.566725	-0.34877	0.063932	6.50683	6.64396	-1.680927
179.5	0.055944	-2.398569	1.5669	-0.336171	0.063879	6.2596	6.62673	-2.758535
179.600006	-0.057002	-2.306378	1.570491	-0.324058	0.063947	5.99083	6.59889	-3.583656
179.699997	-0.159275	-2.238353	1.575758	-0.314572	0.064465	5.88644	6.65349	-3.880236
179.800003	-0.186227	-2.179835	1.580561	-0.309701	0.065152	5.94302	6.67758	-3.486531
179.899994	-0.19976	-2.127435	1.583442	-0.310779	0.065666	6.10766	6.69224	-2.270886
180.0	-0.097304	-2.113075	1.583854	-0.317825	0.065919	6.36697	6.80807	-0.495896
180.100006	0.001134	-2.089825	1.581707	-0.329479	0.066146	6.51226	6.87434	1.326349
180.199997	0.048599	-2.083672	1.577577	-0.343752	0.06623	6.53897	6.71644	2.650812
180.300003	0.052081	-2.049067	1.57251	-0.357792	0.06636	6.35375	6.63326	3.060691
180.399994	0.074347	-2.033555	1.567302	-0.369254	0.066432	6.30812	6.74652	2.504149
180.5	0.046984	-2.020055	1.562649	-0.377063	0.066601	6.4161	7.01437	1.150691
180.600006	-0.012705	-2.05269	1.558005	-0.380451	0.066737	6.50272	7.3123	-0.475267
180.699997	-0.019494	-2.120158	1.553076	-0.379261	0.066993	6.48065	7.09134	-1.696095
180.800003	-0.072142	-2.157005	1.547492	-0.374512	0.067158	6.59134	7.18223	-2.346917
180.899994	-0.03182	-2.131909	1.541898	-0.367534	0.067286	6.72595	7.37963	-2.458541
181.0	0.01666	-2.103188	1.536951	-0.360288	0.067512	6.68689	7.35126	-2.14922
181.100006	0.079267	-2.071537	1.533123	-0.354405	0.06796	6.64739	7.08406	-1.664884
181.199997	0.064005	-2.041649	1.530337	-0.350208	0.068098	6.56542	6.99007	-1.068514
181.300003	0.007645	-2.055697	1.528199	-0.348396	0.068114	6.24883	6.67576	-0.493977
181.399994	-0.029022	-2.083913	1.525667	-0.348145	0.068224	5.93338	6.38511	-0.044373
181.5	-0.069872	-2.125566	1.521436	-0.349186	0.06817	5.60523	6.16971	0.15468
181.600006	-0.091422	-2.181191	1.515387	-0.351414	0.068216	5.48385	6.06673	0.209347
181.699997	-0.005895	-2.192368	1.508841	-0.352251	0.068501	5.34294	5.9449	0.030439
181.800003	0.039854	-2.187047	1.503883	-0.350653	0.068935	6.28815	6.5232	-0.367865
181.899994	0.064604	-2.168155	1.502934	-0.345355	0.069581	6.06869	7.13213	-1.074625
182.0	0.043146	-2.16817	1.507391	-0.336788	0.070269	5.88478	6.47792	-1.954518
182.100006	-0.0231	-2.173447	1.516264	-0.327504	0.070679	6.45192	6.72479	-2.803846
182.199997	-0.129771	-2.148471	1.527093	-0.319981	0.071088	6.62541	7.06886	-3.298403
182.300003	-0.123908	-2.103734	1.536344	-0.317183	0.0713	6.37748	7.02721	-2.959718
182.399994	-0.041035	-2.02737	1.540553	-0.322222	0.071677	6.25645	6.58091	-1.453459
182.5	0.105859	-1.932344	1.538132	-0.334147	0.072233	6.16301	6.6961	0.902755
182.600006	0.197632	-1.858805	1.52979	-0.350585	0.072858	5.9431	6.53819	3.02037
182.699997	0.22296	-1.77791	1.520379	-0.366124	0.073361	5.86385	6.26692	4.179059
182.800003	0.0832	-1.637339	1.515486	-0.377168	0.073694	5.79203	6.12614	3.67402
182.899994	-0.100434	-1.529729	1.516448	-0.382647	0.07366	6.10626	6.38382	1.820967
183.0	-0.281498	-1.430979	1.519951	-0.383406	0.07336	6.266	6.67747	-0.602314
183.100006	-0.381654	-1.448565	1.520794	-0.381255	0.073059	6.27686	6.74598	-2.493712
183.199997	-0.280198	-1.487048	1.5159	-0.378186	0.072686	6.47487	6.92112	-3.028683
183.300003	-0.035895	-1.538936	1.505434	-0.375551	0.072711	6.60597	7.10729	-2.11601
183.399994	0.18606	-1.534317	1.492182	-0.373615	0.072814	6.54598	7.07282	-0.873206
183.5	0.324038	-1.534688	1.481679	-0.370934	0.072999	6.47802	7.00912	-0.049835
183.600006	0.329149	-1.484344	1.478634	-0.365276	0.073192	6.45753	6.69963	-0.211322
183.699997	0.143458	-1.438605	1.484874	-0.356103	0.073512	6.19016	6.38254	-1.28831
183.800003	-0.100148	-1.424153	1.498168	-0.34405	0.073602	5.7838	6.12711	-2.792237
183.899994	-0.283135	-1.372708	1.513117	-0.331117	0.073756	5.26675	5.92767	-3.911389
184.0	-0.385865	-1.33499	1.525481	-0.319879	0.074289	5.3052	5.99543	-3.921237
184.100006	-0.319064	-1.265416	1.532912	-0.313758	0.074901	5.17269	6.11897	-2.761022
184.199997	-0.209649	-1.182802	1.535608	-0.313944	0.075344	6.08358	6.28929	-0.593355
184.300003	-0.108175	-1.070783	1.534525	-0.3203	0.075731	6.66237	7.30855	1.759076
184.399994	-0.033844	-0.97417	1.532306	-0.330604	0.075849	5.43753	6.30845	3.370932
184.5	-0.012688	-0.87102	1.531786	-0.341968	0.07553	5.89643	5.8235	3.789702
184.600006	-0.022243	-0.851901	1.535121	-0.351897	0.075329	6.6389	6.89522	2.654849
184.699997	-0.01429	-0.855561	1.541566	-0.359232	0.075292	5.9107	6.43467	0.505496
184.800003	0.002847	-0.955732	1.548534	-0.363987	0.075198	5.88154	6.40802	-1.8455
184.899994	0.061207	-1.095975	1.553862	-0.365718	0.075526	5.98882	6.74962	-3.385257
185.0	0.110581	-1.206437	1.556429	-0.364886	0.076033	6.52321	7.06329	-3.665553
185.100006	0.120572	-1.287482	1.556989	-0.363248	0.076863	6.65238	7.40426	-2.906358
185.199997	0.013848	-1.330732	1.555735	-0.362457	0.077431	6.26906	7.10889	-1.547144
185.300003	-0.118487	-1.35608	1.553315	-0.362665	0.077702	7.0618	7.53872	-0.002345
185.399994	-0.252766	-1.385086	1.550346	-0.363444	0.077784	6.93718	7.27472	1.240223
185.5	-0.360227	-1.420866	1.5474	-0.364351	0.077852	6.47601	7.04627	1.887298
185.600006	-0.351184	-1.465294	1.544804	-0.3649	0.077675	6.08191	6.64974	1.72193
185.699997	-0.325453	-1.498945	1.542302	-0.364746	0.077555	5.47072	6.12015	0.927589
185.800003	-0.228151	-1.532739	1.539354	-0.364088	0.077268	5.27682	5.85519	-0.237319
185.899994	-0.058249	-1.596274	1.535635	-0.362176	0.076926	5.1635	5.655	-1.192987
186.0	0.068203	-1.645979	1.53175	-0.358671	0.07676	6.32029	6.24594	-1.758812
186.100006	0.140175	-1.671315	1.529324	-0.353349	0.076548	6.36277	7.27354	-2.112896
186.199997	0.156036	-1.622351	1.530516	-0.346422	0.076394	5.67144	6.27987	-2.51147
186.300003	0.124138	-1.579441	1.536547	-0.338406	0.07646	6.66009	6.76954	-2.928292
186.399994	0.043469	-1.549375	1.546132	-0.330681	0.076723	6.8116	7.55531	-3.245654
186.5	0.0165	-1.560382	1.557145	-0.323904	0.077375	6.13349	6.74384	-3.168701
186.600006	-0.019913	-1.57359	1.567031	-0.319816	0.078367	6.28842	6.65306	-2.552871
186.699997	-0.002689	-1.5914	1.574185	-0.319474	0.079193	6.02385	6.58894	-1.377556
186.800003	0.008172	-1.589026	1.577863	-0.32389	0.080096	5.94109	6.2105	0.203328
186.899994	-0.046562	-1.587482	1.57891	-0.331778	0.080579	5.69719	6.09756	1.678444
187.0	-0.112882	-1.577352	1.578702	-0.342569	0.08085	6.19506	6.2939	2.627055
187.100006	-0.149009	-1.568062	1.578822	-0.353067	0.081189	6.57864	6.77071	2.760617
187.199997	-0.127125	-1.536926	1.579144	-0.362601	0.081361	5.87453	6.47193	2.010453
187.300003	-0.089808	-1.498713	1.578763	-0.370229	0.081483	6.26276	6.60606	0.713882
187.399994	-0.037657	-1.537362	1.576462	-0.374969	0.081675	6.543	6.96758	-0.567654
187.5	0.098464	-1.636032	1.571605	-0.37659	0.08183	6.66053	7.15921	-1.339494
187.600006	0.152779	-1.757351	1.565521	-0.374784	0.081903	6.66876	7.18587	-1.684133
187.699997	0.191749	-1.825239	1.561122	-0.369427	0.082048	6.73681	7.11746	-1.817839
187.800003	0.175185	-1.841732	1.560292	-0.362494	0.082269	6.70432	7.09198	-2.107726
187.899994	0.049332	-1.829871	1.563645	-0.354887	0.0827	6.61394	6.90068	-2.387088
188.0	-0.085947	-1.758846	1.569141	-0.348579	0.082998	6.47618	6.79598	-2.535945
188.100006	-0.230423	-1.663758	1.573877	-0.345017	0.083328	6.25076	6.62426	-2.259839
188.199997	-0.306679	-1.618351	1.575346	-0.344853	0.083562	6.00537	6.60457	-1.38305
188.300003	-0.278341	-1.630554	1.572357	-0.348641	0.083989	5.76935	6.16222	0.012924
188.399994	-0.179202	-1.660866	1.565523	-0.354567	0.083981	5.59928	6.04724	1.394704
188.5	-0.104806	-1.659683	1.557578	-0.36044	0.083855	6.02735	6.18149	2.14422
188.600006	-0.001454	-1.628144	1.55214	-0.363141	0.083532	6.28596	6.53841	1.888305
188.699997	0.030641	-1.61755	1.552122	-0.361878	0.082978	5.87366	6.61227	0.572796
188.800003	0.042132	-1.682689	1.557889	-0.356399	0.082607	6.14786	6.31584	-1.263237
188.899994	0.092003	-1.737309	1.567118	-0.348442	0.082662	6.83936	6.95003	-2.976356
189.0	0.116367	-1.78118	1.57712	-0.339221	0.083044	6.63627	7.07656	-4.031855
189.100006	0.118679	-1.767411	1.586458	-0.330951	0.083637	6.3999	6.88515	-4.136684
189.199997	0.102418	-1.769746	1.593962	-0.326133	0.084388	6.3499	6.7994	-3.209251
189.300003	0.033505	-1.750938	1.59825	-0.326621	0.084838	6.2519	6.83955	-1.413694
189.399994	-0.068035	-1.73526	1.599069	-0.33175	0.085167	6.20285	6.60788	0.783665
189.5	-0.154959	-1.732997	1.597185	-0.340924	0.085261	6.32406	6.42504	2.611806
189.600006	-0.194049	-1.764538	1.594498	-0.350251	0.085599	6.14777	6.30332	3.459957
189.699997	-0.177391	-1.770279	1.593349	-0.357113	0.086051	6.06116	6.25386	3.018883
189.800003	-0.139748	-1.773304	1.595441	-0.3598	0.086437	5.83652	6.33426	1.294249
189.899994	-0.120037	-1.782114	1.600983	-0.358497	0.087001	6.45157	6.33147	-1.113569
190.0	-0.025285	-1.83886	1.608644	-0.354255	0.087867	6.92229	7.28949	-3.170368
190.100006	0.081453	-1.868669	1.617065	-0.348195	0.08883	6.34613	7.17677	-4.375272
190.199997	0.119005	-1.902919	1.625213	-0.343209	0.089802	6.57996	6.71943	-4.41073
190.300003	0.177611	-1.917778	1.632298	-0.341971	0.09059	7.16619	6.8646	-3.514901
190.399994	0.100864	-1.96771	1.636846	-0.346822	0.090866	7.29572	7.80314	-1.548667
190.5	-0.051871	-2.002605	1.637133	-0.357194	0.090957	6.83594	7.23661	1.067746
190.600006	-0.243659	-1.97769	1.631821	-0.372013	0.090632	6.6537	6.87124	3.631594
190.699997	-0.357801	-1.944991	1.620796	-0.387221	0.090103	6.3611	6.82317	5.4421
190.800003	-0.367585	-1.889027	1.606444	-0.399495	0.089553	5.91306	6.20697	5.644211
190.899994	-0.247301	-1.876333	1.59344	-0.404006	0.089118	5.99188	6.07379	4.01531
191.0	-0.027959	-1.897665	1.586319	-0.398676	0.088744	5.81016	6.14381	0.721466
191.100006	0.121954	-1.951234	1.586709	-0.38423	0.088531	6.74898	6.30803	-3.180902
191.199997	0.255463	-1.924028	1.595432	-0.36145	0.08887	7.5419	7.67403	-6.542281
191.300003	0.272302	-1.890131	1.611806	-0.333969	0.089312	6.27186	7.01876	-8.673031
191.399994	0.13922	-1.838749	1.63382	-0.30699	0.089607	6.67822	6.38832	-9.220409
191.5	-0.079105	-1.753751	1.658711	-0.285852	0.089729	7.52832	7.48583	-8.119005
191.600006	-0.257244	-1.666689	1.683304	-0.275619	0.08993	7.11803	7.35116	-5.496324
191.699997	-0.353661	-1.56858	1.704922	-0.277981	0.089955	6.49606	6.65574	-1.73457
191.800003	-0.362628	-1.433667	1.721431	-0.291284	0.09002	6.22773	6.62576	2.402567
191.899994	-0.228872	-1.244789	1.731601	-0.312944	0.089976	5.68344	6.21371	5.754981
192.0	-0.041613	-1.066404	1.739675	-0.337165	0.090517	5.12996	5.43201	7.577566
192.100006	0.205309	-0.931885	1.747692	-0.360221	0.091138	5.35214	5.72287	7.509769
192.199997	0.331117	-0.799867	1.755524	-0.379673	0.091973	5.45434	5.31885	5.787062
192.300003	0.209162	-0.71773	1.760555	-0.395259	0.092209	8.7705	8.03576	2.84584
192.399994	0.034162	-0.701522	1.760038	-0.404312	0.092225	8.36923	9.22759	-0.166009
192.5	-0.263875	-0.681613	1.752874	-0.407672	0.091624	8.26571	7.97046	-2.665857
192.600006	-0.471184	-0.822757	1.740356	-0.405355	0.090903	7.91961	8.0393	-3.727624
192.699997	-0.577847	-1.025124	1.726129	-0.398322	0.090293	8.75675	8.4142	-3.533161
192.800003	-0.476291	-1.132323	1.7152	-0.386135	0.090406	11.26012	12.0446	-3.010737
192.899994	-0.288339	-1.148698	1.711912	-0.369781	0.090705	10.14134	10.68288	-2.942382
193.0	-0.019278	-1.153481	1.717845	-0.350943	0.091015	9.97993	9.99271	-3.418854
193.100006	0.12595	-1.159944	1.731179	-0.332438	0.091397	7.82582	7.70786	-4.135528
193.199997	0.19776	-1.195637	1.747784	-0.317215	0.09158	6.2702	5.96674	-4.60245
193.300003	0.190155	-1.202775	1.763505	-0.307735	0.091751	5.51704	5.40096	-4.273792
193.399994	0.067442	-1.249752	1.776186	-0.305355	0.091673	4.8195	5.13761	-3.000569
193.5	-0.091259	-1.2697	1.784593	-0.310362	0.091563	4.37356	5.02435	-0.904358
193.600006	-0.17656	-1.258491	1.789156	-0.32052	0.091354	4.13912	5.26961	1.340957
193.699997	-0.172723	-1.239613	1.791966	-0.333427	0.091384	5.11165	5.74728	3.060797
193.800003	-0.079703	-1.159523	1.79433	-0.346193	0.091586	6.4824	6.69256	3.804912
193.899994	0.01976	-1.087183	1.797125	-0.357139	0.092094	5.6379	7.77605	3.420592
194.0	0.073472	-1.037489	1.799361	-0.365566	0.092507	7.55039	7.31433	2.080857
194.100006	0.152471	-1.010119	1.798275	-0.372093	0.092419	8.41004	7.83665	0.488092
194.199997	0.026305	-1.058346	1.792301	-0.376742	0.091893	8.15187	8.08362	-0.914511
194.300003	-0.110462	-1.186705	1.781103	-0.378787	0.091308	8.64229	8.04583	-1.469494
194.399994	-0.190777	-1.219944	1.766611	-0.378031	0.090394	8.89381	8.53249	-1.390282
194.5	-0.218148	-1.182531	1.75311	-0.373043	0.089816	8.49516	8.66834	-1.256928
194.600006	-0.180602	-1.137615	1.744776	-0.363866	0.089081	8.30539	8.76309	-1.598973
194.699997	-0.12942	-1.144061	1.744937	-0.350213	0.088427	8.11938	8.50188	-2.554821
194.800003	-0.07328	-1.218279	1.75385	-0.333707	0.087811	7.89903	7.97517	-3.868493
194.899994	-0.258401	-1.246441	1.769345	-0.318015	0.086391	7.46912	7.55306	-5.250019
195.0	0.081789	-1.251702	1.78596	-0.305	0.086192	7.15052	7.00034	-5.144564
195.100006	0.10317	-1.161146	1.801036	-0.300424	0.085556	6.66123	6.58133	-4.268381
195.199997	0.172568	-1.028809	1.810276	-0.306605	0.084754	6.23929	6.28747	-1.762635
195.300003	0.174046	-0.934102	1.812206	-0.32358	0.084412	6.03059	6.31509	1.763626
195.399994	0.169241	-0.852039	1.80572	-0.348618	0.083879	6.88823	6.71558	5.198071
195.5	0.130306	-0.824133	1.793933	-0.375827	0.083491	6.76597	7.52276	7.341864
195.600006	0.00416	-0.757804	1.782993	-0.398045	0.083411	6.50832	7.33927	7.261271
195.699997	-0.119554	-0.680492	1.776955	-0.410659	0.083358	7.52561	7.37064	4.916425
195.800003	-0.187081	-0.66061	1.775775	-0.411667	0.083293	7.38531	7.74811	0.953799
195.899994	-0.293915	-0.69751	1.776724	-0.402081	0.08279	7.65399	7.72146	-3.434166
196.0	-0.335081	-0.820142	1.777521	-0.384205	0.082223	8.33008	8.32866	-6.587349
196.100006	-0.359636	-0.930792	1.778791	-0.360022	0.081893	8.60376	8.54256	-7.746773
196.199997	-0.321069	-0.999165	1.781471	-0.33565	0.080871	8.83873	9.0562	-7.122081
196.300003	-0.304103	-1.002987	1.786241	-0.316635	0.079596	8.89355	9.25243	-5.416853
196.399994	-0.218031	-1.023536	1.792509	-0.30532	0.078371	8.72978	8.84734	-3.153478
196.5	-0.130463	-1.037038	1.799461	-0.30282	0.077008	8.15546	8.30554	-0.902543
196.600006	0.017507	-1.018279	1.806137	-0.307286	0.076281	6.60457	7.17912	0.984134
196.699997	0.140826	-1.014966	1.812229	-0.317247	0.076159	5.37141	5.94094	2.169323
196.800003	0.239526	-1.004052	1.817351	-0.330349	0.076391	4.40719	5.02574	2.690147
196.899994	0.276286	-1.018983	1.821693	-0.34368	0.076887	4.41096	5.07734	2.499048
197.0	0.151964	-1.023955	1.824201	-0.355638	0.07725	4.31681	5.29787	1.776176
197.100006	0.037194	-1.04999	1.823534	-0.364933	0.077685	6.83551	6.50993	0.664275
197.199997	-0.204569	-1.098576	1.818738	-0.371344	0.078004	9.03936	10.21805	-0.41438
197.300003	-0.389255	-1.215306	1.810086	-0.374548	0.078321	7.92767	8.85472	-1.067535
197.399994	-0.460355	-1.409724	1.79915	-0.375302	0.078385	8.27255	7.88643	-1.239305
197.5	-0.362385	-1.55439	1.788919	-0.373238	0.078309	10.55303	10.95876	-1.218466
197.600006	-0.232174	-1.617861	1.781419	-0.369334	0.078401	10.55014	11.3995	-1.311841
197.699997	-0.044485	-1.612424	1.777588	-0.364141	0.078674	9.67061	9.57691	-1.65339
197.800003	0.135007	-1.569103	1.776015	-0.358665	0.078885	8.88873	9.19366	-2.016271
197.899994	0.216762	-1.542287	1.774381	-0.354579	0.079047	7.53559	7.39644	-2.151304
198.0	0.258306	-1.585767	1.770688	-0.352357	0.079358	6.84829	6.97904	-1.815095
198.100006	0.197807	-1.655058	1.764199	-0.35162	0.07954	6.36986	6.85293	-1.057075
198.199997	0.030891	-1.706074	1.755978	-0.35181	0.079573	6.08541	6.64717	-0.250429
198.300003	-0.090873	-1.730435	1.747813	-0.35067	0.079605	5.83162	6.6931	0.307171
198.399994	-0.225471	-1.749461	1.741727	-0.347844	0.079673	6.14838	6.99799	0.248671
198.5	-0.283795	-1.788201	1.738557	-0.342749	0.079556	6.93324	7.36904	-0.396231
198.600006	-0.232876	-1.879229	1.738358	-0.336299	0.07954	6.77806	7.70861	-1.368528
198.699997	-0.044914	-1.99137	1.740095	-0.329899	0.079796	7.28539	7.53454	-2.148694
198.800003	0.088532	-2.042615	1.742768	-0.325304	0.080198	7.63	7.47234	-2.578182
198.899994	0.245328	-2.081098	1.745336	-0.32342	0.080629	7.23888	7.59042	-2.552437
199.0	0.214957	-2.089366	1.74626	-0.325521	0.080762	7.29414	7.49311	-1.9658
199.100006	0.100869	-2.121711	1.743942	-0.332162	0.080488	7.14071	7.57543	-0.779975
199.199997	-0.11374	-2.12251	1.73779	-0.342739	0.079769	6.98754	7.48936	0.735206
199.300003	-0.252242	-2.126581	1.728107	-0.356183	0.078973	6.97002	7.46228	2.160612
199.399994	-0.357181	-2.055159	1.716442	-0.369892	0.078334	7.08851	7.51227	2.890177
199.5	-0.290923	-1.966938	1.704914	-0.380988	0.077879	7.1253	7.4641	2.714278
199.600006	-0.125408	-1.871763	1.694693	-0.386995	0.077727	7.12889	7.52908	1.607108
199.699997	0.025873	-1.826503	1.685054	-0.387414	0.077419	7.39512	7.41057	-0.059995
199.800003	0.10282	-1.860061	1.674725	-0.383054	0.077106	7.71179	7.58882	-1.576893
199.899994	0.1228	-1.939779	1.663142	-0.37401	0.076629	7.30912	7.4383	-2.474032
[truncated: 1,454 more rows]
