# Supplementary material for: Accurate time-series forecasting of floating platform motion via a reinforced fusion CNN–BiLSTM–attention model
Source: PLoS One. 2026 Feb 2;21(2):e0342081. doi: 10.1371/journal.pone.0342081 (PMC12863529; doi:10.1371/journal.pone.0342081)
Supplement: S1 Data — (ZIP) [file pone.0342081.s001.zip › S1 Dateset/Data for measured proportional model/data for dual-stage EWMA control limit/06_1.csv]

Time	Pitch	Yaw	Sway	Heave	Surge	Cable1	Cable2	Roll
0.1	-0.055811	-3.061424	1.312598	-0.348557	0.064229	5.61101	5.94137	-0.445961
0.2	-0.020725	-2.993872	1.312973	-0.348854	0.064275	5.61732	6.00453	-0.471944
0.3	0.026168	-2.922554	1.313489	-0.348535	0.06448	5.67013	6.07444	-0.488778
0.4	0.064488	-2.847938	1.314044	-0.348788	0.064758	5.63011	6.12507	-0.527414
0.5	0.087647	-2.776677	1.314701	-0.349092	0.064988	5.52554	6.0876	-0.571495
0.6	0.077447	-2.722955	1.315426	-0.348776	0.065113	5.50908	6.11769	-0.601116
0.7	0.051565	-2.644662	1.315694	-0.348898	0.065332	5.51643	6.14327	-0.628758
0.8	0.017786	-2.547951	1.315858	-0.349077	0.065449	5.52869	6.11587	-0.589998
0.9	0.008905	-2.443783	1.316043	-0.349147	0.065753	5.6111	6.05388	-0.494683
1.0	-0.007425	-2.326623	1.315608	-0.350065	0.06599	5.65568	5.95935	-0.418659
1.1	0.00097	-2.211847	1.315088	-0.350393	0.06629	5.63702	6.00068	-0.321655
1.2	0.007999	-2.124041	1.314643	-0.350707	0.066462	5.63019	6.03707	-0.304924
1.3	0.01013	-2.038031	1.314439	-0.350591	0.066672	5.61443	6.0648	-0.339528
1.4	-0.021828	-1.965281	1.314317	-0.349939	0.066672	5.55891	6.11437	-0.433662
1.5	-0.000472	-1.868389	1.314282	-0.349134	0.066671	5.50601	6.09553	-0.551742
1.6	0.032776	-1.744593	1.313988	-0.348837	0.066534	5.54524	6.06823	-0.590601
1.7	0.065746	-1.663208	1.313736	-0.347992	0.066726	5.56153	5.95111	-0.551728
1.8	0.103856	-1.605109	1.312972	-0.348134	0.066909	5.61338	5.99875	-0.505037
1.9	0.066445	-1.518314	1.31205	-0.348277	0.067107	5.628	5.9691	-0.468943
2.0	0.043413	-1.440538	1.311173	-0.348431	0.067357	5.59192	5.98526	-0.429928
2.1	0.003434	-1.373935	1.310094	-0.349206	0.067563	5.56162	6.05966	-0.417348
2.2	0.005319	-1.306227	1.309021	-0.349443	0.067865	5.52431	6.0572	-0.440159
2.3	0.009098	-1.227423	1.308092	-0.349496	0.068412	5.52843	6.08728	-0.434452
2.4	-0.010306	-1.157697	1.307112	-0.349943	0.068903	5.5752	6.02219	-0.450054
2.5	-0.014331	-1.142264	1.30623	-0.349559	0.069322	5.64718	5.94019	-0.472882
2.6	-0.029553	-1.136645	1.305424	-0.349496	0.069662	5.67188	5.8888	-0.494716
2.7	-0.055979	-1.116452	1.304565	-0.349379	0.069794	5.62231	5.9191	-0.522446
2.8	-0.08833	-1.070482	1.303933	-0.348879	0.069851	5.56985	5.96888	-0.578393
2.9	-0.069437	-1.038623	1.303336	-0.349234	0.069985	5.5244	6.05624	-0.590155
3.0	-0.000777	-1.015381	1.302633	-0.349402	0.070293	5.49068	6.09167	-0.554684
3.1	0.066685	-1.004252	1.30166	-0.349824	0.070844	5.51188	5.99961	-0.540059
3.2	0.131835	-1.002687	1.300639	-0.35022	0.071524	5.61443	6.05195	-0.505032
3.3	0.15	-1.045943	1.300056	-0.350019	0.072167	5.80937	6.24487	-0.455661
3.4	0.09644	-1.099677	1.299502	-0.349835	0.072587	5.89248	6.25354	-0.48351
3.5	0.01157	-1.141213	1.299043	-0.349775	0.072662	5.70805	5.97723	-0.50324
3.6	-0.094041	-1.18807	1.298702	-0.349163	0.072683	5.58912	5.93216	-0.506129
3.7	-0.150002	-1.208575	1.298315	-0.348997	0.07298	5.59665	6.12539	-0.489211
3.8	-0.108589	-1.219071	1.297819	-0.348764	0.073531	5.64701	6.215	-0.495515
3.9	0.036926	-1.286416	1.297485	-0.348332	0.074303	5.51643	6.03322	-0.508821
4.0	0.113955	-1.364886	1.297089	-0.348624	0.075153	5.54577	6.02412	-0.493836
4.1	0.140771	-1.436495	1.296834	-0.348735	0.07575	5.59297	5.90047	-0.489601
4.2	0.103221	-1.519962	1.296412	-0.34914	0.07594	5.60471	5.94554	-0.474715
4.3	0.018006	-1.58191	1.295619	-0.350012	0.07582	5.58781	5.94972	-0.450255
4.4	-0.088618	-1.622686	1.2948	-0.350332	0.075615	5.56381	5.9328	-0.417156
4.5	-0.178274	-1.654519	1.293879	-0.350914	0.07538	5.52974	5.97273	-0.398223
4.6	-0.171989	-1.7298	1.293121	-0.351104	0.075255	5.5364	5.97316	-0.397248
4.7	-0.125941	-1.784974	1.292689	-0.350623	0.075221	5.578	5.9798	-0.480031
4.8	-0.028255	-1.858719	1.292619	-0.350386	0.075276	5.60611	5.96214	-0.519864
4.9	0.113357	-1.912774	1.292707	-0.349482	0.075538	5.62879	5.98162	-0.631813
5.0	0.193495	-1.936212	1.292853	-0.348957	0.075874	5.60287	5.93591	-0.688993
5.1	0.199491	-1.963572	1.292921	-0.348824	0.07614	5.70332	6.17753	-0.6755
5.2	0.100455	-2.002122	1.292648	-0.348672	0.076199	5.56188	6.04799	-0.62423
5.3	-0.042884	-2.026209	1.292159	-0.348705	0.0761	5.50881	6.03472	-0.536931
5.4	-0.194943	-2.034482	1.291791	-0.349492	0.075651	5.50995	6.11662	-0.428899
5.5	-0.24648	-2.065114	1.29175	-0.349696	0.075429	5.46686	5.96738	-0.380755
5.6	-0.197728	-2.079877	1.291428	-0.350317	0.075472	5.57073	5.99714	-0.410979
5.7	-0.066711	-2.057887	1.291369	-0.350733	0.075708	5.55155	5.86151	-0.448481
5.8	0.07998	-2.048623	1.291264	-0.350726	0.076112	5.63764	5.98569	-0.43877
5.9	0.189905	-2.052532	1.29101	-0.350799	0.076502	5.5815	5.91011	-0.441195
6.0	0.219678	-2.054265	1.290663	-0.350446	0.076772	5.57642	5.86632	-0.419327
6.1	0.171907	-2.075205	1.290439	-0.350289	0.076854	5.53526	5.9342	-0.425503
6.2	0.034058	-2.12317	1.290107	-0.350461	0.076967	5.4342	5.92199	-0.444506
6.3	-0.043422	-2.174666	1.289641	-0.350372	0.077047	5.43253	6.02851	-0.481228
6.4	-0.075867	-2.18907	1.289167	-0.350432	0.077538	5.42491	6.07272	-0.482868
6.5	-0.06752	-2.171696	1.288619	-0.350359	0.078134	5.54481	6.25975	-0.481768
6.6	-0.027617	-2.144802	1.287902	-0.350016	0.078806	5.51862	6.04767	-0.468021
6.7	-0.002567	-2.14649	1.287269	-0.349968	0.079304	5.59832	5.89244	-0.477222
6.8	-0.028563	-2.162414	1.286888	-0.349693	0.079415	5.59087	5.77672	-0.485965
6.9	-0.05876	-2.190888	1.286443	-0.349479	0.079249	5.57292	5.84812	-0.496283
7.0	-0.076509	-2.233387	1.286097	-0.349602	0.079008	5.53412	5.8948	-0.521956
7.1	-0.050231	-2.274461	1.285827	-0.349729	0.078961	5.48263	5.99693	-0.526219
7.2	0.06233	-2.320485	1.28546	-0.349875	0.079372	5.41327	6.07208	-0.504248
7.3	0.148642	-2.356743	1.284699	-0.350165	0.080059	5.38218	5.97948	-0.485183
7.4	0.211732	-2.395491	1.284096	-0.350245	0.080694	5.44462	6.02519	-0.46649
7.5	0.165995	-2.414103	1.283398	-0.350725	0.081153	5.48885	5.99714	-0.471498
7.6	0.049496	-2.449135	1.282623	-0.350855	0.08143	5.56977	5.98173	-0.46072
7.7	-0.102842	-2.477346	1.282005	-0.350913	0.08142	5.55619	5.86879	-0.437359
7.8	-0.208918	-2.502737	1.281726	-0.350927	0.08147	5.51634	5.87607	-0.431329
7.9	-0.199798	-2.528101	1.281264	-0.350727	0.081529	5.49287	5.91932	-0.483965
8.0	-0.138782	-2.571415	1.280845	-0.350402	0.081913	5.50216	5.9418	-0.512719
8.1	-0.006299	-2.640196	1.280182	-0.350413	0.082395	5.55715	6.06448	-0.498967
8.2	0.116672	-2.686659	1.27935	-0.350069	0.082831	5.52606	6.02733	-0.488328
8.3	0.158912	-2.712097	1.278487	-0.350049	0.083031	5.50259	6.02134	-0.478235
8.4	0.159916	-2.721983	1.277819	-0.349981	0.08301	5.56915	6.17592	-0.480588
8.5	0.068072	-2.707179	1.277002	-0.34988	0.082704	5.47991	6.03986	-0.492048
8.6	0.011367	-2.712473	1.276262	-0.34995	0.082638	5.42351	5.93056	-0.505493
8.7	-0.022679	-2.738301	1.275645	-0.350002	0.082674	5.46082	5.9495	-0.483564
8.8	-0.052849	-2.741636	1.274736	-0.350036	0.082995	5.4666	5.87285	-0.422931
8.9	-0.035125	-2.768237	1.273841	-0.350465	0.083366	5.55628	5.93495	-0.382362
9.0	-0.035901	-2.722841	1.272744	-0.350737	0.083482	5.54586	5.86301	-0.376537
9.1	-0.051115	-2.66668	1.27167	-0.351032	0.083301	5.55015	5.98687	-0.415591
9.2	-0.088545	-2.616601	1.270286	-0.351501	0.082912	5.55234	5.916	-0.441558
9.3	-0.078416	-2.575667	1.269171	-0.351362	0.082434	5.53894	5.94437	-0.428593
9.4	-0.060206	-2.526814	1.26802	-0.351403	0.082016	5.53798	6.02455	-0.424643
9.5	-0.020764	-2.478695	1.266773	-0.351216	0.081807	5.54095	5.9707	-0.430474
9.6	0.075601	-2.454733	1.265719	-0.350692	0.081879	5.51538	6.0147	-0.450178
9.7	0.151233	-2.409982	1.264556	-0.350716	0.082074	5.49743	5.95689	-0.493889
9.8	0.151556	-2.3497	1.263687	-0.350393	0.082488	5.50899	6.02359	-0.516629
9.9	0.080803	-2.269611	1.262702	-0.35031	0.082718	5.44856	5.92702	-0.553774
10.0	-0.044098	-2.160035	1.261648	-0.350417	0.082836	5.597	6.12507	-0.526757
10.1	-0.177631	-2.060309	1.260387	-0.350568	0.082447	5.58772	6.03718	-0.497391
10.2	-0.287096	-1.978231	1.259144	-0.350712	0.08229	5.58956	5.89651	-0.453008
10.3	-0.30241	-1.917704	1.257886	-0.350866	0.081932	5.6471	5.96813	-0.410893
10.4	-0.202399	-1.854255	1.256744	-0.350645	0.081605	5.6323	5.90187	-0.411506
10.5	-0.073978	-1.818857	1.255799	-0.35115	0.081392	5.61189	5.88409	-0.380065
10.6	0.132354	-1.808028	1.255072	-0.351372	0.08142	5.51564	5.85712	-0.39124
10.7	0.310183	-1.730307	1.253937	-0.351638	0.081445	5.48114	5.96064	-0.439003
10.8	0.352868	-1.650838	1.252943	-0.351875	0.08171	5.4412	6.01791	-0.486334
10.9	0.26359	-1.600057	1.251947	-0.352034	0.081587	5.449	6.08653	-0.506839
11.0	0.124127	-1.55241	1.251035	-0.351776	0.081285	5.49401	6.05977	-0.52252
11.1	-0.100016	-1.490159	1.250139	-0.351636	0.080824	5.55059	5.91139	-0.559165
11.2	-0.226428	-1.446129	1.24969	-0.351125	0.080543	5.62319	5.88645	-0.542557
11.3	-0.258116	-1.41423	1.249102	-0.351067	0.08041	5.6365	5.82853	-0.554611
11.4	-0.152707	-1.383656	1.248534	-0.350978	0.080672	5.6908	5.95143	-0.563767
11.5	0.003851	-1.385211	1.248093	-0.350618	0.081118	5.62336	5.92574	-0.538892
11.6	0.163611	-1.416384	1.24744	-0.351063	0.081372	5.69158	6.24401	-0.478975
11.7	0.232275	-1.404464	1.246494	-0.351221	0.081558	5.73441	6.44356	-0.437109
11.8	0.21583	-1.359262	1.245595	-0.351284	0.081515	5.53474	6.04286	-0.367225
11.9	0.119358	-1.342406	1.244874	-0.351482	0.081327	5.54822	6.13085	-0.343579
12.0	-0.062511	-1.333998	1.24435	-0.351406	0.081041	5.62196	6.26681	-0.349501
12.1	-0.214608	-1.35387	1.244148	-0.351293	0.0807	5.5914	6.0359	-0.38166
12.2	-0.273313	-1.402132	1.243845	-0.351268	0.080514	5.59289	5.95175	-0.445618
12.3	-0.235932	-1.447431	1.243424	-0.351055	0.080297	5.57712	5.90069	-0.531698
12.4	-0.133542	-1.485272	1.242975	-0.351625	0.080188	5.63904	5.97723	-0.556979
12.5	-0.029331	-1.489836	1.24236	-0.352063	0.079897	5.6851	5.96299	-0.56544
12.6	0.095847	-1.504659	1.242139	-0.351949	0.079684	5.63265	6.00464	-0.549343
12.7	0.15531	-1.543601	1.242153	-0.352005	0.079497	5.62555	6.05891	-0.55459
12.8	0.205498	-1.606576	1.24211	-0.351552	0.079569	5.54621	5.98772	-0.565743
12.9	0.209807	-1.663861	1.242265	-0.351137	0.079903	5.53333	6.02305	-0.550896
13.0	0.153695	-1.756673	1.242636	-0.351004	0.080464	5.54857	6.00496	-0.525556
13.1	0.045818	-1.838067	1.242888	-0.350724	0.080836	5.53596	5.97006	-0.513264
13.2	-0.055104	-1.909906	1.24307	-0.351131	0.081121	5.57844	6.00913	-0.465333
13.3	-0.192693	-1.956155	1.24305	-0.351917	0.081243	5.58667	6.01449	-0.434246
13.4	-0.26619	-2.018081	1.243104	-0.352323	0.081345	5.58737	6.02562	-0.403542
13.5	-0.265735	-2.097057	1.243472	-0.35264	0.081315	5.61592	6.03772	-0.417163
13.6	-0.185537	-2.173188	1.244293	-0.352382	0.081157	5.66146	5.96728	-0.488928
13.7	-0.069767	-2.249347	1.245286	-0.351986	0.080762	5.66014	5.94929	-0.529772
13.8	0.06218	-2.336257	1.246205	-0.351771	0.080503	5.62748	5.99918	-0.578712
13.9	0.151371	-2.413766	1.247058	-0.35144	0.079944	5.64517	6.10024	-0.590743
14.0	0.232047	-2.508818	1.248026	-0.351198	0.079615	5.65524	6.27505	-0.566478
14.1	0.269805	-2.579316	1.248704	-0.351506	0.07951	5.49646	6.10388	-0.532991
14.2	0.26127	-2.624767	1.249721	-0.351012	0.079635	5.48674	6.11833	-0.568989
14.3	0.175923	-2.663343	1.250693	-0.351484	0.079832	5.55899	6.083	-0.544341
14.4	0.019431	-2.728884	1.251608	-0.351784	0.080154	5.59481	6.10452	-0.524858
14.5	-0.119018	-2.790665	1.252457	-0.352143	0.080058	5.5935	5.9631	-0.500123
14.6	-0.258323	-2.831248	1.253485	-0.352473	0.079723	5.71873	6.07519	-0.498614
14.7	-0.330142	-2.861475	1.254386	-0.352925	0.079279	5.70288	6.04307	-0.486605
14.8	-0.293158	-2.876276	1.255484	-0.352897	0.078834	5.64666	6.01823	-0.467949
14.9	-0.176042	-2.8793	1.256516	-0.35327	0.078388	5.60208	6.12047	-0.435034
15.0	0.030275	-2.888791	1.257589	-0.352715	0.078331	5.5406	6.26949	-0.443147
15.1	0.249951	-2.925795	1.258637	-0.352591	0.0784	5.55926	6.36434	-0.425091
15.2	0.380794	-2.951035	1.259467	-0.352571	0.078667	5.55085	6.30995	-0.42197
15.3	0.389355	-2.991407	1.260246	-0.352262	0.078939	5.61399	6.26478	-0.430372
15.4	0.256827	-3.007186	1.261104	-0.352053	0.079067	5.70647	6.20226	-0.483927
15.5	0.007009	-3.014017	1.2621	-0.35163	0.078968	5.7641	6.19958	-0.529911
15.6	-0.24379	-3.027961	1.263206	-0.350973	0.078582	5.73327	6.11362	-0.532397
15.7	-0.436423	-3.029036	1.26428	-0.350653	0.07824	5.64683	6.06683	-0.596496
15.8	-0.438998	-3.054765	1.265569	-0.350486	0.077959	5.58264	6.05795	-0.613386
15.9	-0.302209	-3.079487	1.266498	-0.350612	0.077944	5.53885	6.12218	-0.569996
16.0	-0.049092	-3.122377	1.267404	-0.351612	0.078101	5.48902	6.17689	-0.535001
16.1	0.210298	-3.164185	1.268523	-0.351898	0.07825	5.55943	6.32152	-0.469265
16.200001	0.350098	-3.161701	1.269479	-0.352771	0.078248	5.62082	6.27784	-0.423725
16.299999	0.41239	-3.179937	1.270746	-0.352965	0.078107	5.63291	6.17624	-0.45058
16.4	0.298438	-3.196393	1.272198	-0.352418	0.078049	5.67503	6.16939	-0.429312
16.5	0.122982	-3.225521	1.273088	-0.351922	0.078183	5.64088	6.06919	-0.456274
16.6	-0.062571	-3.279616	1.274008	-0.351493	0.07838	5.66741	6.12336	-0.434767
16.700001	-0.239864	-3.316282	1.27504	-0.351037	0.078717	5.71716	6.28886	-0.399507
16.799999	-0.340046	-3.294388	1.275853	-0.351558	0.078766	5.66566	6.24519	-0.462979
16.9	-0.362678	-3.260886	1.276881	-0.351221	0.078939	5.63326	6.19541	-0.507241
17.0	-0.251304	-3.2707	1.278411	-0.351149	0.078874	5.56381	6.14349	-0.570342
17.1	-0.08341	-3.295218	1.279964	-0.35092	0.078914	5.53395	6.14242	-0.602725
17.200001	0.053447	-3.300161	1.281194	-0.350635	0.078657	5.57222	6.21125	-0.615953
17.299999	0.155019	-3.342758	1.282085	-0.35072	0.078408	5.65104	6.23277	-0.562133
17.4	0.217683	-3.381996	1.282917	-0.351178	0.078154	5.69412	6.20708	-0.478232
17.5	0.216724	-3.402562	1.283924	-0.351368	0.077869	5.70288	6.13535	-0.44167
17.6	0.157948	-3.427006	1.284837	-0.352082	0.077663	5.72022	6.15655	-0.429707
17.700001	0.082099	-3.434804	1.286196	-0.35213	0.077724	5.66487	6.1103	-0.470318
17.799999	-0.029883	-3.41586	1.287832	-0.352041	0.077612	5.61382	6.1664	-0.523014
17.9	-0.125388	-3.432262	1.289227	-0.352349	0.077404	5.60287	6.18267	-0.590252
18.0	-0.177341	-3.432467	1.290444	-0.352135	0.077152	5.60366	6.22356	-0.609779
18.1	-0.207623	-3.408215	1.291957	-0.352281	0.076671	5.65366	6.2408	-0.596318
18.200001	-0.15322	-3.380739	1.293457	-0.352369	0.076214	5.74693	6.32323	-0.582997
18.299999	-0.042709	-3.334136	1.294838	-0.35213	0.075862	5.75385	6.2636	-0.536053
18.4	0.099898	-3.292111	1.29624	-0.352077	0.075706	5.70131	6.11148	-0.542515
18.5	0.201053	-3.248716	1.297829	-0.35216	0.075681	5.76585	6.21104	-0.561956
18.6	0.254441	-3.24701	1.299482	-0.352326	0.075608	5.76208	6.21382	-0.579423
18.700001	0.185706	-3.252409	1.30105	-0.352749	0.075564	5.70726	6.20611	-0.56504
18.799999	0.035452	-3.214564	1.302632	-0.353141	0.075129	5.64885	6.13642	-0.531706
18.9	-0.131889	-3.154521	1.304196	-0.353219	0.07461	5.65498	6.22463	-0.5261
19.0	-0.263044	-3.082609	1.305348	-0.353457	0.073953	5.69281	6.26349	-0.48511
19.1	-0.273573	-2.983809	1.306677	-0.353043	0.07352	5.68239	6.2151	-0.477768
19.200001	-0.167426	-2.894477	1.308138	-0.353117	0.073218	5.74071	6.10024	-0.469032
19.299999	0.040225	-2.892452	1.309775	-0.353118	0.073398	5.81043	6.10013	-0.47983
19.4	0.215348	-2.848682	1.311157	-0.353112	0.07341	5.80044	6.1164	-0.507797
19.5	0.290107	-2.802925	1.312685	-0.353396	0.073612	5.8578	6.27259	-0.572325
19.6	0.257942	-2.763114	1.314544	-0.353259	0.073408	5.8134	6.26435	-0.614681
19.700001	0.069002	-2.697314	1.316548	-0.352767	0.07283	5.78459	6.36808	-0.652415
19.799999	-0.10868	-2.628144	1.318355	-0.352584	0.072083	5.74124	6.42654	-0.678298
19.9	-0.311117	-2.556985	1.320324	-0.3517	0.071343	5.68624	6.30749	-0.690756
20.0	-0.353509	-2.491014	1.322382	-0.351134	0.070931	5.69281	6.16854	-0.705371
20.1	-0.251352	-2.422131	1.324564	-0.350816	0.070778	5.72355	6.02326	-0.67207
20.200001	-0.056752	-2.350418	1.326491	-0.350541	0.070724	5.79624	6.04136	-0.609785
20.299999	0.138525	-2.264107	1.328452	-0.350693	0.070901	5.78144	6.0132	-0.557202
20.4	0.281858	-2.200667	1.330213	-0.351013	0.071041	5.81367	6.09221	-0.495954
20.5	0.311536	-2.145321	1.332366	-0.351108	0.071138	5.78512	6.18256	-0.455193
20.6	0.226851	-2.106374	1.334444	-0.351722	0.070989	5.73467	6.30214	-0.461655
20.700001	0.071446	-2.088813	1.336575	-0.351837	0.070816	5.71549	6.23609	-0.50168
20.799999	-0.105677	-2.063967	1.338558	-0.352071	0.070798	5.69894	6.14295	-0.494504
20.9	-0.234008	-2.033806	1.340366	-0.352254	0.07054	5.74071	6.17464	-0.527502
21.0	-0.296383	-1.983733	1.342138	-0.35208	0.070507	5.76348	6.15601	-0.558421
21.1	-0.237878	-1.932917	1.343964	-0.351844	0.070523	5.75928	6.09991	-0.603973
21.200001	-0.124128	-1.888442	1.345855	-0.351807	0.070415	5.71006	6.0739	-0.592324
21.299999	0.033513	-1.864453	1.347789	-0.351527	0.070164	5.75981	6.19241	-0.628123
21.4	0.162786	-1.868539	1.349848	-0.351822	0.070146	5.82155	6.28062	-0.620067
21.5	0.240444	-1.918239	1.351727	-0.352115	0.070131	5.70428	6.15023	-0.582978
21.6	0.209856	-1.967518	1.353369	-0.352448	0.070094	5.75341	6.16136	-0.559857
21.700001	0.107364	-1.999011	1.354857	-0.352911	0.070024	5.77154	6.22474	-0.489276
21.799999	-0.030797	-1.968616	1.356159	-0.35322	0.069959	5.74028	6.25375	-0.478443
21.9	-0.161413	-1.973744	1.357375	-0.353175	0.07009	5.76672	6.35502	-0.451249
22.0	-0.193068	-1.986401	1.358629	-0.353187	0.070235	5.74439	6.2257	-0.450619
22.1	-0.133626	-1.99778	1.360021	-0.352541	0.070797	5.74466	6.19712	-0.465223
22.200001	-0.054311	-2.044417	1.361326	-0.352322	0.071424	5.75622	6.27216	-0.442332
22.299999	0.062852	-2.104337	1.362365	-0.35215	0.072044	5.73966	6.10045	-0.47516
22.4	0.108364	-2.187344	1.36354	-0.351802	0.072619	5.71243	6.13781	-0.501511
22.5	0.115879	-2.275412	1.364522	-0.351776	0.072902	5.71085	6.18042	-0.5219
22.6	0.033894	-2.336749	1.365395	-0.351927	0.072894	5.73634	6.20151	-0.597247
22.700001	-0.048737	-2.383014	1.366779	-0.35199	0.073155	5.77119	6.24915	-0.658723
22.799999	-0.097905	-2.430713	1.368189	-0.352268	0.073359	5.7528	6.19155	-0.692156
22.9	-0.071245	-2.502939	1.369346	-0.352024	0.073726	5.78774	6.16329	-0.704934
23.0	-0.02959	-2.587012	1.370181	-0.352012	0.074128	5.73923	6.1148	-0.661901
23.1	0.041154	-2.713177	1.371118	-0.351801	0.074674	5.68738	6.15483	-0.562628
23.200001	0.108543	-2.818926	1.371851	-0.35143	0.075002	5.70516	6.23341	-0.4989
23.299999	0.149703	-2.888738	1.372544	-0.351343	0.075642	5.74159	6.30342	-0.430902
23.4	0.126544	-2.948383	1.373076	-0.351382	0.076217	5.74413	6.22367	-0.383166
23.5	0.046755	-2.983923	1.37342	-0.351515	0.07659	5.7288	6.1998	-0.40557
23.6	-0.060358	-3.003202	1.373677	-0.351942	0.076748	5.781	6.24754	-0.45629
23.700001	-0.15958	-3.050688	1.374183	-0.352135	0.076762	5.80999	6.28244	-0.50317
23.799999	-0.203553	-3.118372	1.374694	-0.352443	0.076621	5.73765	6.12389	-0.551115
23.9	-0.135319	-3.158261	1.375202	-0.352683	0.076797	5.77434	6.17603	-0.602157
24.0	-0.021036	-3.190895	1.375723	-0.352744	0.077115	5.8148	6.28137	-0.62884
24.1	0.110208	-3.195137	1.375897	-0.352859	0.077766	5.85027	6.30278	-0.639002
24.200001	0.190226	-3.177762	1.376106	-0.352586	0.078365	5.78109	6.22367	-0.623832
24.299999	0.173479	-3.188788	1.376146	-0.351774	0.078837	5.73975	6.17239	-0.624124
24.4	0.074381	-3.206156	1.375914	-0.351353	0.078992	5.71759	6.19402	-0.591107
24.5	-0.051548	-3.172072	1.375858	-0.351154	0.078913	5.738	6.11383	-0.557851
24.6	-0.150488	-3.17036	1.376029	-0.351147	0.078751	5.73353	6.0815	-0.538903
24.700001	-0.212324	-3.168471	1.375991	-0.351636	0.078651	5.83722	6.26146	-0.554414
24.799999	-0.190512	-3.133385	1.376324	-0.351952	0.078744	5.90361	6.29432	-0.576896
24.9	-0.090414	-3.078339	1.376755	-0.352466	0.079089	5.89319	6.25975	-0.615423
25.0	0.037586	-3.041146	1.377128	-0.352596	0.079464	5.87112	6.22742	-0.679622
25.1	0.105782	-2.989126	1.377458	-0.352349	0.079759	5.83241	6.12197	-0.679136
25.200001	0.132714	-2.933702	1.378117	-0.352077	0.079838	5.81288	6.18877	-0.685527
25.299999	0.078892	-2.842316	1.3788	-0.351814	0.079739	5.78039	6.16918	-0.676118
25.4	0.012609	-2.729505	1.379435	-0.351624	0.079548	5.78766	6.11993	-0.652981
25.5	-0.070852	-2.636411	1.380093	-0.351655	0.07966	5.82164	6.23951	-0.595404
25.6	-0.129052	-2.531864	1.380456	-0.351573	0.079838	5.87252	6.38361	-0.536824
25.700001	-0.128193	-2.414402	1.380645	-0.35158	0.080075	5.87392	6.22645	-0.486681
25.799999	-0.105179	-2.317792	1.380639	-0.351819	0.080254	5.92944	6.17303	-0.448498
25.9	-0.100126	-2.21539	1.38073	-0.352009	0.080452	5.86376	6.15141	-0.416302
26.0	-0.020174	-2.109788	1.381043	-0.352414	0.080652	5.88084	6.26306	-0.453879
26.1	0.033011	-1.976197	1.381419	-0.352684	0.080743	5.96263	6.38329	-0.509969
26.200001	0.08783	-1.893642	1.38174	-0.352596	0.080861	5.88434	6.26082	-0.586853
26.299999	0.089746	-1.798771	1.382524	-0.352404	0.081008	5.94696	6.45576	-0.657466
26.4	0.063136	-1.742528	1.383231	-0.352003	0.081119	5.88513	6.28576	-0.679795
26.5	0.014345	-1.705837	1.383528	-0.351593	0.081122	5.84616	6.20686	-0.660931
26.6	-0.028121	-1.650858	1.383676	-0.351288	0.081274	5.80158	6.17796	-0.611345
26.700001	-0.045335	-1.54645	1.384009	-0.350884	0.081462	5.80815	6.19155	-0.583205
26.799999	-0.034775	-1.464011	1.384419	-0.350712	0.081751	5.82768	6.10377	-0.567865
26.9	-0.014604	-1.396458	1.384616	-0.350996	0.081967	5.85062	6.18941	-0.555116
27.0	0.013205	-1.338746	1.384964	-0.350933	0.082239	5.85833	6.21253	-0.53861
27.1	0.028412	-1.300893	1.385262	-0.351219	0.082231	5.79527	6.07508	-0.522205
27.200001	0.035525	-1.300964	1.385547	-0.351048	0.082337	5.82225	6.19648	-0.489814
27.299999	0.031409	-1.303287	1.38559	-0.35072	0.082181	5.79055	6.24851	-0.506837
27.4	0.021646	-1.290585	1.38598	-0.350297	0.08227	5.78223	6.23041	-0.552325
27.5	0.058235	-1.269382	1.386549	-0.34977	0.08233	5.78941	6.17956	-0.609228
27.6	0.084563	-1.260181	1.387235	-0.349262	0.082691	5.85728	6.2499	-0.669628
27.700001	0.088481	-1.27208	1.387864	-0.349424	0.082834	5.89275	6.28244	-0.725918
27.799999	0.060574	-1.30046	1.388563	-0.349314	0.083017	5.84292	6.15248	-0.691844
27.9	-0.012336	-1.349152	1.38893	-0.349855	0.083067	5.80202	6.18877	-0.673951
28.0	-0.069243	-1.389735	1.389247	-0.350369	0.083197	5.82269	6.31177	-0.613627
28.1	-0.119101	-1.41343	1.38965	-0.351014	0.083304	5.80272	6.25396	-0.563802
28.200001	-0.127034	-1.461435	1.390165	-0.351542	0.083421	5.89958	6.42108	-0.52096
28.299999	-0.121892	-1.480608	1.390771	-0.352182	0.083444	5.92918	6.47407	-0.541665
28.4	-0.094677	-1.517983	1.391189	-0.352408	0.08324	5.83013	6.24508	-0.58513
28.5	-0.030893	-1.60094	1.391655	-0.352852	0.082959	5.8585	6.35759	-0.583456
28.6	0.019539	-1.715228	1.392274	-0.352829	0.083084	5.9015	6.41765	-0.582704
28.700001	0.052757	-1.835378	1.392777	-0.352817	0.083261	5.78731	6.21671	-0.58054
28.799999	0.052634	-1.914642	1.39324	-0.35299	0.083542	5.83451	6.25043	-0.590886
28.9	0.031125	-1.975722	1.393819	-0.352821	0.083671	5.82006	6.19016	-0.568744
29.0	-0.017206	-2.036238	1.394158	-0.352881	0.083722	5.86358	6.35352	-0.553974
29.1	-0.052666	-2.088163	1.39437	-0.352921	0.083711	5.87803	6.44377	-0.53979
29.200001	-0.071751	-2.155218	1.394431	-0.352849	0.083761	5.79948	6.21928	-0.511695
29.299999	-0.067446	-2.245403	1.394555	-0.352892	0.083932	5.75017	6.17978	-0.522429
29.4	-0.003829	-2.350617	1.394837	-0.352598	0.084071	5.71111	6.18117	-0.570252
29.5	0.038467	-2.456664	1.395336	-0.351927	0.0842	5.73476	6.22827	-0.625859
29.6	0.086804	-2.569965	1.395927	-0.351001	0.084551	5.69894	6.12175	-0.661099
29.700001	0.102602	-2.641886	1.396412	-0.349966	0.084944	5.77058	6.19369	-0.653005
29.799999	0.09186	-2.676629	1.396883	-0.349307	0.085137	5.75446	6.1482	-0.649684
29.9	0.083553	-2.705792	1.397352	-0.348525	0.085437	5.77531	6.16211	-0.647154
30.0	0.039879	-2.765664	1.398139	-0.348141	0.085753	5.87917	6.34196	-0.627073
30.1	-0.02444	-2.852298	1.399144	-0.347732	0.086042	5.82347	6.24037	-0.669783
30.200001	-0.057255	-2.894108	1.400195	-0.347168	0.086157	5.75718	6.17507	-0.678361
30.299999	-0.082941	-2.956614	1.401557	-0.346466	0.086116	5.78766	6.21104	-0.702453
30.4	-0.107458	-2.999464	1.403282	-0.346245	0.086289	5.80368	6.28158	-0.705465
30.5	-0.04944	-3.008846	1.404679	-0.345981	0.086206	5.77916	6.35716	-0.673692
30.6	-0.023652	-2.982629	1.405576	-0.346432	0.086118	5.80053	6.39239	-0.59912
30.700001	-0.003368	-2.987894	1.406391	-0.347303	0.086072	5.84362	6.33361	-0.531195
30.799999	0.017752	-3.027377	1.407149	-0.348077	0.085684	5.83994	6.28576	-0.456101
30.9	0.034186	-3.038599	1.407827	-0.348919	0.085495	5.98733	6.50972	-0.410377
31.0	0.023819	-3.023421	1.408173	-0.350024	0.085237	6.0136	6.36969	-0.412929
31.1	0.02	-3.001639	1.408608	-0.350982	0.085091	5.89669	6.20001	-0.413877
31.200001	-0.02909	-2.966756	1.408386	-0.352542	0.084938	5.8381	6.24797	-0.390407
31.299999	-0.030356	-2.943073	1.407521	-0.354037	0.084783	5.81288	6.27463	-0.34149
31.4	-0.03364	-2.896453	1.406735	-0.355138	0.084631	5.79352	6.33436	-0.36414
31.5	-0.059949	-2.84654	1.406106	-0.356377	0.084686	5.7401	6.16094	-0.3325
31.6	-0.017454	-2.782928	1.404925	-0.356764	0.084795	5.76997	6.32366	-0.40661
31.700001	0.00471	-2.713871	1.403556	-0.357074	0.084803	5.77688	6.2681	-0.497701
31.799999	0.004397	-2.647115	1.402447	-0.356881	0.084936	5.77075	6.05816	-0.567966
31.9	-0.022103	-2.577656	1.401228	-0.356463	0.084664	5.79309	6.09927	-0.622903
32.0	-0.081764	-2.482466	1.399684	-0.355571	0.084372	5.75044	6.07101	-0.695352
32.099998	-0.060318	-2.44347	1.398698	-0.354106	0.083998	5.75858	6.15023	-0.749695
32.200001	-0.072495	-2.386247	1.398683	-0.351695	0.083825	5.7528	6.15804	-0.779423
32.299999	-0.070088	-2.330377	1.398728	-0.349617	0.083571	5.7345	6.25182	-0.896533
32.400002	-0.028147	-2.29068	1.399366	-0.347126	0.083358	5.73064	6.30492	-0.921438
32.5	0.051745	-2.229399	1.400577	-0.345089	0.083349	5.80035	6.33629	-0.985427
32.599998	0.064577	-2.132079	1.402026	-0.343732	0.083415	5.79869	6.19198	-0.951634
32.700001	0.099624	-2.061359	1.403492	-0.342468	0.083391	5.88662	6.22099	-0.856682
32.799999	0.078741	-2.008241	1.404924	-0.341791	0.0834	5.97349	6.30428	-0.767478
32.900002	0.048711	-1.955624	1.406666	-0.34116	0.083595	6.01229	6.4457	-0.636449
33.0	0.00415	-1.92734	1.408399	-0.341062	0.08352	5.95869	6.32087	-0.534389
33.099998	-0.010926	-1.92168	1.410135	-0.34168	0.08358	5.89047	6.28148	-0.451524
33.200001	-0.046265	-1.886503	1.411584	-0.34261	0.083576	5.78144	6.2287	-0.413385
33.299999	-0.058526	-1.838447	1.413062	-0.34424	0.083558	5.79659	6.32301	-0.339505
33.400002	-0.017622	-1.805056	1.414138	-0.346083	0.083632	5.81594	6.35385	-0.274232
33.5	-0.034189	-1.781003	1.414307	-0.348511	0.083548	5.79405	6.27377	-0.215961
33.599998	0.031513	-1.77438	1.413803	-0.350626	0.083477	5.91105	6.45276	-0.171578
33.700001	0.043025	-1.76267	1.412867	-0.353033	0.083502	5.83171	6.20718	-0.147739
33.799999	0.034416	-1.772602	1.411389	-0.355154	0.083466	5.81183	6.08985	-0.178184
33.900002	0.018953	-1.740286	1.409299	-0.357425	0.083252	5.77294	6.06138	-0.230786
34.0	-0.007045	-1.746477	1.407145	-0.359605	0.082965	5.76506	6.10366	-0.246277
34.099998	-0.050432	-1.701497	1.404702	-0.361171	0.082573	5.70017	6.1255	-0.332677
34.200001	-0.099361	-1.679148	1.401968	-0.362846	0.08216	5.64841	6.20665	-0.401481
34.299999	-0.101583	-1.660965	1.398963	-0.36332	0.081633	5.78065	6.42964	-0.51723
34.400002	-0.099373	-1.64962	1.395695	-0.363249	0.081044	5.69588	6.27998	-0.605889
34.5	-0.031487	-1.700998	1.392853	-0.362016	0.080646	5.75306	6.28308	-0.69091
34.599998	0.045242	-1.741482	1.390604	-0.359514	0.080376	5.7662	6.22763	-0.812666
34.700001	0.138186	-1.754439	1.389115	-0.356321	0.080304	5.75902	6.17988	-0.960116
34.799999	0.18023	-1.758694	1.388449	-0.3523	0.080598	5.7789	6.26017	-1.096413
34.900002	0.194731	-1.782834	1.388583	-0.348039	0.08077	5.77636	6.21489	-1.194808
35.0	0.126909	-1.816299	1.389663	-0.344005	0.081007	5.77697	6.24197	-1.250527
35.099998	0.008914	-1.805529	1.391364	-0.340616	0.08119	5.77224	6.35513	-1.243059
35.200001	-0.104257	-1.877473	1.39373	-0.337692	0.081201	5.85745	6.47171	-1.160688
35.299999	-0.198002	-1.91035	1.396566	-0.335921	0.080953	5.84134	6.32012	-1.06467
35.400002	-0.20597	-1.973241	1.399816	-0.334873	0.080709	5.8529	6.2682	-0.947366
35.5	-0.162871	-2.033531	1.403121	-0.334976	0.080587	5.85798	6.22238	-0.797339
35.599998	-0.03477	-2.109753	1.406726	-0.335476	0.080614	5.78512	6.212	-0.600572
35.700001	0.094979	-2.180209	1.410014	-0.336687	0.080609	5.72986	6.24808	-0.445087
35.799999	0.164939	-2.263648	1.412863	-0.33855	0.080775	5.67363	6.17871	-0.218231
35.900002	0.153534	-2.297095	1.415061	-0.341193	0.080588	5.64788	6.18042	-0.058217
36.0	0.08849	-2.338166	1.416525	-0.344431	0.080195	5.65655	6.17539	0.094881
36.099998	-0.001278	-2.384711	1.416623	-0.348513	0.079579	5.67381	6.15098	0.19371
36.200001	-0.060629	-2.413853	1.415609	-0.352909	0.079109	5.67276	6.02487	0.254818
36.299999	-0.078485	-2.439199	1.413951	-0.357359	0.07888	5.67459	6.05666	0.232716
36.400002	-0.046272	-2.469218	1.411493	-0.361748	0.078858	5.65489	6.06255	0.132049
36.5	0.033742	-2.52992	1.40825	-0.365457	0.078862	5.71365	6.28426	0.015866
36.599998	0.103964	-2.569042	1.404634	-0.368279	0.079058	5.6985	6.32237	-0.163902
36.700001	0.172332	-2.599536	1.400745	-0.369403	0.079254	5.65279	6.16586	-0.33668
36.799999	0.16685	-2.635016	1.396532	-0.369166	0.07951	5.73809	6.29175	-0.522599
36.900002	0.068292	-2.655176	1.392221	-0.36748	0.07966	5.76235	6.20322	-0.745422
37.0	-0.101212	-2.651688	1.388577	-0.364324	0.079441	5.76506	6.23577	-0.892285
37.099998	-0.229758	-2.650064	1.385815	-0.35999	0.078824	5.7655	6.18063	-1.065659
37.200001	-0.295111	-2.628192	1.383769	-0.354728	0.078297	5.77881	6.18706	-1.216438
37.299999	-0.268884	-2.618138	1.38315	-0.349123	0.077923	5.83171	6.27805	-1.340482
37.400002	-0.122664	-2.617237	1.383689	-0.343379	0.077629	5.78906	6.18834	-1.457353
37.5	0.067867	-2.626706	1.385832	-0.33798	0.07767	5.81971	6.23908	-1.498574
37.599998	0.215429	-2.623768	1.388855	-0.333324	0.077496	5.79851	6.19926	-1.464176
37.700001	0.296968	-2.667888	1.392348	-0.329947	0.077557	5.79484	6.25932	-1.360681
37.799999	0.293106	-2.704682	1.396249	-0.327838	0.07741	5.6908	6.18534	-1.128892
37.900002	0.183175	-2.70669	1.400647	-0.326905	0.077447	5.71847	6.32751	-0.864702
38.0	0.034026	-2.701602	1.404724	-0.327639	0.077561	5.7775	6.34914	-0.540355
38.099998	-0.153768	-2.684145	1.408414	-0.329974	0.077693	5.6231	6.03547	-0.271489
38.200001	-0.259043	-2.643122	1.411413	-0.333425	0.077707	5.67433	6.17635	0.03248
38.299999	-0.286741	-2.617188	1.413198	-0.338394	0.077803	5.70236	6.19487	0.308495
38.400002	-0.212487	-2.57815	1.413387	-0.343927	0.07784	5.65857	6.01406	0.463913
38.5	-0.081776	-2.564738	1.412306	-0.350156	0.077919	5.64175	5.98537	0.57772
38.599998	0.057532	-2.5642	1.409881	-0.356552	0.077802	5.68055	5.98569	0.616827
38.700001	0.151412	-2.580445	1.40612	-0.362594	0.077538	5.73817	6.15612	0.575273
38.799999	0.14977	-2.571384	1.401098	-0.367764	0.077116	5.78415	6.26863	0.389814
38.900002	0.10598	-2.575909	1.395641	-0.37106	0.076696	5.76042	6.16929	0.218941
39.0	0.043786	-2.539603	1.389615	-0.372495	0.07624	5.79072	6.23009	-0.141907
39.099998	-0.031848	-2.50755	1.383771	-0.372001	0.07578	5.81804	6.21286	-0.464615
39.200001	-0.082297	-2.473336	1.378229	-0.3698	0.075526	5.86122	6.31734	-0.809729
39.299999	-0.069617	-2.414348	1.373012	-0.366354	0.075314	5.84572	6.24326	-1.131068
39.400002	-0.078743	-2.38432	1.368836	-0.361878	0.075254	5.87707	6.22956	-1.36372
39.5	-0.068913	-2.371209	1.365891	-0.356341	0.075232	5.82864	6.11383	-1.497415
39.599998	-0.05908	-2.363922	1.364109	-0.350721	0.074758	5.93601	6.36573	-1.597612
39.700001	-0.098863	-2.347454	1.364047	-0.344707	0.074148	5.96841	6.45812	-1.639877
39.799999	-0.06768	-2.326502	1.365199	-0.338896	0.07354	5.7352	6.13738	-1.580859
39.900002	-0.053633	-2.319209	1.367448	-0.333939	0.073281	5.83004	6.3516	-1.448471
40.0	0.000612	-2.292277	1.370208	-0.330468	0.07296	5.81664	6.44473	-1.249347
40.099998	0.097917	-2.265811	1.373451	-0.328382	0.072985	5.65822	6.20183	-0.990843
40.200001	0.181517	-2.294409	1.376827	-0.328276	0.072991	5.52484	5.96685	-0.66275
40.299999	0.199322	-2.27668	1.380418	-0.329657	0.073263	5.51792	6.00121	-0.386418
40.400002	0.158543	-2.297404	1.383251	-0.332838	0.07349	5.52353	5.90733	-0.082246
40.5	0.067461	-2.349635	1.385271	-0.337264	0.073486	5.58859	5.97862	0.17338
40.599998	-0.029855	-2.410825	1.386253	-0.34259	0.07342	5.65086	6.04821	0.346626
40.700001	-0.101391	-2.452781	1.385939	-0.348383	0.073364	5.7232	6.11758	0.499641
40.799999	-0.105149	-2.475722	1.383777	-0.35441	0.073327	5.75236	6.16896	0.526769
40.900002	-0.036774	-2.507124	1.380169	-0.359821	0.073627	5.74247	6.19187	0.501403
41.0	0.02002	-2.510788	1.375589	-0.3643	0.073744	5.84116	6.36027	0.385115
41.099998	0.083177	-2.567902	1.370917	-0.367252	0.073842	5.8698	6.3471	0.188796
41.200001	0.085915	-2.61122	1.365795	-0.368542	0.073718	5.88101	6.31809	-0.145601
41.299999	0.029452	-2.68707	1.360978	-0.367956	0.073444	5.91893	6.31466	-0.518968
41.400002	-0.047818	-2.733424	1.356948	-0.365577	0.073125	6.03129	6.52181	-0.931396
41.5	-0.080385	-2.798059	1.353859	-0.361501	0.072982	5.99302	6.4898	-1.297348
41.599998	-0.120982	-2.830312	1.351587	-0.356912	0.072942	5.80692	6.18631	-1.550516
41.700001	-0.146159	-2.830939	1.350247	-0.352122	0.072783	5.80876	6.24315	-1.718271
41.799999	-0.093029	-2.85054	1.350201	-0.346876	0.072753	5.70104	6.10923	-1.696331
41.900002	-0.059737	-2.875279	1.351029	-0.342414	0.072816	5.6231	6.10066	-1.583755
42.0	-0.011303	-2.92459	1.352442	-0.338769	0.072753	5.60874	6.10302	-1.362655
42.099998	0.053182	-2.980896	1.354868	-0.336099	0.07281	5.56495	6.04425	-1.066972
42.200001	0.056044	-3.026145	1.358013	-0.334789	0.07314	5.50654	5.96706	-0.763773
42.299999	0.086604	-3.070604	1.360613	-0.334919	0.073619	5.52983	6.00474	-0.457367
42.400002	0.072774	-3.09059	1.362904	-0.336482	0.074068	5.50986	6.09735	-0.172821
42.5	0.036368	-3.141286	1.364754	-0.339369	0.074463	5.45425	5.93013	0.110088
42.599998	0.031708	-3.181516	1.365754	-0.343033	0.074927	5.48885	5.92617	0.32769
42.700001	-0.035174	-3.214972	1.364905	-0.34819	0.075232	5.6076	6.05613	0.475178
42.799999	-0.057457	-3.267435	1.362997	-0.353352	0.075789	5.67065	6.16233	0.578474
42.900002	-0.04582	-3.290851	1.359892	-0.358659	0.075926	5.64386	6.09456	0.58382
43.0	-0.010358	-3.322127	1.355989	-0.363064	0.076284	5.78477	6.23801	0.489228
43.099998	0.059401	-3.33475	1.350931	-0.366646	0.076397	5.96762	6.47107	0.230526
43.200001	0.109897	-3.346681	1.346011	-0.368098	0.077007	5.85991	6.18727	-0.099359
43.299999	0.140737	-3.324755	1.341441	-0.367605	0.077561	5.89721	6.25	-0.460243
43.400002	0.098388	-3.310876	1.337469	-0.364767	0.078095	5.95081	6.28308	-0.883871
43.5	0.057761	-3.281845	1.334444	-0.360264	0.078567	5.91333	6.40791	-1.293055
43.599998	-0.042337	-3.290002	1.332827	-0.354125	0.078825	5.76839	6.29636	-1.568777
43.700001	-0.106859	-3.26007	1.33257	-0.347721	0.079061	5.77303	6.3121	-1.820876
43.799999	-0.155721	-3.250797	1.333646	-0.341424	0.079603	5.74658	6.31135	-1.888487
43.900002	-0.142404	-3.230291	1.335937	-0.33628	0.079948	5.66724	6.09649	-1.792074
44.0	-0.098124	-3.211996	1.339154	-0.332229	0.080455	5.61101	5.92895	-1.616701
44.099998	-0.054756	-3.197293	1.342789	-0.330214	0.080971	5.58106	5.85198	-1.245419
44.200001	0.035597	-3.160646	1.346629	-0.329823	0.081373	5.58649	5.90251	-0.823382
44.299999	0.08582	-3.106097	1.350259	-0.331359	0.081759	5.52545	5.82629	-0.383175
44.400002	0.137089	-3.065761	1.352998	-0.334367	0.08223	5.48631	5.82275	0.055443
44.5	0.119574	-3.052334	1.354882	-0.339279	0.082598	5.48587	5.89876	0.47217
44.599998	0.120201	-3.031387	1.355896	-0.34476	0.083181	5.52204	6.11951	0.63555
44.700001	0.109853	-3.063592	1.355226	-0.351119	0.08358	5.53482	6.14884	0.775056
44.799999	0.002657	-3.056715	1.352714	-0.357725	0.083821	5.5759	6.04821	0.783029
44.900002	-0.058408	-3.011691	1.348638	-0.363988	0.083692	5.68852	6.06202	0.723868
45.0	-0.076951	-2.949131	1.343299	-0.369438	0.083724	5.77715	6.15173	0.611315
45.099998	-0.080324	-2.848951	1.336668	-0.373718	0.083734	5.80254	6.16693	0.317455
45.200001	-0.007415	-2.797044	1.330075	-0.375795	0.083957	5.79212	6.11619	0.0477
45.299999	0.023072	-2.714964	1.323629	-0.375507	0.08407	5.81927	6.16008	-0.436173
45.400002	0.070297	-2.65099	1.317856	-0.372484	0.084048	5.85045	6.28426	-0.917878
45.5	0.069424	-2.594	1.31336	-0.366668	0.083933	5.88031	6.27634	-1.382178
45.599998	-0.017202	-2.483949	1.310743	-0.358913	0.083814	5.82251	6.14477	-1.767191
45.700001	-0.08101	-2.381196	1.31033	-0.349525	0.083777	5.80079	6.15044	-2.119235
45.799999	-0.102312	-2.265284	1.311876	-0.339637	0.083774	5.7979	6.19487	-2.330661
45.900002	-0.077031	-2.170387	1.315712	-0.330439	0.084018	5.70131	6.18502	-2.338774
46.0	-0.040933	-2.069805	1.321214	-0.322932	0.084197	5.62792	6.14638	-2.157748
46.099998	-0.023885	-1.961422	1.327349	-0.318038	0.084526	5.56836	5.99522	-1.7727
46.200001	0.003316	-1.892917	1.333761	-0.316129	0.084709	5.53158	5.94073	-1.240831
46.299999	0.012589	-1.83426	1.340003	-0.317427	0.084795	5.55523	6.02348	-0.584235
46.400002	0.000389	-1.767325	1.345207	-0.321682	0.084744	5.58238	6.04457	0.074654
46.5	0.011653	-1.712447	1.349113	-0.328385	0.084599	5.5759	6.01556	0.659392
46.599998	0.017679	-1.64797	1.351743	-0.337133	0.084627	5.62757	6.01299	1.077304
46.700001	0.046073	-1.567742	1.35257	-0.346684	0.084862	5.72644	6.17207	1.251622
46.799999	0.06858	-1.549862	1.351456	-0.356315	0.085169	5.77163	6.16672	1.255113
46.900002	0.098254	-1.552638	1.348413	-0.365284	0.085381	5.78984	6.17796	1.122747
47.0	0.092655	-1.542617	1.343377	-0.372848	0.085719	5.72653	6.11469	0.911231
47.099998	0.07559	-1.514988	1.336176	-0.378566	0.085914	5.70787	6.1756	0.608598
47.200001	0.008079	-1.506715	1.328197	-0.381784	0.086069	5.73056	6.19616	0.247574
47.299999	-0.066144	-1.47601	1.320513	-0.382289	0.086245	5.77023	6.20226	-0.188528
47.400002	-0.151689	-1.42522	1.313626	-0.380008	0.086078	5.83031	6.13492	-0.68555
47.5	-0.236752	-1.400109	1.307442	-0.375574	0.085788	5.91403	6.11801	-1.21693
47.599998	-0.213552	-1.404757	1.303252	-0.368657	0.085482	5.8945	6.01877	-1.717366
47.700001	-0.159748	-1.393029	1.301342	-0.360063	0.08541	5.82242	6.15912	-2.063852
47.799999	-0.049343	-1.361729	1.301375	-0.350383	0.085436	5.78862	6.19391	-2.356418
47.900002	0.07475	-1.421714	1.303547	-0.340565	0.085772	5.71681	5.98355	-2.449824
48.0	0.18448	-1.45661	1.308034	-0.331462	0.0861	5.67311	5.99158	-2.350884
48.099998	0.207433	-1.457612	1.313921	-0.324057	0.086577	5.59928	6.02808	-2.063725
48.200001	0.141403	-1.47757	1.320478	-0.319365	0.086762	5.58719	6.08193	-1.614281
48.299999	-0.016563	-1.512919	1.327754	-0.31755	0.086991	5.5653	6.02187	-1.094058
48.400002	-0.152158	-1.541436	1.334932	-0.318753	0.087026	5.56688	5.99554	-0.447649
48.5	-0.239891	-1.561488	1.341183	-0.323097	0.086971	5.63597	6.09809	0.146482
48.599998	-0.260182	-1.58567	1.345802	-0.329677	0.087212	5.70043	6.05238	0.713317
48.700001	-0.178323	-1.611289	1.349029	-0.338152	0.087361	5.67214	5.93848	1.070927
48.799999	-0.04129	-1.627635	1.350042	-0.347803	0.087509	5.71996	6.09039	1.310658
48.900002	0.124504	-1.649007	1.348509	-0.357272	0.087683	5.74851	6.09949	1.299159
49.0	0.230991	-1.697738	1.344967	-0.366118	0.087877	5.86122	6.32954	1.153742
49.099998	0.269165	-1.716468	1.339948	-0.373154	0.08792	5.91849	6.43339	0.931347
49.200001	0.233685	-1.726191	1.333709	-0.378017	0.088047	5.85334	6.24679	0.572382
49.299999	0.094986	-1.745715	1.326564	-0.380074	0.087977	5.85649	6.27313	0.132993
49.400002	-0.043292	-1.777137	1.319648	-0.379608	0.088016	5.79466	6.20408	-0.36729
49.5	-0.165452	-1.806676	1.313619	-0.376501	0.087843	5.89695	6.47717	-0.905519
49.599998	-0.229427	-1.826506	1.309054	-0.371036	0.088006	5.9347	6.48841	-1.388347
49.700001	-0.203278	-1.775414	1.305833	-0.363933	0.088316	5.8219	6.21917	-1.803479
49.799999	-0.173833	-1.759138	1.304436	-0.355899	0.088517	5.84616	6.15986	-2.106166
49.900002	-0.082651	-1.762203	1.30501	-0.347514	0.08846	5.81577	6.12657	-2.235939
50.0	-0.015162	-1.746806	1.307555	-0.339663	0.088392	5.89126	6.28019	-2.199114
50.099998	0.034284	-1.792251	1.311608	-0.333074	0.088449	5.78897	6.02765	-2.003373
50.200001	0.095778	-1.860209	1.316526	-0.328175	0.088696	5.7577	6.06544	-1.639889
50.299999	0.105863	-1.912726	1.321859	-0.326084	0.088731	5.74973	6.06576	-1.163491
50.400002	0.081473	-1.960658	1.327668	-0.325993	0.089064	5.67801	6.03226	-0.531762
50.5	0.056566	-2.007337	1.332638	-0.328584	0.089457	5.64937	6.15847	0.002327
50.599998	-0.002166	-2.03464	1.3362	-0.333356	0.089975	5.59989	6.2151	0.459895
50.700001	-0.062551	-2.063534	1.33841	-0.340248	0.090388	5.59832	6.11041	0.824873
50.799999	-0.082699	-2.088634	1.33941	-0.34784	0.090796	5.66023	6.03814	1.025218
50.900002	-0.084662	-2.12786	1.338552	-0.356164	0.091117	5.76156	6.13578	1.060679
51.0	-0.054904	-2.174458	1.335402	-0.36365	0.091425	5.83022	6.16458	0.955928
51.099998	0.008312	-2.214744	1.330978	-0.369509	0.091562	5.76874	6.04435	0.748271
51.200001	0.071718	-2.214903	1.32595	-0.373213	0.091728	5.75052	6.08471	0.492934
51.299999	0.090329	-2.209867	1.32049	-0.374351	0.091993	5.74466	6.21725	0.072744
51.400002	0.146011	-2.249232	1.314906	-0.373248	0.092247	5.73178	6.24786	-0.46076
51.5	0.119797	-2.256163	1.310146	-0.370166	0.092516	5.77172	6.25611	-0.947691
51.599998	0.052521	-2.225513	1.306892	-0.365125	0.092695	5.80727	6.26874	-1.402892
51.700001	-0.085398	-2.209546	1.305169	-0.359126	0.092633	5.85246	6.33286	-1.807564
51.799999	-0.193589	-2.214808	1.305244	-0.352318	0.092378	5.90002	6.26285	-2.100921
51.900002	-0.274554	-2.227046	1.307033	-0.345701	0.092019	5.92357	6.29261	-2.208025
52.0	-0.233072	-2.235002	1.310415	-0.339751	0.091816	5.87593	6.26531	-2.088447
52.099998	-0.14289	-2.247166	1.314774	-0.334764	0.091906	5.84896	6.31135	-1.820532
52.200001	-0.031957	-2.295981	1.319846	-0.331594	0.091975	5.81594	6.3092	-1.414817
52.299999	0.09869	-2.327026	1.325271	-0.330361	0.092033	5.74115	6.19166	-0.901246
52.400002	0.17811	-2.354277	1.330448	-0.331218	0.092037	5.67337	6.09124	-0.403243
52.5	0.219378	-2.437489	1.335192	-0.333991	0.09229	5.65428	6.09809	0.085009
52.599998	0.209541	-2.49166	1.338995	-0.33869	0.092545	5.62757	6.14391	0.466998
52.700001	0.134788	-2.523768	1.341781	-0.344526	0.092984	5.60532	6.1908	0.681037
52.799999	0.053474	-2.589417	1.342826	-0.351602	0.093201	5.52738	6.04318	0.790046
52.900002	-0.070667	-2.659628	1.342304	-0.358654	0.093446	5.54288	6.04714	0.767937
53.0	-0.149702	-2.657342	1.340278	-0.364938	0.093538	5.61618	6.11019	0.677328
53.099998	-0.122707	-2.674528	1.337435	-0.369714	0.093701	5.67065	6.13321	0.480815
53.200001	-0.096714	-2.652453	1.333612	-0.37283	0.093616	5.73782	6.16243	0.14469
53.299999	-0.033304	-2.639375	1.329694	-0.373835	0.093458	5.793	6.20376	-0.23217
53.400002	-0.007118	-2.635628	1.326267	-0.37293	0.093017	5.78301	6.25204	-0.605358
53.5	-0.008023	-2.595749	1.323605	-0.369752	0.092516	5.78538	6.33308	-1.063581
53.599998	0.036539	-2.592681	1.321792	-0.365155	0.091865	5.82242	6.43082	-1.441934
53.700001	0.073767	-2.565563	1.321323	-0.359066	0.091424	5.7852	6.35834	-1.699016
53.799999	0.093565	-2.531013	1.322497	-0.352712	0.091227	5.76305	6.27773	-1.859988
53.900002	0.087577	-2.475517	1.324601	-0.346024	0.09105	5.75131	6.32473	-1.899364
54.0	0.037489	-2.439257	1.327738	-0.340153	0.090851	5.83328	6.37718	-1.763186
54.099998	-0.005568	-2.373852	1.332012	-0.335331	0.090492	5.88066	6.30824	-1.534864
54.200001	-0.06189	-2.335663	1.337241	-0.332261	0.090309	5.79668	6.22613	-1.222756
54.299999	-0.081497	-2.336158	1.342501	-0.330655	0.090205	5.80281	6.253	-0.8673
54.400002	-0.075951	-2.317788	1.348349	-0.330924	0.090052	5.79484	6.16083	-0.546341
54.5	-0.030013	-2.300708	1.35417	-0.33243	0.090038	5.78757	6.22485	-0.211107
54.599998	0.041213	-2.302608	1.359118	-0.33552	0.08998	5.7514	6.23138	0.007025
54.700001	0.138762	-2.287611	1.363114	-0.339452	0.089963	5.68011	6.21157	0.189428
54.799999	0.194332	-2.269042	1.366465	-0.344185	0.090113	5.67468	6.18224	0.303426
54.900002	0.190787	-2.237393	1.368894	-0.349068	0.09048	5.60112	6.1862	0.345341
55.0	0.174996	-2.238183	1.369697	-0.354294	0.09066	5.62003	6.26296	0.350528
55.099998	0.071463	-2.238696	1.369405	-0.359161	0.09056	5.64648	6.22463	0.32051
55.200001	-0.06461	-2.192849	1.367924	-0.363693	0.090047	5.76042	6.26135	0.2632
55.299999	-0.218378	-2.137535	1.365124	-0.367615	0.089271	5.76383	6.21007	0.117842
55.400002	-0.284598	-2.083009	1.3614	-0.370493	0.088436	5.74728	6.2833	-0.064092
55.5	-0.228705	-2.051644	1.357699	-0.372206	0.087601	5.7105	6.1133	-0.275512
55.599998	-0.105879	-2.008483	1.354163	-0.372201	0.087225	5.67976	6.10088	-0.503574
55.700001	0.068302	-1.995491	1.350917	-0.370535	0.086807	5.62555	6.21211	-0.78726
55.799999	0.171328	-1.967189	1.34862	-0.366843	0.086349	5.6069	6.21821	-1.03794
55.900002	0.195339	-1.918569	1.34738	-0.361725	0.085645	5.69281	6.19198	-1.323446
56.0	0.149009	-1.869603	1.347559	-0.355386	0.085157	5.73546	6.20761	-1.532428
56.099998	0.030188	-1.829857	1.348893	-0.348526	0.084472	5.85351	6.39217	-1.654727
56.200001	-0.096142	-1.785585	1.351708	-0.341864	0.083969	5.87042	6.26135	-1.711146
56.299999	-0.130735	-1.76116	1.355853	-0.335552	0.083626	5.90615	6.24251	-1.713364
56.400002	-0.13444	-1.751011	1.360867	-0.330453	0.083492	5.89923	6.31809	-1.56355
56.5	-0.14298	-1.743436	1.366773	-0.326862	0.083412	5.86963	6.28961	-1.355292
56.599998	-0.088316	-1.712438	1.373342	-0.325028	0.083284	5.82216	6.35931	-1.052552
56.700001	-0.050118	-1.694327	1.379844	-0.32543	0.083126	5.74676	6.3304	-0.700926
56.799999	0.024619	-1.647179	1.385639	-0.328044	0.083011	5.72294	6.28662	-0.293943
56.900002	0.076878	-1.609023	1.390348	-0.33287	0.082795	5.70656	6.14381	0.126797
57.0	0.07889	-1.630004	1.393707	-0.339475	0.082613	5.70717	6.0435	0.495495
57.099998	0.046146	-1.662101	1.395438	-0.34723	0.082739	5.6922	5.97338	0.761638
57.200001	0.010039	-1.727272	1.395068	-0.355824	0.082419	5.74273	6.00806	0.937276
57.299999	-0.023209	-1.768182	1.393064	-0.363961	0.082226	5.70892	6.03772	0.977117
57.400002	-0.055075	-1.772823	1.389294	-0.371205	0.081699	5.69719	6.13289	0.875202
57.5	-0.082413	-1.782537	1.384523	-0.376973	0.081081	5.71365	6.25461	0.672976
57.599998	-0.103795	-1.775297	1.379056	-0.380606	0.080295	5.68432	6.17196	0.315551
57.700001	-0.059851	-1.806832	1.373521	-0.381673	0.079637	5.78039	6.22945	-0.109974
57.799999	-0.002337	-1.834489	1.368295	-0.380188	0.078935	5.81953	6.2151	-0.603082
57.900002	0.093088	-1.879473	1.363722	-0.376145	0.078409	5.80508	6.22602	-1.118617
58.0	0.124363	-1.901079	1.360133	-0.37014	0.077914	5.80377	6.2256	-1.497671
58.099998	0.138029	-1.885944	1.358159	-0.362776	0.077365	5.82645	6.15387	-1.790228
58.200001	0.099399	-1.871755	1.357883	-0.354933	0.077004	5.77391	6.23876	-1.937331
58.299999	0.040644	-1.903812	1.359008	-0.347312	0.076733	5.73021	6.17881	-1.972492
58.400002	-0.06675	-1.878345	1.361329	-0.34077	0.076383	5.76961	6.13406	-1.84473
58.5	-0.130204	-1.859706	1.36467	-0.335473	0.076067	5.74597	6.07508	-1.662906
58.599998	-0.202318	-1.892781	1.368768	-0.331698	0.075689	5.74045	6.18299	-1.300885
58.700001	-0.202805	-1.920488	1.373405	-0.329585	0.075291	5.7704	6.23266	-0.911213
58.799999	-0.16858	-1.927544	1.378228	-0.328968	0.075046	5.76874	6.11009	-0.524965
58.900002	-0.070738	-1.922913	1.383093	-0.329659	0.074793	5.74702	6.17871	-0.240874
59.0	0.019994	-1.924619	1.387666	-0.331894	0.074649	5.76357	6.23555	-0.014121
59.099998	0.118308	-1.905796	1.391631	-0.335247	0.074732	5.82785	6.23919	0.136249
59.200001	0.213623	-1.90063	1.394801	-0.339409	0.074805	5.87996	6.26178	0.210017
59.299999	0.20142	-1.955723	1.396863	-0.344701	0.074701	5.96141	6.33682	0.28346
59.400002	0.151947	-2.033262	1.397554	-0.350304	0.074809	5.99521	6.31541	0.290776
59.5	0.047176	-2.106864	1.397014	-0.355911	0.07472	6.03199	6.43874	0.247741
59.599998	-0.09534	-2.145715	1.395356	-0.361109	0.074481	5.95799	6.44452	0.23261
59.700001	-0.186678	-2.167728	1.392322	-0.365513	0.074148	5.8903	6.36048	0.143805
59.799999	-0.183664	-2.166685	1.388795	-0.368653	0.074077	5.87917	6.23544	0.00343
59.900002	-0.116119	-2.163084	1.384701	-0.370665	0.073999	5.77688	6.21243	-0.13715
60.0	-0.027568	-2.175006	1.379889	-0.371644	0.074037	5.66934	6.11415	-0.343004
60.099998	0.095009	-2.25845	1.374977	-0.371633	0.074124	5.65069	6.04136	-0.52486
60.200001	0.167964	-2.35231	1.370558	-0.370779	0.07414	5.55891	6.05902	-0.672184
60.299999	0.165029	-2.429456	1.366472	-0.36883	0.074013	5.31343	5.71581	-0.814282
60.400002	0.051776	-2.461908	1.362823	-0.365462	0.073818	5.30765	5.66067	-1.027057
60.5	-0.097147	-2.50712	1.360407	-0.361006	0.073289	5.48928	5.83624	-1.205353
60.599998	-0.16737	-2.514722	1.359817	-0.35511	0.073142	5.62074	6.41551	-1.39698
60.700001	-0.215462	-2.551747	1.360598	-0.34873	0.073126	5.69903	6.30835	-1.558626
60.799999	-0.140338	-2.590905	1.362509	-0.342204	0.073327	5.88557	6.30439	-1.646416
60.900002	-0.060749	-2.633984	1.366144	-0.335979	0.073647	6.09951	6.54526	-1.633971
61.0	0.044214	-2.675892	1.371039	-0.331212	0.074078	6.20513	6.74448	-1.520209
61.099998	0.090113	-2.71842	1.375981	-0.327848	0.074341	6.45359	6.96063	-1.30531
61.200001	0.080201	-2.757084	1.381057	-0.326361	0.074621	6.59493	7.01116	-1.003909
61.299999	0.021035	-2.780735	1.385951	-0.327114	0.074601	6.70703	7.04113	-0.601345
61.400002	-0.078963	-2.772228	1.39008	-0.330324	0.074427	6.7404	7.04948	-0.178124
61.5	-0.118145	-2.807063	1.39314	-0.335372	0.074441	6.7968	7.19668	0.214074
61.599998	-0.092993	-2.822594	1.394925	-0.341817	0.074433	6.59196	6.91181	0.53678
61.700001	-0.017147	-2.824472	1.395553	-0.348665	0.074647	6.09514	6.53487	0.688169
61.799999	0.092513	-2.878385	1.394798	-0.355342	0.075033	5.55654	6.20643	0.732762
61.900002	0.191361	-2.936956	1.393	-0.360832	0.075598	5.21972	5.80348	0.598006
62.0	0.215203	-2.959187	1.390158	-0.365273	0.07566	4.66782	5.35236	0.369449
62.099998	0.173089	-2.976012	1.387121	-0.36807	0.075817	4.49275	5.05058	0.099609
62.200001	0.122787	-2.971504	1.383859	-0.369166	0.075893	4.34562	4.95251	-0.285563
62.299999	0.007838	-2.985338	1.38093	-0.368924	0.076068	5.56162	5.31179	-0.676343
62.400002	-0.061646	-2.976443	1.378685	-0.367132	0.076225	6.34105	7.37011	-1.036674
62.5	-0.116324	-2.942235	1.376868	-0.364041	0.076514	5.91254	6.91074	-1.324388
62.599998	-0.152759	-2.94628	1.375711	-0.36051	0.076883	6.41961	6.89586	-1.468714
62.700001	-0.130819	-2.994532	1.375194	-0.356731	0.077137	6.2681	6.82659	-1.497183
62.799999	-0.123834	-2.995089	1.374921	-0.354133	0.077328	7.03719	7.40094	-1.350428
62.900002	-0.062305	-2.971255	1.375131	-0.351841	0.077399	6.90671	7.97271	-1.144092
63.0	-0.017728	-2.947427	1.375271	-0.350738	0.077189	6.52995	6.99617	-0.816411
63.099998	0.012096	-2.941403	1.375508	-0.350368	0.0773	6.59555	6.79191	-0.452683
63.200001	0.049812	-2.887598	1.375306	-0.350469	0.07729	6.5839	6.77392	-0.169726
63.299999	0.057051	-2.885387	1.374812	-0.350942	0.077254	6.30059	6.47064	0.037555
63.400002	0.042753	-2.918286	1.373942	-0.351368	0.077205	6.03059	6.21832	0.111836
63.5	0.028569	-2.94214	1.373287	-0.350965	0.077434	5.71015	6.19905	0.062088
63.599998	0.018411	-2.935921	1.372984	-0.34981	0.077327	5.23671	5.84395	-0.150054
63.700001	-0.024085	-2.858978	1.3736	-0.34738	0.077348	5.09572	5.52043	-0.535782
63.799999	-0.022487	-2.78356	1.375478	-0.34373	0.077287	4.94272	5.85615	-0.931935
63.900002	-0.01328	-2.74235	1.378653	-0.339489	0.077594	5.7627	6.0693	-1.380614
64.0	0.059612	-2.711773	1.383487	-0.334585	0.077809	6.33002	7.20749	-1.738616
64.099998	0.076858	-2.637956	1.389424	-0.330298	0.078225	5.84729	6.70691	-1.934832
64.199997	0.071713	-2.566745	1.395809	-0.32737	0.078536	6.32756	6.49173	-1.892591
64.300003	0.057876	-2.501508	1.402259	-0.3269	0.078914	6.68479	6.65809	-1.582703
64.400002	0.024727	-2.418981	1.407919	-0.329115	0.079111	7.12092	7.17248	-0.983851
64.5	-0.019196	-2.299809	1.411765	-0.334679	0.079236	6.91476	7.45885	-0.20706
64.599998	-0.067501	-2.203826	1.413343	-0.343335	0.079106	6.74986	6.97604	0.682906
64.699997	-0.065545	-2.151492	1.412532	-0.354663	0.079219	6.76063	7.05601	1.529301
64.800003	-0.070503	-2.097137	1.408439	-0.367736	0.079253	6.57681	6.83602	2.113867
64.900002	-0.037471	-2.026518	1.401232	-0.380345	0.079212	6.24813	6.41165	2.299083
65.0	-0.000787	-2.026208	1.391525	-0.391447	0.079118	6.00248	6.19851	2.118934
65.099998	0.075195	-2.004418	1.380273	-0.39882	0.078987	5.84502	6.12893	1.517019
65.199997	0.106957	-2.000132	1.368435	-0.401124	0.07896	5.45539	5.86258	0.735888
65.300003	0.058715	-1.97304	1.357074	-0.397542	0.078998	5.23645	5.73058	-0.260676
65.400002	0.002566	-1.958002	1.348446	-0.387375	0.079133	5.1304	5.56604	-1.345667
65.5	-0.125177	-1.916653	1.344593	-0.372215	0.078814	6.08182	6.3911	-2.440887
65.599998	-0.216124	-1.846305	1.346499	-0.353352	0.078572	6.06641	7.2213	-3.474924
65.699997	-0.246744	-1.76539	1.354273	-0.333029	0.078321	5.94915	6.43071	-4.31778
65.800003	-0.231051	-1.674591	1.367253	-0.31371	0.078398	6.44395	6.58572	-4.774504
65.900002	-0.082272	-1.632567	1.383872	-0.297904	0.078648	6.81212	6.86856	-4.658557
66.0	0.068371	-1.58626	1.402255	-0.287349	0.079265	7.0019	7.59096	-3.924213
66.099998	0.210827	-1.560225	1.419891	-0.284716	0.079895	6.73987	7.17923	-2.441214
66.199997	0.289806	-1.563576	1.434711	-0.290365	0.080637	6.76299	6.97005	-0.33671
66.300003	0.241552	-1.549072	1.445083	-0.304267	0.081277	6.66228	7.03867	2.032501
66.400002	0.155872	-1.532842	1.45033	-0.324793	0.081719	6.45148	6.66976	4.154604
66.5	-0.005735	-1.558528	1.450668	-0.348896	0.082054	6.32984	6.54847	5.567162
66.599998	-0.139628	-1.54975	1.446614	-0.372884	0.082281	6.08585	6.53445	5.80367
66.699997	-0.208601	-1.529194	1.439712	-0.393459	0.082479	6.01106	6.56678	4.811124
66.800003	-0.219155	-1.548703	1.431383	-0.40762	0.082833	5.83302	6.40256	2.691691
66.900002	-0.111021	-1.64832	1.421786	-0.413164	0.083165	5.69202	6.18417	0.163052
67.0	0.046025	-1.764162	1.411511	-0.410161	0.083496	6.18368	6.2924	-2.030707
67.099998	0.097797	-1.873988	1.402572	-0.398271	0.083809	6.01351	6.84276	-3.487099
67.199997	0.047791	-1.955928	1.397622	-0.380592	0.083822	5.94328	6.65659	-4.299672
67.300003	-0.062509	-2.005343	1.398533	-0.35911	0.083683	6.23482	6.41187	-4.549456
67.400002	-0.224881	-1.951538	1.405361	-0.338655	0.083125	6.39841	6.78377	-4.464611
67.5	-0.331908	-1.925195	1.417843	-0.320744	0.082766	6.28474	6.89554	-4.222086
67.599998	-0.377527	-1.909164	1.433478	-0.30859	0.082504	6.16091	6.62341	-3.68013
67.699997	-0.291476	-1.917286	1.450128	-0.303218	0.082399	5.97962	6.44955	-2.642615
67.800003	-0.110205	-1.916047	1.464921	-0.305406	0.082449	5.82759	6.51892	-1.134514
67.900002	0.114562	-1.962887	1.476037	-0.314527	0.082673	5.72425	6.38757	0.74586
68.0	0.26522	-2.012849	1.482666	-0.329285	0.082994	5.90982	6.38093	2.573946
68.099998	0.340588	-1.995986	1.48484	-0.346829	0.083125	6.24866	6.66334	3.920743
68.199997	0.314993	-2.054438	1.483767	-0.364296	0.083502	6.29174	7.06179	4.434986
68.300003	0.21106	-2.133409	1.480444	-0.378916	0.083909	6.41374	6.96609	3.957386
68.400002	0.038519	-2.198056	1.476325	-0.388095	0.08454	6.53398	7.01083	2.405256
68.5	-0.119297	-2.260731	1.471403	-0.390965	0.084841	6.69171	7.35116	0.394472
68.599998	-0.223659	-2.397727	1.466286	-0.387634	0.085292	6.57453	7.40126	-1.490579
68.699997	-0.277733	-2.525145	1.46227	-0.377644	0.08581	6.40787	7.18148	-2.843686
68.800003	-0.272312	-2.588196	1.460894	-0.36339	0.086133	6.27353	6.92219	-3.63774
68.900002	-0.248105	-2.583756	1.463754	-0.346921	0.086266	6.07377	6.68871	-3.928694
69.0	-0.19826	-2.545054	1.471212	-0.331005	0.086341	5.88233	6.29539	-3.930037
69.099998	-0.11493	-2.516758	1.482682	-0.318417	0.086354	5.5956	6.00057	-3.692777
69.199997	-0.054331	-2.465112	1.496345	-0.310194	0.086276	5.38156	5.73593	-3.059684
69.300003	0.001023	-2.450509	1.509845	-0.308138	0.085804	5.10421	5.6504	-2.036328
69.400002	0.060068	-2.459111	1.52148	-0.312403	0.085545	5.30607	5.76698	-0.585358
69.5	0.119272	-2.478703	1.529672	-0.322407	0.085084	6.16905	6.79073	1.074489
69.599998	0.10954	-2.49792	1.53388	-0.336871	0.08492	5.80272	7.12014	2.55978
69.699997	0.134577	-2.531567	1.53431	-0.353388	0.084916	6.0341	6.52909	3.527287
69.800003	0.152881	-2.521452	1.531818	-0.368976	0.084977	6.21144	6.62822	3.770017
69.900002	0.122861	-2.529315	1.527782	-0.381921	0.085161	6.65177	7.06725	3.08234
70.0	0.087303	-2.546722	1.522736	-0.389605	0.085175	6.61017	7.38627	1.672779
70.099998	-0.008327	-2.639164	1.517075	-0.39195	0.085019	6.30436	6.89607	-0.099609
70.199997	-0.160759	-2.703897	1.511156	-0.388274	0.084912	6.25321	6.96084	-1.636551
70.300003	-0.220404	-2.712235	1.506519	-0.378629	0.084744	6.05503	6.88676	-2.669862
70.400002	-0.284029	-2.679182	1.504703	-0.365202	0.084607	5.78827	6.51036	-3.240044
70.5	-0.30102	-2.544437	1.506549	-0.349918	0.084149	5.7627	6.4366	-3.530595
70.599998	-0.274995	-2.42161	1.512289	-0.335387	0.083704	5.8191	6.59043	-3.538405
70.699997	-0.197571	-2.312064	1.521176	-0.323403	0.083228	5.95773	6.38553	-3.352135
70.800003	-0.104514	-2.204367	1.531596	-0.315562	0.082567	6.1201	6.57941	-2.746277
70.900002	0.008148	-2.085854	1.541781	-0.312868	0.08182	6.06081	6.70038	-1.772202
71.0	0.115834	-1.968569	1.550235	-0.315483	0.081231	6.12404	6.55093	-0.535675
71.099998	0.202996	-1.864448	1.556412	-0.322406	0.080893	6.10065	6.57363	0.787486
71.199997	0.17229	-1.762025	1.560139	-0.332436	0.08059	6.03331	6.71312	1.821739
71.300003	0.172883	-1.665569	1.562103	-0.342929	0.080283	5.87024	6.59183	2.332044
71.400002	0.115219	-1.565447	1.562729	-0.352579	0.080064	5.69675	6.35588	2.20062
71.5	0.045035	-1.502389	1.56278	-0.360088	0.079796	5.47965	6.10334	1.47815
71.599998	-0.013767	-1.495835	1.562518	-0.364567	0.079676	5.31142	5.80659	0.396834
71.699997	-0.056674	-1.520254	1.561182	-0.366063	0.079561	5.27463	5.76816	-0.650788
71.800003	-0.089146	-1.526276	1.558985	-0.364965	0.079244	5.38586	5.63177	-1.320505
71.900002	-0.118662	-1.485772	1.556514	-0.362387	0.078637	6.16844	6.5899	-1.59213
72.0	-0.113584	-1.409067	1.553828	-0.35955	0.077995	6.13087	7.09391	-1.548702
72.099998	-0.072355	-1.324272	1.550699	-0.357824	0.077278	6.25838	6.88515	-1.274848
72.199997	-0.016321	-1.247379	1.547084	-0.357401	0.076819	6.56919	7.22516	-0.793237
72.300003	0.013584	-1.187873	1.54257	-0.358509	0.0761	6.77306	7.35672	-0.30725
72.400002	0.031173	-1.125638	1.537198	-0.360302	0.075349	7.13686	7.65444	0.071399
72.5	-0.005749	-1.058284	1.532055	-0.361592	0.074418	7.13423	8.04551	0.180628
72.599998	-0.038598	-1.051497	1.527577	-0.361025	0.073581	6.77114	7.44055	-0.11135
72.699997	-0.025199	-1.104783	1.5243	-0.358023	0.072748	6.69057	7.14551	-0.613354
72.800003	-0.000416	-1.137779	1.523277	-0.351671	0.072414	6.39325	6.88804	-1.206114
72.900002	0.05777	-1.178619	1.52498	-0.342947	0.072222	5.63221	6.11662	-1.752087
73.0	0.085879	-1.163756	1.529162	-0.332681	0.072108	5.14292	5.4183	-2.293338
73.099998	0.042536	-1.140277	1.535416	-0.323097	0.071977	4.27749	4.9007	-2.591043
73.199997	-0.016292	-1.132398	1.542866	-0.316066	0.071517	4.11521	4.54946	-2.561061
73.300003	-0.081784	-1.139434	1.549837	-0.313315	0.070937	3.91755	4.74954	-1.985399
73.400002	-0.118051	-1.107142	1.554401	-0.316281	0.070079	5.14633	4.94288	-0.917871
73.5	-0.083215	-1.103305	1.555665	-0.324919	0.069665	6.91441	7.56141	0.507399
73.599998	0.003342	-1.118121	1.552976	-0.338444	0.069387	5.86271	7.4763	1.932505
73.699997	0.080213	-1.102815	1.546663	-0.354894	0.069562	6.57216	6.89832	2.938019
73.800003	0.154706	-1.089835	1.538024	-0.370823	0.069612	6.06501	6.91641	3.369264
73.900002	0.124561	-1.079716	1.528561	-0.383565	0.069774	6.84715	7.14915	2.725045
74.0	0.075108	-1.091651	1.518888	-0.391354	0.069481	7.70996	8.40949	1.395546
74.099998	-0.0473	-1.174868	1.509398	-0.392768	0.069156	6.69661	6.98418	-0.137718
74.199997	-0.176073	-1.233763	1.500166	-0.388157	0.06883	6.50937	6.81107	-1.547825
74.300003	-0.236935	-1.306172	1.492201	-0.378279	0.068304	6.25917	6.65477	-2.432112
74.400002	-0.205159	-1.351222	1.486686	-0.364709	0.068005	5.78135	6.27356	-2.901606
74.5	-0.156204	-1.352002	1.483948	-0.35083	0.067499	5.65261	6.1513	-2.943595
74.599998	-0.036548	-1.344729	1.483683	-0.338396	0.06731	5.57012	6.19402	-2.691859
74.699997	0.04702	-1.34634	1.485203	-0.329297	0.067139	5.70393	6.36744	-2.194651
74.800003	0.140668	-1.348673	1.486842	-0.324445	0.066984	5.71015	6.34325	-1.427052
74.900002	0.153035	-1.351648	1.487399	-0.324192	0.066679	5.87856	6.26371	-0.539226
75.0	0.072217	-1.392385	1.486789	-0.327408	0.066334	5.57449	6.4609	0.264987
75.099998	-0.011139	-1.443491	1.485489	-0.332494	0.066067	5.77189	6.3729	0.737945
75.199997	-0.080708	-1.479664	1.483788	-0.337682	0.066033	5.89038	6.2925	0.833308
75.300003	-0.139793	-1.571411	1.482856	-0.341468	0.066107	5.72189	6.40866	0.475401
75.400002	-0.108786	-1.710888	1.48276	-0.34362	0.06617	5.67477	6.21253	-0.065042
75.5	-0.057356	-1.797441	1.483114	-0.34326	0.066478	5.71628	6.11105	-0.586431
75.599998	0.054331	-1.872257	1.483317	-0.342258	0.066962	5.97498	6.4912	-1.007717
75.699997	0.104437	-1.932455	1.48326	-0.341696	0.067435	6.04259	6.75316	-1.133244
75.800003	0.104817	-1.967805	1.482099	-0.342917	0.067611	6.01395	6.58144	-0.94984
75.900002	0.039424	-2.017157	1.478817	-0.34749	0.067522	6.12045	6.70091	-0.381593
76.0	-0.061292	-2.040769	1.472649	-0.3554	0.067347	6.38834	6.89415	0.462821
76.099998	-0.122225	-2.058478	1.46262	-0.366498	0.066642	6.4232	6.91909	1.426361
76.199997	-0.156743	-2.087743	1.4491	-0.378715	0.06615	6.41549	6.86792	2.077187
76.300003	-0.113614	-2.123921	1.433635	-0.388727	0.065788	6.35673	6.76161	2.185907
76.400002	-0.013756	-2.181768	1.41817	-0.394597	0.065426	6.28421	6.66259	1.520998
76.5	0.082146	-2.253559	1.404347	-0.393209	0.065401	5.99092	6.48531	0.323457
76.599998	0.144447	-2.321392	1.394315	-0.383494	0.065457	5.61916	6.11694	-1.088241
76.699997	0.134887	-2.327801	1.389811	-0.366417	0.065633	5.31238	6.02016	-2.573676
76.800003	0.08327	-2.336012	1.392213	-0.344007	0.065935	5.21175	5.97434	-3.932156
76.900002	-0.031226	-2.293853	1.401551	-0.319981	0.06632	4.9894	5.66688	-4.905879
77.0	-0.138673	-2.262077	1.416766	-0.29845	0.066676	5.93137	6.38275	-5.26216
77.099998	-0.189433	-2.207857	1.435357	-0.282903	0.067027	6.04277	7.06286	-4.905734
77.199997	-0.216476	-2.139947	1.453905	-0.276953	0.067394	5.72162	6.37172	-3.537009
77.300003	-0.157639	-2.089652	1.469035	-0.282499	0.067769	6.06869	6.21168	-1.047575
77.400002	-0.06494	-2.002447	1.477722	-0.299272	0.06775	6.42074	6.84908	2.072972
77.5	0.03525	-1.927992	1.478752	-0.325195	0.067648	6.22186	6.99777	5.096221
77.599998	0.145295	-1.882634	1.472458	-0.355851	0.067454	5.79072	6.09274	7.166246
77.699997	0.197472	-1.822839	1.46137	-0.385788	0.067302	5.652	6.02937	7.617061
77.800003	0.293837	-1.830903	1.449026	-0.409041	0.067544	5.56582	6.05517	6.347698
77.900002	0.205643	-1.774217	1.437585	-0.422566	0.067921	5.44917	5.89266	3.341735
78.0	0.076576	-1.798841	1.426858	-0.424802	0.068312	6.05503	6.25022	-0.368509
78.099998	-0.097526	-1.823763	1.416564	-0.416457	0.068773	6.44045	7.06479	-3.551803
78.199997	-0.23394	-1.801013	1.4081	-0.398105	0.06941	6.12071	6.63358	-5.61756
78.300003	-0.330338	-1.77382	1.403804	-0.37375	0.069949	6.4746	6.60232	-6.42302
78.400002	-0.405885	-1.731242	1.404245	-0.34837	0.070007	6.69573	6.89532	-6.071775
78.5	-0.391171	-1.689529	1.409701	-0.325803	0.070175	6.81274	7.33349	-4.969195
78.599998	-0.282719	-1.636138	1.418992	-0.309748	0.070154	6.46734	6.75658	-3.541507
78.699997	-0.110596	-1.57453	1.430643	-0.300383	0.070388	6.28045	6.50351	-1.971706
78.800003	0.026486	-1.524354	1.442856	-0.298461	0.07046	5.74063	6.20483	-0.395906
78.900002	0.169999	-1.498976	1.453645	-0.302838	0.07061	5.16455	5.57846	0.940995
79.0	0.217976	-1.461091	1.462774	-0.311713	0.070709	4.30875	4.90498	1.884548
79.099998	0.180363	-1.416256	1.470017	-0.322996	0.071016	4.42339	5.06867	2.293714
79.199997	0.177189	-1.384364	1.475579	-0.334353	0.071423	4.37663	4.87704	2.129559
79.300003	0.095512	-1.354709	1.479321	-0.344585	0.071999	6.89891	6.57534	1.517775
79.400002	-0.024458	-1.36958	1.481083	-0.353175	0.072498	7.03492	8.21647	0.69267
79.5	-0.136237	-1.455581	1.479776	-0.360138	0.072966	6.51498	6.76151	-0.005408
79.599998	-0.135849	-1.598926	1.475213	-0.365734	0.073554	6.41129	6.73774	-0.285003
79.699997	-0.160351	-1.663823	1.467171	-0.37064	0.074073	6.50709	6.48895	-0.093012
79.800003	-0.138289	-1.671454	1.456412	-0.375395	0.074465	7.90902	8.81779	0.336957
79.900002	-0.078136	-1.628383	1.443948	-0.379294	0.074642	6.5275	7.41057	0.682648
80.0	-0.050591	-1.56857	1.431518	-0.381531	0.074933	6.09295	6.53466	0.737423
80.099998	-0.024838	-1.517636	1.419979	-0.380886	0.07488	5.77723	6.32815	0.285808
80.199997	-0.022259	-1.502301	1.410905	-0.376297	0.075193	5.38533	6.04264	-0.569063
80.300003	-0.026966	-1.523326	1.405282	-0.367967	0.075211	5.43043	5.55533	-1.558477
80.400002	-0.065443	-1.539671	1.40372	-0.355578	0.07529	5.21867	5.70371	-2.572971
80.5	-0.131812	-1.571901	1.406296	-0.341204	0.075514	6.20732	5.86686	-3.396785
80.599998	-0.16713	-1.59197	1.412834	-0.326708	0.075564	6.80126	7.09112	-3.851145
80.699997	-0.16429	-1.608686	1.421995	-0.31448	0.075781	5.68388	7.07111	-3.825956
80.800003	-0.141191	-1.618051	1.431906	-0.306719	0.075976	6.34771	6.41315	-3.198932
80.900002	0.000263	-1.652702	1.440805	-0.305217	0.076158	6.65851	7.28211	-1.87814
81.0	0.11624	-1.644343	1.446482	-0.3107	0.076575	6.10635	6.70562	-0.071145
81.099998	0.251421	-1.627424	1.448435	-0.322412	0.07718	5.94232	6.24711	1.860789
81.199997	0.312162	-1.613567	1.447078	-0.337507	0.077901	5.88084	6.38564	3.343409
81.300003	0.264769	-1.62923	1.443991	-0.353419	0.078613	5.71891	6.16265	3.889933
81.400002	0.113529	-1.692895	1.44085	-0.366703	0.079378	5.70157	5.90304	3.305231
81.5	-0.065744	-1.722011	1.43825	-0.375148	0.079696	6.0933	6.13931	1.781152
81.599998	-0.222326	-1.798403	1.436019	-0.378688	0.080047	6.25628	6.48916	-0.116306
81.699997	-0.309512	-1.857855	1.433403	-0.377274	0.08051	5.71304	6.34464	-1.672594
81.800003	-0.328005	-1.872966	1.430055	-0.371824	0.080986	6.32336	6.54676	-2.556842
81.900002	-0.274919	-1.871885	1.426041	-0.364957	0.081173	6.41847	6.76986	-2.606149
82.0	-0.146681	-1.868162	1.421623	-0.359084	0.081516	6.32643	6.78549	-2.01369
82.099998	-0.006506	-1.833502	1.41627	-0.356338	0.081481	6.34876	6.71322	-1.020012
82.199997	0.080423	-1.820369	1.409568	-0.357112	0.081347	6.37985	6.7477	0.148522
82.300003	0.116395	-1.839179	1.401726	-0.359441	0.081136	6.42215	6.6385	1.031408
82.400002	0.097511	-1.885671	1.393945	-0.36153	0.081011	6.33527	6.53851	1.309811
82.5	0.040735	-1.919401	1.388225	-0.360889	0.080955	6.24235	6.42686	0.723203
82.599998	-0.009277	-1.977752	1.386331	-0.355792	0.081115	6.20198	6.37697	-0.569035
82.699997	-0.068386	-2.017371	1.38919	-0.346543	0.081546	6.05494	6.46454	-2.031348
82.800003	-0.096254	-2.010228	1.397044	-0.33401	0.081952	5.74063	6.215	-3.248704
82.900002	-0.08624	-2.007393	1.409209	-0.320117	0.082402	5.31378	5.67909	-4.01924
83.0	-0.08662	-2.017505	1.423847	-0.308727	0.082965	5.13434	5.55126	-4.14618
83.099998	-0.030911	-2.021836	1.438035	-0.302964	0.083406	5.07417	5.45063	-3.425166
83.199997	0.038923	-2.026218	1.448702	-0.306058	0.083991	6.77193	6.93493	-1.571489
83.300003	0.097826	-2.013213	1.453163	-0.319126	0.084409	6.65992	7.82412	1.296824
83.400002	0.111161	-1.976914	1.449974	-0.34045	0.084585	6.72122	6.91995	4.232742
83.5	0.073612	-1.967079	1.440503	-0.364991	0.084754	7.20604	7.47459	6.276506
83.599998	-0.0298	-1.938925	1.429042	-0.38748	0.084691	6.79303	6.82456	6.547732
83.699997	-0.111124	-1.925517	1.420377	-0.401847	0.084632	8.25302	7.8359	4.756925
83.800003	-0.16069	-1.888827	1.416496	-0.406169	0.084677	8.49744	8.88962	1.351241
83.900002	-0.21441	-1.913142	1.416952	-0.400855	0.08463	7.6899	7.60841	-2.29576
84.0	-0.166743	-1.953764	1.42022	-0.386986	0.084896	7.39372	7.45596	-5.241007
84.099998	-0.066812	-1.985302	1.425278	-0.367011	0.085266	6.63934	7.01276	-6.841131
84.199997	-0.044567	-1.964748	1.431825	-0.345701	0.085497	6.01176	6.29026	-6.733592
84.300003	-0.044752	-1.916439	1.439189	-0.32864	0.08537	5.53228	5.87392	-5.112577
84.400002	-0.087454	-1.848345	1.446148	-0.319993	0.084982	5.19336	5.58028	-2.559209
84.5	-0.14689	-1.753622	1.451849	-0.319859	0.084294	4.89	5.28641	0.284925
84.599998	-0.215513	-1.668282	1.4553	-0.327133	0.083433	4.77843	5.24252	2.710003
84.699997	-0.162993	-1.562723	1.456892	-0.33818	0.082879	5.1402	5.56004	4.129766
84.800003	-0.079887	-1.485636	1.458896	-0.349559	0.082847	5.9544	6.25664	4.24297
84.900002	0.059858	-1.430189	1.462529	-0.35846	0.083171	5.67337	7.09359	2.986425
85.0	0.239753	-1.348014	1.467851	-0.362549	0.083613	6.07394	6.75722	0.856382
85.099998	0.251805	-1.36456	1.47301	-0.362394	0.084193	7.09044	7.18405	-1.498602
85.199997	0.22239	-1.488507	1.47629	-0.358341	0.084966	7.58166	7.70497	-3.141973
85.300003	0.115818	-1.573478	1.47738	-0.351692	0.08598	7.85323	7.89595	-3.557642
85.400002	-0.008592	-1.609981	1.476841	-0.345066	0.087031	8.0283	7.80603	-2.908321
85.5	-0.215414	-1.622486	1.475441	-0.3418	0.087687	8.17078	7.89606	-1.72076
85.599998	-0.351515	-1.64269	1.473764	-0.341498	0.088285	8.1819	7.93856	-0.348932
85.699997	-0.466878	-1.600636	1.472265	-0.344983	0.088499	7.74464	7.66857	0.726212
85.800003	-0.490808	-1.547472	1.471468	-0.349783	0.088633	6.42801	6.79587	1.286949
85.900002	-0.38132	-1.506164	1.471927	-0.35465	0.088783	5.20448	5.9965	1.181251
86.0	-0.191113	-1.486181	1.473335	-0.358547	0.088668	4.55624	5.58285	0.414057
86.099998	0.014786	-1.559994	1.475078	-0.3605	0.088585	5.02355	5.90658	-0.559567
86.199997	0.175239	-1.681066	1.476469	-0.360384	0.088436	5.04352	5.5472	-1.38483
86.300003	0.269407	-1.818125	1.476964	-0.357856	0.088396	7.80874	7.18116	-1.720759
86.400002	0.243209	-1.94017	1.477329	-0.353243	0.088402	8.47949	9.54661	-1.739803
86.5	0.149462	-2.009014	1.478902	-0.347494	0.088479	5.99591	6.07112	-1.703974
86.599998	-0.001038	-2.030448	1.48259	-0.341034	0.088451	8.49184	7.90944	-1.765731
86.699997	-0.165258	-2.056962	1.489623	-0.334838	0.088605	9.72876	10.02664	-1.88274
86.800003	-0.243022	-2.064381	1.499429	-0.32956	0.088878	7.85498	8.25758	-2.006409
86.900002	-0.273376	-2.062991	1.511098	-0.326039	0.089265	6.65554	7.31722	-2.043539
87.0	-0.209575	-2.062628	1.522609	-0.325696	0.089509	5.86928	6.54365	-1.774088
87.099998	-0.104832	-2.075333	1.531618	-0.329637	0.089749	5.79203	6.06277	-1.011462
87.199997	0.001586	-2.068225	1.535785	-0.338962	0.089792	6.23421	6.42386	0.327395
87.300003	0.089171	-2.055516	1.53351	-0.353221	0.08964	5.96053	6.0299	2.094255
87.400002	0.184481	-2.008858	1.524871	-0.371204	0.089098	9.08394	8.20202	3.773227
87.5	0.217594	-1.98502	1.511822	-0.388383	0.088873	8.85081	9.16229	4.735571
87.599998	0.192025	-1.974409	1.497343	-0.401621	0.08881	8.08548	7.54707	4.335663
87.699997	0.075783	-1.989751	1.485166	-0.40634	0.088903	11.14233	10.97631	2.427086
87.800003	-0.018645	-2.049167	1.477285	-0.401141	0.088877	9.25358	9.74616	-0.2341
87.900002	-0.131924	-2.082526	1.474841	-0.386918	0.089003	9.33161	9.49705	-2.977061
88.0	-0.218803	-2.04838	1.478326	-0.365168	0.089073	7.44898	8.20063	-5.309903
88.099998	-0.229633	-2.049205	1.48745	-0.339481	0.089215	6.71605	6.78045	-6.66747
88.199997	-0.224122	-2.009038	1.501185	-0.314786	0.088882	5.87768	6.08311	-6.750652
88.300003	-0.193284	-1.928324	1.518215	-0.29523	0.088746	5.77277	5.78582	-5.901666
88.400002	-0.141706	-1.852926	1.536579	-0.284693	0.088577	5.73283	6.02755	-4.19303
88.5	-0.060168	-1.77554	1.554359	-0.283909	0.088016	7.0195	6.71215	-1.773777
88.599998	0.004465	-1.706396	1.569856	-0.292227	0.087514	8.86579	8.9272	0.833129
88.699997	-0.001258	-1.655341	1.582432	-0.308039	0.086942	7.70032	8.81576	3.086485
88.800003	0.051419	-1.601844	1.5923	-0.32772	0.086396	9.93492	9.17589	4.556159
88.900002	0.081938	-1.565309	1.599959	-0.34889	0.086158	10.31325	10.86112	5.006217
89.0	0.187954	-1.535554	1.60501	-0.369162	0.086429	11.35094	10.88949	4.424531
89.099998	0.198328	-1.510527	1.605661	-0.38677	0.086738	12.48488	12.28526	3.115885
89.199997	0.179844	-1.51531	1.600454	-0.400356	0.087391	13.26291	12.48427	1.484487
89.300003	0.045225	-1.556489	1.589401	-0.408735	0.08788	13.30363	12.49487	0.00323
89.400002	-0.168662	-1.701333	1.574826	-0.410582	0.087956	12.38522	12.06526	-1.037737
89.5	-0.370095	-1.820156	1.560318	-0.405227	0.087728	10.29311	10.24771	-1.717858
89.599998	-0.529759	-1.86519	1.550967	-0.391869	0.08749	7.44372	8.00097	-2.321421
89.699997	-0.588348	-1.80508	1.551718	-0.371979	0.087138	5.09466	5.65821	-3.33523
89.800003	-0.5171	-1.702752	1.563819	-0.349124	0.086727	3.79494	4.74879	-4.635992
89.900002	-0.310902	-1.660198	1.584304	-0.32666	0.086289	3.91545	4.24435	-5.708354
90.0	-0.044732	-1.654976	1.607293	-0.308982	0.085802	3.88524	4.82694	-5.953753
90.099998	0.209204	-1.641469	1.627284	-0.300708	0.085369	5.57099	4.99084	-4.641634
90.199997	0.378936	-1.617313	1.640356	-0.304171	0.084879	9.10759	9.29654	-1.525045
90.300003	0.387133	-1.601761	1.645413	-0.318238	0.084416	9.81468	12.50301	2.536848
90.400002	0.331911	-1.590128	1.641785	-0.338913	0.083677	10.30143	9.73492	6.242369
90.5	0.063698	-1.564124	1.63587	-0.359861	0.082963	14.07386	15.05013	7.835255
90.599998	-0.063024	-1.551187	1.636269	-0.373891	0.082503	16.63713	18.86317	6.945475
90.699997	-0.202444	-1.459977	1.647032	-0.378922	0.082343	21.47914	22.30462	3.567086
90.800003	-0.200866	-1.403953	1.666172	-0.375407	0.08262	24.12666	25.27	-1.271663
90.900002	-0.178018	-1.439242	1.687195	-0.367286	0.082952	19.68961	19.99879	-5.983179
91.0	-0.06343	-1.526077	1.705165	-0.355432	0.083727	13.22201	13.19007	-8.554494
91.099998	0.05911	-1.583893	1.718161	-0.344022	0.084453	9.77632	9.41644	-8.149621
91.199997	0.121187	-1.599729	1.726237	-0.338752	0.085128	7.35869	7.20899	-5.201461
91.300003	0.093863	-1.61346	1.730099	-0.341503	0.085372	5.68186	5.62588	-1.024205
91.400002	-0.140587	-1.639	1.729319	-0.350356	0.085311	4.99982	5.38715	3.063933
91.5	-0.333477	-1.64853	1.726537	-0.361842	0.084741	5.02206	5.23717	5.790683
91.599998	-0.468891	-1.640099	1.728568	-0.370803	0.084227	5.03634	5.79653	6.273116
91.699997	-0.476678	-1.597288	1.73929	-0.374645	0.083683	6.53687	6.18117	4.410144
91.800003	-0.391222	-1.595308	1.758255	-0.372753	0.083483	7.81794	9.31795	0.868058
91.900002	-0.197522	-1.595464	1.780493	-0.366498	0.083246	7.95981	9.71683	-3.494172
92.0	0.028067	-1.704307	1.801073	-0.356582	0.083286	10.13941	10.38559	-6.918619
92.099998	0.079826	-1.805683	1.817727	-0.345402	0.082896	10.52588	11.40806	-8.15977
92.199997	0.068763	-1.870505	1.829561	-0.336655	0.082917	11.7904	11.22639	-6.859199
92.300003	0.26073	-1.958519	1.836785	-0.332752	0.083904	12.9401	12.35249	-3.553109
92.400002	0.122015	-1.999403	1.841729	-0.335362	0.083888	13.6535	12.34671	-0.120725
92.5	-0.159138	-2.025251	1.844036	-0.344261	0.083765	11.86326	11.40592	2.895411
92.599998	-0.302303	-2.030865	1.845758	-0.355571	0.084089	9.24797	9.62637	4.82017
92.699997	-0.348822	-2.039264	1.848546	-0.366856	0.084548	7.69726	8.67006	5.2944
92.800003	-0.313185	-2.027433	1.852755	-0.376621	0.085425	6.57365	7.74244	4.161766
92.900002	-0.174903	-2.014886	1.856849	-0.382794	0.086036	6.52303	7.35255	1.934494
93.0	0.03384	-1.976181	1.858671	-0.38422	0.086563	6.7813	7.5294	-0.801937
93.099998	-0.03111	-1.989155	1.857696	-0.381579	0.086849	7.95841	8.04101	-3.244541
93.199997	0.003312	-2.102649	1.855465	-0.372533	0.087042	9.70634	10.3675	-4.530054
93.300003	-0.026356	-2.149007	1.853228	-0.359395	0.086807	8.62346	9.29568	-4.746378
93.400002	-0.094143	-2.147944	1.855465	-0.343046	0.08679	9.82729	10.09954	-4.541396
93.5	-0.120476	-1.953878	1.865793	-0.325114	0.086039	9.07133	10.33453	-4.479605
93.599998	-0.226579	-2.023554	1.883287	-0.307994	0.086533	8.5217	9.14067	-4.721726
93.699997	-0.294589	-1.944354	1.907189	-0.295399	0.086432	8.1671	9.03779	-4.910128
93.800003	-0.237691	-1.752239	1.932748	-0.289505	0.085925	7.4982	8.09732	-4.611356
93.900002	-0.202016	-1.615165	1.953879	-0.293101	0.085717	7.5412	7.67403	-3.242927
94.0	-0.12011	-1.472849	1.96749	-0.307447	0.08501	7.54838	7.69159	-0.529738
94.099998	-0.042466	-1.316271	1.971124	-0.332147	0.083878	8.22307	7.87572	3.074028
94.199997	0.090278	-1.147038	1.964253	-0.362673	0.082688	8.77952	8.91682	6.59049
94.300003	0.109493	-0.985821	1.95013	-0.394553	0.081567	8.19311	8.91992	8.528184
94.400002	0.360391	-0.9151	1.934499	-0.418933	0.080932	8.53335	9.09046	8.46006
94.5	0.266452	-0.805755	1.922186	-0.433347	0.080146	7.73991	8.92592	5.684292
94.599998	0.141522	-0.716782	1.915593	-0.434023	0.079381	7.25955	8.07398	1.182684
94.699997	-0.067939	-0.723476	1.91404	-0.422348	0.078207	6.86458	7.63935	-3.819946
94.800003	-0.175511	-0.841302	1.915881	-0.399053	0.07771	6.41698	6.66858	-7.819002
94.900002	-0.16376	-0.943091	1.921223	-0.368169	0.077623	6.55806	6.53123	-9.656663
95.0	-0.202959	-1.02456	1.930707	-0.335958	0.077909	6.60255	6.40159	-9.514363
95.099998	-0.217323	-1.081376	1.944626	-0.308454	0.077561	8.47966	8.28392	-8.148149
95.199997	-0.243104	-1.159714	1.962396	-0.289726	0.077644	7.89448	8.82603	-6.170014
95.300003	-0.244119	-1.267146	1.982198	-0.282702	0.076725	7.43505	7.90773	-3.999553
95.400002	-0.158079	-1.272578	2.000027	-0.285309	0.076576	8.51601	9.32416	-1.890641
95.5	-0.066952	-1.323616	2.015172	-0.296988	0.075576	8.40084	9.67336	0.180878
95.599998	0.021907	-1.389755	2.025057	-0.314223	0.074575	8.22193	9.0486	2.204295
95.699997	0.12645	-1.442104	2.028533	-0.334514	0.073618	8.13111	8.91724	3.858498
95.800003	0.238938	-1.496472	2.02634	-0.355758	0.072972	7.76557	8.07859	4.90308
95.900002	0.317968	-1.556135	2.020016	-0.37469	0.0728	7.45423	7.44858	4.989246
96.0	0.253626	-1.613703	2.010782	-0.388674	0.073048	7.15332	7.27932	3.926459
96.099998	0.095276	-1.675209	1.999966	-0.396926	0.07337	6.9956	7.03653	1.923266
96.199997	-0.049037	-1.741809	1.988806	-0.398341	0.073678	6.78392	7.02432	-0.475998
96.300003	-0.346885	-1.866342	1.977977	-0.394816	0.073557	6.62016	7.17827	-2.686074
96.400002	-0.552448	-2.004359	1.9691	-0.385842	0.073384	6.43607	7.22087	-4.219299
96.5	-0.644197	-2.086154	1.963847	-0.371966	0.073191	6.30637	7.16842	-4.912422
96.599998	-0.583577	-2.072545	1.963172	-0.355817	0.072999	6.38317	7.03824	-5.233792
96.699997	-0.424599	-2.067782	1.966782	-0.340053	0.072506	6.57794	6.93825	-5.157181
96.800003	-0.152415	-2.102648	1.973327	-0.327049	0.072086	6.71693	6.89757	-4.575718
96.900002	0.049302	-2.125586	1.979873	-0.320403	0.071339	6.69057	6.79512	-3.35897
97.0	0.238186	-2.129303	1.984076	-0.320556	0.070593	6.5571	6.83709	-1.582453
97.099998	0.30434	-2.131823	1.984373	-0.32704	0.069751	6.49466	7.12024	0.473057
97.199997	0.294376	-2.173317	1.980724	-0.338114	0.068991	6.50674	7.25203	2.261984
97.300003	0.143059	-2.199643	1.974281	-0.349919	0.068366	6.50447	7.15557	3.317083
97.400002	0.038472	-2.238662	1.967876	-0.359836	0.06796	6.73654	7.31433	3.20732
97.5	-0.015292	-2.287182	1.963374	-0.365151	0.067659	7.15665	7.53219	1.97731
97.599998	-0.036022	-2.332305	1.961384	-0.365533	0.067607	7.63552	7.79629	-0.125577
97.699997	-0.051414	-2.373792	1.960258	-0.362008	0.067606	8.05255	7.93974	-2.428798
97.800003	-0.044732	-2.44477	1.958084	-0.355712	0.067727	8.21045	7.99145	-3.919893
97.900002	-0.036447	-2.471787	1.95383	-0.348244	0.06777	8.09582	7.89991	-4.109383
98.0	-0.031407	-2.502218	1.947018	-0.343144	0.067862	7.77958	7.74983	-3.294294
98.099998	-0.086265	-2.495795	1.93838	-0.341664	0.067401	7.23231	7.45093	-1.768432
98.199997	-0.196065	-2.474967	1.928632	-0.343671	0.066752	6.60308	7.10429	-0.144023
98.300003	-0.246998	-2.47356	1.919052	-0.348021	0.065837	6.06037	6.6157	1.029006
98.400002	-0.207289	-2.471192	1.912027	-0.352036	0.064985	5.51985	5.94148	1.250337
98.5	-0.130252	-2.475023	1.908423	-0.354719	0.064481	5.26535	5.54259	0.485873
98.599998	0.034224	-2.481421	1.908475	-0.35463	0.064625	5.14003	5.26361	-1.030486
98.699997	0.20791	-2.514036	1.909928	-0.352559	0.064974	5.0359	5.39593	-2.626613
98.800003	0.255713	-2.580198	1.910394	-0.349857	0.065818	5.38104	5.64601	-3.489586
98.900002	0.282594	-2.631888	1.90752	-0.347939	0.066642	5.45311	6.26681	-3.279814
99.0	0.102195	-2.674763	1.900573	-0.348731	0.067049	5.76383	6.62737	-2.014206
99.099998	-0.150169	-2.721472	1.88931	-0.354173	0.067145	6.58775	7.04038	-0.127012
99.199997	-0.410259	-2.722108	1.875	-0.362641	0.066734	7.54365	7.83365	1.784833
99.300003	-0.546807	-2.703571	1.859655	-0.372813	0.066252	8.42186	8.57938	2.922571
99.400002	-0.500874	-2.684247	1.846164	-0.380583	0.065984	9.8314	9.04485	2.88243
99.5	-0.269438	-2.62736	1.836291	-0.383284	0.066376	10.78958	9.58997	1.553454
99.599998	-0.026948	-2.608728	1.829609	-0.380539	0.066951	11.06973	10.9123	-0.634897
99.699997	0.187845	-2.603261	1.82454	-0.372751	0.067437	10.86043	10.90437	-2.764357
99.800003	0.265895	-2.582714	1.819429	-0.360492	0.067719	12.78395	12.28761	-3.99045
99.900002	0.239795	-2.517488	1.814173	-0.346376	0.068115	12.238	11.36824	-4.227024
100.0	0.09599	-2.455794	1.809962	-0.332537	0.068575	8.6359	7.95708	-3.703926
100.099998	-0.054321	-2.369151	1.807601	-0.321631	0.068882	4.60003	5.12359	-2.858979
100.199997	-0.269331	-2.284456	1.807185	-0.315392	0.069147	3.63696	4.24628	-1.80423
100.300003	-0.30412	-2.224562	1.808405	-0.313162	0.069419	3.16264	3.91506	-0.847173
100.400002	-0.24959	-2.173999	1.810598	-0.31469	0.069997	4.27977	4.72331	-0.186593
100.5	-0.098113	-2.122158	1.81266	-0.319241	0.07101	4.27845	5.136	0.202349
100.599998	0.077709	-2.068104	1.813299	-0.326306	0.072055	8.68783	7.44697	0.362589
100.699997	0.244643	-2.001632	1.811829	-0.335666	0.073325	10.78056	12.10605	0.34496
100.800003	0.295668	-1.972258	1.807579	-0.345707	0.074304	9.81669	8.50723	0.359582
100.900002	0.158276	-1.968605	1.800695	-0.355755	0.075135	17.24404	14.56165	0.39969
101.0	-0.040353	-1.978321	1.791485	-0.365604	0.075616	19.09146	16.7267	0.413799
101.099998	-0.259958	-1.969391	1.780515	-0.373609	0.075999	23.97778	19.9792	0.379876
101.199997	-0.356711	-1.940333	1.768176	-0.380256	0.076268	23.96482	21.6183	0.243391
101.300003	-0.276296	-1.895493	1.754773	-0.384678	0.076749	17.214	15.58412	0.047351
101.400002	-0.133112	-1.9254	1.741241	-0.386696	0.077466	10.99039	10.39341	-0.137367
101.5	0.041589	-2.012432	1.727179	-0.387156	0.078392	6.9103	7.66643	-0.334191
101.599998	0.164042	-2.027943	1.711964	-0.38572	0.079115	5.33375	6.05217	-0.580735
101.699997	0.208125	-2.00722	1.696539	-0.382258	0.079417	4.46026	5.53521	-0.853215
101.800003	0.123495	-1.945221	1.68221	-0.376505	0.079564	4.89989	5.59355	-1.228506
101.900002	0.02967	-1.887849	1.670564	-0.367133	0.079384	4.99202	6.96491	-1.752167
102.0	-0.066387	-1.872838	1.663454	-0.353749	0.079315	8.71157	7.89767	-2.336202
102.099998	-0.290687	-1.86792	1.661746	-0.338749	0.07958	11.42477	12.51339	-3.050414
102.199997	-0.212643	-1.889373	1.66523	-0.321359	0.080191	13.78653	15.22677	-3.678282
102.300003	-0.042583	-1.938732	1.672692	-0.30552	0.080944	19.24577	17.55904	-3.961381
102.400002	0.108666	-1.975015	1.68199	-0.293509	0.081905	16.89724	22.84834	-3.746713
102.5	0.220021	-1.984525	1.690975	-0.28765	0.082895	30.66809	28.95254	-2.870051
102.599998	0.250215	-1.978657	1.697745	-0.28956	0.083646	33.24064	32.55179	-1.327687
102.699997	0.178799	-1.979944	1.701254	-0.299259	0.084209	22.13588	21.93047	0.612196
102.800003	0.059315	-1.951529	1.701806	-0.314629	0.084779	13.83399	13.76153	2.294343
102.900002	-0.085836	-1.967874	1.700349	-0.334364	0.085287	11.13515	12.05092	3.440477
103.0	-0.160694	-1.986466	1.697625	-0.354939	0.085942	10.88083	11.35207	3.771727
103.099998	-0.146377	-2.002855	1.693137	-0.374782	0.086925	10.78791	10.94505	3.337245
103.199997	-0.083742	-1.999641	1.684825	-0.392855	0.087843	11.12412	10.93949	2.463837
103.300003	-0.068759	-1.996725	1.670314	-0.40768	0.088832	12.54049	12.63361	1.549144
103.400002	-0.051303	-2.037603	1.647952	-0.419384	0.089014	14.73804	14.88709	1.00137
103.5	-0.143506	-2.075571	1.61943	-0.425532	0.088828	14.85671	15.4777	0.835427
103.599998	-0.231687	-2.079817	1.589776	-0.422683	0.087959	11.80213	12.18709	0.400865
103.699997	-0.296879	-2.257954	1.569822	-0.407832	0.086926	9.95725	10.29246	-0.850524
103.800003	-0.237948	-2.063325	1.567217	-0.379836	0.087269	9.39002	9.93639	-3.349616
103.900002	-0.165792	-2.040248	1.587821	-0.344992	0.087987	10.48542	11.0489	-6.249382
104.0	-0.064545	-2.013408	1.626055	-0.311872	0.088789	11.13874	11.72762	-8.660978
104.099998	-0.082093	-1.951894	1.671509	-0.285063	0.089616	14.01895	14.94265	-9.816362
104.199997	-0.059672	-1.867812	1.715292	-0.268654	0.090165	14.30419	15.76653	-9.12643
104.300003	-0.016698	-1.79901	1.752604	-0.268611	0.090621	19.70905	21.01901	-5.588292
104.400002	-0.003277	-1.725678	1.781716	-0.28542	0.090559	25.54916	27.45604	-0.065113
104.5	-0.019094	-1.642498	1.801381	-0.315133	0.090694	29.37029	30.21727	5.902369
104.599998	-0.044912	-1.64402	1.810113	-0.352028	0.091004	22.15208	22.3908	10.839307
104.699997	-0.104996	-1.569054	1.807255	-0.390164	0.091554	10.02232	11.25144	12.757836
104.800003	-0.035361	-1.529307	1.807133	-0.417507	0.092355	6.11335	7.14272	11.198565
104.900002	-0.030643	-1.468077	1.81619	-0.42903	0.093231	4.48776	5.24434	6.586065
105.0	-0.103998	-1.409795	1.834046	-0.425716	0.094403	4.33179	4.79953	0.1026
105.099998	-0.23722	-1.388002	1.855767	-0.410592	0.095613	4.72063	5.2893	-6.892643
105.199997	-0.35898	-1.485638	1.876352	-0.386431	0.096145	4.78666	5.15816	-11.809683
105.300003	-0.409143	-1.575534	1.893871	-0.359467	0.096662	8.80247	8.6313	-13.05614
105.400002	-0.346792	-1.400872	1.912058	-0.334959	0.096148	9.43013	11.55419	-11.403611
105.5	-0.518288	-1.468953	1.932008	-0.316321	0.096326	12.84333	11.58331	-8.826769
105.599998	-0.522901	-1.190585	1.954336	-0.306007	0.095851	14.45324	15.2212	-5.659333
105.699997	-0.550369	-0.918756	1.978065	-0.306312	0.094823	11.50026	12.83723	-2.608675
105.800003	-0.404713	-0.601453	2.000744	-0.316219	0.09347	11.38518	12.35538	0.277573
105.900002	-0.260537	-0.317209	2.019155	-0.333828	0.092287	8.59185	9.65688	2.797317
106.0	-0.055138	-0.029901	2.031045	-0.35494	0.091012	8.17936	8.26486	4.866982
106.099998	0.147152	0.17861	2.035023	-0.37716	0.089733	8.40382	8.06274	6.089449
106.199997	0.214842	0.367465	2.031855	-0.39594	0.088824	8.54727	8.06681	6.02336
106.300003	0.214961	0.546322	2.024797	-0.406778	0.087934	10.11918	10.02878	4.469896
106.400002	0.165813	0.602073	2.020936	-0.407032	0.08737	12.0928	12.71465	1.419879
106.5	-0.02279	0.679359	2.021975	-0.397998	0.086688	10.85009	11.59797	-2.412605
106.599998	-0.231929	0.520189	2.029857	-0.382058	0.085741	12.84079	14.12144	-6.047929
106.699997	-0.280155	0.139232	2.043095	-0.361918	0.08539	12.09516	13.55363	-8.372722
106.800003	-0.313379	-0.091532	2.059892	-0.340572	0.084992	10.95982	11.61328	-9.277977
106.900002	-0.218491	-0.255558	2.077867	-0.322662	0.084825	8.52012	8.6783	-8.884847
107.0	0.000486	-0.480985	2.093849	-0.313234	0.084487	6.19068	6.33736	-7.120733
107.099998	0.115131	-0.683291	2.105812	-0.314814	0.083708	4.96321	5.24102	-4.389824
107.199997	0.087127	-0.900801	2.112878	-0.325981	0.082183	4.45063	4.86237	-1.407969
107.300003	0.020902	-1.134142	2.115429	-0.341311	0.080888	4.54556	5.30793	1.338449
107.400002	-0.070817	-1.317749	2.116447	-0.355546	0.079522	5.11402	5.64269	3.021074
107.5	-0.044117	-1.409013	2.120281	-0.365184	0.078533	7.96104	8.53967	3.173892
107.599998	-0.063971	-1.52601	2.128563	-0.369751	0.077805	7.97225	9.98361	1.844685
107.699997	-0.029087	-1.612785	2.138819	-0.369179	0.077092	8.32124	8.68558	-0.315162
107.800003	-0.089886	-1.728692	2.145762	-0.366343	0.076214	10.27647	10.92332	-2.60651
107.900002	-0.133064	-1.924366	2.146348	-0.363141	0.075413	9.15768	9.95106	-3.877002
108.0	-0.136319	-2.021821	2.13939	-0.36386	0.074046	9.01808	9.21914	-3.412803
108.099998	-0.117898	-2.139802	2.12452	-0.36963	0.07249	8.58081	9.14505	-1.484875
108.199997	-0.095661	-2.239765	2.104159	-0.376984	0.071175	7.54233	8.11959	0.599129
108.300003	-0.125256	-2.268179	2.083592	-0.382248	0.069856	7.22916	7.90719	1.736351
108.400002	-0.048152	-2.303662	2.069349	-0.380949	0.069177	7.08764	7.93524	1.253189
108.5	-0.041851	-2.318926	2.06554	-0.371471	0.068699	7.58262	7.9498	-0.9036
108.599998	-0.029916	-2.338624	2.070964	-0.355975	0.06843	8.22657	8.34686	-3.979781
108.699997	-0.231106	-2.285432	2.081517	-0.337227	0.067917	8.20065	8.35789	-6.894215
108.800003	-0.050033	-2.286263	2.091408	-0.317404	0.068098	8.29786	8.20791	-7.790285
108.900002	-0.041335	-2.234687	2.100163	-0.30307	0.067893	7.84517	8.2381	-7.552229
109.0	-0.048957	-2.217187	2.10595	-0.299245	0.067007	7.20026	7.86202	-6.202946
109.099998	0.174825	-2.174162	2.105735	-0.306906	0.066882	6.8109	7.63678	-3.149317
109.199997	0.23833	-2.134856	2.100347	-0.324947	0.066126	6.37941	7.30641	0.379224
109.300003	0.252086	-2.084953	2.087996	-0.348398	0.065266	6.06921	6.76108	3.871723
109.400002	0.130318	-2.064723	2.070997	-0.372922	0.064331	6.05503	6.39603	6.229504
109.5	0.020622	-2.031976	2.054573	-0.392313	0.06365	6.21196	6.20333	6.502572
109.599998	-0.102921	-1.963256	2.042992	-0.402667	0.06299	7.15682	6.88997	4.545509
109.699997	-0.133071	-1.938673	2.03705	-0.402222	0.06279	7.08799	7.42952	0.932753
109.800003	-0.1169	-1.924028	2.034729	-0.392235	0.06271	7.06233	7.2486	-3.127284
109.900002	-0.350331	-1.986565	2.034493	-0.376787	0.062043	7.49618	7.76396	-6.422445
110.0	-0.264142	-2.092732	2.033106	-0.359914	0.062218	7.70409	8.16958	-7.148314
110.099998	0.048586	-2.166556	2.028811	-0.345816	0.06297	7.673	8.31068	-5.544352
110.199997	-0.087984	-2.209671	2.022106	-0.340071	0.062822	7.4206	7.81631	-3.448519
110.300003	-0.181985	-2.304521	2.012375	-0.339938	0.062612	7.27269	7.62339	-0.772548
110.400002	-0.288414	-2.347649	2.000071	-0.344332	0.062009	6.98605	7.29902	1.489054
110.5	-0.290497	-2.391649	1.988296	-0.35009	0.061617	6.71089	6.86042	2.679848
110.599998	-0.219044	-2.435336	1.980755	-0.353407	0.061283	6.38536	6.60157	2.457467
110.699997	-0.029142	-2.504607	1.97895	-0.351841	0.061424	6.32248	6.37312	0.829094
110.800003	0.078885	-2.55653	1.981291	-0.345862	0.061856	6.1722	6.39324	-1.713199
110.900002	0.13815	-2.579183	1.985173	-0.336207	0.062226	6.45078	6.62683	-4.252512
111.0	0.144352	-2.552435	1.988335	-0.324338	0.062885	6.98552	7.35779	-5.59964
111.099998	0.053676	-2.490396	1.990057	-0.313688	0.06327	6.38151	7.19218	-5.542972
111.199997	-0.070864	-2.416769	1.990237	-0.308042	0.063646	6.62778	6.80486	-4.241854
111.300003	-0.175584	-2.380324	1.987848	-0.311115	0.064037	6.86406	7.2334	-1.983045
111.400002	-0.215982	-2.312455	1.981464	-0.322944	0.064649	6.6438	6.9496	0.752435
111.5	-0.192417	-2.24376	1.970494	-0.342435	0.065058	6.54467	6.65424	3.332316
111.599998	-0.088469	-2.167928	1.955632	-0.364896	0.06518	6.42591	6.57866	5.060323
111.699997	-0.012424	-2.067424	1.939348	-0.385837	0.065416	6.28097	6.50961	5.214822
111.800003	-0.018036	-1.968898	1.924423	-0.400654	0.06573	6.49072	6.61056	3.800206
111.900002	-0.005808	-1.847013	1.91245	-0.406596	0.066007	6.45621	6.79962	1.102818
112.0	-0.054966	-1.769369	1.902856	-0.402864	0.065938	6.37993	6.91631	-1.985706
112.099998	-0.115479	-1.769047	1.893705	-0.391792	0.066028	6.52233	6.99285	-4.475867
112.199997	-0.153301	-1.781762	1.884503	-0.375502	0.066269	6.53897	7.00794	-5.432541
112.300003	-0.123147	-1.752716	1.875099	-0.358065	0.066371	6.66587	6.7812	-5.047499
112.400002	0.009942	-1.746742	1.866549	-0.343184	0.066657	6.60825	6.53605	-3.878103
112.5	0.108451	-1.727586	1.859751	-0.332625	0.06727	6.50841	6.54301	-2.422329
112.599998	0.1506	-1.753272	1.85483	-0.326919	0.067997	6.43966	6.56496	-1.002482
112.699997	0.100362	-1.822315	1.85108	-0.325584	0.068877	6.34429	6.51892	-0.005546
112.800003	-0.004573	-1.85945	1.848617	-0.326968	0.069428	6.29551	6.69727	0.416413
112.900002	-0.122475	-1.883056	1.846699	-0.329632	0.069903	6.27957	6.90999	0.225712
113.0	-0.211954	-1.893654	1.845001	-0.332451	0.070449	6.20137	7.01747	-0.403273
113.099998	-0.204602	-1.914241	1.843821	-0.333958	0.071151	6.11046	6.80818	-1.145495
113.199997	-0.144403	-1.968027	1.842209	-0.3343	0.072034	6.05222	6.56057	-1.715481
113.300003	0.004659	-2.03371	1.839818	-0.333912	0.073201	5.97446	6.2575	-1.895153
113.400002	0.115642	-2.092322	1.835806	-0.334187	0.074412	5.73546	5.91129	-1.631106
113.5	0.132807	-2.13916	1.829549	-0.337048	0.075286	6.23464	6.23213	-0.993865
113.599998	0.023484	-2.153658	1.820901	-0.343077	0.07609	6.61657	7.03792	-0.099407
113.699997	-0.193326	-2.15282	1.810035	-0.352525	0.076007	6.32896	6.77328	0.850719
113.800003	-0.348561	-2.115654	1.796904	-0.363638	0.075674	6.49387	6.87166	1.545154
113.900002	-0.42028	-2.100768	1.782587	-0.37441	0.075305	6.47601	6.7645	1.706436
114.0	-0.359338	-2.07352	1.766893	-0.382954	0.07502	6.99087	7.37728	1.288884
114.099998	-0.188198	-2.062582	1.750683	-0.388223	0.074772	6.88823	7.24828	0.345458
114.199997	0.107148	-2.092226	1.735038	-0.387282	0.074897	6.66158	6.89147	-0.789263
114.300003	0.338885	-2.111908	1.721282	-0.381049	0.075011	6.64161	7.10269	-1.810921
114.400002	0.453064	-2.082539	1.711376	-0.368895	0.075445	6.32555	6.72736	-2.650456
114.5	0.322783	-2.060481	1.706512	-0.353456	0.075834	5.99092	6.26039	-3.291806
114.599998	0.195846	-2.024511	1.706074	-0.337358	0.076612	5.83521	6.17517	-3.719229
114.699997	0.01872	-2.024221	1.708133	-0.324041	0.077336	5.68125	6.01984	-3.682629
114.800003	-0.145736	-2.020923	1.71064	-0.315933	0.078034	5.59972	5.94629	-3.08725
114.900002	-0.269438	-1.998265	1.710981	-0.315205	0.078701	5.77469	5.76559	-1.763622
115.0	-0.309827	-1.949827	1.7087	-0.320213	0.079537	6.27554	6.29047	-0.113663
115.099998	-0.22117	-1.881886	1.703583	-0.329904	0.080336	6.07797	6.7735	1.394598
115.199997	-0.169073	-1.792604	1.697392	-0.34127	0.081212	6.01343	6.26317	2.211921
115.300003	-0.051238	-1.788977	1.692084	-0.351319	0.082043	6.20767	6.41487	2.23045
115.400002	0.052626	-1.803322	1.688579	-0.358463	0.082954	6.47285	6.71569	1.342689
115.5	0.054774	-1.826385	1.686028	-0.362603	0.083517	6.46725	7.16167	0.035968
115.599998	0.008842	-1.867288	1.682356	-0.363543	0.083838	6.20828	6.71708	-1.130671
115.699997	-0.102664	-1.870217	1.675925	-0.362581	0.08404	6.03331	6.335	-1.655742
115.800003	-0.179882	-1.835078	1.666543	-0.360842	0.084116	5.72171	6.17432	-1.525485
115.900002	-0.237773	-1.789622	1.65557	-0.359956	0.084056	5.51958	5.77115	-1.048158
116.0	-0.212053	-1.75011	1.644581	-0.35998	0.083954	5.48744	5.73583	-0.514463
116.099998	-0.131057	-1.725678	1.634878	-0.360039	0.084112	5.9488	5.89683	-0.157063
116.199997	0.017115	-1.713821	1.626529	-0.359979	0.084291	7.20867	7.22334	-0.198636
116.300003	0.109837	-1.7282	1.619708	-0.35896	0.084949	6.68269	7.57501	-0.615778
116.400002	0.151229	-1.745421	1.613635	-0.356542	0.085671	6.64678	6.78153	-1.197817
116.5	0.112866	-1.770344	1.608024	-0.35314	0.086418	6.66867	6.71472	-1.598309
116.599998	-0.023564	-1.743326	1.602813	-0.348696	0.086943	7.19361	7.61558	-1.736806
116.699997	-0.190741	-1.694357	1.598232	-0.344021	0.087188	6.93727	7.19828	-1.641163
116.800003	-0.383228	-1.621835	1.594095	-0.339749	0.087204	6.2061	6.3577	-1.439652
116.900002	-0.373596	-1.574091	1.590401	-0.336346	0.087097	6.02989	6.48124	-1.193863
117.0	-0.272814	-1.531785	1.586711	-0.334788	0.087043	5.59656	6.24326	-0.937466
117.099998	-0.047837	-1.537838	1.583936	-0.334487	0.087431	5.5124	6.07058	-0.836668
117.199997	0.200373	-1.556851	1.582679	-0.335273	0.087974	5.27551	5.86515	-0.857399
117.300003	0.32056	-1.562934	1.583501	-0.336918	0.088673	5.80176	5.85701	-1.028622
117.400002	0.329929	-1.524943	1.585284	-0.339356	0.088964	6.30085	6.30246	-1.153959
117.5	0.218814	-1.408318	1.585367	-0.34296	0.089093	5.68344	6.32002	-1.025611
117.599998	-0.003528	-1.347799	1.582073	-0.349748	0.089115	6.57961	6.43735	-0.43675
117.699997	-0.217311	-1.301562	1.573767	-0.359104	0.089174	5.79536	6.24454	0.68089
117.800003	-0.275391	-1.221465	1.560694	-0.370506	0.089238	5.80027	6.50147	1.794601
117.900002	-0.253075	-1.146274	1.545504	-0.381041	0.08937	5.80316	6.53402	2.359247
118.0	-0.093156	-1.11041	1.532034	-0.387543	0.089573	6.58013	6.95741	2.039679
118.099998	0.031439	-1.126261	1.522262	-0.38761	0.089815	6.78349	6.94489	0.797393
118.199997	0.15307	-1.175801	1.516522	-0.381758	0.089837	6.35699	6.53637	-0.855012
118.300003	0.230956	-1.21519	1.513006	-0.370403	0.089735	6.78681	6.76193	-2.332558
118.400002	0.237033	-1.186407	1.510049	-0.356608	0.08961	7.23039	7.60113	-3.245025
118.5	0.041623	-1.135854	1.507626	-0.342573	0.089655	7.06259	7.25845	-3.449966
118.599998	0.049581	-1.159199	1.507104	-0.32903	0.09	6.81352	7.13866	-3.209507
118.699997	0.05207	-1.21674	1.509521	-0.31781	0.090609	6.62567	7.17495	-2.766338
118.800003	-0.008791	-1.235197	1.515146	-0.310591	0.091386	6.25566	6.59718	-2.120319
118.900002	-0.044059	-1.245564	1.521928	-0.308533	0.092087	6.09697	6.37526	-1.31882
119.0	-0.145617	-1.212261	1.527024	-0.312349	0.092676	5.99434	6.27463	-0.350574
119.099998	-0.22913	-1.217992	1.528025	-0.321347	0.092964	6.03173	6.2758	0.817306
119.199997	-0.300499	-1.193783	1.524107	-0.334479	0.093041	6.61595	6.6521	1.906047
119.300003	-0.311004	-1.194403	1.517046	-0.348715	0.092931	6.23587	7.0286	2.58415
119.400002	-0.24561	-1.182096	1.50951	-0.36066	0.092821	6.2455	6.75455	2.49235
119.5	-0.127608	-1.227333	1.50367	-0.36859	0.092754	6.88201	7.41603	1.595782
119.599998	-0.018811	-1.321324	1.499484	-0.371504	0.092839	6.60474	7.22933	0.152462
119.699997	0.080128	-1.39554	1.496401	-0.370335	0.092969	6.6318	7.0043	-1.302597
119.800003	0.122147	-1.422118	1.493377	-0.366169	0.093219	6.58416	7.04434	-2.363515
119.900002	0.088108	-1.433949	1.49128	-0.360231	0.093271	6.35401	6.7917	-2.839367
120.0	-0.009993	-1.446212	1.490612	-0.354705	0.093081	6.17115	6.63315	-2.766606
120.099998	-0.138478	-1.455194	1.491141	-0.35125	0.093	5.8952	6.45319	-2.260545
120.199997	-0.214207	-1.476144	1.490675	-0.351251	0.092698	5.83775	6.31049	-1.249287
120.300003	-0.33248	-1.44373	1.486478	-0.356135	0.092439	6.01404	6.35245	0.164497
120.400002	-0.262307	-1.389283	1.477365	-0.364001	0.092009	6.50666	6.82799	1.660475
120.5	-0.205116	-1.331238	1.464607	-0.372374	0.091661	6.55964	7.36379	2.54056
120.599998	-0.069817	-1.31602	1.453611	-0.376208	0.091223	6.56945	7.01008	2.289076
120.699997	0.061676	-1.362079	1.450157	-0.37182	0.090832	6.79732	7.08127	0.703664
120.800003	0.128637	-1.441466	1.455936	-0.360387	0.090375	7.14579	7.44322	-1.58375
120.900002	0.102439	-1.476261	1.468222	-0.344659	0.090159	7.29055	7.89381	-3.726871
121.0	0.020336	-1.451551	1.482141	-0.327738	0.089981	7.21699	7.58625	-5.000932
121.099998	0.012688	-1.421861	1.49336	-0.314628	0.089957	7.16488	7.45371	-4.800247
121.199997	0.021793	-1.368443	1.499841	-0.309377	0.090382	7.07039	7.39184	-3.073231
121.300003	0.048817	-1.31652	1.501983	-0.312335	0.090868	6.73856	7.12677	-0.346344
121.400002	0.020362	-1.282566	1.500816	-0.321582	0.091366	6.43554	6.96694	2.166727
121.5	-0.089485	-1.25551	1.502205	-0.332427	0.091894	6.15688	6.75829	3.542745
121.599998	-0.248887	-1.179661	1.510203	-0.34217	0.091915	5.93137	6.63904	3.399748
121.699997	-0.372337	-1.07531	1.523963	-0.349744	0.091567	5.77084	6.39613	1.94822
121.800003	-0.419643	-0.965518	1.538661	-0.356619	0.090887	5.79344	6.26649	-0.239526
121.900002	-0.384338	-0.931192	1.548456	-0.363421	0.090284	6.54939	6.69545	-2.058537
122.0	-0.214657	-0.99827	1.54947	-0.371162	0.090016	6.40997	7.17045	-2.398839
122.099998	0.079863	-1.141131	1.541971	-0.379596	0.089842	6.46672	6.80369	-1.154665
122.199997	0.261407	-1.279839	1.529052	-0.387768	0.089891	6.84838	6.95377	0.579511
122.300003	0.275637	-1.393177	1.515562	-0.393132	0.089642	6.81475	7.32354	1.767746
122.400002	0.115907	-1.450577	1.50706	-0.392944	0.088982	6.63662	7.46581	1.725728
122.5	-0.117481	-1.453093	1.506915	-0.386877	0.088044	6.54431	7.13855	0.38053
122.599998	-0.357782	-1.412164	1.514636	-0.375805	0.087278	6.34762	7.112	-1.695017
122.699997	-0.47555	-1.380802	1.526573	-0.361706	0.086744	6.1553	6.71579	-3.636004
122.800003	-0.431566	-1.39284	1.538661	-0.346938	0.086352	5.9269	6.35609	-4.760965
122.900002	-0.274137	-1.420531	1.548856	-0.333206	0.08626	5.96605	6.08439	-4.707912
123.0	-0.091606	-1.437528	1.556936	-0.323799	0.085997	5.94302	6.23448	-3.615115
123.099998	0.04237	-1.41316	1.563471	-0.319775	0.0853	6.65317	6.47364	-1.809983
123.199997	0.072816	-1.349107	1.568919	-0.320513	0.084267	7.27199	7.73923	0.173058
123.300003	0.012656	-1.308629	1.574488	-0.325168	0.083245	6.61026	7.90473	1.742801
123.400002	-0.029417	-1.264915	1.580866	-0.330912	0.082415	6.72446	7.25213	2.367098
123.5	-0.006925	-1.269937	1.588205	-0.336191	0.082053	7.1457	7.80977	2.100076
123.599998	0.005643	-1.270095	1.595535	-0.340945	0.081799	7.48191	8.72423	1.026703
123.699997	0.014582	-1.266369	1.60166	-0.344882	0.081674	6.90355	7.73858	-0.371926
123.800003	-0.030077	-1.290826	1.60556	-0.347617	0.081725	6.66421	7.27408	-1.483049
123.900002	-0.042531	-1.327896	1.607288	-0.349534	0.081509	6.31557	6.70166	-1.981524
124.0	-0.109949	-1.318177	1.608269	-0.350115	0.081213	5.70735	5.97124	-1.925573
124.099998	-0.164237	-1.298725	1.610072	-0.350686	0.080699	5.72907	5.76816	-1.691237
124.199997	-0.223453	-1.32672	1.613692	-0.351038	0.080045	5.51792	6.02969	-1.398886
124.300003	-0.195085	-1.342109	1.618489	-0.35214	0.079328	6.87168	6.24936	-1.081793
124.400002	-0.132326	-1.366445	1.622749	-0.354841	0.078965	7.53183	8.22129	-0.653291
124.5	-0.03101	-1.366582	1.62392	-0.359832	0.078539	6.56682	8.18136	-0.048588
124.599998	0.076098	-1.357155	1.62076	-0.366793	0.078137	7.12004	7.07068	0.781177
124.699997	0.087424	-1.391503	1.613099	-0.37555	0.077357	7.80261	8.62231	1.528133
124.800003	0.094743	-1.427391	1.60374	-0.382002	0.0766	7.43435	8.41441	1.755046
124.900002	0.033569	-1.4639	1.595729	-0.384422	0.076017	6.82657	7.51184	1.266953
125.0	-0.012096	-1.54143	1.591484	-0.381628	0.075587	6.4746	7.18137	0.073234
125.099998	-0.056068	-1.609758	1.591536	-0.373226	0.075314	5.53745	5.98248	-1.389782
125.199997	-0.091221	-1.623792	1.5947	-0.361128	0.074917	4.59057	4.93581	-2.775801
125.300003	-0.097188	-1.658489	1.600605	-0.346235	0.074549	4.42663	4.41232	-3.776151
125.400002	-0.076641	-1.668612	1.607366	-0.331626	0.074013	4.31699	5.07081	-4.154266
125.5	-0.038146	-1.701991	1.615281	-0.319772	0.073598	6.62786	5.42269	-3.870678
125.599998	0.045958	-1.75061	1.624102	-0.312218	0.073211	9.38941	10.00555	-3.008512
125.699997	0.096206	-1.755125	1.6336	-0.309268	0.072981	8.37939	9.75462	-1.849352
125.800003	0.147256	-1.768247	1.64249	-0.312031	0.072751	8.68801	8.83224	-0.496529
125.900002	0.112681	-1.780996	1.649824	-0.318885	0.072669	7.70715	7.90644	0.792083
126.0	0.072157	-1.794981	1.654726	-0.329457	0.072533	11.6543	12.21856	1.754036
126.099998	-0.019612	-1.806594	1.656659	-0.341606	0.072242	11.52802	12.97458	2.28393
126.199997	-0.116648	-1.830915	1.656027	-0.353968	0.072001	11.07656	11.55387	2.342504
126.300003	-0.177408	-1.820918	1.653425	-0.364482	0.071363	9.80522	10.27008	1.807395
126.400002	-0.214093	-1.840485	1.649351	-0.371797	0.070597	7.40536	7.36475	0.830466
126.5	-0.179648	-1.900213	1.644499	-0.374598	0.070035	6.40735	6.63015	-0.390909
126.599998	-0.066249	-2.024018	1.639769	-0.373738	0.069689	5.70936	5.75327	-1.3775
126.699997	0.137059	-1.98115	1.636385	-0.368576	0.069281	5.14949	5.24573	-2.113498
126.800003	0.200412	-1.99343	1.63629	-0.361746	0.069201	4.52367	4.97703	-2.589272
126.900002	0.25757	-2.027473	1.639511	-0.354153	0.06943	4.81424	5.15923	-2.87409
127.0	0.159416	-2.004841	1.643152	-0.348202	0.069127	5.13004	5.74246	-2.678095
127.099998	-0.059616	-1.94573	1.644936	-0.34652	0.068514	6.21275	6.35427	-1.934428
127.199997	-0.213284	-1.881834	1.642881	-0.349498	0.067794	6.60229	7.61686	-0.519769
127.300003	-0.247152	-1.812358	1.63646	-0.356231	0.067015	6.9173	8.08137	1.129114
127.400002	-0.195437	-1.699126	1.626882	-0.365641	0.066157	8.31738	8.09004	2.352695
127.5	-0.004913	-1.630869	1.617476	-0.372945	0.065715	8.56663	8.74435	2.678514
127.599998	0.227408	-1.595955	1.611073	-0.375766	0.065548	8.86421	8.85644	1.810828
127.699997	0.36522	-1.644784	1.609523	-0.372559	0.065652	9.27381	8.81726	-0.074923
127.800003	0.49092	-1.763508	1.612571	-0.363387	0.065961	9.15418	8.8012	-2.179289
127.900002	0.295792	-1.786957	1.61863	-0.350763	0.066503	8.99102	8.70935	-3.832038
128.0	0.155493	-1.752785	1.626195	-0.33635	0.067132	8.29856	8.34429	-4.605549
128.100006	-0.072199	-1.680655	1.634011	-0.324082	0.067623	7.80743	8.17922	-4.357064
128.199997	-0.320685	-1.618816	1.640612	-0.317325	0.06785	7.65312	8.05664	-3.138638
128.300003	-0.435683	-1.581751	1.644161	-0.318186	0.067687	7.42235	7.70529	-1.02011
128.399994	-0.449825	-1.49601	1.643631	-0.326249	0.067138	7.14798	7.29046	1.408409
128.5	-0.318387	-1.416255	1.639708	-0.339734	0.066751	6.75108	6.98578	3.313162
128.600006	-0.078219	-1.28334	1.63524	-0.352849	0.066302	6.53337	6.88965	4.078882
128.699997	0.145049	-1.163712	1.633734	-0.36259	0.066145	6.46812	6.92551	3.249574
128.800003	0.306256	-1.138519	1.636596	-0.366567	0.065981	6.69398	7.13148	1.091062
128.899994	0.303576	-1.166386	1.64234	-0.364707	0.065743	6.88061	7.31733	-1.599393
129.0	0.296624	-1.292847	1.649376	-0.357121	0.066151	7.40274	7.8466	-3.856901
129.100006	0.204924	-1.382681	1.65712	-0.345949	0.066908	8.0332	8.24067	-5.067679
129.199997	0.120131	-1.404881	1.666634	-0.334129	0.068244	8.72856	8.67466	-5.061018
129.300003	-0.078891	-1.373668	1.676843	-0.326819	0.069422	9.39527	9.04207	-4.090138
129.399994	-0.200042	-1.360923	1.685866	-0.327227	0.070544	9.94341	9.94121	-2.025393
129.5	-0.333074	-1.341538	1.690153	-0.33813	0.071242	10.20588	10.61362	0.967345
129.600006	-0.466159	-1.277985	1.686504	-0.358629	0.071455	10.48963	10.46717	4.271399
129.699997	-0.381374	-1.227955	1.674125	-0.384122	0.071531	10.41046	10.60741	6.872671
129.800003	-0.260307	-1.162495	1.656346	-0.408363	0.071474	8.63932	8.97109	7.611392
129.899994	-0.050988	-1.090688	1.640688	-0.422829	0.071369	6.18998	6.64439	6.089868
130.0	0.048481	-1.030054	1.633446	-0.423723	0.071377	4.9598	5.38619	2.156881
130.100006	0.129875	-1.09305	1.635538	-0.410992	0.071304	4.34387	4.72706	-2.704169
130.199997	0.147993	-1.212672	1.64442	-0.388197	0.071753	4.43049	4.93742	-7.08147
130.300003	0.156458	-1.279279	1.6577	-0.358291	0.072657	4.75723	5.28021	-9.890106
130.399994	0.115198	-1.325677	1.674206	-0.326712	0.07386	8.22972	7.06843	-10.451072
130.5	-0.034572	-1.308808	1.693019	-0.299685	0.074834	9.08026	10.84153	-8.863914
130.600006	-0.143768	-1.319337	1.713396	-0.282866	0.075953	7.67449	8.09711	-5.981636
130.699997	-0.264607	-1.328637	1.73442	-0.27688	0.077018	10.77451	10.54607	-2.599026
130.800003	-0.298667	-1.317221	1.754226	-0.281809	0.077645	11.91546	12.45644	0.692884
130.899994	-0.336757	-1.241143	1.772146	-0.29526	0.078236	11.06632	10.83415	3.423679
131.0	-0.280833	-1.118995	1.788284	-0.314221	0.07843	11.20451	11.22339	5.121182
131.100006	-0.151114	-0.99709	1.802372	-0.335444	0.079073	9.74024	9.49673	5.703799
131.199997	0.034532	-0.930776	1.812487	-0.357301	0.079904	8.40557	8.50145	5.283808
131.300003	0.157364	-0.869117	1.816423	-0.37713	0.080764	7.61958	7.82883	3.94918
131.399994	0.161512	-0.929966	1.81365	-0.393691	0.081759	7.19895	7.19165	2.220653
131.5	0.174561	-0.984667	1.804731	-0.404741	0.082788	6.74136	6.9815	0.663563
131.600006	0.011824	-1.026228	1.791994	-0.410222	0.083684	6.76072	6.8251	-0.705315
131.699997	-0.215767	-1.101822	1.778434	-0.409719	0.084581	6.8849	7.1227	-1.788986
131.800003	-0.410885	-1.231863	1.767057	-0.402362	0.085632	7.25745	7.34259	-2.618696
131.899994	-0.556924	-1.305095	1.760765	-0.387923	0.086954	7.3142	7.84821	-3.323
132.0	-0.591078	-1.310153	1.760965	-0.369506	0.087954	7.38496	8.05782	-4.016645
132.100006	-0.458978	-1.294394	1.767188	-0.349542	0.088623	7.78273	8.23874	-4.634815
132.199997	-0.288331	-1.275316	1.777295	-0.331472	0.089099	7.77459	8.29216	-4.863567
132.300003	-0.069083	-1.247672	1.788526	-0.318577	0.089422	7.84675	8.06724	-4.456167
132.399994	0.144754	-1.194427	1.798663	-0.312092	0.089663	7.86129	8.02271	-3.29145
132.5	0.283262	-1.160759	1.806727	-0.312001	0.089678	7.71679	7.81352	-1.629883
132.600006	0.285614	-1.133118	1.813167	-0.317015	0.089535	7.4834	7.6372	0.087165
132.699997	0.203246	-1.092587	1.819426	-0.32495	0.08951	7.32672	7.3867	1.406466
132.800003	0.100682	-1.037901	1.826718	-0.33416	0.089859	7.26542	7.59224	2.03814
132.899994	0.011295	-0.987054	1.834471	-0.343697	0.090524	7.50941	7.75346	2.023866
133.0	-0.015766	-0.965406	1.840042	-0.352957	0.091485	7.88747	8.65175	1.535919
133.100006	-0.006941	-0.93569	1.840367	-0.362934	0.092445	7.61415	8.69104	0.983289
133.199997	-0.070063	-0.905846	1.833444	-0.373017	0.093284	7.9994	8.40146	0.680799
133.300003	-0.112241	-0.899917	1.819971	-0.38226	0.093689	8.12875	8.92945	0.691589
133.399994	-0.198646	-0.886399	1.802684	-0.388577	0.093639	7.97233	8.48325	0.751453
133.5	-0.241798	-0.949555	1.786405	-0.389037	0.093673	7.93643	8.01243	0.306698
133.600006	-0.166066	-1.040642	1.776131	-0.382051	0.093434	7.47035	7.69566	-0.805204
133.699997	-0.133046	-1.147371	1.775445	-0.367318	0.093492	6.97939	7.35854	-2.541363
133.800003	-0.071061	-1.227371	1.784856	-0.347114	0.093518	6.32975	6.88269	-4.469471
133.899994	-0.055775	-1.158669	1.801595	-0.325973	0.093432	5.73581	6.41455	-6.029332
134.0	-0.00688	-1.064259	1.821455	-0.308312	0.093199	5.51188	6.3699	-6.619747
134.100006	-0.016927	-0.933931	1.840211	-0.297938	0.093124	5.60471	6.44366	-5.877954
134.199997	-0.059139	-0.854675	1.854154	-0.299234	0.092938	6.84444	7.16799	-3.290575
134.300003	-0.11701	-0.725937	1.862114	-0.312541	0.092796	6.55579	7.85142	0.503844
134.399994	-0.187571	-0.586517	1.861717	-0.335752	0.092464	6.75914	7.07121	4.46058
134.5	-0.136391	-0.500276	1.854682	-0.3636	0.092204	7.37357	7.49761	7.401455
134.600006	-0.149481	-0.429347	1.846298	-0.389573	0.091926	7.11321	7.94391	8.110821
134.699997	-0.038397	-0.340088	1.84211	-0.406571	0.091757	7.1133	7.99958	6.518764
134.800003	0.011591	-0.288345	1.842569	-0.412972	0.091619	7.10384	7.74169	2.825424
134.899994	0.043486	-0.272124	1.845805	-0.408247	0.091538	7.14964	7.68806	-1.772286
135.0	-0.034338	-0.439303	1.848937	-0.394873	0.091558	7.02056	7.44215	-5.723264
135.100006	-0.048202	-0.577485	1.8507	-0.375205	0.091814	6.94287	7.21274	-7.705478
135.199997	-0.144268	-0.677086	1.851799	-0.353389	0.092212	6.58845	7.06971	-7.440413
135.300003	-0.192962	-0.69805	1.853134	-0.334626	0.092179	6.36303	7.26669	-5.809874
135.399994	-0.244624	-0.688159	1.85585	-0.321221	0.091861	6.14462	7.24036	-3.663882
135.5	-0.273522	-0.706862	1.860528	-0.3128	0.091592	6.06667	7.03096	-1.599137
135.600006	-0.31102	-0.700646	1.867548	-0.310553	0.091219	6.22344	7.0149	-0.099144
135.699997	-0.325246	-0.681866	1.876393	-0.312956	0.090545	6.67953	7.04755	0.830817
135.800003	-0.227293	-0.670436	1.885244	-0.319382	0.089944	6.78988	7.35512	1.262903
135.899994	-0.151822	-0.646229	1.891937	-0.329075	0.089258	6.50674	6.96983	1.262571
136.0	-0.034536	-0.641907	1.894675	-0.340229	0.088667	6.54966	6.89415	1.09532
136.100006	0.074888	-0.637486	1.89297	-0.352008	0.088027	6.41059	6.99199	0.805895
136.199997	0.098025	-0.657972	1.887485	-0.362505	0.087483	6.07561	6.74759	0.452742
136.300003	0.137877	-0.735512	1.880231	-0.369849	0.087303	5.9495	6.643	0.001906
136.399994	0.094233	-0.850404	1.872922	-0.374678	0.087227	5.85929	6.57727	-0.583318
136.5	-0.052811	-0.995103	1.867148	-0.375864	0.087185	5.78827	6.41026	-1.220185
136.600006	-0.157394	-1.11964	1.862845	-0.374186	0.086785	5.94118	6.36145	-1.800715
136.699997	-0.316239	-1.162783	1.859436	-0.370672	0.086123	6.16476	6.42707	-2.146009
136.800003	-0.407752	-1.164881	1.855763	-0.365912	0.085193	6.21275	6.82445	-2.242435
136.899994	-0.41461	-1.188889	1.850882	-0.361426	0.084272	6.49046	7.09412	-1.916992
137.0	-0.29145	-1.178527	1.844375	-0.358576	0.083083	6.96932	7.48722	-1.259908
137.100006	-0.081188	-1.183966	1.836371	-0.357188	0.082041	7.37576	8.05257	-0.417227
137.199997	0.159314	-1.187721	1.82715	-0.35728	0.080761	7.52701	8.23456	0.280166
137.300003	0.308196	-1.22058	1.81831	-0.35697	0.0799	7.60294	8.61642	0.438845
137.399994	0.32606	-1.260805	1.810935	-0.3552	0.079024	7.64786	8.56868	0.039878
137.5	0.260616	-1.354384	1.806606	-0.350627	0.07844	7.76662	8.44011	-0.928038
137.600006	0.07114	-1.453933	1.805488	-0.343856	0.077711	7.56721	8.05043	-2.060699
137.699997	-0.121593	-1.51425	1.806993	-0.335104	0.077043	5.94766	6.60178	-2.885942
137.800003	-0.304003	-1.480703	1.80982	-0.326801	0.076265	4.72693	5.0631	-3.313429
137.899994	-0.321392	-1.409533	1.812346	-0.320571	0.075442	3.79897	4.54432	-3.169257
138.0	-0.273553	-1.395426	1.813251	-0.319002	0.074833	4.04927	4.32443	-2.317262
138.100006	-0.119411	-1.403867	1.811336	-0.322706	0.074192	3.68793	4.87522	-0.909896
138.199997	0.099356	-1.448057	1.806606	-0.331809	0.073317	5.99048	4.93763	0.777215
138.300003	0.229398	-1.457323	1.799794	-0.345283	0.072662	8.33166	8.87143	2.164392
138.399994	0.284604	-1.350919	1.791731	-0.359948	0.072047	6.72744	8.6024	2.898176
138.5	0.174332	-1.298744	1.783294	-0.373515	0.071565	6.54983	6.50961	2.633791
138.600006	0.087017	-1.24027	1.773839	-0.383683	0.070958	7.27085	8.63794	1.702513
138.699997	-0.072517	-1.251723	1.76265	-0.389785	0.07028	10.05674	10.10533	0.317564
138.800003	-0.190349	-1.419413	1.749087	-0.391401	0.069708	8.33105	9.12172	-0.962727
138.899994	-0.175203	-1.610646	1.733867	-0.387718	0.06964	8.49192	9.38443	-1.651462
139.0	-0.13454	-1.702928	1.718957	-0.379616	0.069587	7.75515	8.71716	-1.90799
139.100006	-0.16126	-1.661645	1.706598	-0.367781	0.069148	7.255	7.65316	-2.073353
139.199997	-0.206407	-1.554697	1.698258	-0.354492	0.068075	6.87115	7.38766	-2.2837
139.300003	-0.25753	-1.473047	1.694213	-0.341327	0.066795	6.75993	7.02197	-2.560572
139.399994	-0.235062	-1.440032	1.692975	-0.33035	0.06539	6.38747	6.94585	-2.708994
139.5	-0.113757	-1.446834	1.69313	-0.322514	0.064413	6.13822	6.73624	-2.616346
139.600006	0.142196	-1.473703	1.693442	-0.319418	0.063634	5.84554	6.56549	-2.187775
139.699997	0.350682	-1.521029	1.692961	-0.321099	0.063535	5.70174	6.54633	-1.392198
139.800003	0.41951	-1.530529	1.690253	-0.327091	0.063334	5.64832	6.36873	-0.378334
139.899994	0.322018	-1.539825	1.68541	-0.335939	0.063422	6.12412	6.44805	0.60494
140.0	0.100593	-1.533519	1.678915	-0.345473	0.063029	6.56665	7.17859	1.276587
140.100006	-0.147202	-1.531304	1.672445	-0.35335	0.062654	6.6812	7.4914	1.354671
140.199997	-0.301552	-1.588635	1.667017	-0.358403	0.062333	7.01285	7.27965	0.810598
140.300003	-0.35898	-1.671661	1.662785	-0.360128	0.062441	7.16777	7.52929	-0.046201
140.399994	-0.242513	-1.746488	1.658654	-0.359366	0.062749	7.09386	7.90184	-0.790391
140.5	-0.108752	-1.799678	1.652689	-0.357913	0.06312	7.07853	7.82701	-1.1468
140.600006	0.033134	-1.861508	1.644221	-0.357238	0.063208	7.02669	7.48594	-1.007813
140.699997	0.076413	-1.907658	1.633728	-0.358582	0.062873	6.98833	7.52855	-0.640913
140.800003	0.055279	-1.948281	1.622908	-0.361481	0.062196	7.10769	7.34752	-0.212678
140.899994	-0.023655	-1.916653	1.612706	-0.365744	0.061555	7.36955	7.43423	0.077188
141.0	-0.13689	-1.903732	1.602636	-0.370554	0.060904	7.96069	7.6584	0.297087
141.100006	-0.152808	-1.868182	1.590713	-0.374789	0.060532	7.45362	7.87005	0.238612
141.199997	-0.134494	-1.89717	1.575539	-0.377579	0.060173	7.4841	7.78076	0.204592
141.300003	-0.052392	-1.975548	1.557468	-0.377841	0.059858	7.68053	8.42298	0.10574
141.399994	0.064036	-2.072906	1.540955	-0.372373	0.059873	7.29773	7.99851	-0.336482
141.5	0.148765	-2.160415	1.532901	-0.359603	0.060059	6.85731	7.14337	-1.389707
141.600006	0.117683	-2.194915	1.538999	-0.34016	0.060618	5.82917	6.22956	-3.062916
141.699997	-0.151694	-2.108264	1.559031	-0.318698	0.060891	5.12155	5.05122	-5.172404
141.800003	-0.102298	-1.970461	1.585767	-0.299396	0.062228	5.55628	5.29926	-6.288623
141.899994	-0.194308	-1.845798	1.614247	-0.287486	0.062627	5.47369	5.5549	-6.418706
142.0	-0.194171	-1.6813	1.636643	-0.286716	0.063742	8.17096	8.53025	-4.347089
142.100006	-0.057225	-1.503672	1.651721	-0.299404	0.064129	8.8981	9.51899	-0.222237
142.199997	0.067858	-1.255096	1.657662	-0.32323	0.064511	6.52706	7.10172	4.598186
142.300003	0.303624	-1.056832	1.652692	-0.354312	0.064803	8.11552	8.53239	8.797145
142.399994	0.407513	-0.92983	1.642242	-0.386128	0.064945	9.48434	10.19108	10.724433
142.5	0.397009	-0.812156	1.63486	-0.410469	0.065172	7.75164	8.44203	9.622375
142.600006	0.257126	-0.659672	1.633549	-0.424405	0.065368	7.02467	7.39173	6.007072
142.699997	0.119314	-0.503548	1.636191	-0.426196	0.06578	6.39071	6.69588	0.678633
142.800003	-0.11377	-0.42698	1.637622	-0.418226	0.065466	6.66237	6.02969	-4.753102
142.899994	-0.187658	-0.466171	1.635482	-0.401672	0.065574	6.33457	6.37547	-8.282725
143.0	-0.161171	-0.495498	1.631789	-0.379502	0.065963	7.5123	6.57384	-9.16984
143.100006	-0.097365	-0.550512	1.629913	-0.356027	0.066515	9.22958	9.15908	-7.950376
143.199997	-0.010691	-0.637869	1.632852	-0.334685	0.066956	7.01206	9.06948	-5.865233
143.300003	0.049159	-0.704671	1.641752	-0.317021	0.067206	8.84363	9.40059	-3.794372
143.399994	-0.021196	-0.704662	1.655839	-0.305007	0.067335	9.47856	11.18004	-1.97546
143.5	-0.068727	-0.681406	1.673053	-0.298788	0.067487	8.64965	9.73546	-0.514784
143.600006	-0.073193	-0.676994	1.691336	-0.298498	0.067355	8.45611	9.08607	0.49551
143.699997	-0.01475	-0.683261	1.708737	-0.303635	0.067478	7.11128	7.00548	1.146583
143.800003	0.095476	-0.67535	1.72372	-0.312768	0.067682	6.17825	5.80873	1.460355
143.899994	0.143395	-0.683011	1.735653	-0.32479	0.068197	5.24118	4.96654	1.583993
144.0	0.208147	-0.675562	1.743533	-0.338224	0.068691	5.23277	5.10185	1.578296
144.100006	0.212885	-0.673841	1.7462	-0.352387	0.069265	5.06778	5.4167	1.591933
144.199997	0.099873	-0.645879	1.742986	-0.366725	0.069448	7.92312	6.89061	1.656315
144.300003	-0.017472	-0.642036	1.734794	-0.380318	0.069827	8.44323	10.29342	1.69038
144.399994	-0.142845	-0.682401	1.723467	-0.390817	0.070155	7.33609	8.3247	1.4102
144.5	-0.191922	-0.794304	1.712154	-0.396299	0.070523	8.85353	9.07997	0.647697
144.600006	-0.160942	-0.964304	1.704021	-0.395211	0.070986	10.31631	11.52314	-0.589225
144.699997	-0.148758	-1.105399	1.700144	-0.387993	0.071564	10.09413	10.02257	-1.865266
144.800003	-0.121542	-1.143952	1.699202	-0.376643	0.072152	10.18486	9.80665	-2.90211
144.899994	-0.105525	-1.136572	1.699027	-0.364066	0.07263	9.166	8.89423	-3.448014
145.0	-0.130084	-1.139001	1.697779	-0.352797	0.072719	7.82608	7.62832	-3.211942
145.100006	-0.081413	-1.157792	1.694418	-0.344581	0.072816	6.95759	7.58582	-2.304219
145.199997	-0.033532	-1.118356	1.689935	-0.33855	0.07241	6.52076	7.34002	-1.174149
145.300003	0.043627	-1.079126	1.687659	-0.333081	0.072279	6.30558	7.38177	-0.459329
145.399994	0.182517	-1.055296	1.690704	-0.327033	0.072318	6.36242	7.36058	-0.547766
145.5	0.305996	-1.116862	1.701231	-0.319646	0.073026	7.59217	7.71867	-1.407059
145.600006	0.37287	-1.302812	1.717871	-0.312651	0.074225	7.56432	8.11916	-2.551655
145.699997	0.342848	-1.539892	1.736451	-0.308189	0.075473	7.81855	7.9513	-3.292051
145.800003	0.243179	-1.681837	1.752693	-0.308236	0.07663	8.1453	8.02153	-3.084908
145.899994	0.038002	-1.770943	1.762487	-0.315766	0.077353	7.58437	8.13286	-1.614676
146.0	-0.22213	-1.882087	1.763979	-0.332061	0.077569	7.7555	8.25694	1.188124
146.100006	-0.33322	-1.91416	1.755628	-0.355136	0.077429	7.63394	8.47736	4.313822
146.199997	-0.279883	-2.040467	1.741794	-0.379964	0.077213	7.63937	8.39664	6.345345
146.300003	-0.113063	-2.184122	1.730137	-0.398752	0.077442	7.72195	8.10514	6.222917
146.399994	0.099996	-2.281252	1.727179	-0.40673	0.077969	7.97076	7.81363	3.718981
146.5	0.234706	-2.324364	1.733019	-0.403483	0.078909	7.86076	7.62446	-0.235521
146.600006	0.177261	-2.296519	1.743141	-0.393091	0.07954	7.53638	7.53186	-4.205021
146.699997	0.090728	-2.200599	1.751659	-0.376462	0.079926	7.59996	7.5187	-6.643026
146.800003	-0.05494	-2.118275	1.756165	-0.358549	0.079937	7.53559	7.79307	-6.806185
146.899994	-0.23629	-2.02027	1.756241	-0.344849	0.079716	8.42843	8.04754	-4.795537
147.0	-0.3684	-1.907634	1.753085	-0.338751	0.079232	8.20669	8.90269	-1.68545
147.100006	-0.378914	-1.764341	1.747454	-0.339683	0.078356	7.95009	8.30201	1.43597
147.199997	-0.299426	-1.549685	1.741278	-0.345548	0.077427	8.99636	8.73804	3.489897
147.300003	-0.022076	-1.368238	1.739519	-0.350875	0.076806	8.48203	8.9318	3.928969
147.399994	0.257904	-1.276124	1.745333	-0.353352	0.077026	8.04187	7.9816	2.433686
147.5	0.528487	-1.249989	1.757988	-0.35107	0.077844	7.28556	7.41764	-0.361644
147.600006	0.544962	-1.300204	1.774302	-0.345711	0.078695	6.60623	6.63775	-3.649655
147.699997	0.391857	-1.385771	1.789935	-0.336796	0.079787	5.86744	6.0086	-5.912677
147.800003	0.099507	-1.36292	1.803671	-0.326768	0.080606	5.76629	5.83517	-6.386322
147.899994	-0.247896	-1.277713	1.815431	-0.319549	0.08125	5.56871	5.90101	-5.235378
148.0	-0.566662	-1.201386	1.824651	-0.318411	0.081684	7.21944	6.4154	-2.920435
148.100006	-0.712992	-1.127408	1.83031	-0.32481	0.081988	8.26904	8.96071	0.154826
148.199997	-0.718116	-1.03529	1.831247	-0.338277	0.082219	7.76732	8.98769	3.148755
148.300003	-0.456586	-0.918192	1.827697	-0.356257	0.082479	8.74581	8.79028	5.465056
148.399994	-0.11575	-0.759762	1.821276	-0.374813	0.082758	9.82019	10.53579	6.307353
148.5	0.192894	-0.678706	1.814516	-0.3906	0.083049	10.37438	11.77065	5.472192
148.600006	0.368344	-0.619612	1.809454	-0.399046	0.083823	10.91227	10.96036	2.924344
148.699997	0.419917	-0.678723	1.807155	-0.39859	0.084488	11.6106	11.08508	-0.563146
148.800003	0.193875	-0.746816	1.806345	-0.389745	0.084716	10.30598	9.73406	-4.011701
148.899994	-0.064703	-0.813796	1.807702	-0.373827	0.085435	7.73308	7.64684	-6.216979
149.0	-0.299746	-0.789552	1.811127	-0.354052	0.085725	6.34105	6.75958	-6.885519
149.100006	-0.472699	-0.744904	1.8174	-0.335112	0.086196	5.54927	6.33051	-6.311375
149.199997	-0.447066	-0.695082	1.82447	-0.320924	0.086345	5.02907	6.08728	-4.805507
149.300003	-0.306991	-0.653954	1.831282	-0.315019	0.086427	4.63165	5.86129	-2.58682
149.399994	-0.036833	-0.609175	1.836525	-0.316635	0.086535	4.94745	6.08782	-0.111828
149.5	0.180455	-0.537073	1.840415	-0.324417	0.086624	6.25593	6.73282	1.838437
149.600006	0.355472	-0.465585	1.844444	-0.334453	0.086886	5.95239	7.30844	3.006054
149.699997	0.378948	-0.359362	1.850184	-0.344718	0.08717	7.13405	7.4762	3.050752
149.800003	0.253652	-0.312953	1.856839	-0.353274	0.087296	7.86838	7.70861	2.055591
149.899994	0.10894	-0.242242	1.861792	-0.35888	0.087305	7.94702	8.47533	0.64599
150.0	-0.029832	-0.241138	1.862224	-0.362451	0.087545	9.08508	8.96478	-0.751571
150.100006	-0.153337	-0.362644	1.857155	-0.364123	0.088	9.32294	9.78095	-1.565507
150.199997	-0.079493	-0.585609	1.847364	-0.364203	0.088824	9.98335	10.84528	-1.669617
150.300003	0.005182	-0.687115	1.836801	-0.362743	0.089744	10.75735	11.97694	-1.425086
150.399994	0.074355	-0.776487	1.829669	-0.359457	0.09093	11.42267	12.74837	-1.315386
150.5	0.063766	-0.792279	1.828514	-0.354613	0.091814	12.035	13.13773	-1.725253
150.600006	-0.024703	-0.784875	1.832926	-0.348888	0.09228	9.93921	10.52594	-2.429264
150.699997	-0.213764	-0.770556	1.839568	-0.344131	0.092142	6.3252	6.70916	-3.021543
150.800003	-0.365449	-0.80737	1.844319	-0.341794	0.091632	5.05823	5.33598	-3.024818
150.899994	-0.352076	-0.849652	1.84428	-0.34334	0.090853	4.69759	4.55556	-2.027452
151.0	-0.259529	-0.86287	1.839561	-0.348174	0.090236	5.07426	5.53307	-0.390425
151.100006	-0.039401	-0.857702	1.832205	-0.354445	0.089586	4.98808	5.03441	1.100279
151.199997	0.137704	-0.835924	1.826558	-0.359256	0.089299	9.95173	8.9348	1.708734
151.300003	0.305778	-0.835147	1.825772	-0.360199	0.089033	8.50918	11.02556	1.216685
151.399994	0.379643	-0.911089	1.830417	-0.356522	0.089252	8.48641	8.9242	-0.24627
151.5	0.278537	-1.054849	1.837726	-0.349952	0.089393	13.10798	13.97285	-2.11828
151.600006	0.105876	-1.240237	1.844773	-0.34188	0.089843	11.6445	12.42132	-3.403127
151.699997	-0.081956	-1.343968	1.849052	-0.334597	0.090314	11.10327	12.0476	-3.618232
151.800003	-0.281568	-1.380293	1.849893	-0.330669	0.090904	9.14165	9.69499	-2.865168
151.899994	-0.440642	-1.395641	1.84771	-0.332151	0.091337	8.15458	8.05022	-1.25466
152.0	-0.455576	-1.376022	1.842565	-0.339464	0.091411	7.33224	7.13973	0.669077
152.100006	-0.424649	-1.387612	1.835035	-0.352058	0.091305	7.3974	6.77971	2.393961
152.199997	-0.33384	-1.388729	1.825678	-0.367406	0.090655	7.29344	6.82349	3.390259
152.300003	-0.125231	-1.302331	1.81494	-0.381165	0.089703	9.73376	8.97612	3.441563
152.399994	0.027171	-1.266921	1.803421	-0.391396	0.089172	8.84127	10.67228	2.330606
152.5	0.206291	-1.291108	1.791067	-0.39538	0.088794	10.11025	10.6756	0.490489
152.600006	0.217264	-1.446628	1.779098	-0.391945	0.088461	10.77241	12.01805	-1.687078
152.699997	0.16996	-1.667102	1.770638	-0.379726	0.08869	10.15386	10.73394	-3.560725
152.800003	0.014474	-1.714075	1.770198	-0.359279	0.088875	10.03012	9.60196	-4.988336
152.899994	-0.347427	-1.542387	1.779977	-0.335727	0.088265	8.44857	7.70979	-6.135442
153.0	-0.398511	-1.34338	1.795744	-0.312877	0.088873	7.57194	7.15257	-6.296453
153.100006	-0.455758	-1.1296	1.813931	-0.295932	0.088717	6.70624	6.9223	-5.841689
153.199997	-0.342575	-0.950298	1.82915	-0.289097	0.08863	6.40192	7.44183	-3.905851
153.300003	-0.14509	-0.733671	1.839402	-0.293972	0.088405	7.60215	8.0409	-0.775239
153.399994	0.044181	-0.515831	1.843807	-0.308105	0.088387	10.11471	10.90395	2.434377
153.5	0.280366	-0.300315	1.845312	-0.327206	0.088179	8.85931	10.59809	4.896766
153.600006	0.383758	-0.096208	1.849442	-0.346905	0.088182	11.33745	10.23261	5.784164
153.699997	0.354774	0.060428	1.856583	-0.364245	0.088052	12.95989	12.74452	5.038009
153.800003	0.118049	0.230761	1.86375	-0.378743	0.087675	13.94907	12.72214	3.080424
153.899994	-0.098882	0.361676	1.865933	-0.389539	0.087207	14.66684	13.74269	0.762402
154.0	-0.301464	0.441898	1.859091	-0.397133	0.086636	13.12848	13.6154	-1.055614
154.100006	-0.431229	0.315731	1.843509	-0.401669	0.086236	10.12093	12.32026	-1.6266
154.199997	-0.372778	0.114729	1.82279	-0.40299	0.085692	7.60031	9.85503	-1.25571
154.300003	-0.194449	-0.080805	1.802413	-0.399297	0.08549	5.965	6.97775	-0.873399
154.399994	0.044776	-0.139085	1.78888	-0.38833	0.085164	4.77597	5.07199	-1.323557
154.5	0.257538	-0.127797	1.788569	-0.369862	0.085313	3.94829	4.2011	-2.770238
154.600006	0.173847	-0.089312	1.801509	-0.347559	0.084845	4.16338	4.06536	-4.948889
154.699997	0.086532	-0.105397	1.823169	-0.324027	0.084474	4.13176	4.56337	-6.678926
154.800003	0.063913	-0.170128	1.847167	-0.304352	0.084902	6.99489	6.48477	-7.24861
154.899994	-0.06838	-0.153913	1.868976	-0.292798	0.084456	10.06147	10.97278	-6.367469
155.0	-0.149824	-0.146381	1.883769	-0.294072	0.084108	9.85995	11.82771	-3.257356
155.100006	-0.173165	-0.117216	1.890864	-0.308272	0.083762	10.04859	10.52862	1.250524
155.199997	-0.104919	-0.012491	1.888983	-0.331687	0.083468	14.56254	16.53743	5.638723
155.300003	-0.05926	0.036843	1.880559	-0.35858	0.083507	16.32484	19.07685	8.434138
155.399994	0.223633	-0.008993	1.87563	-0.37905	0.083615	17.68393	21.5196	8.755353
155.5	0.383057	-0.01673	1.87958	-0.389744	0.084093	16.98367	20.54958	6.142805
155.600006	0.407527	-0.044264	1.89194	-0.390248	0.084413	12.30938	13.31907	1.53648
155.699997	0.16475	-0.031001	1.908437	-0.383295	0.084084	7.95421	8.35007	-4.036177
155.800003	-0.113839	-0.099198	1.922324	-0.370809	0.084173	5.88127	5.60062	-8.104604
155.899994	-0.222379	-0.150512	1.930833	-0.356078	0.084786	4.9548	5.09061	-8.977439
156.0	-0.341039	-0.274888	1.934911	-0.345031	0.085881	4.50186	4.51723	-7.141284
156.100006	-0.420234	-0.322129	1.935322	-0.339259	0.086141	4.51044	4.6731	-3.881844
156.199997	-0.477461	-0.442192	1.933468	-0.339583	0.086082	4.25288	5.09457	-0.220881
156.300003	-0.494958	-0.479098	1.930427	-0.344773	0.08518	6.32581	5.90797	2.654359
156.399994	-0.364649	-0.440497	1.930049	-0.351159	0.084438	7.61844	8.9666	4.199467
156.5	-0.129623	-0.400013	1.934007	-0.357194	0.083543	7.13379	8.64693	4.044586
156.600006	0.074	-0.392838	1.942078	-0.36086	0.083244	9.43311	9.42211	2.293554
156.699997	0.352846	-0.513116	1.951314	-0.361724	0.083011	10.96832	11.776	-0.287657
156.800003	0.411144	-0.662378	1.960087	-0.359467	0.083033	10.22042	10.33132	-3.119881
156.899994	0.295146	-0.871107	1.967106	-0.35446	0.082809	10.63719	10.86669	-5.103706
157.0	0.102403	-1.023399	1.971631	-0.348035	0.08307	9.98633	10.56512	-5.43567
157.100006	-0.149319	-1.099116	1.973742	-0.34383	0.082998	8.80597	9.29504	-4.37356
157.199997	-0.355674	-1.145067	1.973342	-0.343432	0.083084	7.85165	8.68783	-2.347429
157.300003	-0.423167	-1.191224	1.969484	-0.347559	0.083134	7.34616	7.66718	0.075113
157.399994	-0.312641	-1.268468	1.962527	-0.355253	0.083214	6.77009	7.14401	2.212499
157.5	-0.171985	-1.314341	1.954172	-0.364632	0.083217	6.66429	6.7341	3.547408
157.600006	-0.010402	-1.290665	1.946647	-0.372983	0.083185	6.77841	7.10643	3.568605
157.699997	0.054612	-1.281561	1.94132	-0.377501	0.082942	7.29554	7.48294	2.265047
157.800003	0.002663	-1.17154	1.938506	-0.376404	0.082035	8.31231	9.06894	0.033347
157.899994	-0.110501	-1.114176	1.937011	-0.369741	0.080778	7.49531	8.96809	-2.57991
158.0	-0.203426	-1.172614	1.935562	-0.357614	0.079235	8.14591	8.36153	-4.585732
158.100006	-0.205391	-1.263285	1.934512	-0.341346	0.077973	8.32281	9.29332	-5.428449
158.199997	-0.086979	-1.288294	1.935712	-0.323587	0.076673	7.89991	8.58131	-5.436179
158.300003	0.094727	-1.307189	1.941138	-0.307296	0.075795	7.70934	7.86962	-5.066184
158.399994	0.22709	-1.332515	1.951078	-0.295847	0.075012	7.2853	7.67135	-4.460124
158.5	0.236516	-1.373258	1.963409	-0.292031	0.074336	6.91284	7.15364	-3.507995
158.600006	0.178209	-1.358233	1.975175	-0.297331	0.073389	6.78427	7.02571	-1.98367
158.699997	-0.003663	-1.324916	1.982143	-0.312744	0.072336	6.72481	7.15257	0.303224
158.800003	-0.283242	-1.321447	1.980364	-0.337746	0.071234	7.39056	7.53529	3.231185
158.899994	-0.296816	-1.299143	1.967278	-0.369084	0.069926	7.00269	8.20619	6.233925
159.0	-0.17504	-1.325096	1.945351	-0.40184	0.068659	7.05199	7.60327	7.943638
159.100006	0.06834	-1.452353	1.921162	-0.426722	0.067919	7.55722	8.07944	7.530482
159.199997	0.281392	-1.508247	1.903097	-0.43672	0.067141	7.04525	7.70625	4.759061
159.300003	0.155156	-1.631639	1.894277	-0.431477	0.06574	6.94252	7.22644	0.081309
159.399994	0.014794	-1.365577	1.891099	-0.412287	0.064943	6.51997	6.98985	-5.008267
159.5	-0.106309	-1.220727	1.892872	-0.383592	0.064369	6.27502	6.61388	-8.558256
159.600006	-0.074557	-1.15712	1.897613	-0.349587	0.064368	6.0411	6.54429	-9.772218
159.699997	-0.017302	-1.083584	1.904845	-0.317027	0.064145	6.88972	6.85325	-9.047904
159.800003	5e-05	-1.132104	1.915486	-0.292184	0.06431	7.42428	8.13404	-7.217507
159.899994	0.070729	-1.211991	1.929631	-0.27713	0.064121	6.90539	7.59899	-5.053483
160.0	0.064562	-1.26458	1.945892	-0.274154	0.064026	7.40642	7.61066	-2.794156
160.100006	0.04462	-1.424481	1.961185	-0.283186	0.064035	7.72747	8.34772	-0.456198
160.199997	0.048186	-1.535586	1.971666	-0.301144	0.063773	7.67764	8.24441	1.954547
160.300003	0.137551	-1.662176	1.974349	-0.325904	0.063325	7.29353	7.50874	4.326792
160.399994	0.271336	-1.78807	1.968621	-0.353704	0.063477	7.09482	7.20032	6.142779
160.5	0.416358	-1.920513	1.956948	-0.379673	0.063884	6.5853	6.91395	6.774861
160.600006	0.455513	-1.993674	1.943348	-0.398537	0.064462	6.2688	6.59279	5.753099
160.699997	0.314625	-1.963092	1.930985	-0.407691	0.064979	5.92384	6.48231	3.087738
160.800003	0.110313	-1.913626	1.921124	-0.407221	0.065632	5.8226	6.53006	-0.409766
160.899994	-0.235033	-1.901717	1.912205	-0.399661	0.065922	5.81524	6.58273	-3.608571
161.0	-0.464781	-1.93198	1.903435	-0.386299	0.066679	5.90536	6.70123	-5.48748
161.100006	-0.572731	-1.979429	1.895335	-0.369307	0.067469	5.76769	6.56635	-5.834368
161.199997	-0.485207	-1.961162	1.889377	-0.350867	0.068014	6.06475	6.30717	-5.29015
161.300003	-0.391521	-1.906607	1.887129	-0.334569	0.068458	6.30304	6.35085	-4.491884
161.399994	-0.22128	-1.858373	1.889129	-0.321796	0.068628	6.25085	6.44216	-3.515006
161.5	-0.114443	-1.826711	1.893753	-0.315093	0.06855	6.27765	6.63968	-2.414511
161.600006	-0.046362	-1.801145	1.898994	-0.314272	0.068203	6.24235	6.7735	-1.194285
161.699997	0.011795	-1.791924	1.902381	-0.319766	0.067667	6.07893	6.74256	-0.008013
161.800003	0.085823	-1.784885	1.902347	-0.329825	0.067213	6.05888	6.79533	1.1891
161.899994	0.103402	-1.765103	1.897852	-0.342975	0.067076	6.09557	6.77028	2.03808
162.0	0.208019	-1.722009	1.889978	-0.356018	0.067556	6.21757	6.71248	2.397352
162.100006	0.27079	-1.691388	1.880278	-0.366214	0.068266	6.45893	6.85164	2.06435
162.199997	0.29137	-1.679135	1.871164	-0.371141	0.069083	6.751	7.13534	0.958383
162.300003	0.223223	-1.729424	1.863855	-0.370425	0.069881	7.0343	7.20535	-0.71465
162.399994	0.071206	-1.828956	1.858165	-0.36493	0.070797	7.21173	7.13941	-2.307268
162.5	-0.151979	-1.875409	1.852613	-0.356986	0.071735	7.07511	7.21713	-3.170154
162.600006	-0.309353	-1.797703	1.846729	-0.348233	0.07255	6.75266	7.19154	-3.229784
162.699997	-0.382019	-1.68777	1.839173	-0.341725	0.073079	6.47609	6.96459	-2.60953
162.800003	-0.348465	-1.601818	1.829584	-0.3392	0.07332	6.07228	6.57662	-1.433982
162.899994	-0.216227	-1.528528	1.818389	-0.340755	0.07332	5.52002	6.11972	-0.107162
163.0	-0.045099	-1.496142	1.807331	-0.344718	0.073282	4.90173	5.41734	0.822484
163.100006	0.163945	-1.48636	1.798529	-0.349241	0.073345	4.66107	4.76292	0.987914
163.199997	0.301181	-1.474249	1.793009	-0.352636	0.073779	4.82668	4.83251	0.283799
163.300003	0.324832	-1.500584	1.789914	-0.354016	0.074404	4.91347	5.22261	-0.938951
163.399994	0.199489	-1.543721	1.786972	-0.354082	0.074955	6.22352	6.87852	-2.142352
163.5	0.042529	-1.61545	1.782401	-0.353	0.075822	5.83968	6.54419	-2.65499
163.600006	-0.11678	-1.608973	1.775405	-0.352391	0.076423	5.34741	5.97873	-2.317511
163.699997	-0.226172	-1.629806	1.766317	-0.353448	0.076924	6.15775	6.44709	-1.430045
163.800003	-0.265386	-1.647696	1.755509	-0.357246	0.077417	6.53687	6.85057	-0.208569
163.899994	-0.233821	-1.619154	1.743078	-0.362865	0.077992	6.75774	6.96983	0.991889
164.0	-0.12024	-1.533377	1.729979	-0.36974	0.078451	7.50967	7.87283	1.659261
164.100006	0.000391	-1.433994	1.716996	-0.375021	0.078964	7.83948	7.92732	1.597456
164.199997	0.095272	-1.326413	1.70513	-0.37647	0.079415	8.30083	8.09143	0.670134
164.300003	0.095162	-1.352655	1.695183	-0.372878	0.07973	8.63345	9.20522	-0.74529
164.399994	0.06089	-1.415978	1.687276	-0.363979	0.079832	9.06713	8.86029	-2.169768
164.5	-0.029003	-1.445273	1.681856	-0.350612	0.079785	9.65503	9.48367	-3.020188
164.600006	-0.092719	-1.378159	1.678855	-0.335242	0.079379	8.93086	8.7512	-3.305814
164.699997	-0.132413	-1.258958	1.677875	-0.321308	0.07917	6.68706	6.68304	-3.171119
164.800003	-0.089242	-1.191352	1.677174	-0.31178	0.078891	4.39773	4.73958	-2.537909
164.899994	0.042624	-1.145825	1.675602	-0.308401	0.079066	3.02182	3.87192	-1.499737
165.0	0.187402	-1.136425	1.672598	-0.311528	0.079495	3.18681	3.77439	-0.239785
165.100006	0.296498	-1.13833	1.668715	-0.319254	0.080346	3.12577	4.83047	0.823467
165.199997	0.318611	-1.129641	1.664818	-0.329762	0.081317	6.20732	5.26372	1.326679
165.300003	0.210568	-1.11024	1.661317	-0.341514	0.082136	10.23023	10.99569	1.319792
165.399994	-0.003557	-1.070509	1.656988	-0.352514	0.082858	9.39273	11.02952	0.906943
165.5	-0.303224	-1.041935	1.650072	-0.363094	0.082949	7.36701	6.57791	0.398985
165.600006	-0.490131	-1.055017	1.639205	-0.372636	0.082557	12.2324	12.18356	0.115575
165.699997	-0.527115	-1.097018	1.624122	-0.381076	0.08177	16.09495	14.78528	0.167756
165.800003	-0.377272	-1.199169	1.60675	-0.386803	0.081346	15.84396	15.28918	0.351308
165.899994	-0.114103	-1.242579	1.589702	-0.389791	0.081072	14.51288	13.74044	0.306165
166.0	0.235987	-1.210599	1.57509	-0.388605	0.081051	8.3441	8.53967	-0.085909
166.100006	0.42535	-1.125663	1.562614	-0.384963	0.080526	5.93137	6.71226	-0.751136
166.199997	0.501198	-1.119343	1.552757	-0.378016	0.080299	4.75233	5.88335	-1.336536
166.300003	0.410906	-1.155833	1.541334	-0.37046	0.079721	4.1865	5.2558	-1.712878
166.399994	0.206563	-1.200981	1.528155	-0.362577	0.07937	4.23248	5.13868	-1.718645
166.5	-0.008808	-1.217955	1.514692	-0.354574	0.079035	4.98353	5.51101	-1.525955
166.600006	-0.180337	-1.227736	1.50411	-0.344533	0.079014	5.922	6.71237	-1.520672
166.699997	-0.224516	-1.244112	1.499306	-0.332567	0.078849	9.20217	8.36078	-1.923784
166.800003	-0.368626	-1.290603	1.502249	-0.319058	0.078829	9.89271	11.03113	-2.66645
166.899994	-0.208196	-1.394827	1.512439	-0.305059	0.078932	11.72542	12.93636	-3.514056
167.0	-0.019805	-1.529135	1.526753	-0.293524	0.079419	14.861	14.79031	-3.944841
167.100006	0.171398	-1.654106	1.54151	-0.28725	0.079819	14.53154	17.74553	-3.74273
167.199997	0.210637	-1.762069	1.552929	-0.289354	0.079995	18.56022	19.68245	-2.404727
167.300003	0.128177	-1.855739	1.558181	-0.301505	0.079654	22.13132	20.74346	0.085384
167.399994	-0.092996	-1.977499	1.556399	-0.322682	0.079204	16.7121	16.27086	2.989983
167.5	-0.207157	-2.116045	1.547748	-0.349025	0.078382	11.10003	10.53846	5.482333
167.600006	-0.226613	-2.344941	1.537677	-0.374968	0.078168	7.32558	7.8481	6.415349
167.699997	-0.120275	-2.600883	1.529166	-0.395941	0.078546	6.27721	6.94382	5.597484
167.800003	-0.037148	-2.824816	1.523313	-0.409534	0.079383	5.7676	6.73977	3.212932
167.899994	0.042864	-2.906169	1.517249	-0.415001	0.080187	6.21862	7.04188	0.305644
168.0	0.008542	-2.88271	1.506557	-0.415129	0.080509	7.23153	7.9999	-1.959895
168.100006	-0.118998	-2.860349	1.489148	-0.4098	0.080507	10.2424	10.10533	-2.726973
168.199997	-0.251157	-2.884542	1.465619	-0.401724	0.079803	11.14759	11.98176	-2.050326
168.300003	-0.331918	-2.944043	1.440654	-0.390186	0.079178	12.11154	12.82684	-1.146079
168.399994	-0.314377	-3.044239	1.423337	-0.374148	0.078661	10.73589	11.81005	-1.20919
168.5	-0.28024	-3.086457	1.424295	-0.351392	0.078898	10.31299	10.55891	-2.796886
168.600006	-0.385452	-2.996214	1.447363	-0.32524	0.078878	9.82948	9.87216	-5.534556
168.699997	-0.240305	-2.892209	1.486326	-0.300063	0.080007	10.30002	10.11817	-7.653784
168.800003	-0.173523	-2.765417	1.533034	-0.281834	0.080643	10.75884	10.30873	-8.824904
168.899994	-0.059164	-2.627826	1.578081	-0.272028	0.081402	12.73517	11.88852	-8.317312
169.0	0.087897	-2.503545	1.61511	-0.275583	0.081328	14.12623	13.10304	-4.982886
169.100006	0.277115	-2.361271	1.640668	-0.295438	0.081409	16.6134	14.70296	1.048126
169.199997	0.418989	-2.10646	1.654481	-0.328683	0.081193	20.53305	19.06218	7.69734
169.300003	0.659021	-1.855394	1.655509	-0.367205	0.081253	21.25346	22.05743	13.125913
169.399994	0.715792	-1.652471	1.644792	-0.406015	0.081491	16.95836	18.0456	14.842096
169.5	0.631037	-1.530104	1.639232	-0.430692	0.082155	9.02877	9.89807	12.235045
169.600006	0.369683	-1.425712	1.646574	-0.437565	0.083074	5.42115	6.31991	6.123709
169.699997	0.108978	-1.314864	1.666203	-0.428007	0.084114	4.42173	4.99309	-2.004565
169.800003	-0.281753	-1.25369	1.691467	-0.407683	0.084818	4.52297	4.37592	-9.98112
169.899994	-0.22285	-1.074344	1.718036	-0.380084	0.084459	4.66265	5.17893	-14.709704
170.0	-0.188669	-1.034532	1.742299	-0.350255	0.084919	6.16292	5.66517	-15.725192
170.100006	-0.290157	-1.270444	1.764956	-0.324552	0.08686	11.69853	11.52379	-13.336299
170.199997	-0.175757	-1.187713	1.790005	-0.309619	0.08677	10.70664	12.33193	-9.045813
170.300003	0.005521	-0.983425	1.815958	-0.305905	0.085911	16.32948	16.78943	-3.962286
170.399994	0.136439	-0.781878	1.839602	-0.312935	0.084889	18.58728	20.82835	0.97633
170.5	0.13536	-0.545809	1.859254	-0.329649	0.083841	16.78286	21.031	4.873557
170.600006	0.145093	-0.361163	1.876724	-0.350454	0.082688	20.37813	19.07738	7.282625
170.699997	0.072291	-0.16078	1.89227	-0.372263	0.081667	10.86016	10.51299	7.851076
170.800003	0.124448	-0.05116	1.904615	-0.389935	0.080845	8.04817	8.79071	6.817838
170.899994	0.096819	0.111507	1.911242	-0.402445	0.080068	7.7237	7.88	4.327026
171.0	0.086573	0.1678	1.91377	-0.407649	0.079849	7.32313	8.88706	1.045452
171.100006	0.118995	0.170132	1.913942	-0.405791	0.079831	7.98486	9.22417	-2.22747
171.199997	0.052922	0.078574	1.914601	-0.397331	0.080533	12.09105	12.57205	-4.998137
171.300003	-0.109917	-0.176376	1.919058	-0.38222	0.080931	12.3804	14.28266	-6.825127
171.399994	-0.235662	-0.523021	1.930011	-0.361681	0.08151	15.11015	14.06556	-7.734768
171.5	-0.346639	-0.648332	1.947212	-0.339381	0.081732	15.08169	13.91397	-7.991265
171.600006	-0.383093	-0.686851	1.969072	-0.319276	0.081912	13.77567	12.43267	-7.612078
171.699997	-0.287889	-0.748076	1.991729	-0.305951	0.082273	10.66548	10.19172	-6.401083
171.800003	-0.144198	-0.796079	2.011178	-0.303725	0.082076	7.40826	7.52383	-4.106676
171.899994	-0.041835	-0.844884	2.025006	-0.312258	0.082054	5.60375	6.67651	-1.018327
172.0	0.046044	-0.854827	2.031884	-0.328541	0.081496	4.82992	5.81023	2.141369
172.100006	0.146469	-0.858571	2.033085	-0.347353	0.080744	5.42132	6.22667	4.585755
172.199997	0.168101	-0.879636	2.033284	-0.364213	0.080136	5.76988	5.99018	5.492733
172.300003	0.165069	-0.873122	2.036517	-0.375518	0.079633	10.17032	9.84315	4.557905
172.399994	0.120788	-0.88747	2.044293	-0.381093	0.079263	10.66163	10.9776	2.07755
172.5	0.127551	-0.876078	2.054114	-0.38054	0.079107	11.58451	9.20939	-1.03661
172.600006	0.026603	-0.911096	2.061965	-0.3757	0.079447	13.34435	12.86731	-3.858984
172.699997	-0.117687	-1.050181	2.064542	-0.369395	0.079559	12.48225	13.03784	-5.304728
172.800003	-0.192673	-1.234428	2.060504	-0.36469	0.079892	13.39445	14.04276	-4.710984
172.899994	-0.232852	-1.403946	2.050322	-0.363886	0.079963	12.0808	13.26266	-2.657138
173.0	-0.221697	-1.554417	2.036649	-0.364495	0.079819	10.16997	10.15446	-0.472863
173.100006	-0.284572	-1.70077	2.023814	-0.364328	0.079429	8.76183	8.63312	0.844478
173.199997	-0.264589	-1.822879	2.017502	-0.360737	0.07926	8.66086	7.1955	0.749251
173.300003	-0.174414	-1.912185	2.021077	-0.353025	0.079602	8.02681	6.75498	-0.84117
173.399994	-0.080047	-2.016623	2.033336	-0.342058	0.080008	7.84447	6.93761	-3.290052
173.5	-0.033924	-2.126745	2.050881	-0.329802	0.080032	7.88432	7.73548	-5.807902
173.600006	0.02058	-2.140103	2.066608	-0.317667	0.080663	8.37571	8.91553	-7.023642
173.699997	-0.167121	-2.06045	2.080317	-0.309986	0.080274	7.58822	9.38079	-7.05381
173.800003	-0.140512	-1.959942	2.087892	-0.309988	0.080232	8.22622	9.65463	-4.904332
173.899994	-0.267829	-1.889017	2.089558	-0.32109	0.079911	7.99248	8.85526	-1.596109
174.0	-0.306432	-1.826629	2.08358	-0.341719	0.078994	7.62755	7.75336	2.345657
174.100006	-0.305157	-1.746426	2.070164	-0.367482	0.077877	7.50669	7.17227	6.002071
174.199997	-0.19189	-1.695849	2.052022	-0.392975	0.076773	7.21506	6.6795	7.866976
174.300003	0.026901	-1.705449	2.035411	-0.4111	0.07601	6.86966	6.56977	7.260875
174.399994	0.190927	-1.74189	2.025955	-0.416888	0.075558	7.69384	7.27044	4.122962
174.5	0.239151	-1.718233	2.025016	-0.409635	0.075393	7.73167	8.5204	-0.728038
174.600006	0.125419	-1.722225	2.030652	-0.392135	0.075472	7.00654	8.06852	-5.677437
174.699997	-0.041693	-1.704079	2.038583	-0.369311	0.075433	7.63858	8.2503	-8.586461
174.800003	-0.225257	-1.604791	2.046076	-0.346182	0.075729	8.29059	9.00824	-8.852492
174.899994	-0.339743	-1.516616	2.051086	-0.329635	0.075737	8.23489	9.0531	-7.306948
175.0	-0.280133	-1.386829	2.0522	-0.322069	0.076013	8.16351	8.61428	-4.250912
175.100006	-0.115445	-1.331228	2.049669	-0.323812	0.076505	8.21974	8.52008	-0.696994
175.199997	-0.101565	-1.209469	2.043734	-0.332644	0.076474	7.69822	7.90141	1.970715
175.300003	0.143602	-1.072118	2.037034	-0.342084	0.077169	7.15805	7.25823	3.887632
175.399994	0.24362	-0.982279	2.036472	-0.348716	0.077693	6.53179	6.90132	3.838965
175.5	0.22913	-0.92265	2.043023	-0.351203	0.078139	6.09321	6.39902	2.078284
175.600006	0.154682	-0.853481	2.053803	-0.348804	0.078351	5.70779	6.06095	-0.775873
175.699997	-0.040992	-0.852512	2.065089	-0.343195	0.078358	5.89187	6.04414	-4.072331
175.800003	-0.24242	-1.009825	2.073533	-0.336038	0.078806	7.04946	7.16638	-6.229146
175.899994	-0.280592	-1.208414	2.077889	-0.330331	0.079441	6.61525	7.87626	-6.380154
176.0	-0.188759	-1.358888	2.078013	-0.330305	0.080423	6.62383	6.9041	-4.74686
176.100006	-0.100951	-1.485326	2.074081	-0.337097	0.081054	7.14789	7.34409	-2.07064
176.199997	-0.031114	-1.579101	2.065612	-0.349744	0.081628	7.16541	7.8693	1.013143
176.300003	-0.042626	-1.651623	2.054018	-0.365896	0.081868	6.66377	7.14401	3.434998
176.399994	-0.117753	-1.744959	2.040789	-0.382712	0.082035	6.57129	6.73646	4.908225
176.5	-0.241078	-1.743174	2.027573	-0.396774	0.081889	6.3717	6.76226	4.891285
176.600006	-0.377494	-1.752462	2.015196	-0.405413	0.081511	6.4464	6.79823	3.353495
176.699997	-0.310851	-1.763222	2.003796	-0.406177	0.081147	6.57006	6.90528	0.778368
176.800003	-0.173778	-1.823909	1.993756	-0.398749	0.081164	7.20114	7.33596	-2.362509
176.899994	0.03093	-1.991626	1.985803	-0.384007	0.081616	7.07389	7.47116	-4.948461
177.0	0.14846	-2.196691	1.980458	-0.364524	0.082293	6.80985	7.07656	-6.13206
177.100006	0.200594	-2.230654	1.977857	-0.344406	0.083006	7.03115	7.32793	-6.16081
177.199997	0.146178	-2.189319	1.977482	-0.327476	0.083493	6.53853	7.16703	-5.392823
177.300003	-0.101188	-2.115006	1.977923	-0.316362	0.083782	6.21582	6.75915	-3.973183
177.399994	-0.342684	-2.025925	1.977175	-0.312097	0.083654	6.13446	6.388	-2.063365
177.5	-0.487649	-1.938116	1.974727	-0.314424	0.083283	6.0404	6.20558	-0.100136
177.600006	-0.463567	-1.83988	1.971108	-0.321091	0.083022	6.12973	6.25771	1.392831
177.699997	-0.244598	-1.739509	1.967768	-0.329511	0.083138	6.3802	6.65306	2.112901
177.800003	0.058219	-1.66018	1.965147	-0.337796	0.083414	6.24007	6.74545	1.879755
177.899994	0.366747	-1.557695	1.96361	-0.344435	0.084181	6.16309	6.80401	0.832016
178.0	0.527136	-1.455336	1.9618	-0.349366	0.084778	6.46234	7.05408	-0.596974
178.100006	0.410344	-1.36277	1.958493	-0.352651	0.085474	6.36829	6.79544	-1.873109
178.199997	0.109042	-1.315268	1.952491	-0.354908	0.085729	6.32888	6.59782	-2.496272
178.300003	-0.309746	-1.336731	1.942898	-0.357139	0.085665	6.16476	6.44688	-2.205337
178.399994	-0.717212	-1.361863	1.930316	-0.360916	0.084901	6.4309	6.64739	-1.269316
178.5	-0.945131	-1.387554	1.914865	-0.366465	0.083755	6.71737	7.01694	-0.009101
178.600006	-0.863316	-1.410672	1.897257	-0.372757	0.082428	6.39745	6.74438	1.163262
178.699997	-0.549671	-1.359362	1.878171	-0.378733	0.081446	6.46506	6.79608	1.747034
178.800003	-0.029908	-1.28823	1.860191	-0.382294	0.080935	6.75896	7.12838	1.396587
178.899994	0.414656	-1.242094	1.844789	-0.381686	0.080612	6.84286	7.40276	0.258819
179.0	0.655605	-1.252755	1.832331	-0.377126	0.080052	6.54808	7.11318	-1.377965
179.100006	0.684331	-1.303232	1.822266	-0.368525	0.079494	6.47452	6.86546	-2.817904
179.199997	0.492639	-1.328798	1.814723	-0.356573	0.079273	6.22974	6.67008	-3.775918
179.300003	0.20554	-1.357756	1.81	-0.343101	0.079347	5.92305	6.18459	-4.130877
179.399994	-0.114362	-1.348069	1.808579	-0.330283	0.079876	5.57879	5.8918	-4.094001
179.5	-0.333715	-1.389428	1.809796	-0.32019	0.080588	5.60909	5.66057	-3.597031
179.600006	-0.413121	-1.417703	1.811594	-0.314552	0.081427	5.32263	5.53178	-2.540918
179.699997	-0.405947	-1.456959	1.811668	-0.315027	0.08199	5.97165	5.94094	-1.042405
179.800003	-0.311727	-1.457456	1.808778	-0.321143	0.082409	6.58513	7.3473	0.674132
179.899994	-0.178433	-1.453868	1.802278	-0.331946	0.082411	5.71365	6.67586	2.233042
180.0	-0.097429	-1.431474	1.792504	-0.345933	0.082245	5.95116	6.4731	3.07367
180.100006	0.087219	-1.373024	1.780669	-0.359125	0.08182	6.58609	6.87712	3.189584
180.199997	0.132224	-1.386473	1.768828	-0.369688	0.081666	6.76072	7.11757	2.236549
180.300003	0.211048	-1.42327	1.757579	-0.375036	0.081401	6.2639	6.40609	0.642873
180.399994	0.230114	-1.55192	1.747274	-0.37554	0.081259	6.30716	6.47685	-1.110626
180.5	0.103134	-1.657541	1.737785	-0.371901	0.081522	6.08927	6.49355	-2.388344
180.600006	-0.016188	-1.68592	1.728456	-0.365677	0.081699	5.84607	6.29325	-2.890276
180.699997	-0.18266	-1.636839	1.719085	-0.359795	0.0816	5.6858	6.15141	-2.744527
180.800003	-0.247935	-1.643269	1.709567	-0.355874	0.081629	5.86157	6.25621	-2.148324
180.899994	-0.292671	-1.646774	1.699475	-0.355308	0.081425	6.16669	6.5262	-1.223535
181.0	-0.267843	-1.701668	1.689273	-0.356346	0.081294	6.21424	6.76065	-0.334601
181.100006	-0.203159	-1.749322	1.680079	-0.35757	0.081035	6.44658	6.769	0.071684
181.199997	-0.115323	-1.811418	1.673503	-0.356501	0.080827	6.75152	6.89597	-0.047382
181.300003	-0.026636	-1.859083	1.66926	-0.352511	0.080463	6.75318	6.98043	-0.691071
181.399994	0.082786	-1.924181	1.666227	-0.345915	0.080246	6.56814	7.00163	-1.392963
181.5	0.137665	-1.992478	1.66304	-0.33834	0.080107	6.44343	6.98386	-1.764182
181.600006	0.137341	-2.061978	1.658998	-0.331569	0.080197	6.27546	6.76964	-1.668451
181.699997	0.036673	-2.062005	1.654092	-0.328018	0.080085	5.87628	6.38725	-1.22746
181.800003	-0.075423	-1.979583	1.648364	-0.32863	0.079858	5.40162	5.85755	-0.639168
181.899994	-0.168681	-1.899985	1.642017	-0.333565	0.079583	5.1466	5.5457	-0.103978
182.0	-0.174554	-1.902857	1.636119	-0.341621	0.079479	5.48447	5.76623	0.158586
182.100006	-0.103186	-2.001528	1.632069	-0.350626	0.079882	5.33165	5.89116	-0.02472
182.199997	0.001507	-2.120344	1.629683	-0.358755	0.080512	6.74723	6.56528	-0.493336
182.300003	0.030778	-2.226049	1.627538	-0.365108	0.081326	6.52198	7.51302	-1.022365
182.399994	0.020302	-2.274568	1.623218	-0.369647	0.081528	5.06392	5.69632	-1.180917
182.5	-0.079159	-2.307989	1.615323	-0.372347	0.081421	6.28623	6.75615	-0.825438
182.600006	-0.172565	-2.3574	1.603809	-0.37398	0.080812	6.66263	7.23372	-0.050871
182.699997	-0.252984	-2.400233	1.590131	-0.374111	0.079968	5.73642	6.25942	0.732978
182.800003	-0.229241	-2.40762	1.575863	-0.372778	0.079108	6.23307	6.67651	1.12807
182.899994	-0.113485	-2.43835	1.562802	-0.368937	0.078436	6.20443	6.65638	0.851652
183.0	0.028433	-2.451619	1.552355	-0.362141	0.077912	6.96258	7.07656	-0.059251
183.100006	0.181956	-2.485686	1.545801	-0.352227	0.077644	7.3135	7.24967	-1.35485
183.199997	0.249252	-2.522889	1.5443	-0.339836	0.077818	6.54291	6.84148	-2.645124
183.300003	0.230499	-2.527945	1.547332	-0.326557	0.078146	7.43908	7.6963	-3.610681
183.399994	0.120519	-2.539911	1.553604	-0.31515	0.078613	7.05629	7.39794	-4.054937
183.5	-0.046489	-2.562792	1.560423	-0.307795	0.079122	6.2561	6.79566	-3.824163
183.600006	-0.211095	-2.585871	1.565167	-0.307101	0.079274	5.84204	6.44366	-2.723698
183.699997	-0.339007	-2.592645	1.566727	-0.313188	0.079209	5.33357	5.95978	-0.868534
183.800003	-0.360516	-2.603379	1.564937	-0.325259	0.078931	5.25081	5.59516	1.278558
183.899994	-0.290306	-2.558725	1.56018	-0.341425	0.078402	5.36685	5.47226	3.022669
184.0	-0.146236	-2.484051	1.553947	-0.357679	0.078294	6.55421	6.49173	3.753344
184.100006	0.052578	-2.440153	1.547584	-0.371128	0.078269	6.85994	7.35555	3.283399
184.199997	0.244309	-2.488389	1.542349	-0.379697	0.078559	5.98155	6.33179	1.773455
184.300003	0.271554	-2.586972	1.537865	-0.382939	0.078697	7.12153	7.68516	-0.211057
184.399994	0.153782	-2.67394	1.533411	-0.381276	0.078681	6.88621	7.83247	-1.848515
184.5	-0.054597	-2.67562	1.528258	-0.375529	0.078183	6.50753	6.96052	-2.799965
184.600006	-0.232267	-2.629682	1.522876	-0.367219	0.077616	6.70204	6.96908	-2.967909
184.699997	-0.323775	-2.570783	1.517909	-0.359018	0.077138	6.24183	6.40545	-2.5868
184.800003	-0.286245	-2.523489	1.514083	-0.352813	0.077026	6.0841	6.03483	-1.924785
184.899994	-0.129795	-2.514912	1.51157	-0.348883	0.077255	5.83845	6.01277	-1.135609
185.0	0.031564	-2.507863	1.509968	-0.347476	0.077562	6.06641	6.07754	-0.41554
185.100006	0.167149	-2.52456	1.508619	-0.347642	0.077779	6.75161	6.87959	0.108424
185.199997	0.23151	-2.532193	1.505718	-0.349461	0.077519	6.14952	6.92273	0.390939
185.300003	0.175301	-2.512307	1.500571	-0.351985	0.07719	6.40437	6.88173	0.457082
185.399994	0.061926	-2.502117	1.493315	-0.353842	0.076795	7.09508	7.30512	0.343219
185.5	-0.026101	-2.517533	1.486338	-0.353425	0.076453	7.30456	7.55531	-0.010559
185.600006	-0.118128	-2.538023	1.483064	-0.348868	0.076385	7.24843	7.47919	-0.644132
185.699997	-0.10903	-2.565473	1.486342	-0.339965	0.076928	7.48357	7.55477	-1.660395
185.800003	-0.080478	-2.572589	1.495884	-0.329207	0.077614	7.39985	7.54921	-2.806962
185.899994	-0.059419	-2.581136	1.509233	-0.319756	0.078341	7.35501	7.20578	-3.677075
186.0	-0.055177	-2.581051	1.52222	-0.314692	0.078725	7.02598	7.00366	-3.661083
186.100006	-0.06876	-2.492825	1.530592	-0.317487	0.078694	6.60798	6.8039	-2.348542
186.199997	-0.115811	-2.396019	1.531806	-0.328656	0.078178	6.12859	6.41572	0.32902
186.300003	-0.17441	-2.302814	1.525299	-0.345991	0.077478	5.60182	5.93955	3.193705
186.399994	-0.1358	-2.221236	1.514818	-0.364067	0.076632	5.50049	6.15044	5.009713
186.5	-0.070522	-2.193768	1.508927	-0.377714	0.076216	5.64473	6.04125	4.938251
186.600006	-0.007802	-2.151307	1.511045	-0.38469	0.076267	6.58758	6.85057	3.068964
186.699997	0.063002	-2.074647	1.51849	-0.385793	0.076406	6.21625	6.87894	0.143827
186.800003	0.051302	-2.050271	1.525328	-0.38334	0.076724	6.60334	6.65199	-2.751475
186.899994	0.052815	-2.065548	1.526156	-0.379262	0.077144	7.36464	7.19936	-4.16533
187.0	0.050848	-2.064872	1.520345	-0.375231	0.077703	7.0604	7.47309	-3.609668
187.100006	-0.003234	-2.071854	1.509859	-0.372936	0.077828	6.95382	7.34184	-1.909977
187.199997	-0.082256	-2.119851	1.499203	-0.370847	0.077656	6.91967	7.30352	-0.276114
187.300003	-0.237745	-2.171871	1.494204	-0.367198	0.077214	6.68304	7.33895	0.50362
187.399994	-0.349726	-2.222495	1.498943	-0.3596	0.07691	6.47609	6.97518	-0.012648
187.5	-0.328964	-2.253103	1.512773	-0.348209	0.076898	6.34884	6.66494	-1.553098
187.600006	-0.223616	-2.243909	1.53172	-0.33478	0.077453	6.18394	6.39549	-3.307542
187.699997	-0.078043	-2.215588	1.54937	-0.322317	0.078083	6.2314	6.24529	-4.242763
187.800003	0.093852	-2.228249	1.562351	-0.313237	0.078881	6.09662	6.26285	-3.79459
187.899994	0.200866	-2.213985	1.569776	-0.31016	0.07953	6.98334	6.57866	-2.128917
188.0	0.13969	-2.221756	1.572278	-0.31458	0.079658	7.24265	7.77038	0.372473
188.100006	-0.035157	-2.256967	1.571607	-0.325258	0.07931	6.74688	7.70283	2.762312
188.199997	-0.203808	-2.259262	1.570492	-0.339106	0.078645	7.04534	7.38263	4.037945
188.300003	-0.261106	-2.251515	1.572535	-0.352194	0.078546	7.55337	8.07698	3.815302
188.399994	-0.255559	-2.269738	1.578825	-0.361911	0.078754	7.45134	8.60005	2.116554
188.5	-0.139641	-2.313254	1.587937	-0.368071	0.079415	7.22732	8.18842	-0.456986
188.600006	0.032618	-2.428714	1.596629	-0.370042	0.080489	7.04954	7.91769	-2.819449
188.699997	0.144299	-2.53444	1.60246	-0.367914	0.081885	6.58889	7.00741	-4.037779
188.800003	0.088206	-2.530181	1.604951	-0.363371	0.082737	5.93872	6.11276	-3.858073
188.899994	-0.062603	-2.449294	1.605444	-0.358945	0.083128	6.00949	5.93912	-2.71734
189.0	-0.317051	-2.378927	1.604908	-0.356098	0.082741	5.59893	5.94244	-1.121695
189.100006	-0.459601	-2.32496	1.603729	-0.355699	0.082222	6.83086	6.08782	0.502255
189.199997	-0.496808	-2.301734	1.602493	-0.357074	0.082051	7.89246	7.85977	1.679939
189.300003	-0.350719	-2.318364	1.601286	-0.359995	0.082272	6.40411	8.22482	2.108096
189.399994	-0.115231	-2.345609	1.599789	-0.363812	0.082571	6.53083	6.75904	1.783561
189.5	0.114224	-2.392288	1.597513	-0.367021	0.082688	7.90709	8.83107	0.889283
189.600006	0.242984	-2.428103	1.59431	-0.368928	0.082883	7.86155	8.70956	-0.352143
189.699997	0.266232	-2.429268	1.590771	-0.368479	0.082737	6.72691	7.77016	-1.431639
189.800003	0.190378	-2.420165	1.588645	-0.363678	0.08317	6.42381	7.30363	-2.198723
189.899994	0.045541	-2.417878	1.589428	-0.355652	0.083398	5.54218	6.26371	-2.734236
190.0	-0.079329	-2.442651	1.594704	-0.344938	0.083747	5.05298	5.06749	-3.217197
190.100006	-0.19361	-2.524409	1.604302	-0.333192	0.084366	5.10062	5.21683	-3.57681
190.199997	-0.262418	-2.584712	1.616234	-0.322425	0.084968	5.0979	4.59303	-3.653443
190.300003	-0.282755	-2.598999	1.628286	-0.314368	0.085519	9.09077	8.17226	-3.208065
190.399994	-0.244375	-2.571492	1.638589	-0.310822	0.086047	9.10794	10.35519	-2.094291
190.5	-0.152355	-2.530529	1.645862	-0.313035	0.086289	8.76446	8.8817	-0.546757
190.600006	-0.03833	-2.511448	1.650098	-0.320493	0.086417	8.47721	8.6236	1.193121
190.699997	0.04701	-2.514322	1.651643	-0.332814	0.086249	10.75595	11.42465	2.542353
190.800003	0.05863	-2.542307	1.652011	-0.347474	0.086016	13.25152	15.89489	3.188796
190.899994	0.060236	-2.537736	1.652073	-0.361249	0.085742	13.24443	15.09766	2.881711
191.0	0.050016	-2.519623	1.652057	-0.373076	0.085423	13.40566	14.58862	1.742996
191.100006	0.011133	-2.504494	1.651108	-0.381104	0.084985	8.95862	8.5371	0.141944
191.199997	-0.042347	-2.583848	1.648727	-0.384278	0.084811	5.67039	5.45963	-1.328157
191.300003	-0.004615	-2.664239	1.644587	-0.382733	0.08477	4.84069	4.84503	-2.144968
191.399994	0.019322	-2.72276	1.640241	-0.376221	0.084973	4.30604	4.48009	-2.471878
191.5	0.010445	-2.716278	1.638111	-0.366786	0.085261	4.08001	4.41179	-2.601321
191.600006	-0.013371	-2.684371	1.639284	-0.356418	0.085467	3.96546	4.73616	-2.634614
191.699997	-0.084681	-2.587831	1.64382	-0.346304	0.085537	5.28856	5.35054	-2.611816
191.800003	-0.217405	-2.457158	1.649573	-0.339562	0.085206	6.93009	6.96309	-2.301829
191.899994	-0.334991	-2.310085	1.654309	-0.337029	0.084718	5.98654	8.06274	-1.567852
192.0	-0.420962	-2.130168	1.655556	-0.339819	0.083747	9.54319	8.77754	-0.459261
192.100006	-0.393155	-1.964832	1.652515	-0.347081	0.082758	9.47751	9.90653	0.876363
192.199997	-0.263702	-1.820131	1.646195	-0.356517	0.081597	9.73419	9.41729	1.944685
192.300003	-0.034377	-1.723338	1.639438	-0.364635	0.080615	10.58579	10.12759	2.182787
192.399994	0.192125	-1.652204	1.635336	-0.36879	0.079623	10.22699	9.87345	1.427448
192.5	0.402438	-1.624702	1.63607	-0.36667	0.079046	10.09667	9.90353	-0.241866
192.600006	0.495608	-1.619036	1.641815	-0.359458	0.079037	9.82151	9.8257	-2.120126
192.699997	0.45986	-1.521191	1.651134	-0.34816	0.079384	10.2269	9.61406	-3.657018
192.800003	0.325045	-1.399825	1.662381	-0.335538	0.079854	9.7215	9.45294	-4.459067
192.899994	0.043082	-1.302564	1.673471	-0.324755	0.080191	9.00985	8.77572	-4.341339
193.0	-0.236334	-1.187516	1.682468	-0.318591	0.080199	7.96489	8.11156	-3.262294
193.100006	-0.461435	-1.080269	1.68761	-0.319253	0.079876	6.87097	7.47866	-1.160041
193.199997	-0.517169	-0.946428	1.688002	-0.326809	0.079541	6.42582	7.33135	1.383704
193.300003	-0.470596	-0.796741	1.683742	-0.339516	0.079157	6.02175	7.51003	3.498248
193.399994	-0.212878	-0.665139	1.677424	-0.352985	0.078674	6.89725	7.36711	4.514309
193.5	0.090786	-0.528656	1.673811	-0.363562	0.078255	8.01052	8.22215	3.851665
193.600006	0.312094	-0.385329	1.676008	-0.368298	0.077721	7.08405	8.49695	1.559428
193.699997	0.449252	-0.299819	1.683559	-0.36764	0.077084	8.74318	8.27278	-1.474148
193.800003	0.424762	-0.370082	1.694109	-0.362269	0.077111	8.4879	9.02676	-4.231386
193.899994	0.39169	-0.431207	1.704991	-0.353921	0.077554	8.77085	8.76587	-5.748399
194.0	0.224756	-0.480764	1.714376	-0.345964	0.07842	9.44011	9.08757	-5.588253
194.100006	-0.000551	-0.512951	1.720997	-0.342181	0.079186	10.0408	9.6269	-3.965173
194.199997	-0.313068	-0.564845	1.723306	-0.344993	0.079649	10.1092	10.13391	-1.064432
194.300003	-0.61632	-0.599698	1.720266	-0.355015	0.079813	10.14046	10.85224	2.387445
194.399994	-0.730781	-0.561809	1.71135	-0.370183	0.079449	10.21823	10.74326	5.389474
194.5	-0.698314	-0.474607	1.698364	-0.3864	0.079284	9.85522	10.29717	6.92502
194.600006	-0.44486	-0.401154	1.684354	-0.398777	0.07881	8.14906	8.27674	6.370498
194.699997	-0.099447	-0.393963	1.6736	-0.40333	0.078311	6.03716	6.02498	3.655507
194.800003	0.259559	-0.509002	1.66905	-0.397757	0.077841	4.78412	4.71882	-0.578462
194.899994	0.395701	-0.743974	1.67209	-0.382207	0.077383	4.78386	4.43566	-4.983817
195.0	0.496554	-0.918995	1.683902	-0.357445	0.077825	4.47226	4.9265	-8.391292
195.100006	0.585127	-0.884329	1.704571	-0.328401	0.078133	6.81431	6.03258	-10.085309
195.199997	0.262983	-0.963337	1.730442	-0.29955	0.079582	10.61329	11.14728	-10.032309
195.300003	-0.020699	-0.927546	1.759182	-0.278368	0.080774	8.95827	10.84571	-8.301398
195.399994	-0.3618	-0.924595	1.785752	-0.269466	0.082194	9.73595	8.9985	-5.05929
195.5	-0.558432	-0.963407	1.807896	-0.274755	0.083432	13.79476	14.64622	-0.637515
195.600006	-0.580254	-0.965512	1.823545	-0.292484	0.08469	14.61088	15.39752	3.798242
195.699997	-0.453587	-0.864026	1.83124	-0.319073	0.08524	15.25492	14.31896	7.484474
195.800003	-0.111977	-0.825806	1.836306	-0.347893	0.086169	13.26229	12.57452	9.296423
195.899994	0.262247	-0.710523	1.841826	-0.374657	0.086914	9.37093	8.54481	8.844613
196.0	0.449937	-0.704527	1.84919	-0.395683	0.087887	7.25324	7.65048	6.309312
196.100006	0.490458	-0.654269	1.855551	-0.409456	0.088131	6.11773	6.73753	2.3663
196.199997	0.413731	-0.693103	1.857359	-0.414446	0.088787	5.56048	6.40084	-1.830003
196.300003	-0.045449	-0.76142	1.852809	-0.412376	0.088864	5.566	6.42397	-4.858744
196.399994	-0.292765	-0.956904	1.843486	-0.403884	0.089152	5.90667	7.0057	-5.792396
196.5	-0.419308	-1.167425	1.831939	-0.391366	0.089732	7.42069	7.77562	-5.061252
196.600006	-0.48979	-1.245045	1.823065	-0.3751	0.090583	7.43593	8.43914	-4.007281
196.699997	-0.45319	-1.269315	1.821069	-0.356839	0.091356	8.25529	8.46366	-3.384025
196.800003	-0.377477	-1.247362	1.827967	-0.338059	0.091921	8.71069	8.60979	-3.318525
196.899994	-0.303294	-1.202041	1.842687	-0.321865	0.092266	8.11535	8.61289	-3.729754
197.0	-0.248032	-1.131195	1.861956	-0.310299	0.092282	8.37702	8.71095	-4.202474
197.100006	-0.178875	-1.066066	1.881576	-0.304783	0.091675	8.12918	8.91189	-4.138401
197.199997	-0.12333	-0.992165	1.897851	-0.306471	0.091122	8.23419	8.7876	-3.162329
197.300003	0.032461	-0.913345	1.907997	-0.314434	0.090426	8.0614	8.47008	-1.158779
197.399994	0.111467	-0.844762	1.911527	-0.327464	0.089891	8.20678	8.30533	1.307057
197.5	0.162071	-0.740794	1.910093	-0.342885	0.089674	8.16316	8.28338	3.450791
197.600006	0.234204	-0.657224	1.907454	-0.35679	0.089846	8.16413	8.19121	4.574395
197.699997	0.157287	-0.532435	1.906336	-0.367583	0.089984	8.33411	8.10642	4.149329
197.800003	0.053537	-0.40355	1.907435	-0.374115	0.090054	8.61234	8.26636	2.500862
197.899994	-0.048389	-0.271279	1.90818	-0.376892	0.089989	8.41328	8.64693	0.239637
198.0	-0.207622	-0.213777	1.905353	-0.377225	0.089432	8.53965	8.65004	-1.852666
198.100006	-0.310947	-0.333889	1.896685	-0.375538	0.089216	8.57784	8.8528	-2.94151
198.199997	-0.26764	-0.475044	1.883272	-0.37154	0.088876	8.19557	8.85376	-2.773529
198.300003	-0.166207	-0.547809	1.86909	-0.36495	0.088322	8.00202	8.44407	-2.274381
198.399994	-0.055724	-0.584397	1.859843	-0.355324	0.087772	7.52587	7.87872	-2.083197
198.5	0.089174	-0.725323	1.859966	-0.342553	0.08739	6.91047	7.07913	-2.554847
198.600006	0.127916	-0.909564	1.869658	-0.328761	0.0871	6.35042	6.341	-3.604188
198.699997	0.086134	-1.074246	1.886391	-0.315719	0.087094	6.11046	5.97959	-4.755001
198.800003	0.018542	-1.150976	1.905197	-0.306491	0.087103	6.13892	5.94897	-5.202209
198.899994	-0.120881	-1.165985	1.921151	-0.304869	0.086733	6.69118	6.36776	-4.409029
199.0	-0.312997	-1.156021	1.930147	-0.312881	0.086089	8.21641	8.478	-1.869362
199.100006	-0.383064	-1.151947	1.930097	-0.331121	0.085424	7.25281	8.39632	1.957702
199.199997	-0.352145	-1.145745	1.920265	-0.357146	0.084614	7.04403	7.58282	5.783786
199.300003	-0.166009	-1.179925	1.904426	-0.384919	0.083904	8.03372	8.38401	8.167335
199.399994	0.072492	-1.183657	1.889811	-0.406607	0.083752	7.92487	8.77187	7.903251
199.5	0.305277	-1.184856	1.882588	-0.415932	0.083881	7.49837	7.86683	5.231155
199.600006	0.297348	-1.186707	1.88269	-0.413291	0.08396	7.65513	7.76717	0.547862
199.699997	0.107456	-1.262178	1.886331	-0.4002	0.084058	7.38023	7.43712	-4.534728
199.800003	-0.132545	-1.382581	1.890329	-0.379135	0.084472	7.27225	7.12742	-8.081446
199.899994	-0.343026	-1.476	1.894694	-0.352354	0.084867	7.13038	7.2699	-9.286839
[truncated: 1,520 more rows]
