# Supplementary material for: Accurate time-series forecasting of floating platform motion via a reinforced fusion CNN–BiLSTM–attention model
Source: PLoS One. 2026 Feb 2;21(2):e0342081. doi: 10.1371/journal.pone.0342081 (PMC12863529; doi:10.1371/journal.pone.0342081)
Supplement: S1 Data — (ZIP) [file pone.0342081.s001.zip › S1 Dateset/Data for measured proportional model/data for dual-stage EWMA control limit/06_2.csv]

Time	Pitch	Yaw	Sway	Heave	Surge	Cable1	Cable2	Roll
0.1	-0.252266	-1.126409	1.302568	-0.350505	0.067579	5.84414	6.08129	-0.52888
0.2	-0.280161	-1.049673	1.304156	-0.350689	0.067539	5.72434	6.09649	-0.455923
0.3	-0.207215	-0.956675	1.305703	-0.350909	0.067591	5.75184	6.22913	-0.427602
0.4	-0.067592	-0.886925	1.306946	-0.351304	0.068039	5.72495	6.2241	-0.432935
0.5	0.086337	-0.870331	1.308252	-0.351654	0.068301	5.72154	6.20129	-0.386073
0.6	0.206948	-0.866002	1.309769	-0.352161	0.068668	5.69036	6.12218	-0.382097
0.7	0.255255	-0.870016	1.31099	-0.35269	0.069165	5.85316	6.33929	-0.402158
0.8	0.198406	-0.892996	1.311995	-0.353075	0.069568	5.91228	6.28051	-0.45713
0.9	0.067541	-0.885959	1.313109	-0.353307	0.06983	5.79834	6.04703	-0.500923
1.0	-0.089872	-0.907453	1.314303	-0.353446	0.069794	5.80027	6.15248	-0.549122
1.1	-0.212063	-0.873999	1.315424	-0.353178	0.06992	5.74562	6.13835	-0.585167
1.2	-0.239912	-0.892226	1.316455	-0.352966	0.070307	5.73958	6.13396	-0.603863
1.3	-0.151711	-0.954465	1.317353	-0.352729	0.070575	5.67713	6.04757	-0.577361
1.4	-0.013022	-1.014038	1.318474	-0.352626	0.071218	5.76953	6.19594	-0.574932
1.5	0.134546	-1.087425	1.319685	-0.352486	0.07182	5.76436	6.14552	-0.564061
1.6	0.201513	-1.138077	1.320697	-0.352426	0.072265	5.74422	6.20012	-0.558647
1.7	0.229153	-1.18912	1.321512	-0.352331	0.072582	5.71409	6.18556	-0.535143
1.8	0.187507	-1.222217	1.322195	-0.352174	0.07305	5.70192	6.19037	-0.509191
1.9	0.10084	-1.288614	1.323104	-0.35216	0.073679	5.73397	6.15376	-0.483102
2.0	0.012843	-1.376861	1.323971	-0.35184	0.074377	5.77846	6.22163	-0.49146
2.1	-0.101577	-1.499312	1.324835	-0.351233	0.074997	5.76979	6.15537	-0.526619
2.2	-0.195669	-1.645447	1.325961	-0.351085	0.075358	5.80981	6.14509	-0.565448
2.3	-0.202332	-1.770797	1.327185	-0.350929	0.075709	5.76147	6.16821	-0.593005
2.4	-0.155312	-1.847303	1.327975	-0.351112	0.075945	5.76585	6.29572	-0.581393
2.5	-0.049618	-1.927715	1.328575	-0.351367	0.076419	5.74343	6.39239	-0.560101
2.6	0.073316	-2.026954	1.329222	-0.351956	0.076998	5.652	6.16864	-0.526815
2.7	0.168292	-2.121614	1.330051	-0.351971	0.077598	5.68011	6.03857	-0.518445
2.8	0.199621	-2.22285	1.330809	-0.35214	0.078192	5.74938	6.16811	-0.558122
2.9	0.19451	-2.426728	1.331604	-0.351803	0.078924	5.75674	6.11372	-0.535691
3.0	0.12631	-2.592082	1.332592	-0.351743	0.079328	5.77119	6.09713	-0.549311
3.1	-0.007425	-2.694352	1.333819	-0.351663	0.079898	5.71733	6.16629	-0.514526
3.2	-0.134149	-2.77484	1.334475	-0.35201	0.080262	5.74536	6.31434	-0.518728
3.3	-0.195795	-2.863502	1.33469	-0.352475	0.080688	5.73231	6.33211	-0.514724
3.4	-0.201948	-2.955015	1.335173	-0.352997	0.081189	5.68913	6.19466	-0.478054
3.5	-0.144175	-3.024907	1.336221	-0.353004	0.081703	5.68125	6.10527	-0.483841
3.6	-0.039088	-3.084264	1.337154	-0.352892	0.082335	5.74903	6.11972	-0.558662
3.7	0.045997	-3.186916	1.338286	-0.352467	0.082825	5.76637	6.10548	-0.650476
3.8	0.136954	-3.285469	1.3397	-0.35177	0.083173	5.73388	6.06866	-0.654365
3.9	0.137102	-3.337696	1.341141	-0.351454	0.083402	5.70787	6.18363	-0.666357
4.0	0.071434	-3.347926	1.342153	-0.351074	0.083613	5.76708	6.31274	-0.638246
4.1	-0.022654	-3.350089	1.342921	-0.350841	0.083803	5.76909	6.36519	-0.598565
4.2	-0.126051	-3.367901	1.343802	-0.350946	0.083888	5.6816	6.28298	-0.562857
4.3	-0.180191	-3.35079	1.344823	-0.35098	0.08376	5.71304	6.27966	-0.521888
4.4	-0.166624	-3.358641	1.345759	-0.351204	0.083743	5.77049	6.15023	-0.509849
4.5	-0.126446	-3.347914	1.346662	-0.351669	0.084056	5.7648	6.05902	-0.537989
4.6	0.028226	-3.32508	1.347979	-0.351976	0.084465	5.73204	6.07112	-0.560177
4.7	0.168718	-3.309016	1.349354	-0.352633	0.085096	5.75026	6.05013	-0.563771
4.8	0.223358	-3.275394	1.350793	-0.352875	0.085648	5.77557	6.05356	-0.60175
4.9	0.191422	-3.242575	1.351829	-0.35312	0.085804	5.71444	6.18716	-0.623468
5.0	0.056673	-3.192681	1.353025	-0.352734	0.085999	5.61049	6.17528	-0.610326
5.1	-0.098107	-3.102853	1.354214	-0.352046	0.085891	5.62003	6.1771	-0.64862
5.2	-0.196167	-3.037225	1.355818	-0.351424	0.085888	5.64403	6.16532	-0.648538
5.3	-0.257726	-2.957332	1.357087	-0.35077	0.08583	5.67976	6.14787	-0.654897
5.4	-0.185983	-2.886611	1.358719	-0.350048	0.086086	5.73467	6.20847	-0.648038
5.5	-0.016866	-2.82408	1.360717	-0.349515	0.086493	5.76191	6.04061	-0.641393
5.6	0.13109	-2.731647	1.362517	-0.349744	0.086922	5.79598	6.07015	-0.570554
5.7	0.232713	-2.622379	1.363868	-0.349892	0.087371	5.75262	6.07882	-0.565536
5.8	0.206159	-2.524467	1.364994	-0.350919	0.087504	5.71418	6.05538	-0.512117
5.9	0.132917	-2.438472	1.366148	-0.351682	0.087595	5.71514	6.15612	-0.441693
6.0	0.014677	-2.340685	1.367091	-0.352383	0.087543	5.68116	6.1422	-0.373884
6.1	-0.114647	-2.217173	1.367572	-0.35269	0.087703	5.66303	6.17849	-0.374109
6.2	-0.17897	-2.130498	1.368117	-0.352774	0.087731	5.63983	6.05806	-0.359163
6.3	-0.181182	-2.03029	1.368942	-0.352241	0.087973	5.68169	6.21789	-0.450619
6.4	-0.155982	-1.931221	1.369796	-0.351635	0.087965	5.69623	6.17785	-0.509488
6.5	-0.092287	-1.827216	1.370662	-0.350647	0.087935	5.72889	6.22988	-0.553992
6.6	-0.024992	-1.716694	1.371256	-0.350144	0.087574	5.8127	6.4078	-0.633063
6.7	0.031831	-1.573669	1.371544	-0.350169	0.087163	5.76655	6.14391	-0.650268
6.8	0.072635	-1.44741	1.371403	-0.350991	0.086712	5.762	6.13546	-0.620132
6.9	0.100372	-1.363977	1.371312	-0.351856	0.086461	5.75525	6.28769	-0.532788
7.0	0.14749	-1.303774	1.371273	-0.35258	0.086357	5.67932	6.14584	-0.511958
7.1	0.098383	-1.240002	1.371245	-0.352957	0.086462	5.63694	6.16929	-0.491178
7.2	0.032332	-1.177491	1.371124	-0.352992	0.086624	5.64333	6.2105	-0.509261
7.3	-0.035242	-1.110264	1.37113	-0.352455	0.086793	5.61425	6.17293	-0.563099
7.4	-0.063294	-1.049681	1.371331	-0.351596	0.086968	5.56688	6.09831	-0.56346
7.5	-0.071967	-0.977231	1.37147	-0.350747	0.087196	5.64499	6.25193	-0.585716
7.6	-0.043007	-0.915224	1.371646	-0.349866	0.08763	5.68764	6.24829	-0.587163
7.7	0.015216	-0.948422	1.371565	-0.349477	0.088014	5.69342	6.14873	-0.574191
7.8	0.02304	-0.959458	1.371697	-0.349336	0.088241	5.71917	6.15826	-0.559639
7.9	0.00778	-0.939069	1.371857	-0.349422	0.08812	5.73196	6.22271	-0.526109
8.0	-0.057723	-0.893364	1.37164	-0.349843	0.087788	5.66444	6.16821	-0.522461
8.1	-0.114014	-0.892829	1.371303	-0.350231	0.08737	5.61793	6.13824	-0.485938
8.2	-0.113188	-0.899535	1.370906	-0.350869	0.087045	5.62888	6.27591	-0.450721
8.3	-0.049857	-0.907412	1.370405	-0.35149	0.087024	5.58973	6.20686	-0.459661
8.4	0.007762	-0.988572	1.369859	-0.351864	0.08699	5.53771	6.22431	-0.495179
8.5	0.081734	-1.101731	1.369396	-0.35213	0.086956	5.54253	6.18888	-0.506025
8.6	0.07062	-1.162421	1.369182	-0.352106	0.08675	5.58859	6.1877	-0.548663
8.7	0.02365	-1.174674	1.36919	-0.351853	0.086405	5.62581	6.22003	-0.597579
8.8	-0.043593	-1.19506	1.368977	-0.351606	0.085923	5.68922	6.32772	-0.626483
8.9	-0.087463	-1.220509	1.368645	-0.351284	0.08555	5.77452	6.41305	-0.648613
9.0	-0.107559	-1.270181	1.368461	-0.351331	0.085137	5.71576	6.23512	-0.627404
9.1	-0.049564	-1.351679	1.368015	-0.351705	0.084854	5.60182	6.13064	-0.574783
9.2	0.028074	-1.443715	1.367291	-0.3521	0.084683	5.54323	6.14092	-0.537976
9.3	0.108808	-1.530802	1.366618	-0.352391	0.084819	5.55532	6.23994	-0.451505
9.4	0.139672	-1.592392	1.365963	-0.352736	0.084776	5.58851	6.27559	-0.460072
9.5	0.119254	-1.694473	1.365568	-0.352311	0.084624	5.7267	6.49055	-0.466336
9.6	0.034451	-1.780552	1.365225	-0.35194	0.084208	5.63527	6.25097	-0.491126
9.7	-0.054507	-1.819528	1.364652	-0.351119	0.083676	5.6471	6.21146	-0.534568
9.8	-0.141755	-1.908342	1.364151	-0.350539	0.083084	5.6478	6.29914	-0.548039
9.9	-0.160769	-2.008299	1.36375	-0.350045	0.082503	5.57292	6.24947	-0.510729
10.0	-0.11199	-2.080134	1.36307	-0.349848	0.081736	5.62091	6.16051	-0.516451
10.1	-0.005628	-2.138816	1.362488	-0.349573	0.081182	5.67065	6.21114	-0.55622
10.2	0.088744	-2.259544	1.362022	-0.349656	0.080626	5.68432	6.21789	-0.564045
10.3	0.169185	-2.355089	1.36179	-0.349712	0.080349	5.68668	6.21211	-0.587919
10.4	0.220926	-2.430578	1.361462	-0.350142	0.080055	5.68563	6.2317	-0.620531
10.5	0.179883	-2.491798	1.36108	-0.350695	0.079794	5.65331	6.25504	-0.631963
10.6	0.054402	-2.604157	1.360479	-0.351586	0.079217	5.62003	6.25825	-0.61154
10.7	-0.088357	-2.714551	1.360218	-0.35233	0.078686	5.59402	6.19819	-0.590334
10.8	-0.219578	-2.77278	1.359999	-0.352811	0.078018	5.60532	6.20461	-0.56802
10.9	-0.286289	-2.829502	1.35996	-0.353131	0.077326	5.66733	6.15676	-0.566163
11.0	-0.24844	-2.875772	1.359918	-0.353273	0.076715	5.75639	6.23159	-0.555927
11.1	-0.120539	-2.905213	1.359634	-0.353318	0.07622	5.76173	6.1589	-0.531764
11.2	0.007345	-2.903719	1.359215	-0.352971	0.07563	5.74641	6.15344	-0.505398
11.3	0.118458	-2.956947	1.359119	-0.352131	0.075008	5.78188	6.24476	-0.524913
11.4	0.183173	-2.996193	1.359418	-0.35124	0.074344	5.69246	6.13546	-0.549347
11.5	0.207124	-3.037155	1.359628	-0.35022	0.073697	5.67608	6.18973	-0.604711
11.6	0.18035	-3.066092	1.35988	-0.34982	0.073119	5.71681	6.28062	-0.635938
11.7	0.094065	-3.050924	1.360448	-0.349723	0.072608	5.74308	6.2014	-0.617969
11.8	-0.02185	-2.999379	1.360699	-0.349865	0.072119	5.7563	6.14338	-0.618398
11.9	-0.116024	-2.999825	1.360152	-0.350255	0.071567	5.77995	6.12475	-0.563543
12.0	-0.139227	-2.975642	1.359851	-0.350136	0.071082	5.75657	6.05752	-0.532538
12.1	-0.10839	-2.928304	1.360058	-0.349763	0.070599	5.7937	6.08739	-0.482661
12.2	-0.049177	-2.857023	1.360272	-0.349355	0.069992	5.79151	6.14713	-0.497506
12.3	0.067246	-2.809477	1.3605	-0.348809	0.06951	5.74203	6.13706	-0.52754
12.4	0.184568	-2.764787	1.360993	-0.348384	0.06932	5.74965	6.18995	-0.591267
12.5	0.217635	-2.693445	1.361727	-0.348608	0.068858	5.73993	6.14787	-0.610901
12.6	0.175092	-2.642769	1.362105	-0.348978	0.068357	5.69544	6.11083	-0.586399
12.7	0.100892	-2.60139	1.361995	-0.349865	0.067672	5.79177	6.17078	-0.557948
12.8	0.017348	-2.540205	1.361532	-0.350759	0.067141	5.84773	6.14723	-0.510307
12.9	-0.093101	-2.479976	1.361336	-0.351655	0.066496	5.8642	6.11854	-0.468619
13.0	-0.168066	-2.383393	1.361053	-0.352251	0.06576	5.80228	6.12753	-0.408808
13.1	-0.200025	-2.290279	1.360817	-0.352227	0.065034	5.76909	6.22003	-0.452675
13.2	-0.158791	-2.216501	1.360611	-0.351544	0.064382	5.76147	6.22067	-0.48296
13.3	-0.048169	-2.153888	1.360332	-0.350889	0.063735	5.71891	6.20076	-0.503469
13.4	0.062286	-2.079846	1.360162	-0.35	0.0634	5.76094	6.18063	-0.493627
13.5	0.174836	-2.054656	1.359905	-0.34918	0.063118	5.82803	6.23855	-0.551141
13.6	0.225961	-2.055934	1.359748	-0.348974	0.06294	5.83284	6.12068	-0.60042
13.7	0.201985	-1.992115	1.359732	-0.349124	0.062699	5.82251	6.13257	-0.619056
13.8	0.109213	-1.893891	1.359647	-0.349711	0.062817	5.81621	6.23898	-0.602458
13.9	0.006735	-1.816952	1.359199	-0.350392	0.062853	5.76462	6.27912	-0.616182
14.0	-0.094208	-1.761995	1.358783	-0.35086	0.062843	5.74089	6.18663	-0.589301
14.1	-0.179622	-1.721196	1.358661	-0.351368	0.062711	5.73564	6.13321	-0.533859
14.2	-0.20939	-1.69411	1.358573	-0.351458	0.062411	5.74431	6.13267	-0.509656
14.3	-0.16738	-1.693438	1.358056	-0.35152	0.062144	5.77592	6.16971	-0.492594
14.4	-0.077232	-1.699237	1.357817	-0.351414	0.062214	5.77907	6.17988	-0.487819
14.5	0.065778	-1.667706	1.357617	-0.351165	0.062299	5.7521	6.19112	-0.451442
14.6	0.132043	-1.629764	1.357071	-0.351343	0.062242	5.7472	6.20975	-0.466796
14.7	0.159837	-1.635023	1.35654	-0.351586	0.06194	5.78065	6.31766	-0.504005
14.8	0.159727	-1.680988	1.356395	-0.351676	0.061599	5.68108	6.18738	-0.535329
14.9	0.112517	-1.714277	1.356403	-0.351606	0.061469	5.67967	6.14755	-0.545726
15.0	0.050349	-1.763084	1.356266	-0.351116	0.061546	5.74588	6.27259	-0.610708
15.1	-0.019306	-1.81374	1.356294	-0.350693	0.0617	5.70358	6.17068	-0.645726
15.2	-0.093938	-1.88903	1.356749	-0.350069	0.062108	5.72758	6.18492	-0.643566
15.3	-0.153519	-1.935681	1.35706	-0.349752	0.062122	5.69342	6.21061	-0.657521
15.4	-0.189078	-1.99805	1.357063	-0.349672	0.06203	5.74229	6.26917	-0.651212
15.5	-0.163749	-2.071933	1.357238	-0.349527	0.061946	5.78853	6.30182	-0.613337
15.6	-0.082773	-2.110498	1.357839	-0.349565	0.06198	5.69518	6.15858	-0.564655
15.7	0.048003	-2.177301	1.358457	-0.349739	0.062216	5.66995	6.15676	-0.525008
15.8	0.181091	-2.268493	1.358866	-0.349904	0.062567	5.66838	6.16789	-0.521769
15.9	0.255314	-2.395959	1.359371	-0.349899	0.06309	5.65489	6.14017	-0.522914
16.0	0.273667	-2.53216	1.360324	-0.349779	0.063758	5.66627	6.19755	-0.547603
16.1	0.19886	-2.649277	1.361403	-0.349443	0.06445	5.65139	6.21585	-0.606089
16.200001	0.047211	-2.760826	1.362494	-0.349157	0.064829	5.70691	6.26178	-0.663566
16.299999	-0.090242	-2.901072	1.363722	-0.34897	0.065314	5.69526	6.19626	-0.67053
16.4	-0.145869	-3.019237	1.365095	-0.348815	0.065822	5.61014	6.10195	-0.701861
16.5	-0.168657	-3.104211	1.366017	-0.349023	0.066521	5.63352	6.24294	-0.641197
16.6	-0.120877	-3.193987	1.366718	-0.349502	0.067363	5.64386	6.24369	-0.573475
16.700001	0.01157	-3.312563	1.367336	-0.350378	0.068125	5.64797	6.20643	-0.485869
16.799999	0.086615	-3.447525	1.368405	-0.350929	0.069023	5.71847	6.22271	-0.433471
16.9	0.108588	-3.552557	1.369302	-0.351234	0.069595	5.72241	6.13021	-0.470122
17.0	0.073211	-3.68418	1.370176	-0.351283	0.069753	5.69299	6.0511	-0.498579
17.1	0.018221	-3.799993	1.371226	-0.350793	0.069819	5.66698	6.07679	-0.59414
17.200001	-0.056842	-3.877717	1.372354	-0.350201	0.069811	5.6224	6.09349	-0.668852
17.299999	-0.10202	-3.940471	1.373463	-0.349408	0.070006	5.60839	6.26135	-0.653075
17.4	-0.088362	-3.985945	1.37442	-0.348765	0.070359	5.62109	6.19658	-0.697765
17.5	-0.001081	-4.033201	1.375626	-0.348159	0.071024	5.7218	6.28961	-0.652051
17.6	0.040123	-4.064617	1.376632	-0.348055	0.071654	5.77645	6.22998	-0.650917
17.700001	0.081481	-4.064262	1.377569	-0.348196	0.072227	5.70691	6.02476	-0.620707
17.799999	0.064592	-4.081161	1.378443	-0.34834	0.072899	5.73896	6.0921	-0.571192
17.9	-0.002786	-4.036147	1.379205	-0.348838	0.073281	5.72083	6.09049	-0.536157
18.0	-0.074717	-3.97591	1.379694	-0.349375	0.073702	5.67512	6.07636	-0.540992
18.1	-0.110478	-3.891273	1.380088	-0.349946	0.074018	5.70139	6.17282	-0.523339
18.200001	-0.125097	-3.805961	1.380542	-0.35019	0.074425	5.6922	6.24219	-0.514405
18.299999	-0.065812	-3.781291	1.381364	-0.350435	0.075129	5.67232	6.17582	-0.551059
18.4	0.004897	-3.729111	1.382252	-0.350347	0.076016	5.6386	6.11255	-0.589492
18.5	0.100064	-3.649262	1.383034	-0.350478	0.076766	5.75753	6.21928	-0.632884
18.6	0.106988	-3.568278	1.383791	-0.350662	0.077398	5.83442	6.29422	-0.660114
18.700001	0.071838	-3.468595	1.384408	-0.351154	0.077704	5.75394	6.16361	-0.631088
18.799999	0.016967	-3.324958	1.384889	-0.351445	0.077863	5.71943	6.10302	-0.593558
18.9	-0.022481	-3.17335	1.385071	-0.35157	0.077957	5.7274	6.16211	-0.519812
19.0	-0.043261	-3.056953	1.385046	-0.351502	0.078333	5.70796	6.15954	-0.466788
19.1	-0.020673	-2.967348	1.385007	-0.350837	0.0789	5.6266	6.01481	-0.460189
19.200001	-0.004025	-2.85721	1.38513	-0.349934	0.079475	5.6844	6.03814	-0.475682
19.299999	0.020593	-2.739479	1.385112	-0.349114	0.079691	5.70927	6.01352	-0.518283
19.4	0.003594	-2.635753	1.384995	-0.348571	0.079775	5.71068	6.06191	-0.503212
19.5	-0.020915	-2.50799	1.384668	-0.348174	0.079891	5.66303	6.08182	-0.504571
19.6	-0.047122	-2.316854	1.38407	-0.348186	0.079804	5.70498	6.16682	-0.491115
19.700001	-0.013685	-2.154985	1.383261	-0.348453	0.079642	5.70209	6.13503	-0.488084
19.799999	0.00889	-2.041676	1.382385	-0.348841	0.079803	5.71716	6.10473	-0.502338
19.9	0.034888	-1.905973	1.38128	-0.348941	0.079976	5.72661	6.03365	-0.51595
20.0	0.073467	-1.76873	1.380201	-0.348855	0.080205	5.76532	6.05281	-0.510546
20.1	0.073028	-1.641618	1.378704	-0.349231	0.080192	5.79282	6.11972	-0.472231
20.200001	0.091544	-1.517175	1.377271	-0.349436	0.080323	5.71357	6.0253	-0.467392
20.299999	0.067078	-1.370605	1.375598	-0.350031	0.080401	5.70148	6.02594	-0.424325
20.4	-0.003304	-1.236252	1.373939	-0.350771	0.080628	5.70551	6.09328	-0.450145
20.5	-0.056791	-1.136111	1.372521	-0.351242	0.080897	5.74702	6.18106	-0.499226
20.6	-0.098731	-1.020414	1.371162	-0.351478	0.081327	5.6816	6.06223	-0.581471
20.700001	-0.1368	-0.886746	1.369758	-0.351404	0.081513	5.69649	6.05474	-0.64912
20.799999	-0.143702	-0.757737	1.368298	-0.350957	0.081565	5.7267	6.1286	-0.666092
20.9	-0.125263	-0.64533	1.366905	-0.350652	0.081517	5.7338	6.12604	-0.63679
21.0	-0.063579	-0.560261	1.36557	-0.350243	0.081387	5.75175	6.13749	-0.601997
21.1	-0.028782	-0.450967	1.364399	-0.350317	0.081185	5.71208	6.11865	-0.58581
21.200001	0.027948	-0.359451	1.363412	-0.350297	0.081066	5.77338	6.21799	-0.568703
21.299999	0.055167	-0.300783	1.362502	-0.350114	0.080897	5.74273	6.0921	-0.531501
21.4	0.08045	-0.269495	1.361262	-0.349844	0.080711	5.7274	6.09874	-0.508296
21.5	0.076396	-0.222811	1.359873	-0.349644	0.080597	5.67328	6.08825	-0.498424
21.6	0.084579	-0.171568	1.358456	-0.349237	0.080888	5.68694	6.14787	-0.496
21.700001	0.111013	-0.171222	1.356965	-0.349054	0.081365	5.63886	6.0708	-0.468649
21.799999	0.115103	-0.166549	1.355497	-0.348692	0.081914	5.62275	6.1179	-0.457632
21.9	0.04788	-0.185031	1.354301	-0.348436	0.082289	5.64876	6.06791	-0.479727
22.0	-0.052221	-0.188598	1.353168	-0.348423	0.082547	5.66365	6.1012	-0.515524
22.1	-0.139332	-0.218585	1.351963	-0.348101	0.082529	5.67538	6.10987	-0.557948
22.200001	-0.169209	-0.245295	1.350786	-0.347954	0.082592	5.73204	6.01267	-0.60356
22.299999	-0.13186	-0.255643	1.349576	-0.348062	0.082851	5.7902	6.0724	-0.593138
22.4	-0.045992	-0.277994	1.348134	-0.348568	0.083449	5.70726	6.07775	-0.567136
22.5	0.075624	-0.362427	1.346758	-0.349339	0.084256	5.71374	6.20708	-0.548745
22.6	0.157523	-0.458621	1.345618	-0.350048	0.084933	5.68633	6.18641	-0.531375
22.700001	0.123988	-0.569883	1.344653	-0.350346	0.085343	5.63186	6.19894	-0.564287
22.799999	0.030247	-0.676153	1.343722	-0.350663	0.085137	5.60366	6.2606	-0.586746
22.9	-0.1	-0.76658	1.342943	-0.35029	0.085129	5.67442	6.27859	-0.570414
23.0	-0.151357	-0.868301	1.341977	-0.349961	0.085032	5.73362	6.19691	-0.561474
23.1	-0.168125	-1.00721	1.340951	-0.349378	0.085304	5.78442	6.18631	-0.542805
23.200001	-0.119763	-1.16595	1.340146	-0.348824	0.085157	5.83425	6.1224	-0.518806
23.299999	-0.04418	-1.337492	1.339941	-0.348181	0.085365	5.81375	6.08343	-0.549334
23.4	0.058162	-1.505065	1.339871	-0.347909	0.085326	5.76856	6.20782	-0.588409
23.5	0.119543	-1.63634	1.33999	-0.347083	0.085406	5.72206	6.28415	-0.636991
23.6	0.150687	-1.757223	1.339912	-0.347249	0.085097	5.60226	6.20504	-0.649136
23.700001	0.108355	-1.90107	1.339749	-0.347594	0.085014	5.64245	6.21146	-0.633374
23.799999	0.046832	-2.021652	1.339448	-0.348338	0.084727	5.68151	6.20815	-0.53548
23.9	-0.026211	-2.149987	1.339125	-0.349204	0.084604	5.71759	6.18802	-0.499031
24.0	-0.043604	-2.311632	1.338894	-0.349909	0.08441	5.78783	6.25814	-0.513093
24.1	-0.07427	-2.437384	1.338803	-0.350269	0.084356	5.70183	6.0177	-0.536096
24.200001	-0.114052	-2.536092	1.338744	-0.350938	0.084316	5.68773	6.12571	-0.531008
24.299999	-0.080975	-2.626618	1.338901	-0.35093	0.084223	5.65769	6.16447	-0.568154
24.4	-0.04691	-2.694533	1.338916	-0.351736	0.084056	5.63895	6.0875	-0.579705
24.5	-0.026439	-2.722506	1.338895	-0.352256	0.083923	5.62932	6.05988	-0.566509
24.6	-0.007927	-2.748065	1.338578	-0.352706	0.08377	5.66557	6.11265	-0.540709
24.700001	0.041486	-2.816893	1.337988	-0.353196	0.083729	5.70385	6.10302	-0.555454
24.799999	0.068873	-2.901989	1.337714	-0.353304	0.083654	5.68397	6.08771	-0.543225
24.9	0.060479	-2.965213	1.337704	-0.353142	0.083637	5.72005	6.2606	-0.558074
25.0	0.04718	-3.017194	1.337691	-0.353176	0.083639	5.67311	6.11822	-0.582842
25.1	0.012278	-3.06012	1.338058	-0.352747	0.083539	5.65936	6.03547	-0.598607
25.200001	-0.024341	-3.066363	1.33875	-0.352101	0.083475	5.68922	6.08857	-0.616447
25.299999	-0.035044	-3.065784	1.33927	-0.351037	0.083496	5.75692	6.14124	-0.663073
25.4	-0.050761	-3.116477	1.339763	-0.349809	0.083512	5.81332	6.12261	-0.665308
25.5	0.0092	-3.190483	1.340713	-0.348518	0.083513	5.80955	6.19316	-0.739089
25.6	0.002873	-3.205189	1.341655	-0.347152	0.083418	5.7345	6.18963	-0.709959
25.700001	0.045028	-3.199486	1.342679	-0.346154	0.083177	5.76243	6.16308	-0.692056
25.799999	0.033134	-3.168643	1.344076	-0.345994	0.082907	5.77767	6.29593	-0.682071
25.9	0.040052	-3.128933	1.345504	-0.345751	0.082588	5.7331	6.18406	-0.663579
26.0	0.015062	-3.090554	1.347164	-0.34579	0.082343	5.73782	6.13503	-0.639525
26.1	0.004881	-3.078393	1.348828	-0.346237	0.082068	5.76629	6.02177	-0.616347
26.200001	-0.043919	-3.048683	1.350364	-0.346518	0.081786	5.75727	6.05581	-0.589778
26.299999	-0.057512	-3.005461	1.351685	-0.347335	0.081421	5.71059	6.0876	-0.56672
26.4	-0.059815	-2.9579	1.352749	-0.348025	0.081173	5.65401	6.05174	-0.507185
26.5	-0.066098	-2.849971	1.353831	-0.348553	0.080821	5.66373	6.17282	-0.485765
26.6	-0.041248	-2.739933	1.354745	-0.349464	0.080653	5.60217	6.1634	-0.431397
26.700001	-0.005311	-2.649457	1.355583	-0.350556	0.08052	5.59096	6.07015	-0.401039
26.799999	0.068615	-2.578606	1.356215	-0.351469	0.080524	5.64841	6.10281	-0.398553
26.9	0.126075	-2.494099	1.356387	-0.352487	0.080608	5.62257	6.02937	-0.405639
27.0	0.133178	-2.449802	1.356213	-0.35316	0.080822	5.59718	5.98911	-0.382938
27.1	0.077812	-2.389932	1.355534	-0.354479	0.080773	5.59945	6.06084	-0.359663
27.200001	-0.001662	-2.312347	1.354917	-0.355435	0.08075	5.68528	6.16243	-0.403867
27.299999	-0.110195	-2.247429	1.354323	-0.355918	0.080616	5.6978	6.16661	-0.420135
27.4	-0.191983	-2.167777	1.353521	-0.356626	0.080222	5.71462	6.20536	-0.478654
27.5	-0.247368	-2.072688	1.352676	-0.356468	0.079745	5.73993	6.209	-0.53244
27.6	-0.184342	-1.990731	1.352096	-0.355857	0.079283	5.76594	6.23834	-0.619298
27.700001	-0.083771	-1.961465	1.351692	-0.355059	0.078737	5.78161	6.33897	-0.647598
27.799999	0.077414	-1.946747	1.351396	-0.353558	0.078549	5.76602	6.35449	-0.726175
27.9	0.207308	-1.915258	1.351134	-0.352469	0.078536	5.77531	6.3	-0.735965
28.0	0.280222	-1.898288	1.351348	-0.351447	0.078753	5.75464	6.28565	-0.745694
28.1	0.249228	-1.876552	1.351957	-0.349845	0.078847	5.72066	6.209	-0.796455
28.200001	0.134981	-1.86066	1.352795	-0.348553	0.078905	5.77977	6.26917	-0.776415
28.299999	-0.024203	-1.835181	1.35386	-0.347058	0.078821	5.73782	6.25771	-0.790263
28.4	-0.173401	-1.815681	1.35508	-0.345625	0.07884	5.70025	6.18138	-0.786484
28.5	-0.262458	-1.824568	1.356611	-0.344393	0.079073	5.75026	6.16586	-0.718239
28.6	-0.208797	-1.820261	1.358323	-0.343402	0.079301	5.73222	6.11244	-0.650515
28.700001	-0.08833	-1.780632	1.360045	-0.342772	0.079746	5.69045	6.1315	-0.620216
28.799999	0.065041	-1.797786	1.361911	-0.342799	0.080389	5.65279	6.168	-0.532483
28.9	0.169284	-1.817707	1.36351	-0.343453	0.080826	5.62047	6.13535	-0.456272
29.0	0.190556	-1.832179	1.364839	-0.344183	0.081105	5.63343	6.1726	-0.383192
29.1	0.116384	-1.850824	1.365686	-0.34572	0.081039	5.59473	6.16875	-0.364742
29.200001	0.013653	-1.903509	1.3663	-0.347424	0.08069	5.59236	6.18331	-0.267246
29.299999	-0.107277	-1.910995	1.366694	-0.34986	0.080521	5.68099	6.14027	-0.231859
29.4	-0.128237	-1.934974	1.366359	-0.352225	0.080533	5.75499	6.14734	-0.184078
29.5	-0.094438	-1.994649	1.365269	-0.354269	0.080741	5.75061	6.168	-0.172337
29.6	-0.097071	-2.037105	1.363586	-0.357047	0.080738	5.71619	6.16115	-0.161232
29.700001	-0.010322	-2.106457	1.361561	-0.359295	0.080584	5.70314	6.20322	-0.194063
29.799999	-0.016605	-2.136693	1.359033	-0.36146	0.080409	5.74877	6.32023	-0.239841
29.9	0.035628	-2.184347	1.35621	-0.363236	0.080149	5.71576	6.25289	-0.281549
30.0	-0.002805	-2.152579	1.35333	-0.363939	0.080161	5.75744	6.30524	-0.393213
30.1	0.02538	-2.211523	1.350378	-0.363944	0.08007	5.89362	6.4397	-0.482349
30.200001	0.00573	-2.254655	1.347632	-0.363117	0.08023	5.93855	6.30449	-0.591517
30.299999	0.002436	-2.311687	1.345153	-0.361347	0.080053	5.94888	6.2302	-0.740619
30.4	-0.022058	-2.370583	1.343068	-0.359136	0.080185	5.94468	6.21596	-0.864937
30.5	-0.024875	-2.468917	1.341658	-0.35639	0.080166	5.86192	6.20536	-0.981788
30.6	-0.049693	-2.460538	1.340888	-0.353176	0.080005	5.79851	6.20022	-1.088059
30.700001	-0.053263	-2.486551	1.340967	-0.349704	0.079995	5.80824	6.28587	-1.153286
30.799999	-0.017469	-2.53823	1.341949	-0.345689	0.080147	5.7514	6.29101	-1.190642
30.9	0.033534	-2.578265	1.343707	-0.342137	0.080633	5.71225	6.17764	-1.205522
31.0	0.061507	-2.591566	1.346115	-0.338892	0.081019	5.73712	6.15066	-1.16011
31.1	0.07662	-2.613324	1.349015	-0.33625	0.081319	5.75928	6.0921	-1.025881
31.200001	0.036734	-2.672802	1.352165	-0.334925	0.081333	5.73817	6.02123	-0.892234
31.299999	-0.010042	-2.723085	1.35546	-0.334377	0.081159	5.76795	6.00282	-0.686154
31.4	-0.067797	-2.733632	1.358597	-0.33503	0.080815	5.82803	6.16276	-0.502091
31.5	-0.068686	-2.75893	1.36138	-0.336851	0.080712	5.80972	6.23309	-0.332821
31.6	-0.003708	-2.767877	1.3636	-0.339774	0.080583	5.74036	6.23437	-0.14068
31.700001	0.052109	-2.741709	1.364741	-0.3436	0.08055	5.72451	6.24358	0.02013
31.799999	0.141098	-2.748044	1.36473	-0.34835	0.080368	5.74877	6.29625	0.155072
31.9	0.138347	-2.735451	1.364052	-0.353154	0.08019	5.79694	6.24958	0.249723
32.0	0.094866	-2.684771	1.36238	-0.358015	0.079709	5.82724	6.19787	0.270175
32.099998	0.031677	-2.60697	1.359931	-0.362523	0.079171	5.94188	6.34228	0.194218
32.200001	0.001964	-2.548547	1.356864	-0.366186	0.078789	5.97577	6.26692	0.044743
32.299999	-0.031087	-2.497391	1.353346	-0.369093	0.078451	6.00055	6.29486	-0.093684
32.400002	-0.046381	-2.424533	1.349352	-0.370953	0.078253	5.96868	6.31659	-0.303519
32.5	-0.092107	-2.312863	1.345032	-0.37149	0.078069	5.87164	6.22313	-0.552884
32.599998	-0.087264	-2.265908	1.341017	-0.370919	0.07763	5.8395	6.28244	-0.737588
32.700001	-0.110198	-2.172183	1.337635	-0.368614	0.077279	5.77758	6.31595	-0.9512
32.799999	-0.054091	-2.090124	1.335114	-0.36472	0.076865	5.74474	6.31049	-1.14772
32.900002	-0.007653	-2.011421	1.33367	-0.359977	0.076456	5.79098	6.32687	-1.332704
33.0	0.062811	-1.971038	1.333741	-0.354006	0.076294	5.72915	6.10966	-1.505977
33.099998	0.116582	-1.941435	1.334931	-0.34823	0.07612	5.77399	6.16736	-1.592975
33.200001	0.148664	-1.922009	1.337489	-0.342354	0.076271	5.80937	6.17132	-1.61094
33.299999	0.147644	-1.895214	1.34126	-0.336752	0.076263	5.78179	6.0617	-1.55083
33.400002	0.099543	-1.860394	1.346062	-0.332432	0.076482	5.74045	6.07101	-1.45745
33.5	0.002925	-1.841394	1.351366	-0.32916	0.076536	5.74028	6.17378	-1.230037
33.599998	-0.073561	-1.864014	1.357132	-0.327155	0.076642	5.76427	6.29914	-0.989451
33.700001	-0.140001	-1.831828	1.363168	-0.327399	0.076514	5.77294	6.31702	-0.67139
33.799999	-0.149047	-1.79316	1.368743	-0.328753	0.076428	5.80456	6.31017	-0.35889
33.900002	-0.121062	-1.768139	1.373367	-0.332241	0.076436	5.86735	6.28897	-0.085481
34.0	-0.005163	-1.767029	1.377394	-0.336972	0.076438	5.87751	6.25964	0.108763
34.099998	0.044552	-1.748387	1.380564	-0.342618	0.076547	5.91832	6.32516	0.3078
34.200001	0.10768	-1.728296	1.38263	-0.348972	0.076656	5.99145	6.40823	0.386061
34.299999	0.145521	-1.748121	1.383326	-0.355379	0.076533	5.96999	6.29807	0.420311
34.400002	0.141207	-1.821599	1.382981	-0.361249	0.07668	5.93251	6.31531	0.343893
34.5	0.062689	-1.843994	1.381281	-0.366802	0.076376	5.91009	6.38575	0.29698
34.599998	-0.042033	-1.820878	1.378371	-0.370975	0.076139	5.83862	6.30995	0.144634
34.700001	-0.100624	-1.834374	1.374915	-0.373831	0.075989	5.769	6.206	-0.035343
34.799999	-0.09812	-1.85684	1.371336	-0.375012	0.076117	5.73371	6.22613	-0.270286
34.900002	-0.0538	-1.900555	1.367992	-0.373844	0.076224	5.72968	6.20847	-0.555623
35.0	0.02494	-1.935579	1.365019	-0.371108	0.076621	5.69684	6.09852	-0.8713
35.099998	0.040577	-1.993652	1.363068	-0.366968	0.076835	5.60996	5.95186	-1.14118
35.200001	0.044843	-2.048854	1.362513	-0.361708	0.077098	5.61898	6.0116	-1.426777
35.299999	-0.04261	-2.098105	1.362747	-0.356403	0.077033	5.64351	6.02862	-1.584064
35.400002	-0.102395	-2.172453	1.364176	-0.350348	0.076767	5.67854	6.11105	-1.700129
35.5	-0.190682	-2.204758	1.367005	-0.344484	0.076471	5.63843	6.19498	-1.678276
35.599998	-0.176112	-2.258155	1.371102	-0.339444	0.076341	5.69912	6.25611	-1.638505
35.700001	-0.110216	-2.321864	1.376009	-0.334948	0.076657	5.78582	6.24508	-1.429414
35.799999	0.024829	-2.395747	1.381497	-0.331913	0.077059	5.89835	6.32248	-1.192627
35.900002	0.119028	-2.462888	1.387236	-0.330841	0.077581	5.89467	6.29871	-0.858128
36.0	0.219775	-2.561449	1.392762	-0.331249	0.078177	5.95142	6.26007	-0.508125
36.099998	0.222018	-2.653677	1.397975	-0.33355	0.078676	6.00922	6.33693	-0.166427
36.200001	0.153463	-2.704643	1.40251	-0.337441	0.079135	6.00248	6.37825	0.057712
36.299999	0.001615	-2.746216	1.405904	-0.342042	0.079372	5.99416	6.49976	0.271291
36.400002	-0.090704	-2.775883	1.408162	-0.347951	0.079495	6.02578	6.52759	0.358363
36.5	-0.164897	-2.82989	1.409377	-0.353433	0.07954	5.9925	6.38093	0.388245
36.599998	-0.133107	-2.875986	1.408953	-0.359215	0.079623	5.8959	6.32805	0.371854
36.700001	-0.060547	-2.863038	1.40698	-0.364157	0.08001	5.85141	6.30963	0.300875
36.799999	0.064439	-2.875736	1.404137	-0.367704	0.08028	5.80254	6.23726	0.209573
36.900002	0.188187	-2.874452	1.400701	-0.369889	0.080686	5.73564	6.15301	0.023718
37.0	0.228379	-2.852623	1.396871	-0.370479	0.08087	5.63107	5.99254	-0.280437
37.099998	0.11914	-2.818079	1.393612	-0.369175	0.081061	5.61855	5.94169	-0.617595
37.200001	0.006576	-2.792456	1.390803	-0.366881	0.080862	5.57546	6.01149	-0.966907
37.299999	-0.160047	-2.742594	1.388714	-0.362874	0.080589	5.46161	5.9586	-1.282519
37.400002	-0.277049	-2.689589	1.387577	-0.358212	0.080221	5.461	5.93056	-1.524417
37.5	-0.304275	-2.65582	1.387479	-0.353119	0.079766	5.53973	6.0678	-1.684202
37.599998	-0.248263	-2.664905	1.388713	-0.34745	0.079655	5.67241	6.17624	-1.70338
37.700001	-0.09198	-2.626266	1.391204	-0.342544	0.079627	5.76156	6.16276	-1.680057
37.799999	0.090159	-2.603887	1.394696	-0.338402	0.079889	5.83101	6.23994	-1.516009
37.900002	0.200873	-2.552121	1.398667	-0.335642	0.079897	5.87944	6.297	-1.276013
38.0	0.245018	-2.548831	1.403077	-0.334598	0.08026	5.90702	6.28233	-0.911359
38.099998	0.192743	-2.533974	1.407178	-0.335593	0.08031	5.93916	6.25921	-0.537899
38.200001	0.07614	-2.527515	1.410521	-0.337995	0.080286	5.95598	6.40823	-0.163859
38.299999	-0.103408	-2.547382	1.412918	-0.342288	0.080136	5.94345	6.33158	0.17199
38.400002	-0.194568	-2.540591	1.414472	-0.346886	0.079886	5.93189	6.42397	0.389567
38.5	-0.234104	-2.500152	1.414748	-0.352294	0.079814	5.9051	6.44409	0.523766
38.599998	-0.16868	-2.44344	1.413665	-0.357656	0.079732	5.88548	6.46914	0.544076
38.700001	-0.010205	-2.378631	1.411145	-0.36208	0.079791	5.86901	6.42771	0.49286
38.799999	0.12759	-2.318836	1.407498	-0.365967	0.079971	5.79536	6.18545	0.377879
38.900002	0.216633	-2.262551	1.403211	-0.368396	0.079942	5.71313	6.10173	0.119338
39.0	0.237681	-2.220144	1.398853	-0.368704	0.07961	5.62818	5.95079	-0.187876
39.099998	0.158293	-2.135252	1.394507	-0.367594	0.079267	5.5829	5.90379	-0.578234
39.200001	0.033958	-2.060609	1.391013	-0.364412	0.078888	5.48998	5.87863	-0.963677
39.299999	-0.062105	-1.987314	1.388582	-0.360037	0.078609	5.4638	5.92542	-1.360581
39.400002	-0.14547	-1.906518	1.387259	-0.355087	0.078628	5.49681	6.00528	-1.645299
39.5	-0.108434	-1.860162	1.387177	-0.349123	0.078801	5.54113	6.05292	-1.848786
39.599998	-0.092561	-1.811272	1.388652	-0.343461	0.079173	5.63983	6.12679	-1.842594
39.700001	-0.003122	-1.784031	1.391143	-0.338296	0.079404	5.69439	6.12636	-1.778155
39.799999	0.049261	-1.760606	1.394739	-0.333719	0.079854	5.78494	6.1999	-1.529176
39.900002	0.063186	-1.716208	1.398998	-0.33117	0.080121	5.8064	6.27591	-1.196694
40.0	0.076988	-1.693448	1.403619	-0.330395	0.080244	5.76103	6.29914	-0.828592
40.099998	0.001203	-1.705925	1.4078	-0.332031	0.080165	5.81673	6.33672	-0.419423
40.200001	-0.049163	-1.716925	1.411177	-0.335926	0.080316	5.86131	6.29582	-0.006398
40.299999	-0.094393	-1.741436	1.413151	-0.341429	0.080312	5.93268	6.38842	0.42201
40.400002	-0.089683	-1.767437	1.41363	-0.34834	0.080226	5.96176	6.26617	0.708179
40.5	-0.03947	-1.7979	1.412751	-0.356013	0.080327	5.96561	6.28041	0.893961
40.599998	0.043238	-1.7961	1.410079	-0.363325	0.080559	5.87532	6.26895	0.938847
40.700001	0.105861	-1.820391	1.405704	-0.369819	0.080834	5.80394	6.27538	0.818428
40.799999	0.143058	-1.874377	1.400087	-0.374903	0.081149	5.71103	6.1907	0.604502
40.900002	0.151644	-1.88245	1.393826	-0.377221	0.081414	5.60944	6.1452	0.241951
41.0	0.04864	-1.842865	1.38716	-0.37763	0.081369	5.5209	6.03697	-0.155711
41.099998	-0.028377	-1.84738	1.380741	-0.374945	0.081232	5.5695	6.10441	-0.631848
41.200001	-0.119661	-1.841291	1.37503	-0.370005	0.081091	5.59359	6.04617	-1.095368
41.299999	-0.149348	-1.794155	1.370756	-0.363512	0.080991	5.62363	6.09724	-1.552888
41.400002	-0.098726	-1.795794	1.368412	-0.355488	0.081161	5.65086	6.15922	-1.882186
41.5	-0.009672	-1.823345	1.368061	-0.347117	0.081243	5.64368	6.13053	-2.133128
41.599998	0.085081	-1.835185	1.369676	-0.338778	0.081496	5.69675	6.33586	-2.252177
41.700001	0.10526	-1.821148	1.372933	-0.331061	0.08172	5.71278	6.28169	-2.204797
41.799999	0.110012	-1.837143	1.377772	-0.324901	0.081996	5.71847	6.27302	-1.969187
41.900002	0.084924	-1.856267	1.383366	-0.32082	0.082158	5.76129	6.32687	-1.565148
42.0	0.022193	-1.880558	1.389283	-0.318994	0.082342	5.79107	6.26232	-1.048341
42.099998	-0.070717	-1.93354	1.394666	-0.320588	0.082553	5.82391	6.25846	-0.468307
42.200001	-0.115398	-1.955804	1.399668	-0.324521	0.082769	5.89257	6.37654	0.110875
42.299999	-0.117517	-1.982507	1.403218	-0.331343	0.082845	5.80876	6.29079	0.643535
42.400002	-0.031536	-1.997697	1.404805	-0.340086	0.083082	5.79589	6.34528	1.002741
42.5	0.046093	-2.017521	1.40444	-0.349859	0.083325	5.76611	6.35267	1.214503
42.599998	0.111734	-2.022428	1.402097	-0.360052	0.083575	5.72311	6.34592	1.264074
42.700001	0.167873	-2.056678	1.397221	-0.369683	0.083811	5.66207	6.22014	1.129405
42.799999	0.140421	-2.116621	1.390339	-0.377637	0.083758	5.65559	6.15976	0.924594
42.900002	0.080986	-2.149453	1.38236	-0.383407	0.083602	5.65419	6.04307	0.605009
43.0	-0.018691	-2.108732	1.373807	-0.385873	0.083313	5.59052	5.97937	0.161073
43.099998	-0.142512	-2.061508	1.365212	-0.385011	0.082852	5.67591	6.2029	-0.355023
43.200001	-0.18671	-1.999709	1.357411	-0.38127	0.082402	5.52747	5.99757	-0.951904
43.299999	-0.194913	-1.933888	1.351277	-0.374504	0.08182	5.47089	6.0891	-1.44915
43.400002	-0.139258	-1.880473	1.346805	-0.36622	0.081196	5.50312	6.24786	-1.929382
43.5	-0.041063	-1.832937	1.344473	-0.356743	0.080863	5.49857	6.16779	-2.26527
43.599998	0.075472	-1.806883	1.344161	-0.346783	0.080534	5.54454	6.14777	-2.393634
43.700001	0.157238	-1.774436	1.345786	-0.337631	0.080385	5.64193	6.21382	-2.396476
43.799999	0.181928	-1.736631	1.349384	-0.329444	0.080391	5.74124	6.18834	-2.188743
43.900002	0.174864	-1.687448	1.354527	-0.322887	0.080429	5.77382	6.27259	-1.851028
44.0	0.034356	-1.641244	1.360519	-0.319107	0.080473	5.78389	6.35856	-1.369015
44.099998	-0.078681	-1.633065	1.366912	-0.317886	0.080474	5.74036	6.23801	-0.817856
44.200001	-0.122439	-1.661053	1.373062	-0.319639	0.080489	5.72591	6.37194	-0.266285
44.299999	-0.154491	-1.672723	1.378214	-0.324961	0.080636	5.68467	6.3729	0.288012
44.400002	-0.061615	-1.692388	1.381553	-0.332574	0.080926	5.77268	6.51453	0.75341
44.5	0.006897	-1.731597	1.382905	-0.341973	0.081209	5.77426	6.3804	1.123888
44.599998	0.074306	-1.754323	1.382196	-0.352293	0.081458	5.68134	6.22774	1.314275
44.700001	0.117931	-1.749674	1.379298	-0.361804	0.081629	5.68221	6.2545	1.324891
44.799999	0.115237	-1.773621	1.374381	-0.370351	0.081424	5.66356	6.19337	1.149805
44.900002	0.096555	-1.846576	1.368372	-0.376466	0.081306	5.73143	6.33415	0.820714
45.0	0.075973	-1.88863	1.36114	-0.38003	0.081141	5.6273	6.15569	0.3894
45.099998	0.010714	-1.928975	1.353399	-0.381018	0.081214	5.57204	6.05527	-0.098135
45.200001	-0.011076	-1.974854	1.346029	-0.378918	0.081309	5.56836	6.09938	-0.674425
45.299999	-0.075806	-1.951242	1.340108	-0.374409	0.08153	5.49559	6.05527	-1.208955
45.400002	-0.128017	-1.86633	1.335505	-0.368348	0.081199	5.52396	6.08375	-1.694985
45.5	-0.177678	-1.809724	1.332828	-0.360456	0.080886	5.54376	6.11469	-2.052755
45.599998	-0.197419	-1.792703	1.332178	-0.351883	0.080294	5.52694	6.06159	-2.321802
45.700001	-0.156513	-1.796569	1.333641	-0.343376	0.079839	5.54682	6.01952	-2.37133
45.799999	-0.057126	-1.850754	1.336775	-0.335542	0.079293	5.56889	6.14841	-2.251317
45.900002	0.077098	-1.949995	1.341426	-0.329484	0.079068	5.6055	6.14209	-1.925314
46.0	0.166295	-1.976721	1.346888	-0.32552	0.078873	5.63729	6.12732	-1.461492
46.099998	0.208544	-1.993766	1.352788	-0.323789	0.079038	5.66724	6.11212	-0.896909
46.200001	0.184607	-2.007061	1.358363	-0.325194	0.078782	5.70638	6.19252	-0.318928
46.299999	0.100507	-2.042721	1.363062	-0.329095	0.078423	5.68729	6.15644	0.231491
46.400002	-0.014401	-2.045063	1.366507	-0.335267	0.078017	5.73038	6.22709	0.640859
46.5	-0.094214	-2.070393	1.368439	-0.342994	0.077779	5.77864	6.35267	0.932524
46.599998	-0.133173	-2.109898	1.368501	-0.351455	0.077402	5.73406	6.3167	1.054928
46.700001	-0.096366	-2.11368	1.366654	-0.359521	0.077214	5.77741	6.32858	1.00015
46.799999	-0.011838	-2.110495	1.363493	-0.366564	0.077033	5.80018	6.35063	0.846385
46.900002	0.101107	-2.087165	1.359138	-0.371682	0.076899	5.71427	6.17507	0.540058
47.0	0.17037	-2.051396	1.353794	-0.3747	0.076671	5.74912	6.09724	0.183021
47.099998	0.179418	-1.976329	1.348191	-0.374874	0.076137	5.75254	6.0527	-0.312738
47.200001	0.102175	-1.897772	1.343421	-0.372534	0.075394	5.70367	5.97188	-0.796559
47.299999	0.015529	-1.823642	1.339633	-0.368241	0.074593	5.71041	5.97648	-1.260077
47.400002	-0.064045	-1.740899	1.336829	-0.362562	0.073855	5.6132	5.98804	-1.640089
47.5	-0.086517	-1.664336	1.335658	-0.355781	0.073496	5.53824	6.00903	-1.913618
47.599998	-0.005515	-1.596273	1.335995	-0.349132	0.073376	5.51766	6.05099	-2.02294
47.700001	0.037452	-1.562603	1.337806	-0.342454	0.073432	5.4553	5.96139	-1.978924
47.799999	0.067235	-1.508522	1.340649	-0.336741	0.073349	5.57712	6.045	-1.745854
47.900002	0.089153	-1.475005	1.344457	-0.332358	0.073123	5.65042	6.00913	-1.388321
48.0	0.030848	-1.435106	1.348776	-0.329981	0.072703	5.78319	6.19905	-0.973107
48.099998	-0.038121	-1.37696	1.353006	-0.329813	0.072257	5.85544	6.33468	-0.54281
48.200001	-0.078482	-1.374641	1.35676	-0.332172	0.071491	5.72013	6.03472	-0.07672
48.299999	-0.069992	-1.37502	1.359822	-0.336345	0.071161	5.77688	6.15109	0.263884
48.400002	0.006133	-1.438783	1.361642	-0.342126	0.070969	5.7648	6.17603	0.531829
48.5	0.069857	-1.506652	1.362089	-0.348308	0.070985	5.8014	6.30728	0.724961
48.599998	0.16389	-1.563223	1.360803	-0.35505	0.070918	5.84765	6.29539	0.821494
48.700001	0.218439	-1.577167	1.357801	-0.361273	0.070856	5.86043	6.24604	0.760801
48.799999	0.14373	-1.588167	1.353625	-0.366611	0.070658	5.88916	6.26563	0.628659
48.900002	0.070152	-1.549901	1.348472	-0.370635	0.070394	5.91867	6.19337	0.349801
49.0	-0.029589	-1.512517	1.342834	-0.372553	0.070086	5.89923	6.20194	-0.028949
49.099998	-0.149593	-1.511225	1.337047	-0.37242	0.069711	5.81638	6.14498	-0.42978
49.200001	-0.203049	-1.529321	1.331972	-0.370376	0.069119	5.77207	6.0314	-0.865106
49.299999	-0.177087	-1.546293	1.327861	-0.36632	0.068944	5.76138	6.07679	-1.234456
49.400002	-0.088848	-1.524197	1.324625	-0.360913	0.068629	5.76559	6.14145	-1.562229
49.5	0.019848	-1.522681	1.32296	-0.354763	0.068521	5.71059	6.12015	-1.725566
49.599998	0.073717	-1.493371	1.322736	-0.34821	0.068203	5.74264	6.14948	-1.761207
49.700001	0.082152	-1.439635	1.323291	-0.342341	0.067743	5.72285	6.08825	-1.705277
49.799999	0.058361	-1.444143	1.32482	-0.337446	0.067134	5.68659	6.09274	-1.515804
49.900002	0.053061	-1.476991	1.327339	-0.333616	0.066669	5.70971	6.11662	-1.226738
50.0	0.026685	-1.489503	1.330591	-0.331102	0.066721	5.7232	6.08193	-0.945474
50.099998	-0.004642	-1.510432	1.33435	-0.330247	0.066785	5.71146	6.1103	-0.672823
50.200001	0.002726	-1.533948	1.338345	-0.330704	0.066867	5.66111	6.12304	-0.411287
50.299999	-0.004609	-1.543021	1.342043	-0.33322	0.067109	5.69307	6.22431	-0.163197
50.400002	0.042555	-1.550582	1.344795	-0.336254	0.067578	5.67118	6.18973	0.092125
50.5	0.092033	-1.583105	1.346425	-0.340845	0.06811	5.6844	6.24262	0.261071
50.599998	0.078909	-1.578656	1.347071	-0.346011	0.068758	5.67556	6.16843	0.377791
50.700001	0.095063	-1.605696	1.34635	-0.351315	0.069149	5.6964	6.13042	0.435774
50.799999	0.04524	-1.634165	1.344337	-0.356638	0.069537	5.75849	6.14852	0.387207
50.900002	-0.03352	-1.657881	1.341383	-0.361503	0.069912	5.78853	6.25322	0.2956
51.0	-0.080508	-1.706291	1.337532	-0.365317	0.070366	5.92699	6.41979	0.198682
51.099998	-0.108184	-1.75765	1.333037	-0.36841	0.070694	5.88697	6.30824	0.013478
51.200001	-0.126089	-1.779361	1.328212	-0.370115	0.070723	5.8804	6.32366	-0.246004
51.299999	-0.146391	-1.784449	1.323185	-0.370431	0.070536	5.80727	6.23255	-0.489927
51.400002	-0.101934	-1.837201	1.318526	-0.369362	0.070227	5.80456	6.36059	-0.762487
51.5	-0.029695	-1.903658	1.314918	-0.366223	0.07007	5.72075	6.48124	-0.987376
51.599998	0.040245	-1.957573	1.312154	-0.362234	0.069873	5.64132	6.30696	-1.225542
51.700001	0.121621	-2.029064	1.310635	-0.356453	0.070015	5.69868	6.29818	-1.475348
51.799999	0.173184	-2.127646	1.310849	-0.35011	0.070168	5.67249	6.14777	-1.634903
51.900002	0.147342	-2.213481	1.312819	-0.343416	0.070439	5.63457	6.02744	-1.7233
52.0	0.086932	-2.29305	1.31608	-0.336684	0.070768	5.65778	5.98226	-1.776688
52.099998	-0.014982	-2.38667	1.32101	-0.330632	0.07108	5.65174	6.02937	-1.690657
52.200001	-0.096701	-2.483074	1.327293	-0.326523	0.071251	5.5794	6.09242	-1.517116
52.299999	-0.187524	-2.549278	1.333933	-0.32423	0.071582	5.54866	6.17624	-1.206442
52.400002	-0.189931	-2.629609	1.340334	-0.324337	0.071885	5.5822	6.29882	-0.857066
52.5	-0.141579	-2.720246	1.346279	-0.326858	0.072464	5.62056	6.26906	-0.387545
52.599998	-0.008859	-2.808783	1.351158	-0.331504	0.073165	5.63983	6.24701	0.083433
52.700001	0.141845	-2.905631	1.35463	-0.337673	0.07391	5.66216	6.20675	0.493365
52.799999	0.219661	-3.019635	1.35641	-0.345183	0.074735	5.69307	6.16051	0.823649
52.900002	0.259428	-3.127539	1.35662	-0.352892	0.075473	5.77732	6.2241	0.996577
53.0	0.177528	-3.201529	1.354945	-0.360847	0.076071	5.6647	6.18545	1.003215
53.099998	0.066042	-3.270883	1.35169	-0.367449	0.076406	5.73003	6.3683	0.876411
53.200001	-0.095182	-3.327425	1.347485	-0.372832	0.076657	5.73599	6.32237	0.605743
53.299999	-0.185734	-3.377503	1.342579	-0.376143	0.076746	5.61723	6.22185	0.244503
53.400002	-0.203591	-3.416998	1.337209	-0.377359	0.076954	5.6231	6.31199	-0.177229
53.5	-0.144066	-3.427438	1.331907	-0.376552	0.07715	5.58763	6.34186	-0.617485
53.599998	-0.068401	-3.406282	1.327354	-0.373999	0.077287	5.61566	6.19798	-1.080304
53.700001	0.042126	-3.432791	1.323996	-0.369506	0.077316	5.60401	6.01545	-1.465958
53.799999	0.083622	-3.433579	1.321885	-0.363736	0.077225	5.69395	6.18941	-1.773186
53.900002	0.091266	-3.421146	1.321538	-0.356881	0.077141	5.7006	6.1573	-1.944128
54.0	0.059635	-3.403501	1.323152	-0.348948	0.077231	5.72259	6.15055	-2.064993
54.099998	-0.014231	-3.398582	1.326354	-0.341419	0.077285	5.79422	6.28929	-2.039108
54.200001	-0.071603	-3.421276	1.330745	-0.334583	0.07752	5.78617	6.44645	-1.8284
54.299999	-0.09501	-3.439515	1.335775	-0.32971	0.077832	5.82777	6.48467	-1.483185
54.400002	-0.078112	-3.465214	1.341239	-0.326657	0.078312	5.83906	6.42429	-1.042409
54.5	-0.062066	-3.436703	1.346726	-0.32586	0.07875	5.86831	6.40534	-0.63219
54.599998	-0.016424	-3.422246	1.352014	-0.32691	0.07923	5.84677	6.31616	-0.165031
54.700001	0.014445	-3.425283	1.35709	-0.32956	0.079659	5.75919	6.16918	0.120313
54.799999	0.071509	-3.437995	1.361695	-0.333467	0.079968	5.71357	6.08461	0.340051
54.900002	0.05332	-3.384693	1.36528	-0.338201	0.080248	5.60742	6.05356	0.344116
55.0	0.052227	-3.382717	1.367862	-0.34328	0.08027	5.413	5.98505	0.338371
55.099998	0.026796	-3.352832	1.369221	-0.348421	0.080247	5.26141	5.8842	0.28022
55.200001	0.001551	-3.312776	1.369295	-0.353534	0.080202	5.07776	5.66474	0.217692
55.299999	-0.009152	-3.23668	1.368071	-0.35804	0.080149	5.18802	5.69568	0.109632
55.400002	0.005129	-3.157612	1.365588	-0.362043	0.080168	5.41335	6.00068	-0.040957
55.5	0.056287	-3.085021	1.362523	-0.365138	0.080429	5.46862	6.29015	-0.140203
55.599998	0.060973	-2.954101	1.358669	-0.367597	0.080504	5.62065	6.09082	-0.277264
55.700001	0.073278	-2.868994	1.354132	-0.369052	0.080476	5.93969	6.22977	-0.343986
55.799999	0.0018	-2.788468	1.349391	-0.369927	0.080403	6.13551	6.55232	-0.423473
55.900002	-0.056511	-2.683068	1.344938	-0.36928	0.080061	6.20872	6.74395	-0.562377
56.0	-0.101231	-2.590547	1.341109	-0.36715	0.079662	6.43616	6.98011	-0.763406
56.099998	-0.171048	-2.505426	1.338109	-0.363669	0.079174	6.50981	7.0468	-0.950789
56.200001	-0.188617	-2.411812	1.336129	-0.359402	0.078381	6.58775	7.08224	-1.143341
56.299999	-0.126417	-2.29119	1.335479	-0.353867	0.077799	6.5078	6.92069	-1.353006
56.400002	-0.071392	-2.181139	1.335986	-0.347523	0.077214	6.47434	6.92851	-1.49195
56.5	0.02729	-2.074612	1.337786	-0.341022	0.076896	6.25829	6.72736	-1.622342
56.599998	0.147577	-1.949246	1.341365	-0.335108	0.07661	5.86621	6.34207	-1.641706
56.700001	0.233016	-1.865252	1.346423	-0.329771	0.076668	5.49156	5.97134	-1.533961
56.799999	0.236857	-1.783208	1.351912	-0.326694	0.076771	5.01523	5.54035	-1.345949
56.900002	0.157942	-1.68209	1.357685	-0.324984	0.076808	4.59425	5.07959	-1.112734
57.0	-0.01307	-1.55686	1.362992	-0.325952	0.076649	4.41201	4.94695	-0.730187
57.099998	-0.146415	-1.430243	1.367146	-0.329055	0.076305	4.46236	4.9007	-0.254718
57.200001	-0.249759	-1.322799	1.37018	-0.333726	0.075872	6.03234	5.92006	0.183272
57.299999	-0.230779	-1.203298	1.371859	-0.339838	0.075446	5.66216	7.24442	0.572422
57.400002	-0.116182	-1.109263	1.372323	-0.346249	0.075309	5.69036	6.34967	0.809581
57.5	0.081859	-1.072116	1.371991	-0.352398	0.075287	6.26416	6.79726	0.805417
57.599998	0.232531	-1.064268	1.370911	-0.35782	0.075365	6.42635	6.66259	0.607146
57.700001	0.298703	-1.026686	1.368579	-0.362184	0.075053	6.99008	7.47127	0.361917
57.799999	0.267828	-0.954645	1.36545	-0.365122	0.074832	6.76413	7.5856	0.075843
57.900002	0.124822	-0.905636	1.361912	-0.366596	0.07441	6.53573	6.82756	-0.227312
58.0	-0.023142	-0.823558	1.358314	-0.366399	0.073691	6.55561	6.7128	-0.554449
58.099998	-0.139829	-0.744173	1.35492	-0.365512	0.073164	6.25225	6.66013	-0.87255
58.200001	-0.189958	-0.69914	1.352308	-0.363348	0.072826	6.06545	6.36412	-1.137687
58.299999	-0.133605	-0.725304	1.350294	-0.360461	0.072725	5.74466	6.17624	-1.330666
58.400002	-0.053505	-0.726346	1.349272	-0.357006	0.072773	5.48736	6.03301	-1.392128
58.5	0.050243	-0.71791	1.348671	-0.353623	0.072599	5.09256	5.64494	-1.35358
58.599998	0.134362	-0.754435	1.34851	-0.350441	0.07248	4.99588	5.55533	-1.164273
58.700001	0.163493	-0.828786	1.348533	-0.348383	0.072322	4.9041	5.70499	-0.897169
58.799999	0.108791	-0.874768	1.348359	-0.346621	0.072142	5.89678	6.02669	-0.563641
58.900002	0.037265	-0.928952	1.347764	-0.346159	0.071973	6.03979	7.20407	-0.240887
59.0	-0.041909	-1.010582	1.346775	-0.34657	0.071578	5.58894	6.58294	-0.006661
59.099998	-0.110913	-1.126314	1.345608	-0.347124	0.071326	6.34867	6.42728	0.113955
59.200001	-0.10397	-1.226433	1.34425	-0.347855	0.07113	6.68321	6.62833	0.094627
59.299999	0.001634	-1.281186	1.342973	-0.347862	0.07138	6.84672	7.35854	-0.078346
59.400002	0.090365	-1.366557	1.342567	-0.346586	0.071793	6.63347	7.36711	-0.349104
59.5	0.148827	-1.456846	1.343238	-0.344037	0.072165	6.56393	6.94746	-0.761364
59.599998	0.113694	-1.511201	1.345593	-0.340282	0.072328	6.47968	7.04691	-1.227256
59.700001	0.026554	-1.563587	1.349332	-0.335495	0.072169	6.22466	6.71804	-1.655083
59.799999	-0.082634	-1.58085	1.354162	-0.330627	0.071944	6.05669	6.41101	-1.996934
59.900002	-0.182505	-1.612515	1.360174	-0.326751	0.071685	5.80105	6.15141	-2.051036
60.0	-0.183856	-1.653021	1.366676	-0.324571	0.071462	5.54524	5.99136	-1.844012
60.099998	-0.11975	-1.683942	1.372238	-0.325383	0.071312	5.27017	5.80627	-1.26353
60.200001	-0.008939	-1.698736	1.376471	-0.329592	0.071236	5.05035	5.55009	-0.51652
60.299999	0.129408	-1.745439	1.378882	-0.337265	0.071354	5.11235	5.53596	0.469828
60.400002	0.213829	-1.800821	1.378429	-0.348352	0.07163	6.0002	6.16447	1.441087
60.5	0.166373	-1.834947	1.374405	-0.361561	0.071518	5.66268	7.18597	2.194967
60.599998	0.115309	-1.91831	1.36762	-0.37549	0.071382	5.75403	6.51282	2.541496
60.700001	0.016838	-2.003139	1.358484	-0.387689	0.070938	6.31907	6.47492	2.371292
60.799999	-0.058707	-2.107021	1.346998	-0.39653	0.070712	6.77403	6.78131	1.77102
60.900002	-0.125294	-2.233065	1.334276	-0.400288	0.070662	7.02169	7.52598	0.902558
61.0	-0.09864	-2.316069	1.32198	-0.397974	0.070985	6.79461	7.2896	-0.135819
61.099998	-0.038347	-2.350441	1.312027	-0.389387	0.071365	6.6798	6.81782	-1.231238
61.200001	-0.042035	-2.332623	1.306207	-0.374896	0.07168	6.48879	6.98461	-2.375454
61.299999	-0.044955	-2.2794	1.306056	-0.356048	0.071532	6.22545	6.901	-3.415182
61.400002	-0.118656	-2.249448	1.312345	-0.335542	0.071519	6.04863	6.51732	-4.292101
61.5	-0.127959	-2.206975	1.324497	-0.315181	0.071478	5.88644	6.42568	-4.864538
61.599998	-0.119578	-2.164583	1.341017	-0.297914	0.071585	5.69211	6.20183	-4.969341
61.700001	-0.051807	-2.144443	1.35952	-0.28661	0.071911	5.68572	5.96224	-4.40138
61.799999	0.044483	-2.134343	1.377908	-0.282045	0.072375	5.74325	5.92413	-3.055752
61.900002	0.077944	-2.103335	1.39396	-0.286454	0.072834	6.0982	5.97231	-0.978514
62.0	0.134568	-2.075774	1.405732	-0.298804	0.073007	5.89879	6.70477	1.515904
62.099998	0.113232	-2.065324	1.412393	-0.318415	0.07316	5.62319	6.70241	3.813763
62.200001	0.145354	-2.088611	1.413844	-0.341694	0.073305	6.05984	6.34346	5.54126
62.299999	0.114563	-2.112552	1.41117	-0.365861	0.073641	6.27257	6.76921	6.103323
62.400002	0.123382	-2.145775	1.405501	-0.386896	0.074109	6.14251	6.91673	5.268909
62.5	-0.008529	-2.199396	1.397846	-0.402892	0.074676	6.15758	6.44688	3.283808
62.599998	-0.061848	-2.280622	1.388253	-0.410659	0.074841	6.14935	6.30075	0.777871
62.700001	-0.123996	-2.411006	1.377429	-0.410537	0.07498	6.01168	6.24422	-1.533518
62.799999	-0.13754	-2.442467	1.367113	-0.401541	0.075184	5.92427	6.21403	-3.159399
62.900002	-0.156721	-2.46951	1.359916	-0.385192	0.075279	5.89143	6.32676	-4.091704
63.0	-0.200523	-2.524769	1.358209	-0.364566	0.075296	6.10022	6.54751	-4.523682
63.099998	-0.229692	-2.499884	1.363014	-0.343062	0.075218	6.03856	6.9238	-4.588049
63.200001	-0.195142	-2.432512	1.374092	-0.323748	0.075103	6.1201	6.9192	-4.527125
63.299999	-0.152245	-2.411632	1.389529	-0.309085	0.075201	6.45937	6.89018	-4.180294
63.400002	-0.015472	-2.379128	1.4067	-0.300815	0.075383	6.63531	6.97786	-3.360886
63.5	0.116052	-2.356039	1.422706	-0.300476	0.07559	6.62532	6.97122	-1.918207
63.599998	0.230251	-2.354898	1.435485	-0.308065	0.07571	6.52216	6.79255	-0.041068
63.700001	0.294671	-2.375933	1.443958	-0.321409	0.075721	6.40875	6.76782	2.015093
63.799999	0.182988	-2.390653	1.448064	-0.339106	0.075903	6.15513	6.71654	3.628492
63.900002	0.159582	-2.415582	1.448617	-0.357221	0.075946	5.95589	6.55371	4.574464
64.0	0.054967	-2.450386	1.44682	-0.373813	0.076078	5.7098	6.36359	4.39367
64.099998	-0.061481	-2.511489	1.443489	-0.385946	0.076427	5.38323	5.99821	3.172034
64.199997	-0.117489	-2.523359	1.438662	-0.392015	0.076407	5.29714	5.76559	1.25972
64.300003	-0.168263	-2.621414	1.43324	-0.391726	0.076265	5.40311	5.71859	-0.768949
64.400002	-0.192949	-2.704239	1.428006	-0.384875	0.076388	6.19988	6.11458	-2.342469
64.5	-0.135883	-2.781424	1.424653	-0.37227	0.076489	6.06151	6.97679	-3.267367
64.599998	-0.098546	-2.746634	1.424498	-0.356274	0.076388	5.91998	6.51764	-3.744314
64.699997	-0.077637	-2.632878	1.428926	-0.339535	0.076409	6.48021	6.5975	-3.886811
64.800003	-0.057795	-2.555964	1.438362	-0.324276	0.076517	6.66824	7.00248	-3.821713
64.900002	-0.056612	-2.441421	1.45104	-0.312695	0.076498	6.60352	7.53433	-3.469858
65.0	-0.049902	-2.332263	1.464769	-0.306894	0.076353	6.44868	7.24721	-2.760565
65.099998	-0.028421	-2.250207	1.477681	-0.307373	0.076198	6.50972	6.91074	-1.50901
65.199997	0.00137	-2.147936	1.48781	-0.314816	0.075919	6.40586	6.88794	0.104937
65.300003	0.085031	-2.085962	1.493943	-0.327501	0.07575	6.16572	6.53701	1.837593
65.400002	0.122093	-2.054689	1.495914	-0.344056	0.075761	6.15723	6.48552	3.217891
65.5	0.222731	-1.99181	1.493994	-0.361773	0.075767	6.19357	6.53477	4.033508
65.599998	0.241605	-1.950487	1.489848	-0.377257	0.076067	6.0376	6.43745	3.87297
65.699997	0.169922	-1.917092	1.484121	-0.388896	0.076441	6.16747	6.42739	2.742466
65.800003	0.054482	-1.941047	1.477746	-0.394891	0.076498	6.28281	6.64792	1.030975
65.900002	-0.090894	-2.023396	1.471179	-0.394459	0.076324	6.12325	6.88633	-0.789747
66.0	-0.212634	-2.077433	1.465299	-0.387959	0.07604	6.31303	6.54601	-2.249046
66.099998	-0.291584	-2.081899	1.461599	-0.375709	0.075583	6.36934	6.55757	-3.228199
66.199997	-0.283942	-2.061615	1.461503	-0.359351	0.075196	6.23613	6.69802	-3.765642
66.300003	-0.206311	-2.009189	1.465685	-0.342861	0.075025	6.09654	6.51132	-3.940719
66.400002	-0.066675	-1.948281	1.474131	-0.32748	0.075241	5.82934	6.19648	-3.819727
66.5	0.097285	-1.907368	1.485194	-0.316189	0.075441	5.65909	6.25803	-3.316616
66.599998	0.1656	-1.857273	1.496598	-0.310371	0.075542	5.63133	6.04928	-2.392909
66.699997	0.121815	-1.807091	1.506923	-0.310494	0.075413	5.47369	5.90743	-1.095011
66.800003	0.048364	-1.752393	1.515111	-0.315866	0.074932	6.10179	6.11587	0.353663
66.900002	-0.109455	-1.714502	1.520792	-0.326081	0.074384	6.48651	7.05526	1.697851
67.0	-0.162765	-1.665935	1.523774	-0.337793	0.074002	6.12535	7.01105	2.541056
67.099998	-0.131759	-1.617683	1.525261	-0.350141	0.07401	6.65755	6.9101	2.727739
67.199997	0.024479	-1.620929	1.526192	-0.360079	0.074597	7.08054	7.26905	2.144082
67.300003	0.151693	-1.682746	1.526441	-0.366806	0.075459	7.36578	7.61815	1.060799
67.400002	0.219794	-1.826331	1.525459	-0.370617	0.076257	7.57579	8.07687	-0.237094
67.5	0.200103	-1.926291	1.523651	-0.370959	0.076841	7.53261	7.89756	-1.242967
67.599998	0.031102	-1.925592	1.521348	-0.368659	0.076814	7.49136	7.54064	-1.784264
67.699997	-0.183111	-1.855806	1.519195	-0.364979	0.076521	7.19264	7.38681	-1.98005
67.800003	-0.37991	-1.759483	1.517202	-0.360998	0.075727	6.67577	6.95731	-1.833817
67.900002	-0.440928	-1.697661	1.515473	-0.358321	0.075194	5.89222	6.26274	-1.482495
68.0	-0.351165	-1.650311	1.513404	-0.357077	0.07475	5.01024	5.4623	-0.968619
68.099998	-0.082927	-1.64611	1.510605	-0.357003	0.074638	4.16706	5.02328	-0.411224
68.199997	0.153803	-1.63583	1.507518	-0.358002	0.074629	4.11512	4.5622	-0.033353
68.300003	0.35337	-1.654869	1.505182	-0.357822	0.074701	3.80467	4.75703	0.037942
68.400002	0.365932	-1.700519	1.504454	-0.355937	0.074557	5.50137	4.99491	-0.285591
68.5	0.275541	-1.746892	1.505043	-0.352017	0.074164	6.844	7.81277	-0.91266
68.599998	0.100467	-1.801029	1.50814	-0.345621	0.073944	5.98435	7.49975	-1.478436
68.699997	-0.106524	-1.780316	1.513793	-0.337487	0.073796	6.99533	7.13287	-2.069938
68.800003	-0.238587	-1.764521	1.52155	-0.329307	0.073914	6.76264	6.97872	-2.51539
68.900002	-0.223492	-1.741256	1.530861	-0.321922	0.074334	8.36923	8.0363	-2.74601
69.0	-0.135489	-1.730988	1.540796	-0.318138	0.074974	8.1678	9.15683	-2.554305
69.099998	-0.024058	-1.708772	1.549779	-0.318373	0.075768	7.52175	7.78376	-1.839857
69.199997	0.088781	-1.691325	1.556221	-0.32352	0.076389	7.60618	7.92764	-0.680595
69.300003	0.123632	-1.679317	1.559449	-0.333512	0.076549	6.90355	7.27815	0.801509
69.400002	0.014509	-1.675411	1.559271	-0.347061	0.076415	6.50561	6.59493	2.161848
69.5	-0.096361	-1.663205	1.555883	-0.361935	0.075845	6.16695	6.40994	3.076324
69.599998	-0.237291	-1.649526	1.55032	-0.37609	0.075397	5.93978	6.28854	3.181872
69.699997	-0.196018	-1.671301	1.544016	-0.386466	0.075065	5.70367	6.0071	2.429416
69.800003	-0.122271	-1.714541	1.537667	-0.391789	0.075089	5.65831	6.09435	1.00631
69.900002	-0.008499	-1.853976	1.531388	-0.391836	0.075314	5.88705	6.07893	-0.5984
70.0	0.131213	-1.962113	1.525771	-0.38601	0.075973	6.039	6.51207	-1.883875
70.099998	0.186361	-2.048555	1.521316	-0.375926	0.076443	5.63028	6.72307	-2.730406
70.199997	0.138696	-2.09646	1.519297	-0.362807	0.076804	6.07088	6.34539	-3.146579
70.300003	-0.006073	-2.06088	1.520196	-0.349242	0.076926	6.26127	6.69064	-3.226876
70.400002	-0.136486	-2.017085	1.52334	-0.337411	0.077068	6.03401	6.53305	-2.958055
70.5	-0.249217	-1.964277	1.527936	-0.328779	0.077311	6.12465	6.42407	-2.401562
70.599998	-0.319396	-1.934218	1.532706	-0.324274	0.077772	6.33965	6.58176	-1.575333
70.699997	-0.29439	-1.887645	1.536505	-0.324384	0.077985	6.58959	6.92498	-0.556151
70.800003	-0.196476	-1.829678	1.539299	-0.327325	0.078419	6.39053	6.97144	0.303791
70.900002	-0.061923	-1.820963	1.541136	-0.332805	0.078481	6.49702	7.03695	0.923238
71.0	0.056865	-1.839152	1.542825	-0.338174	0.078391	6.91441	7.35854	1.050446
71.099998	0.14145	-1.876933	1.544721	-0.342693	0.07815	7.08116	7.61397	0.694059
71.199997	0.153365	-1.960557	1.547135	-0.345406	0.077907	7.16076	7.55263	-0.010913
71.300003	0.123468	-2.084321	1.550206	-0.346353	0.077755	7.18432	7.4853	-0.72179
71.400002	0.123783	-2.183628	1.553264	-0.346247	0.077787	7.0181	7.33028	-1.24657
71.5	0.07663	-2.158437	1.555584	-0.346937	0.078281	6.5331	6.80775	-1.474365
71.599998	0.093376	-2.120495	1.556273	-0.349042	0.078624	6.23429	6.56902	-1.317919
71.699997	0.076315	-2.099975	1.554942	-0.354128	0.079246	5.75061	6.03354	-0.690073
71.800003	0.012073	-2.076411	1.550667	-0.361981	0.079714	5.45189	5.74471	0.227057
71.900002	-0.027784	-2.036875	1.543115	-0.371638	0.079967	5.11971	5.77779	1.208833
72.0	-0.099653	-2.017398	1.532886	-0.381528	0.080105	5.89967	6.19219	1.866403
72.099998	-0.153754	-2.004779	1.521122	-0.38904	0.080204	6.57707	7.53518	2.008096
72.199997	-0.152548	-1.997375	1.509169	-0.392183	0.080546	5.87077	6.98097	1.341258
72.300003	-0.142752	-2.083116	1.498879	-0.389383	0.08084	6.58048	6.65263	0.155086
72.400002	-0.128985	-2.187396	1.491745	-0.38007	0.081101	7.16094	7.06961	-1.217436
72.5	-0.095366	-2.190615	1.48937	-0.364052	0.08122	6.86633	7.49803	-2.64375
72.599998	-0.116185	-2.19129	1.492744	-0.34395	0.080924	6.47802	6.56506	-3.882954
72.699997	-0.162812	-2.11366	1.502638	-0.321813	0.080449	6.3442	6.57555	-4.884536
72.800003	-0.180167	-2.025168	1.518415	-0.301509	0.079821	5.95063	6.56132	-5.344928
72.900002	-0.145425	-1.983704	1.538444	-0.286859	0.078846	5.80946	6.44795	-5.167002
73.0	-0.031202	-1.89643	1.557806	-0.279868	0.078998	6.05949	6.44377	-4.014696
73.099998	0.056008	-1.827371	1.57503	-0.283576	0.078974	6.99323	7.22494	-1.886981
73.199997	0.192941	-1.805431	1.586824	-0.297771	0.078951	6.67384	7.625	1.1054
73.300003	0.218779	-1.741139	1.591385	-0.321031	0.078949	6.83848	7.01801	4.190241
73.400002	0.225477	-1.726322	1.588894	-0.350326	0.078791	7.65601	7.35726	6.630229
73.5	0.097569	-1.673067	1.580951	-0.379941	0.07857	7.57789	7.98791	7.564684
73.599998	0.050293	-1.659816	1.5706	-0.40506	0.078523	7.32392	7.46463	6.86805
73.699997	-0.051975	-1.606585	1.559476	-0.422016	0.078431	7.10183	7.2031	4.399469
73.800003	-0.150677	-1.572789	1.54862	-0.42877	0.078095	6.34946	6.9025	0.904372
73.900002	-0.207796	-1.629716	1.538375	-0.425158	0.077731	5.64797	6.11619	-2.563338
74.0	-0.183104	-1.69353	1.530057	-0.410661	0.077511	4.74629	5.46659	-5.105948
74.099998	-0.121667	-1.810122	1.525153	-0.388107	0.077349	4.66572	5.2103	-6.427884
74.199997	-0.054161	-1.901605	1.525438	-0.361291	0.077292	4.40631	5.41916	-6.583607
74.300003	-0.063722	-1.927803	1.531392	-0.33543	0.076987	6.11186	5.98537	-5.849104
74.400002	-0.046042	-1.936686	1.542127	-0.313842	0.076676	7.74551	8.72037	-4.712649
74.5	-0.051933	-1.958274	1.556282	-0.299557	0.076327	6.76466	8.12954	-3.233422
74.599998	-0.090361	-1.95157	1.571527	-0.292634	0.075831	7.06329	7.2608	-1.600548
74.699997	-0.119757	-1.942434	1.585786	-0.293729	0.075392	7.65785	7.80635	0.045479
74.800003	-0.098487	-1.970862	1.598001	-0.301095	0.074857	8.994	9.66245	1.513898
74.900002	-0.05621	-1.999724	1.607706	-0.313249	0.074193	7.94326	8.59822	2.504673
75.0	-0.005549	-2.010524	1.615061	-0.327798	0.073842	7.57439	7.95719	2.919392
75.099998	0.109481	-1.998217	1.62028	-0.342001	0.073702	6.70449	7.48797	2.62323
75.199997	0.211257	-2.048688	1.623492	-0.354335	0.073837	5.89634	6.33725	1.869546
75.300003	0.240099	-2.13193	1.624247	-0.364458	0.073953	5.56004	6.15366	0.759433
75.400002	0.165718	-2.248082	1.622164	-0.371451	0.073965	5.58019	6.05078	-0.275755
75.5	0.053729	-2.391289	1.616504	-0.37652	0.073969	5.52782	6.1225	-0.824897
75.599998	-0.112121	-2.47452	1.607574	-0.380181	0.073627	7.14728	6.82831	-0.787574
75.699997	-0.243739	-2.529756	1.596823	-0.382418	0.07335	6.85889	8.26978	-0.391019
75.800003	-0.315232	-2.523059	1.585542	-0.383349	0.07307	6.30628	7.20899	-0.090394
75.900002	-0.296396	-2.492108	1.575338	-0.382299	0.072753	7.66906	7.62693	-0.17808
76.0	-0.221385	-2.462029	1.567558	-0.378097	0.072725	6.99919	8.01928	-0.683607
76.099998	-0.066499	-2.461119	1.562997	-0.370942	0.072708	6.70029	7.22248	-1.531516
76.199997	0.022566	-2.468568	1.56234	-0.360367	0.072688	6.66745	7.07571	-2.461957
76.300003	0.103441	-2.441714	1.565698	-0.346966	0.072437	6.28702	6.73485	-3.302596
76.400002	0.082834	-2.431086	1.572896	-0.332905	0.0722	6.19707	6.54579	-3.877733
76.5	0.004045	-2.436199	1.583364	-0.319367	0.072157	6.0651	6.49708	-4.05227
76.599998	-0.044226	-2.422784	1.595701	-0.309313	0.072008	6.78839	6.93922	-3.765373
76.699997	-0.067814	-2.435088	1.60779	-0.304551	0.071955	6.8193	7.63153	-2.781644
76.800003	-0.07904	-2.45625	1.617536	-0.306398	0.072025	6.5797	7.36529	-1.099568
76.900002	-0.011763	-2.459477	1.623257	-0.315495	0.071895	7.31175	7.56965	0.93546
77.0	0.066478	-2.427779	1.624952	-0.330552	0.071834	7.24011	7.91308	2.882376
77.099998	0.159367	-2.418818	1.623249	-0.347476	0.07207	7.25438	7.69319	4.150955
77.199997	0.218426	-2.441803	1.620071	-0.363966	0.072307	7.24773	7.54557	4.231846
77.300003	0.14709	-2.515881	1.617469	-0.376532	0.072759	7.11277	7.39216	3.114934
77.400002	0.071588	-2.545588	1.615606	-0.38312	0.072944	6.93736	7.08256	1.129594
77.5	-0.12481	-2.636813	1.614115	-0.384642	0.07291	6.8271	7.14711	-1.010964
77.599998	-0.210977	-2.684719	1.612117	-0.380159	0.072906	6.67472	7.29313	-2.634432
77.699997	-0.250166	-2.65959	1.609375	-0.372548	0.072723	6.45893	7.01758	-3.337848
77.800003	-0.181402	-2.606252	1.606529	-0.364011	0.072484	6.14549	6.86706	-3.177986
77.900002	-0.047121	-2.547527	1.60337	-0.357276	0.072342	5.78512	6.32698	-2.421171
78.0	0.117742	-2.552224	1.59963	-0.353885	0.072435	5.6182	6.25835	-1.238745
78.099998	0.256158	-2.567508	1.594861	-0.353764	0.072286	5.63256	6.05013	0.035412
78.199997	0.236626	-2.594428	1.589267	-0.355498	0.072128	6.85731	7.37353	0.975458
78.300003	0.134609	-2.593308	1.584462	-0.357334	0.071851	7.13467	8.1001	1.19513
78.400002	-0.021507	-2.586266	1.582184	-0.356182	0.071591	7.17364	7.53593	0.529517
78.5	-0.223499	-2.628631	1.583914	-0.351727	0.071521	7.69034	8.04658	-0.817917
78.599998	-0.336184	-2.679028	1.58999	-0.343356	0.071473	8.20502	8.00269	-2.347542
78.699997	-0.352234	-2.684328	1.599925	-0.331933	0.071673	9.31155	9.81928	-3.4676
78.800003	-0.248192	-2.645424	1.612807	-0.32002	0.071633	9.05574	9.79648	-4.1263
78.900002	-0.122582	-2.569632	1.626796	-0.310929	0.071605	9.44808	9.17717	-4.113001
79.0	0.06049	-2.485941	1.639415	-0.307651	0.071501	8.98218	9.08061	-3.185687
79.099998	0.234423	-2.422515	1.648274	-0.313473	0.071395	7.56747	7.77605	-1.125229
79.199997	0.348053	-2.352041	1.651223	-0.328291	0.070992	6.59169	6.8586	1.645822
79.300003	0.325261	-2.252367	1.647343	-0.349931	0.070562	5.53202	5.97691	4.368054
79.400002	0.255722	-2.249076	1.63833	-0.37358	0.070236	4.94035	5.61475	6.095167
79.5	0.093555	-2.23644	1.628145	-0.393625	0.069969	4.54057	5.16609	5.971886
79.599998	-0.037799	-2.204478	1.620807	-0.40535	0.069832	4.47567	5.397	3.937563
79.699997	-0.184574	-2.178065	1.61806	-0.40698	0.070054	5.28523	5.60875	0.582401
79.800003	-0.305645	-2.172576	1.618961	-0.399241	0.070015	6.59905	7.09583	-2.964391
79.900002	-0.295788	-2.142768	1.622675	-0.383298	0.069992	5.97875	7.61665	-5.618123
80.0	-0.268422	-2.107733	1.628449	-0.362141	0.069549	7.16252	7.06425	-6.874802
80.099998	-0.189627	-2.088076	1.636749	-0.340047	0.068941	8.22639	7.98823	-6.572199
80.199997	-0.079413	-2.056807	1.646037	-0.323403	0.068325	8.05492	8.35907	-5.023195
80.300003	0.088374	-2.033558	1.65489	-0.315052	0.067633	8.56593	8.91917	-2.599468
80.400002	0.15724	-1.997099	1.66175	-0.315879	0.067092	8.69484	8.74221	0.172588
80.5	0.162835	-1.946061	1.666114	-0.324395	0.066391	8.68652	9.15158	2.624553
80.599998	0.121513	-1.863507	1.668234	-0.336463	0.065762	8.47949	8.9332	4.126932
80.699997	0.066391	-1.815779	1.67002	-0.349182	0.065281	7.79499	8.21626	4.339399
80.800003	0.012705	-1.775295	1.673729	-0.359122	0.06527	6.62112	6.96255	3.120694
80.900002	0.057999	-1.725447	1.679536	-0.363526	0.065672	5.4102	6.1119	0.934186
81.0	0.000945	-1.760003	1.68535	-0.364313	0.066086	5.23041	5.61143	-1.554469
81.099998	-0.024778	-1.869401	1.689215	-0.360576	0.066409	5.31107	5.86632	-3.436387
81.199997	-0.085461	-1.975093	1.690891	-0.35445	0.066772	6.30138	5.913	-3.948959
81.300003	-0.126681	-1.997082	1.69074	-0.348553	0.066984	9.11871	8.92527	-3.384865
81.400002	-0.163092	-2.014207	1.689454	-0.345134	0.066837	6.98132	8.68044	-2.114585
81.5	-0.197532	-2.03976	1.687504	-0.345478	0.06662	7.32795	6.61024	-0.575423
81.599998	-0.203114	-2.054113	1.685264	-0.349212	0.066213	9.85917	10.19793	0.730545
81.699997	-0.168532	-2.094108	1.683941	-0.354042	0.065941	8.65841	9.45508	1.501282
81.800003	-0.038909	-2.115559	1.683956	-0.359054	0.065984	7.5348	7.90998	1.427121
81.900002	0.065834	-2.123683	1.685554	-0.362065	0.066339	6.69048	7.17602	0.554706
82.0	0.112507	-2.161938	1.688147	-0.362753	0.066612	5.96272	6.47139	-0.745349
82.099998	0.084315	-2.280971	1.690253	-0.360609	0.066723	6.61315	6.70595	-1.876751
82.199997	0.034245	-2.347858	1.691598	-0.355617	0.066695	5.99495	6.90496	-2.451753
82.300003	-0.062708	-2.354893	1.692231	-0.348776	0.066501	9.05968	7.7676	-2.50699
82.400002	-0.140958	-2.342151	1.693238	-0.341626	0.066037	9.24377	10.50571	-2.232421
82.5	-0.175263	-2.320567	1.695989	-0.334677	0.065838	8.04835	7.7571	-1.906585
82.599998	-0.147913	-2.288767	1.700962	-0.32987	0.065672	10.8726	10.75739	-1.599428
82.699997	-0.073764	-2.277565	1.707955	-0.327325	0.065845	9.79909	11.25348	-1.348725
82.800003	0.095318	-2.265332	1.71595	-0.327436	0.066362	10.0034	9.79219	-1.085619
82.900002	0.219361	-2.27215	1.723093	-0.331313	0.067133	7.90148	8.70977	-0.757176
83.0	0.288652	-2.296461	1.727367	-0.338766	0.067867	6.61954	6.73175	-0.128634
83.099998	0.310811	-2.308456	1.72655	-0.350222	0.068521	5.94529	6.16083	0.834118
83.199997	0.196338	-2.318432	1.719609	-0.365126	0.069176	5.81086	5.80509	2.031477
83.300003	0.06647	-2.347583	1.706991	-0.381071	0.0695	5.56188	5.99222	3.109676
83.400002	-0.119927	-2.386878	1.690958	-0.394511	0.069979	7.10191	6.72596	3.49545
83.5	-0.196248	-2.424248	1.67434	-0.402366	0.070201	9.04698	9.87291	2.759021
83.599998	-0.217981	-2.51006	1.660793	-0.401389	0.070862	7.99633	8.83781	0.983096
83.699997	-0.19002	-2.600697	1.652761	-0.392231	0.071687	10.0535	9.86553	-1.395584
83.800003	-0.160211	-2.618153	1.651365	-0.374455	0.072522	10.3545	11.75877	-3.753624
83.900002	-0.154971	-2.579508	1.656909	-0.351242	0.072986	12.04253	11.89826	-5.607038
84.0	-0.259621	-2.4796	1.668755	-0.327013	0.072435	13.70482	13.56326	-6.743459
84.099998	-0.132991	-2.381244	1.684248	-0.304099	0.072806	14.70432	13.14147	-6.485382
84.199997	-0.107708	-2.277085	1.702152	-0.288289	0.073129	14.01142	12.74281	-5.572872
84.300003	-0.012777	-2.178151	1.71957	-0.28207	0.073202	12.60976	11.63587	-3.60196
84.400002	0.062463	-2.097207	1.734125	-0.286294	0.073325	10.33217	10.5071	-0.864833
84.5	0.134584	-2.051836	1.744743	-0.300018	0.073618	7.77397	8.45938	2.070771
84.599998	0.220771	-1.982548	1.751197	-0.320318	0.073975	5.23645	6.03525	4.386465
84.699997	0.211687	-1.945505	1.754663	-0.343801	0.074474	4.1202	4.82822	5.681918
84.800003	0.160183	-1.924216	1.756347	-0.366426	0.075272	4.0222	4.41596	5.690295
84.900002	0.003953	-1.913383	1.755723	-0.386181	0.075913	4.05443	4.87661	4.380887
85.0	-0.141615	-1.935386	1.75137	-0.400613	0.07649	5.43499	5.27849	2.376415
85.099998	-0.257966	-1.915209	1.741987	-0.408968	0.076621	9.89315	10.35026	0.179975
85.199997	-0.342924	-1.985199	1.728603	-0.410248	0.076386	10.4539	12.34831	-1.620364
85.300003	-0.337358	-2.115646	1.713548	-0.404238	0.076	10.96666	9.78459	-2.617474
85.400002	-0.252754	-2.224417	1.700495	-0.392144	0.075769	14.41313	14.94254	-3.033576
85.5	-0.089111	-2.261807	1.694588	-0.374088	0.075502	18.56346	20.42433	-3.434813
85.599998	0.033445	-2.214251	1.698514	-0.353181	0.075432	24.14987	24.36893	-4.200929
85.699997	0.120275	-2.194041	1.711482	-0.331836	0.075566	27.38143	27.51492	-4.984181
85.800003	0.136462	-2.174676	1.729392	-0.313864	0.075957	20.76522	20.89804	-5.312675
85.900002	0.076914	-2.141546	1.746825	-0.303246	0.07621	13.28366	13.28043	-4.614683
86.0	0.03529	-2.086128	1.758804	-0.302763	0.076583	9.99351	9.61042	-2.418144
86.099998	-0.045723	-2.056957	1.763578	-0.313014	0.076699	7.04166	7.21841	1.016709
86.199997	-0.177365	-1.979888	1.759824	-0.331492	0.076703	5.59481	5.78154	4.45731
86.300003	-0.215904	-1.898623	1.751516	-0.351262	0.076361	4.85777	5.41574	6.616276
86.400002	-0.194734	-1.825986	1.746675	-0.367133	0.076104	4.89841	5.18065	6.487666
86.5	-0.14745	-1.754806	1.75018	-0.374244	0.076071	4.91198	5.66389	4.062268
86.599998	-0.065616	-1.71192	1.762258	-0.373248	0.076143	6.40437	6.14081	0.002113
86.699997	-0.013682	-1.748725	1.778626	-0.366469	0.076392	8.08364	9.25168	-4.290978
86.800003	0.055778	-1.767911	1.792921	-0.356614	0.077127	8.31371	9.74766	-7.051886
86.900002	0.12868	-1.803013	1.802843	-0.346096	0.077703	11.41321	9.82399	-7.363583
87.0	0.154032	-1.788176	1.807711	-0.340619	0.078213	11.14093	11.91817	-5.178942
87.099998	0.117046	-1.761592	1.807797	-0.342222	0.078433	12.4424	11.87653	-1.576068
87.199997	-0.022791	-1.748168	1.803288	-0.350484	0.078664	13.9552	13.12038	2.278358
87.300003	-0.11922	-1.683163	1.795972	-0.361867	0.078735	13.11735	12.94664	4.976276
87.400002	-0.230726	-1.641301	1.794049	-0.370362	0.079016	10.56923	10.79893	5.565482
87.5	-0.32391	-1.552758	1.801677	-0.373242	0.079376	7.79534	8.76266	3.822766
87.599998	-0.20598	-1.508544	1.818647	-0.369606	0.079942	6.93561	7.4853	0.459948
87.699997	-0.276315	-1.488636	1.839286	-0.361881	0.079813	6.06308	6.69353	-3.780385
87.800003	-0.212248	-1.630873	1.858178	-0.351061	0.080249	6.37302	6.68593	-6.938529
87.900002	-0.027032	-1.573939	1.872859	-0.339654	0.079704	6.43344	6.64032	-7.666564
88.0	0.08348	-1.700553	1.882065	-0.331539	0.079982	8.6958	8.07869	-6.018253
88.099998	0.1395	-1.708915	1.887251	-0.33085	0.079404	8.70114	9.76008	-2.850522
88.199997	0.104199	-1.717663	1.888686	-0.33691	0.078772	9.10382	8.99004	0.812141
88.300003	-0.000354	-1.724186	1.886793	-0.348863	0.078092	9.7081	10.24289	3.845452
88.400002	-0.069655	-1.742623	1.884662	-0.36262	0.07789	8.23016	9.27352	5.63276
88.5	-0.069959	-1.732725	1.885029	-0.37438	0.078159	8.29102	8.91007	5.538504
88.599998	-0.066907	-1.729193	1.888361	-0.382405	0.078753	7.50468	8.65143	3.715141
88.699997	0.010676	-1.775757	1.892903	-0.385108	0.079627	7.29975	7.98524	0.849959
88.800003	0.021355	-1.76647	1.895345	-0.382753	0.080081	7.17513	7.78355	-2.304603
88.900002	-0.090042	-1.836057	1.894858	-0.375402	0.080637	7.32979	7.80571	-4.715535
89.0	-0.151097	-1.892261	1.892684	-0.363131	0.081029	7.89211	7.90313	-5.547096
89.099998	-0.259007	-1.860061	1.891353	-0.347778	0.081079	7.92285	8.15267	-5.254677
89.199997	-0.301823	-1.850562	1.894816	-0.331953	0.080809	7.87784	8.11102	-4.618271
89.300003	-0.336823	-1.857377	1.90627	-0.315409	0.080521	7.75392	8.09058	-4.293203
89.400002	-0.310674	-1.839719	1.925257	-0.301584	0.080366	7.01889	7.73088	-4.238372
89.5	-0.231769	-1.790219	1.948981	-0.293092	0.080572	6.76658	7.43113	-4.238266
89.599998	-0.092745	-1.678253	1.97235	-0.292058	0.080671	6.29122	7.24036	-3.780857
89.699997	0.045929	-1.580557	1.990617	-0.300548	0.08097	5.97778	6.8949	-2.215159
89.800003	0.131481	-1.455035	1.999774	-0.31958	0.081256	6.04443	6.83548	0.650505
89.900002	0.150762	-1.334701	1.998021	-0.346394	0.081272	7.20517	7.71964	4.208408
90.0	0.076377	-1.266027	1.985601	-0.378152	0.080889	7.25114	7.67489	7.282815
90.099998	-0.095034	-1.179683	1.967393	-0.407374	0.080523	7.13887	7.36529	8.501891
90.199997	-0.126201	-1.069177	1.950103	-0.427159	0.079976	7.64567	7.9437	7.464608
90.300003	-0.115443	-1.032853	1.938742	-0.433584	0.079702	7.82048	8.45231	4.020421
90.400002	-0.113045	-0.992895	1.934485	-0.426896	0.079236	7.67457	8.15363	-0.938145
90.5	-0.228604	-1.047311	1.935355	-0.409548	0.078592	7.45309	7.89884	-5.849947
90.599998	-0.108773	-1.132559	1.939526	-0.382558	0.078331	7.27321	7.74329	-9.076498
90.699997	0.019625	-1.188807	1.947132	-0.349949	0.078097	6.80153	7.2471	-10.129387
90.800003	0.023126	-1.184968	1.959357	-0.319663	0.077027	6.54011	6.96973	-9.260446
90.900002	0.080997	-1.13888	1.973404	-0.296277	0.077585	6.38843	6.93161	-7.425273
91.0	0.121848	-1.131113	1.990163	-0.283368	0.077377	6.24349	6.78206	-5.068534
91.099998	0.077786	-1.113856	2.007304	-0.282707	0.077341	6.09627	6.66901	-2.898283
91.199997	0.02943	-1.129303	2.022941	-0.291035	0.077291	6.06807	6.70659	-0.880053
91.300003	-0.006146	-1.16746	2.034892	-0.305736	0.077517	6.0989	6.75476	1.09151
91.400002	-0.028569	-1.185302	2.041193	-0.325134	0.077908	5.99442	6.69834	2.882252
91.5	0.013342	-1.189337	2.04115	-0.345656	0.078444	5.99539	6.54943	4.333178
91.599998	0.009775	-1.151839	2.035404	-0.365722	0.079073	6.04294	6.50265	5.017373
91.699997	-0.026668	-1.139425	2.024874	-0.382629	0.079292	6.04355	6.39174	4.755349
91.800003	-0.148168	-1.114633	2.010905	-0.394253	0.079178	6.07928	6.50854	3.391249
91.900002	-0.270297	-1.113304	1.995821	-0.399731	0.07865	5.96465	6.45801	1.195776
92.0	-0.389284	-1.144754	1.981824	-0.398218	0.07778	5.98899	6.65702	-1.298857
92.099998	-0.428739	-1.296495	1.970649	-0.390546	0.076726	6.09522	6.74063	-3.49536
92.199997	-0.303978	-1.481849	1.963548	-0.377019	0.076181	6.23009	6.88858	-4.921178
92.300003	-0.117022	-1.589361	1.961133	-0.359164	0.075811	6.46874	7.06201	-5.617104
92.400002	0.056985	-1.636799	1.963061	-0.340915	0.075403	6.75826	7.37235	-5.744561
92.5	0.21057	-1.686632	1.968034	-0.325554	0.075425	7.0329	7.70925	-5.252938
92.599998	0.270986	-1.708924	1.973313	-0.315984	0.075251	7.19492	7.8192	-3.999781
92.699997	0.211302	-1.740526	1.976335	-0.31488	0.074955	7.11838	7.64213	-1.973398
92.800003	0.100641	-1.765773	1.975593	-0.3216	0.074674	6.94612	7.23425	0.386371
92.900002	-0.085999	-1.799472	1.97103	-0.333187	0.074578	6.62734	6.82135	2.471951
93.0	-0.227026	-1.813596	1.964104	-0.347079	0.074362	6.12745	6.41005	3.651997
93.099998	-0.290461	-1.803152	1.957429	-0.35863	0.074147	5.66566	6.12379	3.661398
93.199997	-0.241522	-1.788481	1.952233	-0.366034	0.073655	5.22366	5.80059	2.481661
93.300003	-0.127046	-1.765691	1.948453	-0.368627	0.073267	4.88851	5.49785	0.47823
93.400002	-0.056747	-1.840908	1.94427	-0.366376	0.07291	4.72711	5.34208	-1.808572
93.5	0.080954	-1.92448	1.938289	-0.360349	0.072492	4.86574	5.43864	-3.36405
93.599998	0.161315	-1.987003	1.930013	-0.352519	0.072188	5.13801	5.65928	-3.644819
93.699997	0.230803	-1.98194	1.920134	-0.344846	0.072099	5.038	5.58092	-3.082211
93.800003	0.230048	-1.988378	1.909355	-0.34032	0.072036	5.39917	5.85712	-1.922966
93.900002	0.074441	-1.996931	1.899006	-0.339328	0.071316	5.94897	6.58647	-0.761724
94.0	-0.08051	-1.969085	1.888959	-0.33964	0.071673	6.86379	7.55456	0.14866
94.099998	-0.290269	-1.960035	1.881114	-0.341823	0.07142	7.52237	8.11477	0.372951
94.199997	-0.418653	-1.955463	1.875463	-0.34392	0.071142	8.03005	8.57714	-0.069474
94.300003	-0.40595	-1.945271	1.871309	-0.344911	0.070655	8.29129	8.24687	-0.915835
94.400002	-0.315155	-1.95383	1.867307	-0.346029	0.070272	9.50956	9.41761	-1.878473
94.5	-0.163139	-1.992276	1.862488	-0.346134	0.069733	9.79918	10.16292	-2.286655
94.599998	0.072519	-2.089023	1.855398	-0.347097	0.069473	9.89761	9.61962	-2.025424
94.699997	0.263798	-2.090299	1.845849	-0.34984	0.069117	9.89446	9.57541	-1.221475
94.800003	0.367855	-2.134475	1.8334	-0.354656	0.068964	7.79184	7.59042	-0.10598
94.900002	0.339595	-2.169606	1.818482	-0.362245	0.068575	4.91067	5.19906	1.067911
95.0	0.137437	-2.188934	1.80248	-0.37096	0.068365	3.57828	4.20442	1.80081
95.099998	-0.04467	-2.171671	1.786383	-0.377639	0.067958	3.20696	4.08153	1.809929
95.199997	-0.239544	-2.155664	1.771815	-0.381424	0.0677	3.81185	4.52227	0.995014
95.300003	-0.363118	-2.118432	1.759229	-0.38016	0.067665	4.0011	5.28684	-0.450391
95.400002	-0.357757	-2.091992	1.74838	-0.373482	0.067959	6.76107	5.98537	-1.86863
95.5	-0.268479	-2.044579	1.738948	-0.362759	0.068103	9.4508	10.6468	-2.777151
95.599998	-0.144398	-2.006328	1.731339	-0.348635	0.067951	6.94305	7.50424	-3.129197
95.699997	-0.033331	-1.950374	1.725666	-0.334477	0.067592	11.077	9.71993	-3.120039
95.800003	0.043855	-1.892524	1.721957	-0.322007	0.067094	12.97636	12.17103	-2.778811
95.900002	0.113896	-1.851551	1.719872	-0.313026	0.066549	13.61645	11.90276	-2.129833
96.0	0.160643	-1.801205	1.718499	-0.308525	0.066059	14.41795	13.16331	-1.32227
96.099998	0.173609	-1.759055	1.717251	-0.309489	0.065804	11.06623	10.7135	-0.521473
96.199997	0.171039	-1.75954	1.715632	-0.314165	0.065799	7.85831	8.03737	0.18871
96.300003	0.134681	-1.763685	1.712806	-0.322206	0.066118	5.81796	6.45341	0.593222
96.400002	0.090273	-1.76052	1.708299	-0.331604	0.066719	4.45168	5.3681	0.788435
96.5	0.003613	-1.742056	1.701511	-0.342121	0.067194	4.17476	5.01728	0.836935
96.599998	-0.082443	-1.716806	1.692231	-0.352948	0.067549	4.53356	4.9007	0.77825
96.699997	-0.140684	-1.698902	1.680729	-0.362437	0.067573	4.58164	5.84138	0.701209
96.800003	-0.190151	-1.664232	1.667588	-0.370469	0.067278	7.03509	6.37012	0.52227
96.900002	-0.189027	-1.685495	1.65315	-0.37709	0.066756	9.8737	10.29609	0.397888
97.0	-0.144055	-1.679818	1.637965	-0.381863	0.066131	8.67023	9.95138	0.22343
97.099998	-0.025279	-1.697741	1.621874	-0.385408	0.065649	12.18843	10.00437	0.059063
97.199997	0.114081	-1.714447	1.604337	-0.387605	0.065085	12.99072	13.70586	-0.087441
97.300003	0.190979	-1.716873	1.585489	-0.387585	0.064962	14.1173	13.39701	-0.233094
97.400002	0.218731	-1.743552	1.565941	-0.385439	0.06478	14.86879	15.08664	-0.437167
97.5	0.133041	-1.760042	1.547621	-0.379335	0.064697	11.47617	11.8579	-0.829994
97.599998	0.044881	-1.76149	1.533187	-0.36871	0.064675	8.06744	8.6844	-1.487349
97.699997	-0.067309	-1.761404	1.524538	-0.35373	0.064997	7.00663	7.59053	-2.341909
97.800003	-0.165466	-1.753232	1.522877	-0.33516	0.065566	6.98088	7.30866	-3.226755
97.900002	-0.231641	-1.770094	1.52738	-0.315613	0.066233	7.11015	7.80549	-3.915831
98.0	-0.211212	-1.802021	1.535576	-0.29817	0.066637	7.56178	8.34087	-4.156249
98.099998	-0.212154	-1.831698	1.544912	-0.285429	0.066943	9.04304	9.64853	-3.703142
98.199997	-0.100761	-1.875811	1.552266	-0.281093	0.067162	9.76108	10.59467	-2.400726
98.300003	0.046962	-1.949586	1.556505	-0.285044	0.067579	10.44952	10.8182	-0.438831
98.400002	0.16138	-2.00773	1.557338	-0.297052	0.067915	9.4303	9.80504	1.596505
98.5	0.21107	-2.086173	1.556291	-0.314786	0.068337	8.3835	8.63783	3.075237
98.599998	0.249175	-2.160843	1.554895	-0.334535	0.068734	7.63087	8.05857	3.802928
98.699997	0.102472	-2.2404	1.553627	-0.354759	0.069225	7.78667	8.62756	3.545188
98.800003	-0.006866	-2.273332	1.549939	-0.373909	0.069405	7.67063	8.62263	2.714846
98.900002	-0.105762	-2.342148	1.540759	-0.391085	0.069788	10.73353	11.45142	1.840414
99.0	-0.103577	-2.400182	1.522803	-0.407153	0.070113	11.0798	12.5727	1.388182
99.099998	-0.11335	-2.499156	1.49566	-0.420854	0.070605	10.6491	11.39222	1.613324
99.199997	-0.027914	-2.579364	1.462575	-0.428239	0.07094	16.31617	16.14122	1.861812
99.300003	-0.032191	-2.650612	1.431916	-0.425336	0.07141	16.54518	18.27373	1.20797
99.400002	-0.228479	-2.66245	1.416925	-0.408752	0.070472	15.68947	18.84904	-1.116684
99.5	-0.204173	-2.607491	1.420728	-0.377832	0.072584	16.79679	15.51764	-4.015316
99.599998	-0.297282	-2.530152	1.447556	-0.342725	0.073359	8.29488	9.3218	-7.281882
99.699997	-0.331377	-2.450217	1.48863	-0.309235	0.07405	5.31115	6.04757	-9.551269
99.800003	-0.296396	-2.368715	1.53345	-0.282344	0.074866	4.32233	5.12016	-10.231221
99.900002	-0.171603	-2.288015	1.574747	-0.267393	0.075728	4.30963	4.45771	-8.670857
100.0	0.071649	-2.218837	1.609493	-0.269107	0.076167	4.56973	5.15667	-4.274197
100.099998	0.278619	-2.111444	1.635896	-0.288015	0.076439	5.04063	5.18065	1.723858
100.199997	0.37522	-1.93485	1.653315	-0.318179	0.076565	8.97683	8.87764	7.588421
100.300003	0.471286	-1.87028	1.658508	-0.354338	0.076935	8.40146	10.79454	11.919068
100.400002	0.399022	-1.816662	1.656324	-0.390471	0.077475	12.06013	11.7683	12.833747
100.5	0.282537	-1.868665	1.659173	-0.414657	0.07823	13.55646	14.16919	10.333688
100.599998	0.031637	-1.798536	1.669874	-0.424941	0.078997	12.32242	11.9991	5.2479
100.699997	-0.173492	-1.77765	1.687354	-0.421709	0.079505	12.88466	11.92866	-1.34496
100.800003	-0.392198	-1.709398	1.706413	-0.406725	0.080041	10.23802	9.38485	-7.877817
100.900002	-0.462322	-1.804428	1.722028	-0.385026	0.080068	8.37422	8.63227	-11.790664
101.0	-0.294764	-1.751684	1.735506	-0.360329	0.079724	8.02716	8.42598	-12.159355
101.099998	-0.279095	-1.920476	1.748709	-0.33633	0.080522	8.11771	8.98287	-10.236881
101.199997	-0.081586	-1.923184	1.765823	-0.317503	0.080372	9.06546	9.45123	-7.333299
101.300003	0.052453	-1.868871	1.786596	-0.305751	0.080254	11.69468	12.00274	-4.140693
101.400002	0.071509	-1.771503	1.809618	-0.303556	0.079855	10.8169	11.52154	-0.988433
101.5	0.020958	-1.666563	1.832326	-0.311556	0.079759	13.15764	11.75063	1.883642
101.599998	-0.048091	-1.556416	1.850535	-0.32779	0.079689	13.37334	12.72075	4.273191
101.699997	-0.067322	-1.402398	1.862322	-0.349598	0.079545	12.27216	11.0641	5.973592
101.800003	-0.130808	-1.311415	1.865648	-0.373591	0.079425	9.92073	9.81703	6.708685
101.900002	-0.209534	-1.224703	1.862155	-0.394323	0.079039	7.01092	7.54889	6.133094
102.0	-0.265245	-1.144808	1.855634	-0.406714	0.078366	5.3031	6.25632	4.110884
102.099998	-0.233663	-1.041744	1.851472	-0.407594	0.077741	4.37794	5.29905	0.745691
102.199997	-0.268866	-1.014902	1.853688	-0.398816	0.076946	4.66834	5.46669	-3.260806
102.300003	-0.242349	-1.159656	1.863044	-0.382564	0.076331	4.70977	5.63252	-6.762533
102.400002	-0.148643	-1.335272	1.875846	-0.361542	0.076197	7.43479	7.70914	-8.565461
102.5	-0.019733	-1.432631	1.891084	-0.339906	0.076056	9.25156	10.52369	-8.674878
102.599998	0.137171	-1.42197	1.906701	-0.322707	0.075935	8.79949	8.43593	-7.455239
102.699997	0.153951	-1.378353	1.920143	-0.313622	0.075857	11.22851	10.23208	-4.804264
102.800003	0.088544	-1.354339	1.93061	-0.31503	0.075663	10.06681	10.92803	-1.353437
102.900002	-0.016912	-1.304448	1.937206	-0.324589	0.075303	9.89297	9.9061	1.914084
103.0	-0.071413	-1.276533	1.941884	-0.337814	0.075186	9.43206	10.0867	4.145858
103.099998	-0.124297	-1.217748	1.94886	-0.350559	0.074975	8.49727	8.87764	4.758038
103.199997	-0.130761	-1.194071	1.961504	-0.358771	0.0753	7.98722	8.2988	3.526231
103.300003	-0.120787	-1.171907	1.978634	-0.362965	0.075209	7.72353	8.19142	1.066712
103.400002	-0.118044	-1.08403	1.995496	-0.36359	0.07502	7.9479	8.19827	-1.841441
103.5	-0.168246	-1.033033	2.006915	-0.362109	0.07434	8.15808	8.61236	-4.033463
103.599998	-0.17349	-1.084753	2.010055	-0.361362	0.073521	8.8594	9.03533	-4.408006
103.699997	-0.152484	-1.149289	2.004503	-0.36438	0.07249	8.62162	8.94722	-2.805845
103.800003	-0.025491	-1.207871	1.991513	-0.371009	0.071327	8.78513	8.75977	-0.069933
103.900002	0.022108	-1.296667	1.974244	-0.379317	0.070603	8.32378	8.29698	2.370709
104.0	0.137695	-1.367312	1.957507	-0.384421	0.070161	7.6779	7.64341	3.572585
104.099998	0.10122	-1.35887	1.947174	-0.38387	0.069841	7.30658	7.47405	2.753252
104.199997	0.138054	-1.35711	1.946817	-0.374889	0.069696	6.36102	7.04884	0.166794
104.300003	-0.039851	-1.411456	1.955334	-0.360045	0.069892	6.12325	6.7826	-3.354634
104.400002	-0.165882	-1.450925	1.967906	-0.341366	0.070057	5.95055	6.77007	-6.342265
104.5	-0.316633	-1.670104	1.982993	-0.321598	0.069638	6.84943	7.41946	-7.716903
104.599998	-0.195737	-1.38058	1.996898	-0.304031	0.069577	7.44749	7.86287	-7.680275
104.699997	-0.135476	-1.389237	2.00925	-0.295044	0.069821	7.03308	7.34238	-6.128042
104.800003	0.064571	-1.444165	2.01873	-0.29749	0.069857	7.74052	7.76224	-3.171584
104.900002	0.177219	-1.422601	2.023196	-0.311419	0.069665	7.83782	8.2276	0.419395
105.0	0.215516	-1.404662	2.021354	-0.334192	0.069373	7.94116	8.44203	3.987178
105.099998	0.197936	-1.414313	2.013826	-0.360395	0.069146	7.87346	8.21519	6.567624
105.199997	0.127388	-1.42056	2.004341	-0.384274	0.069041	7.76084	8.18275	7.240536
105.300003	0.07288	-1.383891	1.996422	-0.401017	0.069257	7.46711	7.8268	5.719536
105.400002	-0.060754	-1.401695	1.992625	-0.407996	0.069645	7.05164	7.53347	2.491335
105.5	0.027325	-1.489053	1.992868	-0.403288	0.070382	6.6678	7.28296	-1.649868
105.599998	-0.280501	-1.564869	1.993618	-0.391549	0.070202	6.26416	6.97294	-5.239254
105.699997	-0.326165	-1.667353	1.994371	-0.374039	0.070319	6.07298	6.66751	-7.058982
105.800003	-0.327512	-1.723729	1.994141	-0.356685	0.070168	5.9932	6.64032	-6.829366
105.900002	-0.257609	-1.758096	1.992447	-0.343977	0.06991	6.56437	6.68025	-5.29374
106.0	-0.124932	-1.813005	1.988621	-0.33752	0.069641	7.083	7.56452	-2.79518
106.099998	-0.042948	-1.865436	1.982943	-0.337381	0.069402	6.43738	7.20492	-0.203969
106.199997	0.051622	-1.932207	1.975795	-0.341232	0.069177	6.84637	6.93525	1.820706
106.300003	0.054399	-1.986159	1.969664	-0.34645	0.069297	6.92869	7.67328	2.671112
106.400002	0.061331	-2.035805	1.966697	-0.34924	0.069475	6.59003	7.14797	2.194647
106.5	0.081675	-2.051678	1.968915	-0.347534	0.069799	6.30006	6.74609	0.387485
106.599998	-0.090214	-2.073805	1.975283	-0.342219	0.070229	6.20811	6.80411	-2.121323
106.699997	-0.160142	-2.103904	1.98281	-0.333571	0.07041	6.03191	6.65135	-4.503746
106.800003	-0.151837	-2.142494	1.989769	-0.323192	0.07106	6.41847	6.79855	-5.732799
106.900002	-0.127384	-2.17359	1.99486	-0.31501	0.071282	6.54948	7.24946	-5.51841
107.0	-0.048649	-2.175161	1.997454	-0.313002	0.071647	6.41129	6.88001	-4.073651
107.099998	0.03677	-2.169572	1.996685	-0.319141	0.072012	6.81606	6.93301	-1.630939
107.199997	0.091798	-2.156498	1.991758	-0.333234	0.072295	6.82281	7.04563	1.293461
107.300003	0.014647	-2.08692	1.982327	-0.352893	0.072473	6.70581	6.92016	3.821569
107.400002	-0.097587	-2.036686	1.969636	-0.374281	0.072424	6.49807	6.98525	5.30189
107.5	-0.234196	-2.003998	1.955815	-0.393075	0.071979	6.16222	6.84169	5.30036
107.599998	-0.365511	-1.940704	1.943474	-0.404953	0.071195	5.97139	6.63165	3.487206
107.699997	-0.339089	-1.973689	1.934134	-0.407541	0.070239	5.95291	6.69899	0.664419
107.800003	-0.254021	-2.119269	1.927498	-0.401435	0.069369	5.99714	6.71397	-2.575173
107.900002	-0.092407	-2.22486	1.920729	-0.388228	0.068471	6.11668	6.7189	-5.043706
108.0	0.071654	-2.301235	1.915036	-0.370377	0.067987	6.12316	6.70894	-5.848835
108.099998	0.218351	-2.322936	1.909164	-0.352493	0.067455	6.09102	6.52941	-5.388312
108.199997	0.311894	-2.313037	1.904158	-0.338559	0.067337	5.98532	6.21628	-4.200907
108.300003	0.271539	-2.335039	1.899835	-0.330197	0.067259	5.92734	6.16811	-2.491678
108.400002	0.152662	-2.326853	1.896149	-0.326689	0.067354	5.92384	6.28244	-0.872988
108.5	-0.033055	-2.352177	1.893844	-0.327061	0.067856	6.11291	6.83901	0.269775
108.599998	-0.173263	-2.386317	1.893205	-0.329384	0.068523	6.21818	7.10526	0.761446
108.699997	-0.28494	-2.43142	1.894072	-0.331888	0.069483	6.31837	7.11168	0.495002
108.800003	-0.326503	-2.414543	1.895621	-0.333925	0.070357	6.33002	7.106	-0.326615
108.900002	-0.334116	-2.336878	1.896828	-0.334937	0.070731	6.44509	7.20738	-1.392844
109.0	-0.314921	-2.285191	1.896788	-0.334984	0.070828	6.57418	7.09551	-2.176444
109.099998	-0.255484	-2.216477	1.895203	-0.334948	0.070274	6.48853	6.84051	-2.377604
109.199997	-0.124036	-2.236217	1.891266	-0.335933	0.06977	6.2949	6.58326	-1.932573
109.300003	0.033222	-2.265082	1.884628	-0.34002	0.0689	6.15329	6.59472	-1.047829
109.400002	0.194302	-2.301566	1.87521	-0.347794	0.068254	5.81253	6.38125	0.139326
109.5	0.307784	-2.318758	1.863332	-0.35837	0.067933	5.4567	6.24379	1.234931
109.599998	0.293716	-2.334914	1.850286	-0.369904	0.068063	5.30861	6.05163	1.833094
109.699997	0.19793	-2.357095	1.836748	-0.379848	0.068171	5.22787	6.09103	1.787377
109.800003	0.035094	-2.359975	1.823436	-0.38609	0.068277	5.58632	6.11886	0.972576
109.900002	-0.094174	-2.357955	1.810038	-0.388524	0.068073	5.69465	6.52492	-0.322778
110.0	-0.172541	-2.34974	1.796461	-0.386378	0.067854	5.8811	6.43296	-1.522399
110.099998	-0.16947	-2.340515	1.782902	-0.379432	0.067886	6.15898	6.47482	-2.306101
110.199997	-0.103504	-2.367231	1.77115	-0.368405	0.067943	6.13323	6.63807	-2.685979
110.300003	-0.087649	-2.322015	1.763161	-0.354851	0.067882	5.99206	6.57984	-2.999876
110.400002	0.009698	-2.310693	1.760515	-0.340539	0.067907	5.8952	6.64674	-3.328788
110.5	0.007396	-2.27545	1.762015	-0.327954	0.067909	5.74439	6.45812	-3.396338
110.599998	0.002909	-2.263591	1.76507	-0.319163	0.067904	5.54192	6.20558	-3.098573
110.699997	0.021387	-2.219118	1.766651	-0.31599	0.068072	5.38437	6.07561	-2.192058
110.800003	-0.030143	-2.195794	1.764557	-0.319625	0.0681	5.27244	5.90005	-0.693162
110.900002	-0.052156	-2.124983	1.758355	-0.328314	0.068091	5.1924	5.77297	0.96852
111.0	-0.127756	-2.031926	1.749518	-0.340641	0.067812	5.76821	5.99372	2.228503
111.099998	-0.1689	-1.973107	1.740633	-0.352522	0.067809	6.43449	7.07068	2.651164
111.199997	-0.165651	-1.896868	1.733401	-0.36163	0.067609	6.21389	6.97765	2.046222
111.300003	-0.109884	-1.896818	1.728564	-0.366552	0.067721	6.33159	6.69342	0.667262
111.400002	-0.041838	-1.948334	1.724174	-0.36805	0.067664	6.34412	6.65317	-0.936795
111.5	0.031983	-1.994444	1.71821	-0.366181	0.067942	6.34876	7.52929	-1.951925
111.599998	0.045715	-1.98425	1.709183	-0.363572	0.068075	6.13323	6.94671	-2.108409
111.699997	0.06952	-1.956158	1.697224	-0.360943	0.068198	5.79361	6.20857	-1.587432
111.800003	0.055898	-1.954312	1.683424	-0.359964	0.068327	5.51205	6.12036	-0.713084
111.900002	-0.007725	-1.932484	1.669486	-0.360846	0.068302	5.31965	5.64408	-0.00367
112.0	-0.099975	-1.920058	1.657408	-0.3615	0.068567	5.30345	5.6702	0.325287
112.099998	-0.168498	-1.903907	1.648028	-0.361623	0.068851	5.08652	5.80263	0.046172
112.199997	-0.287815	-1.837093	1.640772	-0.359813	0.068905	5.65796	6.05185	-0.754739
112.300003	-0.354584	-1.801698	1.634661	-0.35621	0.068455	5.82566	6.67608	-1.553908
112.400002	-0.348972	-1.798078	1.628559	-0.351108	0.067788	4.72781	6.08696	-2.061743
112.5	-0.248797	-1.846753	1.622224	-0.345305	0.066998	6.00371	6.41487	-2.046798
112.599998	-0.029287	-1.895761	1.616614	-0.339603	0.066668	5.58842	6.07283	-1.805523
112.699997	0.191019	-1.934765	1.611949	-0.335276	0.066669	5.61119	5.8675	-1.435041
112.800003	0.352113	-1.929205	1.608115	-0.332651	0.066766	5.66916	6.12989	-1.090828
112.900002	0.388563	-1.915372	1.604672	-0.332964	0.067088	6.2603	6.61259	-0.717982
113.0	0.259813	-1.899662	1.601095	-0.335605	0.067293	6.40594	6.89939	-0.468273
113.099998	0.014187	-1.913251	1.597646	-0.339703	0.067428	5.85316	6.36723	-0.35038
113.199997	-0.238268	-1.944545	1.594356	-0.344616	0.067472	5.92401	6.53883	-0.305411
113.300003	-0.537433	-1.883333	1.590105	-0.350864	0.067239	6.41864	7.41186	-0.26807
113.400002	-0.612412	-1.860777	1.584233	-0.357494	0.066864	6.40664	7.10108	-0.009824
113.5	-0.430691	-1.902187	1.575079	-0.36504	0.066512	6.02008	6.63186	0.522705
113.599998	-0.180992	-1.853805	1.561066	-0.373464	0.066133	6.15521	6.77168	1.114056
113.699997	0.089597	-1.828312	1.543609	-0.381656	0.065942	5.76804	6.24037	1.543185
113.800003	0.28253	-1.819172	1.525698	-0.386905	0.065786	5.64096	5.80156	1.410686
113.900002	0.364345	-1.843727	1.510603	-0.386355	0.065582	5.48701	5.81258	0.630051
114.0	0.231345	-1.837895	1.50061	-0.38005	0.065179	5.73152	5.87253	-0.569029
114.099998	0.015694	-1.767408	1.495285	-0.368075	0.064406	6.20285	6.51753	-1.926571
114.199997	-0.241109	-1.6982	1.493416	-0.353001	0.063702	5.71015	6.66612	-3.020037
114.300003	-0.352132	-1.637646	1.492849	-0.337645	0.062984	6.04294	6.45737	-3.583497
114.400002	-0.357777	-1.610734	1.492049	-0.324817	0.062519	6.26687	6.84576	-3.376868
114.5	-0.183002	-1.5981	1.490812	-0.316277	0.062467	6.1518	6.6537	-2.591493
114.599998	0.047503	-1.607587	1.490201	-0.312775	0.062526	6.0714	6.56656	-1.508616
114.699997	0.237202	-1.635723	1.490464	-0.314154	0.06285	6.0002	6.49933	-0.324522
114.800003	0.357999	-1.632699	1.490911	-0.320231	0.063065	5.85229	6.35984	0.670129
114.900002	0.326092	-1.596367	1.489755	-0.330126	0.063218	5.74299	6.14927	1.356084
115.0	0.134822	-1.572448	1.485352	-0.34238	0.063182	5.62152	6.02241	1.779656
115.099998	-0.119591	-1.584655	1.477198	-0.355106	0.062848	5.52125	5.87649	1.840293
115.199997	-0.324705	-1.653903	1.4666	-0.365925	0.062441	5.95589	6.08985	1.534171
115.300003	-0.431056	-1.766241	1.455786	-0.372327	0.061992	6.09233	6.5292	0.913235
115.400002	-0.387778	-1.800045	1.44656	-0.37356	0.061546	6.13183	6.69214	-0.003985
115.5	-0.213641	-1.828138	1.439737	-0.370068	0.061136	6.37039	6.53627	-0.928312
115.599998	-0.057753	-1.825085	1.435029	-0.363798	0.060629	6.55736	6.74363	-1.741173
115.699997	0.108384	-1.815194	1.431388	-0.357443	0.059913	6.75555	7.13437	-2.252297
115.800003	0.185426	-1.864198	1.427988	-0.352905	0.05935	6.66587	7.19775	-2.23553
115.900002	0.248857	-1.923489	1.423769	-0.351666	0.058667	6.51235	6.84479	-1.727065
116.0	0.176691	-1.958577	1.417847	-0.354074	0.058207	6.44316	6.6961	-0.772759
116.099998	0.06859	-1.952904	1.409574	-0.359783	0.057771	6.36618	6.71697	0.400373
116.199997	-0.104754	-1.885943	1.398091	-0.366921	0.057489	6.26101	6.70659	1.431908
116.300003	-0.205432	-1.825886	1.384516	-0.373069	0.057097	6.09899	6.46133	1.840201
116.400002	-0.274296	-1.812804	1.372197	-0.374431	0.057004	5.86639	6.17988	1.340881
116.5	-0.251828	-1.8862	1.365399	-0.369156	0.056858	5.73669	6.02444	-0.042201
116.599998	-0.170225	-1.997029	1.367159	-0.35644	0.056982	5.63247	5.77329	-1.729033
116.699997	-0.068632	-2.076408	1.376382	-0.339779	0.056943	5.95703	5.91921	-3.212341
116.800003	-0.024143	-2.0434	1.388691	-0.323381	0.056769	5.92357	6.555	-4.102678
116.900002	-0.025204	-1.950395	1.399089	-0.311562	0.056348	5.93373	6.59482	-3.87326
117.0	-0.066266	-1.860088	1.404021	-0.30874	0.055827	6.26398	6.51635	-2.109937
117.099998	-0.071573	-1.779548	1.403131	-0.315423	0.055266	6.38983	6.75958	0.554563
117.199997	-0.049719	-1.741951	1.39779	-0.328072	0.054916	6.43204	6.78334	2.924367
117.300003	0.038206	-1.797227	1.394357	-0.341965	0.054919	6.37871	6.68411	4.041714
117.400002	0.12608	-1.864026	1.398623	-0.35338	0.05571	6.36907	6.54237	3.458141
117.5	0.144243	-1.839052	1.409254	-0.36123	0.056923	6.16642	6.45576	1.672142
117.599998	0.002112	-1.741238	1.421016	-0.367079	0.05801	6.00134	6.26521	-0.627548
117.699997	-0.223198	-1.684656	1.427055	-0.371806	0.058669	5.65848	5.95689	-2.228416
117.800003	-0.442572	-1.657617	1.423598	-0.377535	0.058862	5.73564	5.86986	-2.119898
117.900002	-0.5694	-1.714231	1.41126	-0.384032	0.058878	5.55313	6.0117	-0.551308
118.0	-0.569974	-1.772171	1.394216	-0.389835	0.058297	6.44614	6.46775	1.206131
118.099998	-0.424174	-1.831342	1.379469	-0.392313	0.057977	7.01513	7.62521	2.055732
118.199997	-0.192362	-1.849962	1.373268	-0.389846	0.05795	6.39473	7.26733	1.496826
118.300003	0.12451	-1.819105	1.376918	-0.381473	0.058453	6.59572	6.61945	-0.365833
118.400002	0.302772	-1.810335	1.387316	-0.369553	0.059149	6.79233	6.99199	-2.560762
118.5	0.364318	-1.801939	1.399228	-0.35544	0.059805	7.46474	7.88054	-4.213772
118.599998	0.311566	-1.824546	1.408891	-0.341564	0.060687	6.72096	6.76654	-4.692442
118.699997	0.205263	-1.892263	1.415731	-0.330431	0.061954	6.44772	6.5459	-3.918284
118.800003	0.039036	-1.9342	1.420905	-0.323215	0.06295	5.9572	6.39603	-2.401434
118.900002	-0.119029	-1.946749	1.425943	-0.32071	0.063845	5.48158	5.89416	-0.556273
119.0	-0.228438	-1.923177	1.431448	-0.322882	0.064604	5.41642	5.89041	1.144154
119.099998	-0.242505	-1.861682	1.437996	-0.327549	0.065552	5.4419	6.07647	2.138331
119.199997	-0.191693	-1.828258	1.444882	-0.334217	0.066596	7.24177	6.50811	2.235255
119.300003	-0.065405	-1.850345	1.451095	-0.340637	0.067813	7.03492	8.04208	1.582082
119.400002	0.068697	-1.934311	1.455945	-0.346766	0.068962	6.53109	6.96619	0.455402
119.5	0.112416	-2.017025	1.458544	-0.35124	0.06977	7.29896	6.69899	-0.661715
119.599998	0.119969	-2.085322	1.459823	-0.353467	0.070446	7.42148	7.91576	-1.422031
119.699997	0.136749	-2.139953	1.460965	-0.353302	0.07124	6.9011	7.41946	-1.640453
119.800003	0.107229	-2.161174	1.463114	-0.352926	0.072053	6.61788	6.88772	-1.622005
119.900002	0.044357	-2.202848	1.46684	-0.352101	0.073136	6.03296	6.65873	-1.55781
120.0	-0.023631	-2.282014	1.471115	-0.353005	0.074195	5.33375	5.90593	-1.347469
120.099998	-0.10186	-2.363734	1.474408	-0.355489	0.075241	4.52069	4.95391	-0.949091
120.199997	-0.170467	-2.419861	1.475318	-0.360279	0.076	4.63191	4.83968	-0.294357
120.300003	-0.153031	-2.428118	1.473118	-0.366919	0.076721	4.5065	4.77245	0.536979
120.400002	-0.162248	-2.415549	1.468	-0.374304	0.077285	7.46789	6.31124	1.259682
120.5	-0.090655	-2.396192	1.460878	-0.380827	0.077744	8.81499	10.05522	1.614975
120.599998	-0.046718	-2.41878	1.453624	-0.384287	0.077993	8.06508	8.67359	1.366866
120.699997	0.000278	-2.497556	1.447797	-0.383087	0.078387	8.3955	8.64062	0.543419
120.800003	0.065892	-2.608975	1.445462	-0.376605	0.07856	7.61529	7.86812	-0.597366
120.900002	0.061198	-2.668681	1.447278	-0.365013	0.078975	11.26065	12.09042	-1.875238
121.0	0.057748	-2.651924	1.452983	-0.350567	0.079376	10.97139	11.80277	-3.037857
121.099998	0.008269	-2.590394	1.461584	-0.335968	0.079913	10.66075	10.5617	-3.757874
121.199997	-0.00689	-2.536669	1.471402	-0.323206	0.08075	9.12064	8.83321	-3.902239
121.300003	-0.047966	-2.512149	1.480849	-0.314861	0.081693	6.97799	6.91074	-3.336573
121.400002	-0.098817	-2.507237	1.489204	-0.311669	0.082417	5.98873	6.64803	-2.199118
121.5	-0.194521	-2.490288	1.496412	-0.313438	0.082804	5.26246	6.05891	-0.730197
121.599998	-0.245622	-2.4604	1.50284	-0.319062	0.082987	4.49669	5.64044	0.693006
121.699997	-0.258898	-2.379707	1.508413	-0.328028	0.083172	4.15217	5.40193	1.796638
121.800003	-0.168326	-2.282911	1.512961	-0.338309	0.083497	4.65818	5.63081	2.280077
121.900002	-0.068464	-2.151313	1.51559	-0.349255	0.083858	5.34259	6.05399	2.155043
122.0	0.062828	-2.066388	1.515527	-0.359774	0.084381	6.51366	6.57298	1.575717
122.099998	0.128992	-2.080331	1.512618	-0.368609	0.085071	6.59143	7.09059	0.782873
122.199997	0.135473	-2.18812	1.507578	-0.374292	0.08547	7.55416	7.96436	-0.061537
122.300003	0.078367	-2.29028	1.502293	-0.375795	0.085679	8.1213	8.27846	-0.788284
122.400002	-0.035677	-2.304162	1.49923	-0.372499	0.085732	8.02549	8.5296	-1.455432
122.5	-0.219026	-2.200585	1.499674	-0.366302	0.085817	8.34821	8.96146	-2.152176
122.599998	-0.300551	-2.132293	1.505164	-0.358495	0.086293	8.44884	9.33647	-2.685012
122.699997	-0.296965	-2.04335	1.512439	-0.351618	0.086769	8.84792	9.12611	-2.996542
122.800003	-0.251214	-1.975395	1.519097	-0.347509	0.087379	8.87927	8.86275	-2.663253
122.900002	-0.125202	-1.920374	1.521919	-0.348228	0.087573	8.60288	8.50969	-1.491199
123.0	0.022087	-1.840989	1.519372	-0.353761	0.087569	7.96866	8.20202	0.315918
123.099998	0.101793	-1.76432	1.511932	-0.36255	0.087624	7.36263	8.04572	2.155992
123.199997	0.196397	-1.699106	1.502685	-0.370656	0.087592	7.03965	7.91148	3.137828
123.300003	0.179513	-1.684554	1.496764	-0.375043	0.087749	6.69048	7.53379	2.790315
123.400002	0.153463	-1.699272	1.497069	-0.373161	0.0879	6.49659	7.18876	1.114002
123.5	0.015715	-1.74026	1.503638	-0.36559	0.088078	6.58872	6.76868	-1.294999
123.599998	-0.0901	-1.707236	1.513712	-0.354077	0.088447	6.67358	6.56046	-3.479816
123.699997	-0.189199	-1.637418	1.524429	-0.340743	0.088583	7.08379	6.79405	-4.717238
123.800003	-0.23848	-1.535202	1.534225	-0.328746	0.088647	7.09175	7.32536	-4.72874
123.900002	-0.180139	-1.443289	1.542384	-0.321194	0.088798	7.3107	7.92818	-3.594622
124.0	-0.0853	-1.383369	1.548218	-0.320558	0.089011	7.71004	8.23103	-1.550772
124.099998	0.022633	-1.347205	1.551221	-0.326388	0.08918	8.23655	8.86297	0.815674
124.199997	0.049531	-1.290874	1.551421	-0.337514	0.089248	8.90888	9.58965	2.778966
124.300003	0.048762	-1.187635	1.550321	-0.349469	0.089021	9.74392	10.25017	3.767601
124.400002	-0.017956	-1.021465	1.550112	-0.359218	0.088831	10.36422	10.66307	3.317233
124.5	-0.005904	-0.993172	1.55365	-0.363692	0.088946	10.82522	10.61147	1.643195
124.599998	-0.049106	-0.969278	1.559909	-0.362959	0.088676	10.88871	10.67699	-0.862231
124.699997	-0.107748	-1.114095	1.568484	-0.357258	0.088747	9.09103	9.10544	-3.101522
124.800003	-0.073983	-1.23137	1.578442	-0.347701	0.088815	6.26941	6.80476	-4.560003
124.900002	0.004529	-1.317637	1.590091	-0.3367	0.089197	4.81643	5.27967	-4.917474
125.0	-0.004173	-1.294722	1.602348	-0.329044	0.089209	4.17345	4.66786	-4.31345
125.099998	-0.004316	-1.278718	1.613413	-0.328269	0.089224	4.3162	4.81142	-2.697852
125.199997	-0.117518	-1.231615	1.620547	-0.336583	0.088759	4.63436	5.30643	-0.108222
125.300003	-0.245141	-1.183736	1.621347	-0.353428	0.088214	8.00123	6.7007	2.955399
125.400002	-0.342494	-1.116355	1.614174	-0.376311	0.087202	9.2238	11.26932	5.780293
125.5	-0.344371	-1.057145	1.600516	-0.399365	0.086667	7.69533	8.63826	7.233099
125.599998	-0.19805	-1.018592	1.584714	-0.416697	0.086177	10.76488	10.43494	6.609247
125.699997	0.009736	-1.041647	1.573041	-0.422926	0.086021	12.55406	13.51562	3.791226
125.800003	0.175598	-1.172397	1.569679	-0.415541	0.085961	11.89619	11.84762	-0.589128
125.900002	0.189864	-1.329514	1.575101	-0.396792	0.085969	12.59015	12.36748	-5.120758
126.0	0.124536	-1.324695	1.588147	-0.368853	0.086094	10.88328	10.37617	-8.578607
126.099998	0.001956	-1.220828	1.607249	-0.336538	0.086051	8.8699	8.68408	-10.237065
126.199997	-0.212855	-1.095102	1.630069	-0.306272	0.085575	7.7935	7.86748	-9.842852
126.300003	-0.310649	-0.983301	1.65433	-0.284895	0.085331	7.1253	7.26937	-7.565189
126.400002	-0.281325	-0.861862	1.678493	-0.275872	0.085258	6.3802	7.14133	-4.164981
126.5	-0.123932	-0.678622	1.700984	-0.278182	0.085507	6.50447	7.14165	-0.397452
126.599998	0.067913	-0.50505	1.719629	-0.290646	0.085647	6.74416	7.33906	3.031862
126.699997	0.222782	-0.328566	1.736838	-0.308879	0.08607	7.24755	7.50938	5.435011
126.800003	0.280991	-0.157865	1.754025	-0.32978	0.086449	7.81137	7.85859	6.438031
126.900002	0.218747	0.032921	1.769852	-0.351078	0.086671	7.74805	8.17108	6.083093
127.0	0.011046	0.193846	1.781826	-0.370897	0.086583	8.04231	8.4871	4.639541
127.099998	-0.255242	0.359374	1.78628	-0.387689	0.086415	8.03583	8.57714	2.592299
127.199997	-0.381501	0.437607	1.783058	-0.399672	0.086289	8.16588	8.46955	0.768424
127.300003	-0.468203	0.492322	1.773069	-0.407365	0.086197	8.27517	8.44696	-0.659889
127.400002	-0.413213	0.398761	1.759681	-0.409509	0.086285	8.20284	8.42512	-1.502432
127.5	-0.253732	0.134199	1.747	-0.405363	0.086556	7.94615	8.23949	-2.077752
127.599998	-0.029047	-0.203184	1.739035	-0.393895	0.087149	7.58315	8.15609	-2.701506
127.699997	0.063423	-0.406277	1.737706	-0.378015	0.087108	7.57115	8.07955	-3.47933
127.800003	0.057046	-0.402067	1.744194	-0.357532	0.087141	7.48961	8.00515	-4.332284
127.900002	-0.00556	-0.323832	1.755054	-0.338242	0.086469	8.06841	8.20084	-4.966531
128.0	-0.048637	-0.322506	1.768093	-0.321729	0.085986	8.34401	8.7875	-4.982047
128.100006	-0.068616	-0.421974	1.781381	-0.311362	0.085957	8.1608	8.62488	-4.296723
128.199997	0.041652	-0.477222	1.793223	-0.307613	0.08645	8.67741	8.63901	-2.843271
128.300003	0.108882	-0.550995	1.803191	-0.310065	0.086988	8.59754	9.10823	-1.020936
128.399994	0.18904	-0.616685	1.812054	-0.317518	0.087638	8.41582	8.70014	0.709116
128.5	0.114875	-0.625351	1.82047	-0.327964	0.088169	8.04634	8.24655	1.941121
128.600006	-0.005611	-0.581938	1.828904	-0.339033	0.0883	7.27707	7.65915	2.51173
128.699997	-0.157332	-0.536449	1.836188	-0.34987	0.088193	6.58688	6.89704	2.410029
128.800003	-0.222727	-0.529711	1.840322	-0.359823	0.087999	6.07289	6.48445	1.866873
128.899994	-0.227255	-0.524475	1.838868	-0.369498	0.087663	5.84642	6.44473	1.19905
129.0	-0.101308	-0.512856	1.830885	-0.378022	0.087586	5.68615	6.60574	0.623187
129.100006	0.102334	-0.648237	1.817634	-0.384429	0.087685	6.47119	6.76643	0.379617
129.199997	0.28268	-0.821411	1.8015	-0.387515	0.088016	7.6659	8.13682	0.053613
129.300003	0.363407	-0.981743	1.787108	-0.384554	0.08859	6.79592	7.75603	-0.569471
129.399994	0.316142	-1.056086	1.779307	-0.37419	0.088866	7.6624	7.31669	-1.690472
129.5	-0.0603	-1.011895	1.781534	-0.35796	0.088756	8.04888	8.39814	-3.312324
129.600006	-0.297388	-1.184056	1.795086	-0.336849	0.087913	7.68316	8.399	-4.839679
129.699997	-0.388985	-0.931824	1.813871	-0.316045	0.088455	7.67055	8.18928	-6.226588
129.800003	-0.588929	-0.85986	1.83597	-0.300974	0.087845	7.41263	8.06585	-6.708527
129.899994	-0.315862	-0.849182	1.854389	-0.29411	0.08849	7.30255	7.94884	-5.161278
130.0	-0.157937	-0.68779	1.867239	-0.300414	0.088166	7.24414	7.62072	-2.018684
130.100006	-0.079663	-0.575479	1.872315	-0.318743	0.087735	7.0442	7.30566	2.119829
130.199997	0.032868	-0.425183	1.86825	-0.345623	0.087099	6.92702	7.31711	6.075176
130.300003	-0.026304	-0.312742	1.858706	-0.375451	0.086507	6.7989	7.2259	8.266094
130.399994	0.020642	-0.264207	1.850869	-0.399036	0.085976	6.66929	6.96973	8.147094
130.5	0.131101	-0.294509	1.848959	-0.411643	0.085797	6.57365	6.94275	5.640657
130.600006	0.180112	-0.217059	1.852812	-0.413049	0.085685	6.77245	7.08245	1.143866
130.699997	0.017208	-0.208893	1.858439	-0.404419	0.085355	7.00856	7.6371	-3.7956
130.800003	-0.17638	-0.333902	1.862734	-0.387425	0.085423	6.78033	7.37096	-7.387182
130.899994	-0.322251	-0.440733	1.865873	-0.365463	0.08534	7.02248	7.23415	-8.715284
131.0	-0.394205	-0.528887	1.867992	-0.343466	0.085544	6.91257	7.32364	-7.745187
131.100006	-0.334204	-0.607276	1.870331	-0.325391	0.085723	6.57768	6.91256	-5.483006
131.199997	-0.281358	-0.640096	1.875066	-0.313167	0.085212	6.41549	6.65124	-3.184892
131.300003	-0.238735	-0.642364	1.88249	-0.307042	0.084658	6.17334	6.61912	-1.190119
131.399994	-0.144753	-0.62353	1.891705	-0.30751	0.084087	6.05301	6.67586	0.308256
131.5	-0.035906	-0.638216	1.901651	-0.312979	0.083661	5.93697	6.69299	1.217409
131.600006	0.028036	-0.673178	1.910569	-0.32225	0.083535	6.4168	7.00923	1.574073
131.699997	0.054951	-0.714736	1.916817	-0.334017	0.083356	6.51612	7.14283	1.54547
131.800003	0.022399	-0.735234	1.919375	-0.345954	0.08311	6.41155	6.97315	1.275627
131.899994	-0.022979	-0.754402	1.917891	-0.357025	0.082872	7.04192	7.14315	0.837881
132.0	-0.121777	-0.790395	1.913198	-0.366002	0.082447	7.78982	7.89617	0.278
132.100006	-0.189547	-0.880543	1.906382	-0.372232	0.082223	8.24776	8.41174	-0.340495
132.199997	-0.20042	-1.056395	1.899522	-0.375643	0.081857	8.3229	8.698	-0.938759
132.300003	-0.141101	-1.225927	1.893534	-0.375887	0.081528	8.24259	8.90172	-1.51704
132.399994	-0.142709	-1.293996	1.88915	-0.373327	0.081072	8.05921	8.95097	-2.031783
132.5	-0.124391	-1.306139	1.885798	-0.368585	0.080289	7.89579	8.73664	-2.371879
132.600006	-0.107461	-1.345896	1.882505	-0.362668	0.079457	7.04525	7.56516	-2.381716
132.699997	-0.055142	-1.427655	1.878096	-0.35747	0.078549	5.40924	5.91171	-2.081438
132.800003	0.046789	-1.512317	1.872425	-0.353726	0.077842	4.12143	4.63189	-1.428575
132.899994	0.13755	-1.585539	1.865812	-0.351648	0.077224	3.54991	3.96537	-0.641937
133.0	0.17289	-1.596153	1.859017	-0.350505	0.076718	3.95398	4.58232	-0.003974
133.100006	0.133211	-1.591977	1.852433	-0.349693	0.076346	4.10899	4.61958	0.217859
133.199997	0.07062	-1.547114	1.847103	-0.347811	0.075751	8.06271	7.06543	-0.1887
133.300003	-0.025929	-1.552255	1.843647	-0.344262	0.075182	7.76968	10.37264	-1.068356
133.399994	-0.120177	-1.668615	1.842697	-0.33874	0.074798	7.11663	7.51142	-2.111884
133.5	-0.139437	-1.818307	1.844344	-0.331948	0.074454	6.90671	7.50253	-2.967056
133.600006	-0.172087	-1.919466	1.847731	-0.325212	0.074182	10.7556	10.81595	-3.378199
133.699997	-0.120575	-1.970143	1.851477	-0.320621	0.073702	10.38375	10.24824	-3.275696
133.800003	-0.056974	-1.970541	1.853925	-0.31927	0.073093	9.70564	10.0306	-2.472997
133.899994	-0.008742	-1.931296	1.853218	-0.324359	0.072515	9.2294	9.9547	-1.01267
134.0	0.076132	-1.926489	1.848324	-0.334837	0.071921	7.78947	8.49502	0.893199
134.100006	0.069187	-1.925346	1.83969	-0.350026	0.071187	7.19921	7.84189	2.537317
134.199997	0.038158	-1.909612	1.829151	-0.366251	0.070465	6.81641	7.33349	3.391707
134.300003	-0.057613	-1.952837	1.82009	-0.37948	0.070093	6.57847	6.92872	3.118773
134.399994	-0.114112	-1.940166	1.812064	-0.388065	0.069557	6.32774	6.74823	1.874048
134.5	-0.151155	-1.905288	1.8037	-0.3915	0.069096	6.28334	6.47503	0.00427
134.600006	-0.163402	-2.000251	1.792808	-0.389715	0.068772	6.10276	6.38296	-1.71246
134.699997	-0.086209	-2.128523	1.778689	-0.383673	0.068589	5.95703	6.31927	-2.609943
134.800003	0.001158	-2.224519	1.764005	-0.373041	0.068476	6.03663	6.43092	-2.744863
134.899994	0.023506	-2.243559	1.752802	-0.359338	0.068523	6.49685	6.73656	-2.609259
135.0	0.041353	-2.192544	1.746946	-0.344875	0.068562	6.72245	7.52159	-2.613474
135.100006	-0.038912	-2.175244	1.746223	-0.331955	0.068316	7.03658	7.48797	-2.71383
135.199997	-0.141154	-2.149681	1.748405	-0.321891	0.068166	7.53428	7.43926	-2.804204
135.300003	-0.192257	-2.15574	1.750748	-0.317099	0.067726	7.63306	7.968	-2.586213
135.399994	-0.192196	-2.175585	1.751759	-0.316913	0.067534	7.6229	8.17793	-1.920338
135.5	-0.187695	-2.197103	1.750626	-0.321603	0.067051	7.63858	7.85474	-0.960204
135.600006	-0.122934	-2.24146	1.747734	-0.329484	0.066914	7.52902	7.95976	0.159374
135.699997	-0.018741	-2.228861	1.74321	-0.339094	0.066699	7.39941	7.85078	1.076172
135.800003	0.034467	-2.192553	1.737909	-0.348307	0.066721	7.40931	7.76481	1.52519
135.899994	0.052358	-2.17035	1.73218	-0.35568	0.066323	7.60267	7.85955	1.303692
136.0	0.091214	-2.25618	1.726662	-0.359846	0.065992	7.7315	7.76513	0.554499
136.100006	0.024525	-2.378522	1.721847	-0.360949	0.065402	7.48559	7.69041	-0.445696
136.199997	-0.032582	-2.462063	1.717743	-0.359477	0.064981	7.58288	7.77787	-1.20006
136.300003	-0.038103	-2.475509	1.712897	-0.357196	0.064859	7.69472	7.8405	-1.493273
136.399994	-0.042929	-2.437984	1.705913	-0.356019	0.064858	7.08151	7.56601	-1.364177
136.5	0.028044	-2.416243	1.696015	-0.357152	0.065032	6.3893	6.80925	-0.84403
136.600006	0.138963	-2.442444	1.683689	-0.361191	0.065338	5.40968	5.76698	-0.075218
136.699997	0.15561	-2.477469	1.670904	-0.366381	0.065855	5.51599	5.78304	0.485313
136.800003	0.103171	-2.499342	1.658884	-0.371336	0.066369	5.41353	5.86354	0.64534
136.899994	-0.018728	-2.46575	1.648159	-0.374346	0.066535	7.9204	8.11948	0.324814
137.0	-0.208237	-2.36269	1.637668	-0.37439	0.066613	8.83128	9.71961	-0.331186
137.100006	-0.33121	-2.263561	1.625814	-0.371351	0.066039	7.26165	7.46421	-0.944367
137.199997	-0.401273	-2.237445	1.612592	-0.364733	0.065296	7.60329	7.75443	-1.369254
137.300003	-0.309299	-2.316408	1.602389	-0.353128	0.064553	9.51149	9.87141	-1.945588
137.399994	-0.140082	-2.40638	1.602982	-0.33576	0.063915	8.85396	8.69522	-2.979639
137.5	-0.096205	-2.414412	1.618972	-0.315439	0.063245	7.30702	7.28907	-4.590159
137.600006	0.127251	-2.373996	1.644814	-0.29703	0.063363	6.55255	6.99456	-5.572429
137.699997	0.206011	-2.226066	1.67316	-0.285334	0.063831	5.9551	6.62041	-5.814375
137.800003	0.195842	-2.097165	1.698035	-0.284114	0.063876	6.12964	6.80443	-4.403667
137.899994	0.161815	-1.98291	1.713941	-0.297033	0.063902	6.22711	7.05794	-0.669157
138.0	0.166143	-1.820618	1.719783	-0.322141	0.06423	8.71489	7.65348	4.184195
138.100006	0.254644	-1.682097	1.714052	-0.354944	0.064524	7.59278	9.62936	8.749086
138.199997	0.320386	-1.603051	1.699207	-0.389767	0.065279	8.2115	8.37566	11.124805
138.300003	0.317189	-1.532389	1.686744	-0.416412	0.066414	9.81862	9.85975	10.330796
138.399994	0.158098	-1.413149	1.682588	-0.430568	0.067565	8.62758	9.68471	6.55092
138.5	-0.005446	-1.266006	1.686152	-0.431511	0.06864	8.42791	8.6768	0.983403
138.600006	-0.304722	-1.084329	1.6909	-0.421795	0.068711	7.10489	8.02752	-5.024483
138.699997	-0.44903	-1.002361	1.692579	-0.402828	0.068665	6.14374	6.52428	-9.082634
138.800003	-0.411339	-0.959596	1.691676	-0.378019	0.068616	5.11551	5.67116	-10.17299
138.899994	-0.222662	-1.000721	1.690715	-0.352134	0.068733	4.97451	5.35033	-8.721558
139.0	-0.036691	-1.061288	1.693452	-0.32921	0.068636	4.73832	5.35707	-6.312856
139.100006	0.207116	-1.122514	1.701552	-0.311592	0.06875	6.97072	6.05784	-3.782856
139.199997	0.351802	-1.108373	1.71474	-0.300024	0.068913	8.85291	9.30521	-1.587606
139.300003	0.347489	-1.069325	1.731764	-0.294908	0.069349	7.61958	8.8483	-0.001623
139.399994	0.29948	-1.013633	1.750435	-0.29558	0.070015	8.45935	7.87069	0.969023
139.5	0.213613	-1.001688	1.767823	-0.301844	0.070752	9.74698	10.05737	1.52985
139.600006	0.069396	-1.05253	1.782355	-0.31233	0.071858	9.2654	11.23613	1.65841
139.699997	-0.004044	-1.085395	1.792521	-0.325605	0.072965	8.91956	10.14601	1.660133
139.800003	-0.010497	-1.091965	1.797696	-0.339886	0.074182	8.66165	9.59329	1.63754
139.899994	-0.006801	-1.083238	1.797928	-0.354597	0.075466	7.24072	7.37664	1.58182
140.0	0.02274	-1.041433	1.793018	-0.368877	0.076712	6.76194	6.36123	1.532393
140.100006	-0.006424	-0.992108	1.783778	-0.382185	0.07766	6.33536	6.27441	1.446034
140.199997	-0.028504	-1.011456	1.771755	-0.392559	0.078515	6.33746	6.29208	1.080865
140.300003	-0.106521	-1.083535	1.75872	-0.398177	0.078774	5.97008	6.69792	0.365092
140.399994	-0.146917	-1.253075	1.747089	-0.397658	0.079043	7.49855	7.28072	-0.688374
140.5	-0.177828	-1.387262	1.739017	-0.390893	0.079428	6.91774	8.34825	-1.794138
140.600006	-0.080594	-1.433942	1.734727	-0.378532	0.080098	6.95111	7.98706	-2.726359
140.699997	-0.074335	-1.37454	1.733377	-0.364408	0.080566	8.05895	7.88439	-3.322632
140.800003	0.018766	-1.320121	1.732969	-0.350095	0.081274	7.07065	7.76182	-3.445968
140.899994	0.041133	-1.253963	1.731554	-0.338373	0.08169	7.50196	7.68324	-2.94531
141.0	0.039428	-1.230552	1.728685	-0.329959	0.082189	7.15244	7.89017	-1.983722
141.100006	0.022501	-1.211029	1.72586	-0.323611	0.082233	7.15971	7.71878	-1.092625
141.199997	-0.009288	-1.148907	1.727147	-0.318315	0.082375	7.03106	7.56762	-0.75625
141.300003	-0.020764	-1.07862	1.735253	-0.313349	0.082393	7.04569	7.44172	-1.110973
141.399994	-0.006052	-1.040315	1.749771	-0.309673	0.082702	7.44381	7.53797	-1.883106
141.5	0.014192	-1.07177	1.76669	-0.308839	0.083244	7.07695	7.46496	-2.57977
141.600006	0.077455	-1.190895	1.781386	-0.31275	0.08381	7.19115	7.46453	-2.527353
141.699997	0.100983	-1.240274	1.788901	-0.323221	0.08446	7.16619	7.584	-1.315945
141.800003	0.085587	-1.296081	1.78718	-0.341281	0.08501	7.53165	7.69737	1.125022
141.899994	0.051161	-1.289526	1.776383	-0.364119	0.085287	7.62816	8.31271	3.84291
142.0	0.058465	-1.298347	1.760314	-0.386904	0.085843	7.1704	7.68431	5.651009
142.100006	0.044274	-1.312607	1.746208	-0.403006	0.086282	7.6906	7.98759	5.515716
142.199997	0.009303	-1.304137	1.740163	-0.408234	0.087045	7.51755	8.38155	3.186403
142.300003	-0.134565	-1.320534	1.742874	-0.402861	0.088013	7.03728	7.28232	-0.577789
142.399994	-0.266896	-1.239245	1.75012	-0.389768	0.088511	6.70721	6.80165	-4.206055
142.5	-0.330953	-1.081078	1.757416	-0.371528	0.088449	6.26258	6.25289	-6.356945
142.600006	-0.468116	-0.874524	1.762302	-0.35285	0.087517	5.81016	5.73058	-6.813634
142.699997	-0.154518	-0.727681	1.762475	-0.338496	0.087743	5.59385	5.85498	-4.787044
142.800003	0.104668	-0.524814	1.759675	-0.333086	0.087486	5.27936	6.15762	-1.791371
142.899994	0.295719	-0.355761	1.754168	-0.33577	0.087386	6.94533	7.08791	1.205639
143.0	0.436991	-0.175787	1.747531	-0.343307	0.087264	7.01337	8.36967	3.350996
143.100006	0.43745	-0.004445	1.74504	-0.350741	0.087027	7.1704	8.06296	3.782611
143.199997	0.329588	0.151341	1.750668	-0.354276	0.086968	8.39174	8.27985	2.394695
143.300003	0.155833	0.296492	1.7631	-0.353143	0.087	9.14524	9.21207	-0.302415
143.399994	-0.093756	0.306994	1.778824	-0.348318	0.086918	9.64671	10.29149	-3.44593
143.5	-0.238898	0.147086	1.792779	-0.339868	0.086977	9.36252	9.81778	-5.624774
143.600006	-0.264804	0.001461	1.803987	-0.330325	0.087202	9.48022	9.88758	-6.016073
143.699997	-0.218269	-0.026406	1.812206	-0.323462	0.087608	9.41585	9.33871	-4.817883
143.800003	-0.176477	-0.030698	1.817563	-0.322541	0.087975	7.77546	7.91961	-2.474412
143.899994	-0.175696	-0.037661	1.819777	-0.328924	0.088034	5.87409	6.29486	0.460685
144.0	-0.254057	-0.053125	1.818226	-0.341929	0.087509	5.26789	5.42708	3.168946
144.100006	-0.250487	-0.071394	1.812975	-0.358865	0.086852	4.56483	5.50202	5.204213
144.199997	-0.267973	-0.062141	1.804867	-0.377069	0.085895	4.50466	5.61999	5.882651
144.300003	-0.214024	-0.044125	1.795596	-0.391953	0.085336	4.45212	5.81141	4.987116
144.399994	-0.136535	-0.008225	1.786798	-0.400079	0.084863	6.18254	6.29625	2.622842
144.5	0.038442	-0.07098	1.78023	-0.398876	0.08442	5.90702	7.3579	-0.657999
144.600006	0.148694	-0.275582	1.776203	-0.388893	0.08412	6.15591	7.10526	-3.904042
144.699997	0.214457	-0.503603	1.775955	-0.371793	0.084299	8.09809	7.28339	-6.01822
144.800003	0.215688	-0.669911	1.779732	-0.350904	0.084849	7.60259	7.9816	-6.773453
144.899994	0.060066	-0.723341	1.787027	-0.331034	0.08482	8.2334	8.24291	-6.34318
145.0	-0.138589	-0.694023	1.795132	-0.317055	0.084789	8.91597	9.19334	-4.985862
145.100006	-0.36638	-0.672416	1.801459	-0.311946	0.084348	8.9834	9.85246	-2.55469
145.199997	-0.479971	-0.678876	1.804148	-0.31594	0.083947	9.17423	10.81573	0.414909
145.300003	-0.474847	-0.715674	1.803152	-0.327154	0.083487	9.87887	11.51415	2.930157
145.399994	-0.288949	-0.686073	1.80126	-0.340325	0.083077	10.90194	11.7987	4.311732
145.5	-0.026851	-0.700026	1.802403	-0.352292	0.082761	10.72188	11.28698	4.202848
145.600006	0.141599	-0.653099	1.807049	-0.360843	0.082391	7.80883	7.9437	2.638744
145.699997	0.285031	-0.612168	1.812839	-0.364926	0.082171	5.69369	5.60501	0.450608
145.800003	0.23713	-0.571181	1.815039	-0.36608	0.08174	4.78123	4.95337	-1.723439
145.899994	0.081824	-0.685834	1.811004	-0.365067	0.081411	5.01742	4.76956	-2.804397
146.0	-0.046488	-0.837985	1.80077	-0.363154	0.081302	4.558	5.60854	-2.571875
146.100006	-0.151013	-1.029755	1.78739	-0.361363	0.081311	7.33618	5.67116	-1.634169
146.199997	-0.237422	-1.177539	1.776271	-0.35908	0.081301	10.35669	11.26054	-0.9179
146.300003	-0.263381	-1.287044	1.771848	-0.355247	0.081599	6.77587	9.09228	-0.800372
146.399994	-0.218045	-1.260551	1.774414	-0.351305	0.081602	10.76348	10.75857	-1.302504
146.5	-0.207039	-1.193569	1.78081	-0.347284	0.081558	12.1182	13.40889	-2.01796
146.600006	-0.166403	-1.167652	1.785992	-0.345226	0.081265	11.5176	11.17479	-2.434201
146.699997	-0.151283	-1.214539	1.785597	-0.346387	0.080678	10.84125	10.76756	-1.98496
146.800003	-0.109098	-1.309364	1.779101	-0.350518	0.079867	8.48019	8.07195	-0.687475
146.899994	-0.03882	-1.408219	1.769045	-0.355538	0.078916	7.20893	7.83376	0.715532
147.0	0.038915	-1.450797	1.760035	-0.358704	0.078057	6.79154	7.24774	1.390159
147.100006	0.127026	-1.434511	1.756179	-0.357631	0.077579	6.53232	7.19443	1.103358
147.199997	0.12989	-1.44448	1.758802	-0.352907	0.077328	7.7054	7.49729	-0.219374
147.300003	0.091025	-1.559894	1.76578	-0.345676	0.077017	9.71685	9.6724	-1.872773
147.399994	0.033632	-1.65926	1.772621	-0.337963	0.076716	9.06905	10.40647	-2.99209
147.5	-0.093641	-1.686659	1.776116	-0.332594	0.076307	11.39088	10.58097	-3.130389
147.600006	-0.191102	-1.68837	1.774968	-0.331709	0.075702	10.53876	11.10767	-2.161955
147.699997	-0.24161	-1.640307	1.769115	-0.337033	0.075233	10.28724	9.98339	-0.410709
147.800003	-0.178148	-1.597826	1.759215	-0.347271	0.07502	8.77996	8.8847	1.569638
147.899994	-0.059935	-1.675496	1.748123	-0.361289	0.074999	7.64287	7.39409	2.966478
148.0	0.18176	-1.74026	1.73745	-0.375502	0.075142	6.67156	6.70916	3.477073
148.100006	0.259049	-1.781275	1.727909	-0.386843	0.075452	6.73155	7.07731	2.767917
148.199997	0.187833	-1.718764	1.718059	-0.393489	0.075795	6.84488	7.22462	1.165677
148.300003	-0.074654	-1.639089	1.706351	-0.394679	0.075603	10.10858	9.7604	-0.66893
148.399994	-0.262156	-1.683107	1.692855	-0.388897	0.07531	9.62884	10.81167	-2.254262
148.5	-0.369472	-1.865249	1.681485	-0.375099	0.075207	10.00253	9.31431	-3.384041
148.600006	-0.433342	-2.047621	1.679399	-0.353506	0.07512	12.58542	11.94643	-4.32006
148.699997	-0.515246	-2.041276	1.690998	-0.328425	0.074534	12.26191	12.59732	-5.404356
148.800003	-0.316298	-1.903209	1.710968	-0.305551	0.074604	13.98051	13.1662	-5.789882
148.899994	-0.156199	-1.699759	1.734156	-0.289296	0.074293	13.72259	12.91645	-5.644012
149.0	0.008648	-1.509335	1.7545	-0.2836	0.07384	11.48817	10.83361	-3.936275
149.100006	0.208709	-1.348399	1.767932	-0.291206	0.073572	8.55585	9.17417	-0.636062
149.199997	0.381095	-1.19474	1.774028	-0.309255	0.073438	6.4309	7.60776	3.245452
149.300003	0.482495	-1.129035	1.772943	-0.334017	0.073786	4.87537	5.94083	6.261168
149.399994	0.440499	-1.089917	1.772146	-0.35843	0.074536	4.0892	4.82512	7.325928
149.5	0.321226	-1.019252	1.776184	-0.378144	0.075356	3.90258	4.32957	6.43898
149.600006	0.054474	-0.835368	1.783732	-0.392233	0.076179	3.89224	4.48619	3.855587
149.699997	-0.221681	-0.634923	1.789772	-0.400574	0.076672	5.96097	5.63295	0.599797
149.800003	-0.490958	-0.483442	1.788069	-0.404508	0.076483	9.5502	10.62154	-2.309881
149.899994	-0.630474	-0.559498	1.776683	-0.405208	0.075868	10.5032	11.77782	-3.418041
150.0	-0.481489	-0.725275	1.758143	-0.403174	0.075377	10.3094	10.62175	-2.807568
150.100006	-0.116593	-0.870287	1.738096	-0.397064	0.075063	13.65429	12.17553	-1.714754
150.199997	0.108569	-1.02306	1.725984	-0.385207	0.074797	16.85975	18.50679	-1.73525
150.300003	0.520533	-1.117501	1.727115	-0.365956	0.075857	19.06186	19.61308	-2.458625
150.399994	0.459733	-1.106047	1.744181	-0.343435	0.076261	20.5715	21.3239	-4.4891
150.5	0.338684	-1.080375	1.771675	-0.321653	0.076527	14.80784	15.5201	-6.264149
150.600006	0.223781	-0.979199	1.800365	-0.303059	0.07822	9.26549	9.39363	-6.999559
150.699997	-0.09755	-0.950996	1.826146	-0.293687	0.079211	5.77137	6.5429	-6.335608
150.800003	-0.309636	-0.957711	1.844608	-0.295602	0.080275	4.59478	5.15249	-3.293391
150.899994	-0.401711	-0.93543	1.855105	-0.31019	0.080898	4.30595	4.79525	1.259227
151.0	-0.367689	-0.839911	1.856074	-0.333648	0.081349	4.0476	4.34124	5.836584
151.100006	-0.24742	-0.679848	1.85036	-0.360643	0.081792	4.26365	4.83508	8.731282
151.199997	0.2534	-0.573973	1.84713	-0.380417	0.082509	5.55803	5.34412	9.209169
151.300003	0.48057	-0.422535	1.852624	-0.392232	0.083124	7.58498	7.65862	6.577585
151.399994	0.572814	-0.371614	1.866412	-0.393684	0.083882	7.22216	8.84134	1.783582
151.5	0.387465	-0.373795	1.883603	-0.387259	0.084309	9.54363	9.20458	-3.916686
151.600006	0.080266	-0.504117	1.898704	-0.374572	0.084483	11.28132	11.47037	-8.208252
151.699997	-0.142056	-0.545173	1.909663	-0.359008	0.085171	10.83503	10.66436	-9.52237
151.800003	-0.383983	-0.552116	1.916095	-0.346858	0.085824	11.49763	10.77077	-7.990404
151.899994	-0.41581	-0.528711	1.919195	-0.339932	0.0867	11.44473	11.15392	-4.792833
152.0	-0.301624	-0.486295	1.919881	-0.339389	0.087384	9.8758	10.13423	-1.042365
152.100006	-0.241617	-0.420762	1.918428	-0.344624	0.088027	8.2362	9.44973	2.244157
152.199997	-0.107373	-0.304745	1.917428	-0.35245	0.088195	7.53472	8.10235	4.281608
152.300003	-0.039898	-0.204588	1.920398	-0.359363	0.088358	6.9913	7.25695	4.649066
152.399994	0.067044	-0.121141	1.92796	-0.36424	0.088153	6.60115	6.3455	3.241127
152.5	0.094853	-0.061255	1.939035	-0.365469	0.088072	6.66596	6.11501	0.642904
152.600006	0.053523	-0.070125	1.950608	-0.363215	0.087774	6.50202	6.46636	-2.4026
152.699997	-0.042869	-0.218191	1.9604	-0.357458	0.087428	8.01288	7.4353	-4.838089
152.800003	-0.068069	-0.473048	1.967199	-0.350565	0.087312	7.95289	9.44481	-5.714499
152.899994	-0.052767	-0.637316	1.970551	-0.345578	0.087495	7.64331	8.60861	-4.904976
153.0	-0.017602	-0.765528	1.970219	-0.345254	0.087724	8.69291	9.03886	-2.807578
153.100006	-0.026987	-0.884301	1.96585	-0.349675	0.088017	8.33525	9.5176	-0.045874
153.199997	-0.095633	-0.992051	1.957811	-0.358494	0.0881	8.0198	8.68419	2.401132
153.300003	-0.078326	-1.078948	1.948309	-0.367821	0.088183	7.85665	8.31175	3.938691
153.399994	-0.055048	-1.225755	1.940156	-0.375788	0.088188	7.42849	7.76299	4.022963
153.5	-0.111635	-1.298464	1.935811	-0.379318	0.088031	6.9455	7.07496	2.481024
153.600006	-0.084483	-1.275026	1.935179	-0.376275	0.087971	6.70747	6.94542	-0.118809
153.699997	-0.137605	-1.243529	1.936086	-0.368056	0.087742	6.53617	7.11371	-3.037742
153.800003	-0.092113	-1.295029	1.936625	-0.354934	0.087471	7.01942	7.38113	-5.074928
153.899994	-0.096314	-1.361344	1.936325	-0.338558	0.086875	6.90732	7.97207	-5.801148
154.0	-0.12836	-1.373612	1.937163	-0.322037	0.086083	6.98281	7.84275	-5.533425
154.100006	-0.117182	-1.383539	1.941743	-0.308082	0.085164	7.2853	7.77627	-4.809565
154.199997	-0.10077	-1.345123	1.951045	-0.299305	0.084289	6.90557	7.64341	-3.873843
154.300003	-0.071129	-1.339229	1.962848	-0.298081	0.083563	6.79645	7.0376	-2.726951
154.399994	0.018064	-1.269708	1.973939	-0.304759	0.083061	6.51743	6.75069	-1.21386
154.5	0.08847	-1.174437	1.980037	-0.320136	0.082715	6.30803	6.70102	0.786084
154.600006	0.042371	-1.037998	1.977399	-0.344142	0.082329	6.26521	6.82188	3.30676
154.699997	-0.083853	-0.944853	1.964097	-0.373902	0.081527	7.21813	7.94991	5.82019
154.800003	-0.150715	-0.770057	1.942553	-0.404222	0.080055	6.97221	7.99937	7.325309
154.899994	-0.203288	-0.941819	1.916341	-0.427609	0.079283	7.05891	7.70208	7.02242
155.0	-0.197398	-1.005167	1.894427	-0.437303	0.078161	7.76863	8.13211	4.370414
155.100006	-0.124733	-1.047667	1.881644	-0.430124	0.076771	8.13742	8.42812	-0.089247
155.199997	-0.10978	-1.135433	1.878624	-0.409525	0.075622	7.8358	7.89092	-4.933001
155.300003	-0.122553	-1.142572	1.883385	-0.379722	0.074536	7.48147	7.39676	-8.760549
155.399994	-0.029066	-1.196212	1.892577	-0.34515	0.074426	6.88297	7.13534	-10.352749
155.5	0.064895	-1.268792	1.904516	-0.311962	0.074513	6.20732	6.67254	-9.639515
155.600006	0.050235	-1.317792	1.919461	-0.287177	0.074121	5.80745	6.37911	-7.729178
155.699997	0.094786	-1.3283	1.934449	-0.274077	0.074574	5.65139	6.31659	-5.060887
155.800003	0.009676	-1.297595	1.949998	-0.2742	0.074592	5.56793	6.3607	-2.304167
155.899994	-0.036258	-1.309014	1.963855	-0.286179	0.074591	5.72723	6.31477	0.446711
156.0	-0.128069	-1.294974	1.973517	-0.307152	0.074782	6.04145	6.59354	3.103683
156.100006	-0.13757	-1.242701	1.976967	-0.33303	0.074847	5.83066	6.40844	5.282989
156.199997	-0.099499	-1.196478	1.973561	-0.360991	0.074867	6.11458	6.32259	6.574521
156.300003	-0.024377	-1.146629	1.964567	-0.386379	0.074814	6.29367	6.69535	6.551262
156.399994	-0.013364	-1.131649	1.951612	-0.40493	0.074525	6.31819	6.73464	5.015442
156.5	-0.005665	-1.242966	1.937667	-0.413755	0.074334	6.32336	6.69813	2.2085
156.600006	-0.005275	-1.328666	1.92471	-0.412144	0.074021	6.30339	6.77103	-1.001331
156.699997	-0.122738	-1.478223	1.913701	-0.402276	0.073321	6.27633	6.77971	-3.744725
156.800003	-0.206894	-1.544818	1.904492	-0.38676	0.072786	6.20785	6.66302	-5.314006
156.899994	-0.189725	-1.611101	1.898258	-0.36728	0.072718	6.25829	6.73646	-5.678341
157.0	-0.121986	-1.636577	1.894669	-0.347532	0.072964	6.44124	6.84736	-5.455561
157.100006	-0.013553	-1.743081	1.895087	-0.329538	0.073589	6.60658	6.96801	-4.869496
157.199997	0.035489	-1.872077	1.899141	-0.316452	0.074036	6.80459	7.24485	-4.026831
157.300003	0.038701	-1.964161	1.905604	-0.309641	0.074039	6.9864	7.21563	-2.854875
157.399994	-0.054915	-1.976915	1.912042	-0.310426	0.073783	7.02791	7.27815	-1.492188
157.5	-0.185236	-1.95277	1.91616	-0.317381	0.072967	6.86143	7.21092	0.067866
157.600006	-0.247872	-1.870398	1.916416	-0.329368	0.072032	6.63329	7.03535	1.479617
157.699997	-0.275978	-1.822142	1.912385	-0.344215	0.071146	6.33921	6.87038	2.600879
157.800003	-0.111213	-1.816924	1.905041	-0.359216	0.070512	5.85167	6.34004	3.050115
157.899994	0.025732	-1.839125	1.895749	-0.371659	0.070074	5.14598	5.62428	2.645752
158.0	0.267021	-1.826577	1.886783	-0.377979	0.069866	4.38381	4.63649	1.421384
158.100006	0.285792	-1.835657	1.878536	-0.378596	0.069627	4.55712	4.59977	-0.431323
158.199997	0.200126	-1.899195	1.871239	-0.373663	0.069584	4.41393	4.70137	-2.173595
158.300003	0.044983	-1.919113	1.863653	-0.364338	0.06963	6.13122	6.37483	-3.177371
158.399994	-0.129979	-1.910087	1.856124	-0.353546	0.069419	6.3654	7.68431	-3.38281
158.5	-0.31078	-1.881419	1.848677	-0.3432	0.069175	5.61925	6.4943	-3.015508
158.600006	-0.426321	-1.805096	1.841421	-0.335899	0.068882	5.6802	6.21007	-2.231203
158.699997	-0.448067	-1.707775	1.833578	-0.333525	0.068644	6.31565	6.86909	-1.165745
158.800003	-0.260725	-1.60645	1.825062	-0.335052	0.06858	7.20876	6.92808	-0.115567
158.899994	-0.025231	-1.535709	1.816206	-0.340224	0.068541	7.04271	6.89265	0.575403
159.0	0.184644	-1.498069	1.808611	-0.346243	0.068743	7.685	8.20459	0.626293
159.100006	0.301402	-1.451939	1.803325	-0.351707	0.068772	7.71013	7.89563	-0.012736
159.199997	0.227137	-1.452963	1.799982	-0.355288	0.068634	7.95972	8.85387	-1.009536
159.300003	0.094997	-1.518902	1.797051	-0.357339	0.068321	8.10361	9.37854	-1.868158
159.399994	-0.040265	-1.643236	1.792021	-0.358324	0.067893	8.6021	9.73374	-2.101645
159.5	-0.157076	-1.676618	1.783291	-0.359806	0.067486	8.6888	9.70966	-1.645718
159.600006	-0.174754	-1.683884	1.770887	-0.362997	0.067368	6.83454	7.48294	-0.623734
159.699997	-0.106952	-1.647973	1.756099	-0.367821	0.067316	4.7666	5.16448	0.526878
159.800003	0.008534	-1.652421	1.740931	-0.373325	0.067602	3.1298	4.01569	1.394791
159.899994	0.131029	-1.705469	1.726998	-0.377305	0.06811	2.96437	3.54465	1.483314
160.0	0.181487	-1.742668	1.715277	-0.377666	0.068655	2.9085	4.1009	0.671745
160.100006	0.07748	-1.773506	1.706057	-0.372909	0.06893	5.55199	4.67525	-0.787985
160.199997	-0.137015	-1.763421	1.699009	-0.362769	0.069029	10.10131	9.41483	-2.209649
160.300003	-0.340447	-1.753089	1.694432	-0.348376	0.069035	9.76064	12.25978	-3.136272
160.399994	-0.415935	-1.808588	1.692608	-0.332162	0.068943	7.72922	7.83525	-3.483686
160.5	-0.362393	-1.846093	1.693269	-0.317461	0.069089	9.35762	10.80364	-3.416573
160.600006	-0.229655	-1.847665	1.695064	-0.307331	0.069277	15.31937	16.92079	-2.831879
160.699997	0.033102	-1.8796	1.696099	-0.304139	0.069645	15.77994	17.41527	-1.687263
160.800003	0.210759	-1.886167	1.694682	-0.308424	0.069976	16.88033	17.57692	-0.214084
160.899994	0.298534	-1.892871	1.690313	-0.318711	0.070233	10.46782	10.1004	1.223121
161.0	0.26686	-1.94628	1.684659	-0.332408	0.0704	6.31198	6.21628	2.043703
161.100006	0.12588	-1.964286	1.679231	-0.346535	0.070575	5.09142	5.79428	2.167466
161.199997	-0.077508	-1.997524	1.674675	-0.359324	0.070718	4.90296	5.28556	1.610432
161.300003	-0.211694	-2.039327	1.669272	-0.369881	0.070844	4.31961	5.40085	0.676865
161.399994	-0.278425	-2.124552	1.660485	-0.378629	0.070841	4.94552	5.53499	-0.156791
161.5	-0.251299	-2.186281	1.646813	-0.385526	0.07077	5.73625	6.59397	-0.459984
161.600006	-0.135462	-2.198057	1.629213	-0.389855	0.070568	7.80857	7.93278	-0.316244
161.699997	-0.062748	-2.175707	1.610887	-0.391405	0.070319	10.60383	10.30862	-0.071114
161.800003	0.052549	-2.181337	1.594944	-0.389202	0.069824	11.71009	12.37186	-0.144936
161.899994	0.079893	-2.228638	1.582865	-0.383574	0.069478	15.06032	14.21693	-0.623494
162.0	0.095573	-2.283306	1.573932	-0.375574	0.069118	15.68571	18.15083	-1.30121
162.100006	0.079467	-2.30499	1.565565	-0.366362	0.068995	19.95838	22.49014	-1.892203
162.199997	0.027174	-2.331481	1.55625	-0.357229	0.069016	24.28368	26.5569	-2.084234
162.300003	-0.042115	-2.341291	1.546035	-0.348505	0.069064	23.48867	24.53241	-1.918601
162.399994	-0.121681	-2.36351	1.536951	-0.339218	0.069145	17.26637	16.72606	-1.774311
162.5	-0.19831	-2.389385	1.532197	-0.328828	0.069247	9.65722	9.23551	-1.878692
162.600006	-0.262607	-2.408591	1.534227	-0.317024	0.069314	6.86484	6.87819	-2.328293
162.699997	-0.257153	-2.386869	1.543231	-0.305075	0.069625	5.4271	6.23084	-2.97093
162.800003	-0.213988	-2.3927	1.557205	-0.295062	0.070171	6.14908	6.83505	-3.416884
162.899994	-0.116183	-2.448808	1.572329	-0.289856	0.070515	6.06554	7.41336	-3.29305
163.0	-0.07608	-2.486936	1.584497	-0.292078	0.070438	9.45123	9.36173	-2.267069
163.100006	-0.088418	-2.501889	1.590629	-0.30368	0.069873	12.19439	12.44338	-0.023591
163.199997	-0.127512	-2.47314	1.588381	-0.325021	0.06873	13.52537	14.41156	2.924075
163.300003	-0.02248	-2.380145	1.577706	-0.352998	0.067594	14.4134	14.89458	5.647696
163.399994	0.121992	-2.355356	1.56222	-0.381694	0.066989	12.76828	13.05872	6.988578
163.5	0.303297	-2.424246	1.547656	-0.405077	0.067169	11.70177	11.06795	6.356634
163.600006	0.400104	-2.520914	1.537739	-0.418764	0.067869	10.63369	11.20691	3.825266
163.699997	0.293032	-2.58143	1.530794	-0.422355	0.068503	11.84075	11.92823	0.407016
163.800003	0.052461	-2.526886	1.522016	-0.418115	0.068613	12.66607	12.62901	-2.515704
163.899994	-0.27466	-2.32992	1.50804	-0.407713	0.068028	14.91617	13.81559	-3.945124
164.0	-0.500763	-2.151184	1.488839	-0.394085	0.067114	17.86303	16.58549	-3.603579
164.100006	-0.47319	-2.016665	1.467566	-0.378998	0.066225	23.41064	22.154	-2.395653
164.199997	-0.246426	-2.094938	1.451756	-0.361999	0.065831	30.1654	29.99118	-1.774068
164.300003	0.032357	-2.244124	1.452383	-0.340794	0.065878	28.30913	29.34061	-2.602262
164.399994	0.199149	-2.300016	1.47455	-0.31739	0.066073	16.21011	16.53079	-4.629314
164.5	0.268681	-2.195502	1.513093	-0.295465	0.066439	7.19457	8.17493	-6.687729
164.600006	0.295399	-1.902475	1.55789	-0.279808	0.066451	5.14301	5.62085	-7.81315
164.699997	0.285566	-1.699603	1.600767	-0.272388	0.066614	4.21925	4.72888	-7.210381
164.800003	0.272468	-1.505783	1.634756	-0.276444	0.066798	4.97004	4.68756	-4.084726
164.899994	0.313275	-1.288766	1.656403	-0.296716	0.06718	4.14805	5.0858	1.638374
165.0	0.2174	-1.120717	1.666135	-0.330953	0.067529	8.62075	6.73538	8.237145
165.100006	0.370695	-0.900378	1.662362	-0.370955	0.067663	11.21423	13.30559	13.498733
165.199997	0.300051	-0.644259	1.647574	-0.410737	0.067647	14.26303	14.89137	14.939696
165.300003	0.24038	-0.528006	1.639614	-0.43547	0.067438	20.06925	22.70564	11.890684
165.399994	0.267618	-0.361089	1.646824	-0.43983	0.067752	25.31376	25.88503	5.12416
165.5	0.176421	-0.32313	1.668612	-0.428393	0.067946	24.1123	27.59596	-3.351789
165.600006	0.017582	-0.450628	1.697635	-0.405379	0.068345	20.15534	18.56384	-11.134094
165.699997	0.253016	-0.352181	1.728596	-0.376134	0.068199	11.39613	9.28091	-15.603848
165.800003	0.114759	-0.606296	1.756035	-0.344531	0.07054	6.23281	6.69952	-16.370834
165.899994	0.020637	-0.588573	1.784947	-0.319065	0.070576	7.77967	6.74695	-13.489939
166.0	-0.129914	-0.69426	1.812672	-0.305706	0.071491	7.02485	7.9377	-8.754952
166.100006	-0.136169	-0.766168	1.840776	-0.305362	0.071641	8.29978	8.95835	-3.280846
166.199997	-0.101151	-0.813909	1.866193	-0.315985	0.071893	12.34519	13.37528	1.886593
166.300003	-0.104668	-0.792784	1.884879	-0.336011	0.071627	13.19705	15.41005	5.88441
166.399994	-0.124827	-0.750911	1.900839	-0.359438	0.07157	15.10858	14.82564	8.035461
166.5	-0.078628	-0.721616	1.916044	-0.380442	0.071494	13.93199	13.35312	8.193251
166.600006	0.045843	-0.662024	1.929955	-0.394917	0.071412	11.4379	11.33055	6.629638
166.699997	0.004915	-0.558974	1.940215	-0.403065	0.071131	8.3159	8.5326	3.545195
166.800003	0.057801	-0.556306	1.946993	-0.403937	0.070653	6.15171	6.47867	-0.001479
166.899994	-0.10707	-0.568807	1.949456	-0.400172	0.06996	5.01506	5.83228	-3.267757
167.0	-0.143886	-0.729783	1.950326	-0.391117	0.069734	5.43113	5.9419	-5.570419
167.100006	-0.130793	-0.996061	1.954089	-0.376963	0.06962	5.51065	6.12925	-6.907775
167.199997	-0.048759	-1.304405	1.962447	-0.357884	0.070883	8.79853	8.14046	-7.368728
167.300003	-0.02873	-1.38657	1.979422	-0.336948	0.072022	11.36487	12.71818	-7.541629
167.399994	0.009266	-1.37061	2.003031	-0.317919	0.073554	10.48464	9.8242	-7.331738
167.5	-0.028578	-1.306098	2.029054	-0.305307	0.074891	13.73197	11.8746	-6.670113
167.600006	-0.063861	-1.248363	2.052173	-0.302775	0.076079	13.52774	14.07584	-4.974023
167.699997	-0.087902	-1.226739	2.067866	-0.312606	0.077332	14.33388	13.94309	-2.09377
167.800003	-0.071094	-1.226909	2.074121	-0.33128	0.078059	13.5689	13.90948	1.524327
167.899994	-0.043933	-1.214226	2.071702	-0.352959	0.07849	10.46826	10.70975	4.719781
168.0	-0.003611	-1.207434	2.066176	-0.371951	0.078682	7.71285	8.27567	6.325124
168.100006	0.001114	-1.14814	2.064707	-0.383677	0.078635	7.10174	6.97893	5.807245
168.199997	-0.009129	-0.982247	2.070542	-0.387207	0.078677	6.70134	6.51303	3.269373
168.300003	0.076035	-0.84665	2.08205	-0.383473	0.078484	6.66666	6.73035	-0.45904
168.399994	0.02891	-0.760581	2.093191	-0.37504	0.078613	6.84277	6.97829	-4.17944
168.5	-0.160905	-0.870536	2.099767	-0.36527	0.078204	8.32036	8.52586	-6.530738
168.600006	-0.018261	-1.130399	2.097868	-0.35818	0.079311	7.41044	8.86725	-5.831603
168.699997	0.032991	-1.310881	2.089489	-0.356939	0.079472	8.44306	8.96595	-3.576805
168.800003	0.071661	-1.491568	2.076627	-0.359023	0.079866	8.2651	8.81426	-0.852266
168.899994	0.045116	-1.616786	2.062376	-0.361794	0.080064	7.34187	7.52244	1.186076
169.0	-0.05284	-1.681072	2.055239	-0.361046	0.080473	7.40186	7.15268	1.540106
169.100006	-0.046819	-1.693015	2.059877	-0.354881	0.081432	6.78138	6.7326	0.144834
169.199997	-0.133053	-1.650853	2.075846	-0.344526	0.082309	6.51813	6.83355	-2.798754
169.300003	-0.182748	-1.615034	2.096631	-0.332162	0.083069	6.9124	7.27547	-5.888443
169.399994	-0.262459	-1.600228	2.11596	-0.319783	0.0836	8.10282	8.89637	-7.88424
169.5	-0.337832	-1.594611	2.130232	-0.311764	0.083347	7.04078	8.15128	-7.985599
169.600006	-0.394244	-1.544914	2.138404	-0.312763	0.08261	7.37314	7.94691	-6.189424
169.699997	-0.314267	-1.434485	2.137641	-0.324775	0.081869	8.17963	8.74949	-3.003179
169.800003	-0.184165	-1.317079	2.129268	-0.345857	0.081016	8.42116	8.95375	1.200519
169.899994	-0.021273	-1.149041	2.112914	-0.371521	0.079817	7.96577	8.18286	5.237404
170.0	0.163331	-1.048621	2.092921	-0.395586	0.079238	8.00281	8.27899	7.695997
170.100006	0.269576	-1.016258	2.074943	-0.412839	0.078922	7.34126	7.8314	7.591418
170.199997	0.353562	-1.021302	2.06319	-0.418561	0.078931	6.76457	7.20449	4.876525
170.300003	0.307466	-1.080347	2.058455	-0.411555	0.079046	6.18394	6.8115	0.26634
170.399994	-0.098817	-1.160021	2.060583	-0.394076	0.078259	5.84414	6.20793	-5.13512
170.5	-0.176139	-1.272907	2.065827	-0.369197	0.07842	5.52186	5.96503	-8.305781
170.600006	-0.260525	-1.147307	2.073009	-0.343665	0.07799	5.93119	6.06277	-9.10146
170.699997	-0.430163	-1.260168	2.078051	-0.322957	0.07949	6.85433	7.20064	-8.250025
170.800003	-0.493144	-1.191788	2.081212	-0.312623	0.079352	6.35016	7.25288	-5.924422
170.899994	-0.290738	-1.186183	2.08014	-0.3135	0.079032	6.6297	6.80497	-2.711194
171.0	-0.074629	-1.199131	2.074297	-0.322545	0.078625	6.98745	7.28907	0.562517
171.100006	0.055589	-1.227305	2.064385	-0.336126	0.078004	6.85171	7.6993	3.054702
171.199997	0.210831	-1.232201	2.056598	-0.347296	0.07754	6.39981	7.2486	4.194294
171.300003	0.278675	-1.229377	2.05599	-0.353047	0.07735	6.33702	6.722	3.410673
171.399994	0.274792	-1.20042	2.063065	-0.352897	0.076973	6.30838	6.54033	1.063057
171.5	-0.015889	-1.154011	2.074818	-0.348289	0.075858	6.2998	6.35941	-2.558591
171.600006	-0.057378	-1.206487	2.084108	-0.340205	0.076229	6.41164	6.53188	-5.257134
171.699997	-0.136981	-1.353737	2.089421	-0.333272	0.076606	6.8877	6.97144	-6.36411
171.800003	-0.200929	-1.516576	2.08921	-0.332654	0.077361	6.86625	7.44772	-5.364599
171.899994	-0.166264	-1.637532	2.083591	-0.339332	0.078038	6.52899	7.08877	-2.701636
172.0	-0.122618	-1.754048	2.072641	-0.352669	0.078511	6.55036	7.0452	0.548237
172.100006	-0.194123	-1.845941	2.057074	-0.370174	0.078688	6.51349	6.7796	3.383241
172.199997	-0.187752	-1.896928	2.039593	-0.387158	0.078521	6.32599	6.27752	5.076431
172.300003	-0.233659	-1.925667	2.023237	-0.400447	0.077947	6.08454	5.98954	5.101233
172.399994	-0.246495	-1.918437	2.009619	-0.406731	0.077271	5.88854	6.09724	3.458971
172.5	-0.191438	-1.922965	1.998547	-0.404679	0.076575	5.80202	6.32516	0.618852
172.600006	-0.119948	-1.977837	1.988944	-0.394406	0.075893	5.75657	6.53177	-2.738604
172.699997	0.023663	-2.206784	1.981385	-0.377101	0.075692	5.94083	6.7341	-5.39649
172.800003	0.101736	-2.42758	1.976485	-0.35532	0.075706	6.04119	6.66216	-6.668303
172.899994	0.121876	-2.469696	1.974838	-0.333337	0.075698	6.20391	6.64567	-6.64205
173.0	0.128828	-2.435329	1.975895	-0.315968	0.07574	6.36075	6.57149	-5.732447
173.100006	0.054059	-2.309581	1.977743	-0.306093	0.076226	6.24945	6.32933	-4.083911
173.199997	-0.038967	-2.194801	1.977617	-0.304961	0.076585	6.26302	6.45362	-1.828082
173.300003	-0.144085	-2.075683	1.973929	-0.31149	0.076974	6.27283	6.68486	0.597393
173.399994	-0.171867	-1.998046	1.967197	-0.322631	0.07744	6.16528	6.86567	2.430187
173.5	-0.155428	-1.942907	1.960244	-0.334772	0.078039	6.10643	6.69385	3.231472
173.600006	-0.080097	-1.857173	1.955536	-0.344661	0.07886	6.09452	6.67982	2.774185
173.699997	0.035538	-1.787443	1.953391	-0.351181	0.079647	6.25391	6.81075	1.290007
173.800003	0.023836	-1.682691	1.952116	-0.354608	0.0803	6.52741	6.94039	-0.683447
173.899994	-0.110802	-1.600625	1.949145	-0.35609	0.080234	6.37888	6.7811	-2.356071
174.0	-0.245489	-1.632185	1.942531	-0.356804	0.079941	6.11528	6.58155	-3.093313
174.100006	-0.357259	-1.652621	1.9317	-0.358198	0.078753	5.99004	6.38618	-2.51188
174.199997	-0.404644	-1.684176	1.916601	-0.362037	0.077429	5.58316	6.04767	-1.143174
174.300003	-0.332988	-1.719489	1.898076	-0.368227	0.07599	5.15649	5.65575	0.544693
174.399994	-0.09835	-1.742581	1.877564	-0.375207	0.075049	5.0669	5.69482	1.877866
174.5	0.143009	-1.728297	1.857405	-0.38089	0.074666	5.0585	5.51497	2.258589
174.600006	0.362134	-1.692364	1.839567	-0.382566	0.074743	6.30059	6.50051	1.55971
174.699997	0.451306	-1.619158	1.825371	-0.379391	0.074693	5.81997	6.92733	-0.079549
174.800003	0.28958	-1.581788	1.81426	-0.372338	0.074897	5.82488	6.20782	-2.10916
174.899994	0.079977	-1.538487	1.805564	-0.361369	0.075195	5.88548	6.26381	-3.56691
175.0	-0.134155	-1.479065	1.798841	-0.348052	0.075581	6.27686	6.59536	-4.326269
175.100006	-0.281658	-1.433214	1.794647	-0.334605	0.076289	6.3569	7.09744	-4.326029
175.199997	-0.349899	-1.422152	1.793032	-0.323562	0.076845	5.7972	6.18738	-3.841708
175.300003	-0.283154	-1.474399	1.792849	-0.316283	0.07723	5.67959	6.13267	-2.880733
175.399994	-0.217084	-1.534167	1.792312	-0.314377	0.077677	5.61679	6.09178	-1.510446
175.5	-0.122571	-1.573029	1.790013	-0.317558	0.077713	5.44296	5.92949	0.16091
175.600006	-0.085738	-1.566786	1.784675	-0.326053	0.077378	5.53981	5.88913	1.690725
175.699997	-0.069732	-1.565894	1.776101	-0.337949	0.076924	5.7972	6.26628	2.748339
175.800003	-0.02386	-1.566621	1.76475	-0.351213	0.076252	5.65866	6.3258	3.041299
175.899994	0.032799	-1.606269	1.752182	-0.363296	0.075749	5.93356	6.49965	2.531009
176.0	0.150381	-1.580991	1.739229	-0.371639	0.075367	6.14278	6.52138	1.300702
176.100006	0.201055	-1.62175	1.726524	-0.375762	0.075629	6.29166	6.70241	-0.248793
176.199997	0.271733	-1.720843	1.714011	-0.375136	0.076557	6.23097	6.76996	-1.581462
176.300003	0.235374	-1.861006	1.701925	-0.370111	0.077996	6.08901	6.49687	-2.360092
176.399994	0.119929	-1.947614	1.690833	-0.363389	0.079309	5.99469	6.39335	-2.566756
176.5	-0.079771	-1.958115	1.681268	-0.357017	0.08018	5.78818	6.20504	-2.4176
176.600006	-0.314636	-1.944281	1.672702	-0.353112	0.080782	5.46108	5.87821	-1.864049
176.699997	-0.497101	-1.894779	1.663567	-0.352216	0.081028	4.96794	5.37238	-1.115013
176.800003	-0.514145	-1.879351	1.653055	-0.353492	0.081353	5.04256	5.27764	-0.364933
176.899994	-0.349299	-1.930145	1.642278	-0.355031	0.081962	4.91145	5.11566	0.176835
177.0	-0.091274	-2.024229	1.632323	-0.355207	0.082653	5.79624	6.39688	0.187548
177.100006	0.09279	-2.109223	1.624963	-0.351732	0.08303	6.37126	7.31347	-0.279419
177.199997	0.185611	-2.164577	1.619784	-0.345652	0.08286	5.31238	6.13449	-0.894042
177.300003	0.157935	-2.124415	1.616106	-0.337622	0.082478	5.24521	5.7431	-1.347776
177.399994	0.071004	-2.048672	1.612437	-0.330263	0.08194	5.90002	6.38007	-1.490965
177.5	0.047152	-2.030072	1.607656	-0.326565	0.081319	6.31119	6.83634	-1.305027
177.600006	0.084828	-2.042995	1.601052	-0.328725	0.081101	5.74746	5.65243	-0.79815
177.699997	0.189614	-2.101445	1.593674	-0.334981	0.081457	5.99652	6.18374	-0.300437
177.800003	0.288592	-2.166536	1.587073	-0.344856	0.082154	6.10109	6.31798	0.0365
177.899994	0.31695	-2.198745	1.582061	-0.355177	0.083093	6.56279	7.03813	0.075565
178.0	0.189318	-2.158125	1.577819	-0.363805	0.083752	5.77671	6.41936	-0.222609
178.100006	-0.077198	-2.089421	1.572813	-0.370178	0.084024	5.96167	6.88205	-0.572295
178.199997	-0.334115	-2.036928	1.565331	-0.373753	0.083653	6.37433	7.1818	-0.618789
178.300003	-0.480132	-2.015456	1.554285	-0.375027	0.082995	6.0284	6.34699	-0.247813
178.399994	-0.447364	-2.009214	1.540058	-0.374939	0.082184	5.812	6.08964	0.417489
178.5	-0.295038	-1.990674	1.523774	-0.372826	0.081681	5.40188	5.62845	0.943137
178.600006	-0.003733	-1.942873	1.507556	-0.368707	0.081148	5.15281	5.35525	0.953431
178.699997	0.242577	-1.86795	1.494133	-0.362069	0.080874	4.80312	5.07595	0.352433
178.800003	0.355576	-1.747112	1.48493	-0.35305	0.080504	5.87348	5.61753	-0.719714
178.899994	0.24999	-1.611342	1.48039	-0.342239	0.079877	6.22878	7.05344	-1.967072
179.0	0.112444	-1.515841	1.479811	-0.330579	0.079323	5.36081	6.20012	-3.096625
179.100006	-0.089065	-1.491766	1.482128	-0.319952	0.079022	6.1208	6.28148	-3.750043
179.199997	-0.179876	-1.494693	1.485775	-0.312555	0.079041	6.6227	7.33328	-3.718399
179.300003	-0.2121	-1.470317	1.489014	-0.309557	0.079152	6.07377	6.60328	-2.935987
179.399994	-0.184294	-1.428604	1.489701	-0.312734	0.079254	5.78117	6.28908	-1.386409
179.5	-0.080004	-1.391331	1.486321	-0.322121	0.079391	5.68178	6.2848	0.685215
179.600006	-0.039147	-1.332777	1.478916	-0.336324	0.079457	5.46126	5.81826	2.595843
179.699997	0.006213	-1.302052	1.468906	-0.352803	0.079423	5.46117	5.66753	3.851276
179.800003	-0.000292	-1.283744	1.458658	-0.367944	0.079165	5.54603	5.71067	3.834857
179.899994	-0.073663	-1.254847	1.449996	-0.379059	0.078677	6.03856	6.28704	2.547989
180.0	-0.109819	-1.257387	1.443051	-0.3843	0.078081	5.7105	6.34325	0.557793
180.100006	-0.132337	-1.316366	1.436797	-0.384135	0.07767	5.86218	6.1725	-1.368861
180.199997	-0.107055	-1.394936	1.430143	-0.37867	0.077478	6.09444	6.55339	-2.640787
180.300003	-0.072882	-1.448172	1.422451	-0.370013	0.077327	6.39071	6.79801	-3.040871
180.399994	-0.027971	-1.506207	1.414544	-0.360209	0.076772	6.43353	6.80518	-2.663554
180.5	0.005054	-1.572857	1.407168	-0.352336	0.076222	6.41619	6.72061	-1.832163
180.600006	0.051403	-1.627704	1.400951	-0.347218	0.075554	6.30856	6.75765	-0.884259
180.699997	0.028811	-1.682031	1.395849	-0.345394	0.07502	6.12202	6.62512	0.014369
180.800003	0.029657	-1.737998	1.391197	-0.346374	0.074662	5.91026	6.49184	0.546369
180.899994	0.067583	-1.78529	1.386272	-0.348484	0.07435	5.80465	6.28597	0.63835
181.0	0.062133	-1.857184	1.380244	-0.351449	0.074189	5.77154	6.10313	0.418271
181.100006	-0.024544	-1.939204	1.372577	-0.353649	0.074252	5.53412	5.84513	0.071864
181.199997	-0.04272	-2.036093	1.364672	-0.353898	0.074278	5.47466	5.65318	-0.298456
181.300003	-0.090633	-2.120847	1.358562	-0.350786	0.074261	5.42921	5.59858	-0.730388
181.399994	-0.139816	-2.199209	1.357049	-0.344022	0.074162	6.01351	6.15002	-1.408754
181.5	-0.125117	-2.286864	1.361876	-0.334251	0.074146	5.73423	6.63593	-2.227775
181.600006	-0.149762	-2.3703	1.371307	-0.324585	0.074074	5.48149	5.9934	-2.967136
181.699997	-0.14708	-2.529319	1.381248	-0.317863	0.073768	5.8712	6.30235	-3.140833
181.800003	-0.156049	-2.674075	1.387889	-0.316988	0.073511	6.43607	6.7796	-2.312563
181.899994	-0.145264	-2.825885	1.388129	-0.324302	0.072909	6.4457	6.80261	-0.286572
182.0	-0.0972	-2.942203	1.381283	-0.338885	0.071975	6.17106	6.44056	2.297572
182.100006	-0.088237	-2.988324	1.36876	-0.357211	0.071188	6.14987	6.51967	4.233218
182.199997	0.095172	-3.030478	1.356563	-0.373686	0.07091	5.91201	6.38671	4.768965
182.300003	0.175405	-3.132981	1.35027	-0.384654	0.071292	5.67074	6.23876	3.482596
182.399994	0.254396	-3.295285	1.350373	-0.38888	0.071977	5.60996	6.11501	1.010546
182.5	0.127786	-3.429003	1.353052	-0.388216	0.072388	5.63983	5.89769	-1.650672
182.600006	-0.101614	-3.496938	1.353353	-0.384033	0.072321	5.63335	5.92381	-3.445563
182.699997	-0.3538	-3.537401	1.3478	-0.378446	0.071373	5.87751	5.87435	-3.595696
182.800003	-0.535549	-3.518652	1.336614	-0.373831	0.070193	6.37722	6.68025	-2.224969
182.899994	-0.448971	-3.502713	1.322707	-0.370672	0.068925	6.27353	6.92198	-0.53461
183.0	-0.253844	-3.557049	1.312223	-0.366369	0.068113	6.30287	6.63765	0.453385
183.100006	0.06307	-3.666803	1.311898	-0.358879	0.06825	6.35594	6.67351	0.15682
183.199997	0.36432	-3.768095	1.32355	-0.347816	0.069163	6.57961	7.2152	-1.254578
183.300003	0.455109	-3.779066	1.342848	-0.335291	0.07034	6.43879	7.45821	-3.029559
183.399994	0.395121	-3.685173	1.362285	-0.323439	0.071501	6.19042	6.79769	-4.170604
183.5	0.168441	-3.572271	1.376133	-0.314846	0.072573	6.07114	6.57491	-3.932557
183.600006	-0.07017	-3.514266	1.382148	-0.312724	0.073311	5.77224	6.00389	-2.029828
183.699997	-0.288218	-3.424529	1.382087	-0.31715	0.073691	5.46862	5.48361	0.770067
183.800003	-0.347879	-3.360076	1.378541	-0.327224	0.073595	5.53859	5.60115	3.355035
183.899994	-0.346878	-3.267964	1.376726	-0.339839	0.073836	5.55076	5.59666	4.700285
184.0	-0.18411	-3.164682	1.379702	-0.351222	0.074348	7.07336	6.80775	4.223608
184.100006	-0.016589	-3.060673	1.387257	-0.360391	0.074844	6.29963	7.66889	2.242193
184.199997	0.110818	-2.999258	1.396906	-0.367134	0.075173	5.91771	6.35149	-0.585621
184.300003	0.177155	-3.037106	1.404508	-0.371016	0.075352	6.40148	6.65274	-3.021596
184.399994	0.246621	-3.044331	1.408304	-0.37052	0.075586	7.22443	7.75689	-4.076764
184.5	0.26502	-3.016166	1.408903	-0.366849	0.075941	6.51235	7.00066	-3.697488
184.600006	0.249894	-2.956557	1.408451	-0.362476	0.076334	5.95869	6.40523	-2.44445
184.699997	0.099755	-2.856383	1.407938	-0.359216	0.076761	5.69229	6.06823	-0.884431
184.800003	-0.113434	-2.781736	1.407701	-0.357806	0.07711	4.94447	5.45149	0.58588
184.899994	-0.333424	-2.690963	1.406976	-0.358282	0.077304	4.9943	4.95284	1.566585
185.0	-0.458111	-2.622998	1.40539	-0.360854	0.077489	4.49661	5.21972	1.95934
185.100006	-0.428311	-2.56859	1.402993	-0.364186	0.077516	6.85749	5.71131	1.637255
185.199997	-0.318347	-2.548083	1.400766	-0.367395	0.07756	8.75903	9.46011	0.752581
185.300003	-0.131181	-2.605839	1.399011	-0.368804	0.077525	7.46098	8.25169	-0.294464
185.399994	0.010389	-2.61335	1.397295	-0.367567	0.07733	8.44752	8.42319	-1.234753
185.5	0.115824	-2.573402	1.396076	-0.362972	0.076905	7.3847	7.29592	-1.850642
185.600006	0.188352	-2.470218	1.395822	-0.355575	0.076639	9.7215	9.34846	-2.274188
185.699997	0.226978	-2.373589	1.39814	-0.346211	0.076489	10.15509	12.89429	-2.569216
185.800003	0.235029	-2.340027	1.40483	-0.335264	0.077164	9.98282	10.80471	-2.810958
185.899994	0.181927	-2.369751	1.415899	-0.3251	0.078081	9.44493	9.79112	-2.960016
186.0	0.121808	-2.429427	1.429426	-0.316906	0.07922	6.71702	6.57373	-2.842848
186.100006	0.005849	-2.457869	1.442518	-0.3127	0.080222	5.1931	5.08547	-2.314123
186.199997	-0.193612	-2.440531	1.451901	-0.314643	0.080639	4.80557	4.41039	-1.117803
186.300003	-0.327335	-2.40511	1.456176	-0.322702	0.080752	4.25849	4.60855	0.54159
186.399994	-0.336123	-2.360127	1.456114	-0.335211	0.080775	4.05977	4.73434	2.267385
186.5	-0.30867	-2.30601	1.453738	-0.349934	0.080768	4.05907	5.12166	3.344449
186.600006	-0.156327	-2.282308	1.452104	-0.362711	0.08094	5.57073	5.94897	3.38066
186.699997	0.074348	-2.280757	1.4522	-0.372238	0.080918	6.53267	7.58207	2.395122
186.800003	0.188375	-2.287353	1.453001	-0.378364	0.080773	5.69342	7.69373	0.753526
186.899994	0.215337	-2.311819	1.45248	-0.381271	0.080754	8.89259	8.01007	-0.874498
187.0	0.150481	-2.270776	1.449601	-0.38121	0.080562	8.86833	8.37545	-1.931079
187.100006	0.051528	-2.229922	1.444758	-0.377931	0.080451	9.48898	8.2988	-2.297907
187.199997	-0.058357	-2.210581	1.441004	-0.371422	0.080299	9.88176	8.66085	-2.222311
187.300003	-0.12689	-2.251563	1.440633	-0.362824	0.080388	9.06572	8.65079	-2.129503
187.399994	-0.161242	-2.294163	1.444103	-0.353593	0.080782	8.29549	8.95343	-2.052099
187.5	-0.167033	-2.271332	1.449968	-0.34583	0.081347	7.78124	8.92303	-1.916747
187.600006	-0.204685	-2.182446	1.455663	-0.341441	0.081723	8.26361	9.12065	-1.527468
187.699997	-0.223416	-2.086162	1.458502	-0.341764	0.081514	8.35329	8.51547	-0.780587
187.800003	-0.31676	-1.990374	1.457197	-0.346871	0.081043	8.00903	7.80046	0.352717
187.899994	-0.296138	-1.959596	1.452112	-0.354875	0.080163	7.63446	7.25856	1.458273
188.0	-0.226425	-1.936238	1.445206	-0.362482	0.079467	6.82237	6.85336	2.000297
188.100006	-0.047198	-1.925132	1.440159	-0.366825	0.078707	6.27765	6.66002	1.615531
188.199997	0.132262	-1.968398	1.439592	-0.366082	0.078154	5.80657	6.79041	0.427675
188.300003	0.342592	-2.013015	1.444407	-0.359703	0.078024	6.75476	6.93258	-1.222759
188.399994	0.421252	-2.026099	1.453925	-0.349793	0.078689	7.48918	7.79404	-2.749703
188.5	0.406817	-2.017053	1.466013	-0.338363	0.079501	6.58775	8.21711	-3.825319
188.600006	0.20566	-1.983426	1.478537	-0.328098	0.080423	8.10598	7.63453	-4.037841
188.699997	-0.049966	-1.950087	1.488864	-0.322323	0.081105	7.94089	8.48218	-3.230883
188.800003	-0.337988	-1.894719	1.494951	-0.323326	0.081095	7.88318	8.19602	-1.310081
188.899994	-0.530556	-1.839179	1.495693	-0.330883	0.080862	8.41302	8.59159	1.179741
189.0	-0.488007	-1.805009	1.491981	-0.342914	0.080652	8.93602	9.1472	3.345596
189.100006	-0.247405	-1.739531	1.48719	-0.355489	0.080638	9.25664	9.48227	4.350462
189.199997	0.022389	-1.675873	1.485648	-0.36501	0.080981	9.34168	9.78181	3.751279
189.300003	0.247616	-1.615192	1.489505	-0.369243	0.081503	9.37242	9.80054	1.581559
189.399994	0.344193	-1.585177	1.497748	-0.368246	0.081599	9.26268	9.3082	-1.269505
189.5	0.340592	-1.624413	1.508149	-0.363135	0.081905	7.95701	8.13522	-3.803357
189.600006	0.213125	-1.671681	1.518715	-0.354844	0.082539	6.23394	6.44816	-5.176025
189.699997	0.110287	-1.690291	1.528708	-0.346621	0.083505	4.39414	4.9402	-5.133441
189.800003	-0.047386	-1.639395	1.536895	-0.342544	0.084598	4.10724	4.44797	-3.772639
189.899994	-0.173303	-1.56832	1.542048	-0.345619	0.085327	4.04935	4.98335	-1.258849
190.0	-0.282024	-1.498906	1.542465	-0.355571	0.085899	6.00537	5.78079	1.859543
190.100006	-0.382906	-1.428987	1.53669	-0.370915	0.085733	9.41331	10.41557	4.694207
190.199997	-0.406223	-1.410228	1.525764	-0.387433	0.085426	9.1921	11.21943	6.405077
190.300003	-0.361896	-1.404937	1.512611	-0.400703	0.084673	8.93524	8.59962	6.303504
190.399994	-0.196657	-1.356603	1.501402	-0.40587	0.084137	12.43487	11.56661	4.116591
190.5	0.036715	-1.346268	1.495783	-0.400447	0.083764	14.27187	14.58755	0.375473
190.600006	0.210817	-1.459143	1.497334	-0.385185	0.083408	13.33367	12.97586	-3.857533
190.699997	0.34094	-1.624147	1.507822	-0.360608	0.083854	12.36297	12.02512	-7.464161
190.800003	0.403403	-1.87248	1.528139	-0.331065	0.084589	8.70561	8.69457	-9.762439
190.899994	0.165607	-2.019246	1.557281	-0.302218	0.085153	7.0273	7.38156	-10.517647
191.0	-0.119769	-2.019135	1.590199	-0.27944	0.08618	6.23009	6.62191	-9.176814
191.100006	-0.476253	-2.005419	1.623782	-0.268548	0.086421	5.55278	6.02027	-6.331646
191.199997	-0.746558	-1.992706	1.65312	-0.272516	0.086447	5.51494	5.92424	-1.925659
191.300003	-0.767228	-1.905599	1.676023	-0.288985	0.08628	5.58098	6.3531	3.073866
191.399994	-0.578787	-1.682194	1.689767	-0.315349	0.085975	6.63793	6.98546	7.368366
191.5	-0.100782	-1.523651	1.697427	-0.345594	0.086159	7.23135	8.2169	9.981618
191.600006	0.331207	-1.39229	1.704874	-0.373997	0.086519	7.16365	8.26272	10.035929
191.699997	0.65688	-1.282769	1.715119	-0.395929	0.087225	8.51627	8.20737	7.810628
191.800003	0.62324	-1.165952	1.726535	-0.410782	0.087694	8.01954	8.6601	3.803014
191.899994	0.394752	-1.077734	1.735052	-0.416757	0.087869	8.27316	8.33295	-0.8226
192.0	-0.116877	-0.996988	1.737095	-0.415533	0.087498	8.28428	8.65989	-4.732964
192.100006	-0.66881	-1.064837	1.73218	-0.408488	0.086779	8.21772	8.6479	-6.416293
192.199997	-0.924916	-1.184337	1.722434	-0.398552	0.086114	8.00141	8.396	-5.848659
192.300003	-0.854565	-1.230727	1.712601	-0.384635	0.085815	7.85822	8.18168	-4.379116
192.399994	-0.53368	-1.245393	1.708343	-0.367632	0.086043	7.8069	7.97892	-3.12413
192.5	-0.088816	-1.288372	1.713665	-0.348822	0.086734	7.61511	7.89392	-2.561011
192.600006	0.244567	-1.307247	1.728985	-0.33035	0.087601	7.67913	8.01403	-2.798914
192.699997	0.37558	-1.332311	1.751539	-0.315649	0.088249	7.8224	8.08083	-3.422252
192.800003	0.243118	-1.302595	1.776583	-0.306438	0.088401	7.97899	8.48496	-4.034684
192.899994	-0.040311	-1.249289	1.798985	-0.303823	0.088114	7.77441	8.39589	-3.753037
193.0	-0.315401	-1.170671	1.815935	-0.308737	0.088017	7.93126	8.22675	-2.37719
193.100006	-0.432491	-1.089373	1.82612	-0.319707	0.087702	7.99817	8.41206	-0.03434
193.199997	-0.413116	-0.987534	1.83057	-0.334549	0.087786	7.8464	8.17568	2.46956
193.300003	-0.24263	-0.870291	1.831223	-0.350297	0.087811	7.53165	7.88985	4.318196
193.399994	-0.016809	-0.796864	1.83181	-0.363458	0.087888	7.08545	7.43787	4.95132
193.5	0.12223	-0.684835	1.833626	-0.372939	0.087624	6.383	6.87059	4.06167
193.600006	0.163724	-0.568935	1.836408	-0.378412	0.087409	5.85947	6.38478	1.984575
193.699997	0.141489	-0.456168	1.837347	-0.380337	0.086829	5.75578	6.35149	-0.414878
193.800003	-0.025463	-0.521997	1.834149	-0.379646	0.086435	6.04933	6.44056	-2.345505
193.899994	-0.069871	-0.700241	1.825879	-0.376244	0.086138	7.49417	8.04947	-3.125048
194.0	-0.102424	-0.838276	1.814556	-0.37041	0.085977	7.23144	8.6783	-2.867049
194.100006	-0.11721	-0.899362	1.804055	-0.362358	0.085835	7.10148	7.55691	-2.31848
194.199997	-0.096742	-0.916722	1.799299	-0.351769	0.085933	7.5313	7.94573	-2.209677
194.300003	-0.089168	-0.952306	1.803974	-0.339221	0.086303	7.7844	8.77936	-2.730057
194.399994	-0.084427	-1.010716	1.818026	-0.325983	0.086754	7.54163	8.20759	-3.72038
194.5	-0.11334	-1.091515	1.837922	-0.31421	0.087086	7.48226	7.57565	-4.595083
194.600006	-0.161536	-1.138277	1.858462	-0.306844	0.087062	7.37174	7.81898	-4.78105
194.699997	-0.165044	-1.143757	1.874415	-0.306601	0.086623	7.12985	7.51859	-3.651648
194.800003	-0.138794	-1.094007	1.88242	-0.316028	0.086043	6.84619	7.33585	-0.946864
194.899994	-0.082246	-1.002011	1.881276	-0.335514	0.085367	6.49098	7.38895	2.697709
195.0	0.115699	-0.925834	1.870913	-0.361433	0.084843	6.38239	7.4125	6.257823
195.100006	0.290986	-0.83158	1.854859	-0.388778	0.084545	6.12412	7.04231	8.069316
195.199997	0.357339	-0.78577	1.840167	-0.409751	0.084536	6.17947	6.93847	7.541564
195.300003	0.239169	-0.736179	1.832167	-0.418834	0.084571	6.31294	6.75391	4.468991
195.399994	0.13758	-0.777493	1.831795	-0.41459	0.08444	6.88043	7.06629	-0.202965
195.5	-0.239856	-0.918365	1.835815	-0.400382	0.08372	6.85013	7.36679	-5.010674
195.600006	-0.335524	-1.065637	1.841295	-0.376243	0.083529	6.48476	6.75401	-8.150366
195.699997	-0.36567	-1.156098	1.847617	-0.347182	0.083303	6.69048	6.84437	-9.089171
195.800003	-0.415671	-1.173241	1.855185	-0.320021	0.082738	6.68864	7.35351	-8.100504
195.899994	-0.319502	-0.962175	1.864676	-0.30136	0.081449	6.42136	7.19325	-5.938844
196.0	-0.281198	-1.097842	1.874143	-0.293644	0.081112	6.14173	6.77681	-3.032795
196.100006	-0.216873	-1.044773	1.883831	-0.296419	0.080285	6.0214	6.80615	-0.269867
196.199997	-0.125476	-0.998476	1.891967	-0.307709	0.079542	5.92944	6.5869	2.101468
196.300003	-0.039449	-0.913405	1.897869	-0.324424	0.079017	6.12509	6.44238	3.6777
196.399994	0.082258	-0.873165	1.902119	-0.342468	0.078933	6.66824	6.88248	4.285586
196.5	0.148219	-0.898256	1.905362	-0.358745	0.078807	6.80205	7.14915	3.855015
196.600006	0.085303	-0.915793	1.90664	-0.371802	0.078925	6.85609	6.99938	2.493927
196.699997	0.027682	-0.958557	1.9051	-0.379486	0.078646	7.1584	7.31979	0.677065
196.800003	-0.170855	-1.041233	1.900898	-0.382499	0.078463	7.33644	7.72874	-1.117844
196.899994	-0.345792	-1.20738	1.894436	-0.382351	0.077936	7.34503	7.82551	-2.323732
197.0	-0.438667	-1.419248	1.886412	-0.37995	0.07788	7.48016	7.94584	-2.732985
197.100006	-0.392242	-1.547017	1.878391	-0.375988	0.077389	7.2867	7.86705	-2.541803
197.199997	-0.300253	-1.601148	1.87168	-0.370228	0.076819	6.98579	7.50981	-2.243649
197.300003	-0.136843	-1.652273	1.867498	-0.363372	0.076233	6.34219	6.61891	-2.009243
197.399994	-0.007915	-1.676958	1.86587	-0.355969	0.075532	5.54717	5.74728	-1.864102
197.5	0.041324	-1.730607	1.865284	-0.349391	0.074881	4.29141	4.69505	-1.660542
197.600006	0.043265	-1.792424	1.863833	-0.344366	0.074063	3.56085	3.81807	-1.403008
197.699997	0.037107	-1.905047	1.86007	-0.341665	0.073388	3.75186	4.10326	-0.859998
197.800003	-0.020488	-2.051755	1.853513	-0.341251	0.072767	4.97933	5.14425	-0.250768
197.899994	-0.041483	-2.12269	1.845857	-0.341764	0.072152	8.67943	9.76008	0.091921
198.0	-0.031506	-2.186232	1.839487	-0.342292	0.071646	7.58463	9.0259	-0.045113
198.100006	-0.036672	-2.227121	1.836567	-0.341135	0.071555	8.13996	8.9788	-0.705974
198.199997	-0.031557	-2.229069	1.837422	-0.338543	0.071362	6.26924	6.53669	-1.702055
198.300003	-0.058595	-2.239957	1.840263	-0.335067	0.071197	10.17698	9.63386	-2.609192
198.399994	-0.113136	-2.226738	1.843358	-0.332065	0.070821	11.87596	12.19266	-3.051682
198.5	-0.158839	-2.227804	1.844854	-0.331452	0.070255	10.09623	9.20811	-2.808229
198.600006	-0.161207	-2.20182	1.843662	-0.334294	0.069439	9.32653	8.88213	-1.84255
198.699997	-0.081193	-2.212015	1.839634	-0.340808	0.068718	7.25141	7.159	-0.305837
198.800003	-0.003352	-2.17875	1.832021	-0.351559	0.067674	6.29963	6.87081	1.393401
198.899994	0.03467	-2.135117	1.821276	-0.364826	0.067061	5.54419	6.46272	2.740779
199.0	0.11474	-2.024327	1.807573	-0.377893	0.066446	5.30169	6.29807	3.34632
199.100006	0.096589	-2.002805	1.7932	-0.38828	0.066183	4.82195	6.03718	2.856385
199.199997	0.081705	-2.000366	1.779935	-0.392513	0.065809	5.03117	6.15869	1.411688
199.300003	0.027799	-2.100917	1.768989	-0.389855	0.065671	5.47974	6.18823	-0.655156
199.399994	-0.090548	-2.190667	1.759576	-0.381504	0.065394	5.87357	6.36637	-2.461441
199.5	-0.199252	-2.213444	1.75076	-0.368078	0.065018	6.43301	6.53498	-3.53211
199.600006	-0.2576	-2.15128	1.742448	-0.35281	0.064297	6.58434	6.8752	-3.806557
199.699997	-0.299732	-2.023936	1.735853	-0.338632	0.063422	6.90819	7.29003	-3.532118
199.800003	-0.202439	-1.940888	1.732129	-0.327231	0.062736	7.11846	7.15921	-2.971608
199.899994	-0.083726	-1.925105	1.731819	-0.320182	0.062226	7.21576	7.51013	-2.346605
[truncated: 1,646 more rows]
