# Supplementary material for: Accurate time-series forecasting of floating platform motion via a reinforced fusion CNN–BiLSTM–attention model
Source: PLoS One. 2026 Feb 2;21(2):e0342081. doi: 10.1371/journal.pone.0342081 (PMC12863529; doi:10.1371/journal.pone.0342081)
Supplement: S1 Data — (ZIP) [file pone.0342081.s001.zip › S1 Dateset/Data for measured proportional model/data for dual-stage EWMA control limit/06_3.csv]

Time	Pitch	Yaw	Sway	Heave	Surge	Cable1	Cable2	Roll
0.1	-0.31652	-3.011149	1.165092	-0.351083	0.076431	5.55698	6.10452	-0.524069
0.2	-0.329741	-3.04118	1.166645	-0.352052	0.076084	5.39803	5.81708	-0.470351
0.3	-0.17625	-3.096273	1.168741	-0.352888	0.075967	5.3785	5.82757	-0.429237
0.4	0.059243	-3.136366	1.171045	-0.353539	0.076142	5.40854	5.94148	-0.437725
0.5	0.308876	-3.228714	1.173482	-0.353969	0.076811	5.2988	5.85722	-0.533918
0.6	0.444433	-3.32178	1.17609	-0.353912	0.07741	5.32692	5.93751	-0.556981
0.7	0.429828	-3.401871	1.178704	-0.353759	0.077838	5.33462	5.90882	-0.554714
0.8	0.263074	-3.434082	1.18106	-0.353216	0.078118	5.36186	5.91653	-0.538492
0.9	-0.052321	-3.475897	1.183432	-0.352663	0.07798	5.3912	5.84309	-0.522435
1.0	-0.283201	-3.506069	1.185864	-0.352223	0.077666	5.38997	5.81515	-0.470371
1.1	-0.432966	-3.489508	1.188261	-0.352	0.07739	5.39085	5.74032	-0.414524
1.2	-0.411525	-3.490628	1.190503	-0.351988	0.077258	5.38069	5.72266	-0.396055
1.3	-0.217008	-3.508015	1.192868	-0.352415	0.077424	5.38515	5.75595	-0.355441
1.4	0.088888	-3.534883	1.195378	-0.352596	0.077813	5.36519	5.86504	-0.382504
1.5	0.335591	-3.603522	1.19805	-0.35254	0.078341	5.3461	5.84309	-0.427492
1.6	0.445235	-3.638407	1.200523	-0.352569	0.078836	5.28996	5.81033	-0.499007
1.7	0.33757	-3.636082	1.203038	-0.352155	0.078866	5.35652	5.98505	-0.539845
1.8	0.115876	-3.639944	1.205757	-0.351307	0.07874	5.31623	5.88313	-0.586606
1.9	-0.157436	-3.6668	1.208219	-0.350957	0.078329	5.33821	5.76687	-0.583549
2.0	-0.338532	-3.662072	1.21081	-0.350483	0.077828	5.40609	5.746	-0.576805
2.1	-0.350304	-3.661003	1.213687	-0.350358	0.077822	5.46432	5.70339	-0.596806
2.2	-0.226147	-3.693748	1.21675	-0.350733	0.078276	5.45627	5.74653	-0.564861
2.3	0.009234	-3.740668	1.219993	-0.351006	0.078967	5.4899	5.8432	-0.55208
2.4	0.231323	-3.734829	1.223298	-0.351342	0.079882	5.44987	5.82511	-0.508351
2.5	0.311525	-3.717076	1.226329	-0.351695	0.080468	5.41388	5.90037	-0.494815
2.6	0.288855	-3.716931	1.22932	-0.351383	0.080732	5.3602	5.9221	-0.453422
2.7	0.106025	-3.718201	1.231936	-0.351725	0.080714	5.31474	5.94704	-0.426047
2.8	-0.111403	-3.710367	1.234455	-0.351678	0.080657	5.37613	5.95304	-0.410344
2.9	-0.276409	-3.720592	1.23724	-0.351862	0.080311	5.41449	5.82297	-0.374771
3.0	-0.327491	-3.72833	1.240038	-0.352093	0.079951	5.48683	5.77158	-0.417972
3.1	-0.241547	-3.736108	1.243181	-0.351846	0.079865	5.5089	5.67577	-0.467581
3.2	-0.077265	-3.726842	1.246724	-0.351761	0.079956	5.55558	5.68958	-0.549572
3.3	0.116382	-3.703301	1.250313	-0.351648	0.080383	5.51547	5.72458	-0.608897
3.4	0.296445	-3.690336	1.253267	-0.351355	0.080537	5.41213	5.77629	-0.65964
3.5	0.304641	-3.648913	1.256218	-0.351551	0.080929	5.37395	5.91482	-0.630436
3.6	0.218419	-3.596466	1.258905	-0.351741	0.080917	5.3602	6.05195	-0.545222
3.7	0.034466	-3.562292	1.261342	-0.351578	0.080897	5.36352	5.96599	-0.481783
3.8	-0.143367	-3.526758	1.263457	-0.351855	0.080607	5.4483	5.9328	-0.431718
3.9	-0.263402	-3.462576	1.266284	-0.351683	0.080646	5.51845	5.80509	-0.423155
4.0	-0.26339	-3.402344	1.269424	-0.351438	0.080748	5.53666	5.69493	-0.440803
4.1	-0.190997	-3.300712	1.272656	-0.351143	0.081165	5.58544	5.73936	-0.554896
4.2	-0.072569	-3.211475	1.275884	-0.350582	0.081418	5.56101	5.77297	-0.589374
4.3	0.057941	-3.107292	1.278935	-0.350142	0.08148	5.54262	6.16993	-0.629546
4.4	0.121248	-2.975357	1.281855	-0.34976	0.081613	5.51582	6.18267	-0.640428
4.5	0.209064	-2.866381	1.284894	-0.349124	0.081663	5.41178	5.98109	-0.650181
4.6	0.19365	-2.758644	1.288399	-0.348563	0.08207	5.42938	6.01524	-0.617563
4.7	0.109988	-2.659042	1.291702	-0.348662	0.082314	5.49708	5.97145	-0.6378
4.8	0.018032	-2.599789	1.295228	-0.348569	0.082496	5.55672	5.9024	-0.639129
4.9	-0.119049	-2.489956	1.298236	-0.349522	0.082321	5.62424	5.84609	-0.604378
5.0	-0.196268	-2.364297	1.300825	-0.350495	0.082309	5.61163	5.80477	-0.557119
5.1	-0.192305	-2.245422	1.3032	-0.351721	0.082144	5.57931	5.83924	-0.451297
5.2	-0.131332	-2.113627	1.305456	-0.352771	0.082035	5.56915	5.89298	-0.356465
5.3	-0.037153	-2.008178	1.307921	-0.353247	0.081879	5.47378	5.92627	-0.340177
5.4	0.083152	-1.931452	1.310622	-0.353346	0.081826	5.44996	6.00399	-0.395427
5.5	0.164618	-1.884478	1.313795	-0.353093	0.081833	5.43989	5.95175	-0.500789
5.6	0.218192	-1.821192	1.317231	-0.351909	0.081793	5.48867	5.92734	-0.666056
5.7	0.175193	-1.77707	1.32023	-0.351038	0.081707	5.54367	5.94394	-0.712038
5.8	0.108778	-1.695901	1.322984	-0.350447	0.081841	5.6055	5.90829	-0.704088
5.9	0.049885	-1.572209	1.325603	-0.34991	0.081983	5.6344	5.90518	-0.636278
6.0	-0.021716	-1.456419	1.327602	-0.350146	0.081992	5.60541	5.86086	-0.563252
6.1	-0.069929	-1.345264	1.329846	-0.350417	0.082214	5.63632	6.11769	-0.467904
6.2	-0.114507	-1.274109	1.332258	-0.350673	0.082303	5.59656	6.0709	-0.425989
6.3	-0.132701	-1.221542	1.334698	-0.350548	0.082532	5.5653	5.97038	-0.452839
6.4	-0.129266	-1.226254	1.336863	-0.350175	0.082526	5.66741	6.1634	-0.538946
6.5	-0.08965	-1.180951	1.338914	-0.349841	0.082581	5.5949	5.98301	-0.543821
6.6	-0.01773	-1.138048	1.340872	-0.349465	0.082379	5.59052	6.01416	-0.540318
6.7	0.042962	-1.093274	1.342643	-0.349254	0.082203	5.57406	6.03461	-0.521565
6.8	0.072029	-1.080267	1.344843	-0.34925	0.08208	5.49997	6.01566	-0.539791
6.9	0.071347	-1.083592	1.347365	-0.3492	0.081741	5.53053	5.98633	-0.573446
7.0	0.046793	-1.093869	1.350244	-0.349051	0.081512	5.57082	5.9403	-0.658613
7.1	-0.011147	-1.128018	1.353062	-0.349395	0.081228	5.63641	6.02369	-0.703322
7.2	-0.02829	-1.171894	1.355376	-0.349609	0.080888	5.64753	5.95743	-0.673816
7.3	-0.043844	-1.254278	1.357126	-0.350237	0.080862	5.64167	5.99693	-0.593412
7.4	-0.026235	-1.322343	1.358119	-0.351277	0.080855	5.67941	6.1209	-0.486031
7.5	0.024433	-1.396252	1.359305	-0.351964	0.081045	5.61688	6.15494	-0.406706
7.6	0.047552	-1.49079	1.361332	-0.352549	0.081395	5.60086	6.05088	-0.409186
7.7	0.054233	-1.59632	1.364062	-0.352606	0.08172	5.61487	6.09285	-0.507807
7.8	0.013798	-1.675137	1.36695	-0.35216	0.081942	5.58623	6.11769	-0.6554
7.9	-0.032434	-1.783352	1.369972	-0.35146	0.081892	5.58842	6.03343	-0.726149
8.0	-0.065991	-1.929376	1.372656	-0.351054	0.081804	5.60383	6.08685	-0.725869
8.1	-0.031153	-2.074814	1.374515	-0.351009	0.081756	5.62967	6.2135	-0.634426
8.2	0.019871	-2.176157	1.376115	-0.351158	0.081849	5.63387	6.08889	-0.569278
8.3	0.088257	-2.32361	1.377986	-0.351198	0.082101	5.65673	6.05495	-0.505047
8.4	0.152407	-2.476965	1.380276	-0.350983	0.082514	5.64307	6.09338	-0.521201
8.5	0.184462	-2.629346	1.382732	-0.35043	0.082777	5.65244	6.12657	-0.573514
8.6	0.148886	-2.779835	1.385109	-0.349742	0.083003	5.68458	6.14595	-0.623806
8.7	0.051502	-2.915907	1.387334	-0.349194	0.083074	5.6661	6.10291	-0.64065
8.8	-0.079772	-3.020314	1.389549	-0.349016	0.082801	5.69299	6.23748	-0.583193
8.9	-0.213242	-3.108744	1.391807	-0.349328	0.082347	5.61968	6.15622	-0.546807
9.0	-0.255796	-3.267496	1.393919	-0.349411	0.081795	5.62354	6.12272	-0.561652
9.1	-0.255618	-3.417959	1.395966	-0.349524	0.081109	5.68624	6.19605	-0.613746
9.2	-0.133144	-3.542442	1.397996	-0.349697	0.080905	5.66163	6.05538	-0.654567
9.3	0.080737	-3.635263	1.400218	-0.349838	0.080773	5.70104	6.17325	-0.694571
9.4	0.265112	-3.752257	1.402713	-0.349988	0.081159	5.78853	6.39881	-0.723905
9.5	0.379769	-3.839584	1.40517	-0.350568	0.081354	5.72521	6.17207	-0.731065
9.6	0.318374	-3.89358	1.407763	-0.350662	0.081538	5.69325	6.14038	-0.712771
9.7	0.145765	-3.970973	1.410616	-0.350577	0.081572	5.65025	6.14916	-0.696082
9.8	-0.096436	-4.004578	1.413052	-0.350476	0.081435	5.70656	6.14274	-0.741366
9.9	-0.301312	-4.021536	1.415436	-0.349984	0.081304	5.74229	6.16575	-0.703924
10.0	-0.38836	-4.038271	1.417764	-0.349771	0.081216	5.71733	6.12753	-0.639636
10.1	-0.374212	-4.047721	1.419511	-0.35003	0.08076	5.86831	6.39164	-0.610117
10.2	-0.247544	-4.054405	1.421145	-0.350192	0.080283	5.90781	6.47985	-0.551455
10.3	-0.069535	-4.028808	1.423321	-0.35032	0.079823	5.89704	6.47792	-0.52804
10.4	0.15889	-4.003541	1.426009	-0.350107	0.079324	5.79895	6.3698	-0.546109
10.5	0.29866	-3.91699	1.428823	-0.349813	0.078827	5.77934	6.24379	-0.618005
10.6	0.398942	-3.820646	1.431494	-0.349323	0.078476	5.74369	6.212	-0.684703
10.7	0.335488	-3.711998	1.434033	-0.349231	0.078363	5.74255	6.18984	-0.725179
10.8	0.223813	-3.645572	1.436134	-0.349468	0.077904	5.77102	6.14242	-0.66976
10.9	0.028964	-3.559083	1.43762	-0.350354	0.077318	5.8712	6.15087	-0.615429
11.0	-0.178082	-3.443091	1.438938	-0.350783	0.076754	5.99863	6.27034	-0.512666
11.1	-0.303809	-3.278928	1.44033	-0.350858	0.076135	5.90939	6.10666	-0.498744
11.2	-0.33511	-3.074202	1.442202	-0.35044	0.075533	5.87401	6.07026	-0.51017
11.3	-0.244163	-2.855828	1.444494	-0.348984	0.074822	5.88215	6.12518	-0.642875
11.4	-0.061625	-2.663005	1.446559	-0.347772	0.074213	5.76672	6.22763	-0.739724
11.5	0.140006	-2.511494	1.448525	-0.346814	0.07378	5.75709	6.26735	-0.749913
11.6	0.335777	-2.393807	1.450332	-0.34615	0.073445	5.82374	6.26735	-0.726993
11.7	0.380054	-2.308492	1.451794	-0.346269	0.073162	5.87795	6.29133	-0.643836
11.8	0.292236	-2.200999	1.452648	-0.347129	0.07273	5.88854	6.22345	-0.539014
11.9	0.124977	-2.06401	1.453467	-0.347783	0.072197	5.96587	6.15376	-0.492031
12.0	-0.142551	-1.894693	1.454211	-0.349229	0.071406	5.99556	6.086	-0.502613
12.1	-0.307643	-1.705228	1.455135	-0.349844	0.070877	5.91902	6.11158	-0.559755
12.2	-0.392418	-1.5534	1.456069	-0.350413	0.070317	5.91193	6.14381	-0.624112
12.3	-0.32345	-1.437674	1.457256	-0.350751	0.06989	5.93233	6.10484	-0.672692
12.4	-0.147829	-1.347962	1.45828	-0.35086	0.069503	5.98567	6.37044	-0.694771
12.5	0.083039	-1.313091	1.458867	-0.351056	0.069398	5.89152	6.40555	-0.679027
12.6	0.26337	-1.262668	1.459135	-0.351098	0.069186	6.08489	6.74716	-0.605256
12.7	0.327367	-1.179729	1.459393	-0.350826	0.069058	6.05117	6.67576	-0.553407
12.8	0.243027	-1.076061	1.459438	-0.350914	0.068611	5.79405	6.23769	-0.548284
12.9	0.064836	-0.995999	1.459423	-0.350875	0.068034	5.95134	6.49505	-0.55582
13.0	-0.094029	-0.940689	1.459646	-0.35092	0.067435	6.14952	6.65306	-0.583973
13.1	-0.219574	-0.91219	1.459791	-0.350951	0.067127	5.9847	6.25086	-0.612774
13.2	-0.223109	-0.912873	1.459653	-0.350762	0.066966	6.039	6.3288	-0.640795
13.3	-0.139922	-0.964941	1.459616	-0.350537	0.0668	6.01781	6.26542	-0.672522
13.4	-0.005671	-1.026058	1.460111	-0.350049	0.06677	5.96053	6.28651	-0.630599
13.5	0.153925	-1.05638	1.460251	-0.34921	0.066605	5.90641	6.34667	-0.667157
13.6	0.241388	-1.11673	1.460296	-0.348517	0.066425	5.83031	6.40652	-0.726463
13.7	0.290998	-1.203504	1.460859	-0.347631	0.06643	5.79545	6.50597	-0.755346
13.8	0.247593	-1.269094	1.461352	-0.346854	0.066549	5.77224	6.50436	-0.749922
13.9	0.179879	-1.349574	1.46137	-0.347049	0.06656	5.80491	6.45555	-0.75032
14.0	0.053867	-1.456292	1.461354	-0.347519	0.066681	5.84808	6.32858	-0.659399
14.1	-0.054091	-1.567717	1.461387	-0.348292	0.066831	5.87182	6.22988	-0.56726
14.2	-0.159749	-1.691711	1.461206	-0.349526	0.066905	5.94687	6.23288	-0.519453
14.3	-0.1938	-1.828107	1.461264	-0.350611	0.066976	5.99416	6.3031	-0.522649
14.4	-0.183171	-1.960494	1.461282	-0.351111	0.0669	5.9565	6.37761	-0.563825
14.5	-0.117115	-2.119565	1.461041	-0.3516	0.066648	5.91315	6.46946	-0.607135
14.6	-0.049419	-2.231015	1.460664	-0.351555	0.066393	5.77995	6.46829	-0.617285
14.7	0.081278	-2.311769	1.460398	-0.351065	0.066256	5.75289	6.53252	-0.631781
14.8	0.189699	-2.433345	1.460207	-0.350379	0.066243	5.71357	6.4047	-0.653292
14.9	0.228471	-2.568515	1.459924	-0.349558	0.066409	5.83057	6.64203	-0.67762
15.0	0.255074	-2.717298	1.459861	-0.348555	0.066879	6.05144	6.91341	-0.729805
15.1	0.190095	-2.871885	1.459914	-0.348106	0.067322	5.92375	6.41176	-0.75752
15.2	0.072988	-3.034391	1.460331	-0.347723	0.06777	5.98032	6.46336	-0.78111
15.3	-0.112283	-3.151018	1.460793	-0.347695	0.068076	5.96946	6.45587	-0.792862
15.4	-0.261442	-3.216242	1.461349	-0.347754	0.068322	5.86139	6.38971	-0.795468
15.5	-0.301843	-3.294207	1.461725	-0.347861	0.068492	5.91263	6.53894	-0.76406
15.6	-0.270355	-3.363101	1.461496	-0.348424	0.068468	6.06615	6.83901	-0.750597
15.7	-0.16459	-3.435611	1.461133	-0.348788	0.068174	5.8585	6.54997	-0.663111
15.8	-0.058165	-3.538971	1.460897	-0.349099	0.067868	5.75744	6.43638	-0.579301
15.9	0.074693	-3.62384	1.460774	-0.349247	0.06754	5.82137	6.45533	-0.529399
16.0	0.243243	-3.689843	1.460982	-0.348832	0.06731	5.85868	6.52267	-0.554019
16.1	0.313663	-3.742707	1.461499	-0.348531	0.067296	5.79449	6.39463	-0.589957
16.200001	0.334946	-3.761292	1.462133	-0.34825	0.067504	5.86726	6.3653	-0.674463
16.299999	0.249457	-3.756196	1.462355	-0.347857	0.068166	5.91096	6.42011	-0.724489
16.4	0.117944	-3.752925	1.461786	-0.348271	0.068701	5.94643	6.41765	-0.744483
16.5	-0.068049	-3.752093	1.461273	-0.348737	0.069234	5.93636	6.49751	-0.648636
16.6	-0.241446	-3.673419	1.460714	-0.349285	0.069332	5.97971	6.56121	-0.60873
16.700001	-0.34682	-3.618365	1.460021	-0.349655	0.06936	5.93391	6.38382	-0.57059
16.799999	-0.346734	-3.564259	1.459245	-0.349828	0.069205	5.85623	6.32922	-0.566101
16.9	-0.230389	-3.499474	1.458637	-0.349694	0.069101	5.86332	6.43981	-0.561232
17.0	-0.012636	-3.455666	1.458156	-0.349885	0.068932	5.88276	6.51528	-0.568451
17.1	0.202154	-3.463484	1.457639	-0.349883	0.069223	6.01938	6.76311	-0.551888
17.200001	0.336358	-3.473986	1.456848	-0.349868	0.069555	5.87077	6.46689	-0.585848
17.299999	0.372088	-3.438421	1.456167	-0.349623	0.069932	5.92349	6.44045	-0.641252
17.4	0.288088	-3.378907	1.45595	-0.349271	0.070106	6.01439	6.46475	-0.680358
17.5	0.098781	-3.300392	1.455514	-0.348928	0.070232	5.96999	6.29764	-0.712832
17.6	-0.114855	-3.223547	1.45493	-0.348546	0.070317	6.03418	6.42546	-0.748414
17.700001	-0.274362	-3.144647	1.454466	-0.34849	0.070663	5.98146	6.3288	-0.724524
17.799999	-0.335892	-3.064853	1.454199	-0.348919	0.070681	5.96403	6.26531	-0.654573
17.9	-0.260326	-2.995435	1.453553	-0.349083	0.070832	5.9481	6.30578	-0.595924
18.0	-0.102588	-2.958704	1.452426	-0.349304	0.070934	5.95107	6.28266	-0.555386
18.1	0.047407	-2.866679	1.451497	-0.349449	0.070824	5.92401	6.34175	-0.550748
18.200001	0.167935	-2.791375	1.45108	-0.349197	0.070597	5.83661	6.32922	-0.592518
18.299999	0.241006	-2.733249	1.450694	-0.348705	0.070307	5.93408	6.46486	-0.646904
18.4	0.265786	-2.680874	1.450648	-0.348088	0.070249	6.02035	6.59579	-0.728346
18.5	0.237396	-2.617167	1.450776	-0.347378	0.070708	6.02385	6.57866	-0.786956
18.6	0.157119	-2.540818	1.450764	-0.346916	0.071189	6.0397	6.49612	-0.814974
18.700001	0.064574	-2.453912	1.450807	-0.346513	0.071802	6.02858	6.29561	-0.834024
18.799999	-0.050646	-2.322922	1.451222	-0.346522	0.072384	6.05748	6.35513	-0.823117
18.9	-0.15882	-2.212171	1.451813	-0.346865	0.072943	6.07534	6.39131	-0.792704
19.0	-0.247177	-2.107149	1.452169	-0.347706	0.073188	6.07096	6.34635	-0.729673
19.1	-0.279575	-2.053448	1.452419	-0.348751	0.073438	5.99565	6.50522	-0.688851
19.200001	-0.241027	-1.979269	1.452839	-0.349642	0.073434	5.99775	6.70819	-0.657338
19.299999	-0.146561	-1.921113	1.453259	-0.350738	0.073439	5.93557	6.53188	-0.576688
19.4	-0.023231	-1.900657	1.453385	-0.351404	0.073422	5.88495	6.44859	-0.529155
19.5	0.117176	-1.863629	1.453839	-0.35136	0.073619	5.94153	6.46283	-0.511012
19.6	0.22805	-1.834558	1.454531	-0.351219	0.073934	6.01255	6.45383	-0.539288
19.700001	0.230295	-1.833244	1.455361	-0.350913	0.074458	6.0383	6.31349	-0.607074
19.799999	0.179697	-1.844312	1.456541	-0.350579	0.074844	6.16353	6.23095	-0.672248
19.9	0.025372	-1.832259	1.457483	-0.350574	0.075147	6.12588	6.46582	-0.712119
20.0	-0.093288	-1.820137	1.45824	-0.350371	0.075463	6.04881	6.58208	-0.724205
20.1	-0.190492	-1.841821	1.458428	-0.350237	0.075829	5.99267	6.50854	-0.702919
20.200001	-0.185088	-1.849488	1.458747	-0.349897	0.076439	5.93671	6.44655	-0.674741
20.299999	-0.11317	-1.878983	1.45971	-0.349313	0.077291	5.90755	6.34657	-0.63148
20.4	-0.007385	-1.911623	1.460878	-0.348532	0.078279	5.96903	6.46743	-0.66134
20.5	0.108557	-1.976334	1.461748	-0.347575	0.07906	6.0263	6.57577	-0.740792
20.6	0.153457	-2.054413	1.462982	-0.3467	0.07981	5.97305	6.52738	-0.753145
20.700001	0.149818	-2.081278	1.464431	-0.34645	0.080362	5.97402	6.66741	-0.761631
20.799999	0.091138	-2.153684	1.465709	-0.34674	0.080992	5.99477	6.63411	-0.70467
20.9	0.060193	-2.233407	1.466272	-0.347272	0.081516	5.89248	6.36444	-0.61559
21.0	-0.023779	-2.245319	1.46637	-0.348135	0.082249	5.93785	6.38478	-0.588372
21.1	-0.085408	-2.276958	1.466822	-0.348739	0.082902	5.94687	6.33886	-0.509459
21.200001	-0.109206	-2.312099	1.467421	-0.348949	0.083466	5.96123	6.27623	-0.531362
21.299999	-0.099072	-2.307229	1.46817	-0.349127	0.083886	5.98225	6.35385	-0.600137
21.4	-0.043799	-2.27589	1.469234	-0.348722	0.084546	5.97489	6.47342	-0.667435
21.5	0.001467	-2.267153	1.470325	-0.348651	0.08506	5.98715	6.58037	-0.71049
21.6	0.037415	-2.256849	1.470648	-0.348603	0.085385	5.92401	6.47171	-0.724539
21.700001	0.041991	-2.252543	1.470385	-0.348798	0.085626	5.84055	6.45854	-0.702297
21.799999	0.044139	-2.26188	1.470299	-0.349032	0.085834	5.8339	6.47182	-0.630211
21.9	0.039164	-2.286578	1.47045	-0.349282	0.085904	5.8931	6.34871	-0.601224
22.0	0.035423	-2.264158	1.470714	-0.348871	0.086215	5.99171	6.38157	-0.658368
22.1	0.017779	-2.176713	1.471118	-0.348732	0.086308	6.01991	6.34475	-0.740406
22.200001	0.053694	-2.11815	1.471769	-0.34823	0.0867	6.06816	6.42118	-0.765194
22.299999	0.066401	-2.079464	1.471616	-0.348217	0.087128	6.09303	6.49783	-0.723612
22.4	0.081923	-2.066696	1.470981	-0.348258	0.087919	5.98479	6.39528	-0.616102
22.5	0.094162	-2.007119	1.470205	-0.348766	0.088526	5.91823	6.41005	-0.487594
22.6	0.098771	-1.96433	1.469325	-0.3492	0.089212	5.9777	6.47546	-0.426612
22.700001	0.029442	-1.931553	1.468673	-0.350024	0.089667	5.91289	6.38179	-0.452313
22.799999	-0.052915	-1.878138	1.46847	-0.350529	0.089953	5.95729	6.3941	-0.515897
22.9	-0.165051	-1.773612	1.468096	-0.351251	0.089972	5.98829	6.4913	-0.606586
23.0	-0.220819	-1.684163	1.467249	-0.351511	0.089886	6.01816	6.35963	-0.662403
23.1	-0.203129	-1.594214	1.466122	-0.351479	0.089538	6.02324	6.32601	-0.679103
23.200001	-0.107695	-1.514816	1.465012	-0.351349	0.089395	6.04916	6.40652	-0.679853
23.299999	0.020603	-1.466563	1.463948	-0.350992	0.089216	6.01894	6.35363	-0.648144
23.4	0.163363	-1.457665	1.462565	-0.350743	0.089304	6.02867	6.37686	-0.647369
23.5	0.244822	-1.43573	1.461089	-0.350941	0.089549	6.00073	6.37397	-0.609952
23.6	0.25722	-1.418019	1.459685	-0.351547	0.089743	6.03103	6.46507	-0.56499
23.700001	0.16198	-1.34914	1.457816	-0.352173	0.089897	6.07911	6.4305	-0.580895
23.799999	0.001997	-1.269102	1.456107	-0.352743	0.089732	6.06492	6.39977	-0.615919
23.9	-0.158805	-1.204471	1.455172	-0.352453	0.089593	6.01369	6.41669	-0.655507
24.0	-0.2515	-1.170918	1.454833	-0.352023	0.08946	5.99355	6.3789	-0.754189
24.1	-0.223603	-1.18816	1.454619	-0.35105	0.089546	6.05231	6.42878	-0.848703
24.200001	-0.13544	-1.186957	1.454635	-0.350071	0.089603	6.09251	6.3668	-0.946309
24.299999	0.008493	-1.126539	1.454927	-0.349154	0.089817	6.09102	6.3699	-1.000157
24.4	0.14411	-1.105057	1.455217	-0.348433	0.089894	6.04206	6.41615	-0.936183
24.5	0.202541	-1.090758	1.455212	-0.348062	0.089955	5.98129	6.36241	-0.858986
24.6	0.164249	-1.044182	1.455109	-0.348037	0.089843	5.99836	6.43981	-0.761156
24.700001	0.049885	-1.020893	1.455736	-0.347913	0.089562	6.01027	6.5413	-0.6805
24.799999	-0.103504	-1.02219	1.456823	-0.347938	0.089114	5.98243	6.47417	-0.628137
24.9	-0.209836	-1.017812	1.457968	-0.347821	0.088768	6.04487	6.41893	-0.638135
25.0	-0.226006	-1.024425	1.45898	-0.347452	0.088494	6.11659	6.45405	-0.687771
25.1	-0.140666	-1.061543	1.46026	-0.347319	0.088791	6.13157	6.49623	-0.684066
25.200001	0.033196	-1.110319	1.46142	-0.347195	0.089176	6.05949	6.32023	-0.648819
25.299999	0.167952	-1.15806	1.462058	-0.347363	0.08987	6.02797	6.31755	-0.569976
25.4	0.282372	-1.241106	1.46266	-0.347911	0.090477	5.94319	6.30985	-0.531561
25.5	0.212829	-1.303814	1.463719	-0.348988	0.090844	5.8726	6.37365	-0.47123
25.6	0.069558	-1.357585	1.464636	-0.350113	0.090919	5.81726	6.36873	-0.460799
25.700001	-0.12169	-1.414453	1.464803	-0.351703	0.090777	5.89292	6.48563	-0.529857
25.799999	-0.268352	-1.483549	1.46494	-0.352933	0.090599	6.00887	6.52963	-0.556376
25.9	-0.307749	-1.556898	1.464954	-0.354355	0.090396	6.06807	6.35856	-0.554411
26.0	-0.266866	-1.609844	1.464589	-0.355491	0.090298	6.06886	6.31809	-0.570254
26.1	-0.103248	-1.70795	1.463773	-0.356395	0.090245	6.05739	6.32045	-0.554489
26.200001	0.098172	-1.799231	1.462752	-0.357427	0.090281	6.03585	6.36477	-0.516772
26.299999	0.245492	-1.865175	1.461538	-0.357997	0.090404	6.02359	6.38414	-0.492552
26.4	0.324198	-1.923004	1.460342	-0.358166	0.090618	5.88714	6.3167	-0.517614
26.5	0.248188	-1.982262	1.459328	-0.357967	0.090555	5.85833	6.44302	-0.575144
26.6	0.122658	-2.041988	1.458702	-0.35709	0.09045	5.91806	6.51229	-0.650612
26.700001	-0.05929	-2.120118	1.458001	-0.35523	0.090408	5.91595	6.42739	-0.796079
26.799999	-0.157554	-2.197384	1.457611	-0.353035	0.090232	5.96447	6.31113	-0.891294
26.9	-0.193768	-2.218633	1.457739	-0.350127	0.090266	6.04671	6.33864	-0.958559
27.0	-0.181646	-2.223851	1.458152	-0.347852	0.090025	6.15101	6.36252	-0.973546
27.1	-0.052935	-2.243582	1.458943	-0.3456	0.089879	6.11388	6.37376	-0.993747
27.200001	0.053634	-2.246929	1.460082	-0.34355	0.089653	5.9685	6.33565	-0.973579
27.299999	0.130526	-2.277595	1.461476	-0.342496	0.089577	5.99582	6.5262	-0.896569
27.4	0.177374	-2.309615	1.462544	-0.342011	0.089226	5.90571	6.44645	-0.81122
27.5	0.169821	-2.332803	1.46342	-0.342223	0.089066	5.84948	6.34132	-0.673743
27.6	0.088329	-2.293492	1.464197	-0.343134	0.088815	5.83188	6.2848	-0.5337
27.700001	-0.013427	-2.268412	1.464577	-0.344339	0.088548	5.98707	6.34646	-0.376594
27.799999	-0.070255	-2.262472	1.464628	-0.345833	0.088225	6.03847	6.22763	-0.308416
27.9	-0.091967	-2.236746	1.464796	-0.34726	0.088092	6.01868	6.17528	-0.266221
28.0	-0.109552	-2.200039	1.465065	-0.348819	0.087781	6.06475	6.19958	-0.276328
28.1	-0.11392	-2.156322	1.464303	-0.350787	0.087437	6.01614	6.22859	-0.253144
28.200001	-0.080068	-2.115784	1.462444	-0.352857	0.086927	5.93662	6.28169	-0.248321
28.299999	-0.074006	-2.027138	1.459927	-0.355195	0.086295	5.92445	6.37087	-0.219614
28.4	-0.036516	-1.946394	1.456867	-0.357558	0.085482	5.91622	6.37611	-0.188859
28.5	-0.01465	-1.865755	1.453429	-0.359882	0.084471	5.90904	6.33479	-0.216338
28.6	0.031864	-1.818385	1.449943	-0.361885	0.083469	5.96903	6.33757	-0.252773
28.700001	0.107144	-1.798626	1.446092	-0.363465	0.08267	6.04285	6.3334	-0.391644
28.799999	0.13699	-1.769107	1.441919	-0.364585	0.082113	6.0834	6.2682	-0.546301
28.9	0.180856	-1.737381	1.43782	-0.364832	0.081727	6.07701	6.30053	-0.623766
29.0	0.14328	-1.686767	1.433561	-0.364421	0.081394	6.10477	6.38949	-0.731424
29.1	0.090479	-1.622386	1.429345	-0.363029	0.081104	6.10722	6.41016	-0.866089
29.200001	-0.018003	-1.542084	1.426126	-0.360677	0.080711	6.15793	6.59204	-0.946098
29.299999	-0.071843	-1.47838	1.42443	-0.357252	0.080507	6.02613	6.38468	-1.070653
29.4	-0.092201	-1.422101	1.423549	-0.353523	0.080157	5.97244	6.4062	-1.196196
29.5	-0.117939	-1.381925	1.423416	-0.349314	0.079938	6.07044	6.61388	-1.307562
29.6	-0.075948	-1.341918	1.423733	-0.345527	0.079776	6.05424	6.49045	-1.293275
29.700001	-0.016594	-1.343469	1.424555	-0.34191	0.079809	5.98453	6.30353	-1.185271
29.799999	0.046867	-1.333457	1.425584	-0.339219	0.079426	6.06019	6.36402	-1.097313
29.9	0.077135	-1.323655	1.427723	-0.33726	0.079092	6.0157	6.30289	-0.934845
30.0	0.078117	-1.347838	1.43046	-0.336548	0.07863	6.02551	6.39988	-0.838737
30.1	0.070691	-1.414435	1.433364	-0.336553	0.078247	5.96859	6.28726	-0.73335
30.200001	0.028461	-1.456676	1.435946	-0.337356	0.077943	5.94836	6.3259	-0.593729
30.299999	0.001327	-1.510925	1.437992	-0.339202	0.077611	5.87996	6.3364	-0.438591
30.4	-0.00083	-1.544363	1.439202	-0.341439	0.07774	5.89809	6.27152	-0.206923
30.5	-0.0055	-1.592556	1.439999	-0.344613	0.077718	5.93391	6.3198	-0.039094
30.6	-0.023335	-1.627625	1.440313	-0.348365	0.07769	5.86604	6.23041	0.069048
30.700001	-0.045679	-1.686332	1.439766	-0.352594	0.077365	5.84011	6.23502	0.122928
30.799999	-0.044317	-1.758043	1.43794	-0.357329	0.076788	5.85789	6.27548	0.156408
30.9	-0.049901	-1.808804	1.434895	-0.36236	0.076224	5.82733	6.28715	0.135947
31.0	-0.034084	-1.87038	1.430812	-0.367185	0.075658	5.88898	6.5368	0.08778
31.1	0.001048	-1.916898	1.42578	-0.37111	0.07532	5.85456	6.33993	0.008351
31.200001	0.082758	-1.972965	1.420864	-0.373319	0.075186	5.86612	6.33993	-0.139883
31.299999	0.117011	-2.039312	1.416477	-0.373912	0.075047	5.91622	6.33115	-0.419491
31.4	0.111187	-2.079308	1.412632	-0.372654	0.074834	5.9199	6.36038	-0.724489
31.5	0.043394	-2.101687	1.40885	-0.369456	0.074696	5.90352	6.36616	-1.000857
31.6	-0.00148	-2.13726	1.405843	-0.365208	0.074456	5.9234	6.39239	-1.251316
31.700001	-0.034825	-2.16356	1.403837	-0.359921	0.074312	5.88889	6.38296	-1.407411
31.799999	-0.073563	-2.178515	1.402408	-0.354537	0.074283	5.87838	6.42782	-1.495578
31.9	-0.101848	-2.219365	1.401859	-0.348996	0.07423	5.94144	6.5156	-1.536371
32.0	-0.069655	-2.277015	1.40282	-0.343833	0.073855	5.88364	6.39934	-1.49212
32.099998	-0.074143	-2.283072	1.404588	-0.338949	0.07361	5.90299	6.41401	-1.383117
32.200001	-0.072777	-2.265559	1.40774	-0.334825	0.073143	5.91692	6.3714	-1.305797
32.299999	-0.039651	-2.294621	1.411974	-0.331427	0.072715	5.92112	6.35352	-1.19097
32.400002	0.030993	-2.288637	1.416882	-0.329295	0.072459	5.8663	6.27795	-1.020577
32.5	0.100355	-2.286702	1.421818	-0.32848	0.072279	5.86936	6.35577	-0.829783
32.599998	0.125164	-2.295204	1.426515	-0.329685	0.072109	5.83512	6.4123	-0.559165
32.700001	0.199797	-2.331629	1.430399	-0.332697	0.07235	5.72346	6.28822	-0.282214
32.799999	0.16989	-2.364719	1.432914	-0.337447	0.072587	5.73712	6.1983	0.038427
32.900002	0.128763	-2.387994	1.434467	-0.34351	0.072781	5.76699	6.18791	0.315393
33.0	-0.003826	-2.364938	1.434556	-0.350149	0.072814	5.74877	6.19509	0.49898
33.099998	-0.111155	-2.346139	1.433552	-0.356734	0.072433	5.77793	6.21585	0.587111
33.200001	-0.176201	-2.327638	1.431251	-0.362793	0.072068	5.83679	6.26917	0.530139
33.299999	-0.199513	-2.295378	1.428307	-0.368025	0.071689	5.80666	6.31284	0.406318
33.400002	-0.104654	-2.300174	1.42433	-0.371731	0.07145	5.82102	6.42129	0.1918
33.5	0.06258	-2.312149	1.419649	-0.37411	0.07166	5.91823	6.47557	-0.068872
33.599998	0.205698	-2.316428	1.414618	-0.374962	0.071975	5.82312	6.32933	-0.348967
33.700001	0.26703	-2.313451	1.409999	-0.374049	0.072121	5.84922	6.36027	-0.676158
33.799999	0.21664	-2.312035	1.405419	-0.371636	0.071976	5.94748	6.4807	-1.009889
33.900002	0.048538	-2.302485	1.40193	-0.367564	0.071778	5.94634	6.49227	-1.304383
34.0	-0.141893	-2.276738	1.400089	-0.362423	0.071616	5.92366	6.46722	-1.523715
34.099998	-0.243312	-2.259916	1.399715	-0.356289	0.071503	5.91377	6.42611	-1.709393
34.200001	-0.332372	-2.248184	1.400262	-0.34992	0.071334	5.96184	6.35299	-1.779336
34.299999	-0.290186	-2.241238	1.402418	-0.3438	0.071216	5.98356	6.4321	-1.732506
34.400002	-0.179893	-2.271328	1.405598	-0.338946	0.071148	5.92743	6.3334	-1.606783
34.5	-0.029941	-2.315194	1.409228	-0.335188	0.071073	5.91604	6.34057	-1.410779
34.599998	0.164326	-2.352284	1.413461	-0.332759	0.071228	5.91963	6.38885	-1.119899
34.700001	0.234839	-2.353752	1.417884	-0.331755	0.07153	5.81769	6.25857	-0.802416
34.799999	0.267596	-2.382867	1.422626	-0.33189	0.071908	5.79659	6.33575	-0.529832
34.900002	0.243044	-2.390206	1.427102	-0.333657	0.072319	5.69815	6.21371	-0.264157
35.0	0.149103	-2.443514	1.431381	-0.336714	0.072765	5.68931	6.28576	-0.001575
35.099998	0.039815	-2.500721	1.434514	-0.341222	0.073314	5.72977	6.2272	0.22621
35.200001	-0.025085	-2.52839	1.435757	-0.346709	0.073817	5.79887	6.24454	0.407338
35.299999	-0.075351	-2.540705	1.434929	-0.352814	0.074506	5.89634	6.42225	0.508978
35.400002	-0.104464	-2.573895	1.43318	-0.358884	0.075367	5.85281	6.19219	0.547398
35.5	-0.112948	-2.590756	1.430025	-0.364416	0.075695	5.79274	6.27323	0.497002
35.599998	-0.117268	-2.588575	1.425843	-0.368635	0.075967	5.76208	6.32259	0.324718
35.700001	-0.089206	-2.554457	1.421039	-0.371272	0.075868	5.70805	6.31038	0.037875
35.799999	-0.043459	-2.545063	1.416463	-0.372076	0.075605	5.71812	6.38093	-0.274461
35.900002	0.014454	-2.525447	1.412525	-0.370177	0.075462	5.87348	6.45972	-0.674372
36.0	0.075195	-2.499393	1.409102	-0.366918	0.0755	5.87471	6.41529	-1.062173
36.099998	0.110841	-2.508118	1.406647	-0.362508	0.075516	5.88206	6.41444	-1.382549
36.200001	0.095603	-2.540634	1.405149	-0.357108	0.075745	6.00169	6.55082	-1.615831
36.299999	0.017896	-2.525128	1.404622	-0.351997	0.075852	6.00432	6.28308	-1.731771
36.400002	-0.029655	-2.533814	1.405252	-0.347144	0.075839	5.96053	6.3	-1.671879
36.5	-0.133587	-2.513346	1.406603	-0.34299	0.075787	5.92734	6.42568	-1.517779
36.599998	-0.13908	-2.451365	1.408278	-0.339601	0.075845	5.9361	6.37676	-1.300619
36.700001	-0.096425	-2.421114	1.411364	-0.337175	0.076192	5.85141	6.36594	-1.012012
36.799999	-0.019937	-2.443651	1.4143	-0.336118	0.076567	5.80605	6.33693	-0.700967
36.900002	0.044605	-2.444032	1.416892	-0.336741	0.077266	5.80359	6.32483	-0.41084
37.0	0.081104	-2.4327	1.419058	-0.338689	0.077699	5.84835	6.30835	-0.136347
37.099998	0.10638	-2.4598	1.420879	-0.342032	0.078147	5.78477	6.15783	0.152889
37.200001	0.058481	-2.469508	1.421203	-0.346204	0.078194	5.75009	6.13878	0.297787
37.299999	-0.035626	-2.486824	1.420264	-0.35107	0.077867	5.75324	6.13524	0.405486
37.400002	-0.066245	-2.487124	1.418106	-0.356092	0.077631	5.76147	6.1315	0.453943
37.5	-0.063979	-2.467452	1.414732	-0.361173	0.077392	5.77829	6.29711	0.355475
37.599998	-0.034245	-2.462156	1.410663	-0.365199	0.077509	5.80937	6.28694	0.252864
37.700001	0.002349	-2.409356	1.405576	-0.368344	0.077651	5.86069	6.20868	0.043371
37.799999	0.083352	-2.401466	1.400494	-0.369318	0.077739	5.91263	6.33329	-0.223361
37.900002	0.115876	-2.373045	1.395406	-0.368563	0.077842	5.90781	6.31477	-0.526719
38.0	0.085785	-2.325507	1.391264	-0.365555	0.077696	5.91359	6.2818	-0.886079
38.099998	0.03376	-2.262493	1.387871	-0.360589	0.077638	5.84835	6.29732	-1.280769
38.200001	-0.05479	-2.254868	1.386126	-0.354794	0.077332	5.84046	6.41187	-1.561038
38.299999	-0.112185	-2.262117	1.385949	-0.348318	0.077205	5.88495	6.4214	-1.796452
38.400002	-0.114856	-2.270432	1.387596	-0.341779	0.077373	5.91508	6.34817	-1.892076
38.5	-0.090845	-2.265382	1.390166	-0.336407	0.077508	5.97743	6.44741	-1.844281
38.599998	-0.035142	-2.270457	1.393949	-0.332175	0.078015	5.96833	6.30171	-1.632593
38.700001	0.071907	-2.280568	1.397914	-0.329979	0.07849	6.02271	6.33104	-1.324768
38.799999	0.12949	-2.288909	1.402244	-0.32973	0.078936	5.84493	6.24305	-0.942359
38.900002	0.104235	-2.309744	1.406088	-0.331656	0.079349	5.83031	6.40052	-0.432258
39.0	0.028311	-2.334027	1.409442	-0.336302	0.079476	5.81279	6.34228	0.063733
39.099998	-0.07504	-2.343158	1.411267	-0.342315	0.079625	5.71865	6.16201	0.462126
39.200001	-0.143755	-2.35135	1.411365	-0.349687	0.079392	5.66969	6.19787	0.728188
39.299999	-0.184716	-2.371712	1.410146	-0.357295	0.079324	5.69465	6.16843	0.881708
39.400002	-0.130436	-2.383192	1.407235	-0.364748	0.079026	5.74168	6.13225	0.884596
39.5	0.016612	-2.458503	1.402615	-0.370856	0.079366	5.77329	6.11201	0.758014
39.599998	0.158435	-2.533736	1.397085	-0.375215	0.079693	5.77785	6.18781	0.472077
39.700001	0.256318	-2.556294	1.391477	-0.377173	0.079885	5.8043	6.3288	0.116696
39.799999	0.242939	-2.51277	1.386072	-0.376808	0.079941	5.82777	6.29208	-0.401289
39.900002	0.151006	-2.513423	1.381098	-0.373816	0.080041	5.81577	6.29572	-0.89984
40.0	0.010135	-2.568887	1.377561	-0.368283	0.080238	5.82382	6.36637	-1.355334
40.099998	-0.135443	-2.545405	1.375251	-0.361493	0.080522	5.85413	6.29283	-1.740054
40.200001	-0.213996	-2.513021	1.374549	-0.353555	0.080876	5.92524	6.39185	-2.038543
40.299999	-0.208647	-2.509638	1.37581	-0.345206	0.081241	5.89494	6.29379	-2.222672
40.400002	-0.183008	-2.535627	1.378882	-0.337282	0.081566	5.96009	6.32537	-2.254374
40.5	-0.116277	-2.52556	1.3839	-0.330158	0.081921	5.99941	6.29529	-2.101964
40.599998	-0.007525	-2.52792	1.390119	-0.324567	0.082294	5.96053	6.39517	-1.80637
40.700001	0.095375	-2.545397	1.397068	-0.320964	0.082854	5.85719	6.27452	-1.413736
40.799999	0.14488	-2.559675	1.404675	-0.319871	0.083363	5.79291	6.28886	-0.923358
40.900002	0.120927	-2.554284	1.41108	-0.321208	0.083926	5.73196	6.26777	-0.413247
41.0	0.026138	-2.558543	1.417257	-0.325566	0.083837	5.65682	6.25578	0.088013
41.099998	-0.117418	-2.568093	1.422178	-0.332095	0.083851	5.60401	6.14809	0.516438
41.200001	-0.172162	-2.557805	1.42547	-0.341016	0.083552	5.68002	6.06502	0.869292
41.299999	-0.178292	-2.495631	1.426201	-0.350616	0.083618	5.69658	5.9874	1.046808
41.400002	-0.114473	-2.468005	1.425048	-0.360609	0.083605	5.70104	5.93077	1.148709
41.5	0.069659	-2.446731	1.421608	-0.369662	0.084039	5.75114	6.15762	1.101283
41.599998	0.232999	-2.430951	1.416856	-0.378038	0.084162	5.75446	6.20055	0.924004
41.700001	0.355802	-2.403219	1.409503	-0.383085	0.085139	5.74641	6.27302	0.593197
41.799999	0.304595	-2.351349	1.401557	-0.385367	0.086083	5.81699	6.34657	0.173201
41.900002	0.122466	-2.289494	1.394322	-0.384303	0.08623	5.87155	6.32901	-0.360473
42.0	-0.123338	-2.206407	1.388621	-0.380355	0.085887	5.92769	6.3729	-0.960167
42.099998	-0.372766	-2.140408	1.384166	-0.373503	0.085328	5.96036	6.43339	-1.559508
42.200001	-0.473263	-2.084205	1.381851	-0.364944	0.084815	5.99031	6.36659	-2.06922
42.299999	-0.400558	-2.024407	1.381786	-0.355172	0.084748	6.06921	6.42793	-2.42503
42.400002	-0.194475	-2.000172	1.383476	-0.345619	0.085052	6.1645	6.58894	-2.542748
42.5	0.090044	-1.990476	1.387609	-0.336494	0.085251	6.16914	6.51336	-2.506638
42.599998	0.293745	-1.933396	1.392301	-0.328517	0.08594	6.11826	6.34785	-2.284478
42.700001	0.3914	-1.891392	1.399323	-0.322349	0.086551	6.01246	6.34721	-1.909813
42.799999	0.302815	-1.866561	1.407382	-0.319133	0.086636	5.85605	6.35278	-1.404055
42.900002	0.121223	-1.852166	1.415116	-0.318214	0.086515	5.79974	6.34111	-0.797065
43.0	-0.093236	-1.832519	1.422072	-0.320403	0.086587	5.81962	6.38007	-0.165583
43.099998	-0.286263	-1.798238	1.428007	-0.325309	0.086503	5.71278	6.23908	0.364234
43.200001	-0.345413	-1.773757	1.432834	-0.332414	0.086679	5.66198	6.03097	0.803383
43.299999	-0.268967	-1.737651	1.435792	-0.341118	0.086727	5.68808	6.02851	1.035545
43.400002	-0.099761	-1.720582	1.437186	-0.351235	0.086596	5.74299	6.00453	1.142766
43.5	0.103999	-1.678953	1.435505	-0.360864	0.086904	5.7042	5.98612	1.08227
43.599998	0.296837	-1.715264	1.432099	-0.369738	0.086975	5.63343	6.04682	0.97378
43.700001	0.345087	-1.73558	1.425905	-0.376267	0.086908	5.70752	6.20119	0.777274
43.799999	0.295661	-1.698223	1.419167	-0.380233	0.086593	5.7154	6.33179	0.439995
43.900002	0.101567	-1.660017	1.41203	-0.381688	0.086194	5.78074	6.40459	0.030805
44.0	-0.080826	-1.649995	1.406375	-0.379981	0.085695	5.90781	6.41861	-0.507487
44.099998	-0.208341	-1.601904	1.400908	-0.374799	0.085706	6.01106	6.32162	-1.102014
44.200001	-0.272612	-1.536556	1.397741	-0.367863	0.085751	6.13875	6.30706	-1.689553
44.299999	-0.209551	-1.526772	1.396188	-0.359729	0.085441	6.19217	6.30192	-2.136021
44.400002	-0.081945	-1.547425	1.395983	-0.350535	0.085725	6.20329	6.33008	-2.353261
44.5	0.029576	-1.561169	1.398044	-0.34223	0.085869	6.16248	6.43392	-2.381429
44.599998	0.115445	-1.571469	1.401112	-0.334223	0.086175	6.12675	6.56367	-2.223081
44.700001	0.112261	-1.597209	1.406207	-0.328672	0.086028	6.0249	6.53627	-1.892053
44.799999	0.024909	-1.597	1.41223	-0.324794	0.086124	5.90921	6.46411	-1.48625
44.900002	-0.022477	-1.616696	1.419355	-0.323369	0.08559	5.88145	6.33233	-0.99823
45.0	-0.064869	-1.622969	1.425452	-0.324224	0.085499	5.86595	6.259	-0.519257
45.099998	-0.045461	-1.673271	1.431252	-0.32803	0.085217	5.77872	6.09745	-0.026726
45.200001	-0.010246	-1.739788	1.435831	-0.33376	0.085501	5.75044	5.96738	0.393869
45.299999	0.054252	-1.829889	1.43871	-0.341538	0.085354	5.74308	5.91814	0.75936
45.400002	0.070548	-1.886805	1.438508	-0.349598	0.085809	5.68694	5.90411	0.981076
45.5	0.109776	-1.955734	1.437359	-0.358298	0.08531	5.65831	6.01845	1.051346
45.599998	0.109727	-2.048003	1.434507	-0.365492	0.08518	5.65401	6.17335	0.961472
45.700001	0.066725	-2.136024	1.430417	-0.370879	0.084797	5.63378	6.22602	0.743981
45.799999	0.050564	-2.15949	1.425044	-0.37385	0.084628	5.71392	6.2408	0.318233
45.900002	-0.045295	-2.168589	1.419467	-0.374296	0.084353	5.86139	6.32612	-0.152972
46.0	-0.051909	-2.216394	1.415194	-0.372403	0.084073	5.96395	6.32045	-0.689397
46.099998	-0.099091	-2.285825	1.411696	-0.368414	0.083812	5.99565	6.33361	-1.22148
46.200001	-0.071739	-2.346697	1.409578	-0.362987	0.083482	6.02867	6.34988	-1.695856
46.299999	-0.036627	-2.371625	1.409201	-0.355812	0.083366	6.09295	6.40041	-2.025038
46.400002	-0.034847	-2.364359	1.410047	-0.349004	0.083364	6.09759	6.47803	-2.147049
46.5	-0.020428	-2.367765	1.411851	-0.342239	0.083174	6.01185	6.44848	-2.10804
46.599998	-0.041607	-2.344404	1.415089	-0.336342	0.082896	6.03515	6.44602	-1.899593
46.700001	-0.059316	-2.34282	1.419068	-0.331744	0.08263	6.05503	6.46657	-1.546737
46.799999	-0.090178	-2.349569	1.424092	-0.328973	0.082332	5.9389	6.40684	-1.094779
46.900002	-0.118023	-2.381737	1.428628	-0.328503	0.081991	5.88618	6.2712	-0.644912
47.0	-0.035076	-2.430494	1.432991	-0.330262	0.081377	5.92524	6.1756	-0.180321
47.099998	-0.000373	-2.452734	1.43611	-0.334089	0.081018	5.8247	6.11394	0.269762
47.200001	0.069976	-2.485724	1.437656	-0.340299	0.080545	5.72767	6.0799	0.603977
47.299999	0.144337	-2.51202	1.437831	-0.347482	0.079964	5.69325	6.13995	0.822511
47.400002	0.181033	-2.526331	1.436346	-0.354806	0.079775	5.75552	6.25097	0.855887
47.5	0.16636	-2.555512	1.433716	-0.361927	0.079467	5.73108	6.22345	0.808245
47.599998	0.139812	-2.571231	1.429551	-0.367013	0.079258	5.75893	6.21725	0.548945
47.700001	0.058355	-2.609045	1.424644	-0.370432	0.079028	5.74378	6.20333	0.226073
47.799999	-0.048143	-2.598552	1.419239	-0.37173	0.078809	5.82146	6.29218	-0.192449
47.900002	-0.171345	-2.541648	1.414184	-0.370897	0.078183	5.91403	6.27291	-0.642456
48.0	-0.220324	-2.520812	1.409835	-0.368318	0.077478	5.96193	6.29968	-1.046776
48.099998	-0.22533	-2.491643	1.406603	-0.364464	0.0766	6.00949	6.39517	-1.390153
48.200001	-0.188636	-2.47059	1.403932	-0.35908	0.075911	6.0425	6.39281	-1.659443
48.299999	-0.026946	-2.498044	1.402658	-0.353444	0.075553	6.03917	6.47578	-1.807318
48.400002	0.131275	-2.509939	1.402587	-0.347383	0.07549	5.98374	6.43167	-1.811877
48.5	0.247491	-2.525152	1.404279	-0.341616	0.075447	5.98996	6.40288	-1.736299
48.599998	0.207601	-2.507716	1.406985	-0.336326	0.075469	6.05126	6.46871	-1.564038
48.700001	0.113457	-2.453837	1.410381	-0.332122	0.074943	6.08419	6.41562	-1.37355
48.799999	-0.102529	-2.401894	1.414568	-0.329365	0.074273	6.02201	6.33661	-1.042713
48.900002	-0.278155	-2.361671	1.418976	-0.32839	0.073426	5.91972	6.23769	-0.746998
49.0	-0.323665	-2.333057	1.423408	-0.328969	0.072732	5.83862	6.17293	-0.440327
49.099998	-0.271342	-2.301178	1.427312	-0.331129	0.072361	5.78862	6.24947	-0.17
49.200001	-0.086923	-2.343752	1.430597	-0.334909	0.072117	5.71129	6.13556	0.057598
49.299999	0.148559	-2.354674	1.432813	-0.339445	0.071997	5.73485	6.14787	0.230821
49.400002	0.330446	-2.28017	1.434078	-0.344854	0.071843	5.69806	6.19744	0.310886
49.5	0.437412	-2.198861	1.433941	-0.350279	0.071677	5.69132	6.27527	0.355138
49.599998	0.366328	-2.137998	1.432369	-0.356035	0.071296	5.73984	6.24112	0.337972
49.700001	0.201435	-2.072437	1.429263	-0.361123	0.070887	5.76121	6.27088	0.31565
49.799999	-0.036109	-2.006599	1.425029	-0.365596	0.07018	5.80324	6.35642	0.263495
49.900002	-0.216067	-1.943426	1.419806	-0.368712	0.069574	5.88294	6.33918	0.125445
50.0	-0.307135	-1.866487	1.414515	-0.37018	0.068877	5.96403	6.40748	-0.131392
50.099998	-0.278217	-1.782977	1.40997	-0.370024	0.068147	5.95449	6.36573	-0.386989
50.200001	-0.167843	-1.670846	1.405736	-0.368693	0.067324	5.96771	6.27024	-0.712767
50.299999	-0.003032	-1.580717	1.401166	-0.36607	0.066533	6.01001	6.31788	-1.032222
50.400002	0.169202	-1.520385	1.39751	-0.3617	0.065886	6.01115	6.44912	-1.277203
50.5	0.301556	-1.47625	1.395331	-0.356356	0.065322	5.90764	6.65884	-1.452521
50.599998	0.313315	-1.433111	1.394294	-0.349557	0.064992	5.83048	6.54408	-1.573404
50.700001	0.22472	-1.408357	1.395041	-0.342226	0.064719	5.88408	6.5079	-1.697744
50.799999	0.079207	-1.354208	1.397699	-0.335087	0.064494	5.93268	6.49227	-1.765718
50.900002	-0.077467	-1.337923	1.402129	-0.328468	0.06428	5.91368	6.27141	-1.722486
51.0	-0.183675	-1.315675	1.406964	-0.323871	0.064162	5.96281	6.21457	-1.57449
51.099998	-0.218458	-1.295804	1.412225	-0.321389	0.064132	5.97332	6.18534	-1.285708
51.200001	-0.157362	-1.271189	1.417376	-0.321653	0.064137	5.86849	6.14134	-0.84893
51.299999	-0.075144	-1.275873	1.421952	-0.324784	0.064403	5.76751	6.18331	-0.306418
51.400002	0.077901	-1.327816	1.424924	-0.330066	0.064823	5.66995	6.23041	0.24957
51.5	0.204017	-1.368931	1.426681	-0.337474	0.06517	5.63974	6.35053	0.680642
51.599998	0.234608	-1.462874	1.427075	-0.34597	0.065586	5.60585	6.33372	0.974984
51.700001	0.216525	-1.561	1.425752	-0.354884	0.065766	5.60199	6.26799	1.07936
51.799999	0.100848	-1.661725	1.422277	-0.363377	0.065931	5.69579	6.21318	0.97297
51.900002	-0.057352	-1.720061	1.417374	-0.370112	0.065646	5.7697	6.24305	0.759959
52.0	-0.183827	-1.804332	1.411588	-0.374563	0.065334	5.82286	6.3304	0.477347
52.099998	-0.235228	-1.861861	1.404928	-0.376611	0.06501	5.79589	6.19369	0.129551
52.200001	-0.187346	-1.91547	1.397936	-0.376287	0.06482	5.74658	6.16821	-0.299557
52.299999	-0.049287	-2.003105	1.391618	-0.373926	0.064777	5.78739	6.36412	-0.737107
52.400002	0.14591	-2.141953	1.386354	-0.369818	0.065008	5.82312	6.39784	-1.124807
52.5	0.211837	-2.257589	1.381936	-0.365053	0.065052	5.82759	6.43349	-1.461578
52.599998	0.207501	-2.34797	1.378851	-0.359317	0.065036	5.82785	6.54247	-1.734645
52.700001	0.100105	-2.401234	1.377403	-0.35291	0.064912	5.85614	6.646	-1.934555
52.799999	-0.07442	-2.47534	1.377832	-0.346325	0.064861	5.89616	6.65113	-1.940592
52.900002	-0.178429	-2.531652	1.379237	-0.340086	0.064852	5.88127	6.50126	-1.904471
53.0	-0.192605	-2.627225	1.381578	-0.334721	0.065462	5.85623	6.41465	-1.693097
53.099998	-0.105703	-2.725888	1.384973	-0.330537	0.066452	5.8416	6.33682	-1.315044
53.200001	-0.012126	-2.844221	1.388622	-0.327881	0.067369	5.82917	6.30011	-0.868509
53.299999	0.066694	-2.971269	1.391854	-0.326983	0.068208	5.71006	6.09842	-0.459686
53.400002	0.093687	-3.086578	1.395273	-0.327236	0.068877	5.64429	6.11704	-0.141501
53.5	0.034308	-3.162222	1.398871	-0.329305	0.069201	5.57047	6.1771	0.073016
53.599998	-0.020342	-3.223833	1.402353	-0.332134	0.069439	5.48342	6.13042	0.156758
53.700001	-0.075542	-3.276867	1.404477	-0.33633	0.069694	5.45854	6.1968	0.160093
53.799999	-0.106059	-3.302565	1.405137	-0.341484	0.069919	5.49235	6.22089	0.226772
53.900002	-0.053752	-3.364753	1.404537	-0.347428	0.069979	5.55917	6.15066	0.298398
54.0	0.005247	-3.432465	1.402315	-0.353226	0.069898	5.69955	6.20547	0.366391
54.099998	0.10026	-3.514791	1.398595	-0.358702	0.069783	5.80333	6.23898	0.380154
54.200001	0.144317	-3.528711	1.394212	-0.363045	0.069645	5.85264	6.27281	0.272042
54.299999	0.194489	-3.501211	1.389199	-0.366313	0.069587	5.83775	6.2681	0.091583
54.400002	0.168025	-3.460019	1.383392	-0.368385	0.069702	5.69229	6.25097	-0.10357
54.5	0.121997	-3.418817	1.377005	-0.369671	0.069994	5.65147	6.39581	-0.329687
54.599998	0.066976	-3.389303	1.370199	-0.369916	0.070296	5.7112	6.4229	-0.488379
54.700001	-0.057163	-3.349326	1.363389	-0.368719	0.070295	5.76953	6.37312	-0.624726
54.799999	-0.178624	-3.297322	1.357149	-0.366312	0.070194	5.85675	6.33757	-0.768859
54.900002	-0.247882	-3.228369	1.351963	-0.362371	0.069767	5.94398	6.33297	-0.965095
55.0	-0.220835	-3.16495	1.348181	-0.356888	0.069566	6.00931	6.4093	-1.183168
55.099998	-0.147687	-3.069306	1.346167	-0.350618	0.069783	5.99048	6.36551	-1.410523
55.200001	-0.036346	-2.969173	1.345318	-0.344197	0.069997	5.83206	6.23534	-1.611794
55.299999	0.10484	-2.887858	1.346008	-0.337892	0.070377	5.75788	6.34378	-1.672369
55.400002	0.130389	-2.843715	1.347636	-0.333126	0.070638	5.77513	6.32441	-1.589791
55.5	0.077924	-2.756184	1.350253	-0.329326	0.070626	5.78301	6.30439	-1.4298
55.599998	-0.040349	-2.654614	1.353339	-0.326698	0.070205	5.75718	6.16607	-1.166518
55.700001	-0.123409	-2.52689	1.356607	-0.325851	0.069853	5.72915	6.10302	-0.837955
55.799999	-0.17112	-2.395918	1.359307	-0.326764	0.069782	5.79002	6.1725	-0.456107
55.900002	-0.077814	-2.289661	1.36131	-0.329484	0.070024	5.77855	6.14466	-0.084304
56.0	0.058476	-2.239408	1.362116	-0.334086	0.070654	5.74299	6.16297	0.280496
56.099998	0.160875	-2.189882	1.362083	-0.33996	0.07132	5.75368	6.2681	0.55988
56.200001	0.265818	-2.176464	1.360726	-0.346359	0.071729	5.72714	6.25461	0.709979
56.299999	0.213171	-2.154721	1.357963	-0.352792	0.071862	5.72005	6.22089	0.69537
56.400002	0.075381	-2.10841	1.35424	-0.358648	0.071648	5.72224	6.30664	0.615655
56.5	-0.057421	-2.010746	1.349366	-0.36301	0.071487	5.63186	6.14488	0.392759
56.599998	-0.139909	-1.949596	1.343974	-0.366118	0.071374	5.65568	6.22763	0.108262
56.700001	-0.134183	-1.929499	1.338491	-0.36771	0.071479	5.69404	6.20868	-0.23168
56.799999	-0.029645	-1.928265	1.333507	-0.367278	0.071762	5.72845	6.13492	-0.596629
56.900002	0.074837	-1.88175	1.328957	-0.365363	0.072167	5.81051	6.22067	-0.944339
57.0	0.150921	-1.880138	1.324954	-0.36221	0.072546	5.85886	6.25964	-1.214926
57.099998	0.155275	-1.866336	1.321602	-0.35845	0.072779	5.84826	6.32633	-1.335623
57.200001	0.095836	-1.831566	1.31884	-0.35482	0.072802	5.79238	6.22956	-1.313874
57.299999	-0.017999	-1.791594	1.316213	-0.352105	0.072651	5.75963	6.37665	-1.225416
57.400002	-0.128254	-1.806321	1.313964	-0.349729	0.072467	5.70568	6.38104	-0.957194
57.5	-0.151625	-1.785444	1.311896	-0.348472	0.072532	5.74614	6.44216	-0.693008
57.599998	-0.136465	-1.786846	1.309929	-0.347658	0.072672	5.80648	6.41829	-0.393291
57.700001	-0.018009	-1.808589	1.307363	-0.34733	0.072916	5.77356	6.16222	-0.121039
57.799999	0.078723	-1.810924	1.304437	-0.34737	0.073655	5.85246	6.3653	0.059974
57.900002	0.163822	-1.783078	1.301142	-0.348126	0.074032	5.73143	6.10463	0.206762
58.0	0.138045	-1.777766	1.297594	-0.348406	0.074263	5.6055	5.99993	0.177267
58.099998	0.057725	-1.790403	1.294361	-0.348085	0.074121	5.49428	5.99607	-0.047722
58.200001	-0.053803	-1.795636	1.292458	-0.346071	0.073841	5.43481	6.1057	-0.359506
58.299999	-0.146349	-1.80202	1.291948	-0.342593	0.073793	5.43481	6.11683	-0.830888
58.400002	-0.121393	-1.830545	1.293068	-0.337846	0.074061	5.4983	6.09852	-1.307608
58.5	-0.01006	-1.828805	1.295978	-0.332466	0.074566	5.56644	6.01085	-1.700907
58.599998	0.127117	-1.81081	1.299889	-0.327421	0.075421	5.67608	6.00399	-1.916571
58.700001	0.182478	-1.815082	1.304119	-0.324277	0.076135	5.72942	6.14873	-1.860738
58.799999	0.157836	-1.809452	1.308268	-0.32361	0.076485	5.70043	6.1832	-1.484021
58.900002	0.075533	-1.765127	1.311444	-0.32661	0.076677	5.66435	6.212	-0.761778
59.0	-0.047763	-1.734646	1.312133	-0.333104	0.076679	5.61995	6.25589	0.12556
59.099998	-0.067183	-1.73238	1.310491	-0.342639	0.076738	5.57844	6.34539	1.092602
59.200001	-0.063925	-1.746953	1.306157	-0.355498	0.076859	5.59052	6.37986	1.928181
59.299999	-0.015359	-1.777428	1.298769	-0.369151	0.077238	5.58115	6.11201	2.462565
59.400002	0.035823	-1.823901	1.287931	-0.382654	0.07744	5.65174	6.08825	2.531606
59.5	0.052434	-1.925964	1.274447	-0.39349	0.077397	5.67407	6.13332	2.177604
59.599998	0.017734	-1.973141	1.259844	-0.399809	0.07702	5.63037	6.04532	1.515135
59.700001	-0.006513	-1.937206	1.245054	-0.400202	0.076573	5.61215	6.13514	0.566363
59.799999	-0.043159	-1.911766	1.231504	-0.394329	0.076071	5.53806	6.17539	-0.554903
59.900002	-0.046905	-1.88952	1.221868	-0.381993	0.075811	5.50627	6.16821	-1.73215
60.0	-0.04971	-1.884778	1.217352	-0.365287	0.075764	5.56188	6.20697	-2.830113
60.099998	-0.020466	-1.902566	1.218956	-0.345048	0.076005	5.6266	6.16158	-3.770373
60.200001	-0.001702	-1.929318	1.226681	-0.3243	0.076046	5.75026	6.17078	-4.433542
60.299999	0.005747	-1.914963	1.239473	-0.305648	0.076463	5.85579	6.21414	-4.727407
60.400002	0.019199	-1.894342	1.255261	-0.291401	0.076806	5.90063	6.24123	-4.446435
60.5	-0.009599	-1.850384	1.271791	-0.283508	0.07749	5.77688	6.26007	-3.49692
60.599998	-0.023474	-1.799258	1.28681	-0.284322	0.078167	5.64438	6.24347	-1.7502
60.700001	-0.024657	-1.750266	1.298211	-0.293238	0.078943	5.60296	6.23705	0.533763
60.799999	-0.052476	-1.71031	1.304706	-0.310006	0.079471	5.50505	6.10066	2.885561
60.900002	-0.041038	-1.658796	1.306258	-0.331897	0.079977	5.45268	6.02401	4.806674
61.0	-0.015203	-1.646309	1.303553	-0.355836	0.080257	5.41467	5.78197	5.745778
61.099998	-0.033846	-1.63841	1.297162	-0.378862	0.080418	5.37657	5.78582	5.505252
61.200001	-0.034836	-1.644277	1.288121	-0.397369	0.08029	5.21412	5.67491	4.069436
61.299999	-0.106673	-1.659943	1.277282	-0.409223	0.080187	5.02487	5.42419	1.800896
61.400002	-0.091957	-1.766999	1.264987	-0.412867	0.079756	5.23864	5.65725	-0.502041
61.5	-0.010846	-1.8484	1.25242	-0.40712	0.079553	5.20869	6.13032	-2.360379
61.599998	0.038175	-1.899031	1.242454	-0.393111	0.079388	5.53456	6.13995	-3.573388
61.700001	0.068229	-1.948177	1.237742	-0.373724	0.079352	5.65253	6.09371	-4.255462
61.799999	0.030758	-1.998784	1.239413	-0.351811	0.079583	5.85246	6.28972	-4.447011
61.900002	-0.000386	-2.026263	1.247134	-0.331641	0.079785	6.00231	6.41637	-4.366149
62.0	-0.029171	-2.037976	1.259859	-0.314882	0.080496	6.15863	6.56142	-4.110722
62.099998	-0.093191	-2.059238	1.275453	-0.304099	0.081063	6.32459	6.8085	-3.5287
62.200001	-0.153296	-2.069633	1.290789	-0.300846	0.081492	6.31451	6.83687	-2.343288
62.299999	-0.167876	-2.049213	1.303578	-0.304962	0.081646	6.16047	6.76151	-0.623322
62.400002	-0.184303	-1.965841	1.312153	-0.315791	0.081663	6.13288	6.67715	1.375477
62.5	-0.1633	-1.895828	1.316105	-0.332295	0.081498	6.11922	6.6795	3.151904
62.599998	-0.02846	-1.798874	1.316079	-0.350653	0.08107	5.78266	6.33201	4.394585
62.700001	0.057074	-1.717536	1.312996	-0.368814	0.080902	5.42167	5.93602	4.640775
62.799999	0.179294	-1.65526	1.307888	-0.383408	0.080986	5.15264	5.56647	3.784337
62.900002	0.218806	-1.650871	1.30169	-0.3923	0.081222	4.6856	5.22561	1.998777
63.0	0.211756	-1.752546	1.295001	-0.394331	0.081273	4.47357	4.97917	-0.026479
63.099998	0.099998	-1.814796	1.288404	-0.389438	0.081186	4.1724	4.9053	-1.805551
63.200001	-0.057296	-1.799682	1.283228	-0.378117	0.081124	5.38559	5.28502	-3.035843
63.299999	-0.137415	-1.796575	1.281228	-0.362206	0.081156	5.83819	6.80936	-3.6845
63.400002	-0.224588	-1.746344	1.283889	-0.344772	0.081437	5.45224	6.429	-3.894213
63.5	-0.212167	-1.738926	1.291632	-0.328516	0.08207	6.0785	6.55564	-3.797566
63.599998	-0.167685	-1.749355	1.303069	-0.316136	0.08275	6.01947	6.62266	-3.492402
63.700001	-0.07347	-1.752008	1.316641	-0.308771	0.083324	6.30619	6.52438	-2.876223
63.799999	-0.01378	-1.736897	1.329966	-0.308155	0.083746	6.74338	7.39055	-1.803437
63.900002	-0.011956	-1.716775	1.340717	-0.314179	0.083865	6.36548	7.08502	-0.265029
64.0	0.015403	-1.688049	1.347566	-0.325579	0.083766	6.02026	6.47921	1.401327
64.099998	-0.077384	-1.64337	1.349974	-0.341285	0.083622	6.03777	6.47428	2.915854
64.199997	-0.068176	-1.59659	1.348437	-0.358062	0.083371	5.80876	6.37001	3.840055
64.300003	-0.073148	-1.575348	1.344356	-0.37341	0.0834	5.55724	6.00742	3.892487
64.400002	-0.08018	-1.584979	1.33876	-0.386129	0.083373	5.4278	5.90989	3.015708
64.5	-0.018562	-1.619506	1.332538	-0.392782	0.083242	5.12102	5.68744	1.447267
64.599998	0.013627	-1.66568	1.326485	-0.393764	0.083074	4.93676	5.20184	-0.360154
64.699997	-0.002327	-1.665359	1.320921	-0.38848	0.082801	4.71607	5.29262	-1.863574
64.800003	-0.03495	-1.646916	1.316624	-0.377833	0.08248	5.39102	5.45695	-2.894357
64.900002	-0.078929	-1.679353	1.315498	-0.36339	0.082152	6.04601	6.807	-3.461165
65.0	-0.092759	-1.70933	1.318576	-0.347761	0.081696	5.46774	6.74866	-3.634948
65.099998	-0.060258	-1.734654	1.326077	-0.333136	0.081709	5.87856	6.19402	-3.559275
65.199997	-0.000313	-1.754245	1.336288	-0.321951	0.082036	5.95239	6.37237	-3.226747
65.300003	0.073429	-1.77599	1.347894	-0.315323	0.0826	6.37284	6.55147	-2.513798
65.400002	0.094935	-1.788433	1.358633	-0.314209	0.083133	6.59537	7.20118	-1.411656
65.5	0.085214	-1.797691	1.367338	-0.318492	0.083536	6.25558	6.51721	-0.048385
65.599998	0.039576	-1.784307	1.373198	-0.326633	0.083932	6.09916	6.51518	1.297078
65.699997	-0.042075	-1.734925	1.376832	-0.337366	0.084305	6.09715	6.69513	2.251323
65.800003	-0.100973	-1.680843	1.379013	-0.348281	0.084458	5.70919	6.25889	2.57675
65.900002	-0.134798	-1.627004	1.380778	-0.357453	0.08453	5.49935	5.89705	2.159122
66.0	-0.128551	-1.648546	1.381853	-0.364028	0.084683	5.37106	5.77822	1.217595
66.099998	-0.085618	-1.750714	1.382104	-0.367657	0.084698	5.16516	5.67266	0.036124
66.199997	-0.022744	-1.839269	1.381701	-0.368412	0.084696	5.06463	5.45438	-0.911001
66.300003	0.05217	-1.886041	1.380498	-0.366668	0.084561	4.8181	5.26661	-1.428467
66.400002	0.071337	-1.87747	1.379355	-0.363282	0.084428	5.60769	5.70703	-1.64677
66.5	0.052518	-1.877498	1.37854	-0.360231	0.083975	5.84747	6.75754	-1.566758
66.599998	0.03761	-1.879254	1.378179	-0.35831	0.083703	5.56617	6.23234	-1.307888
66.699997	-0.054868	-1.866249	1.37736	-0.358208	0.083216	5.87479	6.29561	-0.910759
66.800003	-0.109764	-1.882325	1.375974	-0.359472	0.082902	6.0066	6.35856	-0.418307
66.900002	-0.125697	-1.890241	1.374163	-0.360913	0.082594	6.43195	6.79084	-0.097063
67.0	-0.098103	-1.959144	1.372738	-0.361919	0.082636	6.46304	6.98514	-0.057565
67.099998	-0.028115	-2.061319	1.372087	-0.360773	0.08272	6.18674	6.54815	-0.299289
67.199997	0.01379	-2.128947	1.37326	-0.356978	0.08291	6.14059	6.4548	-0.739982
67.300003	0.07261	-2.159428	1.377059	-0.350404	0.083369	6.02709	6.40266	-1.262288
67.400002	0.084757	-2.175964	1.383764	-0.34198	0.083975	5.72889	6.14745	-1.826613
67.5	0.055003	-2.196032	1.392992	-0.332836	0.0846	5.64245	6.10163	-2.275022
67.599998	-0.023965	-2.242783	1.404199	-0.32489	0.085056	5.49042	6.01052	-2.654428
67.699997	-0.110589	-2.361472	1.416337	-0.319452	0.085362	5.4849	5.94929	-2.630487
67.800003	-0.167354	-2.463466	1.428175	-0.31792	0.085369	5.37114	5.86108	-2.101166
67.900002	-0.182181	-2.541229	1.438119	-0.321455	0.085336	5.72372	5.88452	-1.061851
68.0	-0.106059	-2.610057	1.444484	-0.33001	0.085113	5.8289	6.46604	0.330326
68.099998	0.009669	-2.690122	1.447432	-0.342466	0.085245	5.60086	6.1893	1.81272
68.199997	0.102809	-2.708992	1.447038	-0.357709	0.08542	5.80473	5.98794	2.907787
68.300003	0.165179	-2.793232	1.444168	-0.372248	0.085664	5.94967	6.26874	3.29313
68.400002	0.204824	-2.896678	1.439741	-0.38414	0.085796	5.92357	6.50319	2.844881
68.5	0.194184	-2.985919	1.435495	-0.391044	0.085999	5.77837	6.35224	1.596621
68.599998	0.041214	-3.008086	1.431519	-0.392938	0.085861	5.70621	6.06469	-0.00661
68.699997	-0.103018	-3.002387	1.427895	-0.389283	0.085573	5.6139	6.11041	-1.459791
68.800003	-0.230106	-2.987765	1.42504	-0.380813	0.085262	5.63624	6.01438	-2.549392
68.900002	-0.294005	-3.007387	1.424383	-0.368861	0.085037	5.59262	5.88998	-3.085857
69.0	-0.254096	-2.997173	1.426209	-0.356126	0.08507	5.83836	6.12775	-3.229568
69.099998	-0.082927	-3.01693	1.430486	-0.343881	0.08544	6.00817	6.44291	-3.022948
69.199997	0.109179	-3.038336	1.436404	-0.334206	0.08603	6.02867	6.49666	-2.585848
69.300003	0.187172	-3.019987	1.443392	-0.328208	0.086531	6.08936	6.44944	-1.902396
69.400002	0.198098	-2.974983	1.450712	-0.325926	0.086605	6.15749	6.56389	-1.055326
69.5	0.078704	-2.929486	1.456988	-0.327486	0.086507	6.22203	6.64674	-0.21166
69.599998	-0.046105	-2.899	1.462206	-0.33142	0.086377	6.20215	6.60489	0.409939
69.699997	-0.199273	-2.885995	1.466919	-0.336349	0.086404	6.12404	6.45448	0.746405
69.800003	-0.221067	-2.906139	1.471566	-0.341258	0.086456	6.05757	6.382	0.661226
69.900002	-0.191343	-2.946556	1.476123	-0.344873	0.086514	5.90483	6.14424	0.255935
70.0	-0.154574	-2.993583	1.481066	-0.347105	0.086359	5.73993	5.97017	-0.341415
70.099998	-0.054739	-3.025713	1.486465	-0.347887	0.086133	5.51906	5.74856	-0.866585
70.199997	0.024196	-3.026301	1.491882	-0.347954	0.085706	5.30266	5.55448	-1.202027
70.300003	0.068708	-2.98432	1.496851	-0.348676	0.085175	5.1818	5.53681	-1.319296
70.400002	0.148102	-2.930321	1.50091	-0.350839	0.084589	5.47221	5.93548	-1.096523
70.5	0.152661	-2.911253	1.503028	-0.35554	0.084423	6.11957	6.82638	-0.583289
70.599998	0.196047	-2.883136	1.502062	-0.363007	0.084343	5.76489	6.37836	0.220254
70.699997	0.155789	-2.888728	1.497607	-0.371924	0.084508	5.9255	6.24936	1.11342
70.800003	0.112634	-2.903615	1.49005	-0.381551	0.084423	6.27554	6.3471	1.783602
70.900002	-0.017756	-2.918945	1.48098	-0.388894	0.084049	6.67279	6.84073	1.943885
71.0	-0.16433	-2.853188	1.472262	-0.391509	0.083537	6.5825	6.81985	1.353026
71.099998	-0.250566	-2.803915	1.46529	-0.388455	0.083061	6.41461	6.45084	0.138905
71.199997	-0.240389	-2.723633	1.461884	-0.378055	0.082856	6.30917	6.58894	-1.351643
71.300003	-0.201469	-2.654294	1.463634	-0.361891	0.082512	6.06772	6.58669	-2.869015
71.400002	-0.159595	-2.547363	1.471719	-0.341199	0.082411	5.86017	6.33725	-4.230509
71.5	-0.127238	-2.453536	1.486232	-0.319624	0.081754	5.86174	6.31391	-5.170399
71.599998	-0.095263	-2.357639	1.506027	-0.300452	0.081026	5.93627	6.24497	-5.607334
71.699997	-0.06847	-2.280162	1.529161	-0.287215	0.080207	5.97691	6.22613	-5.297216
71.800003	0.045091	-2.206232	1.552336	-0.282084	0.079435	6.12754	6.21767	-4.028367
71.900002	0.190974	-2.159987	1.572133	-0.287503	0.079157	6.20329	6.48713	-1.752708
72.0	0.31422	-2.144359	1.58635	-0.302844	0.079171	6.2004	6.52299	1.316999
72.099998	0.358388	-2.109665	1.593402	-0.326541	0.079377	6.19173	6.44067	4.413363
72.199997	0.290186	-2.149971	1.593128	-0.355267	0.079836	6.17194	6.5945	6.828903
72.300003	0.106281	-2.168896	1.587613	-0.384385	0.079874	6.13901	6.47053	7.678981
72.400002	-0.036869	-2.196423	1.579967	-0.408136	0.079835	6.08016	6.25129	6.858519
72.5	-0.250345	-2.151521	1.572105	-0.423633	0.079311	5.94783	6.16672	4.264664
72.599998	-0.412417	-2.162083	1.564957	-0.42847	0.078598	5.66829	6.02583	0.562226
72.699997	-0.519559	-2.250738	1.558171	-0.423292	0.077261	5.56364	5.9859	-3.047672
72.800003	-0.413997	-2.357565	1.553134	-0.407862	0.076512	5.41843	6.05324	-5.544369
72.900002	-0.24331	-2.503368	1.551439	-0.384877	0.075927	5.70393	6.16372	-6.723453
73.0	-0.046859	-2.648324	1.554294	-0.359308	0.075178	6.51077	7.0057	-6.759368
73.099998	0.192214	-2.629241	1.563373	-0.334315	0.07428	6.43108	7.01501	-5.866985
73.199997	0.252701	-2.710304	1.576599	-0.313941	0.074327	6.68558	6.82477	-4.752297
73.300003	0.276714	-2.705424	1.593709	-0.300537	0.074461	7.01985	7.14958	-3.321757
73.400002	0.230612	-2.700057	1.611645	-0.294393	0.074425	7.30229	7.496	-1.613661
73.5	0.066021	-2.689672	1.628426	-0.296247	0.074777	7.57465	8.04433	0.058069
73.599998	-0.127889	-2.691032	1.642652	-0.304501	0.074867	7.42577	7.84264	1.566621
73.699997	-0.311155	-2.692231	1.65431	-0.316243	0.074917	7.39678	7.49279	2.592221
73.800003	-0.44432	-2.629021	1.663378	-0.330437	0.074531	7.44267	7.43776	2.961131
73.900002	-0.42123	-2.601938	1.670215	-0.343969	0.07388	6.8095	6.93632	2.702056
74.0	-0.307471	-2.549983	1.674946	-0.355468	0.072943	5.94626	6.24155	1.867591
74.099998	-0.062805	-2.543365	1.677206	-0.364769	0.072147	5.20484	5.6064	0.735191
74.199997	0.176578	-2.60638	1.676412	-0.371229	0.071495	4.23668	5.14939	-0.31087
74.300003	0.403137	-2.720137	1.671852	-0.375943	0.071269	4.00197	4.67685	-0.869576
74.400002	0.506523	-2.801379	1.663937	-0.379579	0.071381	3.87289	5.00304	-0.81557
74.5	0.437013	-2.784729	1.65375	-0.381751	0.071535	4.87931	4.94802	-0.408635
74.599998	0.194948	-2.71127	1.642839	-0.382879	0.071468	7.03246	7.88139	-0.084135
74.699997	-0.133456	-2.672073	1.632899	-0.382073	0.071105	6.27292	7.74265	-0.062092
74.800003	-0.468648	-2.617707	1.625192	-0.378202	0.0707	6.9596	7.10568	-0.534825
74.900002	-0.67069	-2.571141	1.620699	-0.371799	0.070154	7.30851	6.8858	-1.384924
75.0	-0.672383	-2.521922	1.620128	-0.361728	0.069848	8.80229	7.98588	-2.337121
75.099998	-0.48029	-2.523326	1.623967	-0.349019	0.069637	8.5957	9.26956	-3.231231
75.199997	-0.222686	-2.511486	1.631755	-0.335384	0.069468	8.17113	7.93353	-3.835584
75.300003	0.073403	-2.498616	1.643049	-0.32185	0.069271	8.17814	8.41399	-4.107626
75.400002	0.260436	-2.489917	1.65584	-0.31146	0.068806	7.28976	7.62104	-3.847876
75.5	0.297076	-2.492134	1.668211	-0.306195	0.068094	6.73935	7.02807	-2.915769
75.599998	0.277652	-2.485704	1.67814	-0.307288	0.067094	6.26188	6.84469	-1.299616
75.699997	0.17986	-2.526794	1.684646	-0.315786	0.066257	6.08226	6.66173	0.789719
75.800003	0.110168	-2.583565	1.686804	-0.330116	0.065512	5.88259	6.29283	2.741947
75.900002	0.024003	-2.628691	1.685767	-0.34703	0.065332	5.85614	6.07069	4.032397
76.0	0.031281	-2.593654	1.682712	-0.363588	0.065318	6.16511	6.19926	4.319647
76.099998	0.02099	-2.622516	1.679965	-0.376473	0.065715	6.48993	6.38511	3.286923
76.199997	0.068259	-2.599766	1.677796	-0.383389	0.065765	6.27011	6.72725	1.37807
76.300003	0.039539	-2.632406	1.676073	-0.385161	0.065794	6.42285	6.53905	-0.847813
76.400002	-0.029522	-2.624783	1.67399	-0.380831	0.065825	6.38966	6.92862	-2.591226
76.5	-0.074872	-2.630524	1.671189	-0.372791	0.065479	6.09549	6.96469	-3.402803
76.599998	-0.096706	-2.591721	1.66816	-0.363787	0.065025	6.17877	6.74545	-3.37659
76.699997	-0.057793	-2.579614	1.664968	-0.35597	0.064769	6.24016	6.84875	-2.632397
76.800003	0.038533	-2.567489	1.661484	-0.351806	0.064686	6.6396	7.00152	-1.493652
76.900002	0.069384	-2.582888	1.657112	-0.351405	0.064757	6.67121	6.97133	-0.109535
77.0	0.05394	-2.554827	1.65177	-0.353406	0.064653	6.8229	6.99553	0.897337
77.099998	-0.04796	-2.534635	1.646956	-0.355893	0.064332	7.40291	7.29249	1.276163
77.199997	-0.113429	-2.512517	1.644148	-0.356269	0.063905	7.6504	7.63924	0.735634
77.300003	-0.205341	-2.511894	1.644624	-0.353067	0.063505	7.72931	7.86052	-0.548192
77.400002	-0.246843	-2.547777	1.649225	-0.346184	0.063285	7.65461	8.04957	-2.058314
77.5	-0.187277	-2.578696	1.657863	-0.33548	0.063319	7.32173	7.88643	-3.33294
77.599998	-0.091232	-2.609493	1.669396	-0.324046	0.063239	6.88893	7.33221	-4.009501
77.699997	0.024086	-2.592659	1.682131	-0.314412	0.06318	6.54685	7.05462	-4.066039
77.800003	0.158586	-2.574903	1.693468	-0.309887	0.063144	5.96517	6.49869	-3.243933
77.900002	0.257942	-2.565507	1.701073	-0.313884	0.063032	5.54095	5.98312	-1.34693
78.0	0.272798	-2.572843	1.703254	-0.326543	0.062883	5.38183	5.916	1.368164
78.099998	0.202043	-2.552252	1.69885	-0.346426	0.062708	5.72364	5.93912	4.020872
78.199997	0.141603	-2.582359	1.689287	-0.369595	0.062561	6.84742	7.53636	5.798676
78.300003	-0.019485	-2.582513	1.678327	-0.389641	0.062731	6.33755	7.6114	5.852762
78.400002	-0.135169	-2.548156	1.66981	-0.402278	0.063053	6.44859	6.88547	4.001944
78.5	-0.198488	-2.548346	1.665808	-0.405351	0.063547	7.32138	7.33178	0.768195
78.599998	-0.282429	-2.608652	1.665722	-0.398291	0.063853	7.25903	7.89788	-2.720727
78.699997	-0.221113	-2.644419	1.668004	-0.383363	0.064094	6.76807	7.12945	-5.353485
78.800003	-0.171213	-2.639078	1.672328	-0.36267	0.064037	6.56857	6.87166	-6.579418
78.900002	-0.070549	-2.626857	1.679013	-0.340844	0.063571	6.19497	6.87049	-6.334649
79.0	-0.024789	-2.604235	1.686788	-0.32446	0.063122	6.04671	6.57009	-4.944499
79.099998	0.093334	-2.61698	1.694184	-0.31594	0.062653	6.00555	6.51625	-2.569455
79.199997	0.15971	-2.629156	1.69975	-0.316449	0.062115	6.89331	7.0483	0.112044
79.300003	0.16374	-2.645212	1.702665	-0.324583	0.061803	7.23091	7.9453	2.48921
79.400002	0.076974	-2.676594	1.703545	-0.336682	0.06167	6.92264	7.57008	3.944911
79.5	0.050698	-2.707293	1.704163	-0.349137	0.061499	7.71066	7.54407	4.17925
79.599998	-0.039561	-2.685437	1.706613	-0.359275	0.061519	7.94011	8.31218	3.017042
79.699997	-0.089017	-2.624991	1.71099	-0.363653	0.061671	7.67028	8.1517	0.897194
79.800003	-0.136497	-2.544491	1.715415	-0.364465	0.061697	7.50669	7.57618	-1.556719
79.900002	-0.140157	-2.594118	1.71845	-0.360838	0.061661	6.77981	7.35533	-3.3351
80.0	-0.02447	-2.694573	1.719224	-0.354369	0.061781	5.93785	6.43039	-3.851214
80.099998	0.055097	-2.760617	1.718038	-0.348404	0.061922	5.0627	5.68358	-3.286005
80.199997	0.149751	-2.830153	1.715523	-0.34501	0.062383	4.68367	5.17379	-2.020522
80.300003	0.17176	-2.892712	1.71215	-0.345127	0.062589	4.52778	5.46787	-0.524867
80.400002	0.106789	-2.952163	1.708621	-0.348591	0.062632	5.60664	5.61293	0.765442
80.5	-0.051405	-2.953873	1.705887	-0.352882	0.062871	7.96384	8.62274	1.441669
80.599998	-0.189096	-2.902284	1.704825	-0.357387	0.062916	7.09683	8.52618	1.27433
80.699997	-0.290537	-2.837583	1.70571	-0.360244	0.063001	7.13563	7.4854	0.317406
80.800003	-0.312454	-2.829509	1.70783	-0.360389	0.063265	7.84622	7.95451	-1.010098
80.900002	-0.217722	-2.870076	1.709336	-0.35844	0.063366	9.1505	9.92194	-2.101341
81.0	-0.075512	-2.919036	1.709901	-0.353894	0.063574	8.33989	9.15116	-2.574757
81.099998	0.080379	-2.905484	1.709758	-0.347065	0.063786	7.89921	8.13789	-2.490276
81.199997	0.171251	-2.856076	1.710059	-0.340492	0.063818	6.99857	7.65658	-2.154033
81.300003	0.158404	-2.786897	1.71191	-0.334109	0.063643	6.08077	6.31777	-1.72617
81.400002	0.014479	-2.671357	1.716041	-0.329693	0.063207	5.68283	6.09713	-1.378456
81.5	-0.145079	-2.577473	1.722415	-0.327829	0.062437	5.56828	6.23855	-1.164625
81.599998	-0.248412	-2.506984	1.729837	-0.328444	0.061728	5.4821	6.35149	-0.985869
81.699997	-0.211923	-2.445846	1.735759	-0.333334	0.061292	6.99157	6.92423	-0.765321
81.800003	-0.01507	-2.415265	1.73862	-0.341704	0.061484	7.24782	8.42105	-0.180532
81.900002	0.256049	-2.37229	1.736161	-0.353643	0.061886	6.56743	7.2183	0.822936
82.0	0.41322	-2.325093	1.727528	-0.368869	0.062644	8.0529	7.61344	1.990374
82.099998	0.428779	-2.25626	1.713522	-0.383919	0.063234	7.33338	8.13383	3.018639
82.199997	0.28319	-2.203546	1.696622	-0.395726	0.063454	6.93788	7.30919	3.272493
82.300003	-0.025722	-2.192577	1.680471	-0.401565	0.063687	6.71132	7.35779	2.354008
82.400002	-0.308329	-2.165208	1.667705	-0.39857	0.063426	6.20084	7.04145	0.51322
82.5	-0.526141	-2.112395	1.660804	-0.38724	0.063036	6.16817	6.85143	-1.819
82.599998	-0.58511	-2.060648	1.660653	-0.368405	0.06269	6.09803	6.67618	-4.039616
82.699997	-0.49082	-2.087452	1.667433	-0.344679	0.062235	6.86756	7.02646	-5.682619
82.800003	-0.262014	-2.13555	1.679646	-0.320131	0.061989	7.05348	7.65958	-6.471787
82.900002	0.07417	-2.146753	1.695446	-0.299246	0.061749	6.94358	7.25567	-6.270524
83.0	0.348786	-2.166933	1.712438	-0.285619	0.06199	7.62851	7.58882	-5.076185
83.099998	0.525674	-2.158358	1.728277	-0.282295	0.062253	7.38724	8.07794	-2.880259
83.199997	0.470703	-2.162372	1.741087	-0.289056	0.062578	7.13852	7.70679	-0.120685
83.300003	0.276259	-2.186466	1.750007	-0.304355	0.062707	7.08265	7.86309	2.637663
83.400002	-0.078107	-2.22347	1.755378	-0.325748	0.062504	6.85933	7.76845	4.578032
83.5	-0.351083	-2.268783	1.758586	-0.348606	0.062407	6.72393	7.24121	5.481656
83.599998	-0.443073	-2.31371	1.759901	-0.370448	0.062377	6.78935	7.09252	5.118629
83.699997	-0.419519	-2.374687	1.758128	-0.389028	0.062777	6.76921	6.93568	3.718301
83.800003	-0.170064	-2.420134	1.751312	-0.402162	0.062856	6.65781	6.71697	1.846529
83.900002	0.030617	-2.479592	1.7391	-0.409835	0.062851	6.28754	6.63497	-0.133169
84.0	0.172743	-2.646221	1.723477	-0.410035	0.062689	5.85299	6.41947	-1.580037
84.099998	0.193465	-2.803912	1.707347	-0.40273	0.062519	5.53062	6.58904	-2.325099
84.199997	0.125361	-2.886652	1.695587	-0.388658	0.062335	5.65393	6.54622	-2.84676
84.300003	-0.040506	-2.855728	1.692903	-0.368199	0.062569	6.86012	7.85709	-3.569397
84.400002	-0.3448	-2.787306	1.701525	-0.345625	0.06253	6.84856	8.3686	-4.870668
84.5	-0.265371	-2.794997	1.71726	-0.32388	0.064433	7.35956	7.77081	-5.507307
84.599998	-0.267477	-2.796069	1.736301	-0.307228	0.065788	7.71451	8.00868	-5.562878
84.699997	-0.097417	-2.791782	1.752422	-0.299649	0.067289	8.59369	8.19217	-4.201151
84.800003	0.032723	-2.735149	1.761551	-0.304034	0.068361	9.50606	9.72015	-1.161916
84.900002	0.110331	-2.716424	1.762296	-0.318268	0.068896	9.19578	9.52006	2.790766
85.0	0.143384	-2.636968	1.754373	-0.339112	0.068977	9.09314	9.13124	6.146762
85.099998	0.04846	-2.616378	1.745797	-0.359261	0.068931	8.09704	9.23776	7.393223
85.199997	-0.016571	-2.61186	1.744387	-0.371758	0.069194	6.96818	7.82733	6.190508
85.300003	-0.147751	-2.589265	1.75331	-0.375986	0.069975	5.88066	6.88687	2.700734
85.400002	-0.16351	-2.565973	1.7697	-0.371567	0.070765	5.32096	6.23362	-1.946664
85.5	-0.12264	-2.642671	1.786934	-0.363001	0.071529	4.94482	5.5063	-5.924392
85.599998	-0.114382	-2.638723	1.799729	-0.352017	0.072103	4.79507	5.08847	-7.800756
85.699997	0.083835	-2.690468	1.807671	-0.341769	0.07224	4.78298	5.14243	-6.721586
85.800003	0.224476	-2.68859	1.810107	-0.339361	0.072323	5.84721	5.53403	-3.57278
85.900002	0.347411	-2.732392	1.808495	-0.344494	0.072476	6.67209	7.2198	0.477677
86.0	0.24001	-2.780242	1.802095	-0.35542	0.072572	6.00204	7.40254	4.064425
86.099998	0.173527	-2.863822	1.796635	-0.367255	0.072681	7.21165	7.58989	5.891232
86.199997	-0.103984	-2.862632	1.799694	-0.37364	0.073343	7.87329	8.64897	5.369957
86.300003	-0.301466	-2.852693	1.813041	-0.373675	0.074049	7.94956	8.99368	2.658739
86.400002	-0.42202	-2.814198	1.833257	-0.367938	0.074639	8.50112	8.98469	-1.462153
86.5	-0.497727	-2.780864	1.854398	-0.358013	0.075021	8.84179	8.95418	-5.63231
86.599998	-0.340588	-2.687339	1.871802	-0.346134	0.074636	9.14577	9.04924	-7.82255
86.699997	-0.186585	-2.668279	1.884036	-0.335396	0.074249	8.92735	8.67969	-7.294038
86.800003	0.030469	-2.743429	1.890936	-0.329492	0.073769	7.66144	7.84328	-4.762318
86.900002	0.203229	-2.697948	1.894695	-0.331465	0.072901	6.17895	6.50126	-1.270325
87.0	0.240896	-2.646918	1.894897	-0.339769	0.071884	4.86066	5.76591	2.169588
87.099998	0.258327	-2.595714	1.893264	-0.352228	0.071106	5.14318	5.614	4.686749
87.199997	0.181214	-2.579064	1.893361	-0.365624	0.070931	5.10657	6.01577	5.663166
87.300003	0.085144	-2.555212	1.89673	-0.376343	0.071112	6.94673	6.49494	4.840167
87.400002	-0.03916	-2.52909	1.901495	-0.38328	0.071514	9.1195	10.04623	2.593253
87.5	-0.09688	-2.430372	1.905129	-0.385648	0.071781	6.47425	7.64074	-0.388621
87.599998	-0.157944	-2.374769	1.905457	-0.381808	0.072035	8.45041	7.47256	-3.145641
87.699997	-0.172709	-2.382238	1.902124	-0.373644	0.071816	10.35301	10.51042	-4.717936
87.800003	-0.183924	-2.409435	1.897675	-0.361125	0.071959	8.65937	8.61846	-4.867785
87.900002	-0.142611	-2.397134	1.895737	-0.345484	0.07188	7.49609	7.31926	-4.38355
88.0	-0.116471	-2.351578	1.900568	-0.328601	0.071864	6.17825	6.82242	-4.071923
88.099998	-0.135754	-2.286612	1.914526	-0.310713	0.071811	5.85938	6.39924	-4.170455
88.199997	-0.289023	-2.221297	1.936969	-0.296358	0.071302	6.31057	7.16799	-4.826835
88.300003	-0.190463	-2.168989	1.962298	-0.287897	0.071146	5.98129	6.64696	-4.826097
88.400002	-0.091671	-2.079991	1.985069	-0.287818	0.071284	9.98887	9.56396	-4.13545
88.5	0.050138	-1.976928	2.000838	-0.299481	0.071247	8.41582	9.71822	-1.954563
88.599998	0.204705	-1.862522	2.005974	-0.322595	0.07116	9.08709	7.8359	1.680173
88.699997	0.363025	-1.757921	1.999699	-0.353384	0.071037	12.01337	11.90297	5.73613
88.800003	0.448225	-1.714301	1.983587	-0.387441	0.070939	10.61127	10.24824	8.807815
88.900002	0.345364	-1.633713	1.964533	-0.416465	0.070862	10.41195	9.72957	9.440591
89.0	-0.036886	-1.539699	1.95009	-0.434513	0.070342	7.56204	8.04272	7.215093
89.099998	-0.27292	-1.458907	1.942656	-0.437677	0.070033	6.43773	6.77735	2.698586
89.199997	-0.436507	-1.391346	1.942026	-0.426304	0.069177	5.456	6.15933	-2.90308
89.300003	-0.467368	-1.434095	1.94518	-0.403753	0.068252	5.49147	6.11822	-7.759708
89.400002	-0.28036	-1.527576	1.951263	-0.372856	0.067895	5.3679	6.31745	-10.381969
89.5	-0.056197	-1.655273	1.960599	-0.338756	0.06759	7.68806	7.62436	-10.54197
89.599998	0.174867	-1.770034	1.97322	-0.309453	0.067568	8.62732	9.9744	-9.035278
89.699997	0.316835	-1.863773	1.989152	-0.28988	0.067355	8.58624	8.63848	-6.764218
89.800003	0.280184	-1.923657	2.006778	-0.28112	0.067648	10.50276	10.48151	-4.404424
89.900002	0.134747	-1.960716	2.024294	-0.284422	0.067974	10.76374	11.58748	-2.376905
90.0	-0.041029	-2.022057	2.039223	-0.295981	0.068439	12.60241	12.88251	-0.38784
90.099998	-0.198062	-2.099532	2.049541	-0.312351	0.069004	13.62276	14.35118	1.57567
90.199997	-0.338865	-2.169493	2.053938	-0.332207	0.069158	14.34833	14.49559	3.269722
90.300003	-0.357614	-2.182336	2.0525	-0.35198	0.068782	14.03769	14.10902	4.450556
90.400002	-0.24426	-2.185631	2.045689	-0.370255	0.068224	13.30267	12.75019	4.894032
90.5	-0.106677	-2.136622	2.033952	-0.384756	0.067877	10.79667	10.52433	4.260931
90.599998	0.067774	-2.134101	2.019201	-0.39413	0.067837	7.51168	7.52062	2.737382
90.699997	0.259825	-2.081904	2.003127	-0.397917	0.067688	4.81932	5.34615	0.70215
90.800003	0.286749	-2.089041	1.988612	-0.395856	0.067463	3.86212	4.47163	-1.542448
90.900002	0.19023	-2.159402	1.977358	-0.387554	0.067413	3.73504	4.34017	-3.471635
91.0	0.081303	-2.189137	1.970388	-0.37363	0.067782	3.64676	4.70554	-4.732511
91.099998	-0.127403	-2.134374	1.968085	-0.355697	0.06844	5.88171	5.88281	-5.400091
91.199997	-0.263487	-2.033391	1.970261	-0.337499	0.069329	9.81231	11.8549	-5.544606
91.300003	-0.329555	-1.974477	1.974584	-0.323581	0.070198	10.89274	12.63436	-4.992043
91.400002	-0.334341	-1.906627	1.978711	-0.31528	0.071158	11.74188	10.29085	-3.598088
91.5	-0.273816	-1.816534	1.979868	-0.315796	0.071624	16.34454	16.46677	-1.55369
91.599998	-0.145141	-1.747625	1.977151	-0.323298	0.072048	22.53374	22.44176	0.811992
91.699997	-0.02184	-1.688026	1.970632	-0.335028	0.072106	28.61792	27.16207	2.747381
91.800003	0.088621	-1.617995	1.96234	-0.34812	0.072268	28.66355	29.28484	3.794418
91.900002	0.144509	-1.538942	1.954534	-0.358951	0.072251	18.99425	20.93894	3.568257
92.0	0.150329	-1.484438	1.948722	-0.365334	0.072696	12.25385	13.56391	2.154025
92.099998	0.15697	-1.41735	1.943723	-0.367441	0.073221	9.43889	10.24128	0.047848
92.199997	0.034588	-1.386056	1.938403	-0.364438	0.073666	6.74408	7.25973	-2.129833
92.300003	-0.011208	-1.463701	1.931267	-0.358192	0.074365	5.71085	5.84299	-3.416057
92.400002	-0.093135	-1.524167	1.921944	-0.35096	0.074904	5.05096	5.25248	-3.472202
92.5	-0.066469	-1.567319	1.911153	-0.343958	0.075615	5.33121	5.08558	-2.728719
92.599998	-0.038612	-1.589832	1.899417	-0.340503	0.076073	5.39864	5.49549	-1.547069
92.699997	-0.019889	-1.597503	1.887956	-0.340357	0.076483	7.14947	6.16211	-0.397605
92.800003	0.035645	-1.63117	1.877715	-0.341707	0.077284	8.6359	9.39759	0.337911
92.900002	0.070364	-1.643537	1.869282	-0.344168	0.078167	8.12489	10.13701	0.372407
93.0	0.048451	-1.667738	1.863018	-0.345724	0.078924	10.3326	11.05061	-0.237789
93.099998	-0.01437	-1.66989	1.858419	-0.346029	0.07951	10.99135	12.88144	-1.221215
93.199997	-0.114677	-1.7782	1.853817	-0.346055	0.079871	11.52706	12.86035	-1.993583
93.300003	-0.14753	-1.822634	1.848011	-0.345491	0.079936	12.66187	13.82298	-2.227634
93.400002	-0.111223	-1.885824	1.839856	-0.346383	0.080364	12.69147	12.88904	-1.793609
93.5	-0.017546	-1.958447	1.828866	-0.349626	0.080835	10.45066	10.26377	-0.873278
93.599998	0.083026	-2.0202	1.815176	-0.354977	0.081089	8.11902	8.44492	0.36453
93.699997	0.092206	-2.05772	1.799137	-0.363584	0.081233	7.02283	7.25063	1.442041
93.800003	0.033248	-2.129272	1.782234	-0.372368	0.081179	6.24874	6.52717	1.976502
93.900002	-0.082432	-2.162442	1.765741	-0.378844	0.08094	6.26293	6.75969	1.729967
94.0	-0.171633	-2.176954	1.750742	-0.381772	0.080622	6.4013	6.96448	0.61208
94.099998	-0.25964	-2.155537	1.737765	-0.378779	0.080482	8.67689	8.51162	-0.89298
94.199997	-0.245384	-2.173714	1.726872	-0.370703	0.080371	7.89632	9.96455	-2.211926
94.300003	-0.172459	-2.183919	1.718008	-0.358369	0.080375	8.83592	8.93266	-3.00222
94.400002	-0.013062	-2.183528	1.711569	-0.343054	0.080584	9.44764	9.97012	-3.287709
94.5	0.121165	-2.153283	1.70712	-0.328739	0.080995	8.17866	8.87432	-3.191823
94.599998	0.183986	-2.133153	1.704403	-0.317216	0.081266	8.2475	8.37063	-2.693437
94.699997	0.206501	-2.106693	1.702993	-0.309783	0.081737	7.53585	8.1349	-1.931908
94.800003	0.062868	-2.078056	1.701883	-0.308293	0.081961	7.2867	7.64513	-0.997141
94.900002	-0.085844	-2.056074	1.700467	-0.311017	0.081986	7.05979	7.67039	-0.113943
95.0	-0.237638	-2.036249	1.69832	-0.317084	0.08171	7.3396	7.86202	0.545659
95.099998	-0.353721	-1.983177	1.695091	-0.326074	0.081363	7.82258	8.14207	0.841034
95.199997	-0.312412	-1.936129	1.690486	-0.335808	0.081192	7.59094	8.20523	0.914084
95.300003	-0.156485	-1.874354	1.683875	-0.346064	0.081333	8.05614	7.96543	0.759486
95.400002	0.051505	-1.847952	1.674851	-0.356042	0.081557	7.52832	7.73912	0.586162
95.5	0.250172	-1.845773	1.663947	-0.364138	0.081891	7.05637	7.36186	0.42286
95.599998	0.266965	-1.863952	1.651438	-0.371078	0.08185	6.74933	7.04038	0.321659
95.699997	0.167829	-1.87434	1.637826	-0.3764	0.081369	6.22492	6.86567	0.248728
95.800003	-0.022462	-1.854765	1.623087	-0.380354	0.08057	5.94547	6.59536	0.155188
95.900002	-0.220113	-1.783331	1.606912	-0.384405	0.079432	6.14339	6.79148	0.105111
96.0	-0.296003	-1.727247	1.588935	-0.386817	0.078264	7.39521	7.79307	0.079097
96.099998	-0.27463	-1.674068	1.569738	-0.3878	0.0776	7.11628	7.41336	-0.018622
96.199997	-0.078924	-1.670218	1.550476	-0.38568	0.077323	7.28407	7.16039	-0.278801
96.300003	0.105849	-1.689662	1.533433	-0.378669	0.077423	7.91558	7.79693	-0.849152
96.400002	0.252491	-1.687356	1.520794	-0.366863	0.077673	7.9944	8.29269	-1.669211
96.5	0.275251	-1.646072	1.5147	-0.349986	0.077747	7.66923	7.80399	-2.701947
96.599998	0.171403	-1.591906	1.51587	-0.329294	0.077504	7.40738	7.69116	-3.639472
96.699997	-0.031806	-1.532223	1.522844	-0.309252	0.077292	6.98404	7.47545	-4.315166
96.800003	-0.329191	-1.439435	1.533486	-0.292514	0.076248	6.66911	7.17527	-4.641069
96.900002	-0.23006	-1.401844	1.54318	-0.28114	0.076586	6.39666	6.94917	-3.662326
97.0	-0.187211	-1.319938	1.551042	-0.279729	0.076468	6.31574	6.7083	-2.098874
97.099998	-0.053127	-1.2813	1.555291	-0.286638	0.076285	6.33019	6.47749	0.105508
97.199997	0.097028	-1.250748	1.55618	-0.301393	0.076139	6.3005	6.28758	2.189944
97.300003	0.190902	-1.220601	1.555328	-0.321042	0.076058	6.40419	6.41647	3.613392
97.400002	0.205605	-1.204092	1.554905	-0.341433	0.076146	6.21625	6.54965	4.096043
97.5	0.125284	-1.159934	1.553988	-0.361842	0.076057	6.11055	6.67554	3.643947
97.599998	0.049907	-1.165429	1.550469	-0.380536	0.07625	6.02289	6.63111	2.677776
97.699997	-0.060873	-1.200315	1.539942	-0.397224	0.076285	5.92401	6.63186	1.74819
97.800003	-0.13089	-1.23237	1.519656	-0.412954	0.076196	5.85097	6.49976	1.405058
97.900002	-0.185417	-1.327255	1.489954	-0.424882	0.076017	5.91631	6.37194	1.706845
98.0	-0.166879	-1.387893	1.455698	-0.429492	0.075675	6.02989	6.24347	1.738841
98.099998	-0.275571	-1.395836	1.42812	-0.421799	0.074706	6.17947	6.3759	0.518054
98.199997	-0.151874	-1.35784	1.41736	-0.39868	0.074882	6.32318	6.6263	-1.779433
98.300003	-0.214349	-1.363844	1.430139	-0.365622	0.074631	6.31819	6.77114	-5.240343
98.400002	-0.145763	-1.431913	1.462135	-0.33027	0.075095	6.58539	7.09294	-8.259516
98.5	-0.044489	-1.522264	1.504312	-0.298027	0.075689	6.84225	7.57618	-9.911157
98.599998	-0.058025	-1.517195	1.547523	-0.274393	0.076248	7.0336	7.89959	-10.023192
98.699997	-0.040674	-1.526734	1.586395	-0.265441	0.076582	7.14123	7.88643	-7.515094
98.800003	-0.018873	-1.541977	1.617734	-0.273794	0.07667	7.04595	7.67842	-2.481843
98.900002	-0.078476	-1.631937	1.640966	-0.297808	0.076842	6.8905	7.27815	3.556105
99.0	-0.045143	-1.772753	1.655001	-0.329727	0.076882	6.53529	6.75112	9.096691
99.099998	-0.090558	-1.911675	1.656449	-0.367555	0.076893	6.03471	6.36755	12.23734
99.199997	-0.121121	-2.02359	1.656904	-0.399843	0.076735	5.57055	6.08771	12.025328
99.300003	-0.061463	-2.059421	1.663412	-0.418915	0.077161	5.16	5.78346	8.769957
99.400002	-0.201718	-2.060234	1.676972	-0.4251	0.077272	4.91233	5.51101	3.232488
99.5	-0.196553	-2.138729	1.694616	-0.418081	0.077437	4.71563	5.42398	-3.29486
99.599998	-0.270117	-2.26877	1.710874	-0.400966	0.077584	4.89009	5.42901	-9.022098
99.699997	-0.215577	-2.463371	1.722738	-0.378908	0.077954	4.97504	5.62192	-11.657395
99.800003	-0.14123	-2.642094	1.733301	-0.354549	0.078331	4.89753	5.74996	-11.07771
99.900002	-0.104349	-2.650645	1.746151	-0.331765	0.078772	5.42833	6.13182	-8.940571
100.0	-0.139502	-2.661316	1.763965	-0.313806	0.079402	6.18035	6.813	-6.29696
100.099998	-0.189831	-2.615802	1.786867	-0.30296	0.079939	7.17022	7.67328	-3.560975
100.199997	-0.243705	-2.527316	1.81214	-0.302109	0.080746	7.88555	8.22193	-0.967024
100.300003	-0.310439	-2.414164	1.83594	-0.311358	0.081479	8.37562	8.50016	1.598087
100.400002	-0.379683	-2.318933	1.853905	-0.328964	0.082277	8.79222	8.41581	3.845735
100.5	-0.362212	-2.102994	1.863056	-0.352932	0.082413	9.22634	9.87794	5.717978
100.599998	-0.337485	-1.98407	1.863098	-0.378205	0.082157	9.18912	9.91209	6.800451
100.699997	-0.311107	-1.850535	1.856909	-0.399172	0.081508	9.21163	9.82067	6.38993
100.800003	-0.277118	-1.726355	1.849691	-0.410706	0.080726	8.80291	9.31142	4.207335
100.900002	-0.12866	-1.641917	1.847986	-0.409763	0.079962	6.98193	6.77307	0.566997
101.0	-0.038193	-1.63517	1.853643	-0.399066	0.079519	4.2281	4.74601	-3.86613
101.099998	0.052751	-1.844063	1.865884	-0.381385	0.079223	3.72191	4.29114	-7.541902
101.199997	0.130344	-2.075028	1.881826	-0.358908	0.079869	3.33832	3.99963	-9.370003
101.300003	0.111779	-2.192237	1.899744	-0.336845	0.080313	4.33906	4.86848	-9.387528
101.400002	0.070103	-2.177252	1.917352	-0.31978	0.080527	4.32566	4.91173	-7.831315
101.5	-0.015756	-2.134866	1.932939	-0.31212	0.080662	7.74928	7.24314	-4.792044
101.599998	-0.126542	-2.081491	1.945487	-0.315299	0.080954	9.29474	10.29663	-1.084186
101.699997	-0.209893	-1.937941	1.953567	-0.326318	0.080933	7.18047	6.94264	2.379639
101.800003	-0.224058	-1.820608	1.959236	-0.340621	0.081282	11.91388	10.77976	4.640189
101.900002	-0.177447	-1.74305	1.967923	-0.35316	0.08206	12.6039	11.65011	5.10174
102.0	-0.249309	-1.664543	1.982514	-0.361573	0.082425	14.29167	12.02972	3.643122
102.099998	-0.247924	-1.580563	2.001338	-0.365058	0.082332	14.31268	12.44595	1.015589
102.199997	-0.324243	-1.511714	2.019842	-0.365561	0.081271	10.97226	10.00834	-2.122449
102.300003	-0.348687	-1.449217	2.033109	-0.363476	0.080108	8.04712	7.69769	-4.461033
102.400002	-0.361592	-1.424168	2.038658	-0.362409	0.07835	5.9114	6.3713	-4.925964
102.5	-0.20392	-1.431982	2.035663	-0.365444	0.076673	4.859	5.34947	-3.285848
102.599998	0.007745	-1.392876	2.025162	-0.371794	0.075219	4.15418	4.96729	-0.474447
102.699997	0.217334	-1.39653	2.010206	-0.37926	0.074304	4.44073	4.87576	2.096684
102.800003	0.326136	-1.384915	1.995275	-0.383603	0.073571	4.71248	5.77715	3.387206
102.900002	0.269847	-1.431569	1.987015	-0.382255	0.073203	7.38172	6.34571	2.769249
103.0	0.094103	-1.467221	1.988881	-0.373935	0.07284	10.25773	10.80578	0.351049
103.099998	-0.151987	-1.458494	1.999156	-0.359649	0.072267	8.99006	9.68535	-3.208047
103.199997	-0.38441	-1.464283	2.013774	-0.342194	0.07188	12.57605	9.75419	-6.435876
103.300003	-0.370183	-1.41643	2.030157	-0.322796	0.071097	14.22546	14.13054	-8.192945
103.400002	-0.31431	-1.46226	2.045169	-0.305811	0.071688	15.63526	14.47825	-8.313034
103.5	-0.110479	-1.447986	2.05968	-0.296996	0.071507	17.16014	15.8009	-7.028259
103.599998	0.143303	-1.480778	2.070844	-0.299425	0.071803	14.09812	12.29789	-4.390005
103.699997	0.285023	-1.425732	2.076793	-0.313505	0.071545	8.54184	8.62841	-0.97361
103.800003	0.276338	-1.41828	2.076584	-0.336197	0.071457	7.43041	7.42085	2.65142
103.900002	0.232201	-1.436252	2.069391	-0.361639	0.071092	7.11067	7.41603	5.805163
104.0	-0.025788	-1.470251	2.058424	-0.386084	0.070702	7.1711	7.93674	7.314718
104.099998	-0.263386	-1.452194	2.048352	-0.404165	0.069993	7.36228	8.41998	6.609015
104.199997	-0.403621	-1.40113	2.042827	-0.411823	0.069432	9.10286	9.70623	3.756954
104.300003	-0.404328	-1.388863	2.042037	-0.408452	0.068932	10.47019	10.76221	-0.437352
104.400002	-0.361893	-1.479635	2.044953	-0.395194	0.068523	11.70878	11.42198	-4.672853
104.5	-0.207234	-1.734304	2.049166	-0.376099	0.068173	11.02682	10.55377	-7.3462
104.599998	0.033036	-1.968933	2.052582	-0.35719	0.067969	9.51981	9.37672	-7.632708
104.699997	0.212835	-2.028386	2.053499	-0.342737	0.067818	8.15572	8.8194	-6.421139
104.800003	0.275845	-2.108688	2.051383	-0.335424	0.067685	8.07891	9.16668	-3.893524
104.900002	0.145672	-2.219587	2.046094	-0.335752	0.067378	7.91909	9.74381	-0.964185
105.0	-0.055495	-2.340721	2.038047	-0.340826	0.066732	9.64268	10.90962	1.467797
105.099998	-0.328973	-2.42603	2.030127	-0.347669	0.066087	12.63691	14.11106	2.847015
105.199997	-0.407092	-2.496176	2.02642	-0.352043	0.065354	11.29953	12.42261	2.750068
105.300003	-0.397904	-2.532194	2.028946	-0.351357	0.06504	18.01523	17.18414	1.153457
105.400002	-0.286945	-2.519846	2.035976	-0.346429	0.064716	21.68433	21.19993	-1.528171
105.5	-0.13544	-2.524879	2.0446	-0.337644	0.064513	21.62872	23.36209	-4.3723
105.599998	0.086927	-2.61634	2.051575	-0.326832	0.064337	24.4908	22.24842	-6.087488
105.699997	0.187092	-2.642397	2.05607	-0.317827	0.064213	11.73505	13.069	-6.122262
105.800003	0.150777	-2.628655	2.057421	-0.314447	0.063922	6.42302	7.40972	-4.803803
105.900002	0.061063	-2.588648	2.055409	-0.319443	0.063555	4.84078	5.5655	-2.388091
106.0	-0.051034	-2.568953	2.049378	-0.33212	0.063186	4.03806	4.92971	0.492349
106.099998	-0.171439	-2.548801	2.039368	-0.350597	0.062757	4.60923	5.05122	3.133698
106.199997	-0.213328	-2.525895	2.025963	-0.371623	0.062542	4.33231	5.38405	4.894504
106.300003	-0.223431	-2.536463	2.01165	-0.390538	0.062335	7.58971	6.92262	5.209088
106.400002	-0.214923	-2.513197	1.997853	-0.404022	0.061916	10.41422	12.21321	3.955778
106.5	-0.152416	-2.496814	1.986259	-0.409278	0.061703	13.30556	12.35731	1.41635
106.599998	-0.047995	-2.449867	1.976889	-0.404886	0.06136	17.32207	15.43852	-1.786498
106.699997	-0.077986	-2.462814	1.969119	-0.392482	0.06093	16.26117	15.82306	-4.479931
106.800003	-0.024261	-2.501935	1.962693	-0.374941	0.060533	16.67269	16.35479	-5.789873
106.900002	0.055482	-2.512243	1.957501	-0.355934	0.060016	12.26874	13.44187	-5.709903
107.0	0.045405	-2.535321	1.953128	-0.340321	0.059708	8.89092	10.26965	-4.787972
107.099998	0.073205	-2.634601	1.948709	-0.329891	0.059687	8.13628	9.20319	-3.216474
107.199997	0.105599	-2.702454	1.944103	-0.32521	0.059814	9.1385	8.86532	-1.422936
107.300003	0.0391	-2.734202	1.93933	-0.325634	0.06005	9.73945	9.16036	0.059567
107.400002	-0.016863	-2.765004	1.935827	-0.328513	0.060598	12.88212	11.62056	0.902649
107.5	-0.057969	-2.767881	1.934502	-0.331851	0.061275	13.9721	13.88089	0.857301
107.599998	-0.091854	-2.741206	1.935196	-0.334795	0.061851	14.51989	13.55909	0.1246
107.699997	-0.124129	-2.70544	1.936916	-0.335862	0.062535	16.99103	16.83664	-1.038655
107.800003	-0.107571	-2.710632	1.937389	-0.33616	0.063114	14.24648	15.75669	-2.11118
107.900002	-0.085346	-2.723455	1.935024	-0.336579	0.063685	11.64896	12.66444	-2.584179
108.0	0.000944	-2.722351	1.92928	-0.337563	0.063971	8.06516	8.51483	-2.261927
108.099998	0.027336	-2.718928	1.920622	-0.34136	0.064271	5.65454	6.38532	-1.324978
108.199997	-0.010512	-2.685393	1.909533	-0.348345	0.064191	4.75846	5.28149	-0.111817
108.300003	-0.110361	-2.681428	1.897018	-0.357668	0.063989	4.85576	4.88143	1.112392
108.400002	-0.179235	-2.661588	1.883024	-0.368725	0.063625	4.90173	5.40096	1.803853
108.5	-0.1838	-2.657332	1.86825	-0.378674	0.063493	5.88951	6.20772	1.8883
108.599998	-0.109567	-2.666112	1.852782	-0.386043	0.063705	9.5572	10.0488	1.248747
108.699997	0.003884	-2.628893	1.837028	-0.390303	0.064009	8.77007	10.66618	0.096051
108.800003	0.117135	-2.588509	1.821301	-0.388995	0.064606	11.05695	10.95383	-1.184038
108.900002	0.092868	-2.570587	1.806698	-0.382303	0.065276	11.71246	12.70373	-2.229663
109.0	0.045972	-2.542368	1.794781	-0.37047	0.065906	10.94441	11.26771	-2.89123
109.099998	-0.110544	-2.459187	1.787485	-0.35472	0.066504	11.3357	11.38997	-3.376023
109.199997	-0.215797	-2.366856	1.785321	-0.338819	0.066896	9.52095	9.80087	-3.678898
109.300003	-0.313361	-2.263127	1.786751	-0.325112	0.067351	8.5823	8.9834	-3.714556
109.400002	-0.299479	-2.169374	1.78891	-0.316388	0.06758	7.93783	8.69072	-3.090487
109.5	-0.130644	-2.10089	1.78915	-0.314852	0.068164	8.17008	8.58088	-1.832309
109.599998	0.105371	-2.03505	1.785483	-0.32009	0.069025	8.3511	8.75634	-0.090163
109.699997	0.310107	-1.96398	1.778072	-0.33121	0.070167	9.04427	9.0896	1.589188
109.800003	0.356027	-1.909757	1.76897	-0.344922	0.071357	9.21566	9.29761	2.567066
109.900002	0.230552	-1.823306	1.760507	-0.356898	0.07181	9.05373	9.17182	2.620763
110.0	0.005034	-1.723422	1.754243	-0.364887	0.071896	8.83198	9.10898	1.66633
110.099998	-0.253698	-1.626641	1.749028	-0.368549	0.071536	7.91918	8.52832	0.087298
110.199997	-0.427224	-1.629688	1.743367	-0.368045	0.071337	7.3607	8.15706	-1.40596
110.300003	-0.398659	-1.660847	1.735272	-0.365586	0.071284	6.68671	7.40736	-2.175953
110.400002	-0.150807	-1.65169	1.724493	-0.36189	0.071568	6.32283	6.74149	-2.054609
110.5	0.184573	-1.617587	1.711771	-0.359906	0.072181	6.22422	6.46582	-1.409503
110.599998	0.440271	-1.600477	1.698265	-0.359632	0.072851	6.65343	6.69353	-0.592287
110.699997	0.519791	-1.614645	1.685211	-0.360921	0.07355	7.61625	7.89467	0.027795
110.800003	0.37238	-1.63094	1.673721	-0.362306	0.074331	7.12696	7.89403	0.158159
110.900002	0.050887	-1.612902	1.664323	-0.36277	0.075017	7.48068	7.97207	-0.21436
111.0	-0.331181	-1.578584	1.656776	-0.361119	0.075569	7.93406	8.73408	-0.969113
111.099998	-0.625839	-1.536836	1.649752	-0.357986	0.075853	8.0924	9.13103	-1.601901
111.199997	-0.77207	-1.551241	1.642552	-0.353109	0.075933	8.01376	8.77508	-1.857835
111.300003	-0.641245	-1.551579	1.635287	-0.3471	0.075858	8.04476	8.56986	-1.867194
111.400002	-0.328944	-1.609951	1.62922	-0.341101	0.075971	7.94974	8.0241	-1.708342
111.5	0.080383	-1.704139	1.625165	-0.335686	0.076335	7.41036	7.32011	-1.536264
111.599998	0.409733	-1.784454	1.622752	-0.332378	0.076791	6.75459	6.99949	-1.329904
111.699997	0.562191	-1.844832	1.620721	-0.331694	0.077329	6.13087	6.73549	-1.08174
111.800003	0.482966	-1.860094	1.618021	-0.333696	0.07749	5.86928	6.87637	-0.758607
111.900002	0.21505	-1.871335	1.614046	-0.338469	0.077476	5.68992	7.23436	-0.485209
112.0	-0.129155	-1.913514	1.609943	-0.344546	0.077303	6.48844	7.23736	-0.234857
112.099998	-0.40999	-1.992512	1.605919	-0.350814	0.077258	7.02528	7.98406	0.003943
112.199997	-0.528961	-2.052183	1.60069	-0.358419	0.077485	6.62392	7.21252	0.291534
112.300003	-0.401531	-2.06811	1.592174	-0.366401	0.077729	7.35948	7.06254	0.647494
112.400002	-0.188223	-2.054188	1.57876	-0.375038	0.078123	7.17022	7.60776	1.089921
112.5	0.021239	-2.016664	1.561083	-0.383391	0.078273	6.69311	7.05762	1.442115
112.599998	0.137624	-1.990074	1.543177	-0.388053	0.078077	6.28719	6.81953	1.26823
112.699997	0.147007	-1.993377	1.529398	-0.386997	0.077623	6.02105	6.98354	0.443393
112.800003	0.087448	-2.015958	1.521927	-0.379506	0.076874	5.96395	6.89125	-0.889382
112.900002	-0.020087	-2.068634	1.51988	-0.366408	0.076245	6.36049	7.03096	-2.280825
113.0	-0.111194	-2.080658	1.520364	-0.351081	0.075565	6.52076	7.29774	-3.412584
113.099998	-0.118771	-2.06292	1.520863	-0.336033	0.075287	6.55728	6.8662	-3.840188
113.199997	-0.052593	-2.030708	1.520226	-0.324224	0.075354	6.89155	6.91952	-3.433803
113.300003	0.000781	-2.003008	1.519412	-0.317268	0.07562	7.00935	7.03085	-2.43194
113.400002	0.024163	-1.976931	1.519642	-0.3142	0.075678	6.99165	6.89361	-1.284629
113.5	0.002244	-1.987968	1.521458	-0.315986	0.075567	6.7834	7.04274	-0.161215
113.599998	-0.035818	-2.001735	1.523753	-0.321836	0.075242	6.30068	6.79726	0.697785
113.699997	-0.096466	-1.989461	1.52494	-0.33068	0.074637	6.04925	6.85207	1.237559
113.800003	-0.181326	-1.909519	1.522634	-0.341736	0.0741	5.91412	6.75241	1.504457
113.900002	-0.240261	-1.831546	1.516041	-0.3539	0.07331	6.24025	7.27783	1.586754
114.0	-0.27856	-1.751541	1.506559	-0.364298	0.072378	6.38011	7.13041	1.416768
114.099998	-0.208632	-1.760369	1.496385	-0.37158	0.071159	6.29034	6.68528	0.914229
114.199997	-0.101393	-1.827991	1.487889	-0.373747	0.070193	6.21091	6.5565	0.169983
114.300003	0.054267	-1.889693	1.481904	-0.371802	0.069441	5.99425	6.20087	-0.746571
114.400002	0.188661	-1.930656	1.478329	-0.36728	0.069014	5.85386	6.1088	-1.600248
114.5	0.268004	-1.889129	1.476012	-0.361538	0.06861	5.97787	6.35567	-2.217623
114.599998	0.287725	-1.844308	1.473843	-0.357025	0.068596	6.20023	6.79437	-2.376174
114.699997	0.180176	-1.786215	1.471305	-0.354485	0.068714	6.43651	7.13213	-2.036254
114.800003	-0.008819	-1.776926	1.467292	-0.354464	0.068797	6.64555	7.29164	-1.147819
114.900002	-0.253113	-1.778761	1.460387	-0.357814	0.068603	6.55395	6.96865	0.063302
115.0	-0.4261	-1.784665	1.450328	-0.363042	0.068137	6.66105	7.06265	1.271191
115.099998	-0.471405	-1.762014	1.437642	-0.368367	0.067326	6.70134	7.13705	1.945986
115.199997	-0.398492	-1.675209	1.425152	-0.37108	0.066301	6.60991	7.09327	1.711462
115.300003	-0.185485	-1.597481	1.417899	-0.367308	0.065611	6.44579	6.92476	0.465092
115.400002	0.066262	-1.611426	1.419469	-0.356881	0.065042	6.21906	6.70049	-1.291689
115.5	0.312722	-1.641069	1.429146	-0.341609	0.064959	5.92716	6.36005	-3.065568
115.599998	0.424125	-1.700975	1.442701	-0.325455	0.064816	5.69246	6.13738	-4.238516
115.699997	0.375316	-1.749494	1.455082	-0.313312	0.06472	5.58308	6.1058	-4.311114
115.800003	0.25851	-1.779873	1.462189	-0.309488	0.064607	5.4962	6.14027	-2.870759
115.900002	0.060537	-1.837537	1.463991	-0.314543	0.06451	5.68852	5.99168	-0.160447
116.0	-0.144764	-1.883456	1.460492	-0.32695	0.063821	5.78643	6.31616	2.563315
116.099998	-0.371467	-1.911633	1.457086	-0.341598	0.063343	5.87803	6.49805	4.09478
116.199997	-0.438113	-1.912052	1.460109	-0.353693	0.063036	6.11142	6.29936	4.000238
116.300003	-0.35953	-1.882458	1.470244	-0.362329	0.063108	6.17763	6.46358	2.432406
116.400002	-0.233292	-1.851572	1.483249	-0.36824	0.063614	6.0672	6.55939	0.003786
116.5	-0.083369	-1.845303	1.492616	-0.373041	0.063839	6.04014	6.81246	-2.149453
116.599998	0.044408	-1.878484	1.493617	-0.377663	0.063895	5.95072	6.77446	-2.803159
116.699997	0.177988	-1.918768	1.485494	-0.382865	0.063635	5.77899	6.52085	-1.638294
116.800003	0.170168	-1.978924	1.471109	-0.388047	0.063415	5.66627	6.38457	0.221457
116.900002	0.063413	-2.065285	1.456002	-0.391032	0.062658	5.44392	6.02359	1.603617
117.0	-0.08529	-2.156052	1.447157	-0.388904	0.062066	5.42097	5.91096	1.725783
117.099998	-0.255588	-2.174046	1.448127	-0.381298	0.061805	5.597	5.93013	0.390849
117.199997	-0.349688	-2.118743	1.458167	-0.369275	0.061864	6.62191	6.73378	-1.775406
117.300003	-0.354143	-2.027982	1.472326	-0.355343	0.061966	6.57164	7.1955	-3.786771
117.400002	-0.25355	-1.990179	1.4858	-0.341223	0.062305	6.35962	6.73314	-4.772331
117.5	-0.021718	-1.974279	1.496005	-0.329221	0.06262	6.44141	6.74513	-4.460868
117.599998	0.207507	-1.962097	1.502665	-0.322039	0.063139	6.52461	7.2486	-3.064626
117.699997	0.348845	-1.94364	1.507465	-0.319707	0.063398	6.50639	7.6038	-1.046578
117.800003	0.319498	-1.946784	1.511929	-0.322245	0.063588	6.09864	6.62855	0.946154
117.900002	0.139132	-1.950513	1.517175	-0.328419	0.063613	5.61802	6.35888	2.278547
118.0	-0.065095	-1.971214	1.524416	-0.335131	0.063597	5.40355	6.00581	2.57692
118.099998	-0.261228	-1.974531	1.532646	-0.341561	0.063608	5.30091	5.75381	1.893723
118.199997	-0.336973	-1.969823	1.540469	-0.34747	0.063864	5.40363	5.76612	0.530618
118.300003	-0.306839	-2.011053	1.5465	-0.351406	0.064257	5.38603	5.74439	-0.881522
118.400002	-0.151593	-2.105897	1.549701	-0.353385	0.064753	6.43695	6.4563	-1.81938
118.5	0.009289	-2.195157	1.551083	-0.353792	0.065001	5.37605	6.41155	-2.032418
118.599998	0.0996	-2.2687	1.552247	-0.352879	0.0652	5.57861	6.27152	-1.746951
118.699997	0.116205	-2.311066	1.554423	-0.352826	0.065078	6.28089	6.81182	-1.315709
118.800003	0.016113	-2.337661	1.557879	-0.353796	0.064806	5.44917	6.07679	-0.903649
118.900002	-0.045319	-2.385791	1.561579	-0.356522	0.0647	5.79414	6.51614	-0.489628
119.0	-0.07175	-2.456559	1.563502	-0.36112	0.065036	5.79676	6.53584	-0.002195
119.099998	-0.06349	-2.491467	1.562382	-0.367068	0.065603	6.71877	7.14572	0.508503
119.199997	-0.001394	-2.513956	1.557877	-0.373869	0.066348	6.43756	6.88644	0.99147
119.300003	0.018448	-2.524359	1.550902	-0.379649	0.06719	6.10836	6.49558	1.185834
119.400002	-0.017279	-2.541363	1.543387	-0.382209	0.067803	6.61306	7.16863	0.919934
119.5	-0.147957	-2.601309	1.53735	-0.380769	0.068095	7.07161	7.45264	0.238328
119.599998	-0.234639	-2.642111	1.534798	-0.374061	0.068248	6.49011	6.79748	-0.742445
119.699997	-0.29153	-2.680704	1.536644	-0.362519	0.068304	6.33474	7.07592	-1.892528
119.800003	-0.295718	-2.705217	1.54234	-0.348554	0.06819	5.9495	6.76986	-2.909492
119.900002	-0.181252	-2.705873	1.550563	-0.334479	0.068085	5.58448	6.3243	-3.658178
120.0	0.024932	-2.752673	1.559776	-0.322523	0.068318	5.64902	6.22934	-3.733928
120.099998	0.207177	-2.789269	1.568396	-0.315149	0.068511	5.59341	6.10752	-3.176546
120.199997	0.353363	-2.870877	1.576154	-0.312142	0.069059	6.41129	6.37022	-2.086448
120.300003	0.385539	-2.972174	1.583089	-0.314238	0.069657	6.28526	6.97422	-0.770319
120.400002	0.253874	-3.002936	1.589313	-0.320082	0.07004	6.07832	6.60885	0.442603
120.5	0.070556	-3.044684	1.595212	-0.328508	0.070489	6.64328	7.09498	1.369671
120.599998	-0.124676	-3.057465	1.599789	-0.338869	0.070954	6.31574	7.19497	1.810077
120.699997	-0.242666	-3.083839	1.602403	-0.349215	0.07147	6.21398	6.87231	1.79606
120.800003	-0.275551	-3.12938	1.601776	-0.359697	0.072118	6.23526	6.83794	1.444209
120.900002	-0.223355	-3.165123	1.598095	-0.368488	0.07248	6.1835	6.69417	0.829932
121.0	-0.163388	-3.187431	1.592194	-0.374201	0.072532	6.01929	6.43189	0.152106
121.099998	-0.093017	-3.178222	1.586109	-0.375788	0.072295	5.81367	6.31745	-0.536187
121.199997	-0.036995	-3.164026	1.582328	-0.372901	0.071997	5.69544	6.23148	-1.231204
121.300003	-0.025789	-3.170208	1.582579	-0.366198	0.071901	6.01684	6.42504	-1.953241
121.400002	0.007874	-3.193813	1.586831	-0.35788	0.071982	6.1877	6.97658	-2.636986
121.5	0.014508	-3.201285	1.593083	-0.350414	0.072198	6.28518	6.97872	-2.985236
121.599998	-0.034873	-3.172297	1.598615	-0.345659	0.07241	6.52146	6.84469	-2.714151
121.699997	-0.030498	-3.122757	1.600243	-0.345729	0.072474	6.76615	7.09123	-1.569632
121.800003	-0.037446	-3.072942	1.596483	-0.35115	0.072438	6.99454	7.33307	0.310895
121.900002	-0.060437	-3.04353	1.587572	-0.359977	0.072224	7.06601	7.2941	2.170011
122.0	-0.065038	-3.013326	1.576838	-0.369164	0.07184	6.93867	7.04798	3.173681
122.099998	-0.059177	-2.979068	1.569433	-0.373974	0.071809	6.81291	6.90453	2.81624
122.199997	-0.021586	-2.91263	1.568873	-0.372151	0.072049	6.64223	6.96287	1.049227
122.300003	-0.060224	-2.867615	1.574638	-0.364883	0.072203	6.28947	6.83559	-1.439593
122.400002	-0.10933	-2.80091	1.583713	-0.353076	0.072373	6.12631	6.73881	-3.599888
122.5	-0.143094	-2.716565	1.592978	-0.339701	0.072419	5.98479	6.49837	-4.76209
122.599998	-0.147802	-2.642061	1.600771	-0.327661	0.072255	5.91709	6.26553	-4.638448
122.699997	-0.113184	-2.54534	1.606885	-0.320098	0.072118	5.86814	6.16479	-3.410703
122.800003	-0.038377	-2.45427	1.610729	-0.320122	0.07192	6.02394	6.18695	-1.352777
122.900002	0.07037	-2.355217	1.612154	-0.326287	0.071981	6.28264	6.70177	1.01228
123.0	0.060125	-2.238946	1.611145	-0.337671	0.072049	6.16318	6.54494	2.866848
123.099998	0.036232	-2.107833	1.609121	-0.350316	0.071999	6.44386	6.85743	3.634902
123.199997	0.006421	-2.020546	1.608635	-0.359919	0.072182	6.64906	6.66548	3.082481
123.300003	-0.016509	-1.933075	1.611222	-0.363908	0.072342	6.72682	6.57866	1.239901
123.400002	-0.102054	-1.937764	1.616847	-0.362226	0.072569	6.63391	7.2198	-1.24456
123.5	-0.144784	-2.024255	1.624234	-0.355164	0.072927	6.56989	6.84148	-3.442314
123.599998	-0.090674	-2.101278	1.633146	-0.344204	0.073536	6.43642	6.83473	-4.635508
123.699997	-0.057869	-2.087441	1.643087	-0.333146	0.073844	6.22151	6.56817	-4.766232
123.800003	-0.067973	-2.030238	1.653706	-0.325705	0.074415	5.86971	6.21553	-3.988733
123.900002	-0.046399	-1.981396	1.662947	-0.326395	0.074752	5.769	6.04221	-2.248724
124.0	-0.084666	-1.949142	1.668129	-0.336293	0.074856	5.77645	6.25086	0.392924
124.099998	-0.190156	-1.888246	1.666769	-0.355139	0.074579	6.27791	6.52834	3.349998
124.199997	-0.166576	-1.857293	1.657736	-0.378758	0.074275	7.37296	7.87561	5.96236
124.300003	-0.177183	-1.821482	1.641915	-0.402517	0.073615	6.8172	7.68484	7.130721
124.400002	-0.097539	-1.811625	1.6246	-0.419058	0.073324	6.56314	6.84201	6.245132
124.5	-0.054958	-1.798952	1.612139	-0.423375	0.073064	7.13388	7.39451	3.215471
124.599998	-0.042728	-1.832065	1.609165	-0.413283	0.073096	7.62028	8.27332	-1.285754
124.699997	-0.037683	-1.844587	1.615495	-0.392059	0.07323	6.90058	7.19625	-5.698657
124.800003	-0.041982	-1.879285	1.630295	-0.362833	0.073065	6.6149	6.78484	-8.876777
124.900002	-0.072307	-1.776196	1.649773	-0.330387	0.073197	6.10713	6.57159	-10.244452
125.0	-0.092702	-1.702702	1.671763	-0.300813	0.073717	5.56328	5.94222	-9.427816
125.099998	-0.006612	-1.650074	1.694874	-0.281443	0.073785	5.52195	5.99297	-6.861078
125.199997	0.044037	-1.623528	1.717597	-0.27488	0.074189	5.52948	6.16308	-3.353322
125.300003	0.122414	-1.577262	1.7379	-0.279187	0.074674	7.39459	6.91363	0.376228
125.400002	0.059783	-1.513859	1.755164	-0.293047	0.075243	7.25973	8.53506	3.48752
125.5	0.063087	-1.425159	1.772187	-0.311558	0.075782	6.64503	7.19861	5.648457
125.599998	-0.028559	-1.365063	1.789846	-0.3327	0.076401	7.60101	7.23383	6.158299
125.699997	-0.119128	-1.309258	1.805619	-0.35326	0.076852	7.64489	8.39632	5.571728
125.800003	-0.214341	-1.242846	1.815686	-0.373023	0.076897	7.04744	7.56976	4.022714
125.900002	-0.29807	-1.218322	1.81771	-0.389291	0.076828	6.78769	7.12003	2.14449
126.0	-0.272879	-1.171041	1.811499	-0.40143	0.076327	6.15985	6.81857	0.548518
126.099998	-0.249559	-1.142517	1.799466	-0.40901	0.075872	5.4187	5.97509	-0.596957
126.199997	-0.177031	-1.180128	1.785469	-0.410797	0.075459	4.49109	4.87693	-1.379722
126.300003	-0.140065	-1.335198	1.773939	-0.405168	0.075053	4.52078	5.01386	-2.101573
126.400002	-0.083696	-1.498346	1.767947	-0.392323	0.074901	4.44301	4.85884	-2.981443
126.5	-0.033298	-1.575676	1.769212	-0.37364	0.074928	7.77756	7.01287	-3.920881
126.599998	-0.01657	-1.609501	1.776649	-0.352696	0.07487	8.79161	10.38816	-4.735005
126.699997	-0.038245	-1.619626	1.78759	-0.332802	0.074842	8.30819	8.96306	-5.185823
126.800003	-0.045508	-1.619078	1.799837	-0.316826	0.074892	8.45348	8.78557	-4.956803
126.900002	-0.102148	-1.614582	1.81159	-0.307588	0.074941	8.43001	8.25737	-3.94279
127.0	-0.137169	-1.58657	1.822123	-0.305181	0.075118	12.43732	12.99492	-2.323663
127.099998	-0.184196	-1.554595	1.831304	-0.308816	0.075206	11.53397	11.98808	-0.50384
127.199997	-0.122588	-1.504783	1.839512	-0.316927	0.075205	11.29445	10.92214	1.049003
127.300003	-0.07636	-1.516673	1.847533	-0.32756	0.075737	8.94294	8.98073	2.054743
127.400002	0.021723	-1.515011	1.855173	-0.339083	0.076006	6.96871	7.22644	2.387719
127.5	0.10986	-1.524938	1.860993	-0.350972	0.076355	6.04285	6.76311	2.168947
127.599998	0.108158	-1.462207	1.862834	-0.362024	0.076515	5.26938	5.99854	1.580211
127.699997	0.04937	-1.417055	1.858782	-0.372457	0.076595	4.69339	5.45727	1.015526
127.800003	-0.055191	-1.420072	1.848391	-0.381331	0.076364	4.36007	5.26939	0.643301
127.900002	-0.123655	-1.478055	1.833279	-0.387716	0.076102	4.81223	5.57878	0.435208
128.0	-0.179198	-1.657788	1.816261	-0.389746	0.075961	5.39304	6.04296	0.071297
128.100006	-0.178178	-1.824187	1.802078	-0.384725	0.076332	6.33921	6.68453	-0.74104
128.199997	-0.112706	-1.871481	1.795807	-0.37174	0.07675	6.90846	7.57351	-2.100455
128.300003	-0.139033	-1.834381	1.800518	-0.352058	0.077305	7.43899	8.31121	-3.784745
128.399994	-0.162002	-1.734511	1.815355	-0.329643	0.077535	8.50252	8.4628	-5.454332
128.5	-0.172314	-1.666221	1.836287	-0.309579	0.077851	8.57048	8.91457	-6.534767
128.600006	-0.139817	-1.643128	1.857776	-0.295871	0.078265	8.78312	9.46589	-6.335498
128.699997	-0.061084	-1.519704	1.875142	-0.293503	0.078267	9.15496	9.83352	-4.368895
128.800003	-0.002295	-1.415877	1.885012	-0.304442	0.078168	8.99172	9.85568	-0.637876
128.899994	0.037131	-1.285754	1.886399	-0.326202	0.078029	9.07439	9.69938	3.5971
129.0	0.057429	-1.201143	1.878886	-0.354398	0.077821	8.4618	9.12022	7.172497
129.100006	-0.092291	-1.092689	1.869146	-0.382654	0.077512	8.1396	8.47565	8.576542
129.199997	-0.074054	-1.009811	1.864086	-0.40186	0.077308	7.9098	8.06724	7.62726
129.300003	-0.058986	-0.920862	1.865436	-0.410597	0.077091	7.54093	7.64812	4.302675
129.399994	0.043122	-0.892555	1.870461	-0.408075	0.07719	7.08195	7.4413	-0.48022
129.5	-0.168903	-0.976746	1.874652	-0.397661	0.076474	6.50035	7.22473	-5.138784
129.600006	-0.103743	-1.154352	1.876124	-0.379695	0.076734	6.24349	6.97518	-7.847556
129.699997	-0.032154	-1.311314	1.876105	-0.358214	0.07738	6.43108	7.00077	-8.077793
129.800003	-0.028733	-1.39853	1.876366	-0.338568	0.077827	6.81668	7.17912	-6.606517
129.899994	-0.097785	-1.432638	1.878359	-0.323552	0.078045	7.01153	7.59224	-4.521981
130.0	-0.191203	-1.504247	1.882742	-0.313604	0.077837	7.49364	8.17504	-2.369896
130.100006	-0.312463	-1.571271	1.889167	-0.309732	0.077403	8.15563	8.47372	-0.551697
130.199997	-0.365574	-1.671251	1.897285	-0.310969	0.076882	8.78075	9.02012	0.739411
130.300003	-0.285337	-1.73751	1.906214	-0.315904	0.076443	9.59635	9.97804	1.394676
130.399994	-0.160159	-1.726147	1.914353	-0.324052	0.076178	10.42754	10.8395	1.39964
130.5	0.009085	-1.697793	1.92003	-0.333796	0.075942	10.70419	11.04033	1.142485
130.600006	0.151718	-1.64675	1.921839	-0.344515	0.075992	11.3653	11.05243	0.713079
130.699997	0.243729	-1.608793	1.918994	-0.355339	0.076072	11.10905	10.90855	0.31948
130.800003	0.273527	-1.654717	1.911995	-0.364718	0.076182	8.62653	8.89027	0.057627
130.899994	0.125375	-1.764519	1.902693	-0.372239	0.075808	5.79676	6.45565	-0.185433
131.0	-0.129553	-1.875329	1.893675	-0.376876	0.075088	4.53479	5.31564	-0.574979
131.100006	-0.385479	-1.952946	1.886695	-0.377393	0.074226	4.19447	4.80928	-1.11942
131.199997	-0.550219	-1.990223	1.882913	-0.374127	0.073246	4.43066	5.35247	-1.749748
131.300003	-0.553583	-1.994563	1.880531	-0.368181	0.072365	4.88036	5.15088	-2.299288
131.399994	-0.401899	-2.034396	1.877724	-0.361447	0.07173	8.6761	7.92432	-2.486315
131.5	-0.112158	-2.133428	1.873059	-0.355871	0.071335	8.82471	11.10874	-2.189471
131.600006	0.186452	-2.239843	1.866287	-0.352322	0.070678	8.00045	7.83493	-1.455598
131.699997	0.348514	-2.296016	1.858805	-0.350378	0.069877	11.91371	11.53417	-0.579544
131.800003	0.321729	-2.285691	1.85123	-0.349504	0.068806	12.04165	12.83594	0.055979
131.899994	0.174615	-2.189443	1.844931	-0.348591	0.067673	11.56261	11.90843	0.221142
132.0	-0.031826	-2.092496	1.839983	-0.346647	0.066721	11.70081	12.08518	-0.219195
132.100006	-0.23568	-2.067543	1.836586	-0.342946	0.066152	10.1761	10.00073	-1.069128
132.199997	-0.307379	-2.133157	1.835154	-0.337831	0.065288	8.79476	8.68986	-2.048058
132.300003	-0.301298	-2.209955	1.836375	-0.331162	0.064537	8.08557	7.84221	-2.886006
132.399994	-0.178572	-2.248494	1.839502	-0.324367	0.063595	7.5983	7.26808	-3.224292
132.5	-0.058006	-2.206205	1.843089	-0.319714	0.062756	7.16006	7.05612	-3.040453
132.600006	0.100052	-2.113021	1.844663	-0.319788	0.061709	7.07827	6.9602	-2.167897
132.699997	0.18716	-1.981975	1.842269	-0.326012	0.06066	6.99936	7.24892	-0.631351
132.800003	0.227565	-1.950577	1.835137	-0.338208	0.059544	7.06977	7.67307	1.280795
132.899994	0.12949	-1.931331	1.825032	-0.35438	0.058625	7.2571	8.22268	2.753635
133.0	0.073247	-1.925538	1.815446	-0.369255	0.057931	7.43654	8.49021	3.361525
133.100006	-0.081537	-1.923995	1.807621	-0.381391	0.057409	7.88546	8.5114	2.774061
133.199997	-0.216893	-1.843896	1.80079	-0.388058	0.056979	8.24268	8.35339	1.320826
133.300003	-0.348091	-1.753609	1.791979	-0.390575	0.056229	8.32667	8.06446	-0.580439
133.399994	-0.378101	-1.797176	1.779385	-0.388275	0.055315	8.41967	8.17857	-1.912472
133.5	-0.300877	-1.897364	1.763916	-0.381435	0.054489	8.25888	8.19624	-2.45195
133.600006	-0.139645	-1.971729	1.749125	-0.369935	0.05377	7.80103	8.19517	-2.372852
133.699997	0.019423	-2.026081	1.739156	-0.355679	0.052925	7.38689	8.21444	-2.367935
133.800003	0.15109	-2.023544	1.735683	-0.340278	0.05238	7.27348	8.16187	-2.603379
133.899994	0.232971	-1.989706	1.737528	-0.326764	0.05208	7.33241	8.08565	-2.974895
134.0	0.290215	-1.981901	1.741346	-0.31738	0.052228	7.71074	8.09186	-3.110826
134.100006	0.240356	-1.957039	1.744286	-0.313305	0.052964	8.22587	8.65122	-2.805795
134.199997	0.117192	-1.977968	1.745268	-0.315107	0.053531	8.11202	8.61567	-1.921755
134.300003	-0.085145	-1.997524	1.743811	-0.321959	0.054042	8.44253	8.69211	-0.651403
134.399994	-0.330697	-2.035527	1.740047	-0.332	0.054118	8.2954	9.03458	0.704793
134.5	-0.432302	-2.062746	1.734619	-0.342832	0.054034	7.99992	8.61043	1.701829
134.600006	-0.423278	-2.078535	1.728275	-0.353209	0.053806	7.5764	8.22579	2.028258
134.699997	-0.301277	-2.053359	1.722358	-0.360286	0.053695	6.78427	7.52319	1.521248
134.800003	-0.117323	-2.038923	1.717779	-0.363834	0.053556	6.24148	6.85282	0.385234
134.899994	0.103643	-2.145216	1.714471	-0.363728	0.053485	5.8134	6.62747	-0.850635
135.0	0.319908	-2.284024	1.711118	-0.360879	0.05367	5.66916	6.49334	-1.63086
135.100006	0.390511	-2.428176	1.706127	-0.357404	0.053945	5.47571	6.60457	-1.814568
135.199997	0.410562	-2.508401	1.698314	-0.35535	0.054043	6.56779	7.02711	-1.466879
135.300003	0.333156	-2.593442	1.687672	-0.355966	0.054378	7.16173	8.24388	-0.669178
135.399994	0.191973	-2.671323	1.675182	-0.359654	0.054789	6.48275	7.64834	0.244835
135.5	0.039909	-2.727806	1.662924	-0.364575	0.05552	7.71416	7.64234	0.831017
135.600006	-0.119059	-2.814886	1.651999	-0.369537	0.056569	7.81881	8.44353	0.9793
135.699997	-0.261305	-2.861284	1.64176	-0.372837	0.057506	7.55433	8.35468	0.547531
135.800003	-0.329018	-2.949481	1.63045	-0.374078	0.057947	7.48182	8.27214	-0.141454
135.899994	-0.350457	-2.995858	1.616768	-0.372054	0.05791	7.31595	8.16455	-0.789507
136.0	-0.30324	-3.039243	1.603022	-0.365387	0.057489	6.91564	7.92721	-1.323576
136.100006	-0.218486	-3.039398	1.59503	-0.35245	0.056847	6.8052	7.71835	-2.160512
136.199997	-0.128065	-3.061049	1.600849	-0.33316	0.056543	6.6551	7.61954	-3.441232
136.300003	-0.163239	-3.045475	1.622338	-0.311981	0.05625	6.5219	7.49793	-5.290691
136.399994	0.078465	-3.053041	1.651788	-0.293845	0.057395	6.41383	7.17495	-6.113822
136.5	0.174421	-3.032782	1.68294	-0.283443	0.058462	6.36951	6.76118	-6.038474
136.600006	0.254281	-2.981124	1.708154	-0.284448	0.059415	6.33869	6.71569	-3.94655
136.699997	0.294037	-2.868709	1.724113	-0.300259	0.060386	6.85652	6.87199	0.332911
136.800003	0.264831	-2.736622	1.729856	-0.327629	0.060958	6.98404	7.55071	5.468993
136.899994	0.258287	-2.677165	1.723837	-0.361827	0.061303	6.53039	7.39826	9.805446
137.0	0.132612	-2.632593	1.709688	-0.396488	0.06151	6.9843	7.13609	11.537312
137.100006	-0.037824	-2.625261	1.700022	-0.420983	0.062316	6.84172	7.56162	9.992495
137.199997	-0.190756	-2.465985	1.699248	-0.432337	0.063494	6.36548	7.14508	5.623819
137.300003	-0.241406	-2.33036	1.705698	-0.430444	0.064485	6.18876	6.78645	-0.289206
137.399994	-0.406548	-2.234905	1.712693	-0.418145	0.064985	5.9551	6.66965	-6.247534
137.5	-0.347757	-2.221325	1.715834	-0.397773	0.065285	5.93365	6.58433	-9.850039
137.600006	-0.295362	-2.176869	1.716029	-0.373225	0.064844	5.93198	6.56977	-10.489387
137.699997	-0.012819	-2.207259	1.715563	-0.348496	0.064889	6.26468	6.76076	-8.355054
137.800003	0.089141	-2.22299	1.719504	-0.327601	0.064505	6.56034	7.14326	-5.791754
137.899994	0.113406	-2.211814	1.729358	-0.311843	0.063983	6.37337	6.97358	-3.30903
138.0	0.10352	-2.210821	1.7448	-0.30146	0.063756	6.91336	7.39184	-1.298349
138.100006	0.096145	-2.171613	1.764472	-0.296944	0.064084	7.68622	8.03566	0.117114
138.199997	0.051567	-2.189171	1.785751	-0.298243	0.064876	8.34611	8.57628	0.819851
138.300003	0.063681	-2.182416	1.804927	-0.304308	0.066062	8.61488	8.84306	1.142933
138.399994	0.069283	-2.178413	1.820395	-0.314626	0.067328	8.63187	8.94711	1.29916
138.5	0.061503	-2.154938	1.830938	-0.327021	0.068241	8.5062	8.98158	1.401564
138.600006	-0.028118	-2.131121	1.836574	-0.34086	0.068901	8.60717	8.88706	1.42977
138.699997	-0.126487	-2.098286	1.837344	-0.35506	0.069245	7.10796	7.66183	1.510663
138.800003	-0.167052	-2.079208	1.834024	-0.369043	0.069744	5.01269	5.70714	1.541673
138.899994	-0.212895	-2.089865	1.826948	-0.381788	0.0701	3.9045	4.62172	1.445891
139.0	-0.165827	-2.116743	1.817389	-0.391768	0.070393	3.28744	3.90532	0.951239
139.100006	-0.105147	-2.173187	1.806839	-0.396805	0.070978	3.95276	4.52826	0.084473
139.199997	0.023633	-2.295284	1.797132	-0.396151	0.071668	4.13798	4.68156	-1.021106
139.300003	0.031453	-2.410806	1.789444	-0.389332	0.072612	7.71083	7.03995	-2.031217
139.399994	0.024072	-2.479045	1.784762	-0.378382	0.073505	8.27097	10.38784	-2.776136
139.5	-0.047045	-2.423974	1.782761	-0.364565	0.074525	6.83918	6.99895	-3.258922
139.600006	-0.098149	-2.366811	1.782437	-0.351031	0.075141	7.78545	8.11434	-3.384878
139.699997	-0.161696	-2.293061	1.782581	-0.339288	0.075899	11.09995	11.25401	-3.029757
139.800003	-0.179361	-2.217003	1.78197	-0.330895	0.076171	10.23452	10.61212	-2.285549
139.899994	-0.147409	-2.140046	1.781534	-0.324537	0.076376	10.24047	10.85267	-1.533386
140.0	-0.075075	-2.084359	1.783513	-0.319914	0.076299	9.84454	10.27554	-1.170111
140.100006	-0.004586	-2.023388	1.791025	-0.315222	0.076454	8.588	8.69136	-1.426842
140.199997	0.046697	-2.00112	1.80477	-0.311283	0.076874	7.77993	7.98202	-2.086276
140.300003	0.058566	-1.983688	1.822047	-0.310064	0.077365	7.28565	7.4945	-2.670063
140.399994	0.122099	-1.960188	1.838396	-0.312967	0.077972	6.99927	7.2562	-2.686673
140.5	0.111733	-1.926807	1.848872	-0.321837	0.078786	6.72411	7.16413	-1.622292
140.600006	0.132312	-1.885735	1.849621	-0.339143	0.079273	6.41943	6.91074	0.814836
140.699997	0.124432	-1.751471	1.840437	-0.361901	0.079761	6.26714	6.71087	3.750386
140.800003	0.135467	-1.71117	1.824317	-0.385733	0.080515	6.31198	6.52417	5.865632
140.899994	0.080489	-1.648298	1.809789	-0.403221	0.081443	6.29612	6.61152	5.942576
141.0	-0.071964	-1.548519	1.804093	-0.409382	0.082274	6.78629	6.83238	3.703627
141.100006	-0.251214	-1.441699	1.808463	-0.404001	0.082874	7.30413	7.59171	-0.053611
141.199997	-0.488276	-1.344977	1.818396	-0.391143	0.082833	7.20569	7.8405	-4.048495
141.300003	-0.645589	-1.232925	1.828341	-0.373658	0.082088	7.69743	7.77541	-6.873878
141.399994	-0.371171	-1.127696	1.833533	-0.354965	0.082299	7.86462	8.42929	-7.077044
141.5	-0.012696	-1.012642	1.835242	-0.341238	0.082236	7.78755	8.42287	-5.374663
141.600006	0.309343	-0.837385	1.834434	-0.335471	0.08199	7.93003	8.22193	-2.563338
141.699997	0.523388	-0.7026	1.831539	-0.337098	0.082063	7.92811	8.25319	0.471324
141.800003	0.587103	-0.595748	1.827895	-0.343226	0.081892	7.89868	8.02966	2.730119
141.899994	0.414808	-0.534337	1.828879	-0.349754	0.08188	7.88073	7.94274	3.418563
142.0	0.112105	-0.460523	1.837067	-0.353227	0.082283	8.00255	8.09732	2.42492
142.100006	-0.085301	-0.311587	1.851523	-0.352476	0.082535	8.27587	8.17761	0.133677
142.199997	-0.333557	-0.178766	1.868152	-0.34891	0.082639	8.1178	8.23446	-2.816924
142.300003	-0.509105	-0.243144	1.883821	-0.342209	0.082716	8.18383	8.42212	-5.210944
142.399994	-0.457491	-0.425543	1.896953	-0.334054	0.082715	8.25897	8.29847	-6.058264
142.5	-0.308786	-0.553686	1.907402	-0.327845	0.082749	7.73623	7.91554	-5.238685
142.600006	-0.07478	-0.64288	1.915189	-0.326557	0.082746	6.99595	7.10504	-3.261739
142.699997	0.204582	-0.712666	1.920139	-0.331396	0.082713	5.62879	6.04018	-0.653159
142.800003	0.283222	-0.774975	1.921497	-0.342458	0.082509	5.45583	5.71613	2.006785
142.899994	0.319365	-0.824911	1.918866	-0.356811	0.082118	5.27752	6.31252	4.142223
143.0	0.161666	-0.922477	1.913313	-0.372673	0.08191	6.95303	7.34934	5.228662
143.100006	-0.027363	-0.984041	1.906355	-0.386442	0.081594	9.39431	10.10062	4.834797
143.199997	-0.240868	-1.030452	1.899908	-0.395228	0.0813	7.852	8.87164	2.954441
143.300003	-0.303057	-1.033586	1.894996	-0.396076	0.080898	7.7435	7.47877	0.081119
143.399994	-0.28132	-1.125025	1.892852	-0.389266	0.080352	10.27612	10.10682	-3.137325
143.5	-0.084462	-1.366779	1.893592	-0.374992	0.080392	10.32507	9.6512	-5.49548
143.600006	0.051814	-1.493965	1.897059	-0.356638	0.080298	8.59561	8.41838	-6.698537
143.699997	0.134738	-1.590171	1.903955	-0.337703	0.080218	7.65601	7.99155	-6.716157
143.800003	0.176822	-1.639369	1.912992	-0.322454	0.080072	6.51997	7.38863	-5.894508
143.899994	0.046024	-1.628533	1.922258	-0.314043	0.079844	6.65685	7.53775	-4.151831
144.0	-0.129984	-1.664481	1.928907	-0.314606	0.079391	6.2286	7.69394	-1.580062
144.100006	-0.275083	-1.641676	1.931226	-0.322977	0.078866	7.72782	7.79564	1.161123
144.199997	-0.336182	-1.623976	1.930136	-0.336264	0.078205	9.26295	9.60282	3.292266
144.300003	-0.252539	-1.555592	1.928711	-0.349654	0.077702	8.46311	9.89732	4.234386
144.399994	-0.082268	-1.519718	1.930413	-0.360257	0.077572	11.17736	10.09633	3.665467
144.5	0.080742	-1.554636	1.935528	-0.366288	0.077544	10.72346	10.83126	1.926407
144.600006	0.171092	-1.547117	1.940859	-0.368528	0.077548	10.86393	9.87923	-0.386133
144.699997	0.169995	-1.52852	1.942438	-0.36777	0.077139	9.44414	9.38507	-2.527711
144.800003	0.005798	-1.593625	1.937978	-0.365472	0.076678	7.17232	7.66718	-3.357965
144.899994	-0.079571	-1.647317	1.927734	-0.363561	0.076465	5.99915	6.88087	-2.950943
145.0	-0.174936	-1.731468	1.915179	-0.361738	0.076128	5.03967	5.98173	-1.983099
145.100006	-0.2731	-1.858731	1.906142	-0.358946	0.075923	5.12339	5.99586	-1.293103
145.199997	-0.253435	-1.969777	1.904602	-0.354857	0.07588	5.24293	5.91803	-1.245683
145.300003	-0.177441	-1.998117	1.910444	-0.3497	0.076179	8.39752	8.42244	-1.763741
145.399994	-0.124321	-1.975461	1.919715	-0.345083	0.076431	9.26496	10.32318	-2.455683
145.5	-0.044497	-1.96406	1.926491	-0.342797	0.076557	8.96396	8.1364	-2.699661
145.600006	-5.6e-05	-1.927019	1.926236	-0.344553	0.076559	11.86659	10.24492	-1.94854
145.699997	0.091873	-1.944899	1.918966	-0.349967	0.076642	11.70291	12.19116	-0.314355
145.800003	0.102574	-1.954297	1.908374	-0.355882	0.076689	12.34677	12.07447	1.163559
145.899994	0.029906	-1.966362	1.900289	-0.359402	0.076552	12.12818	13.00391	1.708779
146.0	-0.068427	-1.925375	1.899032	-0.358375	0.07634	10.05245	10.45293	1.016323
146.100006	-0.223499	-1.818662	1.904198	-0.35306	0.075925	7.92574	8.26347	-0.662087
146.199997	-0.33438	-1.760981	1.912005	-0.345618	0.075195	7.02537	7.16349	-2.593511
146.300003	-0.329403	-1.737183	1.917504	-0.339146	0.074422	6.88963	6.51989	-3.704037
146.399994	-0.195366	-1.750002	1.917966	-0.335317	0.073721	6.81694	6.6203	-3.514832
146.5	0.050488	-1.777825	1.912945	-0.33693	0.07331	6.83165	6.9709	-2.096778
146.600006	0.273268	-1.805897	1.90368	-0.343886	0.073037	8.25459	8.14849	-0.05128
146.699997	0.414528	-1.865853	1.89174	-0.355739	0.073019	8.21483	9.11572	1.838952
146.800003	0.439229	-1.883315	1.879463	-0.369245	0.073044	8.18348	8.92581	2.996734
146.899994	0.317978	-1.911661	1.868901	-0.381918	0.073132	8.99663	9.04367	3.038064
147.0	0.057594	-1.893886	1.859882	-0.390001	0.073462	8.23559	8.54673	1.89863
147.100006	-0.236376	-1.832904	1.850434	-0.392917	0.073874	8.96869	8.98779	0.099229
147.199997	-0.463214	-1.819238	1.839643	-0.389795	0.074194	8.588	8.87314	-1.898215
147.300003	-0.475764	-1.912508	1.828048	-0.379447	0.074545	8.63678	8.70378	-3.347205
147.399994	-0.479531	-2.04555	1.82048	-0.361963	0.07463	8.44236	8.74264	-4.318633
147.5	-0.31117	-1.923512	1.824486	-0.338798	0.07397	8.82349	8.68183	-5.025243
147.600006	-0.403891	-1.85327	1.83969	-0.315841	0.073524	8.69773	8.47083	-5.967722
147.699997	-0.231433	-1.64221	1.86116	-0.297876	0.072739	8.30118	8.41045	-6.2
147.800003	0.105744	-1.531067	1.881584	-0.287902	0.072646	8.13873	8.5978	-5.005063
147.899994	0.291699	-1.359434	1.896765	-0.290491	0.072022	8.01936	8.72284	-2.459859
148.0	0.417391	-1.20559	1.904559	-0.305113	0.071604	8.21632	8.76865	1.223493
148.100006	0.445289	-1.030001	1.904051	-0.327419	0.07134	9.03061	9.23819	4.725224
148.199997	0.380213	-0.972667	1.899661	-0.352039	0.071176	8.51417	8.93416	6.888329
148.300003	0.230684	-0.878088	1.899361	-0.372753	0.071123	9.21592	8.82828	6.935323
148.399994	0.057145	-0.757453	1.904726	-0.388195	0.071071	9.23624	9.03693	5.066684
148.5	-0.114137	-0.599275	1.911496	-0.398094	0.071344	8.08469	7.97228	1.919367
148.600006	-0.214704	-0.444751	1.91401	-0.402872	0.07108	7.53016	7.57019	-1.423153
148.699997	-0.309934	-0.459303	1.907497	-0.404327	0.070907	6.38475	6.91673	-3.50988
148.800003	-0.24102	-0.600519	1.892519	-0.403378	0.070889	5.74623	6.59086	-3.587672
148.899994	-0.180055	-0.728894	1.873773	-0.399068	0.070242	5.60269	6.8252	-2.825274
149.0	0.086195	-0.863968	1.857688	-0.389166	0.070784	5.59052	6.79405	-1.896707
149.100006	0.172018	-0.981063	1.85417	-0.372525	0.070873	7.72187	8.25619	-2.348317
149.199997	0.032834	-1.03445	1.86615	-0.351117	0.070562	8.17936	9.38047	-4.070923
149.300003	-0.04467	-1.010223	1.889298	-0.328807	0.070779	8.40014	8.31357	-5.939148
149.399994	0.048308	-1.02523	1.91698	-0.309107	0.071856	10.20982	9.74563	-7.032231
149.5	0.033034	-1.055102	1.943862	-0.295691	0.072777	11.19759	11.69818	-7.075243
149.600006	0.023904	-1.07105	1.964384	-0.293794	0.07351	11.92027	11.89087	-5.073671
149.699997	-0.019176	-1.114501	1.977402	-0.30479	0.074403	12.16706	12.3026	-1.255129
149.800003	-0.0628	-1.115808	1.981921	-0.326394	0.074927	12.6906	12.38728	3.251371
149.899994	0.003347	-1.097569	1.977587	-0.352727	0.075148	11.13191	11.09418	7.16087
150.0	0.119777	-1.099744	1.971287	-0.3766	0.075476	7.49592	8.32727	8.856414
150.100006	0.182634	-1.120177	1.970765	-0.392319	0.075939	5.37701	6.01866	7.737499
150.199997	0.195131	-1.096027	1.978897	-0.397428	0.076573	4.82239	5.66003	4.075659
150.300003	0.205073	-1.113624	1.994097	-0.391793	0.077344	4.54609	5.62331	-1.105714
150.399994	-0.139934	-1.10089	2.009481	-0.380196	0.077481	4.54433	5.51722	-6.241162
150.5	-0.378479	-1.118471	2.022456	-0.36457	0.076963	4.95428	5.64751	-9.283113
150.600006	-0.253992	-1.177695	2.030035	-0.349245	0.077712	6.72516	6.6582	-8.83074
150.699997	-0.400428	-1.12143	2.034824	-0.341161	0.077633	5.83381	7.839	-6.938817
150.800003	-0.000498	-1.124345	2.036135	-0.337874	0.078286	8.08154	8.34611	-3.219141
150.899994	0.109151	-1.101124	2.034985	-0.341947	0.078284	8.74817	9.03115	0.11642
151.0	0.080165	-1.070681	2.03311	-0.349814	0.078367	8.20826	9.45337	2.542879
151.100006	0.123635	-0.98989	2.033993	-0.357859	0.078492	9.77141	10.54446	3.733698
151.199997	0.030957	-0.85922	2.039654	-0.363666	0.078893	10.75148	11.29715	3.301555
151.300003	0.028385	-0.750522	2.049166	-0.366042	0.079425	11.73006	12.71658	1.489647
151.399994	-0.026801	-0.674608	2.059707	-0.364933	0.079911	13.12024	13.78829	-1.105012
151.5	-0.071439	-0.710996	2.068619	-0.360571	0.08018	14.37898	15.24315	-3.76591
151.600006	-0.12143	-0.935405	2.074901	-0.354079	0.080553	16.20591	16.59995	-5.35604
151.699997	-0.105839	-1.173903	2.077294	-0.348563	0.081031	13.28927	12.91505	-5.435817
151.800003	-0.110451	-1.324738	2.076556	-0.347081	0.081419	7.27225	7.72124	-4.06081
151.899994	-0.150378	-1.413978	2.072377	-0.350398	0.081176	5.02285	5.46691	-1.8251
152.0	-0.17438	-1.474558	2.064598	-0.357281	0.080835	4.40579	4.80831	0.573222
152.100006	-0.232432	-1.570854	2.053827	-0.366267	0.080374	5.49147	5.59141	2.485332
152.199997	-0.173451	-1.682234	2.041907	-0.374876	0.0797	4.57061	5.5138	3.32536
152.300003	0.007139	-1.862304	2.031698	-0.379713	0.079211	9.64504	8.46195	2.877642
152.399994	0.055223	-1.881047	2.02598	-0.377744	0.079299	10.60391	13.05144	1.082835
152.5	0.074112	-1.805709	2.024131	-0.3702	0.079373	11.25321	10.95683	-1.636786
152.600006	0.043955	-1.66766	2.024219	-0.35784	0.079387	16.03259	15.73313	-4.307856
152.699997	-0.02264	-1.589246	2.02474	-0.341839	0.079483	15.54383	15.25332	-5.96806
152.800003	-0.132157	-1.548966	2.025246	-0.324933	0.079396	17.50064	15.60991	-6.302529
152.899994	-0.219671	-1.49817	2.027743	-0.310099	0.079168	12.74025	12.04171	-5.940111
153.0	-0.216634	-1.499382	2.033725	-0.3005	0.078715	9.28134	10.34106	-5.046701
153.100006	-0.143752	-1.540255	2.042385	-0.298464	0.078642	7.8654	9.33411	-3.788078
153.199997	-0.052088	-1.52215	2.049905	-0.305123	0.078277	7.80874	8.79906	-2.04084
153.300003	0.103764	-1.503221	2.052242	-0.320818	0.077935	7.75812	8.89102	0.367246
153.399994	0.126764	-1.392487	2.045974	-0.344848	0.077604	10.22331	9.75697	3.204932
153.5	0.138132	-1.297016	2.029907	-0.374352	0.077647	12.09026	12.08239	6.001101
153.600006	0.107417	-1.221102	2.005306	-0.40497	0.077406	12.68674	12.76893	7.627654
153.699997	0.061983	-1.277658	1.977681	-0.428616	0.077215	13.9876	13.66304	7.2936
153.800003	-0.092254	-1.302931	1.954148	-0.438271	0.076543	13.13829	13.53125	4.426733
153.899994	-0.331588	-1.666131	1.941893	-0.430727	0.074714	12.00636	12.11515	-0.050408
154.0	-0.509042	-1.36031	1.937881	-0.408137	0.07402	9.84647	9.53034	-5.321382
154.100006	-0.451922	-1.276587	1.942739	-0.376435	0.073102	8.66471	7.86812	-8.816436
154.199997	-0.30747	-1.249533	1.952781	-0.342079	0.07212	8.01901	7.28693	-10.172765
154.300003	-0.026927	-1.199399	1.964162	-0.310233	0.072131	8.30337	7.99348	-9.449299
154.399994	0.338098	-1.25005	1.976932	-0.28831	0.072393	8.73565	8.74853	-7.316959
154.5	0.549875	-1.241887	1.990579	-0.278378	0.072429	12.64365	12.46714	-4.794263
154.600006	0.501743	-1.2679	2.004271	-0.280427	0.072717	11.14461	12.1341	-2.483825
154.699997	0.366138	-1.341134	2.016488	-0.292496	0.073048	12.7406	13.06943	-0.176079
154.800003	0.101367	-1.37158	2.025223	-0.311761	0.073811	16.66253	17.03448	2.093071
154.899994	-0.196074	-1.338381	2.027919	-0.335368	0.074352	15.02704	17.85344	4.124676
155.0	-0.376692	-1.300472	2.0234	-0.360418	0.074471	19.05415	18.45593	5.618931
155.100006	-0.446069	-1.303898	2.011487	-0.384129	0.074099	17.29842	14.99714	6.130913
155.199997	-0.359199	-1.371159	1.99464	-0.402201	0.073817	10.79343	10.74058	5.247208
155.300003	-0.134142	-1.48608	1.977301	-0.41076	0.073909	7.85069	8.1091	3.023464
155.399994	0.149912	-1.599065	1.962682	-0.409511	0.074132	4.84183	5.73326	-0.108559
155.5	0.251984	-1.65071	1.952144	-0.400512	0.074065	4.22967	4.79065	-3.152336
155.600006	0.261492	-1.728134	1.944893	-0.385136	0.074373	3.75851	4.12809	-5.261075
155.699997	0.177723	-1.779168	1.940364	-0.365799	0.074625	3.73802	4.33653	-6.105104
155.800003	0.04021	-1.812468	1.937784	-0.346334	0.075011	4.92879	5.22871	-6.000008
155.899994	-0.076662	-1.853085	1.937162	-0.329578	0.075476	8.70438	9.37736	-5.28259
156.0	-0.151377	-1.892712	1.939045	-0.317806	0.076084	11.02288	13.05893	-4.05303
156.100006	-0.215918	-1.861287	1.942855	-0.312652	0.076493	12.03036	11.55012	-2.545672
156.199997	-0.26728	-1.731356	1.947441	-0.313922	0.076568	14.52926	14.77575	-1.021702
156.300003	-0.229508	-1.668686	1.950805	-0.320391	0.076894	20.36482	20.00703	0.386307
156.399994	-0.1639	-1.594571	1.951234	-0.331292	0.076919	25.43181	22.55587	1.567065
156.5	-0.072633	-1.502437	1.947924	-0.344733	0.076681	25.99641	24.60124	2.327476
156.600006	0.058345	-1.470072	1.940654	-0.358579	0.076652	16.95793	17.76105	2.622529
156.699997	0.174596	-1.42264	1.930853	-0.369622	0.076603	9.71046	11.89655	2.228266
156.800003	0.204182	-1.357973	1.920329	-0.376195	0.076603	6.44675	8.51344	1.144769
156.899994	0.207733	-1.345403	1.910775	-0.376393	0.077002	4.85628	6.47021	-0.478197
157.0	0.035704	-1.376022	1.902442	-0.371434	0.076924	4.43539	5.09661	-2.129472
157.100006	-0.113524	-1.391725	1.895088	-0.362216	0.077264	4.43224	4.52173	-3.08163
157.199997	-0.234024	-1.422682	1.888187	-0.351802	0.077507	4.71204	4.62857	-3.316635
157.300003	-0.344336	-1.428518	1.881025	-0.342472	0.077637	5.22813	5.05571	-3.003956
157.399994	-0.365678	-1.448665	1.873045	-0.336431	0.077473	8.38902	6.95185	-2.184351
157.5	-0.233753	-1.469073	1.863869	-0.334935	0.077377	8.52976	9.50508	-1.006592
157.600006	-0.058144	-1.425562	1.853644	-0.337473	0.077219	9.40526	9.36141	0.130214
157.699997	0.127039	-1.395831	1.843614	-0.342652	0.077193	11.58538	12.09513	0.781165
157.800003	0.297971	-1.333071	1.835728	-0.348062	0.077428	11.10476	12.2282	0.626907
157.899994	0.330454	-1.366306	1.830781	-0.352645	0.077876	11.86475	11.94204	-0.156736
158.0	0.255466	-1.429367	1.827639	-0.355567	0.078064	12.17976	12.47421	-1.281675
158.100006	0.058523	-1.555953	1.824015	-0.356983	0.078222	10.8733	10.52037	-2.071182
158.199997	-0.119018	-1.622694	1.817748	-0.357709	0.07825	9.25104	9.5677	-2.179017
158.300003	-0.255567	-1.620461	1.80756	-0.359823	0.077857	8.06771	8.2047	-1.534021
158.399994	-0.301392	-1.636966	1.794294	-0.363245	0.077659	7.40729	7.2713	-0.379646
158.5	-0.233318	-1.669774	1.779202	-0.368508	0.077491	6.73094	6.68357	0.769715
158.600006	-0.078011	-1.733887	1.763808	-0.373531	0.077483	6.79399	6.45822	1.483974
158.699997	0.101251	-1.748471	1.74961	-0.37643	0.077284	6.60483	6.89918	1.355336
158.800003	0.181938	-1.789475	1.738093	-0.37531	0.076902	7.95569	7.4156	0.34653
158.899994	0.115384	-1.831532	1.729216	-0.369225	0.076451	8.41223	9.39278	-1.197821
159.0	0.055748	-1.895335	1.722836	-0.357845	0.076042	8.01919	9.30328	-2.507802
159.100006	-0.061573	-1.934882	1.718724	-0.34315	0.075844	8.98673	9.18424	-3.374279
159.199997	-0.106772	-1.961251	1.717406	-0.327313	0.075908	8.77112	9.51171	-3.560137
159.300003	-0.06085	-1.998046	1.718282	-0.313939	0.075777	8.47327	8.72209	-3.37393
159.399994	0.000541	-2.047196	1.720045	-0.305737	0.076006	8.26072	8.47147	-2.616935
159.5	0.057776	-2.10553	1.720643	-0.304632	0.076183	7.57369	7.89906	-1.365309
159.600006	0.098579	-2.158212	1.718485	-0.310699	0.076192	7.08624	7.25695	0.126538
159.699997	0.07643	-2.191108	1.713734	-0.322239	0.075712	6.83577	7.02614	1.47296
159.800003	-0.01733	-2.191536	1.708219	-0.336337	0.075152	6.83472	7.13234	2.145062
159.899994	-0.132066	-2.179956	1.703486	-0.350232	0.07429	7.20989	7.40308	2.091277
160.0	-0.205421	-2.193252	1.699288	-0.362422	0.073511	7.15192	8.10749	1.362915
160.100006	-0.200146	-2.232082	1.693614	-0.372146	0.072692	7.22373	7.95622	0.389458
160.199997	-0.050036	-2.311378	1.684348	-0.379544	0.072041	7.48191	7.89049	-0.368202
160.300003	0.10847	-2.362148	1.670618	-0.38481	0.071314	7.25841	7.71171	-0.565948
160.399994	0.163788	-2.364357	1.653703	-0.387901	0.07067	7.0146	7.02058	-0.328599
160.5	0.123385	-2.328275	1.636352	-0.388209	0.06962	6.75415	6.78024	-0.141812
160.600006	-0.023471	-2.288552	1.621214	-0.38542	0.067957	6.42381	6.65906	-0.266085
160.699997	-0.242907	-2.237347	1.609675	-0.379824	0.065927	6.51717	6.84693	-0.695631
160.800003	-0.370648	-2.179364	1.600451	-0.372458	0.063878	7.56011	7.98716	-1.283934
160.899994	-0.38019	-2.109205	1.591589	-0.364078	0.062175	7.22146	7.82508	-1.688263
161.0	-0.213851	-2.091261	1.580994	-0.356147	0.060879	7.3988	7.53347	-1.770122
161.100006	0.051856	-2.161576	1.569286	-0.348296	0.059873	8.12594	8.17204	-1.59902
161.199997	0.287678	-2.226026	1.559793	-0.339353	0.059113	8.33017	8.51697	-1.564114
161.300003	0.32117	-2.238919	1.556373	-0.328455	0.058082	7.90157	7.83343	-1.914675
161.399994	0.223153	-2.137457	1.560991	-0.315335	0.05705	7.52911	7.45157	-2.649423
161.5	0.055409	-2.00648	1.572836	-0.301999	0.056132	6.8581	7.12859	-3.41723
161.600006	-0.124801	-1.93895	1.58836	-0.291649	0.05539	6.29192	6.77542	-3.786664
161.699997	-0.23644	-1.922523	1.603145	-0.287397	0.054557	5.81253	6.55457	-3.410586
161.800003	-0.226895	-1.913589	1.61351	-0.291898	0.053631	5.74054	6.32227	-1.824967
161.899994	-0.186885	-1.87992	1.616683	-0.307483	0.052067	5.7521	6.25878	0.975196
162.0	-0.07598	-1.813714	1.611698	-0.33202	0.050437	6.09137	6.28041	4.141718
162.100006	0.06787	-1.741036	1.59937	-0.361147	0.0485	6.31697	6.54708	6.505455
162.199997	0.195845	-1.690211	1.585129	-0.388651	0.046899	6.01343	6.42664	7.129327
162.300003	0.263983	-1.681835	1.57404	-0.408351	0.045632	6.27905	6.60949	5.618901
162.399994	0.166963	-1.711553	1.567212	-0.418638	0.04472	6.26258	6.95998	2.571628
162.5	0.090173	-1.724153	1.560852	-0.419546	0.043259	6.20364	6.87584	-0.780338
162.600006	-0.081482	-1.671987	1.550264	-0.413653	0.041611	6.28719	6.90271	-3.113629
162.699997	-0.211544	-1.521561	1.533305	-0.402851	0.039726	6.31662	6.90828	-3.688973
162.800003	-0.321204	-1.382503	1.511224	-0.390569	0.037443	6.34727	6.8677	-2.84235
162.899994	-0.058624	-1.39798	1.487535	-0.375985	0.036672	6.37354	6.67511	-1.485636
163.0	-0.109329	-1.545378	1.475179	-0.358623	0.035295	6.36102	6.52759	-1.874239
163.100006	0.133287	-1.651912	1.482903	-0.335399	0.035668	6.48336	6.80058	-3.263057
163.199997	0.025597	-1.582336	1.512882	-0.311803	0.035021	6.5747	7.22633	-5.871792
163.300003	0.21442	-1.508192	1.554459	-0.290839	0.035448	6.74101	7.64341	-7.487043
163.399994	0.175719	-1.475367	1.599132	-0.277581	0.035585	6.84234	7.83654	-8.17031
163.5	0.202799	-1.521218	1.638558	-0.273327	0.035698	6.91047	7.94081	-6.820493
163.600006	0.291173	-1.609052	1.667434	-0.283765	0.035517	6.77096	7.69523	-2.48316
163.699997	0.411617	-1.628985	1.685372	-0.309163	0.035153	6.64914	7.30234	3.831509
163.800003	0.64035	-1.583724	1.692028	-0.344175	0.034518	6.34385	6.95046	10.101943
163.899994	0.700625	-1.536325	1.684751	-0.383839	0.033912	5.73345	6.24808	13.986006
164.0	0.689474	-1.495269	1.673963	-0.417291	0.033724	4.85357	5.47387	13.826747
164.100006	0.616863	-1.496901	1.67189	-0.434289	0.034254	4.25271	4.78005	9.74316
164.199997	0.377014	-1.554332	1.683159	-0.433948	0.034472	4.31427	4.76699	2.730402
164.300003	0.093845	-1.607278	1.70424	-0.418743	0.034596	4.60205	4.96504	-5.473094
164.399994	-0.171626	-1.598863	1.72931	-0.394268	0.034042	6.38099	6.66666	-12.152072
164.5	-0.073495	-1.470186	1.754615	-0.363468	0.034088	5.95151	7.70315	-15.225415
164.600006	-0.115766	-1.63479	1.778352	-0.333448	0.036437	5.5561	6.27313	-14.914496
164.699997	0.012097	-1.649964	1.804462	-0.31131	0.037153	5.62179	6.63165	-11.592813
164.800003	0.059406	-1.757044	1.830185	-0.301208	0.038639	6.63548	7.33788	-6.947166
164.899994	0.257987	-1.864187	1.855324	-0.303078	0.039793	6.74259	6.76365	-1.795165
165.0	0.266091	-1.986851	1.876185	-0.316689	0.040855	7.02712	8.02024	2.800411
165.100006	0.307683	-2.082648	1.892812	-0.336769	0.041325	7.37769	8.67241	6.405268
165.199997	0.113549	-2.201991	1.907517	-0.359676	0.041962	7.5144	8.35286	8.110765
165.300003	-0.029761	-2.224762	1.920345	-0.380318	0.042416	7.82617	9.72411	7.992398
165.399994	-0.186933	-2.154589	1.929541	-0.395922	0.042677	8.13496	9.93372	6.099881
165.5	-0.354219	-2.102441	1.934475	-0.404633	0.042928	8.85642	10.45593	2.951565
165.600006	-0.308283	-2.120279	1.935578	-0.405567	0.042923	8.33718	9.96894	-0.597942
165.699997	-0.199018	-2.242663	1.934927	-0.400446	0.043082	6.30935	7.26348	-3.878025
165.800003	0.013834	-2.476774	1.935898	-0.388679	0.043939	4.5227	4.93196	-6.317083
165.899994	0.269376	-2.823271	1.94199	-0.370546	0.045737	3.01429	3.88872	-7.591586
166.0	0.36059	-2.968656	1.955922	-0.347867	0.048482	3.30294	3.70662	-8.07023
166.100006	0.277935	-2.945633	1.977703	-0.325021	0.051383	3.16947	4.29628	-8.069503
166.199997	0.047395	-2.899628	2.003254	-0.307232	0.05472	5.91263	5.40471	-7.558749
166.300003	-0.257273	-2.988417	2.027925	-0.29977	0.058059	10.12864	11.39521	-5.999004
166.399994	-0.450382	-3.042592	2.046078	-0.305493	0.060855	9.25182	12.05402	-3.054882
166.5	-0.484166	-3.027341	2.056636	-0.32236	0.062817	7.19439	7.70625	0.778744
166.600006	-0.434904	-2.902073	2.059056	-0.344711	0.064103	10.94573	12.89857	4.199865
166.699997	-0.073733	-2.75019	2.05702	-0.365637	0.065203	15.81068	17.49791	6.310026
166.800003	0.268972	-2.579625	2.058336	-0.380168	0.066864	15.35256	18.43902	6.297893
166.899994	0.486022	-2.34947	2.066502	-0.38647	0.068816	15.00077	17.05535	4.24453
167.0	0.471557	-2.108074	2.079965	-0.385123	0.070549	8.65552	9.03757	0.70309
167.100006	0.262816	-1.850855	2.093464	-0.378149	0.071984	5.65296	6.7736	-3.253734
167.199997	-0.059859	-1.723266	2.101955	-0.368187	0.073031	4.7314	5.71977	-6.059609
167.300003	-0.32825	-1.778214	2.103433	-0.361019	0.073925	4.37461	5.26308	-6.38047
167.399994	-0.384884	-1.802137	2.097844	-0.358659	0.074624	4.06757	5.03548	-4.596226
167.5	-0.222517	-1.802078	2.087325	-0.359826	0.075724	4.74147	5.35033	-1.983733
167.600006	-0.009688	-1.757175	2.074196	-0.362171	0.076874	5.60077	5.99072	0.346819
167.699997	0.21718	-1.669389	2.065081	-0.361936	0.078436	9.02211	8.39343	1.449305
167.800003	0.35093	-1.555295	2.065285	-0.357499	0.08018	10.71689	11.36417	0.855054
167.899994	0.348115	-1.438556	2.075405	-0.34919	0.082141	12.42936	12.10766	-1.330819
168.0	0.26814	-1.302611	2.091463	-0.338	0.084077	16.41495	16.43305	-4.207918
168.100006	0.039248	-1.205533	2.108658	-0.32645	0.085816	15.70383	19.88339	-6.723532
168.199997	-0.185971	-1.183683	2.123877	-0.316079	0.087331	19.59555	25.25513	-7.776152
168.300003	-0.367056	-1.113949	2.134888	-0.311503	0.088808	25.68596	26.26239	-7.306414
168.399994	-0.415297	-1.037793	2.13992	-0.315913	0.08966	20.60828	19.24117	-5.23375
168.5	-0.379195	-0.896025	2.137805	-0.330181	0.08997	12.62868	10.72774	-1.929951
168.600006	-0.330014	-0.767468	2.127256	-0.35206	0.089763	7.84351	6.78185	2.107895
168.699997	-0.160113	-0.688196	2.108882	-0.376723	0.089811	7.07389	5.85487	5.766136
168.800003	0.064469	-0.608929	2.086007	-0.399668	0.089442	6.92694	6.27516	7.700398
168.899994	0.282477	-0.541694	2.06553	-0.414575	0.089732	6.82333	6.96298	7.08875
169.0	0.37661	-0.443521	2.053127	-0.417523	0.089836	7.32777	8.49267	3.801907
169.100006	0.382029	-0.35093	2.050708	-0.406348	0.090055	11.24541	11.8184	-1.131271
169.199997	0.093544	-0.418931	2.056726	-0.385177	0.089864	12.04402	14.80605	-6.131369
169.300003	-0.121966	-0.396437	2.068585	-0.359592	0.088565	14.01256	15.72371	-9.168147
169.399994	-0.325299	-0.525638	2.078704	-0.335049	0.089294	13.9108	13.98709	-9.483867
169.5	-0.408094	-0.788956	2.084307	-0.318084	0.091492	13.6859	11.71798	-7.695105
169.600006	-0.444778	-0.768751	2.086168	-0.313656	0.091579	12.67325	11.12801	-4.442682
169.699997	-0.433211	-0.709645	2.08344	-0.319787	0.091085	11.78497	11.83745	-0.892873
169.800003	-0.374249	-0.630611	2.075022	-0.332595	0.090524	12.15953	12.20133	2.241996
169.899994	-0.197405	-0.528587	2.065989	-0.344942	0.089808	12.7392	13.0933	4.154803
170.0	0.008478	-0.434762	2.063742	-0.35239	0.089383	15.13468	14.42901	4.173813
170.100006	0.105735	-0.328968	2.070406	-0.354005	0.088954	17.91741	18.5617	2.279941
170.199997	0.118265	-0.23278	2.083503	-0.349889	0.087795	23.87365	24.34956	-1.132318
170.300003	0.083909	-0.213787	2.095982	-0.342484	0.087306	29.34586	28.99515	-4.435286
170.399994	-0.140263	-0.418079	2.104746	-0.334579	0.086835	25.62816	25.06489	-6.645245
170.5	-0.184174	-0.675468	2.108354	-0.330069	0.086711	14.12991	14.36253	-6.520513
170.600006	-0.285107	-0.922059	2.105786	-0.333984	0.086613	7.20455	7.61087	-4.46028
170.699997	-0.347117	-1.143555	2.098144	-0.344673	0.086568	4.93168	5.22422	-1.323287
170.800003	-0.343299	-1.336347	2.085232	-0.359906	0.086102	4.20787	4.40836	1.939407
170.899994	-0.36975	-1.432367	2.069036	-0.377415	0.085268	4.72378	4.84696	4.360019
171.0	-0.27298	-1.493949	2.052999	-0.392368	0.084592	4.81302	5.12005	5.367319
171.100006	-0.152401	-1.550476	2.038867	-0.402376	0.083657	10.61924	7.88075	4.750473
171.199997	-0.145108	-1.601634	2.026577	-0.405818	0.082663	11.5387	13.8431	2.553401
171.300003	-0.041685	-1.654281	2.015401	-0.400544	0.081429	16.2913	16.00494	-0.492738
171.399994	-0.097018	-1.756923	2.00538	-0.388043	0.080139	22.96014	23.3819	-3.731858
171.5	-0.130583	-1.882322	1.997677	-0.369843	0.079121	27.51814	26.23242	-5.89132
171.600006	-0.083744	-1.949143	1.992999	-0.348667	0.077901	30.79113	29.24384	-6.550777
171.699997	-0.115824	-1.943856	1.991337	-0.329693	0.077119	15.94677	15.55371	-6.199751
171.800003	-0.054595	-1.951224	1.991639	-0.31546	0.076377	8.88234	7.54878	-5.036761
171.899994	0.002426	-1.935933	1.991291	-0.308133	0.075788	8.03276	7.27718	-3.24104
172.0	0.009665	-1.932584	1.988113	-0.30889	0.075326	9.02089	7.73698	-0.998012
172.100006	0.000346	-1.884136	1.981603	-0.315726	0.07463	8.49175	8.47693	1.135779
172.199997	-0.072861	-1.81255	1.973505	-0.326063	0.074097	11.81693	10.76317	2.569346
172.300003	-0.118984	-1.680761	1.965941	-0.336566	0.07347	14.09453	15.0663	2.905168
172.399994	-0.043456	-1.566356	1.960738	-0.344563	0.073031	14.65012	17.0075	2.075595
172.5	0.089619	-1.549182	1.958275	-0.349876	0.073053	16.97124	16.58025	0.37573
172.600006	0.130158	-1.62336	1.956641	-0.352642	0.072914	14.32626	14.32806	-1.524833
172.699997	0.11691	-1.750426	1.953141	-0.353415	0.072557	11.96231	11.33355	-2.874744
172.800003	0.035	-1.899637	1.94507	-0.354233	0.071982	7.94291	7.45211	-3.003707
172.899994	-0.098709	-1.984965	1.93165	-0.356386	0.070944	6.31618	6.45415	-1.996786
173.0	-0.263018	-2.064885	1.913455	-0.361665	0.069457	5.18285	5.48821	-0.325816
173.100006	-0.348503	-2.205088	1.892517	-0.3693	0.06787	5.85132	6.06437	1.444423
173.199997	-0.378431	-2.326223	1.871132	-0.377261	0.066165	5.88802	5.93248	2.44057
173.300003	-0.267526	-2.462265	1.851817	-0.382875	0.064878	9.93212	9.57819	2.268199
173.399994	-0.055465	-2.437829	1.836254	-0.384515	0.063661	10.9114	12.97404	0.91443
173.5	0.07492	-2.396896	1.823925	-0.381072	0.062863	10.78345	10.13862	-1.162655
173.600006	0.150959	-2.374071	1.813801	-0.37335	0.061993	13.71191	13.73872	-3.08877
173.699997	0.213134	-2.378259	1.805394	-0.361053	0.061435	13.94609	13.9007	-4.258689
173.800003	0.168122	-2.421817	1.799077	-0.345806	0.061029	15.45879	14.25719	-4.546544
173.899994	0.108995	-2.4655	1.795846	-0.330739	0.060753	14.07264	13.40204	-4.235229
174.0	-0.070523	-2.49152	1.795419	-0.318719	0.06063	9.947	10.36322	-3.524529
174.100006	-0.230363	-2.536835	1.796018	-0.311786	0.06033	7.36762	8.82025	-2.350295
174.199997	-0.372856	-2.538839	1.795777	-0.311345	0.059942	6.61341	7.46603	-0.894672
174.300003	-0.378796	-2.533128	1.793572	-0.317092	0.059363	6.38072	6.8419	0.696882
174.399994	-0.28718	-2.459994	1.788906	-0.327966	0.058871	6.66753	6.75583	1.933415
174.5	-0.103676	-2.420618	1.782102	-0.341602	0.058447	7.76881	7.19925	2.656317
174.600006	0.086746	-2.391609	1.773358	-0.355088	0.058181	8.49911	8.88395	2.680221
174.699997	0.170953	-2.356465	1.762432	-0.367051	0.057699	7.96979	9.00332	2.042643
174.800003	0.248614	-2.333293	1.749155	-0.374403	0.057095	8.96063	9.78491	0.949114
174.899994	0.127117	-2.381533	1.734685	-0.377357	0.056099	7.6138	8.5993	-0.359107
175.0	0.004937	-2.377717	1.720596	-0.375163	0.055363	7.28635	7.71214	-1.43759
175.100006	-0.068639	-2.317819	1.708988	-0.368649	0.054931	6.76177	7.09444	-2.149501
175.199997	-0.092697	-2.256932	1.700883	-0.360139	0.054746	6.56884	6.61174	-2.561452
175.300003	-0.025974	-2.270257	1.695047	-0.353238	0.054775	6.14777	6.44581	-2.731477
175.399994	0.041917	-2.336411	1.689529	-0.348855	0.055323	7.49644	7.66129	-2.499059
175.5	0.125308	-2.480536	1.682505	-0.349003	0.056045	8.03881	8.53977	-1.747689
175.600006	0.11281	-2.623711	1.673171	-0.351926	0.056902	7.07056	7.76053	-0.7003
175.699997	-0.007726	-2.710867	1.662339	-0.355402	0.057279	7.84692	8.31389	0.217343
175.800003	-0.187255	-2.764683	1.652657	-0.356598	0.057242	8.56619	9.47746	0.606701
175.899994	-0.354203	-2.796186	1.645842	-0.353405	0.056793	8.26212	9.3051	0.255844
176.0	-0.375295	-2.849655	1.642301	-0.346748	0.05656	7.98591	8.88513	-0.527438
176.100006	-0.255416	-2.901342	1.640687	-0.338612	0.056488	7.7787	8.68023	-1.321641
176.199997	-0.045759	-2.938042	1.6391	-0.331271	0.056623	7.03098	7.59181	-1.728169
176.300003	0.18422	-2.96431	1.636216	-0.327926	0.056786	6.72306	6.94864	-1.662023
176.399994	0.286037	-3.016823	1.631603	-0.329575	0.056901	6.25628	6.49955	-1.211247
176.5	0.26873	-3.102149	1.625965	-0.335921	0.056685	6.03882	6.12015	-0.635824
176.600006	0.152366	-3.212757	1.6199	-0.345719	0.056494	5.6774	6.08343	-0.05755
176.699997	-0.027035	-3.334101	1.614142	-0.355771	0.056457	5.92182	6.3228	0.193432
176.800003	-0.159125	-3.461959	1.608716	-0.36451	0.056572	6.6227	7.51741	0.11245
176.899994	-0.279283	-3.574071	1.603513	-0.370474	0.057022	6.35182	7.61312	-0.208197
177.0	-0.280436	-3.665999	1.597054	-0.373097	0.057563	6.73576	7.194	-0.495903
177.100006	-0.197668	-3.740156	1.588012	-0.373475	0.057917	7.00593	7.51142	-0.458849
177.199997	-0.114043	-3.767471	1.575751	-0.372596	0.057832	6.92457	7.52159	-0.134184
177.300003	-0.067177	-3.78547	1.561297	-0.37039	0.057384	6.66797	7.13041	0.272685
177.399994	-0.049207	-3.751447	1.546977	-0.367198	0.057037	6.4796	6.84447	0.402796
177.5	-0.047653	-3.697715	1.535402	-0.361428	0.056801	6.27081	6.94864	-0.037809
177.600006	-0.019684	-3.657641	1.528081	-0.352948	0.056795	6.02648	6.813	-0.962983
177.699997	-0.017358	-3.669176	1.525207	-0.342565	0.057039	6.21266	7.15632	-2.133257
177.800003	-0.023489	-3.666044	1.526088	-0.330446	0.057554	6.46217	7.18565	-3.201823
177.899994	-0.069586	-3.666287	1.529784	-0.319327	0.057861	7.13756	7.37589	-3.853481
178.0	-0.100612	-3.619539	1.535289	-0.311378	0.058493	7.1112	7.33563	-3.893042
178.100006	-0.112321	-3.55856	1.540617	-0.308575	0.059015	6.68365	6.68892	-3.118485
178.199997	-0.138228	-3.455736	1.543516	-0.312747	0.059295	6.60536	6.90731	-1.536856
178.300003	-0.067147	-3.363106	1.542233	-0.323324	0.059684	6.22484	6.87648	0.52424
178.399994	0.033081	-3.296585	1.536488	-0.338431	0.059891	6.04312	6.56656	2.544002
178.5	0.087718	-3.265774	1.528563	-0.355486	0.060039	5.94021	6.50222	3.696919
178.600006	0.1615	-3.262747	1.521411	-0.369439	0.060175	5.87558	6.6127	3.642927
178.699997	0.18794	-3.195014	1.5167	-0.378741	0.06041	5.97656	6.61827	2.344155
178.800003	0.075837	-3.098127	1.513551	-0.382504	0.060764	6.11046	6.52877	0.305106
178.899994	-0.061974	-3.046247	1.51017	-0.38177	0.060915	6.39281	6.82188	-1.612037
179.0	-0.147805	-3.022103	1.504985	-0.37686	0.061196	6.41024	6.86728	-2.790042
179.100006	-0.184732	-3.021276	1.498397	-0.369609	0.061484	6.26276	6.74502	-3.044503
179.199997	-0.166511	-3.006243	1.492221	-0.360976	0.061674	6.21231	6.67972	-2.608796
179.300003	-0.129963	-2.95784	1.487518	-0.353944	0.061893	6.04671	6.55457	-1.911504
179.399994	-0.062566	-2.891207	1.484729	-0.348587	0.062133	6.24813	6.69556	-1.161843
179.5	-0.011468	-2.858313	1.483394	-0.345576	0.062539	6.46944	7.06415	-0.528549
179.600006	0.015148	-2.862024	1.482061	-0.34521	0.062837	6.42057	6.90517	-0.036892
179.699997	0.044563	-2.858918	1.479406	-0.346625	0.063085	6.43992	6.79405	0.165714
179.800003	0.050161	-2.862814	1.475119	-0.349296	0.063529	6.51305	6.96694	0.248844
179.899994	0.055193	-2.852647	1.469616	-0.352088	0.064045	6.5014	7.25641	0.153692
180.0	-0.013486	-2.83006	1.464064	-0.353119	0.064703	6.55579	7.32579	-0.119877
180.100006	-0.092122	-2.831456	1.460525	-0.350665	0.06536	6.36233	6.9344	-0.612834
180.199997	-0.210855	-2.832026	1.46111	-0.344464	0.065606	6.0989	6.51357	-1.355618
180.300003	-0.239062	-2.881391	1.467115	-0.335438	0.066018	5.85597	6.1482	-2.216533
180.399994	-0.199512	-2.975549	1.477252	-0.326167	0.0666	5.40906	5.75306	-2.993116
180.5	-0.085518	-3.051032	1.488527	-0.319516	0.067544	5.38691	5.77533	-3.251709
180.600006	0.034242	-3.084962	1.497485	-0.31866	0.068451	5.12313	5.78528	-2.651541
180.699997	0.110029	-3.092183	1.50129	-0.325324	0.069274	6.12877	6.33062	-0.906291
180.800003	0.068435	-3.08086	1.498349	-0.339173	0.069398	6.18464	7.21113	1.538093
180.899994	-0.097188	-3.114474	1.489212	-0.357095	0.069331	5.67565	6.51357	3.706129
181.0	-0.203099	-3.162976	1.477567	-0.37409	0.068838	6.13945	6.32291	4.713166
181.100006	-0.256864	-3.216375	1.469579	-0.385328	0.068781	6.50569	6.95506	3.941581
181.199997	-0.202367	-3.216786	1.468215	-0.389215	0.069307	6.52943	7.1241	1.763898
181.300003	-0.107589	-3.218291	1.472015	-0.387373	0.070375	6.06527	6.38618	-1.002885
181.399994	-0.052839	-3.212822	1.475809	-0.382388	0.071624	6.0982	6.56249	-3.072789
181.5	-0.022905	-3.203254	1.474785	-0.376604	0.072246	5.8621	6.32269	-3.76833
181.600006	-0.042993	-3.189043	1.467371	-0.372453	0.07214	5.69377	6.09403	-2.707706
181.699997	-0.064002	-3.189193	1.456022	-0.370771	0.071888	5.60523	6.00175	-0.957386
181.800003	-0.035724	-3.189474	1.444607	-0.369341	0.071493	5.87952	6.2848	0.40185
181.899994	-0.007769	-3.151975	1.442021	-0.364035	0.071922	5.9657	6.50522	0.593101
182.0	0.077435	-3.101857	1.451765	-0.354163	0.073313	6.01711	6.75926	-0.507395
182.100006	0.144494	-3.025937	1.470379	-0.341104	0.075089	6.29735	6.80786	-2.336991
182.199997	0.153913	-2.916147	1.491481	-0.327219	0.077345	6.53494	6.88376	-3.937709
182.300003	0.072547	-2.813251	1.508429	-0.315991	0.079171	6.63828	6.94125	-4.382943
182.399994	-0.048349	-2.715214	1.518406	-0.310497	0.080441	6.49589	6.72029	-3.155748
182.5	-0.190275	-2.620883	1.52246	-0.31327	0.080868	6.29569	6.5686	-0.675279
182.600006	-0.266995	-2.497403	1.522104	-0.322923	0.080833	6.07946	6.64257	2.111941
182.699997	-0.292703	-2.352192	1.520689	-0.336813	0.080597	5.72951	6.24851	4.021176
182.800003	-0.222795	-2.224139	1.52256	-0.350401	0.080689	5.32902	5.82329	4.44826
182.899994	-0.055881	-2.167564	1.529658	-0.361637	0.081021	5.00551	5.48339	3.075986
183.0	0.18711	-2.119331	1.540337	-0.368627	0.081601	5.20921	5.6323	0.615888
183.100006	0.342256	-2.089072	1.550813	-0.37266	0.082152	5.45784	5.8568	-2.04714
183.199997	0.434873	-2.147282	1.558025	-0.372335	0.082995	6.77569	7.06693	-3.796108
183.300003	0.408781	-2.207908	1.561361	-0.368608	0.083819	6.12036	6.79373	-4.085713
183.399994	0.275718	-2.230444	1.562333	-0.364118	0.085011	5.48114	5.79706	-3.204537
183.5	0.066337	-2.269511	1.562251	-0.360385	0.085888	6.02744	6.41465	-1.724017
183.600006	-0.264982	-2.278785	1.561985	-0.358628	0.086385	6.38606	7.13255	-0.112101
183.699997	-0.532723	-2.309203	1.561666	-0.358848	0.08655	5.78897	5.96513	1.185763
183.800003	-0.649949	-2.390229	1.561231	-0.360459	0.086489	6.16099	6.28737	1.857843
183.899994	-0.527617	-2.478304	1.560687	-0.363219	0.086751	6.27589	6.6112	1.792039
184.0	-0.275215	-2.486345	1.559797	-0.36632	0.086903	6.85083	6.81857	1.015766
184.100006	-0.024587	-2.492287	1.558988	-0.367962	0.087243	6.87956	7.23318	-0.154769
184.199997	0.197745	-2.501786	1.558627	-0.367435	0.08723	6.26889	6.93322	-1.360975
184.300003	0.243546	-2.512556	1.55885	-0.363645	0.087059	6.86117	7.51003	-2.221552
184.399994	0.209015	-2.527909	1.56049	-0.356992	0.086637	6.63618	7.08673	-2.653511
184.5	0.074207	-2.586804	1.564268	-0.347992	0.086113	6.04557	6.34764	-2.868167
184.600006	-0.110455	-2.596566	1.570992	-0.337647	0.08554	5.96228	6.10687	-2.969768
184.699997	-0.228398	-2.594787	1.58074	-0.327245	0.085243	5.34145	5.68926	-2.961492
184.800003	-0.210475	-2.584063	1.592621	-0.31868	0.085559	5.40582	5.42987	-2.787796
184.899994	-0.132838	-2.558774	1.604864	-0.313507	0.086075	5.3179	5.39786	-2.277252
185.0	-0.01963	-2.525341	1.615279	-0.313967	0.086534	6.73138	6.31895	-1.371562
185.100006	0.031078	-2.509621	1.622599	-0.320186	0.086891	6.32205	7.28189	-0.007883
185.199997	0.03644	-2.481267	1.625783	-0.33172	0.08667	5.91867	6.3334	1.415857
185.300003	-0.063833	-2.462057	1.626143	-0.345972	0.08625	7.10638	7.28361	2.485679
185.399994	-0.161049	-2.420302	1.625422	-0.359805	0.085613	6.66105	7.42856	2.821144
185.5	-0.214127	-2.342334	1.625321	-0.370729	0.084982	6.28018	6.71301	2.265858
185.600006	-0.128316	-2.314164	1.626318	-0.377713	0.084345	6.38712	6.71472	0.934186
185.699997	-0.092067	-2.363057	1.627147	-0.380774	0.083827	6.00528	6.17378	-0.613523
185.800003	0.028726	-2.42931	1.62606	-0.380809	0.083539	6.01614	5.82286	-1.737027
185.899994	0.095264	-2.466418	1.622588	-0.378357	0.082984	5.75333	5.78989	-2.204743
186.0	0.165315	-2.491687	1.618002	-0.373362	0.082496	6.25943	6.16029	-2.132592
186.100006	0.128669	-2.477718	1.615107	-0.366871	0.082106	6.60194	6.74502	-1.973041
186.199997	-0.005233	-2.446625	1.615897	-0.35918	0.081423	6.05476	6.67147	-1.926852
186.300003	-0.158621	-2.38871	1.620642	-0.351314	0.08093	6.55298	6.86214	-1.954204
186.399994	-0.294895	-2.333362	1.627239	-0.345008	0.080494	6.8673	7.22205	-1.944418
186.5	-0.31667	-2.282434	1.633167	-0.341204	0.080323	7.07757	7.50842	-1.670278
186.600006	-0.258197	-2.284324	1.635473	-0.34201	0.079949	7.1006	7.34538	-0.917691
186.699997	-0.139507	-2.288558	1.633131	-0.347044	0.079589	7.26629	7.19989	0.233233
186.800003	-0.016427	-2.285796	1.626849	-0.354373	0.078848	7.18642	7.09455	1.401319
186.899994	0.065158	-2.29062	1.619676	-0.361515	0.077973	6.87404	6.85753	1.912427
187.0	0.108145	-2.269905	1.615491	-0.364835	0.077015	6.52986	6.76375	1.413257
187.100006	0.112603	-2.270933	1.617341	-0.363122	0.076215	6.33002	6.68475	-0.074528
187.199997	0.094666	-2.27831	1.625632	-0.356859	0.075859	5.89459	6.44548	-1.965744
187.300003	0.116936	-2.307575	1.638754	-0.347179	0.075947	5.72267	6.25107	-3.617126
187.399994	0.095547	-2.336061	1.653285	-0.336452	0.076286	5.78547	6.294	-4.462144
187.5	0.10225	-2.350305	1.665857	-0.327774	0.07677	6.12806	6.24283	-4.266479
187.600006	0.025401	-2.378335	1.673777	-0.324015	0.077042	6.5832	6.82435	-2.751563
187.699997	-0.085134	-2.390814	1.676285	-0.32694	0.076818	6.24936	6.81546	-0.282106
187.800003	-0.227835	-2.424312	1.673799	-0.335649	0.076201	6.51918	6.55575	2.369475
187.899994	-0.317105	-2.461011	1.668532	-0.348042	0.075243	6.80783	7.05622	4.197271
188.0	-0.264546	-2.445451	1.664916	-0.359128	0.074531	6.72376	7.23982	4.524786
188.100006	-0.188447	-2.428371	1.666379	-0.366754	0.074308	6.59134	6.96084	3.020647
188.199997	-0.010575	-2.336272	1.672978	-0.36935	0.074278	6.6607	7.10911	0.281224
188.300003	0.097223	-2.27683	1.682793	-0.36832	0.074092	6.59975	7.03042	-2.86389
188.399994	0.164337	-2.288836	1.693104	-0.363205	0.074136	6.50902	6.79962	-5.12628
188.5	0.169144	-2.341386	1.702381	-0.355398	0.074158	6.51585	6.68261	-5.753224
188.600006	0.1275	-2.368365	1.709764	-0.348664	0.074264	6.40078	6.44377	-4.881128
188.699997	0.017112	-2.371913	1.714125	-0.346522	0.074228	6.14908	6.29561	-2.713825
188.800003	-0.059443	-2.342756	1.71411	-0.350822	0.074027	6.051	6.41101	0.376191
188.899994	-0.207841	-2.351376	1.708809	-0.361542	0.073478	6.19348	6.52235	3.461301
189.0	-0.251869	-2.329667	1.698424	-0.375388	0.072585	6.92746	7.30545	5.750149
189.100006	-0.210506	-2.310709	1.685489	-0.389467	0.071708	6.84926	7.62671	6.373781
189.199997	-0.136013	-2.255964	1.673896	-0.39858	0.071172	6.85556	7.04552	4.942539
189.300003	-0.000451	-2.197897	1.666862	-0.399483	0.070843	7.26393	7.13662	1.69101
189.399994	0.038394	-2.177739	1.665762	-0.390657	0.07027	7.64401	8.01917	-2.484054
189.5	0.086614	-2.240726	1.671054	-0.372606	0.069903	7.45029	7.927	-6.220459
189.600006	0.145577	-2.333548	1.684065	-0.346474	0.069978	7.21217	7.55938	-8.779476
189.699997	-0.015969	-2.425867	1.706259	-0.317378	0.070179	6.69162	7.23169	-9.963465
189.800003	-0.079189	-2.437541	1.73439	-0.290825	0.071104	6.02945	6.36659	-9.276763
189.899994	-0.396105	-2.321247	1.765667	-0.273944	0.071961	5.79221	5.86322	-7.774038
190.0	-0.383434	-2.305009	1.794186	-0.270284	0.073079	5.65349	5.9176	-4.144047
190.100006	-0.268734	-2.278176	1.817144	-0.281691	0.073758	5.95922	5.866	0.735359
190.199997	-0.340495	-2.146902	1.831995	-0.306108	0.073937	7.84141	7.59117	5.186574
190.300003	-0.278468	-2.028912	1.83756	-0.338081	0.074065	6.71947	7.94466	8.527759
190.399994	0.046372	-2.025389	1.840457	-0.368615	0.074437	6.45893	6.46422	10.037829
190.5	0.165568	-2.053157	1.845883	-0.39434	0.075202	8.08084	8.32213	8.87948
190.600006	0.207446	-2.097384	1.855096	-0.410895	0.075592	7.97461	8.57264	5.618605
190.699997	0.10399	-2.016083	1.865031	-0.418824	0.075208	7.14001	7.45436	0.969825
190.800003	-0.124202	-1.970527	1.870488	-0.417496	0.074938	6.79163	7.07153	-3.611391
190.899994	-0.351687	-1.999215	1.868405	-0.409851	0.074053	5.73853	6.3289	-6.342618
191.0	-0.413179	-2.182822	1.859149	-0.399571	0.073649	5.1755	5.42698	-6.360139
191.100006	-0.33055	-2.13751	1.847992	-0.386744	0.072985	5.12173	5.64205	-4.931306
191.199997	-0.418604	-2.379541	1.839748	-0.371663	0.072925	4.80768	4.97831	-3.687082
191.300003	-0.30353	-2.493826	1.840189	-0.354262	0.07349	8.47082	7.94659	-2.873275
191.399994	-0.106716	-2.581551	1.851733	-0.336408	0.074653	8.46574	10.06539	-2.733572
191.5	-0.281044	-2.549974	1.87406	-0.321537	0.07475	8.45514	8.8468	-3.800579
191.600006	-0.075631	-2.521769	1.898929	-0.310053	0.075902	8.59071	8.74885	-4.376422
191.699997	-0.150722	-2.453708	1.922728	-0.304361	0.076247	11.33491	10.20178	-4.488277
191.800003	-0.209506	-2.364588	1.940323	-0.306453	0.076294	12.692	14.63005	-3.436427
191.899994	-0.263007	-2.264676	1.950394	-0.315533	0.075757	13.15414	13.83968	-1.105214
192.0	-0.242852	-2.194107	1.953327	-0.329134	0.075302	13.71173	14.12519	1.703196
192.100006	-0.187886	-2.058184	1.951862	-0.345653	0.074597	9.77492	9.62176	4.065263
192.199997	-0.023025	-1.968444	1.950131	-0.360681	0.074283	5.81472	5.73807	5.288398
192.300003	0.149834	-1.814229	1.949882	-0.372354	0.074152	4.67736	4.76656	4.807165
192.399994	0.265531	-1.693588	1.95119	-0.379431	0.074228	4.33687	4.45782	2.885567
192.5	0.320927	-1.62539	1.95224	-0.382632	0.074576	4.04839	4.57483	0.253808
192.600006	0.199606	-1.568035	1.94974	-0.382404	0.074634	4.20559	5.03355	-2.320597
192.699997	-0.010163	-1.706043	1.942778	-0.378626	0.074822	4.73087	5.36435	-3.832579
192.800003	-0.192455	-1.778841	1.932381	-0.372152	0.074642	7.3071	7.11799	-3.983737
192.899994	-0.349055	-1.801029	1.921603	-0.363779	0.074306	6.0214	8.20587	-3.353204
193.0	-0.4521	-1.785825	1.9149	-0.353246	0.073797	9.19359	8.74671	-2.805049
193.100006	-0.431043	-1.752662	1.91592	-0.340792	0.073463	9.98352	9.84197	-2.827456
193.199997	-0.311031	-1.772354	1.92569	-0.327446	0.073376	9.93308	9.58794	-3.459582
193.300003	-0.141404	-1.814716	1.942176	-0.315046	0.073267	11.34481	10.83639	-4.326324
193.399994	0.026421	-1.868688	1.961294	-0.30673	0.072983	10.99126	10.73737	-4.792964
193.5	0.10162	-1.886517	1.978137	-0.305303	0.072622	10.96114	10.50217	-4.263867
193.600006	0.175411	-1.883829	1.988596	-0.312865	0.072181	10.78739	10.68159	-2.192403
193.699997	0.164186	-1.868852	1.989302	-0.331717	0.071299	11.3005	11.11902	1.332356
193.800003	0.06656	-1.87756	1.979985	-0.358373	0.07037	11.19523	11.11666	5.179262
193.899994	-0.059707	-1.941696	1.962378	-0.386983	0.069693	10.42614	10.15329	7.792436
194.0	-0.136895	-2.003936	1.944235	-0.410046	0.069074	9.06135	8.68601	7.980738
194.100006	-0.148656	-2.057536	1.933454	-0.419789	0.068913	8.09012	7.64716	5.505101
194.199997	-0.140331	-2.111324	1.932146	-0.41582	0.068855	6.80801	6.96737	0.933498
194.300003	-0.154896	-2.215415	1.937148	-0.400383	0.068997	6.24682	6.50393	-4.256238
194.399994	-0.144752	-2.361073	1.944235	-0.376852	0.069433	5.8846	6.60778	-8.068113
194.5	-0.064676	-2.464033	1.951688	-0.348651	0.069903	7.56721	7.39152	-9.504824
194.600006	-0.157739	-2.377051	1.959877	-0.322947	0.06961	8.17718	9.46247	-8.744449
194.699997	-0.237039	-2.336174	1.968395	-0.304954	0.069659	7.82398	8.99175	-6.719289
194.800003	-0.231174	-2.298576	1.977614	-0.297184	0.069899	9.56044	9.82859	-4.004953
194.899994	-0.261992	-2.225589	1.98666	-0.299249	0.070166	8.97666	10.03713	-1.319864
195.0	-0.231507	-2.131731	1.993995	-0.309315	0.070196	9.9745	9.97247	1.090277
195.100006	-0.182432	-2.049382	1.999068	-0.324932	0.070054	10.86988	10.8091	2.916153
195.199997	-0.083478	-1.941925	2.002563	-0.341637	0.069864	11.92483	10.90127	3.915553
195.300003	0.043674	-1.882462	2.004542	-0.35693	0.069755	12.40939	11.60483	3.89699
195.399994	0.114557	-1.836322	2.004597	-0.369456	0.069649	12.02966	11.57988	2.893395
195.5	0.188276	-1.823647	2.002125	-0.376774	0.069574	11.59896	11.71584	1.309469
195.600006	0.107034	-1.822085	1.997512	-0.380311	0.069697	10.21692	10.74722	-0.534194
195.699997	0.012754	-1.863084	1.991168	-0.380644	0.069699	7.35956	8.10182	-2.113878
195.800003	-0.16665	-1.958199	1.983645	-0.379032	0.069731	5.16595	5.83207	-2.926711
195.899994	-0.242776	-2.033004	1.97515	-0.376329	0.069607	4.1597	4.56744	-2.973685
196.0	-0.30855	-2.051781	1.967301	-0.371403	0.069678	4.55318	5.06	-2.717265
196.100006	-0.238286	-2.058881	1.961125	-0.364469	0.069856	4.77221	5.29434	-2.434809
196.199997	-0.11923	-2.086313	1.957156	-0.356918	0.070221	8.63756	8.97463	-2.165255
196.300003	-0.022126	-2.117176	1.954446	-0.349531	0.070851	12.0096	13.28385	-1.868265
196.399994	0.040318	-2.168305	1.951681	-0.343627	0.071219	9.71668	10.00095	-1.481266
196.5	-0.018435	-2.268454	1.947004	-0.340616	0.071503	15.33917	12.39788	-0.993902
196.600006	-0.157162	-2.341367	1.940223	-0.339932	0.071303	15.17566	17.4309	-0.461609
196.699997	-0.23602	-2.386868	1.931835	-0.340902	0.0709	16.56707	17.29462	-0.178133
196.800003	-0.277957	-2.404328	1.924455	-0.342322	0.070493	18.63475	17.96242	-0.293014
196.899994	-0.19045	-2.397551	1.920396	-0.342106	0.070551	12.44092	12.45387	-0.994759
197.0	-0.017949	-2.423045	1.920052	-0.339988	0.071089	9.02421	9.13981	-1.984055
197.100006	0.10999	-2.456076	1.921876	-0.336959	0.071695	7.2641	7.65069	-2.926827
197.199997	0.153197	-2.541615	1.923596	-0.333331	0.072307	6.4281	6.33265	-3.307278
197.300003	0.136823	-2.589644	1.923343	-0.332049	0.072598	5.74054	6.08803	-2.987579
197.399994	0.048118	-2.600902	1.920815	-0.334171	0.072809	6.00125	6.14349	-1.928325
197.5	-0.054602	-2.605978	1.915471	-0.340976	0.072998	6.34035	6.77703	-0.290693
197.600006	-0.068805	-2.609967	1.907125	-0.351861	0.07348	8.07883	7.8481	1.462696
197.699997	-0.090019	-2.621152	1.895544	-0.365511	0.073911	7.95018	9.13435	2.823502
197.800003	-0.108354	-2.613375	1.881416	-0.378889	0.074454	8.41845	9.38721	3.339811
197.899994	-0.11781	-2.601946	1.866244	-0.388898	0.074563	9.30323	9.82185	2.838512
198.0	-0.08728	-2.632595	1.851791	-0.392031	0.074666	8.975	9.45551	1.371863
198.100006	-0.1041	-2.651937	1.839376	-0.389059	0.074777	9.81109	9.61309	-0.792645
198.199997	-0.048556	-2.712723	1.828763	-0.379421	0.075177	9.72369	9.78652	-2.69826
198.300003	0.011475	-2.724761	1.819304	-0.36546	0.075786	9.47558	9.67925	-3.823961
198.399994	0.033458	-2.687665	1.811342	-0.349703	0.076563	8.70281	9.38817	-4.087676
198.5	0.000247	-2.562	1.805103	-0.33543	0.07719	8.38929	8.95375	-3.788303
198.600006	-0.031485	-2.483623	1.801109	-0.325226	0.07748	8.09538	8.62531	-3.168195
198.699997	-0.163111	-2.447441	1.800141	-0.319284	0.077791	8.27622	8.44888	-2.437938
198.800003	-0.240845	-2.429234	1.802297	-0.317139	0.078207	8.57722	8.34986	-1.727562
198.899994	-0.26191	-2.411756	1.805764	-0.31876	0.078731	9.08552	8.75624	-1.092318
199.0	-0.203082	-2.346056	1.808251	-0.323516	0.079333	9.01493	9.23423	-0.525383
199.100006	-0.118991	-2.3052	1.807543	-0.330852	0.080024	8.77987	8.9318	0.155021
199.199997	-0.035377	-2.243522	1.802313	-0.341392	0.08017	8.92481	9.19976	0.878227
199.300003	-0.023302	-2.212424	1.793975	-0.352474	0.080186	8.57906	8.86843	1.546809
199.399994	-0.065114	-2.198908	1.78384	-0.362562	0.079651	8.41556	8.39097	1.778554
199.5	-0.116227	-2.184308	1.773535	-0.369815	0.078939	7.72379	7.95451	1.376526
199.600006	-0.13949	-2.169192	1.763539	-0.373076	0.077995	7.02826	7.19968	0.473878
199.699997	-0.125078	-2.123857	1.753278	-0.373092	0.07732	6.18569	6.41529	-0.570478
199.800003	-0.040961	-2.063897	1.74203	-0.370909	0.07669	6.06641	6.36573	-1.329955
199.899994	0.081678	-2.04761	1.730998	-0.366847	0.076663	6.06413	6.3046	-1.660106
[truncated: 1,668 more rows]
