# Supplementary material for: Accurate time-series forecasting of floating platform motion via a reinforced fusion CNN–BiLSTM–attention model
Source: PLoS One. 2026 Feb 2;21(2):e0342081. doi: 10.1371/journal.pone.0342081 (PMC12863529; doi:10.1371/journal.pone.0342081)
Supplement: S1 Data — (ZIP) [file pone.0342081.s001.zip › S1 Dateset/Data for measured proportional model/data for dual-stage EWMA control limit/07_1.csv]

Time	Pitch	Yaw	Sway	Heave	Surge	Cable1	Cable2	Roll
0.1	0.103884	-1.912538	1.266556	-0.351987	0.075447	5.70998	6.12133	-0.419828
0.2	0.075199	-1.834847	1.266732	-0.351967	0.074975	5.65139	6.12133	-0.398583
0.3	0.00841	-1.770674	1.266579	-0.351989	0.074274	5.57449	6.0405	-0.408864
0.4	-0.08349	-1.674062	1.26676	-0.351631	0.073638	5.64631	6.25129	-0.400816
0.5	-0.124933	-1.595382	1.267072	-0.351632	0.072982	5.68931	6.28201	-0.41846
0.6	-0.124447	-1.557907	1.267117	-0.351599	0.07238	5.57353	6.00581	-0.464972
0.7	-0.048291	-1.542523	1.267306	-0.35166	0.071813	5.59674	5.91739	-0.507877
0.8	0.033581	-1.49081	1.26789	-0.351863	0.071421	5.68563	6.0739	-0.571305
0.9	0.082414	-1.438162	1.268646	-0.352083	0.071017	5.64937	5.97456	-0.593112
1.0	0.101474	-1.42891	1.269149	-0.352044	0.070484	5.65235	5.92285	-0.634935
1.1	0.060378	-1.395518	1.269544	-0.352233	0.069765	5.59219	5.91493	-0.636865
1.2	-0.007952	-1.361637	1.270037	-0.352184	0.069026	5.5427	5.90861	-0.594544
1.3	-0.063901	-1.3364	1.270545	-0.352166	0.068434	5.58325	5.99489	-0.550288
1.4	-0.069605	-1.331441	1.271338	-0.352082	0.067924	5.60278	5.96717	-0.531725
1.5	-0.077642	-1.328529	1.272256	-0.35174	0.067595	5.60103	5.98269	-0.520756
1.6	-0.027101	-1.32543	1.273294	-0.351619	0.067463	5.56871	5.91011	-0.55236
1.7	0.02941	-1.372265	1.27449	-0.351505	0.067278	5.60462	5.97134	-0.565265
1.8	0.036471	-1.417702	1.275994	-0.351521	0.06718	5.53027	5.92274	-0.556105
1.9	0.020861	-1.430084	1.276941	-0.351868	0.066906	5.5604	5.93205	-0.546258
2.0	0.015871	-1.448238	1.277854	-0.351974	0.066684	5.58772	5.84491	-0.517366
2.1	-0.0312	-1.482934	1.279003	-0.352111	0.06631	5.57029	5.92188	-0.472367
2.2	-0.073251	-1.53086	1.28035	-0.352184	0.06598	5.61373	6.00003	-0.477685
2.3	-0.085353	-1.603172	1.281625	-0.352214	0.065562	5.60278	5.89748	-0.494296
2.4	-0.054142	-1.684678	1.283157	-0.352094	0.065408	5.60445	5.94672	-0.529695
2.5	0.000481	-1.773466	1.284864	-0.352002	0.065264	5.59411	5.97712	-0.51354
2.6	0.080759	-1.87184	1.286421	-0.351659	0.065308	5.62555	6.07294	-0.575018
2.7	0.156249	-1.999681	1.288225	-0.351572	0.065462	5.59805	6.04767	-0.56269
2.8	0.154208	-2.108855	1.290228	-0.351644	0.06566	5.70183	6.32376	-0.567413
2.9	0.102627	-2.204712	1.292479	-0.351799	0.065899	5.73012	6.31488	-0.575153
3.0	0.020226	-2.318362	1.293979	-0.352433	0.065999	5.60462	5.95507	-0.575108
3.1	-0.060666	-2.451674	1.295844	-0.352874	0.066127	5.61242	5.9251	-0.549419
3.2	-0.142385	-2.567697	1.297928	-0.353242	0.066216	5.56723	5.82907	-0.516911
3.3	-0.190845	-2.703462	1.299848	-0.353467	0.0662	5.63124	5.96578	-0.477595
3.4	-0.195591	-2.830496	1.301495	-0.353319	0.066065	5.5646	5.89255	-0.476947
3.5	-0.167883	-2.960387	1.303572	-0.353041	0.065683	5.52931	5.96299	-0.506271
3.6	-0.071339	-3.097391	1.305835	-0.352759	0.065386	5.55987	5.96695	-0.506399
3.7	0.015916	-3.183363	1.308204	-0.352577	0.065368	5.56661	5.94651	-0.524393
3.8	0.142844	-3.28742	1.310145	-0.352418	0.065336	5.57318	5.93441	-0.589831
3.9	0.218445	-3.47398	1.312213	-0.351921	0.065616	5.58203	5.99479	-0.617611
4.0	0.201117	-3.597344	1.314864	-0.351631	0.065951	5.55243	6.00389	-0.626726
4.1	0.148113	-3.669317	1.317673	-0.351385	0.066188	5.55164	6.0344	-0.627981
4.2	0.01022	-3.75902	1.320065	-0.351337	0.066253	5.51538	5.91246	-0.637416
4.3	-0.134276	-3.851092	1.322126	-0.351543	0.066355	5.54087	5.92809	-0.633305
4.4	-0.208152	-3.906444	1.324337	-0.351905	0.066189	5.5604	5.91985	-0.557776
4.5	-0.231477	-3.913053	1.326703	-0.352152	0.066188	5.62205	6.01759	-0.522676
4.6	-0.212918	-3.942071	1.328612	-0.352587	0.066085	5.63238	6.04778	-0.486084
4.7	-0.092947	-3.9828	1.330504	-0.352585	0.066068	5.5949	6.1483	-0.506441
4.8	0.056764	-4.002055	1.332726	-0.352563	0.065989	5.5329	6.12796	-0.493117
4.9	0.209996	-3.974422	1.335359	-0.352177	0.066394	5.53535	6.06459	-0.50921
5.0	0.285913	-3.949233	1.337838	-0.351779	0.066689	5.51415	6.01652	-0.568764
5.1	0.255599	-3.883182	1.340463	-0.351433	0.067009	5.51424	6.09799	-0.653511
5.2	0.138616	-3.825187	1.343118	-0.351314	0.067205	5.51284	6.04649	-0.668604
5.3	-0.050945	-3.731822	1.345632	-0.351434	0.066909	5.55786	6.0026	-0.687513
5.4	-0.275382	-3.609162	1.347633	-0.351829	0.066386	5.58798	5.94811	-0.632342
5.5	-0.379408	-3.50468	1.349337	-0.352465	0.065739	5.56968	6.02615	-0.51912
5.6	-0.328801	-3.385769	1.35077	-0.353105	0.065437	5.54489	6.06898	-0.422816
5.7	-0.165331	-3.209084	1.352144	-0.353841	0.065463	5.5223	6.12968	-0.366699
5.8	0.067508	-3.064167	1.353745	-0.354106	0.06564	5.4821	6.18299	-0.366302
5.9	0.252506	-2.939068	1.355383	-0.353941	0.065822	5.4856	6.05249	-0.395407
6.0	0.320223	-2.815444	1.357051	-0.353663	0.065814	5.46529	6.02658	-0.492117
6.1	0.26616	-2.677165	1.359138	-0.353144	0.065541	5.53377	6.00068	-0.618963
6.2	0.124526	-2.54117	1.361551	-0.352081	0.065429	5.55978	5.96717	-0.726586
6.3	0.007311	-2.381558	1.363829	-0.351334	0.065314	5.51976	6.00881	-0.831919
6.4	-0.142955	-2.213146	1.366116	-0.35041	0.065614	5.54087	6.11565	-0.825859
6.5	-0.176489	-2.069603	1.368113	-0.35005	0.066073	5.4969	6.01331	-0.79125
6.6	-0.145946	-1.898071	1.369919	-0.350225	0.066594	5.461	6.00035	-0.71716
6.7	-0.103445	-1.731843	1.371601	-0.350646	0.067026	5.43945	6.03911	-0.601669
6.8	-0.037894	-1.64047	1.373135	-0.351389	0.06717	5.55321	6.11865	-0.459724
6.9	-0.008268	-1.545868	1.374378	-0.352493	0.067292	5.60191	6.21725	-0.401272
7.0	-0.019802	-1.427891	1.375872	-0.353269	0.067006	5.50032	6.09681	-0.374656
7.1	-0.033337	-1.319531	1.377451	-0.353708	0.06671	5.52782	5.99843	-0.416436
7.2	-0.039511	-1.289777	1.379006	-0.353756	0.066654	5.5392	6.00185	-0.477013
7.3	0.002957	-1.232915	1.380612	-0.353477	0.066617	5.57607	6.12207	-0.541164
7.4	0.029013	-1.169461	1.382371	-0.352971	0.066836	5.53727	6.07968	-0.594123
7.5	0.072011	-1.115491	1.38368	-0.352527	0.066913	5.50654	6.01331	-0.655564
7.6	0.111297	-1.107724	1.385034	-0.35177	0.067496	5.52992	6.07711	-0.667394
7.7	0.141913	-1.081072	1.38662	-0.351206	0.06784	5.50233	6.07208	-0.699485
7.8	0.046708	-1.021399	1.388364	-0.350571	0.068416	5.55707	6.16393	-0.67526
7.9	-0.015156	-1.010049	1.389891	-0.35036	0.068742	5.55234	6.13888	-0.692572
8.0	-0.14149	-1.006549	1.391519	-0.350542	0.069187	5.56889	6.02594	-0.67213
8.1	-0.182505	-0.993795	1.393013	-0.351109	0.069389	5.5653	5.98269	-0.60337
8.2	-0.188795	-0.994673	1.394361	-0.351602	0.069773	5.59893	6.01052	-0.549027
8.3	-0.142411	-1.075498	1.395424	-0.352064	0.070234	5.62231	6.02348	-0.500573
8.4	-0.036915	-1.15605	1.396256	-0.352451	0.070648	5.61355	5.9889	-0.459054
8.5	0.057903	-1.189421	1.397503	-0.352514	0.071183	5.64342	6.06598	-0.477805
8.6	0.105037	-1.252802	1.398907	-0.352728	0.071711	5.6273	6.08182	-0.470015
8.7	0.129528	-1.331758	1.399883	-0.352599	0.072374	5.60313	6.10163	-0.526453
8.8	0.081943	-1.420902	1.400859	-0.352366	0.072828	5.58036	6.09724	-0.580909
8.9	0.004594	-1.519922	1.402318	-0.352053	0.07322	5.55926	6.10505	-0.601936
9.0	-0.113398	-1.574185	1.404062	-0.35136	0.073558	5.59586	6.03333	-0.655033
9.1	-0.138191	-1.694869	1.405717	-0.350774	0.073972	5.67249	6.14638	-0.711413
9.2	-0.123166	-1.771061	1.407279	-0.350286	0.074413	5.70866	6.19316	-0.759841
9.3	-0.074657	-1.891421	1.408965	-0.350247	0.074866	5.73888	6.08396	-0.734974
9.4	-0.005434	-2.009761	1.41018	-0.350409	0.075572	5.78871	6.13813	-0.652374
9.5	0.067476	-2.129651	1.410841	-0.351226	0.075957	5.85439	6.31745	-0.565218
9.6	0.079827	-2.250595	1.411539	-0.35191	0.0766	5.74212	6.13621	-0.481432
9.7	0.081129	-2.407994	1.412519	-0.352426	0.077108	5.71576	6.09756	-0.464021
9.8	0.032645	-2.552772	1.413936	-0.352598	0.077775	5.67687	6.24015	-0.49397
9.9	-0.04509	-2.634378	1.415417	-0.352397	0.078279	5.63475	6.25332	-0.57482
10.0	-0.104184	-2.708354	1.417192	-0.352054	0.078684	5.73634	6.55596	-0.672081
10.1	-0.137171	-2.87876	1.419037	-0.351611	0.079103	5.67486	6.43981	-0.690562
10.2	-0.116592	-2.985418	1.420726	-0.351152	0.079425	5.68143	6.08792	-0.726689
10.3	-0.05334	-3.088032	1.422397	-0.350941	0.080056	5.72136	6.0359	-0.710524
10.4	0.021096	-3.202553	1.42372	-0.350929	0.080566	5.72705	5.97156	-0.702098
10.5	0.095302	-3.346131	1.425002	-0.350848	0.08115	5.78117	6.06052	-0.663233
10.6	0.096969	-3.429642	1.426347	-0.351019	0.081606	5.74763	6.09649	-0.652132
10.7	0.043968	-3.49523	1.427432	-0.351166	0.081746	5.63711	6.15205	-0.574142
10.8	-0.03106	-3.566992	1.428509	-0.351491	0.081801	5.58956	6.26713	-0.562726
10.9	-0.109144	-3.657473	1.429928	-0.351636	0.081958	5.6111	6.22131	-0.584784
11.0	-0.144891	-3.736281	1.431416	-0.351576	0.081938	5.64359	6.23523	-0.56849
11.1	-0.11401	-3.819515	1.432635	-0.351304	0.082224	5.69561	6.18909	-0.612702
11.2	-0.100343	-3.838459	1.433736	-0.351136	0.082739	5.72828	6.14199	-0.605484
11.3	-0.038519	-3.872054	1.43452	-0.351011	0.082969	5.72679	6.16864	-0.565932
11.4	0.014519	-3.928621	1.435278	-0.351063	0.083222	5.65839	6.13803	-0.53978
11.5	0.035412	-3.906928	1.435775	-0.351245	0.083296	5.61128	6.12261	-0.54194
11.6	0.034403	-3.861608	1.436515	-0.351435	0.083124	5.61863	6.14648	-0.562946
11.7	-0.024751	-3.842383	1.437486	-0.351661	0.082831	5.61925	6.15976	-0.586062
11.8	-0.065007	-3.806264	1.438283	-0.351715	0.082391	5.66365	6.24112	-0.630098
11.9	-0.101282	-3.75744	1.438723	-0.351673	0.082159	5.69491	6.19551	-0.67642
12.0	-0.106472	-3.68716	1.439065	-0.351654	0.081846	5.74579	6.32494	-0.671477
12.1	-0.04358	-3.626874	1.439149	-0.351373	0.081656	5.76348	6.34261	-0.629826
12.2	0.005106	-3.514072	1.438971	-0.351325	0.081505	5.71707	6.26296	-0.583295
12.3	0.084609	-3.391815	1.439034	-0.351256	0.081401	5.7084	6.22774	-0.537517
12.4	0.096571	-3.253779	1.439011	-0.351212	0.081177	5.70358	6.212	-0.556784
12.5	0.092747	-3.133812	1.439045	-0.35111	0.080856	5.65471	6.26007	-0.571894
12.6	0.016781	-2.979395	1.439169	-0.351014	0.08047	5.65051	6.24893	-0.609029
12.7	-0.050586	-2.808138	1.439493	-0.350788	0.08001	5.63554	6.19112	-0.622
12.8	-0.085308	-2.663472	1.439592	-0.350631	0.079586	5.68081	6.23555	-0.632727
12.9	-0.121404	-2.495008	1.439522	-0.350823	0.079018	5.71593	6.25707	-0.655378
13.0	-0.085832	-2.300563	1.439554	-0.350977	0.078714	5.78249	6.17464	-0.66694
13.1	-0.013058	-2.104719	1.439497	-0.351539	0.078485	5.83162	6.19851	-0.634149
13.2	0.041265	-1.888402	1.439113	-0.351878	0.078277	5.79247	6.25118	-0.604697
13.3	0.063731	-1.719611	1.43853	-0.352371	0.07789	5.71514	6.21072	-0.567689
13.4	0.016806	-1.556142	1.438176	-0.352538	0.077547	5.73292	6.30813	-0.536758
13.5	-0.020122	-1.396212	1.43794	-0.352756	0.07694	5.70998	6.24337	-0.522645
13.6	-0.066547	-1.251349	1.437355	-0.352548	0.076617	5.70656	6.28961	-0.492206
13.7	-0.106538	-1.103317	1.436398	-0.352729	0.076	5.77189	6.31937	-0.479869
13.8	-0.101385	-0.961532	1.435548	-0.352483	0.075762	5.84423	6.29357	-0.453835
13.9	-0.065872	-0.806397	1.434541	-0.35243	0.075346	5.86323	6.2681	-0.461192
14.0	-0.006256	-0.680979	1.433281	-0.352107	0.075134	5.83057	6.23673	-0.462318
14.1	0.065891	-0.581317	1.432161	-0.351976	0.074756	5.86306	6.33886	-0.519503
14.2	0.112765	-0.487772	1.431404	-0.35144	0.074741	5.77627	6.22014	-0.584421
14.3	0.140974	-0.415858	1.431074	-0.35094	0.074672	5.76366	6.18374	-0.656811
14.4	0.11621	-0.3893	1.43089	-0.350475	0.074623	5.83311	6.24669	-0.728588
14.5	0.04354	-0.35784	1.430362	-0.350362	0.074655	5.83328	6.24048	-0.769254
14.6	-0.053348	-0.320441	1.429623	-0.350441	0.07455	5.84125	6.33297	-0.742199
14.7	-0.163954	-0.320309	1.428535	-0.350766	0.074319	5.81524	6.22998	-0.617717
14.8	-0.192368	-0.34826	1.427008	-0.351379	0.074037	5.87786	6.16618	-0.492194
14.9	-0.145649	-0.371034	1.425941	-0.351715	0.074128	5.89406	6.14113	-0.430465
15.0	-0.063526	-0.356048	1.425149	-0.35196	0.074385	5.90921	6.17089	-0.428866
15.1	0.086932	-0.416313	1.424312	-0.352083	0.074895	5.94486	6.1998	-0.468755
15.2	0.175644	-0.494636	1.423624	-0.352072	0.075522	6.00642	6.30439	-0.549121
15.3	0.203945	-0.597706	1.423349	-0.351914	0.076173	5.94529	6.30953	-0.601257
15.4	0.138235	-0.692593	1.423064	-0.351661	0.076605	5.82295	6.22174	-0.631884
15.5	0.027316	-0.838393	1.422364	-0.351195	0.077042	5.86604	6.22399	-0.652832
15.6	-0.127904	-0.962475	1.421952	-0.350947	0.077027	5.90317	6.19123	-0.640839
15.7	-0.248253	-1.046455	1.422024	-0.35048	0.077086	5.99968	6.20279	-0.689954
15.8	-0.276272	-1.141434	1.421989	-0.350474	0.077226	6.05091	6.25107	-0.721682
15.9	-0.188666	-1.292969	1.421911	-0.350121	0.077641	6.06247	6.27944	-0.729909
16.0	-0.044484	-1.448841	1.422109	-0.349913	0.07812	5.98899	6.16511	-0.68912
16.1	0.149868	-1.606141	1.422362	-0.349518	0.078628	6.00195	6.20472	-0.662574
16.200001	0.244645	-1.763591	1.422479	-0.349218	0.079114	5.99057	6.34068	-0.616403
16.299999	0.26307	-1.928355	1.422463	-0.349018	0.079437	5.96474	6.43553	-0.560439
16.4	0.172193	-2.073669	1.42228	-0.349314	0.079693	5.9678	6.28555	-0.52166
16.5	0.001805	-2.196416	1.422401	-0.349658	0.079786	5.96491	6.20911	-0.472653
16.6	-0.168085	-2.300543	1.42256	-0.350408	0.079881	5.9713	6.19444	-0.475601
16.700001	-0.244794	-2.422539	1.42262	-0.350759	0.080064	5.98637	6.19669	-0.502176
16.799999	-0.23582	-2.532355	1.42267	-0.351261	0.080365	6.03357	6.24743	-0.557623
16.9	-0.159582	-2.633097	1.423103	-0.351354	0.081115	6.00826	6.23437	-0.581884
17.0	-0.074137	-2.709721	1.423281	-0.351763	0.081546	6.03445	6.4033	-0.624639
17.1	0.021747	-2.768375	1.423288	-0.351909	0.08182	6.24428	6.8934	-0.676042
17.200001	0.051398	-2.798633	1.423392	-0.351889	0.081828	6.01763	6.52588	-0.684391
17.299999	0.056467	-2.837676	1.423356	-0.351533	0.081803	5.89756	6.34068	-0.686242
17.4	0.041364	-2.911113	1.423071	-0.350898	0.081848	5.92217	6.37194	-0.642521
17.5	0.017722	-2.942806	1.423033	-0.350367	0.082001	5.85973	6.15697	-0.609972
17.6	0.010922	-2.982239	1.423128	-0.350099	0.0823	5.95931	6.28276	-0.544756
17.700001	0.002229	-3.0175	1.422683	-0.350283	0.082725	5.9262	6.16104	-0.517626
17.799999	-0.016886	-3.00423	1.42188	-0.350754	0.083002	5.9925	6.47407	-0.48611
17.9	-0.020821	-2.992735	1.421339	-0.351233	0.083419	6.00738	6.62255	-0.422787
18.0	-0.061884	-2.973471	1.420983	-0.351665	0.083661	5.9678	6.51796	-0.438764
18.1	-0.086386	-2.964107	1.420591	-0.351662	0.083595	5.87663	6.49077	-0.488271
18.200001	-0.108621	-2.940367	1.420209	-0.351385	0.083438	5.824	6.34806	-0.552697
18.299999	-0.077771	-2.907173	1.420037	-0.351013	0.083314	5.81244	6.28704	-0.601505
18.4	-0.032169	-2.866825	1.41977	-0.350598	0.083139	5.81629	6.23908	-0.649371
18.5	0.029233	-2.828793	1.419197	-0.350633	0.08293	5.86849	6.33083	-0.664556
18.6	0.108857	-2.771179	1.418429	-0.350736	0.082811	5.88924	6.32194	-0.681148
18.700001	0.154389	-2.71787	1.417862	-0.350783	0.082947	5.85106	6.38093	-0.656965
18.799999	0.139965	-2.646343	1.417286	-0.350913	0.08308	5.7916	6.29989	-0.691014
18.9	0.091387	-2.573522	1.416827	-0.350647	0.083296	5.84081	6.38393	-0.665737
19.0	-0.013066	-2.491293	1.416511	-0.350484	0.083346	5.86621	6.43831	-0.642863
19.1	-0.136686	-2.405557	1.416132	-0.350433	0.083424	5.78976	6.41444	-0.608126
19.200001	-0.230322	-2.301485	1.415664	-0.350506	0.083234	5.75052	6.41037	-0.602841
19.299999	-0.261871	-2.216793	1.415348	-0.350373	0.083047	5.71681	6.39142	-0.573681
19.4	-0.227231	-2.123025	1.415301	-0.35031	0.082822	5.74098	6.36316	-0.554556
19.5	-0.141132	-2.033642	1.415035	-0.350065	0.082585	5.75087	6.27677	-0.56961
19.6	-0.03268	-1.945874	1.414549	-0.350091	0.082457	5.81621	6.29925	-0.565937
19.700001	0.048401	-1.834264	1.41408	-0.35018	0.082129	5.86262	6.38339	-0.546978
19.799999	0.089153	-1.696988	1.413741	-0.350413	0.081798	5.80964	6.23223	-0.535418
19.9	0.100146	-1.608445	1.413126	-0.350412	0.08158	5.79834	6.21692	-0.53125
20.0	0.07995	-1.531555	1.412676	-0.350169	0.081476	5.76918	6.29208	-0.574024
20.1	0.028643	-1.442501	1.412594	-0.349895	0.081403	5.74816	6.4078	-0.596126
20.200001	-0.011614	-1.351863	1.412439	-0.349659	0.081367	5.71357	6.38179	-0.647594
20.299999	-0.047002	-1.309857	1.411987	-0.349225	0.081469	5.83486	6.4761	-0.663394
20.4	-0.088068	-1.28759	1.411823	-0.349066	0.08151	5.89485	6.56763	-0.633794
20.5	-0.102124	-1.194611	1.411665	-0.349215	0.081431	5.81113	6.30407	-0.591905
20.6	-0.069917	-1.109407	1.411332	-0.34943	0.081472	5.88942	6.15333	-0.548207
20.700001	-0.044869	-1.074387	1.41075	-0.349903	0.081516	6.0263	6.36584	-0.509252
20.799999	0.031003	-1.052806	1.410092	-0.350501	0.081539	5.93373	6.37344	-0.49569
20.9	0.085384	-1.071785	1.409459	-0.35118	0.081594	5.83398	6.19348	-0.478073
21.0	0.087515	-1.087213	1.408847	-0.351631	0.081577	5.82838	6.29443	-0.45888
21.1	0.045249	-1.123515	1.408419	-0.351717	0.081491	5.81218	6.45415	-0.478674
21.200001	-0.019239	-1.123454	1.407937	-0.351633	0.081314	5.77268	6.32419	-0.51053
21.299999	-0.085104	-1.130722	1.407496	-0.351187	0.081177	5.84169	6.2955	-0.58581
21.4	-0.112791	-1.119825	1.4071	-0.350623	0.080964	5.88224	6.32483	-0.603051
21.5	-0.07482	-1.150453	1.406264	-0.350434	0.080936	5.9199	6.14905	-0.588598
21.6	-0.036979	-1.202435	1.404921	-0.350313	0.080962	5.99083	6.22688	-0.565729
21.700001	0.013284	-1.244907	1.403667	-0.350325	0.081026	5.95414	6.24551	-0.503397
21.799999	0.065316	-1.28397	1.402432	-0.35013	0.081163	5.88916	6.22378	-0.455999
21.9	0.09233	-1.325902	1.401177	-0.349674	0.081205	5.86866	6.26017	-0.450837
22.0	0.081548	-1.374634	1.399915	-0.349541	0.081164	5.89073	6.36444	-0.444339
22.1	0.009738	-1.410061	1.39867	-0.349528	0.08123	5.89529	6.25225	-0.477251
22.200001	-0.049113	-1.4605	1.397326	-0.349748	0.081001	5.90501	6.2514	-0.488448
22.299999	-0.117407	-1.513411	1.396011	-0.350037	0.080898	5.92103	6.25771	-0.515298
22.4	-0.161286	-1.557616	1.394559	-0.350635	0.080685	5.87077	6.10527	-0.529742
22.5	-0.140334	-1.588703	1.393144	-0.350766	0.080614	5.85132	6.18192	-0.57474
22.6	-0.075191	-1.653612	1.391484	-0.350862	0.080329	5.86297	6.26863	-0.588238
22.700001	0.000488	-1.663817	1.389729	-0.350517	0.080285	5.996	6.54986	-0.565832
22.799999	0.087939	-1.721885	1.388108	-0.350096	0.080244	5.91639	6.32997	-0.548953
22.9	0.126794	-1.766942	1.386322	-0.349711	0.080218	5.89765	6.18941	-0.533155
23.0	0.114759	-1.832916	1.384264	-0.349673	0.080027	5.96202	6.24883	-0.481345
23.1	0.038627	-1.88152	1.382143	-0.349648	0.079782	5.95388	6.22806	-0.443301
23.200001	-0.059961	-1.909298	1.379877	-0.34996	0.07939	5.90632	6.12207	-0.390602
23.299999	-0.161356	-1.941117	1.377377	-0.350087	0.078973	5.88522	6.16008	-0.387033
23.4	-0.203274	-1.95334	1.374762	-0.350642	0.078398	5.91131	6.25621	-0.403289
23.5	-0.16706	-1.97543	1.372213	-0.350838	0.078011	5.85929	6.20504	-0.391149
23.6	-0.079447	-1.983387	1.36969	-0.350745	0.077686	5.83609	6.24508	-0.465137
23.700001	0.046945	-2.03143	1.367548	-0.350479	0.077703	5.88346	6.46904	-0.494593
23.799999	0.115872	-2.013817	1.365124	-0.350137	0.077591	5.86647	6.3957	-0.552136
23.9	0.180644	-2.010453	1.362815	-0.34971	0.077573	5.84125	6.24947	-0.586768
24.0	0.141777	-2.019369	1.360242	-0.349493	0.077445	5.88592	6.32708	-0.564861
24.1	0.073228	-2.015687	1.357597	-0.349405	0.076959	5.92279	6.30214	-0.560769
24.200001	-0.079362	-2.001882	1.354947	-0.349671	0.076556	5.92498	6.33158	-0.505232
24.299999	-0.164988	-1.995966	1.352112	-0.350069	0.075944	5.93286	6.36455	-0.461525
24.4	-0.208811	-1.986804	1.349472	-0.350357	0.075651	5.83705	6.2363	-0.473075
24.5	-0.188051	-1.961287	1.346754	-0.350533	0.075246	5.81419	6.34828	-0.492056
24.6	-0.10786	-1.953073	1.343933	-0.350513	0.074987	5.78914	6.212	-0.454315
24.700001	0.009759	-1.942867	1.341263	-0.350259	0.074613	5.83109	6.19262	-0.432234
24.799999	0.05239	-1.930122	1.338493	-0.350185	0.074213	5.90194	6.49034	-0.443996
24.9	0.097179	-1.907011	1.335472	-0.350137	0.073641	5.85246	6.40352	-0.434915
25.0	0.064283	-1.886504	1.332873	-0.350162	0.073232	5.87663	6.32858	-0.459971
25.1	0.05842	-1.885334	1.330537	-0.350163	0.07274	5.8769	6.43863	-0.474692
25.200001	0.001118	-1.87244	1.328069	-0.350243	0.072127	5.81796	6.30738	-0.511066
25.299999	-0.038108	-1.848067	1.325608	-0.350253	0.071693	5.78801	6.27216	-0.561888
25.4	-0.043819	-1.857509	1.323019	-0.350268	0.071394	5.85159	6.31584	-0.55581
25.5	-0.044344	-1.889163	1.320392	-0.350062	0.071342	5.87777	6.33447	-0.556427
25.6	-0.031073	-1.88463	1.317916	-0.349812	0.071002	5.79843	6.23598	-0.539257
25.700001	-0.018344	-1.892432	1.315728	-0.349291	0.070589	5.76173	6.22281	-0.534208
25.799999	-0.009354	-1.935012	1.313501	-0.34887	0.069992	5.77338	6.24679	-0.539598
25.9	-0.032517	-1.940923	1.311262	-0.348519	0.069314	5.7683	6.24604	-0.511687
26.0	0.0111	-1.945347	1.309159	-0.348071	0.068824	5.77995	6.25075	-0.475862
26.1	0.011989	-1.970892	1.306876	-0.348263	0.068273	5.84283	6.29829	-0.458849
26.200001	0.032586	-2.043209	1.304655	-0.34848	0.068136	5.83538	6.17689	-0.396528
26.299999	0.086717	-2.060822	1.302453	-0.348732	0.067646	5.8085	6.11811	-0.389191
26.4	0.043007	-2.081496	1.300568	-0.34889	0.067355	5.80158	6.14092	-0.403059
26.5	0.021042	-2.162026	1.298701	-0.349185	0.066794	5.81515	6.30631	-0.404552
26.6	-0.05575	-2.178178	1.296794	-0.349098	0.0663	5.77452	6.28201	-0.455143
26.700001	-0.0858	-2.202825	1.294699	-0.349476	0.0656	5.77321	6.3183	-0.468633
26.799999	-0.108054	-2.223906	1.292563	-0.349278	0.065102	5.72486	6.29636	-0.442953
26.9	-0.096382	-2.242392	1.290197	-0.349434	0.064386	5.7394	6.385	-0.408269
27.0	-0.044675	-2.28382	1.287869	-0.349249	0.063982	5.76751	6.31113	-0.414766
27.1	0.030962	-2.345255	1.285518	-0.349342	0.063367	5.74938	6.18224	-0.413301
27.200001	0.08671	-2.368388	1.283198	-0.349222	0.06316	5.80316	6.21307	-0.377215
27.299999	0.127168	-2.3745	1.280464	-0.349583	0.062751	5.8529	6.28469	-0.395483
27.4	0.099229	-2.435176	1.277731	-0.349716	0.062389	5.80841	6.17881	-0.369649
27.5	0.019103	-2.451699	1.275175	-0.349885	0.061711	5.7683	6.19776	-0.334113
27.6	-0.072883	-2.433575	1.272774	-0.350023	0.060962	5.75718	6.24337	-0.334617
27.700001	-0.141662	-2.430983	1.270095	-0.350349	0.060064	5.74973	6.31317	-0.352723
27.799999	-0.168381	-2.405649	1.267341	-0.350678	0.059459	5.69623	6.21339	-0.382773
27.9	-0.129328	-2.37237	1.264517	-0.351193	0.058839	5.66952	6.17999	-0.378019
28.0	0.000924	-2.346884	1.261521	-0.351815	0.058181	5.70963	6.18866	-0.385195
28.1	0.12229	-2.349058	1.258779	-0.352381	0.057629	5.73809	6.14959	-0.383727
28.200001	0.17667	-2.315627	1.256065	-0.352663	0.057013	5.80736	6.26232	-0.433479
28.299999	0.16295	-2.296062	1.253092	-0.3528	0.056459	5.82453	6.23459	-0.439142
28.4	0.074568	-2.234469	1.25006	-0.352811	0.055973	5.84362	6.22185	-0.427234
28.5	-0.009064	-2.178314	1.247044	-0.352704	0.055246	5.7944	6.38318	-0.465244
28.6	-0.095749	-2.141939	1.24421	-0.352512	0.054506	5.69728	6.32976	-0.441641
28.700001	-0.142435	-2.090507	1.241626	-0.352226	0.053841	5.67748	6.21403	-0.444008
28.799999	-0.109867	-2.031253	1.239013	-0.351764	0.053188	5.65673	6.17774	-0.466936
28.9	-0.045985	-2.006548	1.236467	-0.35115	0.052795	5.62082	6.17068	-0.49482
29.0	0.061464	-1.98291	1.234351	-0.350451	0.052601	5.64648	6.13471	-0.507118
29.1	0.160099	-1.939581	1.232527	-0.349536	0.052505	5.7133	6.11469	-0.535567
29.200001	0.16618	-1.857775	1.230709	-0.348678	0.052235	5.76383	6.29625	-0.589401
29.299999	0.128432	-1.828482	1.229345	-0.347602	0.05214	5.81253	6.37194	-0.598192
29.4	0.031993	-1.789759	1.22809	-0.346727	0.051876	5.72775	6.14798	-0.570432
29.5	-0.095921	-1.712779	1.226982	-0.346102	0.051363	5.65463	6.14916	-0.565607
29.6	-0.186675	-1.609119	1.225992	-0.345778	0.050649	5.61434	6.13653	-0.555999
29.700001	-0.18148	-1.580106	1.224776	-0.345874	0.050213	5.59096	6.08728	-0.502621
29.799999	-0.094834	-1.499893	1.223798	-0.346339	0.04991	5.64604	6.22527	-0.461051
29.9	0.035472	-1.404651	1.223162	-0.346821	0.049879	5.59429	6.10869	-0.412098
30.0	0.151433	-1.354303	1.222432	-0.347732	0.049878	5.60821	6.14498	-0.395801
30.1	0.228753	-1.322851	1.221752	-0.348492	0.049758	5.64771	6.20922	-0.401501
30.200001	0.200999	-1.238284	1.221269	-0.349196	0.049632	5.62319	6.06673	-0.404769
30.299999	0.135163	-1.132308	1.220718	-0.350057	0.049454	5.64184	6.17946	-0.363204
30.4	-0.023482	-1.063339	1.21969	-0.351292	0.049311	5.62897	6.16682	-0.347498
30.5	-0.125611	-1.032767	1.218468	-0.352321	0.049445	5.61259	6.16907	-0.281681
30.6	-0.150859	-0.97452	1.217171	-0.353468	0.04959	5.76042	6.42204	-0.265224
30.700001	-0.145749	-0.939979	1.21592	-0.354581	0.049833	5.66128	6.29047	-0.244195
30.799999	-0.096759	-0.920927	1.214347	-0.355407	0.050037	5.58623	6.13406	-0.237707
30.9	-0.02147	-0.898456	1.212629	-0.356319	0.050352	5.56775	6.0572	-0.288276
31.0	0.025528	-0.884418	1.211087	-0.357039	0.050668	5.5568	6.12175	-0.276952
31.1	0.027236	-0.862679	1.209579	-0.357479	0.050893	5.53657	6.13674	-0.339439
31.200001	0.057701	-0.908881	1.207843	-0.357185	0.050826	5.53465	6.0815	-0.391998
31.299999	0.0445	-0.941137	1.206438	-0.356464	0.05108	5.57222	6.12636	-0.490624
31.4	0.059338	-1.001407	1.205556	-0.355015	0.05144	5.52291	6.09124	-0.611137
31.5	0.057919	-1.065784	1.205046	-0.353113	0.051839	5.56241	6.12261	-0.632488
31.6	0.063499	-1.142967	1.204527	-0.351153	0.052345	5.5625	6.07668	-0.714696
31.700001	0.043543	-1.207758	1.204466	-0.349054	0.053004	5.54612	5.96631	-0.746478
31.799999	0.042777	-1.28651	1.205049	-0.347212	0.053729	5.56591	6.06341	-0.751252
31.9	-0.00266	-1.342383	1.206017	-0.345516	0.054474	5.52685	6.08664	-0.803014
32.0	-0.056613	-1.447333	1.2073	-0.34415	0.05489	5.54866	6.17003	-0.774835
32.099998	-0.083352	-1.55698	1.209323	-0.342747	0.05546	5.51083	6.11533	-0.798961
32.200001	-0.115689	-1.655979	1.211652	-0.342019	0.056081	5.4419	6.11201	-0.749173
32.299999	-0.091296	-1.766535	1.213912	-0.341659	0.056751	5.46581	6.16629	-0.653839
32.400002	-0.00922	-1.890693	1.216231	-0.342058	0.057492	5.51713	6.16682	-0.540244
32.5	0.051521	-2.01759	1.218426	-0.343034	0.05839	5.51678	6.04328	-0.405344
32.599998	0.101162	-2.128513	1.220554	-0.344332	0.059331	5.52142	5.99254	-0.260761
32.700001	0.079327	-2.257974	1.221933	-0.34668	0.05997	5.52834	6.03943	-0.134921
32.799999	0.030894	-2.385319	1.222983	-0.348671	0.060547	5.48569	6.07915	-0.020738
32.900002	-0.054955	-2.480296	1.223606	-0.350951	0.061066	5.44269	6.0481	0.014301
33.0	-0.107137	-2.608805	1.223644	-0.353483	0.061623	5.41318	6.0602	0.060729
33.099998	-0.128268	-2.71695	1.222985	-0.355839	0.062248	5.38577	6.07508	0.031198
33.200001	-0.092864	-2.812903	1.222225	-0.358028	0.063257	5.39855	6.11158	-0.004047
33.299999	-0.009414	-2.917635	1.221067	-0.360098	0.06415	5.3827	6.04789	-0.085522
33.400002	0.067205	-3.017698	1.219312	-0.361707	0.065045	5.44593	6.13182	-0.18007
33.5	0.126634	-3.111666	1.21698	-0.36315	0.06579	5.54043	6.32301	-0.27214
33.599998	0.114361	-3.198358	1.214537	-0.363743	0.066745	5.44383	6.0359	-0.358916
33.700001	0.069489	-3.285421	1.211814	-0.363795	0.067426	5.44996	5.95614	-0.409773
33.799999	-0.019138	-3.336517	1.209053	-0.363191	0.0681	5.437	6.07829	-0.479281
33.900002	-0.146105	-3.381732	1.206549	-0.361906	0.068569	5.38629	6.11116	-0.575576
34.0	-0.190808	-3.402605	1.204687	-0.35961	0.069099	5.35862	6.0632	-0.664969
34.099998	-0.181166	-3.429258	1.203227	-0.356798	0.069653	5.36527	6.13856	-0.775445
34.200001	-0.055864	-3.474059	1.202713	-0.353013	0.070386	5.35696	6.12721	-0.923267
34.299999	0.072434	-3.505693	1.203563	-0.349093	0.071193	5.40083	6.18877	-1.056441
34.400002	0.156407	-3.52477	1.205407	-0.344988	0.072171	5.42561	6.0435	-1.184603
34.5	0.199347	-3.533975	1.207748	-0.34115	0.072968	5.40083	5.92863	-1.251439
34.599998	0.140553	-3.514117	1.210853	-0.337914	0.073659	5.40871	6.01663	-1.213279
34.700001	0.031035	-3.461843	1.214352	-0.335829	0.074475	5.40889	6.05367	-1.046239
34.799999	-0.069997	-3.414868	1.217758	-0.33459	0.075322	5.4264	6.26842	-0.839463
34.900002	-0.138701	-3.377924	1.221151	-0.334852	0.076104	5.33506	6.18534	-0.626247
35.0	-0.133283	-3.298791	1.224689	-0.33576	0.077158	5.37316	6.3517	-0.375873
35.099998	-0.073153	-3.23421	1.227968	-0.337849	0.078364	5.35731	6.15847	-0.131962
35.200001	-0.005033	-3.221355	1.230649	-0.340774	0.07981	5.35135	6.02198	0.070474
35.299999	0.070249	-3.191385	1.232465	-0.344678	0.080762	5.35731	6.07454	0.215994
35.400002	0.074718	-3.145392	1.233891	-0.348971	0.081914	5.35617	5.97873	0.362323
35.5	0.063236	-3.122034	1.234142	-0.353576	0.082794	5.37605	5.98997	0.400895
35.599998	0.00277	-3.090521	1.233018	-0.358276	0.08358	5.32149	5.9312	0.397389
35.700001	-0.055971	-3.030347	1.231205	-0.36249	0.084191	5.31001	6.03301	0.29366
35.799999	-0.095846	-2.959993	1.228646	-0.366388	0.084676	5.31501	6.06245	0.215671
35.900002	-0.109511	-2.88699	1.225197	-0.369109	0.0855	5.28865	5.95047	0.080386
36.0	-0.059193	-2.848294	1.22126	-0.371203	0.086129	5.31334	5.95582	-0.103875
36.099998	0.001539	-2.764071	1.217526	-0.371441	0.086877	5.38936	6.09349	-0.284163
36.200001	0.039966	-2.704812	1.214099	-0.370481	0.087608	5.38664	6.03226	-0.529985
36.299999	0.097162	-2.674485	1.211045	-0.367974	0.088084	5.41046	6.07465	-0.820802
36.400002	0.055181	-2.612067	1.20896	-0.364164	0.088925	5.37999	6.08664	-1.101014
36.5	0.039209	-2.529527	1.208003	-0.359108	0.089669	5.33953	5.9646	-1.298974
36.599998	-0.027957	-2.457045	1.207777	-0.353669	0.090282	5.35205	6.03525	-1.417135
36.700001	-0.044813	-2.407275	1.208812	-0.347953	0.09107	5.34417	6.02787	-1.499045
36.799999	-0.057819	-2.322342	1.210946	-0.342775	0.091741	5.39514	6.05966	-1.455777
36.900002	-0.068559	-2.239391	1.214422	-0.337912	0.092405	5.42728	6.09349	-1.36544
37.0	-0.06537	-2.13711	1.218573	-0.334122	0.092974	5.41826	5.9904	-1.250331
37.099998	-0.044667	-2.068416	1.223632	-0.331047	0.093514	5.43122	5.9388	-1.060677
37.200001	-0.004648	-1.976269	1.228982	-0.329428	0.093972	5.45933	6.09103	-0.798215
37.299999	0.040042	-1.876359	1.234559	-0.329113	0.094597	5.4673	6.14413	-0.524979
37.400002	0.060979	-1.774853	1.239886	-0.330632	0.095187	5.40521	6.00871	-0.251809
37.5	0.103249	-1.700239	1.244729	-0.33368	0.095995	5.36379	5.98087	-0.013965
37.599998	0.120063	-1.669276	1.248529	-0.33787	0.096757	5.35704	5.99928	0.196705
37.700001	0.0355	-1.609457	1.251383	-0.343044	0.097455	5.42842	6.02658	0.382005
37.799999	-0.051588	-1.561	1.253299	-0.34872	0.097813	5.49716	6.12015	0.498343
37.900002	-0.148036	-1.470676	1.253584	-0.354657	0.098014	5.42921	5.87714	0.539001
38.0	-0.211739	-1.399446	1.252114	-0.360471	0.097905	5.45005	5.88666	0.549315
38.099998	-0.185838	-1.310848	1.249362	-0.365839	0.097934	5.46336	5.96096	0.518984
38.200001	-0.124985	-1.261834	1.245813	-0.370464	0.097951	5.44401	6.01342	0.471006
38.299999	-0.015042	-1.226043	1.241461	-0.373275	0.098216	5.4123	6.02294	0.253925
38.400002	0.129003	-1.201316	1.236935	-0.374536	0.098457	5.39794	6.01074	-0.056336
38.5	0.171948	-1.185807	1.233039	-0.374015	0.098709	5.39391	5.93473	-0.434351
38.599998	0.141582	-1.197436	1.229781	-0.371338	0.098859	5.41616	5.9676	-0.802119
38.700001	0.057701	-1.167961	1.22721	-0.367545	0.098869	5.47317	5.99821	-1.15887
38.799999	-0.085784	-1.106571	1.225676	-0.362662	0.098869	5.53097	6.00068	-1.457821
38.900002	-0.180972	-1.083122	1.225327	-0.357174	0.098813	5.49716	5.81858	-1.608761
39.0	-0.232359	-1.04193	1.225751	-0.351383	0.098839	5.54376	5.87061	-1.646788
39.099998	-0.231128	-0.996805	1.22755	-0.345668	0.098743	5.56188	5.97541	-1.615595
39.200001	-0.155763	-0.989525	1.230785	-0.340305	0.098737	5.54411	5.99479	-1.430505
39.299999	-0.036571	-0.997009	1.234893	-0.335784	0.098718	5.51179	6.05099	-1.244817
39.400002	0.065036	-1.034292	1.239512	-0.332565	0.098619	5.51923	6.10923	-0.987345
39.5	0.144878	-1.049535	1.244687	-0.331003	0.098497	5.49314	5.98794	-0.752541
39.599998	0.153429	-1.041176	1.249895	-0.331194	0.098368	5.67661	6.26285	-0.459497
39.700001	0.08328	-1.071266	1.254826	-0.333326	0.098285	5.69351	6.14852	-0.146829
39.799999	0.053685	-1.070856	1.258858	-0.336732	0.098262	5.54332	5.85658	0.127092
39.900002	-0.007974	-1.083417	1.261778	-0.341691	0.098127	5.55707	5.92285	0.358054
40.0	-0.008621	-1.177082	1.263571	-0.347264	0.098266	5.50242	5.83335	0.51618
40.099998	-0.017477	-1.24007	1.264112	-0.353548	0.098359	5.50829	5.97423	0.607736
40.200001	0.008541	-1.268625	1.263546	-0.359437	0.098281	5.4187	5.81076	0.59762
40.299999	0.021083	-1.301809	1.261657	-0.36463	0.098009	5.59236	6.14745	0.501757
40.400002	0.025114	-1.377553	1.258922	-0.368559	0.097542	5.64911	6.25247	0.306646
40.5	0.03839	-1.441794	1.255917	-0.370868	0.096941	5.46354	5.87938	0.070984
40.599998	-0.013477	-1.481958	1.252764	-0.37162	0.096258	5.51056	5.91343	-0.27782
40.700001	-0.020704	-1.555027	1.250153	-0.370158	0.095526	5.51599	5.7567	-0.632407
40.799999	-0.032555	-1.615393	1.248494	-0.367292	0.094872	5.51459	5.8644	-1.005185
40.900002	-0.025931	-1.635211	1.247716	-0.363118	0.094376	5.54411	5.92617	-1.343038
41.0	0.006966	-1.722306	1.247641	-0.358371	0.093722	5.56539	5.89084	-1.547884
41.099998	0.017515	-1.782815	1.248716	-0.352874	0.093114	5.53333	5.8994	-1.640279
41.200001	-0.008741	-1.812701	1.251005	-0.347697	0.092677	5.61268	6.08471	-1.599941
41.299999	-0.049068	-1.857843	1.253916	-0.342785	0.092166	5.59411	6.02969	-1.472586
41.400002	-0.087746	-1.916285	1.257967	-0.338999	0.091719	5.59744	5.97381	-1.299772
41.5	-0.121106	-1.962928	1.26306	-0.33629	0.091144	5.78652	6.38896	-1.006191
41.599998	-0.126953	-1.996533	1.268137	-0.335486	0.090437	5.8057	6.41615	-0.721725
41.700001	-0.129756	-2.056714	1.272996	-0.336518	0.089946	5.6943	6.13599	-0.36326
41.799999	-0.089653	-2.103377	1.277278	-0.339216	0.089279	5.63729	5.97584	-0.068527
41.900002	-0.037666	-2.147232	1.280769	-0.343165	0.088574	5.61478	5.98344	0.236592
42.0	0.044944	-2.200974	1.282826	-0.348087	0.087911	5.60445	5.97894	0.450149
42.099998	0.081665	-2.27378	1.283969	-0.353335	0.087272	5.61303	5.8948	0.561563
42.200001	0.095789	-2.30096	1.284012	-0.358529	0.086729	5.60199	5.93677	0.589884
42.299999	0.069939	-2.329151	1.283046	-0.363123	0.086103	5.63702	6.06362	0.504686
42.400002	0.037604	-2.387643	1.281167	-0.366366	0.085404	5.54621	5.84491	0.309757
42.5	0.019507	-2.3994	1.278893	-0.368737	0.084551	5.52134	5.90915	0.062251
42.599998	-0.034287	-2.433037	1.276366	-0.369207	0.083806	5.51669	5.95218	-0.224885
42.700001	-0.05567	-2.465439	1.273579	-0.367898	0.082978	5.44348	5.78593	-0.563277
42.799999	-0.047013	-2.513269	1.271361	-0.364872	0.082141	5.51135	5.81901	-0.884731
42.900002	-0.054462	-2.547642	1.270205	-0.360553	0.081455	5.50137	5.75199	-1.187768
43.0	0.004138	-2.555731	1.270192	-0.355139	0.080783	5.76068	6.19423	-1.440189
43.099998	0.001	-2.579857	1.27162	-0.349191	0.080027	5.74115	6.10987	-1.596493
43.200001	-0.012148	-2.56475	1.274181	-0.343055	0.079043	5.52808	5.85583	-1.663977
43.299999	-0.053078	-2.569328	1.277716	-0.337809	0.078101	5.55733	6.01042	-1.598855
43.400002	-0.107299	-2.595325	1.282486	-0.333676	0.077099	5.50934	5.92745	-1.463002
43.5	-0.062302	-2.628997	1.28804	-0.331019	0.076199	5.54735	5.99629	-1.217814
43.599998	-0.05441	-2.626472	1.293571	-0.330405	0.075378	5.56153	6.00999	-0.915673
43.700001	-0.005349	-2.656043	1.299032	-0.331876	0.074653	5.61916	5.96674	-0.544925
43.799999	0.020745	-2.656897	1.3038	-0.335574	0.073859	5.67845	5.99736	-0.094524
43.900002	0.031596	-2.662299	1.307504	-0.341336	0.073026	5.73099	6.12796	0.304679
44.0	0.005919	-2.647673	1.30938	-0.34817	0.071912	5.74886	6.00539	0.620426
44.099998	0.017931	-2.668469	1.310095	-0.355547	0.070896	5.70385	5.98301	0.834868
44.200001	0.0356	-2.714786	1.309179	-0.36286	0.069845	5.65253	6.03515	0.917181
44.299999	-0.002318	-2.735629	1.30664	-0.369217	0.068932	5.56372	5.9767	0.827912
44.400002	0.021583	-2.749948	1.303098	-0.374018	0.067798	5.56907	5.93848	0.64794
44.5	-0.017716	-2.773892	1.298848	-0.37716	0.066487	5.55856	5.89876	0.397345
44.599998	-0.028162	-2.772567	1.294199	-0.378125	0.065271	5.6005	6.03515	-0.022132
44.700001	-0.018477	-2.719689	1.289653	-0.376711	0.063953	5.56232	5.86697	-0.49802
44.799999	0.004737	-2.682229	1.286196	-0.372537	0.06277	5.53587	5.75756	-0.976787
44.900002	0.046738	-2.672782	1.284012	-0.366301	0.061729	5.54954	5.83667	-1.429973
45.0	0.059654	-2.644186	1.283623	-0.358268	0.060708	5.50347	5.81622	-1.803528
45.099998	0.038672	-2.554974	1.285179	-0.349124	0.059699	5.50373	5.78657	-2.122216
45.200001	0.010129	-2.511509	1.288747	-0.340228	0.058748	5.54524	5.91525	-2.242366
45.299999	-0.026349	-2.445037	1.293798	-0.331779	0.057477	5.6132	6.07872	-2.20935
45.400002	-0.096926	-2.359755	1.300391	-0.325065	0.0562	5.60944	5.91921	-1.980221
45.5	-0.113637	-2.245644	1.30782	-0.320562	0.054804	5.66846	5.99104	-1.571107
45.599998	-0.096397	-2.181365	1.315435	-0.318888	0.053625	5.64482	5.94597	-1.053021
45.700001	-0.04725	-2.096862	1.322686	-0.320127	0.052452	5.63501	5.95571	-0.453542
45.799999	0.030347	-2.032937	1.329104	-0.324471	0.051338	5.69631	6.0952	0.176344
45.900002	0.078834	-1.966466	1.334069	-0.331241	0.050336	5.65612	6.01738	0.738125
46.0	0.099982	-1.924347	1.337202	-0.340179	0.049259	5.70297	6.14391	1.106655
46.099998	0.118576	-1.867436	1.338432	-0.349753	0.048134	5.67959	6.07465	1.323518
46.200001	0.043451	-1.8469	1.337592	-0.359392	0.046841	5.70892	6.10077	1.348573
46.299999	-0.017588	-1.832868	1.334795	-0.368045	0.045493	5.67153	6.02219	1.211827
46.400002	-0.025841	-1.828118	1.330186	-0.375129	0.044227	5.75832	6.24797	0.957763
46.5	-0.019911	-1.803594	1.32419	-0.380222	0.043167	5.67118	6.07519	0.657572
46.599998	0.004212	-1.780604	1.317216	-0.38317	0.04206	5.76471	6.17507	0.273236
46.700001	0.044917	-1.766623	1.310217	-0.383481	0.041111	5.87532	6.32312	-0.200775
46.799999	0.049484	-1.69774	1.303852	-0.38121	0.040184	5.56276	5.87467	-0.730866
46.900002	0.048559	-1.630172	1.298435	-0.376451	0.039301	5.61373	6.02905	-1.237753
47.0	0.018861	-1.588839	1.294119	-0.36943	0.038226	5.60322	6.08707	-1.649865
47.099998	-0.022563	-1.522753	1.292077	-0.360774	0.037396	5.52633	5.92167	-1.9888
47.200001	-0.090538	-1.430062	1.29237	-0.351026	0.036674	5.5174	5.88067	-2.221367
47.299999	-0.148043	-1.379771	1.294776	-0.341283	0.036024	5.57213	5.99275	-2.342353
47.400002	-0.098201	-1.353569	1.299147	-0.332391	0.035199	5.6224	6.00453	-2.248581
47.5	-0.046474	-1.327215	1.305364	-0.325035	0.034772	5.67494	6.01738	-2.017611
47.599998	0.001134	-1.331824	1.312521	-0.32004	0.034416	5.70358	6.06973	-1.603557
47.700001	0.095118	-1.346015	1.320034	-0.318351	0.034141	5.71707	6.08193	-1.081685
47.799999	0.137459	-1.367231	1.327213	-0.319709	0.03372	5.70656	6.12786	-0.480133
47.900002	0.128648	-1.364583	1.333422	-0.324423	0.033572	5.79151	6.33554	0.181189
48.0	0.080768	-1.384331	1.337948	-0.331403	0.033201	5.72915	6.26885	0.716979
48.099998	0.046323	-1.427741	1.340701	-0.340198	0.032943	5.7225	6.20258	1.133373
48.200001	-0.005017	-1.476645	1.341464	-0.349941	0.032653	5.75989	6.2257	1.331179
48.299999	0.001271	-1.557398	1.340276	-0.359246	0.032525	5.7711	6.28244	1.37286
48.400002	0.028223	-1.65528	1.337075	-0.367761	0.032343	5.77391	6.28201	1.205531
48.5	0.048667	-1.762754	1.332271	-0.374748	0.032244	5.60567	6.02359	0.976415
48.599998	0.067905	-1.828645	1.326354	-0.378887	0.032185	5.56854	6.08439	0.624813
48.700001	0.062345	-1.879556	1.31971	-0.38081	0.031907	5.4976	6.04157	0.15712
48.799999	0.024308	-1.932504	1.313295	-0.37972	0.031726	5.46476	5.93912	-0.387292
48.900002	-0.013746	-1.972382	1.307601	-0.37609	0.031641	5.48858	5.96492	-0.9335
49.0	0.001931	-2.03581	1.303226	-0.370425	0.031741	5.45303	5.92049	-1.422833
49.099998	0.014122	-2.105627	1.30038	-0.363001	0.031983	5.43866	5.93002	-1.833422
49.200001	0.027331	-2.160298	1.299575	-0.354714	0.032517	5.4701	5.98601	-2.109296
49.299999	-0.019186	-2.203355	1.30058	-0.346384	0.033046	5.63098	6.2135	-2.203979
49.400002	-0.04868	-2.245827	1.303338	-0.33839	0.033699	5.66733	6.23523	-2.17539
49.5	-0.07829	-2.288216	1.307662	-0.331977	0.034225	5.65349	6.19947	-1.956581
49.599998	-0.167798	-2.328229	1.312727	-0.327418	0.034726	5.73213	6.29475	-1.531521
49.700001	-0.18114	-2.420663	1.318038	-0.325532	0.035027	5.76769	6.35513	-0.988618
49.799999	-0.146198	-2.505875	1.323182	-0.326335	0.035653	5.73695	6.28051	-0.400243
49.900002	-0.090321	-2.583572	1.327515	-0.329737	0.036285	5.71103	6.33051	0.189076
50.0	0.077834	-2.656715	1.330662	-0.334871	0.037281	5.7542	6.40191	0.633598
50.099998	0.204436	-2.773784	1.332706	-0.342113	0.038336	5.73844	6.40844	0.934172
50.200001	0.279271	-2.880161	1.333281	-0.349595	0.039469	5.73642	6.46111	1.055825
50.299999	0.278933	-3.009534	1.332269	-0.357054	0.040631	5.73213	6.38671	1.022753
50.400002	0.217855	-3.159403	1.32956	-0.363874	0.041747	5.66698	6.24958	0.892524
50.5	0.04425	-3.231629	1.325492	-0.369194	0.042727	5.62161	6.23544	0.691138
50.599998	-0.083415	-3.312514	1.320247	-0.372804	0.043606	5.50259	6.20129	0.357834
50.700001	-0.178216	-3.388588	1.314671	-0.374265	0.044411	5.52274	6.2985	-0.054666
50.799999	-0.19635	-3.442169	1.309508	-0.372996	0.045311	5.59744	6.45544	-0.519739
50.900002	-0.089407	-3.499605	1.305483	-0.369483	0.046365	5.49681	6.42643	-1.003466
51.0	0.049244	-3.543525	1.302629	-0.364256	0.047714	5.53036	6.53209	-1.447926
51.099998	0.164813	-3.590982	1.300966	-0.357969	0.049138	5.49033	6.4578	-1.761154
51.200001	0.207313	-3.588751	1.300908	-0.350966	0.050531	5.39146	6.16147	-1.973937
51.299999	0.143335	-3.601287	1.302279	-0.344132	0.051872	5.47378	6.18545	-1.968216
51.400002	0.02768	-3.584876	1.304741	-0.338313	0.052894	5.50505	6.17078	-1.785484
51.5	-0.163988	-3.570615	1.307833	-0.334264	0.053852	5.53579	6.28158	-1.506044
51.599998	-0.268827	-3.568685	1.311851	-0.33148	0.054841	5.52589	6.31681	-1.084509
51.700001	-0.266407	-3.528273	1.31611	-0.331131	0.056024	5.54778	6.3668	-0.710378
51.799999	-0.177651	-3.52973	1.320407	-0.332518	0.057451	5.63895	6.49045	-0.277694
51.900002	-0.018227	-3.537584	1.324006	-0.33587	0.058878	5.62117	6.45255	0.065101
52.0	0.137896	-3.537619	1.326465	-0.341222	0.060349	5.63729	6.46229	0.386326
52.099998	0.248713	-3.577738	1.327734	-0.347175	0.061865	5.68694	6.41883	0.645763
52.200001	0.235081	-3.602355	1.327364	-0.353858	0.06297	5.72189	6.50222	0.764478
52.299999	0.205548	-3.610412	1.325541	-0.360095	0.064133	5.65454	6.43082	0.777263
52.400002	0.109466	-3.615273	1.323022	-0.36501	0.065401	5.59499	6.37975	0.659687
52.5	-0.041282	-3.588738	1.319651	-0.369136	0.066505	5.57747	6.43339	0.376146
52.599998	-0.132559	-3.554724	1.315813	-0.371394	0.067898	5.41887	6.25	0.023934
52.700001	-0.182381	-3.493306	1.311859	-0.371644	0.069075	5.37307	6.19177	-0.364178
52.799999	-0.159696	-3.454389	1.308049	-0.370678	0.070307	5.3813	6.20558	-0.707147
52.900002	-0.051023	-3.404263	1.304646	-0.367595	0.071454	5.35196	6.09884	-1.079546
53.0	0.017685	-3.291331	1.302143	-0.363305	0.072595	5.30861	6.02594	-1.36403
53.099998	0.086457	-3.185926	1.300964	-0.357852	0.073845	5.31255	6.02102	-1.548602
53.200001	0.107246	-3.115805	1.300776	-0.351417	0.075022	5.30003	5.98076	-1.655404
53.299999	0.077573	-3.025106	1.302078	-0.344872	0.076216	5.42623	6.28148	-1.674943
53.400002	-0.019867	-2.923537	1.304581	-0.339172	0.077163	5.48963	6.32227	-1.560168
53.5	-0.059846	-2.812067	1.307845	-0.334289	0.078255	5.46739	6.18995	-1.37356
53.599998	-0.138412	-2.694648	1.31147	-0.331233	0.079255	5.5406	6.32141	-1.110751
53.700001	-0.164382	-2.587962	1.315732	-0.329908	0.080344	5.5716	6.34646	-0.763313
53.799999	-0.163713	-2.451863	1.319848	-0.330421	0.081144	5.5822	6.22763	-0.442399
53.900002	-0.113352	-2.351525	1.323636	-0.332475	0.082007	5.61347	6.34378	-0.114379
54.0	-0.009493	-2.281297	1.327027	-0.335996	0.082747	5.60208	6.41647	0.109822
54.099998	0.090846	-2.200433	1.329715	-0.340256	0.083801	5.64806	6.49591	0.256951
54.200001	0.179484	-2.127886	1.33127	-0.345251	0.084897	5.64184	6.47953	0.373
54.299999	0.191508	-2.092248	1.33198	-0.350552	0.086028	5.62923	6.45287	0.442141
54.400002	0.144515	-2.007557	1.331256	-0.355585	0.086912	5.60979	6.40448	0.433735
54.5	0.053058	-1.887021	1.329146	-0.360539	0.087674	5.60672	6.31809	0.365854
54.599998	-0.099474	-1.764313	1.325841	-0.364918	0.088324	5.57703	6.22185	0.27546
54.700001	-0.218247	-1.640613	1.321617	-0.3685	0.089065	5.55961	6.17014	0.15405
54.799999	-0.251542	-1.525793	1.316596	-0.370802	0.089633	5.5265	6.10024	-0.016484
54.900002	-0.1943	-1.445793	1.311145	-0.371557	0.090232	5.48429	6.12282	-0.261568
55.0	-0.081469	-1.403205	1.306	-0.370778	0.090838	5.43595	6.1771	-0.499308
55.099998	0.033348	-1.336838	1.301503	-0.367992	0.091405	5.37263	6.09938	-0.79857
55.200001	0.131803	-1.309395	1.298065	-0.363645	0.092029	5.37228	6.19712	-1.052464
55.299999	0.160543	-1.266582	1.295609	-0.358196	0.092509	5.44033	6.12529	-1.321476
55.400002	0.12041	-1.211469	1.294924	-0.351719	0.092979	5.57616	6.29871	-1.55672
55.5	0.070885	-1.143576	1.295845	-0.345084	0.093396	5.67862	6.34517	-1.726528
55.599998	-0.010786	-1.103744	1.298039	-0.338955	0.093778	5.68948	6.18641	-1.796539
55.700001	-0.111772	-1.084776	1.301576	-0.333301	0.094491	5.69588	6.17571	-1.70054
55.799999	-0.106443	-1.066255	1.306306	-0.32898	0.095222	5.70367	6.19027	-1.497705
55.900002	-0.085668	-1.070005	1.311509	-0.326344	0.095972	5.69955	6.27634	-1.201476
56.0	-0.062247	-1.054448	1.316998	-0.325586	0.096621	5.67994	6.4063	-0.833028
56.099998	-0.028433	-1.010805	1.322216	-0.326879	0.097203	5.6344	6.36273	-0.426243
56.200001	-0.029553	-0.983742	1.326795	-0.330277	0.097637	5.62126	6.32205	0.000902
56.299999	-0.002394	-0.946254	1.33016	-0.335676	0.098003	5.65069	6.17003	0.364413
56.400002	0.022199	-0.907042	1.332039	-0.343003	0.098466	5.70595	6.14338	0.681803
56.5	0.015843	-0.90963	1.332342	-0.350721	0.098823	5.71628	6.09049	0.91137
56.599998	0.024171	-0.928623	1.330539	-0.35856	0.099094	5.66487	5.98323	0.98335
56.700001	0.010469	-0.968063	1.327269	-0.365938	0.099247	5.61233	6.07048	0.973863
56.799999	-0.02404	-0.952621	1.322786	-0.371873	0.099086	5.56486	6.05003	0.834001
56.900002	-0.06338	-0.948886	1.317049	-0.376366	0.09892	5.56591	6.13214	0.51042
57.0	-0.040667	-0.917748	1.310905	-0.37839	0.09867	5.54253	6.13738	0.098676
57.099998	-0.009333	-0.873223	1.305297	-0.377966	0.098431	5.47676	6.06298	-0.355661
57.200001	0.013785	-0.862671	1.300635	-0.375166	0.098298	5.54919	6.124	-0.868111
57.299999	0.039672	-0.850199	1.296705	-0.370744	0.097965	5.61443	6.07936	-1.341212
57.400002	0.068836	-0.829173	1.29376	-0.364665	0.097923	5.6365	6.042	-1.675733
57.5	0.039229	-0.783987	1.292062	-0.358143	0.097728	5.7006	6.083	-1.875726
57.599998	-0.041907	-0.755229	1.292004	-0.351323	0.097263	5.73292	6.02733	-1.915314
57.700001	-0.083283	-0.721635	1.293122	-0.344536	0.097013	5.77531	6.21703	-1.840806
57.799999	-0.120721	-0.693329	1.295419	-0.338555	0.096608	5.83206	6.41508	-1.619526
57.900002	-0.109072	-0.640864	1.299245	-0.33327	0.096457	5.76786	6.23298	-1.384675
58.0	-0.077014	-0.62806	1.303748	-0.329543	0.096681	5.81717	6.37965	-1.03873
58.099998	-0.025197	-0.638707	1.308755	-0.327573	0.096735	5.78039	6.28844	-0.73409
58.200001	0.010183	-0.645447	1.314078	-0.326953	0.096944	5.85588	6.42118	-0.4273
58.299999	0.033695	-0.643951	1.319076	-0.328603	0.097073	5.84703	6.41947	-0.155703
58.400002	0.01956	-0.655415	1.323509	-0.331411	0.097076	5.73581	6.1058	0.053547
58.5	0.020598	-0.716385	1.326983	-0.335515	0.096905	5.74509	6.11779	0.233023
58.599998	-0.002961	-0.783179	1.3297	-0.340654	0.096986	5.66925	5.98526	0.348272
58.700001	-0.075355	-0.838749	1.331326	-0.346149	0.096873	5.76672	6.1892	0.404576
58.799999	-0.053603	-0.9074	1.332011	-0.351542	0.096694	5.75245	6.10698	0.373332
58.900002	-0.035946	-0.982766	1.331715	-0.357028	0.096558	5.67284	5.97038	0.285065
59.0	-0.007196	-1.07489	1.330523	-0.361824	0.096346	5.65454	6.02005	0.184982
59.099998	0.037565	-1.164331	1.328219	-0.366042	0.096232	5.64193	6.08172	0.053956
59.200001	0.058628	-1.256649	1.324785	-0.369223	0.096138	5.62765	6.12978	-0.074931
59.299999	0.092566	-1.360281	1.320998	-0.37102	0.095961	5.58772	6.10698	-0.21076
59.400002	0.094449	-1.462559	1.316759	-0.37214	0.09581	5.61749	6.08332	-0.307912
59.5	0.063827	-1.572689	1.312355	-0.371512	0.095689	5.6421	5.97199	-0.495194
59.599998	-0.023698	-1.670771	1.308311	-0.369382	0.09544	5.71488	6.03172	-0.661606
59.700001	-0.083602	-1.770313	1.305188	-0.366466	0.095054	5.74396	6.11972	-0.891525
59.799999	-0.122024	-1.900851	1.303403	-0.361285	0.094909	5.77067	6.11854	-1.123512
59.900002	-0.163177	-2.006495	1.302523	-0.355514	0.094579	5.75411	6.06277	-1.323482
60.0	-0.130966	-2.061888	1.303514	-0.348921	0.094484	5.72574	6.10302	-1.510943
60.099998	-0.094162	-2.113695	1.306381	-0.342008	0.094259	5.72767	6.174	-1.669735
60.200001	-0.014747	-2.233291	1.310385	-0.336042	0.094169	5.73178	6.20547	-1.71805
60.299999	0.035436	-2.326373	1.31531	-0.33099	0.094157	5.76681	6.21692	-1.643086
60.400002	0.068644	-2.407339	1.320869	-0.327034	0.094236	5.79781	6.15344	-1.431666
60.5	0.020722	-2.503367	1.326668	-0.325761	0.094146	5.83153	6.11116	-1.093371
60.599998	-0.068443	-2.571562	1.332073	-0.326092	0.093719	5.83503	6.09531	-0.647718
60.700001	-0.130388	-2.651673	1.337151	-0.328372	0.093407	5.78301	6.11116	-0.215921
60.799999	-0.144896	-2.7059	1.34131	-0.332847	0.092988	5.74247	6.11501	0.189227
60.900002	-0.092337	-2.766014	1.344224	-0.337921	0.092815	5.71523	6.11726	0.455041
61.0	0.009075	-2.848378	1.345927	-0.343952	0.092705	5.66155	5.98173	0.666183
61.099998	0.12599	-2.929884	1.34648	-0.350432	0.092814	5.59937	5.89523	0.732837
61.200001	0.187788	-3.005804	1.346004	-0.355941	0.092867	5.60918	5.94351	0.689721
61.299999	0.19314	-3.063944	1.344354	-0.360826	0.092616	5.59849	5.91311	0.489242
61.400002	0.072522	-3.102706	1.342189	-0.364774	0.092152	5.56959	5.95957	0.209035
61.5	-0.036755	-3.17748	1.339816	-0.366575	0.091415	5.56495	5.94158	-0.125764
61.599998	-0.159634	-3.184495	1.337251	-0.367309	0.090617	5.57073	5.85487	-0.504317
61.700001	-0.210257	-3.171496	1.335006	-0.366213	0.089966	5.6379	5.9403	-0.862443
61.799999	-0.195887	-3.140864	1.333215	-0.363743	0.089436	5.67083	5.97327	-1.138639
61.900002	-0.085387	-3.189103	1.331585	-0.360897	0.088909	5.74317	6.13139	-1.300747
62.0	0.015033	-3.181322	1.330792	-0.357276	0.088669	5.77268	6.12893	-1.327585
62.099998	0.070268	-3.14393	1.330683	-0.353891	0.08805	5.71392	6.07658	-1.258048
62.200001	0.050024	-3.093439	1.330649	-0.351362	0.087466	5.70892	6.14691	-1.139938
62.299999	0.05067	-3.062855	1.330675	-0.349098	0.08672	5.74641	6.21971	-0.873164
62.400002	-0.019554	-3.001984	1.330423	-0.348397	0.086011	5.75333	6.16522	-0.565415
62.5	-0.064636	-2.948643	1.329687	-0.348829	0.085179	5.74509	6.09884	-0.244137
62.599998	-0.103825	-2.938289	1.328879	-0.34935	0.084543	5.81542	6.13321	-0.016645
62.700001	-0.115107	-2.908421	1.327439	-0.350788	0.083904	5.87663	6.23812	0.120256
62.799999	-0.073074	-2.879262	1.326114	-0.351173	0.083209	5.78547	6.09199	0.101176
62.900002	-0.045007	-2.837876	1.325389	-0.349904	0.082459	5.77102	6.14862	-0.122335
63.0	-0.01674	-2.791443	1.325423	-0.34808	0.081594	5.69561	6.12261	-0.429399
63.099998	0.040988	-2.722612	1.326908	-0.343894	0.080935	5.70017	6.11019	-0.891136
63.200001	0.075765	-2.635749	1.329814	-0.338769	0.080134	5.67924	6.02305	-1.38115
63.299999	0.037205	-2.55595	1.334503	-0.333592	0.079553	5.70998	6.10227	-1.834361
63.400002	0.025449	-2.475226	1.340766	-0.327706	0.07892	5.69202	6.0344	-2.131325
63.5	-0.004277	-2.361947	1.348207	-0.323717	0.078294	5.68966	6.02562	-2.161844
63.599998	-0.031694	-2.214112	1.356246	-0.321892	0.077721	5.69018	6.01309	-1.924522
63.700001	-0.023023	-2.106327	1.363737	-0.32274	0.077072	5.65997	5.98976	-1.413068
63.799999	-0.026441	-1.979488	1.369545	-0.327819	0.076482	5.70034	6.05827	-0.556756
63.900002	-0.007082	-1.837425	1.373019	-0.336039	0.076062	5.70954	6.13835	0.482087
64.0	0.008843	-1.715746	1.373571	-0.347471	0.075633	5.68318	6.10848	1.542785
64.099998	0.030804	-1.626182	1.370566	-0.361571	0.07506	5.77321	6.32858	2.35835
64.199997	-0.001022	-1.522433	1.364616	-0.375905	0.074359	5.77145	6.29122	2.794119
64.300003	-0.039147	-1.389857	1.356328	-0.388532	0.073553	5.64061	6.05774	2.612767
64.400002	-0.070349	-1.344324	1.345917	-0.398192	0.072396	5.69132	6.11619	1.941837
64.5	-0.05135	-1.414203	1.334569	-0.401895	0.071212	5.74921	6.01363	0.971878
64.599998	-0.009886	-1.43524	1.323354	-0.400084	0.070084	5.76524	6.02187	-0.125797
64.699997	0.049882	-1.441056	1.3142	-0.391617	0.069174	5.80824	6.11447	-1.246201
64.800003	0.121138	-1.471771	1.309148	-0.376714	0.068512	5.86516	6.1725	-2.32321
64.900002	0.109177	-1.468865	1.309348	-0.358213	0.068122	5.93548	6.16565	-3.340653
65.0	0.08221	-1.378377	1.315845	-0.337218	0.067806	5.88075	6.08814	-4.210548
65.099998	0.008405	-1.296163	1.328307	-0.31666	0.06762	5.8353	6.15719	-4.739676
65.199997	-0.132322	-1.242994	1.345049	-0.299909	0.067303	5.81708	6.15044	-4.882706
65.300003	-0.228637	-1.176461	1.364205	-0.287698	0.066914	5.83819	6.29261	-4.37484
65.400002	-0.282894	-1.112883	1.383452	-0.283062	0.066672	5.81209	6.1543	-3.199819
65.5	-0.242087	-1.077168	1.400384	-0.287128	0.066526	5.76935	6.03911	-1.241742
65.599998	-0.105262	-1.051591	1.413567	-0.29825	0.066534	5.79484	5.99971	1.087692
65.699997	-0.020759	-1.056523	1.421766	-0.316902	0.066802	5.77434	5.78678	3.388482
65.800003	0.13222	-1.038372	1.424691	-0.339257	0.066799	5.79142	5.92317	5.179323
65.900002	0.175161	-1.031941	1.423684	-0.362027	0.066914	5.73817	5.92916	5.828453
66.0	0.173784	-1.083577	1.419666	-0.383091	0.066636	5.63737	5.98333	5.241665
66.099998	0.04102	-1.119968	1.413939	-0.398423	0.066352	5.62625	6.06855	3.454898
66.199997	-0.104771	-1.192058	1.406334	-0.406918	0.065683	5.70586	6.06919	0.971636
66.300003	-0.242056	-1.345372	1.397371	-0.408608	0.06511	5.7422	6.05838	-1.30223
66.400002	-0.228189	-1.505519	1.388811	-0.40119	0.064689	5.76524	5.95068	-2.905228
66.5	-0.143987	-1.647679	1.382698	-0.386941	0.064816	5.85229	6.02102	-3.821507
66.599998	-0.044872	-1.753415	1.381016	-0.368595	0.065113	5.85807	6.02284	-4.207875
66.699997	0.068285	-1.831097	1.385527	-0.347959	0.065377	5.85062	6.11608	-4.259124
66.800003	0.078549	-1.843551	1.39568	-0.329558	0.06586	5.78652	6.14862	-4.193239
66.900002	0.061214	-1.836588	1.410174	-0.315012	0.066153	5.72933	6.10634	-3.900562
67.0	-0.04835	-1.869027	1.42644	-0.306046	0.066182	5.74396	6.14873	-3.201577
67.099998	-0.120708	-1.894549	1.441841	-0.304546	0.066188	5.67477	6.01052	-1.987711
67.199997	-0.18265	-1.911825	1.454606	-0.309636	0.066222	5.66785	5.9935	-0.269424
67.300003	-0.193298	-1.936886	1.463346	-0.320838	0.066051	5.71611	6.09574	1.584294
67.400002	-0.140824	-1.958553	1.467943	-0.336523	0.065985	5.72101	6.05217	3.141948
67.5	0.003488	-1.959238	1.468909	-0.352885	0.065973	5.72644	6.10173	4.076714
67.599998	0.115524	-1.989186	1.467472	-0.368694	0.066148	5.72959	6.089	4.147224
67.699997	0.127637	-2.008397	1.463988	-0.381105	0.066253	5.80246	6.11726	3.089215
67.800003	0.159897	-2.076929	1.459572	-0.387345	0.065885	5.86709	6.14745	1.428533
67.900002	0.066638	-2.188178	1.454201	-0.38882	0.065511	5.89467	6.23373	-0.449843
68.0	-0.03589	-2.261214	1.449091	-0.383566	0.065146	5.93522	6.31424	-1.866688
68.099998	-0.119069	-2.297727	1.445456	-0.372499	0.065125	5.92252	6.2864	-2.865952
68.199997	-0.170673	-2.318184	1.445025	-0.358613	0.065132	5.91088	6.33854	-3.37852
68.300003	-0.153056	-2.304282	1.449538	-0.342586	0.065481	5.88399	6.34721	-3.668669
68.400002	-0.090322	-2.268314	1.458441	-0.328003	0.066062	5.82987	6.22527	-3.747425
68.5	-0.02659	-2.212758	1.470448	-0.317145	0.066686	5.7796	6.11897	-3.557214
68.599998	-0.00796	-2.162009	1.483672	-0.310148	0.067404	5.73975	6.14948	-2.94141
68.699997	-0.009296	-2.119257	1.495838	-0.310106	0.067676	5.61469	6.07326	-1.764245
68.800003	-0.02311	-2.055972	1.505582	-0.315838	0.06798	5.42115	5.87756	-0.190305
68.900002	-0.041414	-2.000878	1.511607	-0.326716	0.068141	5.28873	5.8113	1.542856
69.0	-0.077953	-1.947885	1.513589	-0.342203	0.068396	5.05394	5.60436	2.951526
69.099998	-0.042587	-1.859507	1.512322	-0.35829	0.068506	5.29416	5.59055	3.797039
69.199997	-0.017707	-1.857795	1.50898	-0.373074	0.068695	5.54603	6.0481	3.753721
69.300003	-0.045897	-1.867552	1.504115	-0.385135	0.068647	5.42807	6.39378	2.716149
69.400002	0.003856	-1.898203	1.498815	-0.391054	0.068335	5.71619	6.11094	1.128375
69.5	-0.012373	-1.979988	1.492788	-0.391903	0.068044	6.03085	6.31135	-0.603372
69.599998	0.019913	-2.060255	1.486648	-0.386734	0.06798	6.22142	6.64771	-1.956629
69.699997	0.02213	-2.091327	1.48251	-0.375389	0.067918	6.36452	6.85036	-2.788969
69.800003	-0.010496	-2.08206	1.481641	-0.361519	0.067795	6.46891	7.10408	-3.229251
69.900002	-0.013741	-2.056152	1.484614	-0.34625	0.068021	6.40095	7.20653	-3.424419
70.0	-0.02976	-2.004079	1.49124	-0.332125	0.06844	6.37556	7.16381	-3.395105
70.099998	-0.046021	-1.962997	1.500226	-0.322042	0.068908	6.37923	7.18426	-3.049541
70.199997	-0.082927	-1.920957	1.509799	-0.316133	0.06919	6.35795	7.03985	-2.341201
70.300003	-0.055686	-1.900108	1.518323	-0.31499	0.069576	6.21634	6.71098	-1.317679
70.400002	-0.088402	-1.843788	1.524995	-0.319321	0.069869	5.8212	6.31873	-0.079544
70.5	-0.029352	-1.792983	1.529777	-0.326371	0.070173	5.44331	5.90658	1.086886
70.599998	0.010217	-1.789307	1.532561	-0.335893	0.070505	4.97556	5.56839	1.881131
70.699997	0.03551	-1.787845	1.534128	-0.345965	0.071009	4.65643	5.1557	2.078483
70.800003	0.059641	-1.758496	1.535512	-0.354014	0.071319	4.48294	5.23813	1.688507
70.900002	0.068548	-1.788868	1.536249	-0.360779	0.071489	4.70346	5.14789	0.841582
71.0	0.059861	-1.927169	1.536218	-0.364465	0.071706	6.17255	6.56838	-0.121338
71.099998	0.007629	-2.040982	1.535402	-0.365441	0.071955	5.55952	7.07314	-0.889931
71.199997	-0.004954	-2.080083	1.534097	-0.364899	0.072261	5.96184	6.81642	-1.324594
71.300003	-0.023423	-2.083927	1.532356	-0.362709	0.072434	6.31154	7.11778	-1.472373
71.400002	-0.0384	-2.092411	1.530176	-0.360874	0.072728	6.81738	6.75123	-1.353989
71.5	-0.061657	-2.08754	1.527552	-0.360582	0.073003	7.03352	7.75625	-1.077529
71.599998	-0.101462	-2.047433	1.52424	-0.360668	0.073227	6.57637	7.54182	-0.655428
71.699997	-0.118916	-2.034433	1.520159	-0.362276	0.073137	6.44045	7.04916	-0.26112
71.800003	-0.1403	-2.02083	1.516043	-0.363389	0.072883	6.38782	6.99135	-0.072002
71.900002	-0.116362	-2.020772	1.512612	-0.362701	0.072753	6.14611	6.77339	-0.178114
72.0	-0.042108	-2.117199	1.510114	-0.360343	0.073089	6.00292	6.43596	-0.518045
72.099998	0.009363	-2.176103	1.509508	-0.355031	0.073558	5.82882	6.29133	-1.027104
72.199997	0.079144	-2.241524	1.511652	-0.346962	0.074245	5.53736	6.02251	-1.543552
72.300003	0.08749	-2.270407	1.516647	-0.337821	0.074727	5.28611	5.65661	-2.071198
72.400002	0.028125	-2.254666	1.524274	-0.327886	0.075214	5.15317	5.58948	-2.574521
72.5	-0.022656	-2.228223	1.533638	-0.320019	0.075667	5.1607	5.59805	-2.83559
72.599998	-0.069123	-2.215231	1.543424	-0.315613	0.076164	6.24191	6.61677	-2.599258
72.699997	-0.086205	-2.226203	1.552035	-0.315454	0.076764	5.84099	7.1636	-1.832205
72.800003	-0.091783	-2.229017	1.557808	-0.321397	0.077161	5.78468	6.41733	-0.553248
72.900002	-0.039753	-2.220558	1.559979	-0.33219	0.077331	6.25855	6.68817	1.017546
73.0	-0.020974	-2.226887	1.558738	-0.346184	0.077647	6.78944	6.85132	2.422599
73.099998	6.3e-05	-2.209446	1.554428	-0.362125	0.077995	6.92422	7.50713	3.163961
73.199997	0.038285	-2.202446	1.549026	-0.375438	0.078377	6.58872	7.11328	3.135092
73.300003	0.079326	-2.186135	1.543279	-0.385285	0.07876	6.53696	6.90078	2.231848
73.400002	0.081855	-2.208003	1.537346	-0.390678	0.078828	6.44351	7.09669	0.7003
73.5	-0.001043	-2.295323	1.531301	-0.390038	0.079045	6.22256	6.82841	-0.844334
73.599998	-0.039141	-2.36832	1.525618	-0.384343	0.079314	6.0284	6.47182	-2.016999
73.699997	-0.105319	-2.395343	1.521247	-0.374718	0.079313	5.79781	6.17539	-2.691638
73.800003	-0.097942	-2.37323	1.519382	-0.362261	0.079477	5.5357	6.10355	-2.972509
73.900002	-0.058403	-2.336423	1.519941	-0.350668	0.079736	5.35398	5.78539	-2.963756
74.0	-0.059174	-2.306164	1.522741	-0.34047	0.080295	5.17392	5.67084	-2.694407
74.099998	-0.024222	-2.216771	1.526714	-0.333525	0.080674	5.44401	5.62139	-2.113228
74.199997	-0.039664	-2.145256	1.530459	-0.330597	0.080918	6.2921	6.63015	-1.303477
74.300003	-0.070547	-2.082384	1.533005	-0.330438	0.080928	5.7436	7.01565	-0.453558
74.400002	-0.098165	-2.037428	1.534683	-0.332778	0.080807	5.90317	6.32216	0.279884
74.5	-0.095016	-1.951044	1.535998	-0.336557	0.080682	6.43546	6.63743	0.672539
74.599998	-0.085835	-1.90454	1.537652	-0.33926	0.080579	6.91827	7.21359	0.608497
74.699997	-0.013621	-1.92394	1.539862	-0.341555	0.080678	6.75073	7.6797	0.190585
74.800003	0.060345	-1.972255	1.543008	-0.342156	0.081026	6.50745	7.11478	-0.375818
74.900002	0.114729	-1.977912	1.546838	-0.340915	0.081405	6.5331	6.97904	-0.911592
75.0	0.128461	-1.957472	1.550581	-0.340298	0.081753	6.33799	6.95774	-1.293753
75.099998	0.090647	-1.93712	1.55376	-0.340463	0.081854	6.20855	6.66237	-1.334654
75.199997	-0.001456	-1.89467	1.555483	-0.343061	0.08202	6.12675	6.55532	-1.050811
75.300003	-0.112463	-1.813911	1.554475	-0.349433	0.081813	5.99714	6.45084	-0.437696
75.400002	-0.194031	-1.76836	1.550283	-0.358571	0.0817	5.86761	6.23876	0.538821
75.5	-0.22234	-1.717752	1.542343	-0.37008	0.081522	5.7718	6.32569	1.529325
75.599998	-0.213827	-1.667158	1.531335	-0.382086	0.081353	5.87926	6.12058	2.127469
75.699997	-0.148565	-1.602754	1.518821	-0.391033	0.081094	6.14103	6.49291	2.161616
75.800003	-0.035003	-1.590474	1.506315	-0.395714	0.080927	5.81621	6.7311	1.423911
75.900002	0.059874	-1.652421	1.495293	-0.393586	0.080766	5.98365	6.29978	0.195436
76.0	0.121441	-1.727294	1.487289	-0.383924	0.080654	6.36557	6.49815	-1.248096
76.099998	0.128625	-1.799647	1.483922	-0.368027	0.080735	6.22668	6.79662	-2.686728
76.199997	0.085582	-1.846738	1.487039	-0.346947	0.080698	6.16301	6.684	-3.937055
76.300003	0.007561	-1.869715	1.496991	-0.32429	0.080786	6.0362	6.38104	-4.872784
76.400002	-0.121219	-1.847636	1.512772	-0.3039	0.080847	5.85308	6.42097	-5.363338
76.5	-0.187054	-1.857314	1.532838	-0.288074	0.080708	5.8628	6.32794	-5.146353
76.599998	-0.195393	-1.812932	1.552321	-0.280943	0.081075	5.92296	6.23844	-3.993783
76.699997	-0.16278	-1.792005	1.569082	-0.284379	0.081065	6.19567	6.37601	-1.810113
76.800003	-0.112169	-1.748111	1.580155	-0.29821	0.08073	6.28947	6.66644	1.198681
76.900002	-0.041076	-1.681066	1.58406	-0.321457	0.080227	6.42399	6.97122	4.246745
77.0	0.059731	-1.631346	1.580832	-0.349544	0.07977	6.60071	7.05911	6.61162
77.099998	0.078522	-1.567858	1.572806	-0.378206	0.078915	6.52864	6.88601	7.49998
77.199997	0.140542	-1.55404	1.563257	-0.402465	0.078357	6.64529	7.20503	6.684939
77.300003	0.108318	-1.520225	1.553777	-0.417608	0.077568	6.68225	7.15739	4.111687
77.400002	0.007829	-1.541902	1.544497	-0.423045	0.076839	6.48914	6.87488	0.57773
77.5	-0.080708	-1.60936	1.534981	-0.418795	0.075842	6.36461	6.73688	-2.742333
77.599998	-0.161922	-1.643324	1.526624	-0.404478	0.075121	6.13533	6.50993	-4.983904
77.699997	-0.181241	-1.659018	1.521284	-0.383216	0.074735	5.99022	6.27741	-5.999191
77.800003	-0.212684	-1.704518	1.520659	-0.359299	0.073952	5.75569	6.0162	-5.876778
77.900002	-0.172363	-1.653081	1.524129	-0.336323	0.073926	5.56863	5.80926	-4.92614
78.0	-0.15575	-1.644	1.53288	-0.319474	0.073147	5.34137	5.75873	-3.821632
78.099998	-0.129518	-1.568582	1.543262	-0.307794	0.073237	5.72145	5.88013	-2.450741
78.199997	-0.096785	-1.509161	1.555099	-0.303317	0.072763	6.45604	6.95302	-1.056616
78.300003	-0.061109	-1.452755	1.566517	-0.305442	0.072466	5.86682	6.7599	0.231815
78.400002	-0.021196	-1.40136	1.576385	-0.311728	0.071994	6.11291	6.38767	1.21466
78.5	-0.009231	-1.320931	1.584388	-0.321083	0.071822	6.6269	6.55746	1.739884
78.599998	-0.010188	-1.238878	1.590747	-0.331143	0.071351	6.91345	7.23832	1.764046
78.699997	0.008646	-1.194071	1.595944	-0.339983	0.070945	6.56384	7.14647	1.383819
78.800003	0.003879	-1.175004	1.598921	-0.348316	0.070347	6.46515	6.71333	0.704018
78.900002	0.013293	-1.209736	1.599689	-0.354796	0.069811	6.43598	6.9815	0.094969
79.0	0.039944	-1.318544	1.597235	-0.360601	0.069349	6.2385	6.76986	-0.241372
79.099998	0.031499	-1.421669	1.591382	-0.36665	0.069042	6.10468	6.44923	-0.151608
79.199997	0.05425	-1.491881	1.5825	-0.372595	0.068607	6.11904	6.5262	0.255098
79.300003	0.053565	-1.498749	1.571716	-0.378969	0.068184	6.19243	6.60671	0.610365
79.400002	0.000612	-1.483804	1.560055	-0.384093	0.067926	6.34525	6.44655	0.751611
79.5	-0.035003	-1.486057	1.548567	-0.385998	0.067705	6.47749	6.60564	0.453859
79.599998	-0.067281	-1.540479	1.538654	-0.384027	0.067648	6.32826	6.84233	-0.32488
79.699997	-0.113438	-1.590922	1.532044	-0.377491	0.067374	6.3985	6.76333	-1.351467
79.800003	-0.150594	-1.65621	1.529835	-0.3656	0.067267	6.39868	6.65606	-2.442341
79.900002	-0.13731	-1.724925	1.531971	-0.350774	0.067169	6.37503	6.92401	-3.368892
80.0	-0.112386	-1.798436	1.538685	-0.334283	0.067125	6.21109	6.83784	-4.023066
80.099998	-0.07297	-1.837697	1.548863	-0.31966	0.06715	5.97235	6.40812	-4.240873
80.199997	-0.053032	-1.862203	1.56033	-0.30955	0.067365	5.80097	6.24904	-3.854473
80.300003	-0.033806	-1.930465	1.570853	-0.305338	0.067287	5.59718	5.93366	-2.678352
80.400002	-0.012366	-1.955603	1.578756	-0.308898	0.067097	5.47028	5.88335	-0.833513
80.5	-0.026507	-1.980502	1.582792	-0.319067	0.066659	5.58824	5.81012	1.332978
80.599998	-0.074794	-2.005573	1.583043	-0.33375	0.066108	6.45542	6.49002	3.123899
80.699997	-0.059486	-1.975415	1.58066	-0.350194	0.065354	6.352	7.22954	4.131132
80.800003	-0.027461	-1.949402	1.57774	-0.364605	0.064853	6.35883	6.95677	3.902738
80.900002	0.013206	-1.964036	1.57568	-0.374902	0.064641	6.78559	7.20771	2.531424
81.0	0.096049	-1.998959	1.574051	-0.380005	0.06457	7.16409	7.32921	0.506687
81.099998	0.132473	-2.082322	1.572385	-0.379938	0.06454	7.60145	7.84885	-1.459503
81.199997	0.145703	-2.167336	1.570035	-0.37511	0.064843	7.59497	8.21123	-2.70007
81.300003	0.090298	-2.224628	1.566852	-0.367865	0.065129	7.44644	7.84264	-3.017008
81.400002	-0.008613	-2.2197	1.562835	-0.360566	0.065053	7.47464	7.71075	-2.530816
81.5	-0.133758	-2.171596	1.557773	-0.356804	0.064929	7.00076	7.39194	-1.531261
81.599998	-0.243082	-2.11881	1.551217	-0.356466	0.064811	6.3534	6.71173	-0.218687
81.699997	-0.317198	-2.064352	1.54326	-0.358833	0.064659	5.61627	5.995	0.969826
81.800003	-0.273576	-2.022001	1.535009	-0.362276	0.06469	4.84139	5.33223	1.529623
81.900002	-0.161461	-1.983294	1.528561	-0.363617	0.064705	4.17651	4.73851	1.159414
82.0	-0.003124	-1.975739	1.525649	-0.360663	0.064981	4.24911	4.90113	-0.12332
82.099998	0.089236	-2.047578	1.527385	-0.353414	0.065308	4.26689	4.70704	-1.790949
82.199997	0.124155	-2.121624	1.533883	-0.341128	0.0656	6.67971	6.57545	-3.197793
82.300003	0.070787	-2.128803	1.544042	-0.327146	0.065754	6.4316	8.10053	-4.062511
82.400002	-0.013444	-2.121339	1.556724	-0.314289	0.065757	6.3957	6.75348	-4.346266
82.5	-0.093155	-2.102226	1.570333	-0.305531	0.065826	6.70344	7.30566	-3.848528
82.599998	-0.130165	-2.094033	1.581608	-0.305371	0.06577	7.22224	7.07346	-2.323849
82.699997	-0.097322	-2.099953	1.587989	-0.315281	0.065761	8.34795	8.86211	0.266341
82.800003	-0.056067	-2.106527	1.587828	-0.333894	0.065711	7.15253	7.80539	3.165601
82.900002	0.062376	-2.087241	1.581116	-0.357886	0.065544	7.04937	7.31401	5.483788
83.0	0.124642	-2.111838	1.571452	-0.381133	0.065445	6.71185	7.35651	6.254495
83.099998	0.159316	-2.09282	1.563492	-0.398021	0.065689	6.3252	6.74352	5.054169
83.199997	0.138654	-2.0829	1.559644	-0.406005	0.066052	6.13691	6.58369	2.162874
83.300003	0.046283	-2.101563	1.559791	-0.403397	0.066513	6.03357	6.65242	-1.452492
83.400002	-0.065481	-2.143238	1.562427	-0.392342	0.067113	6.05844	6.64214	-4.493102
83.5	-0.144635	-2.141324	1.566925	-0.37432	0.067921	5.96552	6.54526	-6.270778
83.599998	-0.213709	-2.152766	1.573218	-0.353172	0.06845	6.18131	6.46882	-6.489894
83.699997	-0.275298	-2.149383	1.580769	-0.334954	0.068889	6.08647	6.70145	-5.302699
83.800003	-0.289326	-2.121234	1.58814	-0.324168	0.069036	5.83284	6.66869	-3.249694
83.900002	-0.264641	-2.095035	1.594612	-0.321366	0.069342	6.08156	6.36444	-0.648999
84.0	-0.200496	-2.03662	1.598757	-0.326314	0.06937	5.92524	6.54975	1.772194
84.099998	-0.122392	-1.992781	1.601349	-0.335816	0.069363	5.83924	6.51817	3.377463
84.199997	-0.00946	-1.950821	1.603981	-0.34615	0.069279	5.80105	6.32077	3.845417
84.300003	0.077834	-1.919984	1.608553	-0.355192	0.069556	6.0552	6.47514	2.99553
84.400002	0.15584	-1.955557	1.614771	-0.359933	0.070073	6.39351	6.99842	1.156663
84.5	0.151926	-1.988259	1.621497	-0.360866	0.070918	6.26897	6.87894	-1.115682
84.599998	0.058161	-2.07884	1.626446	-0.358335	0.071703	6.37126	6.93558	-2.908481
84.699997	-0.017364	-2.205794	1.628978	-0.352811	0.072457	6.77228	7.16542	-3.508211
84.800003	-0.111363	-2.256584	1.629526	-0.347489	0.073151	7.02572	7.45896	-3.001548
84.900002	-0.167945	-2.282964	1.628699	-0.34438	0.073875	7.00978	7.50842	-1.911695
85.0	-0.213636	-2.336188	1.627256	-0.344617	0.074477	6.96862	7.45329	-0.525175
85.099998	-0.235722	-2.367216	1.625728	-0.348402	0.074923	6.76886	7.29656	0.666916
85.199997	-0.173738	-2.397012	1.624962	-0.353274	0.075599	6.5219	7.16831	1.281872
85.300003	-0.058097	-2.429721	1.625876	-0.358117	0.07648	6.06851	6.60842	1.192748
85.400002	0.035207	-2.440689	1.628127	-0.361559	0.077171	5.74781	6.42975	0.396619
85.5	0.084373	-2.50175	1.631116	-0.362301	0.078107	5.56486	6.18631	-0.727446
85.599998	0.095359	-2.576671	1.633403	-0.361098	0.078783	5.29583	5.81569	-1.649264
85.699997	0.03603	-2.63756	1.634535	-0.357693	0.079406	5.52685	5.72694	-2.039707
85.800003	0.005426	-2.667601	1.634658	-0.352493	0.079872	6.74206	6.96737	-1.954512
85.900002	-0.10477	-2.662431	1.635003	-0.347329	0.080234	6.11799	7.22837	-1.692189
86.0	-0.141866	-2.659373	1.63708	-0.341978	0.080598	5.93715	6.40395	-1.434559
86.099998	-0.181106	-2.633034	1.641551	-0.337376	0.080744	6.62961	6.92508	-1.362347
86.199997	-0.209713	-2.617185	1.648886	-0.333776	0.081078	6.77683	7.56237	-1.436596
86.300003	-0.160487	-2.588117	1.658198	-0.330734	0.081233	6.05056	6.82435	-1.604307
86.400002	-0.084084	-2.553586	1.667925	-0.330112	0.08147	5.97051	6.36937	-1.672906
86.5	0.001302	-2.510377	1.675632	-0.332731	0.081505	5.86061	6.36755	-1.324838
86.599998	0.073171	-2.441685	1.679193	-0.339167	0.081434	5.75166	6.17806	-0.422359
86.699997	0.14608	-2.396465	1.676988	-0.350916	0.081373	5.8642	6.13556	1.100322
86.800003	0.173692	-2.334912	1.668526	-0.366088	0.081321	6.93237	7.04402	2.718027
86.900002	0.180924	-2.234906	1.655142	-0.381814	0.081231	6.67813	7.55263	3.972397
87.0	0.101388	-2.171768	1.639592	-0.395408	0.081287	6.33002	6.98974	4.100544
87.099998	-0.015142	-2.116146	1.625362	-0.402092	0.081401	6.99533	7.3958	2.787099
87.199997	-0.085398	-2.113799	1.615591	-0.399816	0.081431	7.33057	8.12066	0.532606
87.300003	-0.162031	-2.058088	1.610947	-0.389217	0.081706	6.97064	7.66472	-2.092613
87.400002	-0.193921	-2.004088	1.611496	-0.370832	0.081971	6.79829	7.09166	-4.346145
87.5	-0.244692	-1.943931	1.61718	-0.348116	0.082279	6.31907	6.8433	-5.819023
87.599998	-0.263687	-1.866921	1.627038	-0.324715	0.082191	5.65261	5.98794	-6.213459
87.699997	-0.253269	-1.756459	1.640088	-0.304974	0.081995	4.811	5.19146	-5.617923
87.800003	-0.172461	-1.642503	1.654932	-0.293283	0.081305	4.71537	4.99266	-4.23415
87.900002	-0.079944	-1.484936	1.668555	-0.289928	0.081301	4.55467	5.15527	-2.15723
88.0	0.03492	-1.367937	1.681087	-0.295523	0.080944	5.66347	5.68091	0.150892
88.099998	0.08474	-1.269694	1.691546	-0.308645	0.080782	7.80095	8.46484	2.198772
88.199997	0.16882	-1.130944	1.699775	-0.325931	0.080718	6.63934	7.94177	3.640268
88.300003	0.214221	-1.009146	1.705619	-0.345006	0.080876	6.76247	7.26883	4.204133
88.400002	0.169661	-0.933108	1.708336	-0.364416	0.08127	6.95549	7.25352	4.028604
88.5	0.052728	-0.849458	1.706416	-0.381287	0.081513	8.60411	9.14634	3.140475
88.599998	-0.142848	-0.790096	1.698586	-0.395768	0.081551	7.49172	8.33016	1.957691
88.699997	-0.295899	-0.742769	1.685206	-0.404935	0.081108	6.93517	7.2942	0.736859
88.800003	-0.392247	-0.821917	1.668493	-0.407777	0.080544	6.40323	6.98022	-0.295459
88.900002	-0.368713	-0.927596	1.652142	-0.403389	0.080142	5.88609	6.30374	-1.214266
89.0	-0.146549	-1.048991	1.642033	-0.390755	0.079966	5.72145	6.09328	-2.195642
89.099998	0.038306	-1.138917	1.642406	-0.371438	0.080125	5.76743	6.12507	-3.462165
89.199997	0.215689	-1.164943	1.653411	-0.349299	0.080251	5.88679	6.14134	-4.808815
89.300003	0.288163	-1.152823	1.671691	-0.327759	0.080436	7.24773	7.14583	-5.842563
89.400002	0.217167	-1.113127	1.691497	-0.311817	0.08066	6.42363	7.82787	-5.803627
89.5	0.021837	-1.04907	1.706883	-0.305246	0.080527	6.55377	6.79801	-4.063124
89.599998	-0.127679	-1.054876	1.715323	-0.310131	0.080387	7.44399	7.78344	-0.55338
89.699997	-0.303429	-1.021153	1.715517	-0.325746	0.079977	6.70221	7.30095	3.482438
89.800003	-0.297365	-0.968056	1.708178	-0.346097	0.079414	6.4584	6.5398	6.664528
89.900002	-0.200601	-0.899344	1.702157	-0.364448	0.079058	6.43222	6.84137	7.513486
90.0	0.006017	-0.821045	1.705032	-0.375152	0.079005	6.22247	6.60264	5.766324
90.099998	0.10176	-0.784148	1.718721	-0.37633	0.079486	6.13236	6.43071	1.920975
90.199997	0.239346	-0.761724	1.738854	-0.369826	0.079769	6.19165	6.56999	-2.9351
90.300003	0.151228	-0.869377	1.758499	-0.359439	0.080044	6.83752	7.02796	-6.791012
90.400002	0.051467	-0.86286	1.773359	-0.346473	0.080429	6.54554	7.07175	-8.143336
90.5	-0.101226	-0.840116	1.782539	-0.338049	0.080543	6.73269	6.92369	-6.563452
90.599998	-0.296211	-0.824109	1.786409	-0.337495	0.080481	7.1126	7.38595	-2.965102
90.699997	-0.423138	-0.768601	1.78558	-0.344855	0.080275	6.93193	7.17666	1.371784
90.800003	-0.472564	-0.689561	1.779818	-0.358036	0.080177	6.91459	7.11628	4.905004
90.900002	-0.329413	-0.615461	1.775828	-0.370265	0.08034	6.89585	7.07881	6.47627
91.0	-0.111369	-0.526108	1.780155	-0.377111	0.080893	6.89786	7.08449	5.51372
91.099998	0.032186	-0.47676	1.794465	-0.377792	0.081582	6.90916	7.0725	2.376873
91.199997	0.164092	-0.44599	1.815218	-0.371549	0.082139	6.85687	6.93718	-1.966964
91.300003	0.049735	-0.516998	1.83623	-0.361626	0.082401	6.76553	6.98375	-6.098423
91.400002	-0.066804	-0.665077	1.853241	-0.349295	0.083144	6.74136	7.04691	-8.079995
91.5	-0.205637	-0.676648	1.865985	-0.337301	0.083652	6.55728	6.88044	-7.452721
91.599998	-0.331636	-0.707082	1.874426	-0.331368	0.084026	5.98216	6.5079	-4.842611
91.699997	-0.38869	-0.735559	1.879594	-0.331964	0.084269	5.69728	6.12175	-1.34964
91.800003	-0.361382	-0.7469	1.881834	-0.338777	0.084312	5.24635	5.85016	2.003853
91.900002	-0.259471	-0.698819	1.882551	-0.350073	0.084528	6.25636	6.43018	4.372132
92.0	-0.100268	-0.684801	1.884734	-0.362071	0.084963	7.37682	8.10385	5.37143
92.099998	0.039146	-0.667596	1.889185	-0.372794	0.085268	6.8807	7.42599	4.713109
92.199997	0.081269	-0.666503	1.894371	-0.380851	0.08556	7.532	7.68827	2.672437
92.300003	0.070561	-0.704988	1.897807	-0.384531	0.085497	7.29616	7.37621	0.107292
92.400002	-0.071754	-0.770948	1.897682	-0.383921	0.085174	8.62171	8.33498	-2.437493
92.5	-0.208515	-0.889901	1.89255	-0.378402	0.085391	8.80974	9.63557	-3.925914
92.599998	-0.246666	-1.031857	1.886277	-0.367793	0.085717	8.24417	8.3808	-4.15548
92.699997	-0.214769	-1.098303	1.881859	-0.354311	0.086082	8.15222	8.23895	-3.807729
92.800003	-0.106615	-1.157977	1.884322	-0.337458	0.086859	7.23599	7.54824	-3.683875
92.900002	-0.050391	-1.207672	1.896429	-0.319342	0.087396	6.55281	6.78313	-4.069015
93.0	-0.050802	-1.228639	1.91722	-0.302834	0.087772	6.04049	6.44752	-4.814803
93.099998	-0.074628	-1.206355	1.942761	-0.291302	0.087929	5.55453	6.04382	-5.277333
93.199997	-0.289132	-1.136309	1.96759	-0.288157	0.087387	5.18198	5.79032	-5.05041
93.300003	-0.265279	-1.09248	1.984666	-0.296029	0.087264	4.91128	5.72619	-2.792758
93.400002	-0.293144	-1.044949	1.99224	-0.31554	0.086611	5.13329	5.84395	0.877118
93.5	-0.309497	-0.940621	1.988074	-0.345773	0.085526	6.16231	6.38318	5.216513
93.599998	-0.24998	-0.857526	1.973676	-0.380195	0.084564	6.03672	7.31048	8.620941
93.699997	0.053709	-0.79391	1.955941	-0.410097	0.083601	6.47583	7.04466	9.923365
93.800003	0.158158	-0.734901	1.942019	-0.430145	0.08243	7.56843	7.24432	8.167024
93.900002	0.226933	-0.671333	1.935633	-0.435884	0.081351	8.0142	7.81716	3.812921
94.0	0.29823	-0.659936	1.935812	-0.427157	0.080299	8.18085	8.38744	-1.888671
94.099998	0.021452	-0.710366	1.938254	-0.408629	0.078943	8.12533	8.72765	-7.054337
94.199997	-0.060083	-0.736631	1.942283	-0.380143	0.078358	8.0473	8.991	-9.961925
94.300003	-0.104409	-0.784766	1.948273	-0.348918	0.078038	8.06455	9.18456	-10.245792
94.400002	-0.128525	-0.809227	1.956837	-0.320927	0.077899	7.58411	8.55637	-8.606624
94.5	-0.111081	-0.90232	1.967825	-0.30085	0.078098	6.41032	7.04327	-6.194696
94.599998	-0.076017	-0.977856	1.981426	-0.290742	0.078192	5.30616	5.80541	-3.77059
94.699997	-0.143589	-0.994774	1.996019	-0.29035	0.078256	5.30143	5.31682	-1.763415
94.800003	-0.105514	-1.010011	2.010055	-0.297707	0.078308	5.78214	6.09103	-0.045604
94.900002	-0.129667	-1.038525	2.021431	-0.310584	0.078347	5.97078	5.74075	1.483598
95.0	-0.167271	-1.061128	2.028612	-0.32672	0.078187	9.37793	8.76062	2.687043
95.099998	-0.126129	-1.057965	2.030588	-0.343986	0.077925	7.62527	9.58119	3.496338
95.199997	-0.100933	-1.091133	2.027058	-0.361004	0.077418	6.53407	6.69738	3.803135
95.300003	-0.12298	-1.109482	2.017987	-0.37506	0.077126	9.45307	10.70954	3.500468
95.400002	-0.145917	-1.152389	2.004736	-0.386258	0.076636	8.93445	10.08852	2.550616
95.5	-0.157139	-1.165994	1.989102	-0.392595	0.076344	7.30308	8.17772	1.112515
95.599998	-0.149514	-1.219585	1.974199	-0.393823	0.075845	6.4852	6.94414	-0.624904
95.699997	-0.128088	-1.377675	1.962269	-0.389291	0.075392	5.9255	6.01566	-2.404827
95.800003	-0.07961	-1.504258	1.954914	-0.378153	0.075316	6.51752	5.92435	-3.835996
95.900002	-0.063256	-1.55527	1.952828	-0.362188	0.075467	5.74501	6.53552	-4.803726
96.0	-0.070179	-1.56644	1.954946	-0.34536	0.075695	8.2475	6.91759	-5.252894
96.099998	-0.107927	-1.596642	1.959448	-0.330544	0.076125	10.16849	11.05243	-4.994959
96.199997	-0.119168	-1.656209	1.963804	-0.321143	0.076603	6.84313	8.55187	-3.889426
96.300003	-0.175426	-1.688582	1.965176	-0.31995	0.07667	10.46344	10.74518	-1.93586
96.400002	-0.217219	-1.717873	1.962337	-0.325945	0.076616	11.08252	12.58469	0.399969
96.5	-0.234889	-1.727873	1.956138	-0.336616	0.076461	10.27822	10.73105	2.411275
96.599998	-0.244909	-1.715597	1.948925	-0.348762	0.076353	9.24955	9.54758	3.464568
96.699997	-0.16536	-1.69725	1.94301	-0.358354	0.076431	7.51405	7.23468	3.215143
96.800003	-0.029356	-1.694554	1.940286	-0.363334	0.07668	6.64818	6.61099	1.804738
96.900002	0.03269	-1.690027	1.939008	-0.363714	0.076739	5.67932	5.91717	-0.358502
97.0	-0.002763	-1.721524	1.937317	-0.360534	0.07689	5.78976	6.11255	-2.512651
97.099998	0.020777	-1.798453	1.932822	-0.354628	0.077074	5.78214	6.45822	-3.642967
97.199997	-0.03885	-1.804719	1.925411	-0.34783	0.077241	8.39139	8.43218	-3.483602
97.300003	-0.087221	-1.789328	1.915879	-0.343515	0.077462	8.07401	9.62647	-2.46296
97.400002	-0.202168	-1.794274	1.905088	-0.342525	0.077527	9.18649	8.87453	-1.027803
97.5	-0.22399	-1.775812	1.894063	-0.344017	0.077476	10.71409	10.39341	0.27923
97.599998	-0.247152	-1.763208	1.884223	-0.347366	0.077199	11.11729	10.75043	0.947131
97.699997	-0.22365	-1.743094	1.876771	-0.350115	0.076975	12.90218	12.05006	0.762052
97.800003	-0.13398	-1.719307	1.872181	-0.350866	0.076845	13.69334	13.00177	-0.188599
97.900002	-0.025847	-1.720254	1.869471	-0.350126	0.076883	14.03402	13.72716	-1.550367
98.0	0.01811	-1.717595	1.866992	-0.347516	0.077068	13.72943	14.26789	-2.628094
98.099998	0.087181	-1.773288	1.863149	-0.344654	0.077521	13.13951	13.75703	-2.889345
98.199997	0.073228	-1.793558	1.857095	-0.343025	0.077991	10.28365	10.61415	-2.356446
98.300003	0.006056	-1.822784	1.848214	-0.344602	0.078165	6.63977	7.0361	-1.171152
98.400002	-0.173008	-1.814438	1.836843	-0.350325	0.078054	4.52673	4.92757	0.321899
98.5	-0.26933	-1.798743	1.822923	-0.359674	0.077744	3.80738	4.24061	1.690048
98.599998	-0.369268	-1.778305	1.807967	-0.36996	0.077496	3.91685	4.17381	2.424955
98.699997	-0.367247	-1.731208	1.793492	-0.378959	0.077169	4.01695	4.70372	2.242123
98.800003	-0.327361	-1.676153	1.780811	-0.383358	0.076887	7.35912	6.26788	1.03207
98.900002	-0.198701	-1.654674	1.770077	-0.382292	0.076385	10.40258	11.98198	-0.707754
99.0	-0.08502	-1.692107	1.760536	-0.376042	0.075841	9.89805	11.51908	-2.237353
99.099998	0.065054	-1.698565	1.751212	-0.364635	0.075624	11.13892	10.99987	-3.009767
99.199997	0.122479	-1.722944	1.7427	-0.350761	0.07532	16.77699	18.95159	-3.118258
99.300003	0.135831	-1.705141	1.735688	-0.336862	0.075269	19.81607	20.16098	-2.813268
99.400002	0.054259	-1.683696	1.730832	-0.325095	0.075443	23.12785	22.85969	-2.341678
99.5	-0.023426	-1.706629	1.72848	-0.316914	0.07577	20.30325	20.59433	-1.778804
99.599998	-0.092283	-1.711904	1.727881	-0.312695	0.076093	14.29403	14.58284	-1.248484
99.699997	-0.161101	-1.708736	1.72839	-0.312043	0.076598	10.61836	11.00179	-0.795773
99.800003	-0.197867	-1.677521	1.728824	-0.315015	0.077082	8.73714	9.1867	-0.482323
99.900002	-0.189775	-1.659338	1.728081	-0.320589	0.077632	7.09438	7.44922	-0.17398
100.0	-0.214149	-1.626893	1.725036	-0.328756	0.078038	5.83933	6.33179	0.188652
100.099998	-0.194153	-1.610833	1.71924	-0.338661	0.078213	5.40249	5.78967	0.584013
100.199997	-0.165216	-1.597314	1.710951	-0.34907	0.077955	5.70989	5.93655	0.910311
100.300003	-0.110281	-1.650376	1.701051	-0.358821	0.077777	5.96342	6.20236	1.048842
100.400002	-0.090048	-1.685902	1.689664	-0.367641	0.077242	8.05868	7.6144	0.968404
100.5	-0.031173	-1.729719	1.677745	-0.374454	0.076682	8.06411	9.74702	0.687747
100.599998	0.026704	-1.674996	1.664528	-0.380298	0.076235	9.24963	9.31773	0.258705
100.699997	0.051701	-1.667172	1.650203	-0.384456	0.075889	10.45687	10.40315	-0.035797
100.800003	0.047979	-1.670824	1.634246	-0.386692	0.075584	10.48411	11.63651	-0.218936
100.900002	0.022348	-1.71202	1.616477	-0.38779	0.075247	11.51339	11.76209	-0.224556
101.0	-0.060927	-1.718655	1.597347	-0.386478	0.074602	11.79898	12.3648	-0.306423
101.099998	-0.140233	-1.71229	1.578871	-0.381973	0.074028	11.25137	11.36952	-0.600274
101.199997	-0.132214	-1.716783	1.563668	-0.373238	0.073575	8.99934	9.27395	-1.207708
101.300003	-0.079547	-1.739411	1.554544	-0.359009	0.073289	7.68824	8.02313	-2.086608
101.400002	-0.160884	-1.778625	1.552391	-0.341775	0.072997	7.02633	7.14176	-3.030312
101.5	-0.094012	-1.789796	1.556566	-0.322429	0.07294	6.85127	6.80625	-3.838074
101.599998	-0.052105	-1.802693	1.564656	-0.304135	0.072887	6.88928	7.02272	-4.217857
101.699997	-0.017868	-1.848256	1.573721	-0.290684	0.073015	8.15134	7.81106	-3.891296
101.800003	0.006523	-1.846365	1.581465	-0.284236	0.072934	9.15987	9.79005	-2.747884
101.900002	4.6e-05	-1.874906	1.586641	-0.286053	0.072827	8.33788	8.95589	-0.947392
102.0	-0.036948	-1.908998	1.589431	-0.295287	0.072842	9.70678	9.68985	0.970751
102.099998	-0.081247	-1.958168	1.591101	-0.309569	0.07274	8.55734	9.56642	2.38669
102.199997	-0.13413	-1.994571	1.593579	-0.326494	0.072913	8.22788	8.49866	3.049483
102.300003	-0.199167	-1.986657	1.595963	-0.344647	0.072714	7.74183	8.35543	2.980621
102.400002	-0.2355	-1.988238	1.595776	-0.362878	0.072276	7.24221	7.65519	2.53509
102.5	-0.268665	-1.971187	1.588788	-0.382041	0.071564	7.38111	7.74993	2.168192
102.599998	-0.20771	-1.949673	1.571629	-0.401556	0.070695	7.35343	7.68698	2.203886
102.699997	-0.105381	-1.97285	1.544183	-0.419963	0.069739	8.33963	8.2458	2.712296
102.800003	0.042598	-2.02642	1.510448	-0.432714	0.068946	8.05974	8.60079	2.912178
102.900002	0.174271	-2.076893	1.479849	-0.432741	0.068621	7.98433	8.34729	1.888454
103.0	0.204612	-2.132305	1.463874	-0.416835	0.068779	8.13864	8.69222	-0.576179
103.099998	0.127265	-2.135713	1.468998	-0.387312	0.069366	7.27899	8.05985	-4.106902
103.199997	-0.135536	-2.079869	1.494065	-0.351124	0.070264	7.06285	7.65712	-7.572716
103.300003	-0.442039	-1.943769	1.532141	-0.316062	0.070885	6.53608	7.12849	-10.054642
103.400002	-0.527652	-1.74473	1.573328	-0.286672	0.071638	6.14357	6.65017	-10.3195
103.5	-0.559801	-1.551269	1.612794	-0.269066	0.072482	5.95992	6.43671	-8.646414
103.599998	-0.416163	-1.409896	1.646349	-0.270249	0.072824	6.47706	6.54718	-4.233372
103.699997	-0.183441	-1.229686	1.672396	-0.287613	0.07337	7.87355	8.05429	1.565144
103.800003	0.00756	-0.974356	1.689937	-0.316371	0.073559	7.1979	7.88685	7.189713
103.900002	0.247654	-0.766371	1.695784	-0.35186	0.07384	7.43321	7.45446	11.214583
104.0	0.374621	-0.65458	1.696768	-0.386114	0.074051	7.95622	8.26079	12.04019
104.099998	0.382064	-0.583564	1.702214	-0.409408	0.074586	7.89851	8.6282	9.774099
104.199997	0.293368	-0.523061	1.714341	-0.419562	0.074976	7.55889	8.03994	5.039603
104.300003	0.161861	-0.473367	1.731499	-0.415861	0.075505	7.41053	7.8587	-1.073246
104.400002	-0.153761	-0.367167	1.74826	-0.402965	0.075854	7.08676	7.6705	-7.119773
104.5	-0.282324	-0.506748	1.761893	-0.382422	0.076472	6.94717	7.2942	-10.719893
104.599998	-0.256462	-0.644218	1.772981	-0.359052	0.077846	6.74101	7.14968	-11.077367
104.699997	-0.194266	-0.718031	1.785953	-0.337418	0.078963	6.69416	7.08202	-9.368178
104.800003	-0.117638	-0.865131	1.802079	-0.318873	0.080376	6.5945	6.94735	-7.04715
104.900002	-0.080797	-0.958049	1.823706	-0.307024	0.081049	6.45043	6.75594	-4.454002
105.0	-0.069472	-1.047231	1.847913	-0.304568	0.08181	6.41899	6.80529	-1.853592
105.099998	-0.11506	-0.988691	1.87162	-0.311607	0.08187	6.31329	6.6719	0.662097
105.199997	-0.24687	-0.969342	1.890235	-0.327784	0.082244	6.18928	6.58476	3.026661
105.300003	-0.270653	-0.906501	1.900919	-0.349594	0.082396	6.20557	6.59622	5.117026
105.400002	-0.258959	-0.90164	1.903325	-0.373404	0.082562	6.1123	6.43992	6.420054
105.5	-0.214066	-0.912165	1.898834	-0.394287	0.082721	6.17711	6.56656	6.395193
105.599998	-0.172517	-0.904378	1.891838	-0.406632	0.082716	6.13814	6.62041	4.668269
105.699997	-0.095501	-0.982009	1.88914	-0.407569	0.082681	6.04206	6.55639	1.357106
105.800003	-0.062953	-1.026299	1.89355	-0.398225	0.082305	6.16161	6.70466	-2.933808
105.900002	-0.119	-1.231342	1.904542	-0.38138	0.081936	6.33606	6.8844	-6.748977
106.0	-0.069818	-1.408387	1.919632	-0.360245	0.08204	6.46401	6.87755	-8.862438
106.099998	-0.108344	-1.463302	1.937853	-0.338894	0.081629	6.7122	7.1105	-9.091715
106.199997	-0.106665	-1.452209	1.953578	-0.321467	0.082627	7.05655	7.37953	-7.942866
106.300003	-0.210766	-1.425004	1.967448	-0.313703	0.082926	7.30763	7.69758	-5.17695
106.400002	-0.310892	-1.360454	1.978013	-0.316609	0.082682	7.32506	7.85645	-1.562144
106.5	-0.358888	-1.2636	1.984193	-0.327414	0.082465	7.18196	7.69159	1.961878
106.599998	-0.292802	-1.1485	1.987729	-0.342044	0.082052	7.00926	7.37407	4.288987
106.699997	-0.157382	-1.018701	1.994317	-0.354326	0.081864	6.61341	6.99017	4.909965
106.800003	0.001128	-0.869926	2.007019	-0.362098	0.081774	6.18009	6.57074	3.517383
106.900002	0.146489	-0.747925	2.025094	-0.364819	0.081843	5.87094	6.3592	0.850539
107.0	0.198815	-0.646167	2.043383	-0.363412	0.082093	5.55269	6.14852	-2.223005
107.099998	0.105766	-0.566767	2.057478	-0.360269	0.082426	5.30371	5.86986	-4.72117
107.199997	-0.044077	-0.610278	2.063699	-0.358191	0.08285	5.05088	5.60329	-5.200989
107.300003	-0.240684	-0.665559	2.061213	-0.360407	0.083563	4.93457	5.41295	-3.44793
107.400002	-0.329545	-0.729478	2.050643	-0.367897	0.083882	4.98922	5.39893	-0.435407
107.5	-0.364154	-0.76616	2.034639	-0.377105	0.084101	5.05674	5.43811	2.355147
107.599998	-0.307839	-0.781348	2.017393	-0.384337	0.084417	5.65892	6.18406	4.000334
107.699997	-0.199721	-0.771768	2.006026	-0.385516	0.084711	6.40384	7.19828	3.538752
107.800003	-0.076277	-0.793188	2.005019	-0.378519	0.085213	7.20771	7.87015	1.132903
107.900002	-0.013189	-0.77725	2.013622	-0.364653	0.085668	8.20537	8.65775	-2.743787
108.0	-0.246642	-1.079226	2.029363	-0.347592	0.084887	8.39244	9.11433	-6.683363
108.099998	-0.049997	-1.158734	2.044433	-0.326173	0.086475	8.51031	8.35297	-8.428567
108.199997	-0.059566	-0.961266	2.059357	-0.30732	0.087496	9.86538	10.59841	-8.725431
108.300003	-0.221301	-0.881985	2.073761	-0.297232	0.087464	9.97004	11.38665	-7.534316
108.400002	-0.267565	-0.740835	2.082806	-0.298951	0.087637	10.14011	10.37788	-4.812572
108.5	-0.33698	-0.671791	2.086704	-0.314577	0.087431	9.59057	9.80268	-1.247219
108.599998	-0.276625	-0.612764	2.083256	-0.337969	0.087025	6.73882	6.96052	2.713982
108.699997	-0.200662	-0.503617	2.072749	-0.363861	0.086621	4.171	4.67203	5.92999
108.800003	-0.059159	-0.392312	2.060933	-0.386708	0.086047	3.57627	4.198	7.23966
108.900002	0.098638	-0.334339	2.053509	-0.400884	0.085576	3.59921	4.19554	6.176758
109.0	0.190484	-0.290151	2.052158	-0.404987	0.085164	4.44502	5.06931	2.938707
109.099998	0.095351	-0.33331	2.055718	-0.399213	0.084363	4.49337	5.06182	-1.598504
109.199997	0.070367	-0.461558	2.059413	-0.385107	0.084209	8.83382	7.71728	-5.350071
109.300003	-0.227787	-0.709607	2.063148	-0.3692	0.082839	8.38587	10.46674	-7.502641
109.400002	-0.367802	-0.847395	2.062159	-0.354663	0.083229	7.68937	7.78419	-7.070844
109.5	-0.310978	-0.960269	2.057387	-0.345994	0.083705	12.34178	11.96667	-4.781238
109.599998	-0.367959	-1.068872	2.049968	-0.343922	0.08347	12.58901	12.11986	-2.102016
109.699997	-0.378654	-1.155742	2.039639	-0.346544	0.082768	13.98567	13.45054	0.492413
109.800003	-0.335044	-1.247376	2.028996	-0.351703	0.081809	13.48386	13.5335	2.268222
109.900002	-0.221434	-1.299355	2.021244	-0.356223	0.080952	10.09623	10.56962	2.702127
110.0	-0.047362	-1.288792	2.018752	-0.356676	0.080106	7.7717	8.23992	1.730437
110.099998	0.152641	-1.261225	2.020741	-0.352574	0.079687	5.972	6.31723	-0.445479
110.199997	0.186902	-1.235659	2.02462	-0.344543	0.079253	4.94911	5.47065	-3.069575
110.300003	0.004775	-1.300788	2.028185	-0.333383	0.078621	4.69812	4.91408	-5.364908
110.400002	0.002946	-1.407687	2.029431	-0.321008	0.078936	5.20457	5.35343	-5.844898
110.5	-0.105342	-1.412102	2.029702	-0.311932	0.078722	5.27682	5.92274	-5.311927
110.599998	-0.194501	-1.416623	2.028664	-0.309146	0.078616	9.2048	8.2124	-3.682073
110.699997	-0.267315	-1.408808	2.026078	-0.314705	0.078495	10.39758	12.13346	-1.482156
110.800003	-0.248097	-1.374462	2.020446	-0.327472	0.078193	9.96417	9.17524	0.961317
110.900002	-0.297521	-1.31265	2.010699	-0.346077	0.077916	13.65674	12.85403	3.072732
111.0	-0.246923	-1.245661	1.996892	-0.367241	0.077157	14.46323	15.25428	4.551759
111.099998	-0.197992	-1.213639	1.980695	-0.386847	0.076116	17.03648	16.07367	4.731038
111.199997	-0.122189	-1.211644	1.964642	-0.401038	0.0751	16.68705	17.04593	3.544503
111.300003	0.035899	-1.231697	1.951052	-0.406447	0.073985	11.37021	11.35229	1.100487
111.400002	0.092796	-1.320441	1.940299	-0.402298	0.073238	8.25512	8.27257	-1.920115
111.5	0.101602	-1.496487	1.93176	-0.390778	0.072727	7.70838	7.4383	-4.35434
111.599998	0.078791	-1.583218	1.924143	-0.373883	0.072349	7.8746	7.67606	-5.367114
111.699997	-0.013466	-1.572235	1.916883	-0.356234	0.072127	8.01341	8.4066	-5.076095
111.800003	-0.164031	-1.541892	1.909629	-0.342166	0.07206	9.26951	9.79498	-3.942265
111.900002	-0.297204	-1.56128	1.902428	-0.333287	0.071846	10.7979	11.55451	-2.287029
112.0	-0.322532	-1.594071	1.894882	-0.330252	0.071543	11.33053	12.91762	-0.600929
112.099998	-0.288611	-1.627612	1.888105	-0.331151	0.0713	11.97729	13.63692	0.582619
112.199997	-0.15822	-1.641623	1.883346	-0.33377	0.071172	10.29792	11.57142	0.946327
112.300003	-0.06089	-1.646688	1.880834	-0.33643	0.071364	9.02649	9.21346	0.471182
112.400002	0.017171	-1.609165	1.879877	-0.337524	0.071296	8.00237	7.86084	-0.612273
112.5	0.058776	-1.591684	1.87935	-0.336762	0.071209	8.87367	8.33798	-1.804037
112.599998	0.02988	-1.633742	1.877777	-0.334759	0.070962	8.31274	8.39643	-2.554402
112.699997	-0.02708	-1.652315	1.874439	-0.332465	0.07064	13.28401	11.86315	-2.591944
112.800003	-0.08032	-1.720944	1.869247	-0.331457	0.07057	12.91523	14.39186	-2.010483
112.900002	-0.117789	-1.755077	1.861923	-0.333982	0.070615	15.43681	13.36265	-0.930862
113.0	-0.157692	-1.817758	1.851849	-0.340819	0.070552	22.84297	20.92663	0.392853
113.099998	-0.14201	-1.755893	1.839579	-0.351951	0.070313	26.54385	26.51857	1.603795
113.199997	-0.201466	-1.723487	1.824772	-0.365519	0.070012	29.8912	30.5486	2.32889
113.300003	-0.213241	-1.67187	1.808392	-0.378335	0.06977	19.24892	20.59947	2.332228
113.400002	-0.155253	-1.671776	1.79129	-0.38851	0.069259	9.28764	9.20886	1.655995
113.5	-0.072077	-1.685452	1.774005	-0.393497	0.068703	5.46975	6.03922	0.28994
113.599998	-0.005109	-1.754998	1.757462	-0.392319	0.068248	4.5784	5.17197	-1.168169
113.699997	0.075586	-1.773644	1.742472	-0.384344	0.068012	4.9788	4.68477	-2.310189
113.800003	0.089389	-1.762072	1.731196	-0.370529	0.067838	4.64198	5.50405	-3.103102
113.900002	0.034268	-1.683781	1.72508	-0.353476	0.067774	6.45306	5.53788	-3.558261
114.0	-0.048483	-1.603845	1.723463	-0.336967	0.067778	10.42079	10.12267	-3.634025
114.099998	-0.060191	-1.548934	1.724349	-0.323693	0.067846	10.80403	13.41114	-3.307762
114.199997	-0.116219	-1.512974	1.724786	-0.317112	0.068062	15.52851	14.77704	-2.345316
114.300003	-0.111567	-1.437992	1.722279	-0.317605	0.068214	13.81534	15.54975	-0.876276
114.400002	-0.041835	-1.388084	1.716392	-0.324277	0.068413	14.00678	13.83582	0.748322
114.5	-0.066497	-1.295693	1.708383	-0.335471	0.068739	11.86265	11.71059	1.918736
114.599998	-0.083953	-1.201864	1.70047	-0.346767	0.068594	9.49441	9.00481	2.244503
114.699997	-0.107741	-1.137793	1.694559	-0.355905	0.06852	8.91868	8.71513	1.683793
114.800003	-0.106346	-1.124739	1.690469	-0.361504	0.068335	9.1089	8.78022	0.479819
114.900002	-0.106093	-1.16877	1.686498	-0.363186	0.068113	9.71265	9.52167	-0.800388
115.0	-0.070812	-1.213346	1.680627	-0.362014	0.068049	11.94681	11.60921	-1.569925
115.099998	-0.051324	-1.210286	1.671862	-0.360008	0.067994	12.35588	13.83636	-1.651959
115.199997	-0.02703	-1.194765	1.660444	-0.358524	0.068005	13.02741	13.4393	-1.13916
115.300003	0.015937	-1.200045	1.647402	-0.359008	0.068279	14.67665	15.71804	-0.402864
115.400002	-0.010117	-1.209114	1.634139	-0.36095	0.068388	13.63782	14.64718	0.193694
115.5	-0.038107	-1.252955	1.621898	-0.363396	0.068613	11.84566	12.3511	0.40821
115.599998	-0.089856	-1.271592	1.611506	-0.364997	0.068801	8.90204	9.00503	0.087595
115.699997	-0.151649	-1.30962	1.602752	-0.364358	0.069091	6.29989	6.92648	-0.573259
115.800003	-0.20586	-1.342475	1.594406	-0.361877	0.069443	4.92704	5.58028	-1.256556
115.900002	-0.240904	-1.395774	1.585798	-0.357488	0.069733	4.86022	5.09093	-1.606899
116.0	-0.20703	-1.465503	1.57779	-0.351386	0.070193	4.9598	5.18536	-1.647188
116.099998	-0.150092	-1.538481	1.570781	-0.344989	0.070586	5.46397	5.53638	-1.54478
116.199997	-0.095465	-1.605834	1.565258	-0.338895	0.070944	8.41293	8.03148	-1.404836
116.300003	-0.055962	-1.652131	1.56077	-0.334402	0.071222	8.60262	10.21131	-1.258908
116.400002	-0.029246	-1.701092	1.556671	-0.3328	0.071215	8.74379	8.97334	-1.084161
116.5	-0.048626	-1.719961	1.552831	-0.332992	0.07115	10.58587	11.61457	-0.959817
116.599998	-0.042771	-1.779785	1.549846	-0.335165	0.071108	9.3993	11.11345	-0.850249
116.699997	-0.027332	-1.856416	1.547971	-0.338488	0.071296	9.31952	10.06978	-0.758696
116.800003	-0.014674	-1.948932	1.546088	-0.34274	0.071652	8.76008	9.46632	-0.598881
116.900002	-0.019195	-2.007937	1.542408	-0.348746	0.071978	7.81102	7.94712	-0.214351
117.0	-0.059703	-2.069582	1.535025	-0.35713	0.07199	7.54295	7.78162	0.448655
117.099998	-0.132042	-2.078452	1.52294	-0.366996	0.07192	7.36368	7.88771	1.258421
117.199997	-0.195326	-2.068681	1.50692	-0.377852	0.071302	7.8732	8.21037	1.868647
117.300003	-0.200354	-2.082199	1.490423	-0.385892	0.07109	8.52573	9.17021	1.900838
117.400002	-0.079576	-2.149248	1.475963	-0.388842	0.071139	8.18891	9.06102	1.184984
117.5	0.014309	-2.233566	1.4654	-0.386158	0.071325	8.63152	9.00728	-0.086233
117.599998	0.07331	-2.294877	1.458625	-0.377247	0.071528	8.24645	8.78364	-1.461903
117.699997	0.025721	-2.300793	1.454345	-0.364402	0.071693	7.55915	8.0909	-2.622519
117.800003	-0.067227	-2.2583	1.451463	-0.349767	0.071938	7.10796	7.63646	-3.223748
117.900002	-0.111061	-2.231253	1.449712	-0.335622	0.072247	6.31635	7.08481	-3.24662
118.0	-0.174298	-2.22612	1.449242	-0.324417	0.072742	5.75516	6.59332	-2.860327
118.099998	-0.182264	-2.241525	1.450384	-0.316862	0.07339	5.65314	6.22549	-2.173136
118.199997	-0.15143	-2.251343	1.452777	-0.314221	0.07392	5.74045	6.02498	-1.325493
118.300003	-0.130125	-2.252788	1.454894	-0.316798	0.074649	7.02966	7.07185	-0.393883
118.400002	-0.092204	-2.272818	1.45536	-0.323429	0.075059	7.04236	7.89242	0.520274
118.5	-0.090448	-2.261543	1.453402	-0.333272	0.075102	7.00216	7.52822	1.209737
118.599998	-0.104504	-2.236849	1.449096	-0.34418	0.074816	7.51063	7.88129	1.60914
118.699997	-0.089691	-2.217437	1.443205	-0.354318	0.074633	7.86137	8.72947	1.595528
118.800003	-0.050171	-2.212636	1.436534	-0.362066	0.074725	7.94133	8.96071	1.177034
118.900002	0.035597	-2.253723	1.42978	-0.366287	0.074947	7.48559	8.12087	0.532874
119.0	0.041368	-2.269279	1.423329	-0.367303	0.075122	7.25552	7.85945	-0.249066
119.099998	0.012468	-2.242513	1.418305	-0.365875	0.075175	6.71955	7.32803	-1.017778
119.199997	-0.031187	-2.181027	1.415447	-0.362359	0.075235	6.26407	6.82231	-1.735083
119.300003	-0.080923	-2.111564	1.415041	-0.357984	0.075343	5.92314	6.50693	-2.209093
119.400002	-0.10835	-2.075907	1.41612	-0.354722	0.075643	5.86472	6.52417	-2.395469
119.5	-0.085988	-2.05324	1.416288	-0.353625	0.076151	5.96009	6.49323	-1.977378
119.599998	-0.045549	-2.046556	1.412954	-0.356498	0.076738	6.74215	7.22044	-0.909623
119.699997	-0.030231	-2.02088	1.404481	-0.363306	0.077192	6.50009	7.67392	0.611597
119.800003	-0.125965	-2.000618	1.391864	-0.37148	0.077175	6.41032	6.93376	1.986729
119.900002	-0.224495	-1.955253	1.378987	-0.377137	0.076935	6.70344	7.33349	2.406135
120.0	-0.297743	-1.890736	1.371811	-0.376262	0.076535	6.49948	7.31722	1.487807
120.099998	-0.262031	-1.88833	1.373946	-0.367826	0.076362	6.28483	6.92273	-0.513569
120.199997	-0.209432	-1.908623	1.383972	-0.354009	0.076385	6.10862	6.72564	-2.674557
120.300003	-0.110858	-1.949686	1.39774	-0.337676	0.076756	5.91666	6.61313	-4.300528
120.400002	0.029479	-1.998857	1.410678	-0.322713	0.077091	6.03804	6.63304	-4.832087
120.5	0.105957	-2.028512	1.419574	-0.314173	0.077516	6.34543	6.89971	-3.799029
120.599998	0.096403	-2.100537	1.423985	-0.313538	0.077831	6.16844	6.82135	-1.546882
120.699997	0.042451	-2.178166	1.424466	-0.319793	0.078156	6.35103	6.84073	1.059699
120.800003	-0.125982	-2.22772	1.424633	-0.329962	0.078404	6.5437	7.07185	2.913659
120.900002	-0.24189	-2.231364	1.429736	-0.339646	0.079038	6.51086	6.96716	3.34093
121.0	-0.318181	-2.246966	1.441064	-0.347875	0.079739	6.4175	6.9116	2.417033
121.099998	-0.336963	-2.26748	1.455346	-0.354546	0.080293	6.2364	6.76418	0.5563
121.199997	-0.335703	-2.297271	1.466813	-0.360715	0.080976	6.03953	6.63732	-1.329926
121.300003	-0.231202	-2.36217	1.470991	-0.367227	0.081403	6.02131	6.49195	-2.14692
121.400002	-0.110372	-2.438484	1.466534	-0.37476	0.081695	6.05905	6.50147	-1.356462
121.5	-0.024573	-2.515174	1.455565	-0.382947	0.081798	6.15057	6.6157	0.276278
121.599998	0.013935	-2.543822	1.442316	-0.390035	0.081563	6.11607	6.67768	1.6706
121.699997	0.013514	-2.545889	1.432334	-0.3932	0.081373	5.98041	6.7371	2.017017
121.800003	-0.023744	-2.554159	1.429483	-0.390599	0.081637	5.77758	6.48713	1.033791
121.900002	-0.088906	-2.569277	1.434044	-0.382973	0.082017	5.68519	6.37547	-0.896555
122.0	-0.20131	-2.589134	1.44311	-0.37128	0.082707	5.59928	6.15483	-2.853109
122.099998	-0.217253	-2.608265	1.452956	-0.35715	0.083319	5.8691	6.17175	-4.190046
122.199997	-0.211919	-2.60028	1.461389	-0.343043	0.08412	6.20268	6.68443	-4.449174
122.300003	-0.17558	-2.545523	1.468625	-0.331772	0.08489	6.12754	6.58412	-3.734526
122.400002	-0.15981	-2.481858	1.475168	-0.325346	0.085515	6.19997	6.66312	-2.352902
122.5	-0.136822	-2.406895	1.481431	-0.323573	0.085889	6.21599	6.79533	-0.618224
122.599998	-0.085105	-2.348068	1.487303	-0.326254	0.086106	6.36075	6.92808	0.933169
122.699997	-0.057175	-2.275282	1.493007	-0.331101	0.086402	6.47767	7.04316	1.847522
122.800003	-0.036206	-2.230702	1.499174	-0.33659	0.086729	6.31968	6.76343	1.987563
122.900002	-0.049315	-2.202416	1.505595	-0.341536	0.086955	6.20215	6.5398	1.343764
123.0	-0.063688	-2.18892	1.511774	-0.345306	0.08702	6.16021	6.60981	0.161779
123.099998	-0.081231	-2.247166	1.517045	-0.34733	0.08698	5.86621	6.37718	-0.963104
123.199997	-0.061154	-2.291012	1.521045	-0.347822	0.087164	5.64999	6.10184	-1.659234
123.300003	-0.071166	-2.275737	1.524456	-0.347062	0.087148	5.59963	6.03108	-1.855474
123.400002	-0.0646	-2.257689	1.528474	-0.346334	0.08737	5.51161	5.99029	-1.768073
123.5	-0.022185	-2.220861	1.533439	-0.346565	0.087529	5.75876	6.04489	-1.565586
123.599998	-0.035934	-2.210378	1.5392	-0.34832	0.08775	5.85439	6.24818	-1.18504
123.699997	-0.053808	-2.169403	1.543779	-0.35266	0.087887	5.7486	6.22827	-0.620156
123.800003	-0.057231	-2.151788	1.545623	-0.359715	0.088042	5.83801	6.21221	0.142559
123.900002	-0.060653	-2.096759	1.543341	-0.368759	0.087919	5.89292	6.31884	0.970808
124.0	-0.060625	-2.036386	1.537233	-0.378572	0.087818	6.04495	6.64268	1.67566
124.099998	-0.083955	-2.014044	1.529186	-0.386613	0.08753	6.00782	6.54365	1.845902
124.199997	-0.100534	-1.987329	1.521867	-0.389891	0.087344	6.00791	6.42707	1.359019
124.300003	-0.129265	-1.987168	1.517267	-0.387739	0.087356	5.8705	6.40009	0.280951
124.400002	-0.09801	-1.986573	1.51626	-0.379614	0.087183	5.69062	6.22774	-1.036732
124.5	-0.082658	-1.947316	1.518722	-0.366911	0.087065	5.37333	5.89855	-2.311074
124.599998	-0.091916	-1.882165	1.523614	-0.352069	0.086623	5.31439	5.89223	-3.352817
124.699997	-0.109023	-1.819955	1.530058	-0.337076	0.086241	5.26833	5.87532	-3.810994
124.800003	-0.104162	-1.772583	1.537413	-0.324858	0.085692	6.36592	6.65049	-3.626259
124.900002	-0.059969	-1.728987	1.545492	-0.316356	0.085451	6.76825	7.18758	-2.966229
125.0	0.007108	-1.705701	1.554013	-0.312462	0.085107	6.25444	6.58133	-1.938016
125.099998	0.03305	-1.669151	1.562586	-0.313196	0.085017	6.40095	6.46529	-0.763218
125.199997	0.021276	-1.600947	1.570569	-0.318048	0.084795	6.48678	6.68132	0.27675
125.300003	0.047828	-1.55149	1.577447	-0.325669	0.08486	6.81957	7.53764	1.068242
125.400002	0.012432	-1.49763	1.582252	-0.335807	0.084841	6.06755	6.40491	1.583523
125.5	0.025062	-1.451534	1.584063	-0.346847	0.084883	5.77487	6.14552	1.719075
125.599998	-0.005165	-1.424502	1.582812	-0.357772	0.084766	5.60418	6.13171	1.588526
125.699997	-0.054319	-1.417019	1.578941	-0.366986	0.084474	5.48429	5.92114	1.153934
125.800003	-0.116229	-1.459763	1.573473	-0.372956	0.083862	5.4638	5.78689	0.465426
125.900002	-0.158194	-1.48679	1.568885	-0.374123	0.083245	5.4342	5.78635	-0.420639
126.0	-0.174079	-1.530159	1.567472	-0.370782	0.082547	6.24454	6.27762	-1.350227
126.099998	-0.121943	-1.51391	1.570753	-0.363715	0.082004	5.43122	6.16832	-2.292389
126.199997	-0.085356	-1.470411	1.577639	-0.355666	0.081665	5.99863	6.36027	-3.004833
126.300003	0.001605	-1.416938	1.585438	-0.348889	0.081265	5.99267	6.33843	-3.175581
126.400002	0.013342	-1.351654	1.590569	-0.346174	0.081016	5.53237	5.97263	-2.557152
126.5	0.007999	-1.300698	1.590651	-0.34948	0.080446	5.68922	6.18727	-0.931944
126.599998	-0.050647	-1.240114	1.585145	-0.358007	0.079633	6.11502	6.57577	1.17369
126.699997	-0.201259	-1.207101	1.57578	-0.369	0.078737	6.49203	6.97711	2.911011
126.800003	-0.239442	-1.086976	1.566445	-0.377659	0.077858	6.09032	6.49698	3.454907
126.900002	-0.122649	-1.086348	1.562905	-0.380271	0.077495	6.26784	6.34421	2.448949
127.0	0.010815	-1.063752	1.565396	-0.376175	0.077265	6.5987	6.95474	0.165916
127.099998	0.207771	-1.155946	1.572614	-0.366379	0.077338	6.85346	7.38948	-2.334909
127.199997	0.110414	-1.176428	1.581397	-0.353946	0.077331	6.46874	6.57705	-4.217779
127.300003	0.066403	-1.168397	1.589986	-0.339243	0.077459	6.45542	6.67361	-4.932615
127.400002	-0.026871	-1.094077	1.597669	-0.326556	0.077058	6.16888	6.54322	-4.450521
127.5	-0.170493	-1.022572	1.604125	-0.319529	0.076454	5.99171	6.27966	-2.987577
127.599998	-0.285751	-0.974041	1.608767	-0.319807	0.075733	5.84931	6.1391	-0.788777
127.699997	-0.279464	-0.885335	1.61081	-0.326888	0.07472	5.81787	6.1255	1.422925
127.800003	-0.246158	-0.826046	1.610508	-0.338978	0.07413	6.54537	6.39817	3.086331
127.900002	-0.020073	-0.711841	1.60904	-0.35118	0.073756	6.18044	6.85668	3.666422
128.0	0.217419	-0.58316	1.608416	-0.36061	0.073753	6.11624	6.45598	2.877764
128.100006	0.295561	-0.572686	1.610985	-0.364799	0.07411	6.60842	6.77789	0.980377
128.199997	0.328866	-0.667745	1.616023	-0.362476	0.074171	6.44343	7.02357	-1.41845
128.300003	0.123108	-0.749125	1.622478	-0.355515	0.074147	6.35401	6.72661	-3.428945
128.399994	-0.060597	-0.765317	1.631202	-0.343584	0.074401	6.28982	6.64332	-4.629098
128.5	-0.15395	-0.759735	1.642789	-0.331257	0.074389	6.13192	6.63283	-4.881993
128.600006	-0.247707	-0.734132	1.656574	-0.322888	0.074477	5.92848	6.46507	-4.295835
128.699997	-0.270142	-0.711323	1.670067	-0.322162	0.074474	5.68782	6.17442	-2.811306
128.800003	-0.259079	-0.698563	1.679564	-0.331056	0.074537	5.6365	6.13278	-0.20571
128.899994	-0.266624	-0.698288	1.681414	-0.35047	0.074262	5.81594	6.03825	3.030908
129.0	-0.210289	-0.679602	1.673853	-0.375963	0.073752	6.37845	6.58423	6.173672
129.100006	-0.200214	-0.675862	1.658566	-0.402652	0.072925	6.32117	6.97904	7.801703
129.199997	-0.031169	-0.689756	1.642504	-0.421975	0.072444	6.3802	6.73881	7.190724
129.300003	0.096944	-0.68845	1.633021	-0.4283	0.072048	6.60868	6.79073	4.050311
129.399994	0.140341	-0.73516	1.633038	-0.420432	0.07186	6.79741	6.99231	-0.704671
129.5	0.111976	-0.826172	1.640635	-0.401655	0.071701	6.90408	7.35298	-5.514324
129.600006	0.080978	-0.866876	1.652894	-0.373843	0.071747	6.80739	7.18223	-8.972233
129.699997	0.061814	-0.942241	1.66839	-0.342107	0.072078	6.78997	7.03985	-10.384973
129.800003	-0.081369	-0.952398	1.686409	-0.311892	0.072199	6.69521	7.00216	-9.519551
129.899994	-0.179334	-0.968124	1.706247	-0.290594	0.072367	6.44667	6.76739	-7.018194
130.0	-0.201089	-0.979012	1.727663	-0.27951	0.072873	6.2547	6.64503	-3.960863
130.100006	-0.113909	-0.970691	1.749337	-0.279121	0.073495	6.13752	6.6689	-0.826049
130.199997	-0.041554	-0.902776	1.769805	-0.288006	0.074034	5.96868	6.42557	1.871249
130.300003	-0.021095	-0.880631	1.789446	-0.303778	0.074712	5.83486	6.37322	3.781308
130.399994	0.04737	-0.887163	1.807243	-0.322834	0.075386	5.80867	6.25846	4.828228
130.5	0.057333	-0.934394	1.821711	-0.343315	0.076135	6.08147	6.45501	4.845687
130.600006	-0.030547	-0.976591	1.830296	-0.363337	0.076639	5.99407	6.87359	4.087773
130.699997	-0.18882	-1.059612	1.832037	-0.380813	0.076719	6.24367	6.67897	2.878394
130.800003	-0.295974	-1.069873	1.826981	-0.394418	0.076341	6.62506	6.79426	1.602562
130.899994	-0.366037	-1.099016	1.817162	-0.403057	0.076051	6.75748	6.9966	0.347195
131.0	-0.343486	-1.187268	1.805494	-0.406664	0.075795	6.59949	7.15418	-0.768085
131.100006	-0.254633	-1.337312	1.794539	-0.40426	0.075886	6.43187	6.97904	-1.785673
131.199997	-0.064873	-1.519285	1.78654	-0.395101	0.075995	6.30068	6.8282	-2.65952
131.300003	0.040706	-1.633248	1.783386	-0.380322	0.076519	6.05003	6.64268	-3.379992
131.399994	0.130239	-1.638488	1.78551	-0.362439	0.076782	5.71462	6.40095	-4.067639
131.5	0.114741	-1.600265	1.79252	-0.344035	0.077273	5.58684	6.02797	-4.533695
131.600006	0.015164	-1.550241	1.802328	-0.328362	0.077601	5.70463	6.14552	-4.577157
131.699997	-0.112241	-1.531937	1.812783	-0.317328	0.07799	5.95379	6.16447	-3.989048
131.800003	-0.194182	-1.528252	1.822318	-0.312295	0.078165	7.45283	7.52458	-2.818829
131.899994	-0.219243	-1.503139	1.830988	-0.312966	0.078364	6.97475	7.9088	-1.401213
132.0	-0.174331	-1.497829	1.83948	-0.317443	0.07858	6.50403	6.95292	-0.093227
132.100006	-0.073455	-1.491968	1.848087	-0.324963	0.078883	6.82929	7.31733	0.88885
132.199997	0.04397	-1.422488	1.856919	-0.334121	0.079211	7.45301	8.66802	1.380221
132.300003	0.114572	-1.349512	1.864233	-0.343985	0.07953	6.93324	7.89467	1.47593
132.399994	0.082256	-1.313021	1.867577	-0.354837	0.079777	6.52978	7.0847	1.412577
132.5	-0.023058	-1.294765	1.864869	-0.366417	0.079301	6.2702	6.80904	1.363726
132.600006	-0.142317	-1.252426	1.854738	-0.377795	0.078423	5.69675	6.03204	1.454035
132.699997	-0.146839	-1.299237	1.839328	-0.387086	0.077709	5.73888	5.78582	1.513474
132.800003	-0.081936	-1.352882	1.821798	-0.391668	0.07715	5.36335	5.97306	1.065178
132.899994	0.072856	-1.437459	1.807907	-0.388431	0.077319	6.72332	6.34689	-0.071841
133.0	0.307076	-1.542066	1.802615	-0.376284	0.078064	7.40265	8.23328	-1.825315
133.100006	0.104241	-1.584261	1.809076	-0.357637	0.078404	6.4669	8.09015	-4.164416
133.199997	0.186488	-1.60105	1.823912	-0.334679	0.079989	6.96407	7.15953	-5.758201
133.300003	0.032597	-1.517443	1.844426	-0.313991	0.080767	7.55626	8.25298	-6.873071
133.399994	-0.134367	-1.394804	1.864982	-0.299453	0.081694	7.57938	8.34494	-6.672351
133.5	-0.290751	-1.301151	1.881135	-0.296152	0.08242	6.94244	7.50703	-4.557154
133.600006	-0.362104	-1.194356	1.891223	-0.305214	0.082559	6.81948	7.45821	-0.919817
133.699997	-0.413401	-1.072632	1.893961	-0.325127	0.082647	5.82006	6.62373	3.13423
133.800003	-0.329385	-0.934272	1.889445	-0.351408	0.082415	5.02758	5.57632	6.540545
133.899994	-0.217592	-0.835014	1.883627	-0.377225	0.082186	4.16031	4.48694	7.903951
134.0	0.011985	-0.792074	1.881564	-0.39602	0.082183	4.60222	5.03205	7.035673
134.100006	0.186856	-0.769638	1.883749	-0.406106	0.082147	4.76257	4.79408	4.055576
134.199997	0.303406	-0.749118	1.887955	-0.405884	0.082251	8.595	8.40906	-0.233716
134.300003	0.178589	-0.776303	1.890612	-0.397548	0.082058	8.57775	10.36311	-4.416782
134.399994	0.036285	-0.854331	1.891156	-0.381747	0.082346	8.47248	9.02633	-6.868563
134.5	-0.093979	-0.906332	1.890176	-0.362525	0.08295	7.6582	8.17408	-7.15436
134.600006	-0.243243	-0.923728	1.889422	-0.344798	0.083478	9.7003	9.82816	-5.986907
134.699997	-0.346272	-0.968615	1.89036	-0.330646	0.083914	12.20341	14.07562	-4.251336
134.800003	-0.374678	-1.028088	1.893173	-0.320766	0.084195	10.56293	11.58149	-2.444987
134.899994	-0.349776	-1.069632	1.898225	-0.315886	0.084421	10.75411	11.38911	-1.024996
135.0	-0.238648	-1.047394	1.905597	-0.315106	0.084804	8.57836	8.79349	-0.028105
135.100006	-0.155075	-1.004953	1.914335	-0.317917	0.085212	7.15971	7.42513	0.415096
135.199997	-0.056366	-0.927152	1.922355	-0.323242	0.085391	6.27738	6.69674	0.531025
135.300003	-0.013425	-0.886665	1.928046	-0.330583	0.085274	5.46275	5.98933	0.377524
135.399994	-0.017411	-0.897045	1.929438	-0.339793	0.085157	5.0556	5.67534	0.261723
135.5	-0.045116	-0.91737	1.926278	-0.349255	0.084935	4.79454	5.59666	0.200297
135.600006	-0.055297	-0.961259	1.919569	-0.358175	0.084724	5.1508	5.92263	0.17193
135.699997	-0.045905	-1.012116	1.911879	-0.365429	0.084512	5.63448	6.29165	0.006659
135.800003	-0.060634	-1.095523	1.90506	-0.370392	0.084395	6.83034	6.88976	-0.426821
135.899994	-0.040525	-1.184235	1.900179	-0.372612	0.084482	7.26367	8.00087	-1.07058
136.0	-0.018243	-1.27666	1.89657	-0.372177	0.084744	7.64655	7.85452	-1.755182
136.100006	-0.020648	-1.302718	1.893058	-0.369795	0.084901	8.39988	8.31732	-2.192687
136.199997	-0.047762	-1.303116	1.888832	-0.366098	0.084953	8.46802	9.01274	-2.336923
136.300003	-0.08824	-1.321589	1.883243	-0.362307	0.084613	8.47047	9.55689	-2.009497
136.399994	-0.071527	-1.349564	1.876222	-0.359182	0.084175	8.66191	9.60999	-1.313341
136.5	-0.089846	-1.380625	1.867783	-0.357064	0.083615	8.72269	9.61823	-0.467198
136.600006	-0.04028	-1.413122	1.85851	-0.355621	0.083107	8.6796	9.23841	0.171932
136.699997	-0.024698	-1.458342	1.849282	-0.353724	0.082763	8.3814	8.74414	0.346948
136.800003	0.028583	-1.430295	1.842085	-0.35089	0.08231	8.20695	8.36474	-0.170313
136.899994	0.035214	-1.4821	1.837946	-0.345634	0.082138	8.1862	8.54545	-1.202227
137.0	-0.022333	-1.577837	1.837623	-0.338681	0.082086	7.83983	8.16744	-2.413774
137.100006	-0.023661	-1.666402	1.84034	-0.33013	0.082154	7.42174	7.97667	-3.359935
137.199997	-0.09016	-1.730745	1.844862	-0.322136	0.082066	6.79636	7.73066	-3.723394
137.300003	-0.175253	-1.732798	1.848341	-0.317244	0.082001	6.43966	7.46827	-3.400079
137.399994	-0.207372	-1.748807	1.848992	-0.31749	0.081709	6.34026	7.10204	-2.222439
137.5	-0.245589	-1.724227	1.845506	-0.323629	0.081184	6.60562	6.93033	-0.440479
137.600006	-0.219105	-1.739984	1.83893	-0.335143	0.080536	7.51983	7.59428	1.432298
137.699997	-0.194727	-1.749204	1.831389	-0.349432	0.080123	7.92285	8.59244	2.764781
137.800003	-0.148645	-1.749633	1.824471	-0.363725	0.079668	8.31423	8.61493	3.120015
137.899994	-0.052407	-1.75018	1.818031	-0.375667	0.079273	9.21355	9.18798	2.467548
138.0	-0.006757	-1.716102	1.810228	-0.383464	0.078699	9.99149	10.05137	1.130078
138.100006	-0.057953	-1.699392	1.799486	-0.38791	0.07822	10.45398	11.52839	-0.445908
138.199997	-0.132837	-1.809099	1.785262	-0.388411	0.077549	10.77425	11.88092	-1.502302
138.300003	-0.184711	-1.873915	1.769453	-0.383888	0.076813	11.08068	12.02972	-1.975658
138.399994	-0.22581	-1.939201	1.754849	-0.375367	0.076075	10.16875	11.13229	-2.0136
138.5	-0.179793	-1.927728	1.743886	-0.363529	0.075304	7.52762	7.92968	-2.07564
138.600006	-0.186739	-1.913235	1.737477	-0.350576	0.074525	5.5399	5.98451	-2.380767
138.699997	-0.10509	-1.902902	1.734927	-0.33793	0.074038	4.92801	5.20987	-2.683953
138.800003	-0.035129	-1.871567	1.734233	-0.327145	0.073696	4.92897	4.69441	-2.818635
138.899994	0.073861	-1.880633	1.734556	-0.319844	0.07395	4.80128	5.44796	-2.611457
139.0	0.108335	-1.894216	1.734433	-0.317421	0.074049	6.15845	5.47247	-1.992081
139.100006	0.146706	-1.887583	1.732757	-0.319991	0.074356	9.61351	9.80119	-1.001292
139.199997	0.059763	-1.904063	1.72842	-0.327054	0.074117	7.57973	9.7589	0.159396
139.300003	-0.060142	-1.896766	1.722204	-0.336694	0.073898	9.4945	9.2641	1.113963
139.399994	-0.175012	-1.900029	1.715517	-0.34642	0.073365	11.65045	13.1298	1.472763
139.5	-0.233574	-1.890133	1.710771	-0.353705	0.073069	10.77793	11.09761	1.029142
139.600006	-0.234947	-1.924528	1.708219	-0.357448	0.072709	11.55578	11.50794	0.093976
139.699997	-0.17232	-2.020214	1.706269	-0.358012	0.072432	11.04048	10.70343	-0.853936
139.800003	-0.043545	-2.055285	1.702556	-0.356727	0.071891	9.78332	9.50037	-1.413351
139.899994	0.05259	-2.089854	1.695276	-0.355333	0.071294	8.6796	9.02869	-1.342437
140.0	0.157759	-2.09825	1.685249	-0.355538	0.070522	8.2679	8.41463	-0.884423
140.100006	0.205082	-2.138731	1.674908	-0.356842	0.069961	7.85384	8.44728	-0.36207
140.199997	0.134762	-2.145436	1.66595	-0.35977	0.069409	7.66634	7.98577	0.043036
140.300003	0.054928	-2.144	1.657854	-0.364272	0.068952	7.4784	7.89467	0.254252
140.399994	-0.088607	-2.138752	1.648584	-0.36972	0.068554	7.53244	7.9482	0.348493
140.5	-0.206835	-2.102665	1.635249	-0.375235	0.068005	7.6765	7.89445	0.438449
140.600006	-0.27306	-2.076792	1.616736	-0.380411	0.067471	7.82976	8.04347	0.589796
140.699997	-0.190286	-2.098041	1.596114	-0.381183	0.06708	7.86952	8.15395	0.440661
140.800003	-0.094887	-2.152907	1.580777	-0.374202	0.067167	8.00842	8.29034	-0.370982
140.899994	0.013025	-2.20421	1.578768	-0.3574	0.067406	8.13838	8.60786	-1.958685
141.0	-0.111733	-2.144039	1.592445	-0.334498	0.0672	8.10037	8.60283	-4.276414
141.100006	-0.285922	-1.949788	1.616919	-0.311458	0.066882	8.13996	8.3824	-6.28278
141.199997	-0.168674	-1.773113	1.645147	-0.292026	0.066899	8.07699	8.38519	-6.903563
141.300003	-0.230389	-1.631183	1.671941	-0.282378	0.066705	7.85533	8.13415	-6.176328
141.399994	-0.149914	-1.490488	1.692234	-0.286426	0.066292	7.61257	7.77038	-3.06495
141.5	0.000466	-1.335657	1.704647	-0.302983	0.066012	7.54531	7.86298	1.579117
141.600006	0.141356	-1.116501	1.707013	-0.330125	0.065632	7.77345	7.84318	6.326342
141.699997	0.39216	-0.946736	1.699404	-0.362387	0.065585	8.43106	8.53571	9.830736
141.800003	0.449094	-0.741273	1.690411	-0.39261	0.065638	8.09564	8.91607	10.589105
141.899994	0.491235	-0.565712	1.686081	-0.413584	0.065771	8.5964	8.68579	8.566858
142.0	0.274374	-0.38063	1.687109	-0.424396	0.065785	8.91833	9.29696	4.287913
142.100006	0.137705	-0.222443	1.6898	-0.422953	0.065862	8.50891	8.99572	-1.183168
142.199997	-0.279696	-0.157632	1.689141	-0.412833	0.064806	8.1826	8.34633	-6.035232
142.300003	-0.371282	-0.150834	1.685183	-0.394438	0.064561	7.54995	7.83322	-8.502045
142.399994	-0.2536	-0.158163	1.680411	-0.372105	0.064459	6.94533	7.14722	-8.501287
142.5	-0.149762	-0.188329	1.678936	-0.350012	0.064515	6.4838	6.69631	-7.034205
142.600006	0.067332	-0.279188	1.68242	-0.330461	0.06445	6.0721	6.27216	-5.056168
142.699997	0.306273	-0.315845	1.690152	-0.314643	0.065396	5.87112	6.17389	-2.925119
142.800003	0.291221	-0.352666	1.703434	-0.304549	0.065448	5.90413	6.37065	-1.420314
142.899994	0.2372	-0.423147	1.719831	-0.299939	0.065705	7.07678	7.31165	-0.39855
143.0	0.121651	-0.509996	1.737123	-0.30066	0.066081	6.73882	7.89991	0.215466
143.100006	0.037841	-0.626087	1.753661	-0.3061	0.066829	6.96906	7.31658	0.512777
143.199997	-0.02908	-0.73286	1.767504	-0.314933	0.067575	7.68736	7.84039	0.686361
143.300003	-0.046078	-0.822237	1.7773	-0.326666	0.068456	7.46159	7.9923	0.920005
143.399994	-0.076816	-0.898741	1.782037	-0.340039	0.069016	7.46973	7.87583	1.245816
143.5	-0.067738	-0.9706	1.781001	-0.354412	0.06928	7.551	7.90505	1.682502
143.600006	-0.102786	-1.045026	1.774958	-0.368659	0.069375	7.51597	7.89756	2.042767
143.699997	-0.09708	-1.106038	1.76572	-0.380638	0.069334	7.31288	7.76342	1.939127
143.800003	-0.051016	-1.2539	1.756199	-0.388777	0.069251	7.13502	7.53304	1.309553
143.899994	0.056913	-1.413162	1.748532	-0.391113	0.069607	6.68382	7.20128	0.010078
144.0	0.098272	-1.634201	1.743614	-0.388709	0.070187	6.45472	7.15889	-1.438792
144.100006	0.086972	-1.737993	1.740469	-0.381548	0.071219	6.28045	7.05515	-2.562331
144.199997	0.01204	-1.788828	1.737446	-0.372868	0.071995	6.28194	6.8722	-3.057487
144.300003	-0.105715	-1.783848	1.73331	-0.363725	0.072654	6.56586	6.89307	-2.913432
144.399994	-0.231368	-1.802284	1.727033	-0.356794	0.072804	7.09902	7.34837	-2.150398
144.5	-0.276108	-1.827361	1.719557	-0.350715	0.073023	6.79058	7.31808	-1.162248
144.600006	-0.169983	-1.880052	1.713322	-0.34463	0.073142	6.8334	7.21702	-0.49717
144.699997	-0.028656	-1.924431	1.71284	-0.336358	0.073851	6.89103	7.26562	-0.679074
144.800003	0.089657	-1.978235	1.720813	-0.325797	0.074768	6.51454	7.01918	-1.709527
144.899994	0.128774	-2.029417	1.736835	-0.314183	0.075543	6.3654	6.91106	-3.105944
145.0	0.139087	-2.073596	1.75733	-0.304693	0.07644	6.18525	6.79202	-4.070426
145.100006	0.053004	-2.098241	1.777238	-0.299973	0.077018	5.95589	6.71322	-4.110726
145.199997	0.000844	-2.134404	1.791247	-0.30415	0.077783	5.83661	6.52406	-2.690053
145.300003	-0.06865	-2.134844	1.796336	-0.318759	0.078022	5.8522	6.41198	0.440588
145.399994	-0.10529	-2.041662	1.792209	-0.341953	0.077805	6.23316	6.48884	4.0476
145.5	-0.039053	-1.991667	1.780769	-0.368193	0.077563	6.50955	7.01426	6.74504
145.600006	0.020759	-1.922024	1.771121	-0.390407	0.077383	6.99656	7.43006	7.179616
145.699997	0.092061	-1.869147	1.769861	-0.402294	0.077753	7.54566	7.92464	5.211696
145.800003	0.123123	-1.857981	1.77764	-0.403457	0.078513	7.84325	8.38615	1.276841
145.899994	0.144309	-1.82917	1.789206	-0.395977	0.079292	8.09485	8.88181	-3.366059
146.0	0.032246	-1.810098	1.797935	-0.383115	0.080213	8.25039	9.51439	-6.709615
146.100006	-0.048203	-1.759298	1.801728	-0.367213	0.081138	8.40662	9.15897	-7.519605
146.199997	-0.163864	-1.660542	1.801017	-0.353304	0.081788	8.48676	9.00878	-5.879093
146.300003	-0.221215	-1.51986	1.797407	-0.345863	0.082126	7.52316	8.32727	-2.965394
146.399994	-0.252706	-1.358513	1.791889	-0.344374	0.082344	5.62704	6.32184	0.272489
146.5	-0.270048	-1.194034	1.78542	-0.348139	0.08231	4.45632	4.96707	2.767381
146.600006	-0.18177	-1.035442	1.781514	-0.352611	0.082251	3.69677	4.43084	3.822721
146.699997	-0.099914	-0.981048	1.783584	-0.355182	0.082594	4.12318	4.55278	3.107887
146.800003	0.046996	-0.892616	1.791566	-0.353369	0.082904	3.59746	4.82116	0.924713
146.899994	0.11127	-0.792497	1.803303	-0.348509	0.082914	6.77709	5.65575	-2.159252
147.0	0.054168	-0.826367	1.816253	-0.34019	0.08307	7.78291	9.59928	-4.828518
147.100006	0.05778	-0.888805	1.828522	-0.330433	0.083371	6.53328	7.89403	-6.079006
147.199997	0.049493	-0.887917	1.839929	-0.321432	0.083927	6.61262	6.9071	-5.764729
147.300003	0.023685	-0.882456	1.850153	-0.316919	0.084657	8.89679	9.95128	-4.363072
147.399994	0.009231	-0.844134	1.858607	-0.319388	0.085091	9.84069	9.96947	-1.997821
147.5	-0.039052	-0.818131	1.863377	-0.328696	0.085341	8.23191	9.48645	0.856629
147.600006	-0.171285	-0.773982	1.863261	-0.344088	0.085524	8.40268	9.65345	3.457989
147.699997	-0.203838	-0.766975	1.858452	-0.36263	0.085489	7.45082	8.70207	5.380714
147.800003	-0.272639	-0.714235	1.850247	-0.381008	0.085553	7.22364	8.00932	5.889779
147.899994	-0.245401	-0.688425	1.841161	-0.395089	0.085608	6.89734	7.69127	4.800714
148.0	-0.142505	-0.731308	1.834675	-0.401171	0.085919	6.86738	7.39494	2.140296
148.100006	0.032076	-0.808401	1.831812	-0.397492	0.085992	6.62795	7.31422	-1.387454
148.199997	0.100192	-0.998488	1.832171	-0.386079	0.086283	6.55334	7.0468	-4.653451
148.300003	0.106546	-1.119915	1.835127	-0.368531	0.086691	6.26582	6.9101	-6.510277
148.399994	0.026106	-1.149136	1.839672	-0.348873	0.08686	6.08962	6.70402	-6.838387
148.5	-0.158444	-1.073569	1.844925	-0.331711	0.086952	6.0411	6.44398	-5.854578
148.600006	-0.317251	-1.064051	1.849173	-0.321496	0.086835	6.46672	6.65092	-3.865859
148.699997	-0.359217	-1.063018	1.851939	-0.318849	0.086765	7.01241	7.60819	-1.273327
148.800003	-0.248124	-1.040691	1.853999	-0.323144	0.086683	6.70405	7.502	1.065042
148.899994	-0.146631	-1.042321	1.857273	-0.330624	0.086767	6.92501	7.23875	2.44568
149.0	0.046727	-1.014505	1.863683	-0.33932	0.087209	7.17644	7.87957	2.670439
149.100006	0.196479	-0.975138	1.872718	-0.346726	0.087801	7.04832	8.09507	1.937814
149.199997	0.208939	-0.923737	1.88124	-0.352956	0.08804	6.9956	7.40897	0.574246
149.300003	0.1204	-0.887066	1.885302	-0.35775	0.088005	7.03632	7.40297	-0.787108
149.399994	-0.035364	-0.902509	1.882579	-0.361812	0.087942	7.19702	7.49365	-1.549258
149.5	-0.129885	-0.984848	1.873781	-0.364657	0.087549	7.42962	7.43701	-1.455184
149.600006	-0.182221	-1.086522	1.862174	-0.36603	0.087416	8.30924	8.21776	-0.989684
149.699997	-0.13716	-1.164875	1.85282	-0.364473	0.087494	7.89798	8.40992	-0.772589
149.800003	-0.041542	-1.175039	1.849885	-0.35999	0.087603	8.02059	8.36239	-1.120036
149.899994	0.049179	-1.197517	1.853137	-0.353642	0.087824	8.47047	8.8195	-1.94386
150.0	0.086685	-1.171065	1.86014	-0.347453	0.087975	8.07585	8.31261	-2.908126
150.100006	0.088724	-1.218221	1.866173	-0.343385	0.088221	7.58192	8.00558	-3.314958
150.199997	-0.020868	-1.277321	1.867915	-0.343536	0.088314	6.11922	6.72222	-2.781888
150.300003	-0.149026	-1.331101	1.864769	-0.347836	0.088134	5.12829	5.66217	-1.358458
150.399994	-0.260194	-1.345345	1.858357	-0.354195	0.08772	4.95831	5.10325	0.319897
150.5	-0.307519	-1.370424	1.851875	-0.359854	0.087254	5.36195	5.8903	1.375219
150.600006	-0.226359	-1.342041	1.849583	-0.361906	0.087092	5.71961	5.95068	1.382558
150.699997	-0.121203	-1.370478	1.852921	-0.359513	0.087231	9.35035	9.58483	0.20435
150.800003	0.008439	-1.373733	1.860969	-0.352881	0.087161	7.91602	9.27309	-1.615369
150.899994	0.057102	-1.445606	1.869526	-0.344113	0.087077	6.94962	7.05184	-3.201753
151.0	0.016188	-1.537434	1.875338	-0.336184	0.086921	9.84612	10.46599	-3.769732
151.100006	-0.115755	-1.589252	1.876861	-0.331576	0.086555	8.81254	9.51161	-3.155179
151.199997	-0.240172	-1.611516	1.874154	-0.331873	0.085772	7.70181	8.21679	-1.727367
151.300003	-0.355192	-1.62693	1.869321	-0.337571	0.084589	7.05672	7.42106	0.007397
151.399994	-0.32582	-1.638259	1.864421	-0.347152	0.083608	6.53118	6.70669	1.489111
151.5	-0.16275	-1.630549	1.860334	-0.359406	0.082941	6.62926	6.7387	2.292556
151.600006	0.025406	-1.551169	1.855906	-0.371169	0.082654	6.47443	6.87573	2.391153
151.699997	0.13438	-1.45675	1.848374	-0.381517	0.082447	9.09804	8.00204	1.862808
151.800003	0.17364	-1.402432	1.836061	-0.389989	0.081945	8.30416	9.86499	1.054342
151.899994	0.071467	-1.4066	1.819532	-0.393665	0.081466	8.03241	8.27492	-0.007412
152.0	-0.073805	-1.556311	1.803932	-0.39067	0.080765	10.31097	10.20446	-1.3039
152.100006	-0.234612	-1.665763	1.795841	-0.378208	0.080313	9.54407	10.30519	-2.777471
152.199997	-0.38515	-1.622057	1.79914	-0.358383	0.079573	9.39335	9.62444	-4.286464
152.300003	-0.45845	-1.392074	1.812894	-0.336097	0.07851	8.25521	9.08179	-5.69999
152.399994	-0.420022	-1.273474	1.830855	-0.315116	0.07817	6.79382	7.20225	-6.624653
152.5	-0.293941	-1.196942	1.849175	-0.299769	0.077879	5.67197	6.30118	-6.260287
152.600006	-0.097358	-1.070959	1.863718	-0.295087	0.077443	5.03529	5.39486	-4.19426
152.699997	0.10503	-1.026183	1.873848	-0.299671	0.076981	5.14134	5.33448	-0.982075
152.800003	0.210347	-0.982076	1.878933	-0.313025	0.076398	5.47527	5.37366	2.170777
152.899994	0.242318	-0.882242	1.882981	-0.329493	0.075874	8.52827	7.88621	4.365037
153.0	0.248535	-0.822783	1.88996	-0.346415	0.075687	8.67811	10.00309	5.123268
153.100006	0.161545	-0.74911	1.899297	-0.361762	0.075411	7.87495	7.76503	4.464809
153.199997	0.036332	-0.648076	1.907148	-0.374213	0.07533	9.74383	9.52959	2.768836
153.300003	-0.114841	-0.554067	1.908493	-0.384822	0.075473	10.13302	11.9733	0.79744
153.399994	-0.287493	-0.517457	1.900949	-0.394473	0.075189	9.81765	10.54574	-0.57549
153.5	-0.375261	-0.580169	1.885	-0.402334	0.07476	9.86871	10.02429	-0.956037
153.600006	-0.283719	-0.722684	1.864018	-0.406817	0.074389	8.72558	8.55658	-0.695378
153.699997	-0.032537	-0.896989	1.844102	-0.404748	0.074277	7.92049	7.39012	-0.71255
153.800003	0.173455	-0.971819	1.83277	-0.393312	0.07448	7.34249	7.46014	-1.615306
153.899994	0.246151	-1.003024	1.834682	-0.373347	0.074928	6.90311	7.15964	-3.344489
154.0	-0.092039	-1.161741	1.851149	-0.349754	0.074357	6.74285	7.39344	-5.613891
154.100006	0.029751	-0.83784	1.874002	-0.325425	0.075397	7.03938	7.75411	-7.133539
154.199997	-0.153697	-0.86727	1.898772	-0.306331	0.076592	7.72476	8.16712	-7.748209
154.300003	-0.194308	-0.810025	1.920758	-0.296108	0.0776	7.77371	8.24666	-6.471522
154.399994	-0.151116	-0.69618	1.935831	-0.299179	0.078663	8.11955	8.1774	-3.050586
154.5	0.013315	-0.509889	1.943432	-0.314532	0.079269	8.2538	8.22257	1.492619
154.600006	0.140436	-0.236507	1.942407	-0.337523	0.079912	8.05737	8.1623	5.710062
154.699997	0.216922	-0.094985	1.936669	-0.361791	0.080728	8.04388	8.22043	8.188592
154.800003	0.269217	-5e-05	1.935609	-0.380217	0.081428	7.8429	8.2898	8.053198
154.899994	0.205152	0.071665	1.943415	-0.38883	0.081773	7.80401	8.4051	5.5092
155.0	0.082329	0.075374	1.957852	-0.388312	0.0821	7.87854	8.28552	0.97906
155.100006	-0.136765	0.121153	1.973469	-0.380454	0.081952	7.75777	8.02217	-4.208062
155.199997	-0.320417	-0.083203	1.985539	-0.367816	0.081606	7.61914	7.86373	-7.84302
155.300003	-0.314934	-0.237568	1.99237	-0.354705	0.082113	7.55416	7.55916	-8.507814
155.399994	-0.274774	-0.367973	1.995501	-0.344722	0.08257	8.01131	7.77027	-6.840405
155.5	-0.151549	-0.462321	1.996215	-0.34016	0.082799	8.08706	7.99219	-3.908064
155.600006	-0.044994	-0.563262	1.995365	-0.341249	0.082965	9.20094	8.74917	-0.776432
155.699997	0.0087	-0.639835	1.993358	-0.34712	0.082698	8.53492	9.02772	1.85529
155.800003	0.059756	-0.660787	1.991593	-0.354848	0.082612	8.52993	8.7603	3.508008
155.899994	0.08559	-0.720588	1.991853	-0.362601	0.082458	9.08981	9.4675	3.626443
156.0	0.104471	-0.854886	1.996032	-0.366386	0.082821	8.08093	8.47137	2.266217
156.100006	0.107447	-0.967433	2.00306	-0.366335	0.08304	7.77354	7.87647	-0.133743
156.199997	0.058246	-1.0477	2.011581	-0.361995	0.083896	7.25684	7.27494	-2.904927
156.300003	-0.078258	-1.134529	2.019052	-0.354719	0.084308	6.90233	6.7842	-4.957701
156.399994	-0.202093	-1.198564	2.02403	-0.347134	0.084861	6.14724	6.4396	-5.563363
156.5	-0.263314	-1.242317	2.025274	-0.341815	0.08486	5.94871	6.33554	-4.628354
156.600006	-0.263137	-1.277586	2.023037	-0.341472	0.084727	5.91508	6.39645	-2.637973
156.699997	-0.2702	-1.305518	2.017421	-0.34702	0.084085	7.12495	7.25278	-0.108694
156.800003	-0.221074	-1.327639	2.009738	-0.355515	0.083594	7.82696	9.00439	2.098752
156.899994	-0.137584	-1.292735	2.001107	-0.365825	0.082657	7.96104	9.16743	3.418577
157.0	-0.02917	-1.314235	1.993122	-0.374793	0.081727	8.8742	9.1959	3.502104
157.100006	0.070665	-1.34719	1.986613	-0.379723	0.08098	9.65249	10.20424	2.170843
157.199997	0.269777	-1.379545	1.981347	-0.378864	0.080615	10.5258	11.38933	0.050935
157.300003	0.191982	-1.397033	1.977155	-0.372521	0.080197	11.11685	11.39875	-2.508282
157.399994	0.18382	-1.473126	1.973413	-0.360132	0.080291	11.83086	11.71819	-4.521054
157.5	0.078139	-1.50842	1.970645	-0.343499	0.080155	10.9367	10.84806	-5.449476
157.600006	-0.040064	-1.507015	1.971002	-0.324904	0.080152	8.38018	8.82347	-5.601093
157.699997	-0.183888	-1.540091	1.976702	-0.308282	0.080346	7.0012	7.76599	-5.503076
157.800003	-0.273518	-1.554807	1.988166	-0.296698	0.080357	6.12088	7.06511	-5.131197
157.899994	-0.333023	-1.523878	2.002657	-0.292561	0.080319	5.60462	6.60895	-4.231082
158.0	-0.395209	-1.455945	2.014846	-0.298755	0.079784	5.13968	6.17346	-2.544426
158.100006	-0.377216	-1.392225	2.019493	-0.315522	0.078867	5.15448	6.21767	0.304173
158.199997	-0.295234	-1.305041	2.012859	-0.342782	0.077753	5.77907	6.60788	4.004387
158.300003	-0.113673	-1.248948	1.994774	-0.376729	0.076498	6.48406	7.05269	7.424147
158.399994	0.187356	-1.208124	1.970216	-0.408653	0.075255	6.91117	7.35073	8.989043
158.5	0.392222	-1.119469	1.948381	-0.431234	0.073986	7.84395	8.0758	7.703155
158.600006	0.456913	-1.139321	1.934527	-0.438305	0.073254	8.3074	8.8149	3.99515
158.699997	0.434797	-1.146065	1.929004	-0.429081	0.072775	8.97254	9.57145	-1.326766
158.800003	0.060756	-1.164532	1.928085	-0.408868	0.071935	9.77947	10.67903	-6.347674
158.899994	-0.067676	-1.139283	1.929116	-0.379335	0.071844	10.67056	12.03422	-9.314151
159.0	-0.117627	-1.124702	1.932721	-0.345492	0.072317	11.74819	13.64955	-9.785034
159.100006	-0.171064	-0.977007	1.939579	-0.315827	0.072108	13.22945	14.47247	-8.489058
159.199997	-0.168193	-1.086989	1.949503	-0.293122	0.072761	14.75862	15.05484	-6.606715
159.300003	-0.066003	-1.150937	1.963279	-0.280561	0.073309	11.73111	12.17799	-4.563859
159.399994	-0.042407	-1.178717	1.979024	-0.279818	0.073596	6.72577	7.15696	-2.684738
159.5	0.001293	-1.204421	1.993217	-0.289237	0.07357	5.21902	5.85294	-0.706568
159.600006	-0.04159	-1.253927	2.00215	-0.30692	0.073519	4.76853	5.02071	1.548973
159.699997	-0.044101	-1.320093	2.003449	-0.330819	0.073235	5.30371	6.07433	3.778398
159.800003	-0.011971	-1.417062	1.997145	-0.356383	0.073032	4.78123	5.658	5.53162
159.899994	0.02734	-1.485899	1.98577	-0.38029	0.072685	9.78919	8.71095	6.083434
160.0	0.045683	-1.551504	1.973121	-0.397263	0.072491	9.19998	12.36748	5.121959
160.100006	-0.041642	-1.554023	1.96171	-0.405479	0.072308	10.13591	9.71073	2.58492
160.199997	-0.049147	-1.511916	1.951967	-0.405353	0.072082	14.27634	14.74514	-0.553643
160.300003	-0.145238	-1.58288	1.942781	-0.398565	0.071943	13.10501	13.39915	-3.469502
160.399994	-0.155253	-1.690704	1.933626	-0.385309	0.072211	13.52362	13.09523	-5.136789
160.5	-0.162159	-1.798073	1.925496	-0.368819	0.072399	10.30791	10.20756	-5.506234
160.600006	-0.076472	-1.858027	1.920524	-0.350116	0.072613	8.37019	8.45959	-5.182714
160.699997	-0.039971	-1.878091	1.919537	-0.333466	0.073	7.32427	7.6812	-4.634168
160.800003	-0.008495	-1.900534	1.922203	-0.321258	0.073259	7.64068	7.34356	-3.754456
160.899994	-0.042762	-1.878927	1.926596	-0.31511	0.0733	7.48129	7.92646	-2.654446
161.0	-0.116739	-1.859965	1.93083	-0.315737	0.073305	10.30423	9.96177	-1.36016
161.100006	-0.166577	-1.841658	1.933163	-0.32216	0.073069	10.62458	11.68983	-0.002718
161.199997	-0.182026	-1.835682	1.932312	-0.332612	0.072752	11.14216	11.35132	1.216892
161.300003	-0.09995	-1.854443	1.928097	-0.345415	0.072469	12.63595	12.67087	2.023571
161.399994	-0.013363	-1.842122	1.921273	-0.35764	0.072117	11.82079	11.68415	2.223378
161.5	0.113736	-1.79105	1.913426	-0.36705	0.071762	10.98014	10.71789	1.724759
161.600006	0.197309	-1.734169	1.906164	-0.372225	0.071259	8.68477	8.74607	0.520581
161.699997	0.132305	-1.673511	1.900268	-0.371508	0.071048	7.58542	7.75239	-1.092878
161.800003	0.086219	-1.69282	1.895177	-0.366257	0.070924	6.61919	6.84158	-2.52925
161.899994	-0.014412	-1.681256	1.889803	-0.358042	0.071027	6.8898	7.00173	-3.202456
162.0	-0.072546	-1.696055	1.883765	-0.348977	0.071297	7.5369	7.67157	-3.07941
162.100006	-0.110731	-1.677965	1.876161	-0.342558	0.07124	10.7859	10.69519	-2.319402
162.199997	-0.13921	-1.621635	1.866758	-0.340174	0.071039	10.02714	11.84784	-1.123624
162.300003	-0.160041	-1.552147	1.855615	-0.341609	0.070971	11.20749	10.89046	0.14811
162.399994	-0.108887	-1.492575	1.844272	-0.345755	0.071102	13.5266	13.82094	0.935638
162.5	0.0037	-1.437647	1.835333	-0.349737	0.071152	14.47794	14.49806	0.911207
162.600006	0.098866	-1.461158	1.830252	-0.352591	0.071562	16.03802	16.28425	0.02346
162.699997	0.126896	-1.506425	1.828178	-0.353406	0.071964	16.00291	16.57993	-1.448482
162.800003	0.107066	-1.573132	1.826547	-0.352508	0.07227	12.74594	13.75596	-2.617115
162.899994	-0.025376	-1.607372	1.822785	-0.351876	0.072463	9.50439	10.07621	-2.990335
163.0	-0.088992	-1.631384	1.816079	-0.352157	0.072658	6.35716	6.59707	-2.461176
163.100006	-0.204623	-1.654137	1.806849	-0.354452	0.07258	4.30998	4.73338	-1.263942
163.199997	-0.219306	-1.670106	1.795518	-0.360113	0.072439	3.80169	4.11932	0.23642
163.300003	-0.193	-1.661247	1.782504	-0.367336	0.072099	3.71262	4.07264	1.551229
163.399994	-0.12607	-1.637404	1.768489	-0.37471	0.071865	4.07352	4.55631	2.187543
163.5	-0.02726	-1.64377	1.755018	-0.379564	0.071872	6.80897	6.50543	1.812557
163.600006	0.129889	-1.68194	1.743459	-0.379083	0.072042	10.03563	11.00276	0.573895
163.699997	0.156734	-1.779731	1.734672	-0.373286	0.07251	9.83867	11.9566	-1.189548
163.800003	0.130914	-1.781275	1.728126	-0.362498	0.072752	11.24559	11.33944	-2.626175
163.899994	-0.0165	-1.65935	1.723904	-0.347337	0.072882	16.54903	18.51963	-3.418628
164.0	-0.157043	-1.516969	1.721547	-0.332192	0.072894	17.6419	19.60441	-3.510147
164.100006	-0.201812	-1.43094	1.720021	-0.319486	0.073105	21.87078	21.70812	-3.092009
164.199997	-0.098096	-1.430301	1.718359	-0.31198	0.073458	19.28133	19.82708	-2.172664
164.300003	0.07385	-1.446518	1.715766	-0.31108	0.074118	12.78623	13.2845	-0.974973
164.399994	0.24258	-1.465249	1.713229	-0.314705	0.074954	8.44577	9.03136	0.160779
164.5	0.341373	-1.45688	1.711555	-0.321613	0.075955	6.17702	6.23716	0.827959
164.600006	0.311911	-1.426456	1.710501	-0.330599	0.076867	5.03091	5.42954	1.01333
164.699997	0.174583	-1.363058	1.708992	-0.340219	0.077633	4.55353	4.86002	0.758971
164.800003	-0.063273	-1.291093	1.70492	-0.350562	0.078199	4.61667	4.83122	0.407908
164.899994	-0.230988	-1.265164	1.696322	-0.36196	0.078522	4.4473	5.12037	0.273996
165.0	-0.298187	-1.332019	1.683355	-0.372486	0.078919	6.3647	6.05078	0.453304
165.100006	-0.265867	-1.401813	1.667438	-0.382096	0.079086	8.25275	9.27812	0.658997
165.199997	-0.117785	-1.473099	1.652022	-0.388326	0.079451	7.77853	8.98833	0.624115
165.300003	0.008375	-1.436023	1.638855	-0.390548	0.079675	10.57037	9.68846	0.169037
165.399994	0.119093	-1.36444	1.628055	-0.388978	0.079675	11.16563	11.74271	-0.54987
165.5	0.106574	-1.322024	1.61826	-0.384868	0.079494	10.76567	10.92985	-1.265208
165.600006	0.084439	-1.421815	1.607642	-0.378743	0.079664	11.33395	11.68544	-1.669311
165.699997	0.06926	-1.534469	1.595083	-0.372404	0.079598	10.57212	11.33045	-1.647056
165.800003	0.029673	-1.603525	1.581475	-0.365119	0.079703	9.21609	9.79583	-1.340502
165.899994	-0.049532	-1.579843	1.568397	-0.357294	0.079788	8.15204	8.87399	-1.120538
166.0	-0.101653	-1.531913	1.558745	-0.346784	0.080151	7.70593	7.76642	-1.292645
166.100006	-0.161504	-1.555799	1.555234	-0.333608	0.080477	7.00313	7.20053	-1.937198
166.199997	-0.081439	-1.705141	1.559811	-0.318591	0.081408	6.8856	6.76086	-2.901929
166.300003	-0.008194	-1.908925	1.572226	-0.303787	0.082684	6.83822	7.1545	-3.78763
166.399994	0.064395	-2.056881	1.589582	-0.291582	0.084076	7.2275	7.62446	-4.25141
166.5	0.00218	-2.121376	1.606971	-0.28619	0.084989	8.6549	9.0077	-3.928642
166.600006	-0.160424	-2.149028	1.619775	-0.289536	0.085194	7.89448	9.30938	-2.219082
166.699997	-0.315883	-2.18263	1.624865	-0.304004	0.084878	8.69458	8.86554	0.771501
166.800003	-0.391603	-2.237681	1.621401	-0.327465	0.084497	8.79748	9.66191	4.037281
166.899994	-0.222535	-2.343724	1.612882	-0.353796	0.084117	8.2186	9.19558	6.339631
167.0	0.01688	-2.514774	1.606799	-0.377457	0.084382	7.84255	8.51558	6.696131
167.100006	0.215063	-2.630501	1.606062	-0.394675	0.084987	7.16865	7.87358	5.051017
167.199997	0.242061	-2.600191	1.608212	-0.405213	0.085579	7.06093	7.55574	2.109865
167.300003	0.16575	-2.429991	1.606717	-0.410276	0.085804	6.96713	7.3807	-0.870054
167.399994	-0.007455	-2.284835	1.596268	-0.411267	0.085611	7.0294	7.33671	-2.564857
167.5	-0.116515	-2.198769	1.576138	-0.409511	0.085202	7.62308	7.99434	-2.171397
167.600006	-0.130014	-2.18697	1.549528	-0.405291	0.084753	7.15139	8.27696	-0.798844
167.699997	-0.071715	-2.251743	1.524391	-0.39582	0.084283	7.32418	7.8512	-0.012394
167.800003	-0.097533	-2.243912	1.512531	-0.379511	0.084069	7.61581	8.3186	-1.029721
167.899994	0.028936	-2.173496	1.520447	-0.354942	0.085177	7.04245	7.66386	-3.240709
168.0	0.025818	-2.006489	1.54863	-0.327164	0.086152	6.96127	7.46999	-6.244428
168.100006	0.015677	-1.838462	1.590704	-0.301688	0.087207	6.47443	7.09648	-8.684775
168.199997	-0.025115	-1.613109	1.638036	-0.281936	0.088327	6.35103	6.69802	-9.851075
168.300003	-0.072221	-1.407145	1.682775	-0.271464	0.08897	6.10118	6.39185	-8.848291
168.399994	-0.082113	-1.183326	1.718788	-0.276321	0.089257	7.17924	7.20246	-4.831351
168.5	0.0018	-0.912066	1.743884	-0.297186	0.089452	7.73859	8.58977	1.525605
168.600006	0.064766	-0.525328	1.757705	-0.330037	0.088871	6.868	7.67767	8.11618
168.699997	0.269106	-0.126364	1.758248	-0.367497	0.088703	7.40843	8.02174	13.119755
168.800003	0.344561	0.106812	1.750755	-0.402891	0.088515	7.90604	8.96735	14.357699
168.899994	0.398506	0.430474	1.748303	-0.42445	0.088833	7.92294	8.27267	11.425533
169.0	0.37294	0.546042	1.758453	-0.42946	0.088596	7.47385	7.45821	5.466927
169.100006	0.153312	0.675143	1.779024	-0.420419	0.08798	7.2127	7.37407	-2.421114
169.199997	-0.147672	0.697014	1.803851	-0.402027	0.086914	6.67358	7.0133	-9.957389
169.300003	-0.227688	0.66194	1.827841	-0.37679	0.086462	6.36356	6.91727	-14.347561
169.399994	-0.188547	0.558268	1.848897	-0.350093	0.087027	6.07841	6.8404	-14.834076
169.5	0.023782	0.464803	1.869902	-0.327658	0.088142	5.90028	6.77778	-12.041258
169.600006	0.111839	0.514054	1.891585	-0.314026	0.088635	5.98216	6.69149	-7.975667
169.699997	0.178836	0.531378	1.913857	-0.309843	0.08932	5.94065	6.6218	-3.376779
169.800003	0.168178	0.529953	1.934311	-0.316209	0.089735	5.98032	6.39656	0.754612
169.899994	0.052459	0.519044	1.953701	-0.329739	0.090046	6.26066	6.41936	3.943811
170.0	-0.142611	0.52029	1.971649	-0.348113	0.090124	6.20163	6.55693	5.859537
170.100006	-0.301337	0.508642	1.986359	-0.367074	0.090208	6.30786	6.70541	6.447304
170.199997	-0.412029	0.494691	1.995198	-0.384442	0.08995	6.34455	6.84383	5.7729
170.300003	-0.472184	0.44974	1.996943	-0.39795	0.089377	6.27204	6.76622	4.023322
170.399994	-0.402805	0.353685	1.993955	-0.404729	0.088809	6.28141	6.70113	1.542375
170.5	-0.201234	0.198692	1.990036	-0.403279	0.088405	6.24813	6.78581	-1.24775
170.600006	0.040696	-0.037164	1.989752	-0.394173	0.088216	6.22475	6.82081	-4.029094
170.699997	0.184108	-0.435672	1.996222	-0.377957	0.087987	6.29516	6.77756	-6.349384
170.800003	0.118528	-0.77123	2.011031	-0.357237	0.087834	6.55885	6.9283	-8.073958
170.899994	0.13547	-0.948111	2.031681	-0.334988	0.088215	6.97808	7.23704	-8.619794
171.0	-0.05156	-0.986752	2.055856	-0.316315	0.088469	7.28968	7.2015	-8.508449
171.100006	-0.202846	-0.99815	2.078796	-0.306536	0.088637	7.46168	7.24475	-7.255132
171.199997	-0.350438	-0.960152	2.095863	-0.309594	0.088602	7.47411	7.89231	-4.716816
171.300003	-0.297608	-0.84104	2.106112	-0.32326	0.08865	7.08422	7.74886	-1.43805
171.399994	-0.189369	-0.692396	2.108294	-0.342896	0.088501	6.87203	7.31636	1.94804
171.5	-0.026281	-0.475743	2.105054	-0.361398	0.088511	6.44938	6.73828	4.41358
171.600006	0.108393	-0.289293	2.103287	-0.375101	0.088455	5.83486	6.10013	5.147338
171.699997	0.137255	-0.082143	2.107312	-0.381623	0.088275	5.36326	5.38062	3.971225
171.800003	0.09428	0.083574	2.116624	-0.380871	0.087862	4.99054	4.73894	1.200024
171.899994	0.025148	0.182858	2.126921	-0.375421	0.087739	4.90567	5.20816	-2.180758
172.0	-0.109293	0.1535	2.133645	-0.367711	0.08729	4.87835	5.34369	-4.79687
172.100006	-0.219245	-0.0897	2.133605	-0.361302	0.086869	6.38011	6.92615	-5.410648
172.199997	-0.20883	-0.355042	2.126014	-0.360455	0.086389	5.37543	6.27516	-4.030541
172.300003	-0.108311	-0.596289	2.112304	-0.362842	0.085918	5.63956	5.93066	-1.733285
172.399994	0.059739	-0.803956	2.095166	-0.36596	0.08544	6.78979	7.04755	0.328584
172.5	0.152751	-0.891792	2.081012	-0.366757	0.085227	6.32581	6.36145	1.17526
172.600006	0.250584	-0.950521	2.075266	-0.362069	0.08551	7.14877	7.41571	0.469238
172.699997	0.21751	-1.024611	2.079968	-0.352749	0.086126	8.17017	8.5189	-1.737803
172.800003	0.096799	-1.159362	2.091985	-0.340057	0.086741	8.30679	8.18939	-4.670326
172.899994	-0.084226	-1.369773	2.106301	-0.325944	0.087296	9.08744	8.80302	-7.114563
173.0	-0.267019	-1.462975	2.119411	-0.314003	0.0872	9.35289	10.22854	-7.981698
173.100006	-0.417196	-1.444314	2.12907	-0.308137	0.086648	9.88421	10.63149	-7.311798
173.199997	-0.537517	-1.41624	2.132672	-0.313231	0.085439	11.55657	12.12093	-4.951783
173.300003	-0.461677	-1.340616	2.127723	-0.32966	0.084258	10.30677	11.19427	-1.203908
173.399994	-0.344174	-1.281715	2.113607	-0.354207	0.082572	7.02441	7.62725	3.260467
173.5	-0.024854	-1.203131	2.090579	-0.381032	0.08095	4.29509	4.79193	7.009253
173.600006	0.185103	-1.215797	2.066185	-0.404188	0.079618	3.26852	4.16567	8.286483
173.699997	0.445081	-1.254442	2.04984	-0.415031	0.078579	3.3575	3.70994	6.634458
173.800003	0.379781	-1.239909	2.045105	-0.412757	0.077408	3.37598	4.81805	2.420913
173.899994	0.047128	-1.186824	2.05021	-0.39865	0.075792	5.85684	4.86045	-3.209652
174.0	-0.071708	-1.265089	2.057549	-0.376316	0.075366	10.48744	9.66105	-7.18259
174.100006	-0.173906	-1.216262	2.065028	-0.353327	0.074346	9.89717	11.53642	-8.680581
174.199997	-0.317057	-1.344155	2.067786	-0.334765	0.074634	7.89579	7.61226	-7.643895
174.300003	-0.226163	-1.354186	2.066352	-0.326667	0.074738	14.15146	14.94597	-4.774868
174.399994	-0.087134	-1.381566	2.061119	-0.32816	0.07434	17.44108	17.55155	-1.270578
174.5	-0.012536	-1.360819	2.051282	-0.336341	0.073583	18.03862	20.00222	1.836628
174.600006	0.06809	-1.335295	2.041567	-0.345827	0.072678	17.14411	18.21421	3.655754
174.699997	0.086497	-1.317922	2.038366	-0.351811	0.071945	9.87335	11.7001	3.748902
174.800003	0.119732	-1.296363	2.043186	-0.352383	0.071377	7.4185	8.4203	2.073323
174.899994	0.149425	-1.272952	2.052507	-0.348246	0.070704	5.18145	6.53423	-0.748484
175.0	0.058905	-1.291883	2.062326	-0.340905	0.07002	4.75531	5.3409	-4.001198
175.100006	0.030001	-1.422127	2.068233	-0.332093	0.06947	4.61159	5.34626	-6.124216
175.199997	0.090005	-1.552243	2.070025	-0.325359	0.069781	5.56731	5.44014	-6.275245
175.300003	0.143509	-1.68425	2.069075	-0.324397	0.069926	6.42302	6.6627	-4.877219
175.399994	0.226707	-1.741239	2.06439	-0.329667	0.071233	10.77066	8.36453	-2.50004
175.5	0.178116	-1.822943	2.057423	-0.341107	0.071905	11.76789	12.81496	0.259162
175.600006	-0.067595	-1.913686	2.047761	-0.356465	0.072194	13.92962	12.83851	2.61676
175.699997	-0.290274	-1.949642	2.034572	-0.373453	0.072048	18.21106	17.17654	4.286581
175.800003	-0.469191	-1.983231	2.019143	-0.389206	0.07144	21.80265	22.57322	4.826596
175.899994	-0.479523	-2.003988	2.002514	-0.400977	0.070639	30.43767	29.59497	4.057711
176.0	-0.341487	-2.030661	1.986376	-0.406125	0.069987	34.04012	32.94436	1.980646
176.100006	0.081247	-2.080493	1.972665	-0.401469	0.069695	26.13251	24.37354	-0.975069
176.199997	0.293515	-2.193345	1.962746	-0.389507	0.069555	14.40175	13.62792	-3.909756
176.300003	0.491184	-2.260264	1.956527	-0.371393	0.069874	8.33113	8.64479	-5.786508
176.399994	0.581207	-2.183203	1.953647	-0.35052	0.069896	6.84566	8.50594	-6.273411
176.5	0.426887	-2.069933	1.95291	-0.331917	0.070382	7.14132	9.2004	-5.730007
176.600006	0.146118	-2.094001	1.951589	-0.318981	0.071294	7.07319	9.72389	-4.294252
176.699997	-0.154811	-2.082768	1.948077	-0.313885	0.071864	9.28361	11.1173	-2.124107
176.800003	-0.306013	-2.046194	1.941725	-0.316734	0.072333	13.00526	14.12851	0.227487
176.899994	-0.395817	-2.00298	1.934173	-0.323987	0.072962	14.23308	16.52533	1.998561
177.0	-0.314786	-1.943775	1.928082	-0.332491	0.073692	14.98352	16.06918	2.641998
177.100006	-0.188613	-1.897973	1.925471	-0.339593	0.07452	13.46258	13.0008	2.101517
177.199997	0.02336	-1.849113	1.92577	-0.343619	0.075345	12.47577	11.47133	0.584538
177.300003	0.124708	-1.773969	1.926735	-0.345248	0.076072	11.25215	11.66167	-1.32285
177.399994	0.168025	-1.739634	1.924832	-0.345652	0.076215	12.10471	12.38311	-2.662432
177.5	0.136387	-1.693935	1.919246	-0.344684	0.076428	12.86899	12.57837	-2.928101
177.600006	0.046968	-1.654095	1.909605	-0.34591	0.076321	14.79829	13.69804	-2.214585
177.699997	-0.069587	-1.624729	1.89746	-0.350607	0.075749	17.18387	16.57789	-0.852854
177.800003	-0.110829	-1.553949	1.881755	-0.358678	0.075843	22.32618	21.66787	0.761765
177.899994	-0.166772	-1.516874	1.864585	-0.369689	0.076123	27.94972	28.39105	1.979593
178.0	-0.162734	-1.531898	1.84661	-0.380459	0.076534	29.03925	29.4846	2.40275
178.100006	-0.107107	-1.517688	1.829474	-0.387913	0.076866	19.11283	17.91414	1.818076
178.199997	-0.052016	-1.573157	1.814076	-0.389964	0.077061	7.98512	7.8952	0.390736
178.300003	-0.017382	-1.656752	1.800513	-0.385712	0.076993	5.22095	5.26532	-1.403436
178.399994	0.004856	-1.714045	1.788603	-0.375302	0.077062	4.13614	4.44358	-2.81557
178.5	-0.007256	-1.673726	1.778484	-0.360518	0.077162	4.7335	4.71368	-3.633268
178.600006	0.035514	-1.609682	1.77155	-0.34379	0.077476	4.22888	5.22507	-3.891135
178.699997	0.053961	-1.595366	1.768388	-0.328914	0.07781	7.96051	6.82884	-3.730543
178.800003	0.068621	-1.625637	1.768607	-0.317707	0.078254	11.55464	13.15849	-3.372243
178.899994	0.086031	-1.72537	1.770743	-0.312011	0.078668	12.40194	14.49988	-2.595626
179.0	0.027278	-1.800885	1.772325	-0.312894	0.079142	18.63571	20.82353	-1.451027
179.100006	-0.055664	-1.861672	1.771775	-0.319529	0.07953	19.63592	21.00895	-0.027145
179.199997	-0.147703	-1.864169	1.76761	-0.330669	0.079784	18.89056	19.44725	1.353554
179.300003	-0.210057	-1.892913	1.759742	-0.344363	0.079912	11.52837	11.69989	2.394366
179.399994	-0.221908	-1.926887	1.748743	-0.357062	0.07988	8.39901	9.25007	2.801272
179.5	-0.16834	-2.036365	1.737069	-0.366887	0.079676	8.16185	8.93865	2.327488
179.600006	-0.038356	-2.098046	1.726553	-0.371519	0.07959	8.47406	9.55111	1.101542
179.699997	0.085303	-2.088582	1.717807	-0.371142	0.079481	8.59745	9.79369	-0.461369
179.800003	0.169489	-2.041411	1.709357	-0.367649	0.079506	12.61125	12.87191	-1.719755
179.899994	0.183524	-2.035678	1.700396	-0.362071	0.079681	13.13907	14.7689	-2.347957
180.0	0.126383	-2.067599	1.690745	-0.356805	0.080093	14.4049	13.91483	-2.37461
180.100006	0.059284	-2.103759	1.679787	-0.354621	0.080324	15.05104	14.33469	-1.891693
180.199997	-0.08408	-2.158335	1.668338	-0.355061	0.080713	12.77423	13.10186	-1.121806
180.300003	-0.200011	-2.166652	1.656992	-0.357355	0.080723	10.26508	11.52186	-0.418588
180.399994	-0.260416	-2.170999	1.646993	-0.359916	0.080872	7.25395	8.63944	-0.142391
180.5	-0.278871	-2.18087	1.640264	-0.359944	0.080959	5.87331	7.17687	-0.388574
180.600006	-0.232461	-2.185406	1.636826	-0.356924	0.08107	4.80882	5.86076	-1.066214
180.699997	-0.133139	-2.235822	1.634709	-0.350934	0.080944	5.53158	5.57674	-1.690026
180.800003	-0.044093	-2.237361	1.631625	-0.343116	0.08053	5.40617	5.42644	-1.814116
180.899994	0.015983	-2.224657	1.626357	-0.335741	0.080045	8.77681	7.36775	-1.471647
181.0	0.078608	-2.197311	1.618887	-0.330405	0.079362	10.70463	11.11002	-0.819085
181.100006	0.097794	-2.193846	1.610623	-0.328259	0.078729	8.92919	9.4038	-0.113946
181.199997	0.093104	-2.154561	1.602904	-0.330406	0.078038	11.69582	11.24769	0.329631
181.300003	0.090441	-2.152443	1.596781	-0.335097	0.077472	11.38334	13.58157	0.362942
181.399994	0.043214	-2.100572	1.592542	-0.341768	0.077235	11.36933	12.77985	-0.092864
181.5	0.008194	-2.065533	1.589118	-0.349311	0.076859	11.07639	12.6638	-0.694768
181.600006	-0.093522	-2.032388	1.585211	-0.35692	0.076346	8.8918	9.60453	-1.066096
181.699997	-0.162704	-2.014419	1.579378	-0.364196	0.075695	7.98643	8.06039	-1.017534
181.800003	-0.228594	-1.992942	1.570745	-0.370886	0.074715	7.48094	7.35822	-0.558798
181.899994	-0.20709	-1.959424	1.558913	-0.376049	0.073628	7.50722	7.08277	0.121052
182.0	-0.131564	-1.868862	1.544021	-0.380022	0.072403	7.45528	7.18533	0.866955
182.100006	-0.023731	-1.801109	1.527111	-0.381518	0.071272	8.55822	8.28456	1.307007
182.199997	0.130174	-1.77595	1.510248	-0.378699	0.070216	8.31782	9.00128	1.099903
182.300003	0.209372	-1.776841	1.496509	-0.37094	0.069332	8.27736	8.8817	0.273532
182.399994	0.223267	-1.763368	1.488131	-0.357506	0.068455	8.6084	9.29675	-0.939187
182.5	0.188067	-1.718701	1.485317	-0.340569	0.067791	7.32392	8.05107	-2.191588
182.600006	0.037252	-1.581514	1.48634	-0.323974	0.067073	7.10445	7.47673	-3.185037
182.699997	-0.11327	-1.468731	1.489524	-0.310576	0.066438	6.28421	6.71751	-3.607867
182.800003	-0.186512	-1.35657	1.492539	-0.303469	0.065955	6.16528	6.37001	-3.270489
182.899994	-0.205154	-1.250303	1.493835	-0.304514	0.065334	6.04058	6.3197	-2.136309
183.0	-0.187505	-1.13069	1.492058	-0.313271	0.064579	7.17653	7.12431	-0.422737
183.100006	-0.103044	-1.030887	1.486988	-0.327882	0.063666	8.04134	8.68462	1.38933
183.199997	0.014956	-0.971824	1.479885	-0.344828	0.062637	7.22005	7.87743	2.621532
183.300003	0.049332	-0.898838	1.472445	-0.360251	0.061844	7.73229	7.68302	2.962458
183.399994	0.123086	-0.832199	1.465583	-0.371512	0.060905	8.29251	8.57596	2.346262
183.5	0.098855	-0.769658	1.458787	-0.377082	0.059823	8.33928	8.6752	1.061536
183.600006	0.076342	-0.811333	1.450975	-0.378392	0.058798	7.90008	8.00461	-0.212703
183.699997	0.002899	-0.819678	1.441538	-0.375865	0.057779	7.75304	7.95879	-1.132335
183.800003	-0.038915	-0.833706	1.431268	-0.370125	0.056854	7.18257	7.5916	-1.539618
183.899994	-0.104077	-0.864231	1.422026	-0.363517	0.055939	6.8095	7.13534	-1.6515
184.0	-0.109469	-0.874261	1.415556	-0.357157	0.055012	6.43625	6.89982	-1.665833
184.100006	-0.073925	-0.871347	1.411885	-0.352391	0.054335	6.10687	6.61227	-1.650204
184.199997	0.006435	-0.853224	1.409431	-0.350247	0.054386	6.07972	6.44249	-1.467018
184.300003	0.117593	-0.870837	1.405543	-0.350756	0.054393	5.98207	6.23887	-1.028423
184.399994	0.132379	-0.912048	1.398355	-0.353968	0.054416	7.02809	7.23458	-0.254442
184.5	0.066172	-0.96381	1.387396	-0.358892	0.053957	7.12118	7.48797	0.657605
184.600006	-0.084376	-0.970843	1.374635	-0.363005	0.053211	6.45341	6.76793	1.214873
184.699997	-0.165679	-0.989196	1.363279	-0.363021	0.052432	6.84637	7.03428	1.091198
184.800003	-0.185416	-1.083987	1.357208	-0.357518	0.05208	6.87746	7.35565	0.224958
184.899994	-0.058063	-1.23685	1.358606	-0.34626	0.05188	6.60965	7.1257	-1.138591
185.0	-0.00125	-1.40975	1.366904	-0.332729	0.05214	6.2455	6.59225	-2.567535
185.100006	0.111194	-1.538877	1.378339	-0.319898	0.05203	6.25654	6.68271	-3.54038
185.199997	0.106279	-1.604713	1.388655	-0.311967	0.052162	6.14068	6.53926	-3.558689
185.300003	0.037042	-1.689611	1.393887	-0.31258	0.052129	6.4514	6.60917	-2.215504
185.399994	-0.068365	-1.794229	1.393207	-0.321628	0.05198	6.99717	7.17559	0.222892
185.5	-0.204134	-1.901881	1.386796	-0.337131	0.051458	6.83603	7.18051	2.612222
185.600006	-0.289265	-2.071993	1.380254	-0.353858	0.051112	6.89795	7.10922	3.899192
185.699997	-0.237174	-2.186007	1.379574	-0.366508	0.051285	6.87921	7.28639	3.626178
185.800003	-0.127391	-2.243597	1.385302	-0.374433	0.051836	6.62059	6.80872	2.061024
185.899994	-0.068923	-2.217454	1.393285	-0.377759	0.052434	6.34149	6.67683	-0.235501
186.0	-0.049549	-2.184645	1.397289	-0.378087	0.052749	6.06212	6.47471	-2.081167
186.100006	-0.047764	-2.175346	1.393288	-0.377823	0.052889	5.79878	6.27152	-2.428014
186.199997	-0.083551	-2.20821	1.381592	-0.378126	0.052808	5.90238	6.32516	-1.273519
186.300003	-0.104872	-2.246973	1.365383	-0.379227	0.052422	5.88548	6.40716	0.384397
186.399994	-0.080823	-2.301291	1.349921	-0.379596	0.05226	5.77224	6.49109	1.413244
186.5	0.005297	-2.357501	1.341414	-0.376394	0.052483	6.05161	6.64728	1.195625
186.600006	0.060319	-2.463244	1.343123	-0.369392	0.053499	6.13384	6.70338	-0.397576
186.699997	0.039341	-2.564553	1.353742	-0.359407	0.054765	6.02867	6.52096	-2.576782
186.800003	-0.01897	-2.580613	1.368899	-0.347064	0.056216	6.04995	6.48606	-4.407287
186.899994	-0.064755	-2.580146	1.383651	-0.335202	0.057426	5.97095	6.37162	-5.170242
187.0	-0.107196	-2.573671	1.395176	-0.325147	0.058425	6.37626	6.6931	-4.476627
187.100006	-0.079125	-2.581266	1.402276	-0.319379	0.059213	6.44115	7.11907	-2.550312
187.199997	-0.046015	-2.563128	1.405096	-0.31963	0.059584	6.22361	6.88248	0.152899
187.300003	-9.5e-05	-2.526906	1.404972	-0.324501	0.05973	6.41496	7.03096	2.754642
187.399994	0.079411	-2.463351	1.40419	-0.332328	0.059877	6.41251	7.06532	4.337561
187.5	0.114133	-2.452408	1.405314	-0.3406	0.060391	6.364	7.18394	4.375779
187.600006	0.117573	-2.484755	1.409592	-0.347397	0.061045	6.12658	6.78217	2.877929
187.699997	0.100836	-2.512243	1.41599	-0.352366	0.061953	5.88959	6.44045	0.454551
187.800003	0.048823	-2.540583	1.422034	-0.355699	0.062615	5.72591	6.29175	-2.003583
187.899994	-0.022934	-2.560412	1.42587	-0.356509	0.063325	5.43761	5.97413	-3.43388
188.0	-0.111136	-2.551176	1.42703	-0.356816	0.063804	5.27542	5.77362	-3.586023
188.100006	-0.16322	-2.532884	1.426812	-0.356776	0.064645	5.23952	5.92317	-2.75036
188.199997	-0.193627	-2.540359	1.426126	-0.357954	0.065434	5.48604	6.01491	-1.486598
188.300003	-0.177152	-2.56574	1.426141	-0.360365	0.066021	6.23964	6.53252	-0.189082
188.399994	-0.105939	-2.609764	1.426789	-0.362542	0.066438	5.63702	6.92776	0.864221
188.5	-0.018617	-2.617292	1.426778	-0.36527	0.067177	5.54052	6.26692	1.484262
188.600006	0.037912	-2.566915	1.424772	-0.368756	0.067635	5.76007	6.46004	1.646722
188.699997	0.049909	-2.515455	1.419867	-0.371703	0.068254	6.01684	6.71066	1.432101
188.800003	-0.023846	-2.484823	1.412138	-0.374474	0.068478	5.94337	6.66291	0.958886
188.899994	-0.155252	-2.550248	1.403632	-0.374533	0.068701	5.71085	6.31905	0.326787
189.0	-0.217269	-2.630451	1.396271	-0.370719	0.068553	5.5928	6.25739	-0.383277
189.100006	-0.214762	-2.671641	1.392464	-0.363068	0.068785	5.5054	6.18963	-1.265937
189.199997	-0.16841	-2.661958	1.39389	-0.352014	0.069048	5.3179	6.12935	-2.261216
189.300003	-0.111865	-2.582646	1.400275	-0.339947	0.069335	5.31422	6.10109	-3.188649
189.399994	-0.04396	-2.470227	1.409949	-0.328915	0.069736	5.53517	6.13642	-3.768212
189.5	0.065863	-2.40992	1.420553	-0.319602	0.070209	5.99118	6.52695	-3.730059
189.600006	0.162909	-2.373238	1.429498	-0.315402	0.070779	6.03042	6.82574	-2.976395
189.699997	0.24012	-2.388393	1.436149	-0.31539	0.071463	6.0989	6.61816	-1.574029
189.800003	0.250131	-2.406454	1.440381	-0.320107	0.07237	6.23097	6.62073	0.20822
189.899994	0.171347	-2.391546	1.442727	-0.329032	0.073269	6.18657	6.76793	1.793195
190.0	0.013908	-2.365557	1.44398	-0.339589	0.074128	5.92357	7.07367	2.829785
190.100006	-0.168565	-2.294174	1.444114	-0.350601	0.074731	5.74649	6.5383	3.138277
190.199997	-0.34593	-2.197033	1.442451	-0.360995	0.074915	5.41554	6.00924	2.614496
190.300003	-0.359672	-2.140335	1.438464	-0.369042	0.074914	5.18653	5.87382	1.53084
190.399994	-0.25908	-2.16668	1.432227	-0.375124	0.074918	5.11367	5.61154	0.303707
190.5	-0.057701	-2.205188	1.424726	-0.377921	0.07507	5.25905	5.65843	-0.725503
190.600006	0.170552	-2.195812	1.418157	-0.376642	0.075258	5.19844	5.78443	-1.504653
190.699997	0.293489	-2.176618	1.415092	-0.371845	0.075675	6.22186	6.53873	-2.112707
190.800003	0.288275	-2.145225	1.416375	-0.364775	0.076074	5.6358	6.68882	-2.620778
190.899994	0.160529	-2.099111	1.421447	-0.356526	0.076548	4.91907	5.82372	-2.948952
191.0	-0.049822	-2.051989	1.427283	-0.350275	0.076602	6.04163	6.75401	-2.83784
191.100006	-0.263063	-1.948706	1.430881	-0.346201	0.07668	5.6428	6.17721	-2.026763
191.199997	-0.405477	-1.844139	1.42952	-0.347235	0.076456	5.40136	5.82768	-0.456072
191.300003	-0.380673	-1.755043	1.422835	-0.352541	0.076308	5.57038	6.17881	1.446688
191.399994	-0.239373	-1.671067	1.412515	-0.360406	0.076231	6.29989	6.85946	2.889413
191.5	-0.036487	-1.595814	1.402687	-0.367176	0.076384	6.12964	6.92273	3.165497
191.600006	0.163263	-1.57192	1.397654	-0.369739	0.076771	5.52668	6.12539	2.086793
191.699997	0.217408	-1.60941	1.399345	-0.366776	0.076941	5.98785	6.61602	0.016872
191.800003	0.142105	-1.630388	1.40627	-0.359816	0.076949	6.85863	7.61472	-2.312958
191.899994	0.001939	-1.549186	1.416378	-0.349355	0.076775	6.3795	6.84287	-4.089095
192.0	-0.162475	-1.398195	1.42697	-0.337606	0.076612	6.08682	6.56581	-4.89021
192.100006	-0.222624	-1.273913	1.436932	-0.327941	0.076682	5.85886	6.66484	-4.419675
192.199997	-0.215015	-1.162974	1.444949	-0.323249	0.077111	5.33357	5.90422	-2.925883
192.300003	-0.112269	-1.105573	1.44979	-0.325106	0.077668	5.25931	5.57814	-0.566874
192.399994	-0.005495	-1.051953	1.450573	-0.333498	0.078096	4.87415	5.5427	1.964876
192.5	0.1008	-1.02254	1.448395	-0.344666	0.078519	6.22422	6.19733	3.847328
192.600006	0.133486	-1.005412	1.445742	-0.355823	0.079021	6.20215	7.23618	4.467284
192.699997	0.080472	-0.951683	1.445537	-0.363157	0.079261	5.06016	5.98986	3.484726
192.800003	-0.054367	-0.878072	1.448934	-0.365405	0.079306	5.71251	6.28747	1.204822
192.899994	-0.188564	-0.845122	1.454984	-0.362973	0.079277	6.45814	7.05901	-1.57997
193.0	-0.211333	-0.899912	1.46235	-0.356041	0.079451	6.15022	6.52577	-3.810419
193.100006	-0.149827	-1.004307	1.470866	-0.346515	0.080085	5.79808	6.16918	-5.026131
193.199997	-0.025216	-1.150862	1.480824	-0.33746	0.080977	5.90203	6.36359	-4.982143
193.300003	0.058274	-1.237139	1.491656	-0.332912	0.081888	5.55812	6.12935	-3.949336
193.399994	0.129341	-1.279089	1.501234	-0.336474	0.082616	5.44479	5.99136	-1.93169
193.5	0.004571	-1.299201	1.506694	-0.348321	0.083042	5.32438	5.92552	0.95615
193.600006	-0.253107	-1.274091	1.505175	-0.366808	0.082669	5.95195	6.29015	3.966559
193.699997	-0.433383	-1.256929	1.495398	-0.388822	0.081538	5.69588	6.54322	6.383078
193.800003	-0.514998	-1.222019	1.48018	-0.408337	0.080395	5.84458	6.41711	7.13856
193.899994	-0.380207	-1.226997	1.465587	-0.41901	0.079632	6.15355	6.45159	5.704041
194.0	-0.100753	-1.283219	1.457541	-0.416993	0.079222	6.36636	6.74138	2.104713
194.100006	0.14281	-1.417814	1.458481	-0.401659	0.07917	6.37958	6.87348	-2.449059
194.199997	0.346004	-1.541055	1.467413	-0.376886	0.079601	6.28588	6.91384	-6.565994
194.300003	0.38161	-1.603395	1.483233	-0.346134	0.08021	6.30488	6.7037	-9.355684
194.399994	0.290566	-1.610479	1.50397	-0.314958	0.080826	6.2286	6.53145	-10.224948
194.5	-0.052361	-1.515451	1.528492	-0.290022	0.081462	6.0954	6.48242	-8.98243
194.600006	-0.350252	-1.394709	1.553936	-0.277082	0.08172	5.88618	6.35331	-6.079228
194.699997	-0.586604	-1.263002	1.578346	-0.276529	0.082081	5.67617	6.24722	-2.274812
194.800003	-0.555007	-1.073704	1.598496	-0.287163	0.082502	5.46826	6.21211	1.796716
194.899994	-0.341052	-0.840206	1.613515	-0.305674	0.08267	5.35354	6.09253	5.205773
195.0	-0.064248	-0.641118	1.626923	-0.327551	0.083599	5.21456	5.73186	7.202321
195.100006	0.220027	-0.437074	1.63993	-0.349813	0.084535	6.04434	6.19444	7.434853
195.199997	0.40913	-0.251689	1.652222	-0.369105	0.085719	5.90991	6.56281	6.108522
195.300003	0.337557	-0.109192	1.660142	-0.385519	0.086205	5.57125	6.03654	3.60368
195.399994	0.106757	-0.070063	1.661582	-0.397671	0.086654	5.91639	6.15708	0.790786
195.5	-0.222089	0.029806	1.656453	-0.404552	0.086455	6.14523	6.51314	-1.553523
195.600006	-0.578712	-0.041227	1.645864	-0.407482	0.085909	6.22939	6.96459	-2.79477
195.699997	-0.700931	-0.248596	1.633021	-0.405129	0.085581	5.98278	6.75626	-2.971235
195.800003	-0.582483	-0.445036	1.622305	-0.396658	0.08525	5.97411	6.64846	-2.716362
195.899994	-0.32142	-0.616066	1.617694	-0.383222	0.085381	5.92962	6.51464	-2.658432
196.0	0.030409	-0.714609	1.621363	-0.364896	0.085792	5.76305	6.20301	-3.114832
196.100006	0.294103	-0.765812	1.631845	-0.345932	0.085991	5.5075	5.86161	-3.807003
196.199997	0.44624	-0.76291	1.646391	-0.32873	0.086393	5.54945	5.64868	-4.296021
196.300003	0.409927	-0.743411	1.661479	-0.316154	0.086542	5.29828	5.70082	-4.149321
196.399994	0.293636	-0.709561	1.675018	-0.30949	0.086927	6.25645	6.13428	-3.241814
196.5	0.043594	-0.712711	1.685941	-0.309942	0.087048	6.47697	7.32311	-1.62399
196.600006	-0.122882	-0.732333	1.694384	-0.315742	0.08729	5.84239	6.85229	0.16489
196.699997	-0.273242	-0.771939	1.70158	-0.325738	0.087524	6.06282	6.49987	1.748574
196.800003	-0.322784	-0.780598	1.708289	-0.337717	0.087911	6.03523	6.75091	2.662077
196.899994	-0.249223	-0.728573	1.715156	-0.349571	0.088285	7.15656	7.74447	2.810223
197.0	-0.136128	-0.628401	1.720651	-0.360476	0.088377	6.59493	6.84586	2.154841
197.100006	-0.017644	-0.579141	1.723285	-0.369521	0.088406	5.95528	6.32815	1.185273
197.199997	-0.004613	-0.598508	1.720919	-0.376747	0.088018	5.8726	6.27099	0.221162
197.300003	-0.034116	-0.741253	1.712951	-0.381824	0.087231	5.27393	5.85016	-0.292725
197.399994	-0.004617	-0.878484	1.700333	-0.383348	0.086161	5.27209	5.67877	-0.364704
197.5	0.026689	-1.02321	1.686348	-0.381123	0.085505	4.94578	5.88517	-0.302631
197.600006	0.063533	-1.040801	1.674973	-0.373875	0.085084	6.29674	6.12882	-0.701289
197.699997	0.202576	-1.050052	1.671632	-0.36051	0.085346	7.13887	7.70529	-1.763537
197.800003	0.15013	-1.061991	1.678867	-0.343381	0.085979	5.83188	6.85689	-3.392812
197.899994	0.206119	-1.12314	1.695963	-0.324255	0.086994	6.13349	6.07947	-5.029617
198.0	0.145231	-1.193074	1.719194	-0.30757	0.088234	6.84602	6.79309	-6.066116
198.100006	-0.000524	-1.235056	1.742849	-0.297563	0.089357	7.08904	7.50103	-6.047613
198.199997	-0.264451	-1.268828	1.761903	-0.297698	0.090044	5.97717	6.66666	-4.186435
198.300003	-0.460914	-1.326322	1.773478	-0.309964	0.090082	5.71943	6.42814	-0.511561
198.399994	-0.616404	-1.36743	1.775998	-0.333188	0.08957	5.18399	6.08065	3.815226
198.5	-0.520499	-1.324094	1.7692	-0.361516	0.088686	4.57324	5.28492	7.567273
198.600006	-0.233095	-1.340384	1.759982	-0.38898	0.08787	4.59916	4.84493	9.16361
198.699997	0.101905	-1.326548	1.755002	-0.407821	0.087591	4.65153	4.90134	7.984972
198.800003	0.373388	-1.294408	1.756729	-0.415849	0.087466	6.57523	5.94565	4.375545
198.899994	0.512327	-1.260891	1.762529	-0.413152	0.087756	9.24946	9.84486	-0.697707
199.0	0.37259	-1.330168	1.767733	-0.401452	0.08763	7.61537	8.20759	-5.510461
199.100006	0.197139	-1.412007	1.770949	-0.381488	0.088122	8.24767	8.36806	-8.28516
199.199997	-0.083874	-1.487977	1.773105	-0.357654	0.088881	6.4281	6.85582	-8.659681
199.300003	-0.309222	-1.538907	1.776336	-0.334409	0.089544	9.05478	9.26003	-7.108097
199.399994	-0.500428	-1.528718	1.781915	-0.317265	0.090025	9.72938	11.5725	-4.78862
199.5	-0.517473	-1.511281	1.790109	-0.306754	0.090553	8.18637	9.39278	-2.34932
199.600006	-0.54224	-1.432999	1.800007	-0.304085	0.09085	7.64007	8.29259	-0.194887
199.699997	-0.347484	-1.338682	1.810607	-0.308109	0.09103	6.26136	6.21061	1.382918
199.800003	-0.165162	-1.292764	1.820677	-0.317385	0.091274	5.77469	5.8341	2.31394
199.899994	-0.033281	-1.221758	1.829703	-0.329705	0.091321	5.14082	5.34818	2.52195
[truncated: 2,785 more rows]
