# Supplementary material for: Accurate time-series forecasting of floating platform motion via a reinforced fusion CNN–BiLSTM–attention model
Source: PLoS One. 2026 Feb 2;21(2):e0342081. doi: 10.1371/journal.pone.0342081 (PMC12863529; doi:10.1371/journal.pone.0342081)
Supplement: S1 Data — (ZIP) [file pone.0342081.s001.zip › S1 Dateset/Data for measured proportional model/data for dual-stage EWMA control limit/07_2.csv]

Time	Pitch	Yaw	Sway	Heave	Surge	Cable1	Cable2	Roll
0.1	0.025337	-3.494608	1.354247	-0.349342	0.04319	5.55759	6.16404	-0.533646
0.2	0.047598	-3.411799	1.354324	-0.349409	0.043192	5.59875	6.21082	-0.518089
0.3	0.046117	-3.309595	1.354518	-0.349275	0.043277	5.64315	6.209	-0.531886
0.4	0.04751	-3.242527	1.354833	-0.349156	0.043288	5.70516	6.28983	-0.548271
0.5	-0.016815	-3.156886	1.355268	-0.348962	0.043251	5.67652	6.3016	-0.587957
0.6	-0.069318	-3.098228	1.355783	-0.348926	0.042991	5.63825	6.16083	-0.616346
0.7	-0.116233	-3.019829	1.356053	-0.349164	0.042523	5.6541	6.23459	-0.598937
0.8	-0.101581	-2.94193	1.356068	-0.349387	0.042067	5.59122	6.19733	-0.562851
0.9	-0.002614	-2.882391	1.356009	-0.349637	0.041899	5.56556	6.26488	-0.515312
1.0	0.069896	-2.783238	1.355916	-0.349879	0.041978	5.628	6.22859	-0.497516
1.1	0.156991	-2.699564	1.35605	-0.34978	0.042398	5.6619	6.19883	-0.494671
1.2	0.211163	-2.629126	1.356192	-0.349561	0.042885	5.63974	6.23609	-0.497234
1.3	0.217263	-2.536305	1.356281	-0.349445	0.043437	5.6062	6.25097	-0.531027
1.4	0.144955	-2.491353	1.356306	-0.349179	0.044069	5.58903	6.26863	-0.540975
1.5	0.063434	-2.47021	1.356253	-0.349064	0.044695	5.63247	6.3805	-0.532865
1.6	-0.062935	-2.437125	1.355866	-0.34931	0.045247	5.62827	6.34539	-0.508696
1.7	-0.115749	-2.403282	1.35569	-0.349601	0.045927	5.60086	6.18738	-0.502264
1.8	-0.145422	-2.361059	1.355561	-0.349972	0.046605	5.61723	6.26199	-0.510571
1.9	-0.122702	-2.265271	1.355347	-0.350148	0.047478	5.56924	6.21489	-0.497925
2.0	-0.043095	-2.177997	1.354943	-0.350181	0.048405	5.54314	6.26082	-0.511859
2.1	0.093633	-2.117269	1.354502	-0.349983	0.049441	5.5836	6.36412	-0.457718
2.2	0.151981	-2.136011	1.353531	-0.349438	0.050428	5.60436	6.33244	-0.442981
2.3	0.152606	-2.128351	1.352461	-0.348982	0.051214	5.61119	6.19637	-0.4274
2.4	0.086514	-2.11999	1.351466	-0.348961	0.051715	5.64736	6.20279	-0.410648
2.5	-0.019703	-2.102958	1.350291	-0.349072	0.052007	5.59525	6.20568	-0.426078
2.6	-0.079292	-2.067747	1.348883	-0.34929	0.052414	5.63203	6.31638	-0.448787
2.7	-0.136108	-2.002902	1.347622	-0.349723	0.052961	5.65112	6.43242	-0.45985
2.8	-0.076734	-1.969713	1.346211	-0.350151	0.053738	5.52773	6.29732	-0.446629
2.9	0.008671	-1.968849	1.344728	-0.350445	0.054613	5.53333	6.28116	-0.501101
3.0	0.065813	-1.967714	1.343511	-0.35058	0.05559	5.54244	6.24936	-0.554187
3.1	0.131137	-1.970507	1.342312	-0.350382	0.056559	5.60077	6.46197	-0.578273
3.2	0.120344	-1.942839	1.340969	-0.350103	0.057362	5.58562	6.28961	-0.608848
3.3	0.053881	-1.894435	1.339749	-0.349779	0.058118	5.61863	6.20483	-0.635602
3.4	0.011004	-1.874132	1.338393	-0.349454	0.058898	5.628	6.23352	-0.622896
3.5	-0.041548	-1.859162	1.337011	-0.349317	0.059945	5.61601	6.26938	-0.564166
3.6	-0.069256	-1.820208	1.335815	-0.349328	0.061017	5.66908	6.37515	-0.506352
3.7	-0.063787	-1.805189	1.334357	-0.349627	0.061924	5.6104	6.28351	-0.456576
3.8	-0.064509	-1.765977	1.332484	-0.349947	0.062655	5.51302	6.26028	-0.417597
3.9	-0.032394	-1.767229	1.330617	-0.350487	0.063128	5.52729	6.36626	-0.336168
4.0	-0.01696	-1.734051	1.328555	-0.350906	0.063586	5.57187	6.2423	-0.336836
4.1	-0.012622	-1.717241	1.326203	-0.351269	0.064025	5.54743	6.19187	-0.332214
4.2	0.044891	-1.710414	1.324053	-0.351119	0.064477	5.61171	6.2135	-0.346574
4.3	0.091894	-1.709306	1.321978	-0.350726	0.065177	5.61995	6.15804	-0.394502
4.4	0.099892	-1.691514	1.319914	-0.350201	0.065756	5.57301	6.12657	-0.425897
4.5	0.082615	-1.658063	1.317941	-0.349827	0.066351	5.61058	6.25814	-0.528493
4.6	0.064866	-1.637735	1.315925	-0.349722	0.06682	5.59219	6.21553	-0.517776
4.7	0.022452	-1.586821	1.313731	-0.349697	0.067572	5.50373	6.15366	-0.529428
4.8	-0.007273	-1.564868	1.311314	-0.349806	0.068394	5.5547	6.30813	-0.493174
4.9	-0.035013	-1.569854	1.308552	-0.349755	0.069157	5.64473	6.31188	-0.470018
5.0	-0.09104	-1.576247	1.305733	-0.34986	0.069539	5.59359	6.22153	-0.437592
5.1	-0.137382	-1.571362	1.302809	-0.349869	0.06991	5.54402	6.11201	-0.400305
5.2	-0.125012	-1.555206	1.29985	-0.349942	0.070133	5.58641	6.23973	-0.38729
5.3	-0.07534	-1.515589	1.297099	-0.350119	0.070514	5.60261	6.17774	-0.356578
5.4	0.044295	-1.480836	1.294254	-0.350367	0.070878	5.51363	6.0527	-0.363273
5.5	0.154787	-1.434894	1.291405	-0.350936	0.071515	5.58711	6.17314	-0.397601
5.6	0.194025	-1.432637	1.288788	-0.351243	0.072324	5.6048	6.11426	-0.407129
5.7	0.17395	-1.434387	1.286087	-0.351527	0.072746	5.61075	6.16179	-0.464235
5.8	0.098436	-1.41273	1.283001	-0.351674	0.073202	5.61723	6.26724	-0.49012
5.9	-0.02596	-1.40452	1.280082	-0.351822	0.073445	5.55523	6.18791	-0.475111
6.0	-0.135106	-1.351045	1.277093	-0.352147	0.073651	5.53079	6.12796	-0.459434
6.1	-0.174246	-1.294694	1.273953	-0.352114	0.07425	5.57511	6.1665	-0.449029
6.2	-0.133672	-1.24813	1.270833	-0.352303	0.074712	5.52466	6.0693	-0.421849
6.3	-0.008864	-1.235898	1.26798	-0.351898	0.075579	5.53097	6.036	-0.418075
6.4	0.098989	-1.2125	1.265278	-0.351395	0.076408	5.54936	6.05067	-0.457393
6.5	0.164916	-1.212306	1.262577	-0.350715	0.077262	5.53044	6.07069	-0.461199
6.6	0.185518	-1.229638	1.259966	-0.350207	0.078015	5.56609	6.10869	-0.441956
6.7	0.137578	-1.235474	1.2572	-0.349899	0.078766	5.56714	6.04403	-0.426107
6.8	0.034127	-1.232846	1.254124	-0.349974	0.079363	5.58071	6.04478	-0.361231
6.9	-0.097168	-1.211475	1.25091	-0.350307	0.080035	5.5625	5.98387	-0.326113
7.0	-0.176058	-1.225057	1.247597	-0.350664	0.080652	5.52239	5.99404	-0.307488
7.1	-0.188311	-1.206181	1.244401	-0.350883	0.081414	5.54165	6.09713	-0.281096
7.2	-0.131235	-1.211086	1.241494	-0.351283	0.082	5.49244	6.09745	-0.337955
7.3	-0.034565	-1.262701	1.238741	-0.351197	0.082946	5.49191	6.13706	-0.418247
7.4	0.077393	-1.317611	1.236253	-0.351002	0.083828	5.499	6.09167	-0.493642
7.5	0.127719	-1.359475	1.233582	-0.350389	0.084689	5.49576	6.06662	-0.536115
7.6	0.088817	-1.371536	1.230903	-0.350442	0.08518	5.52957	5.94437	-0.546081
7.7	0.046965	-1.379824	1.22801	-0.350106	0.085665	5.5195	5.92884	-0.492302
7.8	-0.0342	-1.381862	1.224807	-0.350502	0.0859	5.72197	6.38767	-0.405696
7.9	-0.068829	-1.402347	1.221419	-0.350862	0.086473	5.68125	6.30845	-0.318344
8.0	-0.045753	-1.420939	1.217883	-0.352012	0.086985	5.50452	6.07101	-0.255828
8.1	-0.02649	-1.488964	1.21455	-0.352831	0.088008	5.52869	6.11308	-0.206883
8.2	0.039369	-1.55818	1.2111	-0.353604	0.088679	5.48175	6.12775	-0.249527
8.3	0.012429	-1.588699	1.207994	-0.353665	0.08932	5.47781	6.20162	-0.298106
8.4	0.016604	-1.64203	1.204893	-0.353519	0.089501	5.45618	5.98398	-0.352533
8.5	-0.030901	-1.651906	1.202165	-0.352575	0.089862	5.52055	6.01588	-0.415816
8.6	-0.005756	-1.643246	1.19915	-0.351808	0.090116	5.5202	5.94008	-0.490185
8.7	-0.012748	-1.662683	1.196512	-0.350907	0.090698	5.56031	6.00367	-0.523983
8.8	0.017325	-1.688362	1.194127	-0.350186	0.091243	5.54752	5.97156	-0.586242
8.9	0.010932	-1.712385	1.191454	-0.350018	0.091581	5.51477	5.92863	-0.58074
9.0	-0.000659	-1.750477	1.188918	-0.350026	0.091889	5.461	6.00871	-0.524727
9.1	-0.02118	-1.757581	1.186167	-0.350373	0.091864	5.4624	6.03108	-0.463348
9.2	-0.059309	-1.778602	1.183158	-0.35105	0.092026	5.46695	5.98986	-0.381642
9.3	-0.047202	-1.767756	1.180161	-0.351835	0.092164	5.46213	5.99425	-0.301063
9.4	0.005504	-1.778255	1.17742	-0.352279	0.092639	5.49182	5.96192	-0.270447
9.5	0.044102	-1.806201	1.174711	-0.352688	0.093255	5.48797	5.85969	-0.212068
9.6	0.04331	-1.848179	1.171762	-0.352648	0.093729	5.49121	5.96695	-0.214887
9.7	0.013695	-1.889857	1.169019	-0.352631	0.094052	5.44112	5.92178	-0.26224
9.8	-0.0514	-1.894135	1.166321	-0.352352	0.093974	5.45986	5.94148	-0.318034
9.9	-0.120758	-1.863101	1.163806	-0.352214	0.093808	5.63641	6.25118	-0.388913
10.0	-0.135655	-1.889006	1.161536	-0.352048	0.093643	5.5378	6.11265	-0.479783
10.1	-0.101646	-1.894437	1.159273	-0.351926	0.093619	5.51573	5.90112	-0.527922
10.2	0.008634	-1.917324	1.157278	-0.351773	0.093814	5.4962	5.89266	-0.561597
10.3	0.138494	-1.962483	1.155206	-0.35192	0.094282	5.54454	6.06694	-0.544108
10.4	0.211134	-1.996453	1.15305	-0.351933	0.094875	5.57765	6.12304	-0.520826
10.5	0.238284	-2.015042	1.150835	-0.35225	0.095328	5.44296	5.92927	-0.455236
10.6	0.156779	-2.038617	1.14881	-0.352385	0.09566	5.41239	5.86547	-0.40273
10.7	0.028742	-2.028281	1.146786	-0.352225	0.095891	5.40355	5.77929	-0.383453
10.8	-0.137065	-2.055637	1.144821	-0.352326	0.095788	5.45986	5.84052	-0.368133
10.9	-0.222138	-2.108728	1.143237	-0.351997	0.095882	5.45846	5.8766	-0.360708
11.0	-0.231877	-2.12936	1.14153	-0.351604	0.095877	5.59578	6.11287	-0.364069
11.1	-0.167774	-2.154618	1.140008	-0.351468	0.096023	5.48114	5.93537	-0.349345
11.2	-0.014884	-2.215986	1.138494	-0.35153	0.095806	5.43315	5.85776	-0.310282
11.3	0.153935	-2.241019	1.136902	-0.351829	0.095866	5.4328	5.87542	-0.334108
11.4	0.241751	-2.252898	1.135457	-0.352108	0.09594	5.4095	5.83228	-0.363955
11.5	0.295872	-2.300849	1.134293	-0.351961	0.095961	5.43744	5.80477	-0.371001
11.6	0.199257	-2.309411	1.132464	-0.352445	0.095807	5.51564	5.84523	-0.391251
11.7	0.045283	-2.314777	1.130608	-0.352514	0.095752	5.48053	5.79224	-0.36632
11.8	-0.109199	-2.312816	1.128552	-0.352747	0.095244	5.47877	5.85637	-0.359908
11.9	-0.245715	-2.292632	1.126834	-0.352852	0.094935	5.41493	5.83753	-0.36112
12.0	-0.343546	-2.253474	1.125321	-0.352892	0.094513	5.51827	6.09745	-0.377262
12.1	-0.299051	-2.219173	1.124066	-0.352449	0.094091	5.60777	6.3516	-0.443101
12.2	-0.175388	-2.207853	1.122948	-0.352338	0.093405	5.41782	5.93933	-0.445829
12.3	-0.01603	-2.214522	1.121975	-0.351894	0.09308	5.39812	5.77811	-0.465823
12.4	0.164823	-2.181143	1.120538	-0.351953	0.092453	5.43323	5.77683	-0.4301
12.5	0.300299	-2.17349	1.119082	-0.351962	0.092499	5.49445	5.79642	-0.402355
12.6	0.362157	-2.127158	1.117506	-0.35231	0.092452	5.50794	5.85508	-0.314829
12.7	0.289849	-2.077063	1.116056	-0.352545	0.092594	5.47142	5.7445	-0.282698
12.8	0.101082	-2.007038	1.114431	-0.352887	0.092389	5.56328	6.0011	-0.272484
12.9	-0.141737	-1.973542	1.113086	-0.353116	0.091971	5.55155	6.15355	-0.25306
13.0	-0.350759	-1.926423	1.111882	-0.353495	0.091229	5.39768	5.95989	-0.292807
13.1	-0.407977	-1.909514	1.110719	-0.353795	0.090522	5.35468	5.86193	-0.332281
13.2	-0.351418	-1.859574	1.10962	-0.353769	0.090039	5.30231	5.77693	-0.388423
13.3	-0.150375	-1.843649	1.108505	-0.353784	0.089752	5.3355	5.85005	-0.401032
13.4	0.10687	-1.80531	1.10725	-0.353609	0.089446	5.41887	5.78154	-0.442503
13.5	0.28322	-1.782906	1.106	-0.353278	0.088937	5.46126	5.81141	-0.415045
13.6	0.36666	-1.75502	1.104474	-0.353158	0.088049	5.44567	5.79342	-0.402918
13.7	0.302386	-1.738061	1.10315	-0.353137	0.087148	5.49603	5.86247	-0.371812
13.8	0.167498	-1.722787	1.101842	-0.353121	0.086247	5.49147	5.84245	-0.330623
13.9	-0.024738	-1.698864	1.100433	-0.352917	0.085438	5.39435	5.72394	-0.304183
14.0	-0.142962	-1.689789	1.099396	-0.352741	0.084791	5.36055	5.7825	-0.314627
14.1	-0.227721	-1.655382	1.098717	-0.35253	0.084325	5.37254	5.87467	-0.33752
14.2	-0.253056	-1.606085	1.097786	-0.35236	0.08372	5.25773	5.78689	-0.376835
14.3	-0.180659	-1.562654	1.096565	-0.352274	0.083076	5.27236	5.85455	-0.373991
14.4	-0.031523	-1.569011	1.095416	-0.352134	0.082849	5.30047	5.82425	-0.348651
14.5	0.096591	-1.568329	1.094272	-0.351935	0.082541	5.3686	5.92595	-0.326202
14.6	0.157703	-1.59725	1.093152	-0.351726	0.08245	5.44278	5.74246	-0.304118
14.7	0.167893	-1.590495	1.091872	-0.351787	0.081985	5.44103	5.67063	-0.31214
14.8	0.101908	-1.581543	1.090696	-0.351934	0.081497	5.47107	5.7688	-0.283375
14.9	-0.010373	-1.543738	1.089512	-0.352178	0.080925	5.41038	5.746	-0.274984
15.0	-0.098645	-1.530033	1.08828	-0.352329	0.080406	5.33103	5.83324	-0.283734
15.1	-0.122763	-1.543385	1.087055	-0.352341	0.080031	5.2657	5.85883	-0.31507
15.2	-0.113631	-1.561773	1.086046	-0.352242	0.079837	5.27043	5.88913	-0.294339
15.3	-0.056367	-1.5971	1.084891	-0.352007	0.079725	5.25712	5.81215	-0.329479
15.4	0.072086	-1.646783	1.083761	-0.351844	0.079472	5.31098	5.84095	-0.350857
15.5	0.130165	-1.693897	1.082758	-0.351829	0.079382	5.332	5.80273	-0.355755
15.6	0.161097	-1.735908	1.081859	-0.351875	0.079341	5.28138	5.67984	-0.347057
15.7	0.141985	-1.746095	1.080722	-0.352226	0.079119	5.3348	5.76227	-0.3452
15.8	0.097894	-1.812428	1.079497	-0.352503	0.079022	5.31763	5.66292	-0.31413
15.9	-0.001723	-1.850041	1.078022	-0.353034	0.078635	5.38472	5.77244	-0.276486
16.0	-0.059294	-1.899219	1.076412	-0.353456	0.078245	5.36317	5.79331	-0.194426
16.1	-0.1144	-1.933793	1.07487	-0.353852	0.077852	5.34102	5.96417	-0.183755
16.200001	-0.125836	-1.99949	1.073363	-0.354081	0.077236	5.32552	6.03054	-0.233324
16.299999	-0.020454	-2.072999	1.072335	-0.353729	0.07694	5.21368	5.74139	-0.309822
16.4	0.090972	-2.12244	1.071617	-0.352996	0.076779	5.27647	5.91396	-0.380095
16.5	0.176374	-2.187796	1.070703	-0.352327	0.076764	5.4321	6.12154	-0.446139
16.6	0.191853	-2.231134	1.069524	-0.351921	0.076745	5.33559	5.83431	-0.441577
16.700001	0.169805	-2.268366	1.068113	-0.351571	0.076491	5.3595	5.82832	-0.382624
16.799999	0.022236	-2.30291	1.066192	-0.352014	0.076101	5.31404	5.78314	-0.316771
16.9	-0.127064	-2.343473	1.064347	-0.352683	0.075315	5.33392	5.78207	-0.182519
17.0	-0.279134	-2.328673	1.062548	-0.353409	0.074297	5.32035	5.83892	-0.177578
17.1	-0.314209	-2.358464	1.060918	-0.354031	0.073333	5.31124	5.8781	-0.188502
17.200001	-0.248965	-2.387866	1.059585	-0.354291	0.072507	5.47107	6.23555	-0.217518
17.299999	-0.096686	-2.390016	1.058349	-0.354334	0.072045	5.24503	5.83485	-0.311414
17.4	0.112159	-2.411813	1.057277	-0.354233	0.072033	5.24827	5.78475	-0.36925
17.5	0.260472	-2.423524	1.05626	-0.353699	0.072153	5.24241	5.73508	-0.454056
17.6	0.305248	-2.42814	1.055027	-0.353364	0.072043	5.27052	5.72244	-0.480796
17.700001	0.194168	-2.41257	1.053823	-0.353173	0.071617	5.33848	5.78796	-0.451608
17.799999	0.008712	-2.410311	1.052696	-0.353144	0.071026	5.32595	5.71088	-0.43914
17.9	-0.167451	-2.392353	1.051565	-0.353302	0.07025	5.31798	5.74236	-0.392577
18.0	-0.304677	-2.361346	1.050511	-0.353263	0.06971	5.30161	5.76205	-0.324654
18.1	-0.289194	-2.359627	1.049616	-0.353303	0.069258	5.24731	5.7673	-0.294733
18.200001	-0.235711	-2.333025	1.048823	-0.353339	0.069069	5.1783	5.79545	-0.279933
18.299999	-0.095103	-2.308362	1.047778	-0.35304	0.068732	5.1825	5.82971	-0.256847
18.4	0.085272	-2.333095	1.046752	-0.352774	0.068233	5.18636	5.7977	-0.238923
18.5	0.213884	-2.329296	1.046074	-0.352359	0.067686	5.26745	5.85958	-0.278575
18.6	0.301658	-2.329352	1.045369	-0.351841	0.06724	5.30266	5.75799	-0.327358
18.700001	0.290985	-2.365752	1.044928	-0.35164	0.066966	5.32122	5.69204	-0.386459
18.799999	0.213419	-2.386343	1.044584	-0.351649	0.066713	5.31649	5.67213	-0.397164
18.9	0.0748	-2.405643	1.044226	-0.351842	0.066456	5.27437	5.71035	-0.392046
19.0	-0.036031	-2.401148	1.043721	-0.351981	0.066229	5.25651	5.81665	-0.391705
19.1	-0.118717	-2.403626	1.043265	-0.35233	0.066149	5.33182	6.23609	-0.369255
19.200001	-0.108601	-2.431044	1.042742	-0.352503	0.066166	5.20562	6.00389	-0.324098
19.299999	-0.05845	-2.475782	1.04205	-0.352796	0.066414	5.17016	5.76462	-0.345522
19.4	-0.000786	-2.547293	1.041999	-0.352809	0.066581	5.26325	5.94479	-0.340122
19.5	0.030493	-2.593676	1.042139	-0.352753	0.066414	5.43288	6.20568	-0.385826
19.6	0.034224	-2.6338	1.042323	-0.352371	0.066048	5.34058	5.87617	-0.410618
19.700001	0.018435	-2.644226	1.042465	-0.351995	0.06573	5.29889	5.81547	-0.453563
19.799999	0.012424	-2.658036	1.042702	-0.351849	0.065315	5.31895	5.86836	-0.42314
19.9	0.017201	-2.724695	1.042748	-0.351817	0.06497	5.27586	5.87028	-0.362023
20.0	0.028139	-2.78507	1.042812	-0.352042	0.064624	5.26763	5.93826	-0.326294
20.1	0.014209	-2.84309	1.042934	-0.352443	0.064234	5.23365	5.83892	-0.285952
20.200001	0.00751	-2.883445	1.043186	-0.352612	0.063763	5.21578	5.83025	-0.271384
20.299999	-0.0285	-2.914446	1.043356	-0.352861	0.063151	5.2023	5.78507	-0.285106
20.4	-0.027974	-2.8877	1.043646	-0.352995	0.062366	5.20738	5.77961	-0.287639
20.5	0.019356	-2.88754	1.043936	-0.353051	0.061985	5.23146	5.81751	-0.317561
20.6	0.125626	-2.933645	1.044079	-0.353126	0.061971	5.30012	5.83324	-0.321987
20.700001	0.198584	-2.951239	1.044116	-0.353055	0.062215	5.26824	5.72394	-0.331691
20.799999	0.222923	-2.986886	1.044422	-0.352976	0.062544	5.27122	5.7613	-0.353307
20.9	0.162871	-3.004692	1.044688	-0.352946	0.062547	5.26272	5.86932	-0.391293
21.0	-0.001432	-3.003588	1.045203	-0.352853	0.062268	5.23654	5.79588	-0.455562
21.1	-0.171923	-2.977155	1.04583	-0.352591	0.061784	5.21044	5.75531	-0.475345
21.200001	-0.297114	-2.911924	1.046556	-0.352144	0.06136	5.21718	5.82532	-0.500721
21.299999	-0.332294	-2.864366	1.047264	-0.351825	0.060822	5.25449	5.7567	-0.466634
21.4	-0.223403	-2.851259	1.048014	-0.351549	0.060597	5.22428	5.65372	-0.433601
21.5	-0.01168	-2.84734	1.048713	-0.351435	0.060613	5.23137	5.74846	-0.366412
21.6	0.169069	-2.824941	1.049573	-0.351588	0.060845	5.20895	5.73765	-0.321146
21.700001	0.301366	-2.794097	1.050429	-0.351689	0.061133	5.19809	5.71549	-0.357832
21.799999	0.337697	-2.78724	1.051604	-0.351621	0.061351	5.18417	5.71506	-0.368299
21.9	0.207328	-2.755288	1.053001	-0.351808	0.061229	5.22524	5.80423	-0.370702
22.0	-0.006158	-2.727294	1.054544	-0.351711	0.061261	5.24976	5.72287	-0.410484
22.1	-0.180675	-2.683585	1.055805	-0.351591	0.061103	5.24705	5.69739	-0.425313
22.200001	-0.284539	-2.638765	1.057371	-0.351632	0.061112	5.24337	5.75017	-0.429162
22.299999	-0.277735	-2.624224	1.059059	-0.351978	0.061214	5.19844	5.77362	-0.408359
22.4	-0.157737	-2.606836	1.060473	-0.352284	0.0617	5.19327	5.83849	-0.369073
22.5	0.031804	-2.592154	1.061492	-0.353072	0.061974	5.22682	5.92049	-0.323931
22.6	0.226053	-2.592874	1.063001	-0.353321	0.062606	5.23391	5.88666	-0.307317
22.700001	0.289726	-2.610493	1.065001	-0.353421	0.063235	5.42229	6.20815	-0.366963
22.799999	0.293776	-2.612688	1.067222	-0.352927	0.063498	5.37184	5.93976	-0.456645
22.9	0.136919	-2.578042	1.069863	-0.352188	0.06367	5.29469	5.66753	-0.538248
23.0	-0.028332	-2.542328	1.072503	-0.35151	0.06386	5.27341	5.7142	-0.600467
23.1	-0.168387	-2.509204	1.075137	-0.350894	0.064152	5.38498	6.0709	-0.586179
23.200001	-0.19251	-2.484846	1.077463	-0.350577	0.064502	5.28497	5.90593	-0.520527
23.299999	-0.177658	-2.494956	1.079663	-0.350925	0.065033	5.15308	5.82307	-0.426755
23.4	-0.069982	-2.510654	1.081946	-0.351715	0.065245	5.17287	5.95015	-0.383718
23.5	0.016669	-2.521805	1.084398	-0.352392	0.065602	5.16779	5.89105	-0.328154
23.6	0.109207	-2.507029	1.086927	-0.352949	0.065722	5.17865	5.7279	-0.323649
23.700001	0.146901	-2.505325	1.08964	-0.353277	0.065992	5.25073	5.69493	-0.330107
23.799999	0.145786	-2.499187	1.092536	-0.353212	0.066186	5.32639	5.7491	-0.352539
23.9	0.102026	-2.508785	1.095344	-0.352846	0.066763	5.25493	5.62941	-0.351887
24.0	0.024048	-2.487834	1.098166	-0.352149	0.067145	5.29574	5.82254	-0.43074
24.1	-0.053153	-2.507793	1.101368	-0.351647	0.067484	5.29066	5.93259	-0.438254
24.200001	-0.152613	-2.470969	1.104646	-0.351282	0.067856	5.24626	5.87735	-0.506557
24.299999	-0.140636	-2.410668	1.107706	-0.351	0.068098	5.2192	6.06512	-0.584989
24.4	-0.160569	-2.360231	1.110655	-0.351226	0.068564	5.18907	6.02027	-0.521281
24.5	-0.069934	-2.33142	1.113736	-0.351212	0.069024	5.23846	5.89919	-0.466126
24.6	-0.005461	-2.323154	1.116832	-0.351456	0.069623	5.25659	5.77854	-0.446394
24.700001	0.053027	-2.30658	1.119826	-0.351819	0.069892	5.28041	5.7309	-0.397761
24.799999	0.074602	-2.327165	1.122905	-0.352221	0.070232	5.29653	5.7461	-0.380529
24.9	0.031439	-2.313096	1.125915	-0.352236	0.070396	5.26088	5.72715	-0.353427
25.0	0.02767	-2.326809	1.128579	-0.35239	0.070373	5.24687	5.80081	-0.33168
25.1	0.011335	-2.285313	1.131631	-0.352039	0.070691	5.25764	5.87853	-0.402531
25.200001	0.024243	-2.26549	1.135053	-0.351577	0.07101	5.22918	5.76248	-0.434279
25.299999	0.086192	-2.275643	1.138664	-0.350962	0.071642	5.23724	5.79524	-0.443777
25.4	0.133146	-2.283668	1.142168	-0.35051	0.072456	5.25309	5.85412	-0.495508
25.5	0.149306	-2.307343	1.145721	-0.350335	0.073544	5.24845	5.78614	-0.515468
25.6	0.134683	-2.336449	1.149063	-0.350248	0.074334	5.25992	5.79417	-0.492912
25.700001	0.098212	-2.336089	1.152092	-0.349999	0.074906	5.29845	5.8462	-0.444447
25.799999	-0.073277	-2.307902	1.154827	-0.350227	0.07518	5.34338	5.875	-0.423387
25.9	-0.174439	-2.297676	1.157777	-0.350096	0.075362	5.33839	5.85316	-0.355145
26.0	-0.231659	-2.280652	1.160677	-0.350275	0.07552	5.30747	5.71848	-0.330039
26.1	-0.152178	-2.296166	1.163784	-0.350313	0.075828	5.30529	5.79214	-0.377491
26.200001	-0.049035	-2.304184	1.166973	-0.350435	0.076447	5.27455	5.81601	-0.404007
26.299999	0.111158	-2.353916	1.17021	-0.350543	0.077098	5.28269	5.88923	-0.414009
26.4	0.204644	-2.398571	1.173162	-0.350765	0.077764	5.32849	5.99575	-0.452472
26.5	0.229846	-2.411413	1.175837	-0.351071	0.078256	5.3031	5.83185	-0.450741
26.6	0.143927	-2.421483	1.178348	-0.351251	0.078467	5.34723	5.75895	-0.443885
26.700001	0.009509	-2.406447	1.180821	-0.351478	0.078633	5.3616	5.75788	-0.417544
26.799999	-0.113064	-2.384313	1.183186	-0.351814	0.078651	5.33646	5.71613	-0.415739
26.9	-0.195097	-2.37575	1.185826	-0.351894	0.078893	5.35135	5.78518	-0.404587
27.0	-0.184563	-2.405451	1.188514	-0.352098	0.079075	5.36563	5.81483	-0.430861
27.1	-0.111662	-2.425071	1.19129	-0.352323	0.079502	5.35345	5.90957	-0.472974
27.200001	0.004249	-2.458475	1.19386	-0.352645	0.079901	5.31711	5.92895	-0.494159
27.299999	0.106032	-2.472924	1.196494	-0.352829	0.080396	5.33121	5.84202	-0.524685
27.4	0.158407	-2.517687	1.199343	-0.353028	0.080867	5.34391	5.82982	-0.548143
27.5	0.147442	-2.515178	1.202211	-0.353093	0.081406	5.39164	5.75124	-0.573642
27.6	0.095207	-2.550972	1.204965	-0.352952	0.081888	5.46432	5.76398	-0.563297
27.700001	-0.001845	-2.592298	1.207879	-0.352949	0.082423	5.48149	5.79267	-0.581916
27.799999	-0.08954	-2.614131	1.210988	-0.35239	0.082815	5.46923	5.88827	-0.586569
27.9	-0.142843	-2.616737	1.214129	-0.351958	0.083301	5.37447	5.82275	-0.554825
28.0	-0.13919	-2.632584	1.217513	-0.351354	0.083774	5.36186	5.87574	-0.54353
28.1	-0.093672	-2.670258	1.221405	-0.350362	0.084037	5.35608	5.94479	-0.573317
28.200001	-0.033838	-2.672503	1.225498	-0.349528	0.084482	5.40188	5.97937	-0.638109
28.299999	0.016338	-2.706676	1.229778	-0.348572	0.084731	5.40836	5.8493	-0.691697
28.4	0.04252	-2.777357	1.234139	-0.34758	0.08467	5.44585	5.83453	-0.695136
28.5	0.051725	-2.802047	1.238617	-0.346828	0.084812	5.51696	5.84149	-0.689538
28.6	0.05956	-2.780363	1.243219	-0.346093	0.085014	5.49445	5.77072	-0.670468
28.700001	0.084553	-2.75922	1.247764	-0.345692	0.085416	5.47264	5.77811	-0.626881
28.799999	0.074381	-2.759021	1.252632	-0.345579	0.086262	5.46056	5.89673	-0.619449
28.9	0.051412	-2.766828	1.257554	-0.345892	0.086938	5.48079	5.90411	-0.603552
29.0	-0.029685	-2.778241	1.26232	-0.346253	0.087361	5.42343	5.86911	-0.513433
29.1	-0.122872	-2.756598	1.26674	-0.346939	0.087461	5.45653	5.92221	-0.443936
29.200001	-0.180385	-2.763733	1.271251	-0.347956	0.08731	5.48657	5.94533	-0.362911
29.299999	-0.177156	-2.759396	1.275392	-0.349235	0.087417	5.50864	5.99265	-0.301143
29.4	-0.051097	-2.730965	1.279238	-0.350898	0.087921	5.49305	5.89469	-0.277653
29.5	0.109867	-2.743636	1.282896	-0.352275	0.088757	5.52291	5.8341	-0.277227
29.6	0.248477	-2.77088	1.286475	-0.354079	0.089689	5.55321	5.81483	-0.294956
29.700001	0.242252	-2.789083	1.28964	-0.355146	0.090417	5.54446	5.83453	-0.30269
29.799999	0.142493	-2.778116	1.292172	-0.356202	0.090535	5.52177	5.89319	-0.308608
29.9	-0.010842	-2.770091	1.29448	-0.356881	0.090561	5.53482	5.91535	-0.332505
30.0	-0.140457	-2.775919	1.297021	-0.356996	0.090353	5.56057	5.94479	-0.389941
30.1	-0.241579	-2.757462	1.299528	-0.356448	0.090546	5.59236	6.02241	-0.498374
30.200001	-0.175491	-2.750956	1.302038	-0.355513	0.090753	5.56381	5.83742	-0.603885
30.299999	-0.055436	-2.723145	1.304849	-0.354066	0.091319	5.58965	5.88153	-0.694523
30.4	0.06917	-2.733945	1.307868	-0.352667	0.091933	5.58474	5.90133	-0.738425
30.5	0.229053	-2.727202	1.310799	-0.351141	0.09272	5.52852	6.02969	-0.816977
30.6	0.304696	-2.698736	1.314273	-0.34963	0.093374	5.5519	6.13738	-0.864382
30.700001	0.190164	-2.695489	1.318054	-0.348348	0.093752	5.61574	5.94426	-0.873058
30.799999	-0.017649	-2.671337	1.321746	-0.347064	0.093659	5.68011	5.92745	-0.819562
30.9	-0.26777	-2.616701	1.325649	-0.346245	0.093078	5.69001	5.89095	-0.77148
31.0	-0.426067	-2.565495	1.329685	-0.345353	0.092508	5.66058	5.84759	-0.708899
31.1	-0.440277	-2.488162	1.333841	-0.344285	0.092164	5.6478	5.91653	-0.666639
31.200001	-0.258531	-2.449651	1.338332	-0.342943	0.092344	5.57336	5.98901	-0.668592
31.299999	0.034428	-2.444935	1.343752	-0.341699	0.092745	5.5033	5.99415	-0.686702
31.4	0.281078	-2.431265	1.349834	-0.340457	0.093436	5.59709	6.06758	-0.736889
31.5	0.385763	-2.384162	1.355478	-0.340478	0.093681	5.67468	5.98023	-0.763652
31.6	0.322627	-2.342342	1.360862	-0.341304	0.093744	5.69246	5.91568	-0.727347
31.700001	0.126644	-2.309113	1.365889	-0.342913	0.093581	5.73607	5.94479	-0.590044
31.799999	-0.095604	-2.252421	1.370208	-0.345264	0.09323	5.81384	5.95411	-0.432611
31.9	-0.271193	-2.176124	1.373529	-0.348166	0.093111	5.76865	5.9586	-0.278752
32.0	-0.335318	-2.157811	1.37657	-0.350977	0.093182	5.6816	5.94073	-0.157118
32.099998	-0.292848	-2.147101	1.379346	-0.353599	0.093505	5.70402	6.26628	-0.108703
32.200001	-0.115761	-2.139596	1.381856	-0.355655	0.093763	5.62468	6.15954	-0.090901
32.299999	0.04829	-2.111771	1.383952	-0.357904	0.094048	5.58956	6.09842	-0.145695
32.400002	0.164147	-2.092823	1.385769	-0.359985	0.09409	5.67267	6.13128	-0.236978
32.5	0.196541	-2.071712	1.38692	-0.361473	0.094014	5.75087	5.98783	-0.33436
32.599998	0.157283	-2.05662	1.387527	-0.362783	0.093667	5.85632	5.99308	-0.434551
32.700001	0.031765	-2.046272	1.387828	-0.363406	0.093233	5.96246	6.00742	-0.517049
32.799999	-0.063087	-2.052237	1.388263	-0.362922	0.092805	5.96193	6.02926	-0.625007
32.900002	-0.148337	-2.055367	1.388693	-0.361681	0.092661	5.90019	6.13	-0.740135
33.0	-0.109523	-2.074106	1.389633	-0.359133	0.092559	5.74912	6.19198	-0.877386
33.099998	-0.081639	-2.059214	1.391258	-0.355758	0.092526	5.66855	6.22699	-0.987177
33.200001	-0.037385	-2.053535	1.39323	-0.35205	0.092236	5.68256	6.15954	-1.080249
33.299999	-0.022435	-2.051786	1.39579	-0.348136	0.091811	5.7352	6.17774	-1.167684
33.400002	-0.003351	-2.055569	1.399252	-0.344798	0.091494	5.74255	6.01738	-1.164871
33.5	0.002215	-2.013241	1.403547	-0.341634	0.091197	5.89818	6.14991	-1.205672
33.599998	0.035278	-2.007137	1.408215	-0.338661	0.09098	6.00125	6.25525	-1.176655
33.700001	0.02508	-1.996696	1.413203	-0.336167	0.090885	5.87619	5.96695	-1.067812
33.799999	0.048868	-1.991809	1.418492	-0.334235	0.090563	5.86499	6.13235	-0.964498
33.900002	0.041868	-2.002032	1.423985	-0.333111	0.090439	5.73528	6.09338	-0.780798
34.0	-0.018998	-1.94896	1.428959	-0.33322	0.090088	5.69526	6.10698	-0.569711
34.099998	-0.046936	-1.904081	1.433816	-0.334325	0.089796	5.72828	6.16821	-0.348613
34.200001	-0.091074	-1.809371	1.438167	-0.336868	0.089202	5.75613	6.13481	-0.232438
34.299999	-0.099181	-1.740521	1.442019	-0.340271	0.088529	5.87024	6.17839	-0.076033
34.400002	-0.054221	-1.670048	1.445103	-0.344537	0.087863	5.90755	6.14927	-0.028437
34.5	-0.019623	-1.627263	1.447191	-0.349204	0.087153	5.97559	6.27452	0.069393
34.599998	0.053322	-1.598186	1.448185	-0.353835	0.086421	5.89949	6.18791	0.117194
34.700001	0.112728	-1.596045	1.447874	-0.358272	0.085752	5.83819	6.17592	0.157005
34.799999	0.150553	-1.516561	1.446363	-0.362266	0.084786	5.84476	6.1816	0.136585
34.900002	0.157978	-1.431178	1.443879	-0.365398	0.083905	5.90107	6.22517	0.071924
35.0	0.10563	-1.36571	1.440452	-0.368062	0.08283	5.94774	6.22635	-0.026536
35.099998	-0.0019	-1.295642	1.436694	-0.369261	0.081883	5.98356	6.24658	-0.180207
35.200001	-0.083089	-1.206225	1.4327	-0.369383	0.080666	5.98899	6.28373	-0.387053
35.299999	-0.153505	-1.148436	1.42907	-0.368188	0.079425	5.96719	6.29379	-0.629355
35.400002	-0.147953	-1.125397	1.42619	-0.365127	0.078344	6.00511	6.45951	-0.873387
35.5	-0.085174	-1.091164	1.423857	-0.361016	0.077204	5.91525	6.29336	-1.140801
35.599998	-0.045787	-1.025784	1.422611	-0.355601	0.076	5.94345	6.34004	-1.387518
35.700001	-0.007653	-0.967326	1.422456	-0.349446	0.074569	5.9269	6.29411	-1.552653
35.799999	0.040736	-0.8968	1.423488	-0.343175	0.073177	5.89756	6.19894	-1.656652
35.900002	0.040836	-0.823466	1.425338	-0.337254	0.071901	5.93829	6.19209	-1.648571
36.0	0.051182	-0.77283	1.427904	-0.3323	0.070557	5.88022	6.19198	-1.467712
36.099998	0.078911	-0.778037	1.431301	-0.328458	0.069659	5.9065	6.32462	-1.280447
36.200001	0.095419	-0.763084	1.435233	-0.326139	0.068732	5.88434	6.27259	-1.029886
36.299999	0.09642	-0.754302	1.439425	-0.325327	0.068068	5.82417	6.30332	-0.751846
36.400002	0.063775	-0.753287	1.443259	-0.326681	0.067402	5.76191	6.22303	-0.438569
36.5	0.050239	-0.749484	1.446727	-0.329259	0.066816	5.80692	6.30353	-0.173617
36.599998	-0.010438	-0.738949	1.449469	-0.333441	0.066127	5.78109	6.28672	0.049555
36.700001	-0.054293	-0.764957	1.450849	-0.338606	0.065356	5.74877	6.26649	0.251498
36.799999	-0.08919	-0.803665	1.450828	-0.344497	0.064581	5.82155	6.29026	0.39404
36.900002	-0.052208	-0.873989	1.449346	-0.350819	0.063868	5.92752	6.36091	0.517324
37.0	0.009183	-0.91704	1.446598	-0.356666	0.06346	5.89914	6.40031	0.523905
37.099998	0.104862	-0.978842	1.442895	-0.362111	0.063125	5.84397	6.38896	0.424583
37.200001	0.169349	-1.015463	1.438526	-0.366814	0.062647	5.91245	6.49237	0.205042
37.299999	0.174774	-1.075069	1.433656	-0.370157	0.061973	5.87655	6.50972	-0.062684
37.400002	0.091878	-1.156328	1.428147	-0.371904	0.061127	5.87768	6.57309	-0.376247
37.5	-0.003987	-1.23367	1.422562	-0.371829	0.060166	5.91105	6.46957	-0.663426
37.599998	-0.108229	-1.313102	1.41713	-0.36998	0.059397	5.89494	6.43692	-0.908179
37.700001	-0.106695	-1.421999	1.412485	-0.366312	0.058923	5.86288	6.44216	-1.152211
37.799999	-0.083676	-1.500275	1.408795	-0.361303	0.058701	5.83968	6.43328	-1.376649
37.900002	-0.029746	-1.58818	1.406528	-0.35553	0.058622	5.8014	6.36766	-1.509669
38.0	-0.012629	-1.689341	1.405408	-0.349798	0.058249	5.81875	6.54376	-1.614337
38.099998	-0.005122	-1.777086	1.405848	-0.343904	0.057895	5.85947	6.61602	-1.64498
38.200001	9.6e-05	-1.857234	1.407178	-0.338603	0.057298	5.72986	6.40876	-1.599672
38.299999	-0.028139	-1.950978	1.409479	-0.334368	0.056927	5.68283	6.29807	-1.466244
38.400002	-0.0107	-2.050723	1.412653	-0.330998	0.056717	5.72486	6.29068	-1.241027
38.5	-0.007387	-2.142323	1.416357	-0.329098	0.05698	5.75306	6.2424	-0.992351
38.599998	0.079127	-2.23012	1.419917	-0.32875	0.057209	5.70849	6.259	-0.682249
38.700001	0.069005	-2.327283	1.423296	-0.330171	0.057557	5.66584	6.26317	-0.419284
38.799999	0.099259	-2.418428	1.426332	-0.333082	0.057664	5.67451	6.46304	-0.15346
38.900002	0.046918	-2.488345	1.428392	-0.337357	0.057903	5.63186	6.41133	0.061037
39.0	-0.032034	-2.569038	1.429157	-0.342718	0.057742	5.69482	6.43414	0.227981
39.099998	-0.089281	-2.640298	1.428791	-0.348495	0.057534	5.76033	6.38018	0.37691
39.200001	-0.100329	-2.707009	1.427259	-0.354658	0.057233	5.7768	6.28747	0.433188
39.299999	-0.04219	-2.765452	1.424196	-0.360218	0.056793	5.77583	6.32376	0.421568
39.400002	0.055984	-2.804404	1.419995	-0.364972	0.056813	5.7796	6.38018	0.346837
39.5	0.193424	-2.848872	1.41514	-0.367984	0.057111	5.77513	6.40694	0.184828
39.599998	0.271384	-2.880847	1.40984	-0.369299	0.057429	5.79221	6.54569	-0.075838
39.700001	0.27655	-2.896852	1.404523	-0.368762	0.057699	5.9001	6.71033	-0.403317
39.799999	0.128921	-2.881366	1.399664	-0.366635	0.057748	5.86157	6.49762	-0.722075
39.900002	-0.038117	-2.893788	1.395599	-0.362839	0.057515	5.84721	6.43917	-1.082377
40.0	-0.245366	-2.869959	1.39238	-0.358131	0.057123	5.86061	6.41872	-1.35864
40.099998	-0.329554	-2.854127	1.390347	-0.352484	0.056782	5.80683	6.36787	-1.562103
40.200001	-0.333838	-2.850787	1.389346	-0.346983	0.056715	5.77951	6.35395	-1.631877
40.299999	-0.193546	-2.85778	1.389041	-0.341821	0.056786	5.78485	6.40512	-1.607582
40.400002	-0.025138	-2.796677	1.3896	-0.337386	0.057073	5.75525	6.39421	-1.441864
40.5	0.120799	-2.75553	1.390675	-0.334777	0.057086	5.68975	6.27869	-1.168427
40.599998	0.194536	-2.697768	1.392037	-0.33374	0.05718	5.70087	6.26799	-0.818329
40.700001	0.223301	-2.618015	1.393429	-0.33426	0.057198	5.71006	6.15922	-0.483187
40.799999	0.158252	-2.596041	1.394273	-0.336466	0.057483	5.73712	6.13856	-0.155745
40.900002	0.092589	-2.617726	1.394173	-0.339785	0.057982	5.74868	6.13931	0.149408
41.0	0.005352	-2.636411	1.393204	-0.344242	0.058278	5.81148	6.28544	0.376882
41.099998	-0.078034	-2.646492	1.39107	-0.349451	0.058791	5.81454	6.39196	0.503066
41.200001	-0.053351	-2.661273	1.387394	-0.354527	0.059266	5.72285	6.36027	0.550021
41.299999	-0.099186	-2.623855	1.382482	-0.359748	0.059626	5.70279	6.41497	0.522845
41.400002	-0.056232	-2.586061	1.377062	-0.363954	0.059882	5.6753	6.34817	0.420252
41.5	0.005504	-2.538945	1.37098	-0.366604	0.059913	5.76524	6.38757	0.166718
41.599998	0.095768	-2.512606	1.364305	-0.367933	0.05989	5.80622	6.36145	-0.146467
41.700001	0.16441	-2.46946	1.357805	-0.367279	0.0601	5.93654	6.38157	-0.511263
41.799999	0.229456	-2.47325	1.351996	-0.364703	0.060522	5.92506	6.29486	-0.842803
41.900002	0.190378	-2.474807	1.346923	-0.360423	0.061168	5.81332	6.28073	-1.145161
42.0	0.137227	-2.469139	1.343097	-0.354987	0.061666	5.81551	6.38575	-1.427021
42.099998	0.00647	-2.454939	1.340769	-0.34881	0.062214	5.71278	6.27141	-1.612422
42.200001	-0.154636	-2.40053	1.339513	-0.342796	0.062515	5.66023	6.31573	-1.713455
42.299999	-0.262546	-2.361554	1.339476	-0.337042	0.062781	5.63282	6.29582	-1.70412
42.400002	-0.279677	-2.325739	1.340543	-0.332468	0.063031	5.66829	6.3395	-1.503814
42.5	-0.208092	-2.307776	1.342221	-0.329543	0.063683	5.61399	6.27323	-1.174145
42.599998	-0.020618	-2.285698	1.344253	-0.328529	0.064365	5.59227	6.1118	-0.834525
42.700001	0.159501	-2.259155	1.346188	-0.329585	0.065424	5.64876	6.2393	-0.437893
42.799999	0.27393	-2.288304	1.347177	-0.333303	0.066232	5.64858	6.24369	-0.002454
42.900002	0.286093	-2.31579	1.347106	-0.33875	0.066841	5.59639	6.11265	0.351732
43.0	0.149034	-2.350694	1.345915	-0.345619	0.067366	5.65007	6.19755	0.625428
43.099998	-0.001145	-2.399823	1.343391	-0.352993	0.067564	5.70148	6.28362	0.83212
43.200001	-0.163198	-2.399416	1.339371	-0.360247	0.067544	5.78398	6.31798	0.807072
43.299999	-0.251003	-2.431563	1.334155	-0.366769	0.067703	5.74606	6.3	0.734121
43.400002	-0.169847	-2.463681	1.327574	-0.371845	0.067818	5.70752	6.24958	0.54313
43.5	-0.058416	-2.477054	1.320218	-0.374974	0.068282	5.70989	6.33404	0.25289
43.599998	0.156916	-2.513445	1.312585	-0.375911	0.069029	5.68458	6.37601	-0.08337
43.700001	0.307463	-2.534564	1.305223	-0.374261	0.069831	5.70271	6.38329	-0.532542
43.799999	0.324111	-2.529919	1.298853	-0.370184	0.070458	5.72355	6.31038	-1.011034
43.900002	0.198276	-2.511834	1.294162	-0.364005	0.070762	5.78512	6.25782	-1.450863
44.0	-0.01161	-2.454327	1.291304	-0.356317	0.070935	5.82041	6.20922	-1.853162
44.099998	-0.229847	-2.357498	1.290122	-0.348056	0.070951	5.77417	6.25268	-2.124476
44.200001	-0.348819	-2.260309	1.290864	-0.339471	0.071257	5.72802	6.22335	-2.247683
44.299999	-0.376838	-2.191301	1.293623	-0.331744	0.071762	5.58098	6.07337	-2.224131
44.400002	-0.244116	-2.177593	1.297851	-0.325577	0.072559	5.49357	6.23234	-1.929457
44.5	-0.057043	-2.171103	1.303135	-0.321159	0.073365	5.49489	6.38114	-1.599328
44.599998	0.155391	-2.161758	1.309042	-0.318948	0.074328	5.43499	6.19776	-1.156867
44.700001	0.242625	-2.122235	1.314898	-0.31982	0.075125	5.40687	6.04446	-0.630666
44.799999	0.282377	-2.076639	1.320148	-0.323066	0.075857	5.46248	5.98804	-0.090754
44.900002	0.231756	-2.072541	1.324322	-0.328659	0.07666	5.51704	5.86825	0.431227
45.0	0.102002	-2.064934	1.326676	-0.336607	0.077437	5.61995	5.98729	0.868992
45.099998	-0.02295	-2.082981	1.32698	-0.345876	0.078238	5.71952	6.19519	1.173451
45.200001	-0.060209	-2.106134	1.325239	-0.355397	0.079382	5.65182	6.0921	1.305305
45.299999	-0.087035	-2.164217	1.321468	-0.364915	0.080554	5.63238	6.27473	1.320419
45.400002	-0.076844	-2.219496	1.315864	-0.373052	0.081619	5.58894	6.31948	1.154475
45.5	-0.07907	-2.24605	1.308827	-0.379138	0.082405	5.61986	6.36123	0.828085
45.599998	-0.054792	-2.263904	1.301102	-0.382709	0.082741	5.6689	6.35352	0.422494
45.700001	-0.043633	-2.267747	1.293428	-0.383358	0.083049	5.74422	6.31713	-0.119052
45.799999	-0.01881	-2.266512	1.286327	-0.381014	0.083335	5.82225	6.17764	-0.723245
45.900002	0.032574	-2.275373	1.280332	-0.375712	0.083812	5.99836	6.44559	-1.327759
46.0	0.091571	-2.297896	1.276168	-0.368561	0.084352	5.95738	6.40138	-1.788828
46.099998	0.103757	-2.302352	1.27389	-0.35981	0.085146	5.82444	6.33136	-2.170395
46.200001	0.102335	-2.323926	1.273901	-0.349924	0.085878	5.70052	6.17539	-2.437351
46.299999	0.024434	-2.330868	1.276371	-0.340295	0.086566	5.57292	6.18492	-2.529175
46.400002	-0.040903	-2.306105	1.281264	-0.331148	0.08735	5.55462	6.20868	-2.452823
46.5	-0.055036	-2.287277	1.287315	-0.324019	0.088097	5.5406	6.19037	-2.141099
46.599998	-0.069883	-2.290351	1.294072	-0.319476	0.089239	5.47545	6.0694	-1.661925
46.700001	-0.028733	-2.29767	1.301081	-0.317702	0.090343	5.43402	5.9418	-0.99126
46.799999	-0.017723	-2.290611	1.307801	-0.319688	0.091467	5.46091	5.94158	-0.298249
46.900002	0.009213	-2.324736	1.31348	-0.324381	0.092404	5.47308	5.92274	0.37217
47.0	-0.002323	-2.35083	1.317731	-0.331385	0.093033	5.47536	5.92274	0.871723
47.099998	-0.013258	-2.375805	1.320793	-0.339975	0.093549	5.50259	5.92713	1.174298
47.200001	-0.029155	-2.349445	1.321855	-0.34928	0.093716	5.61268	6.05345	1.296475
47.299999	-0.033275	-2.377331	1.320547	-0.358363	0.09388	5.66925	6.05624	1.246406
47.400002	0.009233	-2.41369	1.316856	-0.366954	0.093777	5.69456	6.07401	1.144752
47.5	0.063308	-2.419076	1.31161	-0.37347	0.09404	5.80543	6.28105	0.937922
47.599998	0.131125	-2.43977	1.30481	-0.378121	0.094302	5.80062	6.31338	0.626116
47.700001	0.186256	-2.451904	1.297625	-0.380019	0.094453	5.78144	6.21489	0.181062
47.799999	0.138093	-2.414947	1.290878	-0.379408	0.09462	5.82207	6.3288	-0.369112
47.900002	0.09012	-2.368883	1.285005	-0.37619	0.094755	5.83941	6.24883	-0.921491
48.0	-0.033665	-2.289964	1.280245	-0.370866	0.094802	5.85483	6.21307	-1.486263
48.099998	-0.137468	-2.242357	1.277353	-0.363369	0.095109	5.81936	6.08675	-1.911967
48.200001	-0.233447	-2.145383	1.276038	-0.355293	0.09507	5.87331	6.18481	-2.225487
48.299999	-0.271914	-2.101703	1.276858	-0.346728	0.095165	5.76856	6.16532	-2.333331
48.400002	-0.258433	-2.038321	1.279247	-0.338942	0.09507	5.63597	6.00945	-2.26894
48.5	-0.174977	-1.957412	1.283062	-0.332324	0.094927	5.55172	5.90304	-1.9665
48.599998	-0.01786	-1.860084	1.287666	-0.327935	0.094784	5.46231	5.84994	-1.562099
48.700001	0.102217	-1.761118	1.29277	-0.325944	0.094989	5.46818	5.84459	-0.995875
48.799999	0.198851	-1.675872	1.297779	-0.326682	0.09514	5.51608	5.78635	-0.467911
48.900002	0.209458	-1.624464	1.302401	-0.329832	0.095413	5.51056	5.79428	0.076997
49.0	0.135288	-1.596959	1.305894	-0.335069	0.095293	5.54104	5.89459	0.513837
49.099998	0.001584	-1.579186	1.307919	-0.34196	0.094853	5.65288	6.08032	0.809337
49.200001	-0.081943	-1.562852	1.308535	-0.349416	0.094333	5.65025	6.00207	0.985093
49.299999	-0.106715	-1.547111	1.307615	-0.357028	0.093967	5.66093	6.02444	1.007868
49.400002	-0.056896	-1.533102	1.304817	-0.363764	0.09371	5.71961	6.14991	0.88052
49.5	0.060638	-1.537994	1.300779	-0.369471	0.093496	5.72005	6.15986	0.653489
49.599998	0.140483	-1.533423	1.295994	-0.373013	0.093345	5.77364	6.1725	0.379613
49.700001	0.217463	-1.522532	1.290586	-0.374757	0.093168	5.80219	6.206	-0.017773
49.799999	0.24786	-1.548708	1.285599	-0.373865	0.092838	5.81743	6.22859	-0.501097
49.900002	0.159356	-1.528327	1.28143	-0.370904	0.09243	5.85089	6.22838	-0.917699
50.0	0.069202	-1.459547	1.278346	-0.365717	0.091977	5.8642	6.14798	-1.334566
50.099998	-0.097041	-1.406603	1.276242	-0.359719	0.091375	5.83433	6.05613	-1.729605
50.200001	-0.243106	-1.368392	1.276201	-0.352792	0.090711	5.78993	6.00881	-1.923801
50.299999	-0.312348	-1.316862	1.277452	-0.346004	0.08998	5.70122	6.03365	-1.996063
50.400002	-0.271888	-1.287692	1.279966	-0.339537	0.089399	5.60445	6.03483	-1.905509
50.5	-0.137336	-1.270277	1.283911	-0.334493	0.089008	5.48508	6.00635	-1.709621
50.599998	0.038866	-1.24672	1.288827	-0.331024	0.088885	5.42561	5.94876	-1.321709
50.700001	0.207327	-1.195594	1.293426	-0.330146	0.088697	5.47667	6.01267	-0.890863
50.799999	0.229455	-1.165497	1.297593	-0.331267	0.088498	5.54393	6.00796	-0.358862
50.900002	0.167057	-1.151005	1.300977	-0.335122	0.087865	5.58308	6.03643	0.155185
51.0	0.032644	-1.131066	1.303359	-0.340433	0.087358	5.61951	6.1877	0.586441
51.099998	-0.080189	-1.118671	1.304253	-0.346799	0.086685	5.62722	6.10869	0.868204
51.200001	-0.147828	-1.126625	1.303932	-0.353621	0.086533	5.7549	6.53316	0.975604
51.299999	-0.151613	-1.122376	1.30224	-0.360226	0.086337	5.70822	6.2939	0.938098
51.400002	-0.106715	-1.126711	1.29937	-0.366032	0.086259	5.70183	6.22881	0.756653
51.5	-0.04219	-1.144076	1.295484	-0.370739	0.085918	5.68072	6.18363	0.487372
51.599998	0.020365	-1.154383	1.29083	-0.373476	0.08535	5.67643	6.13888	0.144964
51.700001	0.051842	-1.146704	1.28582	-0.374335	0.084729	5.72119	6.25611	-0.257453
51.799999	0.084654	-1.157765	1.280875	-0.373127	0.084212	5.76524	6.14167	-0.701895
51.900002	0.09181	-1.17505	1.276829	-0.369942	0.083733	5.77023	6.03718	-1.076441
52.0	0.068933	-1.161966	1.273766	-0.364914	0.083465	5.80552	6.06191	-1.391403
52.099998	0.08102	-1.136789	1.272037	-0.358576	0.083219	5.77855	6.05067	-1.652768
52.200001	0.02093	-1.170972	1.272028	-0.35199	0.083174	5.74264	6.24305	-1.800844
52.299999	-0.024982	-1.182601	1.273553	-0.345083	0.082871	5.61425	6.12711	-1.847045
52.400002	-0.10188	-1.22024	1.276373	-0.339218	0.082565	5.50531	6.1209	-1.755479
52.5	-0.110872	-1.275867	1.280174	-0.334639	0.082123	5.47063	6.11073	-1.56365
52.599998	-0.075166	-1.32575	1.284914	-0.331491	0.081961	5.43647	5.91974	-1.277815
52.700001	-0.023858	-1.37243	1.289789	-0.330033	0.081918	5.50461	5.9692	-0.937538
52.799999	0.047967	-1.406712	1.294573	-0.330747	0.081901	5.50908	5.95785	-0.526709
52.900002	0.095535	-1.420863	1.299603	-0.332537	0.081843	5.50137	5.94148	-0.143487
53.0	0.086639	-1.479278	1.304317	-0.335752	0.081627	5.50873	6.00175	0.143336
53.099998	0.014573	-1.569611	1.307948	-0.339871	0.081257	5.52466	5.95047	0.326306
53.200001	-0.006684	-1.648911	1.310642	-0.344738	0.080585	5.59096	6.0268	0.416105
53.299999	-0.066004	-1.703177	1.312532	-0.350133	0.079936	5.61399	6.09831	0.47394
53.400002	-0.079264	-1.766511	1.31294	-0.355669	0.079449	5.68011	6.14349	0.493215
53.5	-0.019884	-1.795903	1.311695	-0.361271	0.079085	5.71908	6.3107	0.426051
53.599998	0.052343	-1.798438	1.309324	-0.366176	0.07884	5.67722	6.32312	0.312904
53.700001	0.069748	-1.830591	1.305949	-0.370232	0.078632	5.68633	6.28683	0.210063
53.799999	0.091876	-1.905002	1.301493	-0.372879	0.078126	5.73397	6.33276	0.050234
53.900002	0.036054	-1.907147	1.296708	-0.374346	0.077589	5.6633	6.26703	-0.204125
54.0	-0.010634	-1.929949	1.292189	-0.373445	0.076797	5.83241	6.5079	-0.4631
54.099998	-0.066066	-1.962555	1.288181	-0.370678	0.076083	5.77566	6.26424	-0.732616
54.200001	-0.110932	-1.984518	1.284896	-0.366138	0.075384	5.69824	6.08493	-1.053137
54.299999	-0.106818	-1.998161	1.282749	-0.360087	0.074774	5.69596	6.21714	-1.339383
54.400002	-0.046864	-2.044823	1.281992	-0.353179	0.074287	5.60655	6.13631	-1.549563
54.5	0.048923	-2.058548	1.283002	-0.346209	0.074006	5.72005	6.42429	-1.721443
54.599998	0.121073	-2.092024	1.285555	-0.339153	0.073834	5.56845	6.14059	-1.800222
54.700001	0.119136	-2.091687	1.289466	-0.333422	0.073549	5.50724	5.99639	-1.751145
54.799999	0.103269	-2.05749	1.294476	-0.328667	0.073117	5.53868	5.99982	-1.603112
54.900002	0.017001	-2.035908	1.30004	-0.32584	0.072688	5.57239	5.98526	-1.296767
55.0	-0.061942	-2.079106	1.305423	-0.32507	0.072054	5.58956	6.00828	-0.837923
55.099998	-0.102968	-2.091652	1.310308	-0.326726	0.071388	5.52212	5.99393	-0.354814
55.200001	-0.108306	-2.088794	1.314776	-0.330203	0.070841	5.53062	5.95689	0.098766
55.299999	-0.057944	-2.119378	1.318157	-0.335693	0.07024	5.52519	6.0026	0.4878
55.400002	-0.040517	-2.127594	1.319979	-0.34244	0.069577	5.54892	6.174	0.803195
55.5	0.065553	-2.115071	1.320209	-0.349983	0.069109	5.66479	6.34988	0.966413
55.599998	0.143984	-2.095677	1.318553	-0.357854	0.068796	5.63685	6.11276	1.01337
55.700001	0.200448	-2.090992	1.315141	-0.365567	0.068275	5.62599	6.089	0.983213
55.799999	0.174532	-2.095864	1.310417	-0.372397	0.06771	5.69036	6.13824	0.874861
55.900002	0.120832	-2.11058	1.304499	-0.377541	0.067317	5.72802	6.08321	0.550025
56.0	0.034021	-2.103989	1.298209	-0.380455	0.066665	5.76725	6.14969	0.145076
56.099998	-0.080407	-2.068004	1.292044	-0.380999	0.06597	5.74728	6.2514	-0.316487
56.200001	-0.19144	-2.030386	1.286314	-0.379048	0.065352	5.71138	6.206	-0.781534
56.299999	-0.191243	-1.970966	1.281248	-0.375063	0.064879	5.6915	6.20397	-1.211947
56.400002	-0.142351	-1.923888	1.277651	-0.369272	0.064464	5.66794	6.25396	-1.571992
56.5	-0.052486	-1.886942	1.275598	-0.362123	0.064286	5.6555	6.13974	-1.837073
56.599998	0.013392	-1.866402	1.274923	-0.354366	0.063899	5.71453	6.29068	-1.974454
56.700001	0.073683	-1.841129	1.275801	-0.346524	0.06338	5.79317	6.46079	-1.954892
56.799999	0.092444	-1.809341	1.277834	-0.339577	0.062714	5.59849	5.9829	-1.792537
56.900002	0.06842	-1.780413	1.281071	-0.333848	0.062379	5.5611	5.95764	-1.49486
57.0	0.054148	-1.750096	1.284894	-0.330179	0.06193	5.5082	5.90347	-1.132876
57.099998	0.018736	-1.720611	1.289486	-0.328143	0.061853	5.54087	6.08407	-0.766173
57.200001	0.025904	-1.730397	1.294406	-0.328261	0.061676	5.46695	6.0284	-0.446209
57.299999	0.016045	-1.753767	1.299352	-0.329497	0.061635	5.37543	5.92274	-0.167874
57.400002	0.056147	-1.792216	1.303715	-0.332183	0.061453	5.4405	6.00721	0.009853
57.5	0.073503	-1.832902	1.307508	-0.335857	0.0614	5.48814	6.04211	0.231379
57.599998	0.064775	-1.841881	1.310002	-0.340556	0.061382	5.58378	6.26574	0.333076
57.700001	0.099485	-1.86724	1.311428	-0.345849	0.06146	5.63492	6.25343	0.409493
57.799999	0.096823	-1.895973	1.311858	-0.351749	0.061553	5.60629	6.08996	0.429722
57.900002	0.041792	-1.909374	1.311077	-0.357394	0.061536	5.66172	6.17132	0.350617
58.0	-0.036829	-1.921693	1.309287	-0.362557	0.061317	5.67223	6.16308	0.251029
58.099998	-0.08791	-1.942256	1.306448	-0.36701	0.06086	5.67162	6.24433	0.123912
58.200001	-0.138711	-1.944449	1.30257	-0.370554	0.060431	5.64254	6.25985	0.007729
58.299999	-0.124467	-1.936562	1.297805	-0.372831	0.06001	5.64753	6.24583	-0.140324
58.400002	-0.028791	-1.962809	1.29271	-0.373931	0.059823	5.59306	6.18599	-0.265149
58.5	0.033729	-1.985089	1.287666	-0.373663	0.059781	5.68686	6.3608	-0.457928
58.599998	0.106589	-2.01973	1.283068	-0.371754	0.059677	5.7049	6.34849	-0.628572
58.700001	0.102219	-2.049391	1.279186	-0.368486	0.059391	5.5695	6.09124	-0.815281
58.799999	0.053805	-2.010222	1.27645	-0.363587	0.059011	5.54113	6.05688	-1.096731
58.900002	-0.018577	-1.962006	1.274856	-0.357818	0.05869	5.54516	6.1057	-1.258993
59.0	-0.044191	-1.963465	1.274742	-0.351274	0.058508	5.55453	6.11565	-1.440455
59.099998	-0.048113	-1.999121	1.275955	-0.34477	0.058394	5.51792	6.04628	-1.517666
59.200001	-0.043174	-2.018107	1.278479	-0.338508	0.058644	5.53377	6.15055	-1.536443
59.299999	-0.009992	-1.998383	1.2817	-0.333462	0.058863	5.53955	6.19252	-1.42379
59.400002	0.042422	-2.025721	1.285714	-0.329614	0.059285	5.50829	6.11811	-1.229348
59.5	0.042898	-2.031141	1.289869	-0.327787	0.059546	5.48464	6.25396	-0.904926
59.599998	0.039708	-2.009973	1.293778	-0.328035	0.059665	5.48955	6.14723	-0.553178
59.700001	0.004542	-1.993969	1.297257	-0.330454	0.059757	5.55969	6.19262	-0.177711
59.799999	-0.059838	-2.029756	1.299922	-0.334445	0.059741	5.56574	6.21435	0.213873
59.900002	-0.070955	-2.045854	1.301412	-0.339722	0.059742	5.65577	6.3106	0.513534
60.0	-0.069656	-2.067776	1.301564	-0.345404	0.059716	5.56425	6.17946	0.728473
60.099998	0.031098	-2.149686	1.300219	-0.351183	0.059682	5.50137	6.08664	0.828094
60.200001	0.100214	-2.207404	1.297863	-0.35643	0.059787	5.50303	6.17143	0.77929
60.299999	0.219651	-2.223269	1.294631	-0.360658	0.060099	5.52606	6.12764	0.578428
60.400002	0.286599	-2.263518	1.290892	-0.363752	0.06041	5.55943	6.24444	0.281684
60.5	0.287313	-2.305182	1.287288	-0.365616	0.061019	5.62678	6.27099	-0.081258
60.599998	0.214779	-2.284879	1.2836	-0.366668	0.061279	5.72416	6.35813	-0.460807
60.700001	0.051983	-2.274235	1.279873	-0.36633	0.061769	5.65944	6.20675	-0.819353
60.799999	-0.14527	-2.284368	1.276284	-0.365193	0.061943	5.6393	6.2499	-1.061111
60.900002	-0.291139	-2.285685	1.273578	-0.363217	0.06196	5.58859	6.12914	-1.207316
61.0	-0.369048	-2.253731	1.271269	-0.360678	0.061857	5.63615	6.35695	-1.283171
61.099998	-0.347301	-2.242914	1.26961	-0.357838	0.062069	5.63939	6.51261	-1.225276
61.200001	-0.201321	-2.235855	1.268327	-0.355285	0.062341	5.47676	6.10195	-1.08936
61.299999	-0.016495	-2.221433	1.267198	-0.353292	0.062544	5.66881	6.39528	-0.825898
61.400002	0.157343	-2.239357	1.265879	-0.352184	0.062869	5.53158	6.18588	-0.49523
61.5	0.245077	-2.261077	1.264095	-0.351893	0.063043	5.47317	6.00035	-0.212443
61.599998	0.250236	-2.253449	1.262173	-0.351886	0.063296	5.52825	5.9267	0.011516
61.700001	0.186257	-2.267957	1.260291	-0.351721	0.06366	5.52423	5.99329	0.117002
61.799999	0.042468	-2.301183	1.258612	-0.350933	0.064139	5.52817	6.05013	0.027426
61.900002	-0.120153	-2.329846	1.257749	-0.349886	0.064654	5.48858	6.00988	-0.166205
62.0	-0.181299	-2.380128	1.257888	-0.347113	0.065355	5.51345	6.14349	-0.45387
62.099998	-0.185461	-2.420696	1.258816	-0.343507	0.066208	5.46327	6.10666	-0.836319
62.200001	-0.126439	-2.447454	1.261152	-0.338825	0.067281	5.4765	6.15922	-1.258119
62.299999	-0.031111	-2.429355	1.265375	-0.33389	0.068265	5.51188	6.09874	-1.656662
62.400002	0.061219	-2.430604	1.271182	-0.329043	0.069362	5.52475	6.10334	-1.868657
62.5	0.112859	-2.416187	1.277957	-0.325588	0.070375	5.56372	6.10719	-1.929139
62.599998	0.135063	-2.426073	1.285265	-0.323756	0.071242	5.54717	5.99864	-1.726681
62.700001	0.129489	-2.401896	1.291931	-0.325292	0.072133	5.55724	6.06523	-1.264033
62.799999	0.108494	-2.428031	1.297299	-0.329957	0.073194	5.55628	6.09702	-0.4586
62.900002	0.071889	-2.4557	1.300124	-0.338499	0.074249	5.51302	6.04842	0.494506
63.0	0.02421	-2.46075	1.300157	-0.349989	0.075347	5.46205	6.0572	1.503878
63.099998	-0.002886	-2.504472	1.296793	-0.363611	0.076192	5.51696	6.28683	2.301412
63.200001	-0.095655	-2.518722	1.290213	-0.377872	0.07698	5.46686	6.15216	2.705193
63.299999	-0.127496	-2.517516	1.28059	-0.391023	0.077508	5.4828	6.09574	2.618066
63.400002	-0.109557	-2.529743	1.268963	-0.40068	0.077801	5.52939	6.16329	2.078288
63.5	-0.021788	-2.541399	1.256225	-0.405045	0.078326	5.58658	6.08964	1.224503
63.599998	0.051036	-2.555315	1.24408	-0.402882	0.079129	5.6682	6.09328	0.134449
63.700001	0.107368	-2.568677	1.234771	-0.393732	0.079995	5.71138	6.12646	-1.06908
63.799999	0.098701	-2.565175	1.229915	-0.378503	0.08102	5.7775	6.22056	-2.281494
63.900002	0.001717	-2.501327	1.230418	-0.359087	0.081981	5.74115	6.20922	-3.384982
64.0	-0.130306	-2.421118	1.236698	-0.337793	0.082774	5.70358	6.23234	-4.203479
64.099998	-0.393532	-2.293064	1.248816	-0.317659	0.083178	5.63913	6.16522	-4.919743
64.199997	-0.286363	-2.16063	1.26378	-0.300411	0.084322	5.57327	6.06298	-4.636094
64.300003	-0.286857	-2.03884	1.28175	-0.288837	0.085315	5.56381	6.00464	-4.063571
64.400002	-0.132305	-1.938524	1.299589	-0.284676	0.086483	5.44996	5.89812	-2.735333
64.5	0.014459	-1.823538	1.315286	-0.288689	0.087732	5.37727	5.87467	-0.787565
64.599998	0.21082	-1.720761	1.326938	-0.300778	0.088866	5.20773	5.69611	1.475224
64.699997	0.322254	-1.640215	1.333551	-0.319626	0.089859	5.09388	5.61614	3.60652
64.800003	0.340306	-1.583125	1.335461	-0.342015	0.091078	5.03327	5.38362	5.13396
64.900002	0.265283	-1.513718	1.333079	-0.364917	0.092055	5.41598	5.69761	5.65696
65.0	0.117703	-1.417602	1.327683	-0.385123	0.092924	5.44033	5.98558	4.881972
65.099998	-0.045079	-1.341319	1.320482	-0.399783	0.093463	5.43148	5.96513	3.096167
65.199997	-0.218193	-1.350794	1.311792	-0.407798	0.09383	5.81034	6.20204	0.838673
65.300003	-0.277862	-1.387019	1.301731	-0.407958	0.094204	6.01404	6.37205	-1.15867
65.400002	-0.204374	-1.400634	1.291864	-0.400576	0.094654	6.11834	6.54729	-2.629644
65.5	-0.097055	-1.469421	1.284763	-0.386234	0.095176	6.28307	6.68743	-3.490086
65.599998	0.007407	-1.504088	1.282473	-0.368066	0.095679	6.37302	6.89029	-3.840644
65.699997	0.069676	-1.480101	1.285953	-0.348181	0.095955	6.33002	6.77671	-3.95782
65.800003	0.120431	-1.403384	1.295173	-0.329921	0.096037	6.35191	6.64749	-3.886064
65.900002	0.095915	-1.34151	1.308449	-0.3156	0.09629	6.32967	6.55596	-3.641311
66.0	0.046421	-1.278659	1.323586	-0.306827	0.096581	6.17938	6.41005	-3.021045
66.099998	0.021337	-1.229338	1.338024	-0.30538	0.0974	5.85815	6.18534	-1.878849
66.199997	-0.015738	-1.150685	1.349509	-0.311325	0.098254	5.49629	5.85198	-0.204489
66.300003	-0.047907	-1.049093	1.356514	-0.323309	0.099057	5.11805	5.60105	1.639946
66.400002	-0.123901	-0.964008	1.358992	-0.339356	0.099732	4.68069	5.25655	3.210971
66.5	-0.134222	-0.858873	1.357933	-0.356449	0.100126	4.48329	5.25269	4.22857
66.599998	-0.133149	-0.741636	1.354743	-0.371941	0.100467	4.45107	5.0768	4.151573
66.699997	-0.13856	-0.646356	1.350155	-0.383912	0.100731	5.97638	5.8599	3.027318
66.800003	-0.080819	-0.642861	1.344866	-0.389499	0.100702	5.67643	6.84768	1.289415
66.900002	-0.024415	-0.721594	1.33941	-0.38923	0.100679	5.6196	6.0633	-0.498811
67.0	0.015117	-0.731979	1.334551	-0.382243	0.100849	6.19059	6.67886	-1.970817
67.099998	0.069956	-0.764539	1.33158	-0.369865	0.10082	6.28561	6.5565	-2.934583
67.199997	0.062122	-0.773924	1.332101	-0.354096	0.100689	6.79601	6.86503	-3.473104
67.300003	0.011424	-0.728166	1.337382	-0.337972	0.100683	6.61017	7.30791	-3.587194
67.400002	-0.000159	-0.624327	1.346722	-0.323646	0.100836	6.26232	6.91748	-3.557218
67.5	-0.037404	-0.549686	1.358665	-0.313678	0.101054	6.14786	6.47278	-3.195822
67.599998	-0.092152	-0.467251	1.371399	-0.308959	0.101423	6.08901	6.52267	-2.392135
67.699997	-0.126727	-0.380272	1.382706	-0.310562	0.101734	5.83416	6.22303	-1.174377
67.800003	-0.090245	-0.318799	1.390981	-0.318287	0.102076	5.68869	6.02583	0.424281
67.900002	-0.067623	-0.252624	1.395238	-0.331395	0.102572	5.50128	6.06041	1.993306
68.0	-0.01468	-0.16878	1.395624	-0.347234	0.103155	5.16035	5.70778	3.276971
68.099998	-0.01404	-0.083967	1.393061	-0.3637	0.103959	5.0902	5.44753	3.88932
68.199997	-0.020512	0.009266	1.388242	-0.37804	0.104423	4.96479	5.46498	3.546079
68.300003	-0.110735	0.051969	1.382033	-0.388323	0.104375	6.11904	5.91439	2.333792
68.400002	-0.1535	-0.013373	1.375538	-0.392669	0.103824	5.91061	6.94489	0.753549
68.5	-0.194183	-0.086653	1.369188	-0.390799	0.103204	5.68563	6.25247	-0.839527
68.599998	-0.142038	-0.155491	1.363696	-0.382855	0.102462	6.14374	6.36198	-2.100381
68.699997	-0.043301	-0.229949	1.360739	-0.370019	0.10179	6.21179	6.35941	-2.965514
68.800003	0.043697	-0.325208	1.361809	-0.354644	0.10137	6.68286	6.75894	-3.353492
68.900002	0.150722	-0.386437	1.366549	-0.339443	0.100898	6.51279	7.15975	-3.454332
69.0	0.207308	-0.426719	1.37408	-0.326612	0.100718	6.21223	6.64728	-3.304692
69.099998	0.195563	-0.45651	1.383685	-0.317784	0.100499	6.18604	6.58337	-2.801919
69.199997	0.108135	-0.445982	1.393374	-0.31373	0.100423	6.15092	6.65788	-1.881062
69.300003	-0.012229	-0.426523	1.401675	-0.314755	0.100327	5.82479	6.21532	-0.728751
69.400002	-0.164315	-0.398566	1.407988	-0.320443	0.100395	5.73134	5.92338	0.528346
69.5	-0.257011	-0.368832	1.412221	-0.329037	0.10047	5.44261	5.78015	1.527582
69.599998	-0.297978	-0.358982	1.414682	-0.339451	0.100728	5.28006	5.67138	2.100464
69.699997	-0.236655	-0.385722	1.416408	-0.348962	0.100868	5.0345	5.65992	2.065298
69.800003	-0.115295	-0.416604	1.41755	-0.356418	0.100936	5.28768	5.43147	1.463713
69.900002	0.003534	-0.51578	1.41826	-0.361484	0.10079	6.07359	6.19808	0.529856
70.0	0.09264	-0.610645	1.418442	-0.36366	0.100765	5.57572	6.81996	-0.370465
70.099998	0.104814	-0.71348	1.417804	-0.363953	0.100469	5.93041	6.17903	-0.953108
70.199997	0.057311	-0.786639	1.416416	-0.363097	0.100123	6.1292	6.33329	-1.239591
70.300003	-0.017338	-0.811687	1.41455	-0.362007	0.099372	6.53153	6.37847	-1.267969
70.400002	-0.106375	-0.874263	1.412622	-0.361397	0.098629	6.66219	6.91085	-1.080096
70.5	-0.205446	-0.905714	1.410066	-0.361839	0.09783	6.35857	6.87616	-0.73025
70.599998	-0.242191	-0.919331	1.406881	-0.362507	0.097069	6.1842	6.54344	-0.409281
70.699997	-0.192172	-0.926732	1.403115	-0.363122	0.096182	6.15775	6.60853	-0.18373
70.800003	-0.11554	-0.949864	1.399813	-0.362542	0.095536	5.89257	6.46743	-0.123877
70.900002	-0.010119	-0.982564	1.397354	-0.360006	0.094851	5.84694	6.13042	-0.345565
71.0	0.087632	-1.060303	1.396362	-0.355462	0.094144	5.81428	6.12165	-0.704142
71.099998	0.14965	-1.129276	1.397684	-0.348518	0.093541	5.65839	5.91675	-1.121893
71.199997	0.106865	-1.164178	1.401968	-0.339992	0.0928	5.66102	5.93259	-1.660148
71.300003	0.032227	-1.208811	1.408762	-0.33118	0.091984	5.83635	5.85658	-2.172977
71.400002	-0.042176	-1.25402	1.417569	-0.323094	0.091336	6.03882	6.18609	-2.571524
71.5	-0.071317	-1.29609	1.427275	-0.317779	0.090733	5.71216	6.4974	-2.531763
71.599998	-0.121104	-1.340039	1.43615	-0.316423	0.090335	5.70884	6.0739	-2.025224
71.699997	-0.064616	-1.377468	1.442918	-0.31951	0.089983	5.98251	6.1877	-0.996917
71.800003	-0.092899	-1.347305	1.446663	-0.327558	0.089498	6.02201	6.41572	0.343437
71.900002	-0.057815	-1.3434	1.447495	-0.339396	0.088924	5.83451	6.37354	1.685096
72.0	-0.069486	-1.331711	1.445546	-0.352895	0.088297	5.8092	6.17571	2.609008
72.099998	-0.058686	-1.311644	1.441727	-0.366344	0.087615	5.7704	6.19219	2.859701
72.199997	-0.024187	-1.302603	1.436972	-0.376855	0.086973	5.75928	6.11554	2.320844
72.300003	-0.003846	-1.407083	1.432053	-0.383369	0.086071	5.87488	6.13813	1.234158
72.400002	0.015198	-1.576867	1.426853	-0.385715	0.085356	5.95055	6.09007	-0.05999
72.5	-0.002124	-1.666696	1.421692	-0.383017	0.084726	5.96692	6.26082	-1.206024
72.599998	-0.000498	-1.737428	1.417773	-0.375873	0.084125	5.9784	6.41401	-1.990512
72.699997	-0.041186	-1.778516	1.415993	-0.366184	0.083387	6.14365	6.59311	-2.455935
72.800003	-0.052526	-1.778595	1.416108	-0.355659	0.082633	6.23193	6.59686	-2.617841
72.900002	-0.061781	-1.766113	1.418211	-0.345976	0.082054	6.2568	6.60146	-2.551348
73.0	-0.054298	-1.777892	1.421509	-0.338607	0.081479	6.26582	6.70241	-2.162424
73.099998	-0.038571	-1.816585	1.424875	-0.334176	0.080914	6.137	6.49783	-1.539818
73.199997	-0.031169	-1.852185	1.427693	-0.332962	0.080535	6.05126	6.33747	-0.800817
73.300003	0.004654	-1.868338	1.430161	-0.333798	0.080274	5.83731	6.20836	-0.152036
73.400002	0.050172	-1.89225	1.432375	-0.33574	0.079917	5.70236	6.06448	0.263004
73.5	0.01172	-1.935743	1.43493	-0.337383	0.079598	5.56521	5.96321	0.344493
73.599998	-0.007342	-1.982656	1.438417	-0.338546	0.079262	5.36291	5.69161	0.130518
73.699997	-0.044771	-2.032459	1.442742	-0.338204	0.078947	5.24162	5.65318	-0.284702
73.800003	-0.050707	-2.110687	1.44771	-0.337231	0.078739	5.8684	5.8735	-0.696058
73.900002	-0.044888	-2.173004	1.453444	-0.335605	0.078627	5.89354	6.62373	-1.057789
74.0	-0.060533	-2.210305	1.45921	-0.335299	0.078559	5.621	6.28576	-1.230726
74.099998	-0.049984	-2.267826	1.463848	-0.337129	0.078199	5.95887	6.2151	-1.171266
74.199997	-0.054815	-2.292355	1.466453	-0.342187	0.077724	6.27099	6.38018	-0.668382
74.300003	-0.083248	-2.288067	1.465827	-0.350939	0.07699	6.33895	6.87177	0.182263
74.400002	-0.045204	-2.29002	1.461097	-0.362599	0.07613	6.0961	6.79309	1.229484
74.5	-0.045349	-2.299404	1.452467	-0.375255	0.075359	6.07412	6.38671	2.090195
74.599998	0.020063	-2.29303	1.441465	-0.386622	0.074932	6.06291	6.40587	2.488134
74.699997	0.097211	-2.295432	1.429401	-0.393858	0.074796	5.89476	6.42375	2.108227
74.800003	0.091709	-2.33103	1.418004	-0.395346	0.07465	5.86621	6.2333	1.01251
74.900002	0.068001	-2.409136	1.40941	-0.390021	0.074596	5.89765	6.20044	-0.399544
75.0	-0.007028	-2.424186	1.404784	-0.377468	0.074183	5.93417	6.41058	-1.913524
75.099998	-0.158641	-2.397102	1.405644	-0.359059	0.073905	6.07999	6.5323	-3.356012
75.199997	-0.207458	-2.38147	1.413023	-0.337301	0.073309	6.02306	6.48434	-4.54239
75.300003	-0.263701	-2.33543	1.426552	-0.315374	0.072819	5.98821	6.40555	-5.223552
75.400002	-0.227598	-2.310353	1.444677	-0.296639	0.072561	6.1786	6.48681	-5.322752
75.5	-0.094306	-2.304993	1.465222	-0.284307	0.072645	6.17903	6.56281	-4.655332
75.599998	0.070618	-2.305696	1.484716	-0.281004	0.072895	6.07464	6.50383	-3.012598
75.699997	0.256939	-2.298823	1.500143	-0.287999	0.073283	5.93583	6.45126	-0.505307
75.800003	0.30008	-2.314427	1.509893	-0.304715	0.073666	5.69938	6.20772	2.414774
75.900002	0.271681	-2.32329	1.51274	-0.328705	0.073666	5.58255	6.02262	5.102715
76.0	0.120588	-2.350121	1.509631	-0.35611	0.073438	5.44147	5.7977	6.797906
76.099998	-0.067106	-2.348561	1.502773	-0.3825	0.073018	5.35433	5.76152	7.026862
76.199997	-0.198936	-2.351079	1.49483	-0.40316	0.072652	5.38857	5.70424	5.545536
76.300003	-0.279027	-2.359862	1.486253	-0.415697	0.072441	6.19226	6.39784	2.695262
76.400002	-0.23341	-2.415162	1.477363	-0.418445	0.072214	6.09531	7.0635	-0.580337
76.5	-0.107057	-2.490413	1.468269	-0.41229	0.072081	6.04031	6.76771	-3.279778
76.599998	-0.01708	-2.587882	1.460581	-0.397239	0.072022	6.41637	6.95838	-4.908142
76.699997	0.098645	-2.631882	1.45586	-0.376683	0.071882	6.64214	7.13812	-5.447969
76.800003	0.095461	-2.646559	1.455782	-0.354042	0.071784	7.13589	7.46185	-5.123823
76.900002	0.076251	-2.594536	1.460709	-0.333626	0.071702	7.37515	7.8435	-4.305713
77.0	0.002733	-2.576523	1.46982	-0.31752	0.071949	7.23731	7.55188	-3.41009
77.099998	-0.092672	-2.543866	1.481622	-0.306557	0.072512	7.23494	7.19775	-2.377099
77.199997	-0.117392	-2.564965	1.494759	-0.301718	0.073189	6.9053	7.12752	-1.242144
77.300003	-0.18663	-2.571207	1.5071	-0.302486	0.073682	6.22125	6.52256	-0.168082
77.400002	-0.170891	-2.575052	1.518105	-0.30783	0.074189	5.66925	6.22945	0.724415
77.5	-0.172152	-2.519735	1.527613	-0.316079	0.074396	4.97486	5.79107	1.287973
77.599998	-0.06835	-2.508739	1.535441	-0.326302	0.074339	4.20016	5.04222	1.559896
77.699997	0.03012	-2.485614	1.540731	-0.33698	0.074385	4.25498	4.92768	1.501599
77.800003	0.117191	-2.490425	1.543423	-0.347418	0.074354	4.14315	4.68959	1.24139
77.900002	0.177126	-2.492604	1.543121	-0.357006	0.074282	6.00467	5.90283	0.902927
78.0	0.203066	-2.54889	1.538994	-0.365605	0.074205	6.60001	7.72445	0.710754
78.099998	0.202757	-2.596079	1.531369	-0.373188	0.074108	5.99162	6.44955	0.691094
78.199997	0.127334	-2.608947	1.521109	-0.379654	0.074064	6.50123	6.90089	0.798806
78.300003	0.034058	-2.570684	1.509237	-0.384019	0.073976	6.66123	6.63037	0.753764
78.400002	-0.059129	-2.529549	1.497075	-0.385576	0.073784	7.68561	8.0165	0.416837
78.5	-0.170897	-2.453097	1.486428	-0.383108	0.073836	6.89663	7.78344	-0.269756
78.599998	-0.222865	-2.335455	1.478316	-0.376687	0.073687	6.79146	7.04809	-1.190326
78.699997	-0.203206	-2.270531	1.473664	-0.366006	0.073816	6.76947	7.22462	-2.123023
78.800003	-0.162859	-2.192847	1.473118	-0.352349	0.073827	6.37862	6.83045	-3.034897
78.900002	-0.081007	-2.12811	1.476838	-0.337702	0.073929	6.18061	6.42418	-3.684111
79.0	-0.015458	-2.084025	1.483478	-0.324163	0.07375	6.137	6.43264	-3.913448
79.099998	0.024611	-2.02637	1.492296	-0.313804	0.073583	5.98733	6.37247	-3.623576
79.199997	0.073543	-1.950023	1.500919	-0.308719	0.073146	5.97384	6.28951	-2.64974
79.300003	0.107821	-1.870188	1.507459	-0.309682	0.0726	5.86823	6.16896	-1.135385
79.400002	0.112461	-1.788973	1.511053	-0.316266	0.072153	5.93286	6.17442	0.680057
79.5	0.031777	-1.680833	1.511759	-0.327748	0.071718	5.83153	6.35427	2.320261
79.599998	-0.027576	-1.550577	1.51044	-0.340989	0.071333	5.64044	6.18684	3.231973
79.699997	-0.041904	-1.421725	1.508498	-0.353552	0.070935	5.81008	6.20344	3.203418
79.800003	-0.057328	-1.309775	1.506932	-0.363181	0.070217	5.79125	6.31499	2.285055
79.900002	-0.101368	-1.255558	1.506148	-0.368657	0.069451	5.82873	6.33201	0.694719
80.0	-0.095717	-1.294497	1.505015	-0.370467	0.06869	6.03506	6.52749	-0.820232
80.099998	-0.07122	-1.306178	1.50256	-0.368872	0.067926	6.19734	6.68978	-1.78796
80.199997	-0.014491	-1.25883	1.498882	-0.365176	0.067531	6.24367	6.83302	-2.09167
80.300003	0.069228	-1.226349	1.493895	-0.361906	0.067106	6.34114	6.71098	-1.776177
80.400002	0.097124	-1.18318	1.48745	-0.360726	0.066931	6.53486	6.92637	-1.013745
80.5	0.075958	-1.125225	1.479182	-0.362358	0.066783	6.60054	6.9633	0.02413
80.599998	0.021923	-1.068714	1.469129	-0.366185	0.06659	6.55053	6.94414	0.941663
80.699997	-0.107088	-1.00409	1.458356	-0.369543	0.066475	6.50219	6.95228	1.344959
80.800003	-0.220823	-0.931616	1.449312	-0.370272	0.066214	6.38808	6.8327	0.929456
80.900002	-0.254878	-0.915444	1.443997	-0.365938	0.065791	6.09662	6.61227	-0.22946
81.0	-0.236351	-0.972899	1.443136	-0.356549	0.065569	5.91114	6.52631	-1.615382
81.099998	-0.145925	-1.007529	1.447233	-0.342702	0.065501	5.56145	6.22656	-2.876777
81.199997	-0.001106	-1.010439	1.45577	-0.326937	0.065553	5.47746	6.15837	-3.734009
81.300003	0.108566	-1.015153	1.466992	-0.31259	0.065742	5.3186	6.01481	-4.049406
81.400002	0.215508	-1.023347	1.478872	-0.303151	0.065963	6.16318	6.22677	-3.639811
81.5	0.263383	-1.026269	1.4887	-0.30139	0.066198	6.0728	7.06747	-2.232746
81.599998	0.245501	-1.051857	1.493914	-0.309495	0.066363	5.63711	6.56196	0.097511
81.699997	0.116423	-1.083111	1.492933	-0.326504	0.066715	6.07876	6.37911	2.723034
81.800003	0.017064	-1.142905	1.486041	-0.348353	0.066984	6.39797	6.87348	4.912666
81.900002	-0.140851	-1.19143	1.475983	-0.370837	0.067163	6.11545	7.10782	5.774191
82.0	-0.245852	-1.20526	1.466786	-0.388443	0.067538	5.66058	6.30824	4.954818
82.099998	-0.224351	-1.2315	1.46062	-0.398163	0.068059	5.58115	6.25653	2.548503
82.199997	-0.12274	-1.246011	1.456886	-0.399078	0.068516	5.45837	6.29208	-0.539509
82.300003	-0.00859	-1.299401	1.454518	-0.392062	0.06905	5.50146	6.13	-3.214515
82.400002	0.091631	-1.345116	1.453145	-0.378358	0.069538	6.30182	6.59632	-4.817698
82.5	0.163969	-1.460441	1.452714	-0.361117	0.070091	6.36382	7.23993	-5.079167
82.599998	0.108262	-1.501515	1.453183	-0.345314	0.070568	6.22177	6.71826	-4.186
82.699997	0.038232	-1.54997	1.454269	-0.334528	0.070889	6.60921	6.9238	-2.560108
82.800003	-0.125215	-1.58333	1.455223	-0.33034	0.070879	6.91809	7.22623	-0.661433
82.900002	-0.314816	-1.603808	1.455659	-0.33197	0.070805	6.77114	7.49043	1.068625
83.0	-0.385016	-1.621708	1.455649	-0.33693	0.070699	6.36435	6.94532	2.164279
83.099998	-0.348679	-1.635469	1.455929	-0.34319	0.070656	6.1729	6.84094	2.347995
83.199997	-0.166768	-1.672307	1.457152	-0.348254	0.071084	5.60357	6.44623	1.681857
83.300003	0.058484	-1.717382	1.458972	-0.351397	0.071483	5.15395	5.79888	0.428164
83.400002	0.260283	-1.835847	1.460601	-0.352041	0.072248	4.52244	5.16769	-0.90528
83.5	0.429766	-1.980061	1.460861	-0.350177	0.073328	4.70845	5.26714	-1.771408
83.599998	0.424218	-2.079024	1.459527	-0.347087	0.074424	4.59408	4.97478	-1.881482
83.699997	0.295307	-2.131203	1.456567	-0.344144	0.075349	6.56875	6.42846	-1.510116
83.800003	0.022558	-2.168121	1.452968	-0.342954	0.076038	6.72463	7.67018	-0.863836
83.900002	-0.268597	-2.209423	1.448969	-0.344395	0.076505	6.10994	6.64514	-0.152629
84.0	-0.533703	-2.23103	1.444695	-0.348144	0.07682	6.09461	6.58904	0.385627
84.099998	-0.565922	-2.275167	1.440521	-0.35297	0.077215	6.52137	6.7902	0.615055
84.199997	-0.486328	-2.28518	1.436683	-0.357645	0.077699	7.15113	8.179	0.499847
84.300003	-0.263331	-2.3079	1.432907	-0.361442	0.078146	5.9713	6.86792	0.023059
84.400002	0.032312	-2.381952	1.428841	-0.363127	0.078595	5.84397	6.56099	-0.465477
84.5	0.269739	-2.483286	1.424218	-0.36254	0.079036	5.64324	6.29978	-0.717468
84.599998	0.405393	-2.564937	1.419496	-0.359882	0.079344	5.57485	5.91289	-0.896005
84.699997	0.353906	-2.601964	1.415541	-0.355213	0.07977	5.66645	5.91771	-1.073381
84.800003	0.212889	-2.634128	1.41362	-0.348991	0.080052	5.87891	5.99136	-1.374864
84.900002	-0.041564	-2.644107	1.414491	-0.341941	0.080441	6.54431	6.62362	-1.774308
85.0	-0.253864	-2.626355	1.418392	-0.334909	0.08091	6.05879	6.77403	-2.160085
85.099998	-0.373978	-2.619551	1.425152	-0.328545	0.081374	5.84887	6.3016	-2.404971
85.199997	-0.431058	-2.574459	1.433562	-0.324364	0.081896	6.28334	6.86845	-2.43115
85.300003	-0.288083	-2.549551	1.441723	-0.32357	0.082505	6.03278	6.85325	-1.981457
85.400002	-0.095805	-2.514734	1.447298	-0.327232	0.083038	5.84835	6.47128	-1.051287
85.5	0.141543	-2.467239	1.448333	-0.336617	0.083246	5.75446	6.2515	0.521069
85.599998	0.294378	-2.427505	1.443504	-0.35121	0.083358	5.70971	6.07701	2.356098
85.699997	0.391118	-2.399714	1.433116	-0.368344	0.083351	5.69132	5.89373	4.020844
85.800003	0.320357	-2.36806	1.418879	-0.385559	0.083236	5.977	6.01706	4.694575
85.900002	0.167779	-2.321051	1.404326	-0.397825	0.083213	5.97673	6.24883	4.061049
86.0	-0.053461	-2.299193	1.391648	-0.403131	0.083405	5.8198	6.18138	2.131812
86.099998	-0.18722	-2.299323	1.381961	-0.400091	0.083642	5.98715	6.36958	-0.276402
86.199997	-0.323897	-2.243175	1.37549	-0.388976	0.083951	6.03628	6.5535	-2.610591
86.300003	-0.290054	-2.19784	1.372867	-0.370853	0.084224	6.0122	6.54183	-4.426107
86.400002	-0.278593	-2.165092	1.374146	-0.348732	0.084344	6.0862	6.59268	-5.339718
86.5	-0.224746	-2.122874	1.379258	-0.326498	0.084112	6.07359	6.62255	-5.325792
86.599998	-0.163704	-2.009409	1.388413	-0.307985	0.083738	6.14602	6.5914	-4.596566
86.699997	-0.050497	-1.856909	1.400471	-0.295605	0.083444	6.17238	6.54922	-3.509768
86.800003	0.029244	-1.729463	1.414638	-0.290488	0.083318	6.08419	6.36273	-2.11722
86.900002	0.077319	-1.594226	1.429615	-0.292932	0.083481	6.06737	6.23106	-0.622998
87.0	0.144598	-1.487515	1.443779	-0.301883	0.083698	5.88119	6.05217	0.799435
87.099998	0.089049	-1.383253	1.4556	-0.316567	0.084024	5.65883	6.04253	2.030741
87.199997	0.043501	-1.300778	1.463375	-0.335083	0.084327	5.30993	5.84266	2.965245
87.300003	-0.027165	-1.160714	1.464975	-0.355987	0.084306	5.1261	5.6838	3.627018
87.400002	-0.041704	-1.055004	1.460063	-0.376874	0.084368	4.70136	5.60715	3.919125
87.5	-0.06951	-0.958433	1.449072	-0.395725	0.084275	5.59893	5.80552	3.648542
87.599998	-0.144384	-0.872373	1.434692	-0.408815	0.084254	6.60649	7.36443	2.613613
87.699997	-0.114859	-0.875193	1.419594	-0.413296	0.083946	5.9643	6.69353	1.031499
87.800003	-0.07107	-0.965157	1.407851	-0.408502	0.083937	6.62383	6.68999	-0.931232
87.900002	0.014587	-1.021729	1.402787	-0.394794	0.083968	6.35156	6.7629	-2.900551
88.0	0.026999	-1.077187	1.406232	-0.374438	0.08418	6.60746	6.47021	-4.653821
88.099998	0.018388	-1.124377	1.416666	-0.351916	0.084013	7.45844	7.6903	-5.756255
88.199997	-0.013522	-1.107818	1.430982	-0.331075	0.08384	6.87859	7.57404	-5.881372
88.300003	0.016244	-1.079041	1.445494	-0.316632	0.08395	6.40682	6.66719	-4.82052
88.400002	0.040747	-1.031318	1.456211	-0.312217	0.084181	6.41619	6.7872	-2.371191
88.5	0.094175	-0.978491	1.461658	-0.31741	0.084435	6.02902	6.47856	0.923832
88.599998	0.018014	-0.922247	1.460901	-0.330393	0.084753	5.74352	6.0921	4.00186
88.699997	-0.037314	-0.897186	1.457583	-0.346089	0.084854	5.54524	6.01802	5.800458
88.800003	-0.141788	-0.833399	1.457743	-0.358793	0.085038	5.12987	5.81323	5.595152
88.900002	-0.268385	-0.782746	1.464981	-0.365758	0.084969	4.95034	5.44507	3.342112
89.0	-0.278123	-0.727912	1.477903	-0.365766	0.08427	4.8033	5.26083	-0.055953
89.099998	-0.299265	-0.748367	1.492256	-0.361027	0.08336	5.04037	5.40246	-3.513744
89.199997	-0.202532	-0.8352	1.503931	-0.353509	0.08267	6.05862	5.94908	-5.541534
89.300003	0.016223	-0.93434	1.511145	-0.345462	0.082204	5.8811	7.19422	-5.492701
89.400002	0.218452	-1.011571	1.513362	-0.341622	0.082033	6.2117	6.61185	-3.573093
89.5	0.343707	-1.081503	1.511188	-0.343834	0.082094	6.62699	6.84094	-0.550506
89.599998	0.363032	-1.111654	1.505473	-0.350927	0.082249	6.56472	6.80433	2.263994
89.699997	0.134725	-1.158162	1.498798	-0.360821	0.082141	7.18021	7.03567	4.215663
89.800003	-0.09192	-1.1427	1.495704	-0.368926	0.081948	7.18108	8.05247	4.366689
89.900002	-0.341985	-1.164631	1.500296	-0.371864	0.081999	6.68917	7.19004	2.665719
90.0	-0.43258	-1.144277	1.511186	-0.370206	0.081607	6.51104	6.75423	-0.32935
90.099998	-0.480703	-1.173589	1.524551	-0.364233	0.081212	5.81831	6.34667	-3.420545
90.199997	-0.378751	-1.237888	1.536452	-0.354927	0.080778	5.09939	5.70992	-5.317761
90.300003	-0.183019	-1.272892	1.545464	-0.343734	0.080277	5.01199	5.44678	-5.48343
90.400002	-0.000368	-1.288502	1.552126	-0.33496	0.079502	5.1452	5.82971	-4.079046
90.5	0.123769	-1.288476	1.556893	-0.33142	0.078738	5.47422	5.80766	-1.799074
90.599998	0.186168	-1.296231	1.560341	-0.33403	0.077967	7.53796	7.22623	0.755317
90.699997	0.087757	-1.247818	1.562669	-0.342003	0.077137	6.49571	7.72874	2.770551
90.800003	-0.061229	-1.204116	1.565356	-0.352889	0.076562	5.66969	5.65725	3.931393
90.900002	-0.174791	-1.174701	1.568347	-0.36445	0.076201	7.20893	7.27547	3.867933
91.0	-0.258758	-1.146075	1.57082	-0.374955	0.075956	7.07879	7.48744	2.828362
91.099998	-0.181421	-1.130828	1.570902	-0.382848	0.075694	5.82382	6.30781	1.202257
91.199997	-0.111286	-1.136006	1.566736	-0.387056	0.075423	5.54306	6.29893	-0.490266
91.300003	0.057737	-1.225139	1.558385	-0.386077	0.075527	5.12882	5.86472	-1.609998
91.400002	0.155928	-1.287014	1.548144	-0.37982	0.075518	5.29951	6.01395	-2.048455
91.5	0.300099	-1.317009	1.54043	-0.367059	0.075677	5.50986	5.91942	-2.209641
91.599998	0.247589	-1.307005	1.54009	-0.35008	0.075303	7.50871	7.5689	-2.651781
91.699997	-0.101089	-1.255962	1.550377	-0.330782	0.074679	6.52522	7.39366	-3.631792
91.800003	-0.230782	-1.220328	1.57074	-0.310428	0.074511	6.22904	6.11865	-4.799324
91.900002	-0.301366	-1.212583	1.597271	-0.293647	0.074693	7.34958	7.57426	-5.550024
92.0	-0.215035	-1.182553	1.62429	-0.284014	0.075111	7.4474	8.02121	-5.320247
92.099998	-0.026987	-1.139787	1.647142	-0.285109	0.075693	6.46401	6.88001	-3.636165
92.199997	0.16145	-1.095176	1.662342	-0.29853	0.07613	6.16388	6.78045	-0.122803
92.300003	0.215209	-1.015436	1.668069	-0.323153	0.076489	5.59332	6.37065	4.145505
92.400002	0.204664	-0.93492	1.663947	-0.354878	0.076572	5.33401	5.90636	7.778817
92.5	0.221056	-0.956275	1.655477	-0.386178	0.076921	5.13836	5.7096	9.752348
92.599998	0.034822	-0.9278	1.64808	-0.411357	0.07691	5.08801	5.61378	8.911607
92.699997	-0.16765	-0.872263	1.645036	-0.426028	0.076815	6.0348	5.82093	5.510603
92.800003	-0.282595	-0.865309	1.645954	-0.428686	0.076655	6.32537	7.07036	0.681943
92.900002	-0.360983	-0.93161	1.647159	-0.421233	0.076076	6.04986	6.82938	-4.224842
93.0	-0.263134	-0.983906	1.647086	-0.404279	0.075733	6.65974	7.00173	-7.523937
93.099998	-0.07309	-1.054156	1.64676	-0.379985	0.075473	6.93272	7.65487	-8.686309
93.199997	0.061848	-1.108105	1.648046	-0.353595	0.075174	7.25228	8.16059	-7.833993
93.300003	0.198975	-1.16254	1.653287	-0.329753	0.074766	7.53909	8.39504	-5.838586
93.400002	0.186528	-1.227794	1.664243	-0.310593	0.074529	7.77073	8.23713	-3.890549
93.5	0.150406	-1.31452	1.681584	-0.297106	0.074427	7.82363	8.2745	-2.332707
93.599998	0.02593	-1.353918	1.703479	-0.290371	0.074618	7.88371	8.05075	-1.248211
93.699997	-0.04408	-1.380754	1.726825	-0.290126	0.075193	7.62352	7.84981	-0.420065
93.800003	-0.091717	-1.383291	1.747636	-0.297151	0.075975	6.78603	7.26755	0.414991
93.900002	-0.086109	-1.332267	1.762519	-0.310466	0.076752	5.4039	6.07872	1.455178
94.0	-0.159754	-1.307299	1.770447	-0.329419	0.077375	4.3282	5.28856	2.663979
94.099998	-0.174354	-1.230665	1.770132	-0.351102	0.077541	3.74144	4.38834	3.908491
94.199997	-0.160288	-1.19018	1.764152	-0.37193	0.077842	3.94041	4.80938	4.605536
94.300003	-0.152615	-1.140435	1.75503	-0.389191	0.077588	4.08649	4.53115	4.274652
94.400002	-0.132178	-1.169703	1.746376	-0.399725	0.077682	7.51431	7.36047	2.740889
94.5	-0.047334	-1.164381	1.739798	-0.401635	0.077448	7.29187	8.9864	0.384169
94.599998	-0.073977	-1.261629	1.736068	-0.396723	0.07748	7.23923	7.40008	-2.285923
94.699997	-0.053724	-1.350093	1.735248	-0.384888	0.077551	6.88866	6.96908	-4.367124
94.800003	-0.043367	-1.40349	1.737069	-0.368256	0.077588	9.34825	8.86382	-5.461396
94.900002	-0.053169	-1.386082	1.741819	-0.350129	0.077613	10.22383	10.97214	-5.54961
95.0	-0.010389	-1.324473	1.749	-0.334282	0.077795	8.92271	9.22181	-4.982183
95.099998	0.063985	-1.302774	1.757579	-0.323519	0.078319	9.21662	9.89861	-3.680184
95.199997	0.125531	-1.252968	1.765803	-0.319694	0.078922	8.2087	8.63987	-1.86415
95.300003	0.086843	-1.256952	1.773198	-0.322229	0.079838	7.56817	7.99134	0.166827
95.400002	0.042761	-1.248988	1.77846	-0.329934	0.080532	7.01337	7.66311	1.838281
95.5	-0.071351	-1.224952	1.782161	-0.340322	0.081289	6.57584	7.1272	2.849583
95.599998	-0.175814	-1.189031	1.785223	-0.350591	0.081824	6.06264	6.67019	2.942372
95.699997	-0.203762	-1.120814	1.787743	-0.358669	0.082257	5.40766	5.92167	2.145703
95.800003	-0.152381	-1.071567	1.789892	-0.363569	0.082749	5.33646	5.64173	0.752819
95.900002	-0.134124	-1.072349	1.790772	-0.364953	0.083088	5.18487	5.81922	-0.849715
96.0	-0.072614	-1.185923	1.789713	-0.363009	0.083268	6.22492	5.94715	-1.981014
96.099998	-0.008108	-1.302827	1.787103	-0.35824	0.083457	7.3114	8.13318	-2.406606
96.199997	0.045236	-1.367076	1.783342	-0.352847	0.083627	6.86388	7.96768	-2.243805
96.300003	0.040517	-1.38737	1.778975	-0.348768	0.083538	7.38172	7.36208	-1.688875
96.400002	-0.021551	-1.380055	1.774704	-0.346311	0.083567	8.04029	7.9164	-1.007719
96.5	-0.091806	-1.352222	1.770879	-0.345696	0.083455	8.8608	9.37394	-0.407995
96.599998	-0.114592	-1.321209	1.767861	-0.345709	0.083604	8.40838	8.86961	-0.134026
96.699997	-0.105087	-1.271981	1.766437	-0.345681	0.083953	8.61891	8.48764	-0.375018
96.800003	-0.085366	-1.279598	1.766935	-0.345237	0.084436	8.13347	8.65561	-0.936075
96.900002	-0.057328	-1.361374	1.7688	-0.344226	0.085047	7.23906	7.49953	-1.613442
97.0	-0.023389	-1.479511	1.770756	-0.343218	0.085591	6.7806	7.20021	-2.000921
97.099998	0.029882	-1.578346	1.771669	-0.343308	0.086111	6.33965	6.99103	-1.918155
97.199997	0.022006	-1.650665	1.770645	-0.345201	0.086786	6.34657	6.75851	-1.368143
97.300003	0.036189	-1.694984	1.766783	-0.349834	0.087605	6.34674	6.84929	-0.494016
97.400002	-0.027023	-1.736545	1.759876	-0.357394	0.088028	7.52351	7.32075	0.559563
97.5	-0.054955	-1.771161	1.750915	-0.365993	0.088435	7.38943	8.29933	1.486362
97.599998	-0.165491	-1.794645	1.741305	-0.374663	0.088474	7.21033	7.74415	1.824128
97.699997	-0.216289	-1.834735	1.73212	-0.381002	0.088402	8.05685	7.7494	1.449716
97.800003	-0.226032	-1.835797	1.723885	-0.383032	0.088027	7.58639	8.49492	0.410293
97.900002	-0.168848	-1.863955	1.716396	-0.380974	0.087594	7.47052	7.96875	-0.87217
98.0	-0.107887	-1.92883	1.709297	-0.374557	0.087349	7.14964	7.69748	-1.818735
98.099998	0.033565	-1.976287	1.702581	-0.36471	0.08692	6.98351	7.54439	-2.352032
98.199997	0.108137	-1.997391	1.69722	-0.352806	0.086614	6.97484	7.36829	-2.579644
98.300003	0.14868	-2.006077	1.69406	-0.340382	0.08633	7.3861	7.46806	-2.622766
98.400002	0.152729	-2.002015	1.693837	-0.328754	0.086027	7.49355	7.51056	-2.575922
98.5	0.045805	-1.98862	1.695845	-0.319877	0.085861	7.25727	7.61483	-2.336016
98.599998	-0.020123	-1.944535	1.699303	-0.314196	0.085855	7.50774	7.62864	-1.923603
98.699997	-0.079794	-1.863851	1.703132	-0.31253	0.086023	7.44565	7.70882	-1.410982
98.800003	-0.104315	-1.802411	1.706231	-0.314532	0.086481	7.15043	7.42085	-0.7567
98.900002	-0.075269	-1.72485	1.707418	-0.320054	0.086894	6.82237	7.08684	-0.061626
99.0	-0.09173	-1.659759	1.706382	-0.328488	0.087165	6.51025	6.92562	0.606402
99.099998	-0.092088	-1.590783	1.703325	-0.338254	0.087244	6.18902	6.65638	1.094482
99.199997	-0.102909	-1.546051	1.698646	-0.34912	0.086945	6.17921	6.68528	1.269593
99.300003	-0.126726	-1.496104	1.692952	-0.3593	0.08653	6.46917	6.67672	1.160586
99.400002	-0.10679	-1.472638	1.686127	-0.367824	0.086071	7.39722	7.32664	0.766577
99.5	-0.078221	-1.507639	1.677665	-0.374844	0.085406	6.92518	7.26145	0.361185
99.599998	-0.027814	-1.535318	1.666919	-0.380613	0.084719	7.05559	7.02133	0.089991
99.699997	0.012791	-1.545935	1.653759	-0.385212	0.08419	7.59243	7.47384	0.059956
99.800003	0.04649	-1.522605	1.63788	-0.389272	0.083251	7.63289	7.86448	0.133578
99.900002	0.064361	-1.486699	1.620468	-0.391369	0.082368	7.50704	7.85827	0.159528
100.0	0.017534	-1.451066	1.602858	-0.390775	0.081449	7.44206	7.64855	-0.07511
100.099998	-0.055122	-1.442144	1.587319	-0.386212	0.080549	7.28144	7.59588	-0.615776
100.199997	-0.075342	-1.453285	1.576036	-0.376571	0.079847	7.1154	7.37353	-1.520781
100.300003	-0.066767	-1.48785	1.570571	-0.36171	0.079515	7.05261	7.15386	-2.52249
100.400002	-0.042095	-1.532455	1.570787	-0.34405	0.079227	6.85346	7.00998	-3.435536
100.5	-0.019587	-1.558071	1.575742	-0.325245	0.079109	6.69346	6.95474	-4.056657
100.599998	0.022067	-1.561981	1.583371	-0.308459	0.079006	6.50447	6.76996	-4.145809
100.699997	0.006306	-1.546868	1.591319	-0.296367	0.07896	6.35629	6.68175	-3.517643
100.800003	-0.032092	-1.530176	1.597972	-0.290745	0.0786	6.30173	6.68357	-2.238731
100.900002	-0.05982	-1.539176	1.603211	-0.292117	0.078349	6.30252	6.57213	-0.570893
101.0	-0.081731	-1.554409	1.607358	-0.299101	0.078044	6.1736	6.55778	0.952483
101.099998	-0.107329	-1.572978	1.611645	-0.310408	0.077781	6.20215	6.57588	1.933738
101.199997	-0.115786	-1.577086	1.616751	-0.324526	0.077492	6.24226	6.47385	2.29016
101.300003	-0.102394	-1.589823	1.621441	-0.339856	0.077403	6.14812	6.52246	2.005555
101.400002	0.006469	-1.596346	1.622911	-0.355877	0.077493	6.04784	6.50222	1.584905
101.5	0.037992	-1.638566	1.617511	-0.373456	0.077312	6.07657	6.599	1.429463
101.599998	0.043808	-1.701423	1.602997	-0.392262	0.077157	6.32406	6.77671	1.859891
101.699997	0.008172	-1.786884	1.578827	-0.411512	0.07636	6.46374	6.92519	2.681304
101.800003	-0.045232	-1.876986	1.5484	-0.426186	0.07556	6.52067	6.99563	3.214065
101.900002	-0.185001	-1.951895	1.518805	-0.43184	0.074636	6.89287	7.10847	2.580592
102.0	-0.368536	-1.995297	1.499506	-0.423333	0.073506	7.25981	7.51752	0.395311
102.099998	-0.308432	-2.006336	1.495986	-0.400273	0.073295	7.3614	7.70968	-2.625508
102.199997	-0.407542	-2.002415	1.512034	-0.367699	0.072748	7.28539	7.6903	-6.49891
102.300003	-0.212255	-2.090214	1.541498	-0.332104	0.073497	7.15244	7.57222	-9.054339
102.400002	-0.111211	-2.127452	1.578454	-0.299507	0.07379	6.86747	7.32675	-10.21878
102.5	-0.030923	-2.040211	1.616046	-0.276175	0.074128	6.48196	6.89682	-9.316338
102.599998	0.159819	-1.977984	1.649371	-0.269081	0.07476	6.18508	6.57662	-5.854602
102.699997	0.203316	-1.954867	1.675904	-0.278967	0.075205	6.10363	6.58091	-0.460841
102.800003	0.112247	-1.974716	1.6941	-0.302707	0.075797	5.80771	6.24476	5.287641
102.900002	0.034266	-2.117436	1.702099	-0.334873	0.076306	5.47912	5.8205	10.067723
103.0	-0.134872	-2.224689	1.702422	-0.369577	0.07669	5.45452	5.80712	12.096637
103.099998	-0.273487	-2.28215	1.705775	-0.396845	0.076913	5.22077	5.7066	10.954432
103.199997	-0.41322	-2.237161	1.715343	-0.412747	0.077243	5.06182	5.73657	7.126568
103.300003	-0.385426	-2.210134	1.729703	-0.415506	0.077613	5.15991	5.6702	1.41792
103.400002	-0.351372	-2.265461	1.74481	-0.407399	0.077875	5.49025	6.32441	-4.89293
103.5	-0.258721	-2.397649	1.756347	-0.390467	0.077851	6.55439	7.24646	-9.60037
103.599998	-0.128026	-2.573551	1.765008	-0.369012	0.078071	7.30614	7.82498	-10.959373
103.699997	-0.059052	-2.706499	1.774456	-0.346615	0.078115	8.21553	8.48261	-9.811678
103.800003	-0.034935	-2.695614	1.788272	-0.326142	0.077981	8.72602	8.93694	-7.650045
103.900002	-0.101375	-2.666815	1.807657	-0.311087	0.078027	8.96851	7.86598	-5.175889
104.0	-0.136553	-2.606538	1.830848	-0.304322	0.078143	10.6484	9.72464	-2.597181
104.099998	-0.185336	-2.499844	1.854054	-0.307415	0.078568	10.87777	11.24256	-0.033471
104.199997	-0.173917	-2.291095	1.873331	-0.320823	0.079126	10.30467	10.43013	2.546506
104.300003	-0.124117	-2.062949	1.885138	-0.341514	0.07994	9.50991	9.89347	4.948421
104.400002	-0.011245	-1.876725	1.888032	-0.366024	0.080908	6.57611	6.75722	6.658257
104.5	0.007266	-1.705376	1.883818	-0.388973	0.081717	4.12808	4.76324	6.990726
104.599998	-0.023363	-1.580705	1.87725	-0.403944	0.082251	3.86588	4.42538	5.573978
104.699997	-0.193055	-1.478359	1.873564	-0.408086	0.082605	3.66078	4.28889	2.335342
104.800003	-0.343637	-1.339603	1.876443	-0.401114	0.082463	4.36384	5.06621	-1.951674
104.900002	-0.553092	-1.343584	1.885673	-0.386403	0.08191	4.59749	4.64227	-6.073706
105.0	-0.556517	-1.405245	1.898424	-0.366554	0.081193	8.62776	8.60625	-8.592101
105.099998	-0.446535	-1.451521	1.912922	-0.344492	0.080545	8.41083	9.7088	-9.09224
105.199997	-0.238789	-1.37479	1.927777	-0.325452	0.079582	8.1897	7.03653	-7.986252
105.300003	0.024516	-1.304302	1.940885	-0.315232	0.079031	12.6433	11.64765	-5.44979
105.400002	0.196694	-1.151942	1.951681	-0.314347	0.078358	12.51536	12.10091	-2.042873
105.5	0.251264	-1.048745	1.958897	-0.32255	0.077807	14.28764	12.87694	1.321673
105.599998	0.190287	-0.926175	1.964115	-0.334803	0.077781	14.0905	12.73959	3.678812
105.699997	0.109661	-0.836642	1.972169	-0.346593	0.077864	10.86603	9.7877	4.426697
105.800003	-0.033408	-0.771926	1.98621	-0.355151	0.078141	7.93643	7.6128	3.423003
105.900002	-0.130892	-0.739873	2.004866	-0.359811	0.078028	5.85798	6.01352	1.079167
106.0	-0.24253	-0.688935	2.023609	-0.361171	0.077982	4.50895	5.21276	-1.779149
106.099998	-0.322716	-0.69012	2.037349	-0.360423	0.077803	4.19377	4.76228	-4.054733
106.199997	-0.347085	-0.797263	2.043347	-0.360052	0.077711	4.57402	5.50052	-4.550131
106.300003	-0.256264	-0.925548	2.040829	-0.363855	0.077295	5.17059	5.91182	-3.012506
106.400002	-0.122981	-1.05121	2.030724	-0.371477	0.076742	9.5431	9.12418	-0.27511
106.5	-0.040261	-1.151226	2.01544	-0.38035	0.076181	9.24482	11.74806	2.254203
106.599998	0.042392	-1.220891	1.999588	-0.38631	0.075606	10.0218	8.45113	3.654006
106.699997	0.049165	-1.295841	1.989549	-0.385986	0.075418	13.98918	12.86271	3.06283
106.800003	-0.001287	-1.358457	1.989438	-0.37742	0.075418	14.75074	14.1952	0.556251
106.900002	-0.101049	-1.402806	1.998672	-0.362719	0.075403	17.23362	14.92477	-3.115361
107.0	-0.164064	-1.426359	2.013274	-0.343927	0.075522	15.53875	14.85048	-6.424854
107.099998	-0.225054	-1.36918	2.029674	-0.323113	0.075515	9.90996	10.35305	-8.253298
107.199997	-0.250313	-1.288814	2.045866	-0.30556	0.075435	7.59006	9.13403	-8.384906
107.300003	-0.22459	-1.214112	2.059734	-0.296323	0.075166	7.2021	8.71513	-7.025681
107.400002	-0.052374	-1.129293	2.069261	-0.299082	0.075046	7.25246	8.60625	-4.241322
107.5	0.068645	-1.069181	2.073362	-0.313874	0.074756	7.4841	9.211	-0.698314
107.599998	0.108021	-1.007112	2.070482	-0.336105	0.074503	9.08096	10.03521	2.963124
107.699997	0.153302	-0.930847	2.062072	-0.360046	0.074117	10.34679	11.09739	5.833576
107.800003	0.144202	-0.841884	2.053133	-0.380738	0.074091	11.45051	11.63705	6.776812
107.900002	0.045829	-0.727949	2.048405	-0.393982	0.073896	11.26871	11.2948	5.484022
108.0	-0.131176	-0.650798	2.049016	-0.398461	0.07353	9.59924	9.93811	2.388721
108.099998	-0.30018	-0.574804	2.052629	-0.394637	0.072597	8.35373	8.79499	-1.736077
108.199997	-0.31064	-0.602518	2.054798	-0.383737	0.072281	8.05693	8.783	-5.010204
108.300003	-0.269622	-0.825523	2.054938	-0.370646	0.071906	8.22175	9.17856	-6.423596
108.400002	-0.176854	-0.997493	2.051381	-0.359159	0.071746	9.7236	10.36686	-5.771806
108.5	0.003749	-1.174269	2.044579	-0.352372	0.071575	13.37597	14.21415	-3.91284
108.599998	0.083005	-1.33098	2.035635	-0.349266	0.071038	11.71281	12.22467	-1.679599
108.699997	0.112695	-1.452565	2.026051	-0.349104	0.07045	17.70539	17.0075	0.228961
108.800003	0.063851	-1.554458	2.017654	-0.350929	0.070112	21.46574	22.20859	1.39396
108.900002	0.000257	-1.628497	2.011695	-0.352034	0.06972	26.85598	26.64072	1.550022
109.0	-0.080224	-1.683388	2.008392	-0.35083	0.069339	25.8351	25.36378	0.666785
109.099998	-0.146682	-1.747632	2.007072	-0.346606	0.069062	13.85054	13.80895	-0.99341
109.199997	-0.182682	-1.8242	2.006721	-0.339001	0.06845	7.06592	7.80068	-2.913152
109.300003	-0.214545	-1.966948	2.006602	-0.328763	0.067863	4.7765	5.74567	-4.379798
109.400002	-0.146054	-2.063752	2.007153	-0.31799	0.067466	4.34107	5.15677	-4.87495
109.5	-0.061519	-2.097057	2.007985	-0.309779	0.067154	4.82239	5.4956	-4.512617
109.599998	0.012556	-2.105402	2.007769	-0.307687	0.066945	4.46464	5.84406	-3.294708
109.699997	0.064591	-2.110641	2.004415	-0.313494	0.066748	7.70286	7.67103	-1.217544
109.800003	0.09101	-2.079894	1.99558	-0.327557	0.066296	9.17073	12.52645	1.322764
109.900002	-0.023066	-2.047685	1.980446	-0.34869	0.065696	12.45256	12.80233	3.850867
110.0	-0.08624	-2.031353	1.960817	-0.371915	0.064721	14.79365	14.20248	5.376029
110.099998	-0.214339	-2.032309	1.940936	-0.392112	0.063559	12.23713	12.47849	5.288928
110.199997	-0.30272	-2.045637	1.924828	-0.404437	0.062375	12.67912	12.43203	3.429336
110.300003	-0.263224	-2.026168	1.913567	-0.406365	0.061192	10.24722	10.85855	0.402036
110.400002	-0.19243	-2.051242	1.905452	-0.399414	0.060055	9.1653	10.2325	-2.935465
110.5	-0.034618	-2.112542	1.897331	-0.386241	0.059335	8.68923	10.09376	-5.069208
110.599998	0.141752	-2.138001	1.887636	-0.369167	0.058691	9.2358	10.54821	-5.468946
110.699997	0.281113	-2.140188	1.876887	-0.352807	0.058378	10.54095	11.0383	-4.48714
110.800003	0.30196	-2.147446	1.865911	-0.340699	0.058341	12.10524	12.59218	-2.86161
110.900002	0.205561	-2.187697	1.855972	-0.333436	0.058364	12.0554	12.16654	-1.071589
111.0	0.011078	-2.225095	1.847734	-0.330881	0.05835	13.91045	13.19093	0.252729
111.099998	-0.233932	-2.211963	1.84227	-0.331138	0.058057	13.66584	13.62568	0.799481
111.199997	-0.409947	-2.219628	1.839287	-0.33238	0.057965	12.16645	12.32979	0.527718
111.300003	-0.478012	-2.180122	1.83752	-0.333668	0.057789	9.6559	10.37253	-0.422578
111.400002	-0.381773	-2.197878	1.835693	-0.333931	0.05775	6.78305	7.59235	-1.424921
111.5	-0.20284	-2.210061	1.832199	-0.333527	0.057691	5.04466	6.07925	-2.032443
111.599998	0.037155	-2.261297	1.826674	-0.332521	0.057681	4.30061	5.08002	-1.999877
111.699997	0.22675	-2.277413	1.819585	-0.331839	0.057527	4.41735	5.20548	-1.50066
111.800003	0.251684	-2.286849	1.810905	-0.333661	0.057336	4.66046	5.33277	-0.708341
111.900002	0.212379	-2.305279	1.800876	-0.338445	0.05701	6.89567	7.44718	0.169888
112.0	0.0568	-2.367092	1.789529	-0.346354	0.056832	8.66112	10.24846	0.923442
112.099998	-0.078047	-2.416584	1.776635	-0.356342	0.057077	7.86523	8.27203	1.361836
112.199997	-0.182288	-2.463814	1.761981	-0.367294	0.057434	9.88071	9.7817	1.419975
112.300003	-0.221275	-2.452773	1.745346	-0.376579	0.058013	9.94306	11.06324	1.001087
112.400002	-0.248683	-2.453151	1.727266	-0.38403	0.058384	8.6197	9.36559	0.354028
112.5	-0.258039	-2.40872	1.708014	-0.38677	0.058452	8.17998	9.37436	-0.391207
112.599998	-0.184688	-2.36046	1.689904	-0.384415	0.058192	7.09666	8.45402	-1.053575
112.699997	-0.115496	-2.348428	1.675783	-0.375871	0.058111	6.94104	7.79329	-1.736962
112.800003	-0.009364	-2.347363	1.666813	-0.363002	0.05804	6.84225	7.62147	-2.441344
112.900002	0.042096	-2.353882	1.662813	-0.348291	0.058548	7.71013	7.83943	-2.971084
113.0	0.092782	-2.331315	1.661079	-0.335038	0.058722	8.09529	8.33883	-3.179393
113.099998	0.115427	-2.32042	1.659073	-0.32575	0.059087	7.9	8.28713	-2.803195
113.199997	0.106915	-2.31849	1.654839	-0.322458	0.059532	8.17577	8.78182	-1.699288
113.300003	0.079162	-2.319184	1.64823	-0.324706	0.060023	7.31148	8.29098	-0.3188
113.400002	-0.011222	-2.322757	1.640106	-0.33085	0.060511	6.94235	7.74447	0.827147
113.5	-0.088179	-2.321461	1.632788	-0.338242	0.061078	6.6255	7.41485	1.367848
113.599998	-0.171515	-2.269214	1.627683	-0.344716	0.061585	6.19769	6.92423	1.142023
113.699997	-0.230577	-2.232929	1.624398	-0.349519	0.062212	5.99276	6.75358	0.359201
113.800003	-0.251725	-2.206055	1.621107	-0.352437	0.06266	5.84064	6.45833	-0.486261
113.900002	-0.172885	-2.177531	1.615604	-0.354203	0.063172	6.04566	6.59161	-0.928968
114.0	-0.046795	-2.178911	1.606327	-0.355859	0.063473	6.45245	7.0999	-0.829821
114.099998	0.047902	-2.177723	1.593966	-0.358023	0.063712	6.493	7.04231	-0.368476
114.199997	0.096096	-2.19404	1.580426	-0.360887	0.063873	6.80608	7.23115	0.119828
114.300003	0.107614	-2.233498	1.567417	-0.3634	0.063967	7.15332	7.57287	0.385261
114.400002	0.024605	-2.231191	1.555774	-0.365194	0.06415	7.25491	7.72231	0.266696
114.5	-0.077101	-2.193694	1.545188	-0.365689	0.064139	7.16917	7.69673	-0.177655
114.599998	-0.176598	-2.15542	1.534362	-0.364465	0.064349	6.95321	7.55734	-0.69662
114.699997	-0.197535	-2.123349	1.522938	-0.361803	0.06471	6.71001	7.25941	-1.059084
114.800003	-0.170735	-2.150444	1.511398	-0.357968	0.065042	6.41199	6.91224	-1.158736
114.900002	-0.097409	-2.160112	1.500985	-0.352875	0.065421	6.13892	6.71397	-1.191181
115.0	-0.056577	-2.166457	1.492561	-0.347199	0.065981	6.01842	6.63165	-1.213819
115.099998	-0.022037	-2.149626	1.485641	-0.341494	0.066422	5.98698	6.6536	-1.290497
115.199997	-0.002967	-2.134604	1.479926	-0.336148	0.066694	6.17457	6.68914	-1.393736
115.300003	-0.02434	-2.142327	1.475466	-0.331992	0.066817	6.5754	7.18929	-1.517055
115.400002	-0.091814	-2.140309	1.472766	-0.328928	0.067183	6.31215	7.10204	-1.560079
115.5	-0.113191	-2.152864	1.471672	-0.327969	0.067581	6.37337	6.81182	-1.453276
115.599998	-0.130761	-2.148995	1.471061	-0.329154	0.068087	6.35165	6.94189	-1.187102
115.699997	-0.119064	-2.152311	1.468955	-0.333442	0.068682	6.14672	6.73977	-0.639013
115.800003	-0.085892	-2.148456	1.463942	-0.341454	0.069115	6.05292	6.73207	0.157339
115.900002	-0.018519	-2.161808	1.454896	-0.352466	0.069467	5.9396	6.62062	1.121275
116.0	-0.024956	-2.175532	1.442201	-0.365503	0.06945	5.88504	6.61281	1.933094
116.099998	-0.040847	-2.202025	1.427863	-0.377241	0.069303	6.0559	6.63326	2.262733
116.199997	-0.028538	-2.220029	1.414613	-0.385155	0.069328	5.97568	6.3804	1.758779
116.300003	-0.011383	-2.255187	1.403216	-0.387859	0.069484	6.04723	6.43028	0.792483
116.400002	0.007852	-2.295291	1.393389	-0.385199	0.06963	6.19567	6.76429	-0.34143
116.5	-0.02312	-2.285258	1.384326	-0.377791	0.069839	6.26933	6.91631	-1.399104
116.599998	-0.047438	-2.284944	1.375626	-0.367677	0.069886	6.16283	6.72629	-2.014348
116.699997	-0.061524	-2.265699	1.367997	-0.355814	0.070063	6.05818	6.57609	-2.325241
116.800003	-0.056373	-2.269158	1.362762	-0.343538	0.070394	5.98523	6.52684	-2.361681
116.900002	-0.073683	-2.275962	1.36081	-0.332464	0.070962	5.97989	6.48381	-2.311172
117.0	-0.061689	-2.274164	1.362001	-0.323462	0.071492	5.96255	6.50565	-2.166266
117.099998	-0.093228	-2.271158	1.364638	-0.317939	0.072213	5.97087	6.45223	-1.896623
117.199997	-0.136037	-2.248132	1.366813	-0.316311	0.072855	5.89354	6.36862	-1.309091
117.300003	-0.134438	-2.224885	1.36665	-0.31906	0.073339	5.77583	6.22763	-0.464626
117.400002	-0.152211	-2.188549	1.363664	-0.325659	0.073594	5.5949	6.08771	0.514351
117.5	-0.117183	-2.18293	1.358355	-0.33475	0.073734	5.49419	5.96877	1.418396
117.599998	-0.089861	-2.181448	1.351551	-0.344764	0.073941	5.34294	5.98151	1.937101
117.699997	-0.042752	-2.201411	1.344246	-0.353601	0.074178	5.59753	6.21692	1.859547
117.800003	-0.011021	-2.194436	1.337149	-0.360344	0.074653	5.92568	6.58744	1.261293
117.900002	0.058053	-2.213652	1.330832	-0.36372	0.074949	5.76278	6.24358	0.394448
118.0	0.022923	-2.234332	1.326289	-0.363665	0.075423	5.85194	6.21575	-0.697654
118.099998	-0.026079	-2.259715	1.324124	-0.360829	0.075993	5.91998	6.34421	-1.584197
118.199997	-0.065928	-2.309811	1.324201	-0.3563	0.076326	6.08909	6.60853	-2.146143
118.300003	-0.121088	-2.354856	1.324786	-0.353052	0.076517	6.21494	6.80369	-2.230055
118.400002	-0.164848	-2.362155	1.323292	-0.352966	0.076595	6.04513	6.54536	-1.692662
118.5	-0.177554	-2.398826	1.317331	-0.357535	0.076423	5.93829	6.41883	-0.346361
118.599998	-0.120868	-2.378598	1.306079	-0.366061	0.076265	5.92918	6.47064	1.241378
118.699997	-0.062937	-2.37059	1.292103	-0.374899	0.07653	5.78336	6.35877	2.308716
118.800003	0.039042	-2.40584	1.281118	-0.379202	0.077125	5.68896	6.24679	2.151372
118.900002	0.101871	-2.526259	1.278137	-0.376642	0.077995	5.63396	6.06437	0.721752
119.0	0.069981	-2.644068	1.283141	-0.367844	0.078774	5.53719	5.95593	-1.30258
119.099998	-0.077493	-2.693559	1.292422	-0.354891	0.079463	5.49156	5.93013	-3.09181
119.199997	-0.285239	-2.664308	1.301222	-0.341039	0.079633	5.47238	5.86011	-4.076889
119.300003	-0.439894	-2.641813	1.30643	-0.329253	0.079529	5.6393	6.12025	-3.76463
119.400002	-0.466361	-2.634317	1.30774	-0.322385	0.079357	5.64508	6.21275	-2.347728
119.5	-0.346407	-2.653135	1.307638	-0.319662	0.079329	5.62695	6.04799	-0.644408
119.599998	-0.143019	-2.715469	1.309516	-0.320228	0.079601	5.75919	6.17539	0.694514
119.699997	0.061879	-2.785175	1.316079	-0.32291	0.080125	5.90772	6.34635	1.320952
119.800003	0.185564	-2.788501	1.327006	-0.326868	0.080744	5.96088	6.58658	0.989624
119.900002	0.190183	-2.779109	1.339425	-0.331816	0.081394	5.66706	6.1482	0.088774
120.0	0.122034	-2.775104	1.348632	-0.339035	0.081775	5.50662	6.01524	-0.694093
120.099998	0.01815	-2.805984	1.35167	-0.348166	0.082118	5.4201	5.97734	-0.801558
120.199997	-0.033859	-2.867893	1.348139	-0.358878	0.082508	5.29189	5.71495	-0.026533
120.300003	-0.086196	-2.947092	1.340037	-0.370124	0.082949	5.17961	5.47601	1.097417
120.400002	-0.156947	-3.047376	1.330181	-0.380445	0.083167	5.72495	6.03204	1.991504
120.5	-0.227141	-3.086989	1.321325	-0.387991	0.083614	6.39657	7.0225	2.129536
120.599998	-0.224644	-3.078648	1.314859	-0.39189	0.084213	5.84292	6.35834	1.345404
120.699997	-0.211171	-3.028337	1.311248	-0.390892	0.084695	5.73003	6.24197	-0.079113
120.800003	-0.182043	-2.972374	1.310104	-0.385516	0.08485	5.77312	6.26124	-1.620708
120.900002	-0.114515	-2.973491	1.311173	-0.375553	0.084819	6.4894	7.03952	-2.819308
121.0	-0.062132	-2.995638	1.314054	-0.362509	0.084611	6.12255	6.17464	-3.492079
121.099998	0.026884	-3.022673	1.318457	-0.348657	0.08444	5.91271	5.92595	-3.595629
121.199997	0.031615	-3.056193	1.323899	-0.336615	0.084352	5.8712	6.05527	-3.142625
121.300003	-0.005723	-3.039699	1.329616	-0.328541	0.084142	5.57257	6.02284	-2.289048
121.400002	-0.07266	-3.005935	1.335196	-0.324793	0.083612	5.34058	5.8569	-1.070873
121.5	-0.123422	-2.943333	1.340287	-0.325037	0.082842	5.44208	5.80445	0.099765
121.599998	-0.161604	-2.920254	1.345343	-0.327753	0.082258	5.53552	5.91632	0.984721
121.699997	-0.100295	-2.910419	1.350135	-0.331681	0.081936	5.33401	5.84802	1.306811
121.800003	0.024564	-2.904697	1.354438	-0.335737	0.082038	5.68834	6.01834	1.106334
121.900002	0.120862	-2.889934	1.357655	-0.339804	0.082456	5.45986	5.83646	0.582685
122.0	0.125961	-2.865456	1.359276	-0.343368	0.082672	5.40985	5.80102	-0.004429
122.099998	0.082566	-2.802727	1.360049	-0.345522	0.082825	5.40372	5.86215	-0.441253
122.199997	-0.052492	-2.713281	1.361219	-0.346123	0.082635	5.87847	6.33993	-0.770348
122.300003	-0.179978	-2.610173	1.364119	-0.345648	0.082279	5.82479	6.30728	-1.118661
122.400002	-0.299549	-2.544729	1.36909	-0.345013	0.081863	5.8564	6.25857	-1.431197
122.5	-0.317197	-2.462005	1.374629	-0.345848	0.081347	6.01194	6.28148	-1.583995
122.599998	-0.236964	-2.39263	1.3783	-0.349058	0.080956	6.24498	6.59654	-1.304628
122.699997	-0.068575	-2.321345	1.378327	-0.355655	0.080548	6.2984	6.67993	-0.563699
122.800003	0.064474	-2.253997	1.373981	-0.3647	0.080096	5.98479	6.34025	0.567289
122.900002	0.149964	-2.167651	1.366496	-0.374303	0.079515	5.88005	6.30374	1.522927
123.0	0.185876	-2.138309	1.358409	-0.382134	0.078948	5.89319	6.33008	1.924488
123.099998	0.131895	-2.075216	1.352154	-0.385963	0.078326	5.77145	6.10024	1.518394
123.199997	0.062716	-2.040963	1.348766	-0.384915	0.078055	5.74159	6.04682	0.509564
123.300003	-0.024775	-1.993613	1.347508	-0.379272	0.077941	5.70919	5.98258	-0.749489
123.400002	-0.083213	-1.926584	1.347282	-0.370169	0.077834	5.79274	5.95582	-1.85614
123.5	-0.120208	-1.887176	1.347647	-0.358637	0.077688	5.83994	6.2242	-2.558
123.599998	-0.135106	-1.86579	1.34915	-0.346643	0.077534	5.59385	6.17143	-2.823217
123.699997	-0.133649	-1.87146	1.352918	-0.334904	0.077253	5.77233	6.22645	-2.780251
123.800003	-0.155569	-1.915693	1.359617	-0.325322	0.076679	5.9079	6.45876	-2.61933
123.900002	-0.164202	-1.977432	1.368934	-0.318294	0.076065	6.04329	6.55553	-2.32367
124.0	-0.109653	-2.026486	1.379792	-0.315098	0.075327	5.95642	6.48252	-1.889303
124.099998	-0.064813	-2.061417	1.390392	-0.315789	0.074566	5.93837	6.39174	-1.241028
124.199997	-0.000991	-2.060643	1.398518	-0.320654	0.074175	5.90641	6.44142	-0.348204
124.300003	0.082094	-2.059479	1.402709	-0.329108	0.073929	5.74641	6.36102	0.78787
124.400002	0.15709	-2.084715	1.402548	-0.340467	0.073769	5.55304	6.23459	1.902759
124.5	0.136853	-2.11933	1.399334	-0.352012	0.073585	5.41081	6.08032	2.589124
124.599998	0.117475	-2.195237	1.395229	-0.361718	0.073332	5.44068	5.98622	2.499748
124.699997	0.026867	-2.294783	1.392737	-0.367489	0.073146	6.01562	6.43767	1.592971
124.800003	-0.089195	-2.358933	1.393618	-0.368694	0.073185	5.86612	6.51336	0.049904
124.900002	-0.19066	-2.381577	1.397473	-0.366348	0.073271	5.80955	6.24754	-1.530995
125.0	-0.282011	-2.406959	1.403228	-0.361307	0.073253	5.90912	6.26981	-2.726897
125.099998	-0.326145	-2.401354	1.408883	-0.356124	0.072897	6.12903	6.53894	-3.240964
125.199997	-0.303191	-2.386206	1.41285	-0.352827	0.07245	6.30514	6.77789	-2.922138
125.300003	-0.171671	-2.370373	1.414249	-0.352926	0.071829	6.15381	6.58968	-1.8508
125.400002	-0.007316	-2.373326	1.413125	-0.356778	0.071172	6.08182	6.51464	-0.266746
125.5	0.162714	-2.363662	1.409668	-0.36361	0.070627	6.01465	6.4275	1.321347
125.599998	0.22828	-2.340368	1.405279	-0.371054	0.070322	5.88802	6.31188	2.31203
125.699997	0.262198	-2.375256	1.401802	-0.376362	0.070142	5.7972	6.14627	2.319686
125.800003	0.191056	-2.434574	1.400193	-0.37766	0.069925	5.80657	6.25247	1.365454
125.900002	0.034086	-2.53108	1.40072	-0.374757	0.069774	5.64972	6.174	-0.324062
126.0	-0.093904	-2.654449	1.403434	-0.367424	0.069907	5.51766	5.98248	-1.917753
126.099998	-0.165354	-2.739616	1.407923	-0.356289	0.070182	5.36668	5.95057	-3.075971
126.199997	-0.207912	-2.75047	1.414191	-0.342957	0.070507	5.60944	6.03386	-3.592744
126.300003	-0.208293	-2.697003	1.421923	-0.330993	0.070711	5.99714	6.74299	-3.513567
126.400002	-0.198098	-2.688384	1.430218	-0.323103	0.07083	5.70919	6.25407	-2.812591
126.5	-0.118991	-2.670932	1.437256	-0.321048	0.070746	5.82067	6.17357	-1.567229
126.599998	-0.084427	-2.696139	1.441732	-0.325443	0.070316	6.01859	6.38543	0.151827
126.699997	-0.053762	-2.728087	1.443021	-0.334665	0.069616	6.21888	6.77232	1.757767
126.800003	-0.049285	-2.765439	1.442213	-0.345883	0.068902	6.01045	6.41926	2.716145
126.900002	-0.032182	-2.794899	1.441105	-0.355627	0.06808	5.78941	5.96952	2.688843
127.0	-0.005406	-2.817549	1.44174	-0.361006	0.067665	5.73704	6.12679	1.60243
127.099998	0.093425	-2.912544	1.444949	-0.361519	0.067375	5.44663	5.85562	-0.282913
127.199997	0.063101	-2.920718	1.452024	-0.355724	0.067919	5.32972	5.77961	-2.243762
127.300003	0.135471	-2.98206	1.463007	-0.345734	0.06895	5.24424	5.74086	-3.725343
127.400002	0.132584	-3.02555	1.477684	-0.334129	0.069974	6.20119	6.45266	-4.514632
127.5	0.018466	-3.019687	1.494399	-0.324986	0.070828	6.26749	7.17291	-4.47648
127.599998	-0.088053	-3.019274	1.510077	-0.322685	0.071131	5.89669	6.57898	-3.426244
127.699997	-0.314122	-3.002203	1.521144	-0.329666	0.071331	6.33492	6.40373	-1.065896
127.800003	-0.436339	-2.970425	1.524384	-0.34703	0.070984	6.63653	7.07946	2.257441
127.900002	-0.450532	-2.891281	1.518657	-0.371027	0.070455	6.56367	7.36186	5.518707
128.0	-0.362299	-2.797946	1.50613	-0.396464	0.06991	6.23158	6.47353	7.371672
128.100006	-0.118254	-2.782295	1.493903	-0.415436	0.06981	6.03777	6.43671	7.023807
128.199997	0.172269	-2.83931	1.487566	-0.423258	0.069906	5.73021	6.16329	4.412688
128.300003	0.22347	-2.907193	1.488661	-0.419495	0.070327	5.46879	5.83913	0.188797
128.399994	0.1711	-2.990371	1.494124	-0.406268	0.070673	5.32692	5.74867	-4.298744
128.5	0.035842	-3.008656	1.501244	-0.384107	0.071194	5.33839	5.75863	-7.521683
128.600006	-0.104239	-2.989235	1.509585	-0.356726	0.071705	6.41645	6.60039	-8.925945
128.699997	-0.292876	-2.966032	1.519965	-0.329176	0.072231	6.71737	7.43252	-8.271469
128.800003	-0.382362	-2.921464	1.533299	-0.306608	0.072639	6.18753	6.56431	-6.244828
128.899994	-0.346392	-2.888925	1.550095	-0.292149	0.073136	6.56603	6.56335	-3.86033
129.0	-0.256645	-2.829882	1.570594	-0.285337	0.07393	6.79925	7.22462	-1.602892
129.100006	-0.147549	-2.724064	1.593162	-0.286446	0.074616	6.61333	7.5901	0.1912
129.199997	-0.051528	-2.622316	1.615971	-0.294331	0.075324	6.26959	6.62715	1.578283
129.300003	0.014971	-2.53091	1.636204	-0.308089	0.075679	6.113	6.58144	2.501391
129.399994	0.049915	-2.459187	1.651825	-0.325847	0.075914	5.55304	5.94415	3.026938
129.5	0.042993	-2.425114	1.661752	-0.345846	0.076153	4.83097	5.29808	3.278568
129.600006	0.040101	-2.427833	1.66536	-0.36514	0.076219	4.58103	4.45257	3.197335
129.699997	0.03909	-2.448419	1.663482	-0.381589	0.076281	4.69479	4.99716	2.808416
129.800003	0.01191	-2.456807	1.657174	-0.394196	0.076415	5.40031	5.1785	2.020303
129.899994	-0.05396	-2.453045	1.647918	-0.40209	0.076433	8.25494	8.68644	0.967672
130.0	-0.199152	-2.491481	1.637434	-0.405179	0.076529	6.95636	8.44707	-0.293851
130.100006	-0.248662	-2.58989	1.627773	-0.402214	0.076687	7.18739	7.58935	-1.481332
130.199997	-0.267874	-2.629777	1.620609	-0.393321	0.077016	6.33334	6.80465	-2.479397
130.300003	-0.276164	-2.6084	1.617504	-0.379922	0.077172	8.46171	8.2275	-3.243686
130.399994	-0.20375	-2.546803	1.619238	-0.363138	0.07719	9.43048	10.14526	-3.819673
130.5	-0.130749	-2.452506	1.62506	-0.346062	0.077211	8.20003	7.97432	-4.101073
130.600006	-0.055245	-2.38214	1.633942	-0.330586	0.077244	8.25275	8.13201	-4.051447
130.699997	-0.014106	-2.336873	1.644884	-0.318611	0.077272	7.10848	7.16049	-3.590746
130.800003	0.01521	-2.304324	1.657344	-0.311557	0.077208	6.48967	6.60028	-2.769029
130.899994	-0.003235	-2.226732	1.670519	-0.309296	0.077166	5.93128	6.31595	-1.802876
131.0	-0.004536	-2.155074	1.683964	-0.311777	0.077455	5.71611	6.06394	-0.673117
131.100006	0.028953	-2.073844	1.696482	-0.318883	0.077981	5.46205	5.84309	0.346291
131.199997	0.020188	-1.996664	1.706384	-0.329944	0.078642	5.31387	5.84288	1.386254
131.300003	0.020687	-1.951403	1.71192	-0.344353	0.079267	5.34329	5.77961	2.31301
131.399994	0.003092	-1.876905	1.711183	-0.360978	0.079698	5.44628	5.95154	3.047232
131.5	-0.017838	-1.786844	1.703612	-0.377716	0.079764	6.12491	6.28694	3.555204
131.600006	-0.130379	-1.707474	1.690983	-0.391866	0.079571	6.24585	7.37846	3.288382
131.699997	-0.145705	-1.623072	1.676756	-0.399097	0.079175	6.43047	6.95056	2.126584
131.800003	-0.087145	-1.715999	1.666214	-0.396936	0.078738	7.00356	6.92027	0.221741
131.899994	0.013942	-1.838795	1.662297	-0.385395	0.078854	7.28968	7.43819	-2.099285
132.0	0.045416	-1.912371	1.666696	-0.366214	0.079003	7.48094	7.90944	-4.29093
132.100006	0.042892	-1.929075	1.678211	-0.343204	0.079389	7.50012	7.88418	-5.961612
132.199997	0.02594	-1.877551	1.6942	-0.321091	0.079803	7.57307	7.716	-6.640326
132.300003	-0.004928	-1.746	1.711194	-0.30461	0.080223	7.57789	7.8466	-6.11491
132.399994	-0.012377	-1.574349	1.72678	-0.297791	0.080723	7.42052	7.67028	-4.271722
132.5	-0.037877	-1.42262	1.739037	-0.301674	0.081059	7.20009	7.43862	-1.309716
132.600006	-0.059055	-1.283719	1.746651	-0.315524	0.081235	7.0907	7.35458	1.948951
132.699997	-0.078041	-1.146689	1.748959	-0.336546	0.081179	6.96959	7.47052	4.729288
132.800003	-0.086809	-1.03066	1.747988	-0.360223	0.081298	6.59169	6.98428	6.232871
132.899994	-0.041982	-0.912765	1.74645	-0.381244	0.081334	6.18438	6.78591	6.044156
133.0	-0.040733	-0.770721	1.745652	-0.396438	0.081641	5.71856	6.50383	4.199494
133.100006	0.002641	-0.642737	1.745156	-0.403054	0.081987	5.42421	6.22056	1.298012
133.199997	-0.061208	-0.61048	1.743539	-0.40212	0.081831	5.58063	5.92403	-1.847982
133.300003	-0.143717	-0.677552	1.740192	-0.392936	0.08172	7.13651	7.35672	-4.115928
133.399994	-0.185217	-0.779753	1.736527	-0.377822	0.081336	7.14561	8.179	-5.037796
133.5	-0.238661	-0.829725	1.734111	-0.360075	0.081028	7.57115	7.57661	-4.800733
133.600006	-0.25108	-0.827979	1.734286	-0.343176	0.080295	8.1587	8.30179	-4.079763
133.699997	-0.161845	-0.860327	1.738258	-0.328399	0.079661	8.63923	8.32695	-3.252864
133.800003	-0.091816	-0.914741	1.745423	-0.317527	0.079404	8.92464	10.02354	-2.317413
133.899994	0.025994	-0.91357	1.754169	-0.311359	0.079299	8.71945	9.686	-1.416496
134.0	0.095299	-0.8871	1.762343	-0.310763	0.079499	8.58975	8.81876	-0.557766
134.100006	0.068803	-0.887083	1.769032	-0.315286	0.079526	7.64944	8.22953	0.241736
134.199997	0.025942	-0.851342	1.773077	-0.323711	0.079498	6.36365	6.71151	0.879533
134.300003	-0.04653	-0.869449	1.775096	-0.334513	0.079609	5.5702	5.82907	1.274067
134.399994	-0.078959	-0.934151	1.775444	-0.345327	0.079828	4.89192	5.59237	1.258118
134.5	-0.063364	-0.999964	1.774233	-0.35538	0.079973	4.79726	5.21662	0.887676
134.600006	-0.084239	-1.031864	1.771543	-0.363441	0.08017	4.79016	5.55308	0.202069
134.699997	-0.074074	-1.107268	1.767452	-0.369467	0.080151	6.68312	5.95753	-0.488208
134.800003	-0.127626	-1.16896	1.762096	-0.372911	0.080065	7.65215	8.59844	-0.962831
134.899994	-0.167373	-1.196253	1.755788	-0.374664	0.079781	6.70729	8.37298	-1.187912
135.0	-0.135286	-1.227166	1.749781	-0.374055	0.079414	8.05939	7.70251	-1.282551
135.100006	-0.100328	-1.305007	1.745416	-0.372135	0.078867	8.60367	9.33283	-1.420485
135.199997	-0.086987	-1.388218	1.742351	-0.368898	0.078317	8.33043	8.8286	-1.539839
135.300003	-0.055161	-1.435917	1.739455	-0.365142	0.077525	8.52144	8.64768	-1.503737
135.399994	-0.032122	-1.456723	1.735281	-0.361463	0.076639	8.5908	8.66224	-1.296276
135.5	0.00013	-1.498644	1.729064	-0.358034	0.075646	7.83922	7.98727	-0.865412
135.600006	0.12053	-1.566037	1.721847	-0.354683	0.074972	7.15919	7.67863	-0.496895
135.699997	0.20264	-1.674142	1.715663	-0.350836	0.074837	6.81151	7.44194	-0.334522
135.800003	0.275391	-1.777759	1.712086	-0.345465	0.075244	6.70046	7.1939	-0.574146
135.899994	0.252185	-1.842313	1.711873	-0.339345	0.075709	6.5501	7.20781	-1.152906
136.0	0.100607	-1.854381	1.714286	-0.332872	0.076144	6.48529	6.77039	-1.821609
136.100006	-0.131437	-1.846541	1.717132	-0.327323	0.07593	6.53135	6.76129	-2.300372
136.199997	-0.342041	-1.827661	1.719204	-0.323797	0.07544	6.64669	7.15332	-2.37345
136.300003	-0.441456	-1.833827	1.720293	-0.323216	0.074543	6.52111	7.25631	-1.970689
136.399994	-0.374263	-1.827255	1.72063	-0.326114	0.073786	6.7439	7.13919	-1.257163
136.5	-0.145579	-1.795402	1.720309	-0.33234	0.073209	6.94769	7.3897	-0.308598
136.600006	0.11333	-1.775456	1.718553	-0.340981	0.073008	6.97861	7.43798	0.587138
136.699997	0.310277	-1.734898	1.714408	-0.352631	0.072761	6.95365	7.46463	1.30503
136.800003	0.418879	-1.725004	1.706977	-0.364679	0.072813	6.89112	7.42192	1.727286
136.899994	0.326197	-1.757104	1.696652	-0.376667	0.072583	6.81326	7.28318	1.77
137.0	0.141395	-1.80573	1.684494	-0.385806	0.0723	6.88989	7.21349	1.368184
137.100006	-0.112177	-1.882016	1.671918	-0.39028	0.071939	7.08729	7.15268	0.594036
137.199997	-0.361718	-1.923889	1.659653	-0.390212	0.071706	7.15971	7.2046	-0.317532
137.300003	-0.490612	-1.891815	1.648328	-0.384838	0.071486	7.14299	7.44205	-1.181912
137.399994	-0.486234	-1.873971	1.638562	-0.374776	0.071368	7.06785	7.61826	-1.901152
137.5	-0.360943	-1.917896	1.631562	-0.361772	0.071184	6.9892	7.73141	-2.41476
137.600006	-0.178452	-1.981921	1.628364	-0.348007	0.071316	7.00637	7.77477	-2.798486
137.699997	0.05014	-2.054579	1.628642	-0.334967	0.07123	7.126	7.81834	-2.920022
137.800003	0.214854	-2.071095	1.630452	-0.325277	0.071372	7.24326	7.71867	-2.721189
137.899994	0.297234	-2.063578	1.631376	-0.32016	0.071397	7.1471	7.29827	-2.092367
138.0	0.230947	-2.046319	1.629996	-0.320726	0.071541	6.95426	7.00473	-1.053957
138.100006	0.085762	-2.0743	1.62644	-0.326185	0.071454	6.63872	6.79105	0.033264
138.199997	-0.109754	-2.113304	1.622621	-0.334096	0.071268	6.38282	6.68828	0.845864
138.300003	-0.230213	-2.187135	1.620659	-0.34198	0.071147	6.08034	6.48895	1.04404
138.399994	-0.313236	-2.211099	1.62109	-0.348252	0.071118	5.82566	6.3668	0.636137
138.5	-0.264514	-2.209013	1.622285	-0.352052	0.071254	5.81139	6.51978	-0.196958
138.600006	-0.127939	-2.214426	1.621786	-0.354062	0.071322	6.21792	6.88494	-0.860081
138.699997	-0.0038	-2.193337	1.617663	-0.355309	0.07132	6.24454	7.3807	-1.059119
138.800003	0.098089	-2.230096	1.610884	-0.355779	0.071357	6.46891	6.9861	-0.788296
138.899994	0.181241	-2.303311	1.603618	-0.356319	0.071089	6.85337	6.95495	-0.445215
139.0	0.133937	-2.395827	1.598174	-0.356676	0.070788	7.02651	7.08524	-0.15623
139.100006	0.070537	-2.43711	1.594486	-0.358089	0.070652	7.30579	7.50499	-0.1237
139.199997	-0.062267	-2.401427	1.590649	-0.361183	0.070369	7.21436	7.46924	-0.12863
139.300003	-0.209595	-2.344992	1.583805	-0.366519	0.07	7.05059	7.32097	-0.042005
139.399994	-0.262394	-2.267729	1.571648	-0.373718	0.069456	6.7862	7.30577	0.392707
139.5	-0.239649	-2.245176	1.554237	-0.381361	0.068921	6.43931	7.07057	0.948843
139.600006	-0.126912	-2.283046	1.534746	-0.385604	0.068524	6.28737	6.81771	1.200438
139.699997	0.065524	-2.354386	1.51888	-0.382807	0.068461	6.08577	6.68753	0.638363
139.800003	0.142089	-2.356595	1.512457	-0.371076	0.068823	6.21512	6.88237	-0.837656
139.899994	0.141406	-2.296217	1.518042	-0.351617	0.069233	6.24034	6.72286	-2.888059
140.0	-0.014849	-2.136655	1.534456	-0.328832	0.069277	6.57952	6.68753	-5.011787
140.100006	-0.224114	-1.955851	1.557443	-0.307081	0.068946	6.62506	7.01704	-6.453856
140.199997	-0.329671	-1.853205	1.582084	-0.290825	0.068763	6.27738	6.71483	-6.59329
140.300003	-0.332826	-1.762337	1.604053	-0.284689	0.068708	6.60098	6.94724	-4.97898
140.399994	-0.149059	-1.65197	1.620471	-0.290599	0.068686	6.60282	7.16028	-1.654757
140.5	0.074009	-1.525645	1.629793	-0.308084	0.068973	6.36829	6.75037	2.532793
140.600006	0.281818	-1.368261	1.63005	-0.334961	0.069059	6.19287	6.69128	6.482041
140.699997	0.45271	-1.190673	1.624553	-0.364498	0.069045	5.90921	6.50972	8.912569
140.800003	0.39177	-1.005404	1.618383	-0.39128	0.069026	5.76033	6.35427	8.960788
140.899994	0.156645	-0.815832	1.614493	-0.410388	0.068973	5.70691	6.19541	6.660379
141.0	-0.036575	-0.637951	1.612235	-0.419251	0.068836	5.74501	6.15954	2.655272
141.100006	-0.202432	-0.566052	1.609208	-0.417933	0.068438	6.01273	6.32505	-1.935622
141.199997	-0.369446	-0.676337	1.603876	-0.407467	0.067911	6.43966	6.77746	-5.544584
141.300003	-0.341004	-0.774906	1.597172	-0.390148	0.068088	6.73234	7.2684	-7.188711
141.399994	-0.179363	-0.896023	1.591667	-0.369639	0.068589	6.97966	7.40543	-6.905694
141.5	-0.019728	-1.004192	1.58929	-0.349614	0.069107	7.21182	7.88097	-5.497048
141.600006	0.065118	-1.083368	1.591658	-0.332345	0.06954	7.20937	8.07955	-3.947243
141.699997	0.098097	-1.161077	1.599707	-0.318351	0.069736	7.69148	8.7557	-2.614054
141.800003	0.048046	-1.257223	1.612627	-0.308258	0.070076	7.95981	8.47094	-1.690371
141.899994	-0.014855	-1.344459	1.628833	-0.302706	0.070606	7.70584	7.87326	-1.163286
142.0	-0.013932	-1.433612	1.6461	-0.301342	0.071458	7.44294	7.67938	-0.793308
142.100006	0.003492	-1.507251	1.662119	-0.304386	0.072717	6.1433	6.54676	-0.453339
142.199997	-0.004815	-1.558595	1.674787	-0.311935	0.073991	4.84104	5.43661	0.056343
142.300003	-0.003732	-1.606436	1.682507	-0.322998	0.074935	3.92272	4.94941	0.874678
142.399994	-0.074036	-1.657802	1.68478	-0.337353	0.075585	4.06415	4.73487	1.820476
142.5	-0.151733	-1.714156	1.681844	-0.353481	0.075614	3.80467	5.03826	2.658497
142.600006	-0.162109	-1.767546	1.675502	-0.368829	0.075763	5.61198	5.14275	3.021564
142.699997	-0.136969	-1.832306	1.667627	-0.381703	0.075886	7.62667	8.39343	2.624205
142.800003	-0.040741	-1.896657	1.659867	-0.390004	0.076225	6.31364	8.05396	1.461231
142.899994	0.028672	-1.973569	1.653164	-0.393137	0.076744	6.58723	6.3243	-0.151071
143.0	0.088988	-2.046673	1.647614	-0.391113	0.077525	7.04613	7.61462	-1.62022
143.100006	0.113205	-2.067717	1.642935	-0.384503	0.078305	8.44603	8.91607	-2.636773
143.199997	0.066616	-2.049157	1.638741	-0.375289	0.07905	7.39302	7.97218	-3.043742
143.300003	-0.012264	-2.018467	1.634386	-0.365594	0.079486	7.5341	7.93513	-2.879949
143.399994	-0.104978	-1.965822	1.629527	-0.35626	0.079866	7.30316	7.86619	-2.297446
143.5	-0.1464	-1.913151	1.625107	-0.347557	0.080079	7.02607	7.21873	-1.639463
143.600006	-0.173024	-1.875172	1.623903	-0.338653	0.080329	6.8616	7.24303	-1.256828
143.699997	-0.115422	-1.860297	1.62904	-0.328363	0.080782	6.69836	7.11778	-1.486515
143.800003	-0.041307	-1.870255	1.641602	-0.31807	0.081671	6.61657	7.04156	-2.171707
143.899994	-0.018374	-1.860749	1.658543	-0.308967	0.082657	6.38799	6.98621	-2.865718
144.0	0.002301	-1.844283	1.675048	-0.30368	0.083455	6.13568	6.59161	-3.018473
144.100006	0.007635	-1.78784	1.686774	-0.304791	0.084164	5.83057	6.18331	-2.178419
144.199997	0.010343	-1.722928	1.691168	-0.314173	0.084511	5.60786	5.98847	-0.157012
144.300003	0.037052	-1.636464	1.688697	-0.330386	0.084777	5.90921	5.90529	2.317148
144.399994	0.067349	-1.568365	1.682122	-0.350184	0.085081	6.51988	6.87252	4.222422
144.5	0.083828	-1.519509	1.676256	-0.368814	0.085696	6.25969	6.90432	4.816013
144.600006	-0.015807	-1.457545	1.674413	-0.382931	0.086227	6.47119	6.63925	3.720083
144.699997	-0.146361	-1.405058	1.676593	-0.39056	0.086825	6.83945	7.02968	1.313084
144.800003	-0.284641	-1.374375	1.679911	-0.392161	0.087143	6.90925	7.54053	-1.535838
144.899994	-0.326634	-1.39153	1.68149	-0.387436	0.087374	6.74968	7.35587	-3.550714
145.0	-0.294986	-1.366042	1.679725	-0.37796	0.087297	6.73365	6.97636	-4.26343
145.100006	-0.173561	-1.335438	1.675892	-0.366576	0.087294	6.91231	7.26477	-3.62616
145.199997	0.02721	-1.261586	1.671132	-0.356863	0.087375	7.09797	7.23115	-2.275518
145.300003	0.238522	-1.203734	1.666288	-0.35081	0.087566	7.51063	7.48219	-0.594542
145.399994	0.287731	-1.123408	1.661571	-0.348472	0.088221	7.53796	7.65016	0.777466
145.5	0.252748	-1.042425	1.657525	-0.348437	0.088682	7.26647	7.5127	1.443225
145.600006	0.157474	-1.000611	1.655409	-0.348272	0.089337	7.15998	7.61526	1.218417
145.699997	-0.030748	-0.980677	1.655818	-0.346731	0.089794	7.00181	7.24175	0.102022
145.800003	-0.280079	-1.047706	1.659028	-0.34305	0.090415	6.73453	6.90796	-1.484823
145.899994	-0.422905	-1.140214	1.664579	-0.336696	0.090738	6.12474	6.43274	-2.943476
146.0	-0.415204	-1.24158	1.672061	-0.328785	0.0908	5.44007	5.9328	-3.753194
146.100006	-0.340865	-1.273518	1.681136	-0.321426	0.090479	5.33462	5.84823	-3.942527
146.199997	-0.173917	-1.317525	1.69112	-0.316621	0.090117	5.18968	5.79802	-3.512762
146.300003	-0.007518	-1.369499	1.700462	-0.317352	0.089661	6.94156	7.01908	-2.327345
146.399994	0.070092	-1.41408	1.7069	-0.324472	0.089055	6.97642	7.95665	-0.453715
146.5	0.056341	-1.478627	1.70829	-0.338172	0.088052	6.36575	6.7129	1.845239
146.600006	0.019006	-1.476862	1.703888	-0.355932	0.086821	7.54496	7.42385	3.877622
146.699997	-0.065242	-1.469398	1.695121	-0.374156	0.085709	7.92846	8.21058	4.949746
146.800003	-0.064631	-1.500107	1.685373	-0.388708	0.084927	7.25377	7.1408	4.586025
146.899994	-0.041721	-1.57985	1.678744	-0.395994	0.084831	6.93955	6.94457	2.6074
147.0	0.04634	-1.714493	1.676908	-0.393962	0.085022	6.37976	6.84126	-0.290863
147.100006	-0.006368	-1.847156	1.678264	-0.385038	0.085099	6.18271	6.56292	-3.119436
147.199997	-0.078322	-1.888119	1.680638	-0.369966	0.085309	6.14786	6.69513	-4.950305
147.300003	-0.235572	-1.862767	1.681827	-0.353233	0.085169	7.21839	7.10697	-5.340625
147.399994	-0.320116	-1.779756	1.681679	-0.33865	0.08473	7.11689	7.89959	-4.394351
147.5	-0.297992	-1.693697	1.68066	-0.329742	0.084426	7.04394	7.20503	-2.686836
147.600006	-0.178253	-1.657744	1.680323	-0.325765	0.084171	7.91786	7.35126	-0.853159
147.699997	-0.021498	-1.628731	1.682293	-0.326403	0.083814	7.81172	8.05461	0.508233
147.800003	0.135531	-1.626944	1.688193	-0.329885	0.083509	7.53585	7.52737	1.15438
147.899994	0.126295	-1.564052	1.696932	-0.334371	0.083117	7.36237	7.40383	0.980364
148.0	0.049412	-1.45729	1.705964	-0.339602	0.082303	6.67183	7.10087	0.291998
148.100006	-0.096256	-1.382922	1.711612	-0.345207	0.081385	6.05695	6.50104	-0.433879
148.199997	-0.195195	-1.367923	1.711691	-0.350954	0.080086	5.40968	5.9829	-0.739357
148.300003	-0.165103	-1.48681	1.706606	-0.356309	0.079201	5.35442	5.67791	-0.467209
148.399994	0.008672	-1.618473	1.69858	-0.35991	0.078517	5.31685	5.51198	0.039321
148.5	0.206165	-1.73041	1.691264	-0.361392	0.078465	6.68339	6.3957	0.326263
148.600006	0.358192	-1.770339	1.687051	-0.359933	0.078757	8.00684	8.73343	0.112408
148.699997	0.319467	-1.717324	1.686216	-0.356545	0.079242	6.84295	7.74383	-0.558488
148.800003	0.18343	-1.654801	1.687515	-0.351935	0.079324	7.06767	6.92487	-1.505079
148.899994	-0.093205	-1.61297	1.689071	-0.347907	0.078929	7.90954	8.1592	-2.184373
149.0	-0.393748	-1.563977	1.68947	-0.345939	0.078352	8.0311	8.66952	-2.307186
149.100006	-0.508789	-1.504924	1.687574	-0.346616	0.077441	7.37804	7.12624	-1.836451
149.199997	-0.480917	-1.444851	1.683241	-0.349601	0.076539	7.38163	7.23361	-0.973229
149.300003	-0.26139	-1.406708	1.677542	-0.353885	0.075643	6.86458	7.0361	-0.093419
149.399994	0.055484	-1.458858	1.672649	-0.357351	0.074895	6.48073	6.89297	0.430603
149.5	0.3184	-1.529095	1.670737	-0.358581	0.074237	6.16056	6.90549	0.230155
149.600006	0.408464	-1.600332	1.672706	-0.356164	0.07353	6.24121	6.95367	-0.553822
149.699997	0.344131	-1.624463	1.677341	-0.350258	0.07313	6.61306	6.91085	-1.616711
149.800003	0.15782	-1.616654	1.682254	-0.342471	0.072606	6.79408	7.00794	-2.387991
149.899994	-0.086339	-1.577208	1.686032	-0.335097	0.071957	7.07914	7.0118	-2.565092
150.0	-0.249911	-1.566306	1.688772	-0.32965	0.071431	7.12775	7.15086	-2.193319
150.100006	-0.326663	-1.561249	1.691114	-0.32815	0.071101	6.79049	7.27697	-1.390886
150.199997	-0.274289	-1.53347	1.692316	-0.331586	0.070693	6.75038	7.22601	-0.240091
150.300003	-0.089077	-1.520168	1.690947	-0.340501	0.0704	6.69722	7.39751	1.121789
150.399994	0.05963	-1.472807	1.685072	-0.353814	0.069884	6.44851	7.24368	2.349982
150.5	0.20402	-1.42084	1.673581	-0.369571	0.069303	6.61464	7.37032	3.26705
150.600006	0.259551	-1.420313	1.657719	-0.384405	0.068992	6.66535	7.36796	3.454689
150.699997	0.211614	-1.431499	1.640638	-0.394566	0.068849	6.64039	6.88729	2.550615
150.800003	0.066672	-1.537828	1.626524	-0.396759	0.06848	6.66105	6.69106	0.749623
150.899994	-0.126337	-1.650581	1.618058	-0.389674	0.068189	6.57138	6.64963	-1.521294
151.0	-0.285677	-1.725291	1.616178	-0.374758	0.067878	6.53722	6.81557	-3.573951
151.100006	-0.372492	-1.756046	1.619706	-0.354784	0.067596	6.70686	7.02882	-5.116349
151.199997	-0.448028	-1.725506	1.626198	-0.333941	0.067055	7.07608	7.66953	-5.697287
151.300003	-0.406363	-1.703021	1.633442	-0.316609	0.066293	6.66587	7.80945	-5.171309
151.399994	-0.255898	-1.712149	1.640258	-0.305429	0.065785	6.87421	7.58828	-3.690843
151.5	-0.104669	-1.715747	1.647209	-0.300458	0.065046	7.25981	7.84146	-1.802553
151.600006	0.058544	-1.698673	1.655956	-0.301324	0.064379	7.11899	7.49332	-0.088087
151.699997	0.167876	-1.663437	1.667576	-0.306896	0.063911	6.90942	7.09519	1.131571
151.800003	0.21574	-1.611433	1.681177	-0.315991	0.063622	6.56297	6.80615	1.672327
151.899994	0.179588	-1.578126	1.69337	-0.328592	0.063538	6.14926	6.40919	1.771412
152.0	0.068594	-1.560371	1.700121	-0.343791	0.063715	5.56889	5.95903	1.796612
152.100006	-0.032184	-1.583319	1.698435	-0.361943	0.063695	5.31562	5.68412	2.024453
152.199997	-0.140775	-1.59831	1.687775	-0.381057	0.063685	5.09501	5.7567	2.550181
152.300003	-0.2323	-1.608737	1.670041	-0.398737	0.063472	6.31828	6.36434	3.071277
152.399994	-0.243894	-1.608704	1.648746	-0.410648	0.063009	7.06995	8.30907	2.83671
152.5	-0.166589	-1.692683	1.629181	-0.413978	0.062671	6.70502	7.84061	1.667727
152.600006	-0.069311	-1.808899	1.616029	-0.407174	0.062591	7.2176	7.65241	-0.392926
152.699997	-0.041389	-1.814669	1.611923	-0.390959	0.062558	7.23739	7.55895	-2.936824
152.800003	-0.040862	-1.835371	1.617987	-0.367821	0.062589	8.04178	8.56536	-5.271255
152.899994	-0.109842	-1.803097	1.630857	-0.342674	0.062534	7.99388	8.84927	-6.789875
153.0	-0.130376	-1.781807	1.647125	-0.319216	0.062553	7.67676	7.73826	-7.11033
153.100006	-0.030855	-1.778409	1.663409	-0.302695	0.062649	7.55109	7.92132	-6.057614
153.199997	0.073715	-1.775378	1.677069	-0.296618	0.062687	6.93482	7.44879	-3.575972
153.300003	0.179309	-1.772061	1.687338	-0.301569	0.062592	6.55369	6.94971	-0.172154
153.399994	0.148865	-1.76999	1.692452	-0.317036	0.062508	6.14567	6.97101	3.304491
153.5	0.130391	-1.686314	1.693047	-0.336863	0.062385	5.7817	6.53487	5.849864
153.600006	0.024744	-1.642172	1.692464	-0.356735	0.062286	5.52852	6.12711	6.60403
153.699997	-0.051375	-1.645127	1.693714	-0.371406	0.062462	5.27586	6.01363	5.37296
153.800003	-0.1154	-1.710072	1.698019	-0.378442	0.062787	5.37578	5.91482	2.410932
153.899994	-0.133973	-1.792846	1.704779	-0.377442	0.062782	5.42045	6.00999	-1.273843
154.0	-0.190746	-1.877567	1.712527	-0.370408	0.062686	6.11747	6.15665	-4.53347
154.100006	-0.146452	-1.904785	1.719326	-0.359426	0.062622	6.6903	7.74597	-6.08955
154.199997	-0.092768	-1.914477	1.723808	-0.348931	0.062695	6.87859	7.70368	-5.699575
154.300003	-0.021375	-1.921456	1.725233	-0.342548	0.063062	7.52902	7.89542	-3.836887
154.399994	0.047425	-1.948225	1.722763	-0.341874	0.063294	7.45572	7.99755	-1.127321
154.5	0.058773	-2.011892	1.717884	-0.345524	0.063337	8.08855	8.31196	1.399803
154.600006	-0.021319	-2.108707	1.713077	-0.352061	0.062764	8.77716	9.71169	2.963562
154.699997	-0.175076	-2.150822	1.713595	-0.356084	0.063501	8.21124	8.72979	3.038154
154.800003	-0.155651	-2.143327	1.71915	-0.35798	0.063897	8.19705	8.49074	1.81653
154.899994	-0.196555	-2.068401	1.727808	-0.357572	0.064622	7.25903	7.81631	-0.435401
155.0	-0.219587	-2.043709	1.735919	-0.355356	0.064872	5.71427	6.42975	-2.714507
155.100006	-0.189705	-2.109226	1.741082	-0.351114	0.06511	5.24477	5.93773	-4.000818
155.199997	-0.069574	-2.190097	1.743144	-0.346021	0.065232	4.92739	5.54035	-3.924225
155.300003	0.072066	-2.290933	1.743834	-0.341884	0.06562	5.07119	5.77212	-2.896534
155.399994	0.20333	-2.355828	1.744092	-0.340998	0.065804	5.73861	5.71474	-1.353854
155.5	0.204013	-2.383387	1.743928	-0.343845	0.066153	8.23349	8.42651	0.313356
155.600006	0.131148	-2.366644	1.742644	-0.350563	0.066373	6.91214	8.53239	1.661571
155.699997	0.005384	-2.356626	1.740232	-0.359595	0.066634	7.05086	6.80187	2.408917
155.800003	-0.166754	-2.341779	1.736834	-0.368611	0.067014	8.58309	9.33079	2.399034
155.899994	-0.245011	-2.355078	1.732607	-0.375844	0.067226	7.59803	8.13939	1.642349
156.0	-0.260296	-2.387309	1.727839	-0.379361	0.06761	7.05961	7.33521	0.328139
156.100006	-0.202801	-2.452577	1.722195	-0.377841	0.067999	6.71001	7.27312	-1.179849
156.199997	-0.075349	-2.52379	1.716427	-0.370302	0.068749	6.13498	6.64364	-2.381426
156.300003	0.082684	-2.579561	1.713039	-0.356564	0.069763	6.23464	6.68304	-3.164503
156.399994	0.148798	-2.573519	1.715124	-0.33862	0.070839	5.85921	6.64846	-3.791264
156.5	0.09426	-2.47938	1.725168	-0.318908	0.071818	7.60066	7.3988	-4.433372
156.600006	-0.061391	-2.375346	1.7426	-0.300714	0.072791	7.13519	8.3444	-4.906766
156.699997	-0.303376	-2.308636	1.763853	-0.288503	0.073424	7.03063	7.08556	-4.823882
156.800003	-0.406723	-2.185286	1.783659	-0.285178	0.07389	8.4385	8.30062	-3.785816
156.899994	-0.369952	-2.06645	1.797562	-0.29355	0.074046	7.48243	8.09443	-1.323152
157.0	-0.173889	-1.904171	1.80321	-0.314012	0.074481	7.32033	7.41828	2.144611
157.100006	0.132432	-1.704139	1.799269	-0.343291	0.075064	6.7799	7.32086	5.684625
157.199997	0.285146	-1.529829	1.7885	-0.376102	0.07573	6.15775	6.93033	7.858115
157.300003	0.531964	-1.443756	1.776964	-0.403395	0.0765	5.81953	6.45341	8.304659
157.399994	0.36525	-1.264736	1.767867	-0.422031	0.07686	5.757	6.33918	6.189569
157.5	0.096041	-1.053583	1.76174	-0.428629	0.07678	5.93951	6.34999	2.301352
157.600006	-0.331155	-0.904502	1.757154	-0.423901	0.076126	7.30448	7.38327	-2.266056
157.699997	-0.504922	-0.911963	1.75279	-0.407914	0.075863	7.3466	8.05107	-5.933487
157.800003	-0.472061	-0.991522	1.749846	-0.382709	0.076207	7.47691	7.57254	-7.809909
157.899994	-0.224929	-1.087476	1.750499	-0.352621	0.076813	8.2912	8.19956	-7.966696
158.0	0.011283	-1.198652	1.757131	-0.323718	0.07737	8.61304	9.43046	-6.985929
158.100006	0.013417	-1.209902	1.770774	-0.300951	0.077325	8.96116	9.83277	-5.963289
158.199997	0.252043	-1.235058	1.788061	-0.284818	0.078359	8.92744	9.85835	-4.114863
158.300003	0.105637	-1.201965	1.807668	-0.279069	0.078862	8.96825	9.96883	-2.422685
158.399994	-0.101979	-1.22931	1.825888	-0.28364	0.07907	8.69037	8.98587	-0.503743
158.5	-0.240753	-1.295627	1.839825	-0.296424	0.079508	7.94352	7.84885	1.520675
158.600006	-0.360413	-1.388395	1.847498	-0.316931	0.080142	6.47005	6.52085	3.377137
158.699997	-0.347906	-1.404923	1.848894	-0.340346	0.080509	5.23128	5.08194	4.765892
158.800003	-0.274219	-1.379005	1.845495	-0.364075	0.081001	4.14446	4.63489	5.297895
158.899994	-0.188317	-1.284116	1.839083	-0.384048	0.081073	3.98411	4.59057	4.728576
159.0	-0.176571	-1.234395	1.831529	-0.397835	0.080991	3.56707	4.95112	2.972928
159.100006	-0.07775	-1.207812	1.823115	-0.40346	0.080328	6.3076	5.97894	0.600094
159.199997	-0.088791	-1.327796	1.814441	-0.40216	0.079776	7.80436	9.63375	-1.951133
159.300003	-0.019483	-1.54899	1.806095	-0.394018	0.079224	7.94554	9.03072	-3.738456
159.399994	0.013935	-1.742547	1.79982	-0.380132	0.079198	8.3906	8.00515	-4.570164
159.5	0.067291	-1.813215	1.797365	-0.362482	0.079308	10.5152	9.20939	-4.788346
159.600006	0.111057	-1.795506	1.799762	-0.343926	0.079952	12.75225	11.97844	-4.756364
159.699997	0.049344	-1.830482	1.806471	-0.328034	0.081074	11.53249	11.35828	-4.378914
159.800003	-0.078833	-1.851377	1.815612	-0.31634	0.08205	11.84303	12.17328	-3.674431
159.899994	-0.245194	-1.885947	1.824958	-0.311274	0.082931	10.12671	10.8365	-2.467155
160.0	-0.341442	-1.907363	1.832701	-0.312849	0.083368	8.66095	8.75677	-0.88338
160.100006	-0.396982	-1.899227	1.837326	-0.320312	0.08371	6.99297	7.57972	0.811567
160.199997	-0.350692	-1.855076	1.838505	-0.331992	0.083913	6.09636	6.20429	2.227774
160.300003	-0.245486	-1.788342	1.837027	-0.345686	0.084177	5.37403	5.58948	2.96127
160.399994	-0.058281	-1.742233	1.83432	-0.358307	0.084357	4.88728	5.26297	2.857006
160.5	0.072224	-1.711227	1.832029	-0.367478	0.084712	4.75793	5.35215	1.890661
160.600006	0.219018	-1.70239	1.830461	-0.372078	0.084724	4.93142	5.39936	0.236809
160.699997	0.164252	-1.755788	1.828941	-0.371607	0.084591	6.96223	6.70455	-1.603182
160.800003	0.064964	-1.817379	1.826254	-0.36737	0.08412	6.9554	8.56482	-2.835756
160.899994	-0.100517	-1.810595	1.822418	-0.359674	0.083855	7.31928	7.46763	-3.218119
161.0	-0.204285	-1.766174	1.817695	-0.351719	0.08324	8.88584	8.07687	-2.893248
161.100006	-0.257015	-1.722468	1.812723	-0.345001	0.082868	8.93051	9.45605	-2.128364
161.199997	-0.215661	-1.681239	1.808122	-0.340564	0.082462	9.13946	9.33582	-1.143273
161.300003	-0.089182	-1.685235	1.804016	-0.338545	0.082308	9.31593	9.21207	-0.313727
161.399994	0.026836	-1.660637	1.800979	-0.338855	0.082315	9.41402	9.6344	0.16664
161.5	0.12009	-1.603357	1.799273	-0.34017	0.082404	8.89101	9.02194	0.057838
161.600006	0.136211	-1.534723	1.798144	-0.342607	0.082447	8.03276	8.30404	-0.41623
161.699997	0.079105	-1.455873	1.796722	-0.345518	0.082611	7.55346	7.51688	-1.115671
161.800003	-0.033836	-1.477165	1.794142	-0.348788	0.082545	6.89725	6.75112	-1.622716
161.899994	-0.099185	-1.581058	1.790781	-0.352076	0.082573	6.50937	6.31745	-1.750312
162.0	-0.208623	-1.644734	1.786787	-0.355266	0.082525	6.45297	6.24861	-1.485326
162.100006	-0.273148	-1.654259	1.781873	-0.358917	0.082178	6.49308	6.64075	-0.971467
162.199997	-0.281033	-1.603215	1.775202	-0.363693	0.081764	7.69953	7.76631	-0.255514
162.300003	-0.243054	-1.546661	1.765914	-0.369039	0.080961	7.26524	8.50188	0.480709
162.399994	-0.194701	-1.512975	1.754236	-0.374365	0.079917	7.63306	7.73066	0.937425
162.5	-0.098708	-1.520842	1.742342	-0.377468	0.078556	8.45278	8.65539	0.890854
162.600006	0.017785	-1.565867	1.732915	-0.375749	0.077621	7.99904	8.55198	0.154428
162.699997	0.080858	-1.592952	1.726605	-0.369489	0.076763	8.04248	7.93503	-1.026772
162.800003	0.138352	-1.578994	1.723398	-0.358794	0.07629	7.87845	7.83632	-2.136111
162.899994	0.134532	-1.521068	1.722067	-0.345486	0.076017	7.43707	7.58389	-2.904252
163.0	0.105153	-1.505342	1.721827	-0.332345	0.075924	7.30211	7.57147	-3.15143
163.100006	0.049755	-1.531552	1.721897	-0.32138	0.076005	6.90136	7.47609	-2.940546
163.199997	-0.00832	-1.601599	1.721602	-0.314691	0.076106	7.08168	7.42021	-2.256843
163.300003	-0.037323	-1.665348	1.721146	-0.312498	0.076372	7.13379	7.52469	-1.324731
163.399994	-0.056485	-1.707717	1.721382	-0.314251	0.076831	7.00698	7.69405	-0.412003
163.5	-0.071734	-1.729535	1.722266	-0.319459	0.077272	7.44399	7.65979	0.265054
163.600006	-0.117133	-1.733973	1.723129	-0.327318	0.077567	7.17565	7.7571	0.643628
163.699997	-0.180259	-1.704871	1.722172	-0.337088	0.077681	6.90846	7.39944	0.704257
163.800003	-0.204704	-1.723321	1.718336	-0.348426	0.077594	6.73681	7.15343	0.689969
163.899994	-0.188485	-1.748909	1.71096	-0.36011	0.077352	6.58188	7.02614	0.623177
164.0	-0.09064	-1.867379	1.70116	-0.371141	0.077114	6.58372	6.87798	0.582273
164.100006	0.013677	-1.935573	1.689399	-0.380029	0.076615	6.80179	7.0164	0.467307
164.199997	0.085249	-1.982373	1.676789	-0.385969	0.07605	7.52167	7.6751	0.276228
164.300003	0.043184	-1.98803	1.664229	-0.388523	0.075356	7.286	7.89649	-0.051816
164.399994	-0.039215	-2.003802	1.651972	-0.388345	0.074516	7.28582	7.62864	-0.449655
164.5	-0.070699	-2.00563	1.639921	-0.384721	0.073607	7.66135	8.03373	-0.890388
164.600006	-0.098153	-2.122122	1.628381	-0.379759	0.072989	7.84587	8.28509	-1.141965
164.699997	-0.070234	-2.170052	1.616229	-0.373118	0.072497	7.57229	7.82219	-1.300874
164.800003	0.037094	-2.189695	1.603327	-0.365879	0.071969	7.43628	7.66846	-1.345296
164.899994	0.12621	-2.158399	1.590936	-0.357308	0.07171	7.19212	7.43573	-1.434169
165.0	0.232123	-2.172184	1.581677	-0.346784	0.07173	6.82386	7.17109	-1.733231
165.100006	0.124925	-2.272193	1.57879	-0.334165	0.07213	6.53048	6.94874	-2.36836
165.199997	0.051172	-2.317535	1.584094	-0.319574	0.072616	6.31057	6.69738	-3.213046
165.300003	-0.067284	-2.321494	1.596801	-0.304856	0.073211	6.17728	6.56303	-3.947861
165.399994	-0.248148	-2.296955	1.612926	-0.293733	0.073214	6.17755	6.45555	-4.255098
165.5	-0.384521	-2.212807	1.627636	-0.288289	0.072964	6.28938	6.40298	-3.661613
165.600006	-0.423262	-2.158655	1.636863	-0.29215	0.07218	6.25899	6.53798	-1.685863
165.699997	-0.30552	-2.083811	1.639167	-0.305649	0.071258	6.24787	6.67201	1.184558
165.800003	-0.128071	-2.019209	1.635539	-0.326397	0.070423	6.22545	6.73367	3.866093
165.899994	0.221321	-1.921326	1.630044	-0.348707	0.069848	6.30068	6.83173	5.471292
166.0	0.475837	-1.926411	1.62805	-0.369591	0.069926	6.42582	6.80358	5.474209
166.100006	0.512661	-1.888058	1.628942	-0.385609	0.070266	6.46007	6.76408	3.83086
166.199997	0.407751	-1.852341	1.628943	-0.396781	0.070672	6.42083	6.75433	1.39247
166.300003	0.15738	-1.821886	1.622449	-0.40457	0.070457	6.40279	6.78613	-0.74296
166.399994	-0.141753	-1.806558	1.607016	-0.408854	0.070123	6.38379	6.74812	-1.608772
166.5	-0.327254	-1.785627	1.583543	-0.410184	0.069345	6.48082	6.8085	-1.06854
166.600006	-0.310283	-1.844144	1.556957	-0.407171	0.068818	6.7855	7.1423	-0.091302
166.699997	-0.177294	-1.90776	1.533968	-0.398436	0.068555	7.0308	7.4141	0.08834
166.800003	0.008711	-2.022648	1.521712	-0.382754	0.068902	7.21349	7.71182	-0.985746
166.899994	0.145419	-2.034685	1.524519	-0.359897	0.069606	7.2444	8.08662	-3.306581
167.0	0.155758	-2.06955	1.54379	-0.332439	0.070329	7.15332	8.01746	-6.019636
167.100006	0.075641	-1.980615	1.57651	-0.306091	0.070855	7.15516	7.64288	-8.223795
167.199997	0.008333	-1.861993	1.616156	-0.28388	0.071423	6.86178	7.04102	-9.18187
167.300003	-0.0602	-1.743218	1.655244	-0.271228	0.071845	6.19979	6.30332	-8.325543
167.399994	-0.01204	-1.638303	1.687802	-0.27276	0.07256	5.75333	5.97402	-4.716188
167.5	0.144167	-1.494599	1.710633	-0.290475	0.07301	5.29048	5.50684	1.17541
167.600006	0.203776	-1.291706	1.722511	-0.320821	0.073449	5.00788	5.39593	7.452998
167.699997	0.340094	-1.143526	1.721416	-0.357624	0.073901	4.71607	5.49581	12.432288
167.800003	0.279283	-1.047522	1.712794	-0.393627	0.07451	5.60856	5.88367	13.994943
167.899994	0.16544	-1.060895	1.709364	-0.417594	0.075033	5.46651	6.76643	11.700058
168.0	-0.013694	-0.970878	1.716208	-0.425663	0.075561	5.22839	6.03707	6.112652
168.100006	-0.200006	-0.963574	1.732718	-0.419519	0.075381	6.46804	6.72318	-1.427125
168.199997	-0.447475	-0.992452	1.752623	-0.403159	0.074694	6.33247	6.59953	-8.895952
168.300003	-0.243436	-0.914504	1.771852	-0.378936	0.073705	6.58355	6.69974	-13.234751
168.399994	-0.22515	-1.084455	1.788539	-0.352296	0.074395	7.40861	7.82648	-14.049257
168.5	-0.087477	-1.148933	1.805994	-0.329246	0.07462	7.82757	8.19624	-11.575205
168.600006	0.037947	-1.159459	1.824833	-0.314316	0.074571	8.06692	8.31089	-7.70879
168.699997	0.146024	-1.216036	1.844597	-0.308825	0.074541	8.61208	9.28433	-3.298967
168.800003	0.181907	-1.238475	1.863822	-0.313418	0.074424	9.26155	10.2764	0.831829
168.899994	0.026242	-1.199517	1.881799	-0.326411	0.07478	9.46323	10.28218	4.011727
169.0	-0.078634	-1.137665	1.897812	-0.344308	0.075386	10.8423	11.25444	6.179191
169.100006	-0.144309	-1.033577	1.909738	-0.363763	0.076151	9.11967	9.23145	6.965021
169.199997	-0.199715	-0.921684	1.915388	-0.382656	0.07692	5.55006	6.06962	6.339585
169.300003	-0.212813	-0.859048	1.915189	-0.397349	0.07768	3.9884	4.54646	4.478012
169.399994	-0.174715	-0.863392	1.911236	-0.404512	0.077904	3.16667	3.9461	1.650427
169.5	-0.151189	-0.863691	1.907272	-0.402647	0.07785	3.5387	4.21877	-1.478238
169.600006	-0.258439	-0.942641	1.906685	-0.393245	0.077716	3.71656	4.58393	-4.397863
169.699997	-0.317347	-1.105509	1.91178	-0.377016	0.077369	6.87859	6.22249	-6.375113
169.800003	-0.343788	-1.210395	1.923626	-0.356855	0.076676	10.09983	11.70257	-7.584864
169.899994	-0.372336	-1.156636	1.940816	-0.335847	0.076428	8.09818	8.55037	-7.984478
170.0	-0.213578	-1.123129	1.96071	-0.318448	0.076507	8.8678	7.90495	-7.515287
170.100006	0.118505	-1.114991	1.978652	-0.309554	0.077414	14.4352	14.07252	-5.438451
170.199997	0.250359	-1.023245	1.992995	-0.311477	0.077811	15.02564	14.43532	-2.495608
170.300003	0.285068	-0.901227	2.001774	-0.322178	0.078348	15.6604	14.54848	0.745936
170.399994	0.21566	-0.78039	2.005507	-0.33764	0.079095	12.46964	12.34639	3.438727
170.5	0.100611	-0.687832	2.008047	-0.35307	0.07992	7.83484	8.25512	4.85784
170.600006	-0.115925	-0.519378	2.013531	-0.364648	0.080579	5.6915	6.69449	4.541259
170.699997	-0.28785	-0.390329	2.02311	-0.371689	0.081222	4.64855	5.43115	2.673858
170.800003	-0.302114	-0.263873	2.03359	-0.374314	0.08148	4.20743	4.86965	0.049908
170.899994	-0.289724	-0.240304	2.040266	-0.373964	0.081676	4.66808	4.68456	-2.486388
171.0	-0.183271	-0.336161	2.040801	-0.371059	0.081864	4.78929	5.70371	-4.002116
171.100006	0.041274	-0.524588	2.034372	-0.368698	0.082099	7.62755	6.98728	-3.77358
171.199997	0.288224	-0.71991	2.023042	-0.368206	0.082279	9.56675	10.73245	-2.372153
171.300003	0.397324	-0.857289	2.010097	-0.368085	0.082475	9.66588	10.51812	-0.785036
171.399994	0.350579	-0.968261	1.998824	-0.36685	0.082891	12.96234	11.74924	0.255489
171.5	0.152748	-1.053452	1.991547	-0.362816	0.083425	13.87253	14.46037	0.276821
171.600006	-0.033917	-1.16709	1.989749	-0.355439	0.084122	16.34218	14.95485	-0.822527
171.699997	-0.184906	-1.307289	1.993629	-0.345256	0.084853	19.33405	17.34408	-2.661284
171.800003	-0.29279	-1.411679	2.002158	-0.333537	0.085569	16.88165	15.94574	-4.604665
171.899994	-0.330427	-1.456071	2.013941	-0.321032	0.085848	10.64779	11.36256	-5.838997
172.0	-0.440054	-1.377746	2.027739	-0.31161	0.085276	7.70899	8.77872	-6.397688
172.100006	-0.22098	-1.257658	2.038449	-0.307516	0.085128	6.38317	8.69778	-5.104945
172.199997	-0.136575	-1.09774	2.044359	-0.313288	0.083994	6.16257	8.35992	-2.609656
172.300003	-0.021315	-0.965607	2.042012	-0.329314	0.082854	6.52986	8.12355	0.981341
172.399994	0.076836	-0.834519	2.030523	-0.353035	0.081833	7.50582	8.31218	4.854051
172.5	0.156023	-0.733238	2.012398	-0.379005	0.080959	9.96715	9.49833	7.503258
172.600006	0.158436	-0.620364	1.995769	-0.399298	0.08033	10.67678	10.51502	7.71499
172.699997	0.073606	-0.484645	1.987549	-0.408568	0.079897	11.36889	10.89281	5.273831
172.800003	-0.058583	-0.340898	1.988509	-0.407305	0.079226	9.97617	10.50442	0.866854
172.899994	-0.145087	-0.278644	1.994363	-0.396389	0.078343	9.74864	10.37949	-4.014109
173.0	-0.220329	-0.377466	1.999554	-0.379761	0.077776	9.14997	10.10286	-7.394127
173.100006	-0.148938	-0.496026	2.001239	-0.360675	0.077715	9.30367	9.80065	-8.035274
173.199997	-0.071722	-0.610417	1.999181	-0.344829	0.077389	9.97845	9.93211	-6.459904
173.300003	-0.000667	-0.683773	1.994248	-0.335317	0.076883	11.61805	11.2629	-3.750935
173.399994	0.050769	-0.806365	1.987663	-0.332824	0.076312	12.0801	11.64947	-0.698308
173.5	-0.014783	-0.877262	1.980911	-0.335301	0.075881	14.16993	13.58864	1.673645
173.600006	-0.052037	-0.93599	1.976973	-0.339525	0.075468	16.15546	15.25589	2.81075
173.699997	-0.101128	-0.992941	1.977418	-0.342763	0.075369	16.49438	15.68175	2.527849
173.800003	-0.095821	-1.046489	1.981769	-0.342819	0.075306	14.44361	14.16351	0.98316
173.899994	-0.121991	-1.080728	1.987971	-0.340624	0.075249	9.12545	9.12172	-1.359185
174.0	-0.130336	-1.163766	1.993743	-0.335587	0.074856	5.4927	6.33404	-3.711997
174.100006	-0.080868	-1.328239	1.998085	-0.329076	0.074559	4.14779	5.31414	-5.088503
174.199997	-0.021945	-1.494119	2.00065	-0.32391	0.07433	4.46893	5.02681	-4.992547
174.300003	0.078341	-1.625205	2.001186	-0.323078	0.074316	4.35578	5.81847	-3.781672
174.399994	0.097735	-1.740366	1.99887	-0.329286	0.074329	6.37433	6.1664	-1.67044
174.5	0.039902	-1.862127	1.992471	-0.342177	0.073979	10.26018	12.32851	0.876563
174.600006	-0.117179	-1.991691	1.981972	-0.359865	0.073585	8.65009	10.82858	3.167509
174.699997	-0.176275	-2.110122	1.968059	-0.379088	0.073061	13.74239	12.97083	4.706884
174.800003	-0.232477	-2.191758	1.952817	-0.396445	0.072455	14.59888	15.50126	4.85859
174.899994	-0.29177	-2.269787	1.938085	-0.407799	0.071779	13.03311	13.63146	3.433028
175.0	-0.177556	-2.304863	1.925741	-0.410233	0.071044	12.44897	13.10904	0.886444
175.100006	-0.116522	-2.364561	1.915929	-0.403427	0.070108	9.17975	9.87987	-2.22382
175.199997	-0.015943	-2.431036	1.908086	-0.388575	0.069474	8.41556	9.29493	-4.63748
175.300003	0.054595	-2.493637	1.902055	-0.368418	0.069327	8.00071	8.43026	-5.740255
175.399994	0.159478	-2.513979	1.898081	-0.347047	0.069038	7.93328	8.7815	-5.624133
175.5	0.190758	-2.481291	1.895546	-0.329377	0.069258	10.2741	10.01444	-4.67497
175.600006	0.123709	-2.439026	1.893513	-0.319006	0.069303	11.20714	11.85437	-3.129995
175.699997	-0.021907	-2.399714	1.891203	-0.315507	0.069601	11.50928	11.06859	-1.26856
175.800003	-0.170503	-2.325493	1.888269	-0.318385	0.069813	12.67089	11.84088	0.30842
175.899994	-0.296443	-2.219779	1.885713	-0.324177	0.069641	11.03006	10.88382	1.27383
176.0	-0.3657	-2.132482	1.885115	-0.330601	0.069607	9.84042	10.10361	1.352098
176.100006	-0.34745	-2.051432	1.886576	-0.336376	0.069467	7.55179	8.23339	0.656985
176.199997	-0.159337	-1.981655	1.888268	-0.340498	0.069385	6.12386	6.6673	-0.454902
176.300003	0.012795	-1.969529	1.888256	-0.343449	0.069525	5.06436	5.70853	-1.490342
176.399994	0.19078	-2.002769	1.884581	-0.346046	0.069551	5.25274	5.61443	-1.968432
176.5	0.29043	-2.031374	1.877967	-0.348213	0.069426	5.22095	5.72876	-1.744363
176.600006	0.180604	-2.015979	1.869261	-0.351903	0.069026	7.20201	7.58807	-1.077452
176.699997	-0.023266	-1.980605	1.859274	-0.357142	0.068346	9.8498	10.66618	-0.2247
176.800003	-0.276042	-1.945227	1.847903	-0.363418	0.067669	8.79625	8.91799	0.639655
176.899994	-0.405068	-1.904882	1.83479	-0.370681	0.066941	10.84834	9.56824	1.128702
177.0	-0.403523	-1.901401	1.820075	-0.376846	0.066461	11.25224	11.66574	1.173235
177.100006	-0.262031	-1.921632	1.805065	-0.380728	0.066317	10.69491	10.71457	0.70872
177.199997	-0.100859	-1.925297	1.790372	-0.381437	0.066091	10.31158	10.42488	-0.198254
177.300003	0.02172	-1.85952	1.776438	-0.378035	0.065661	8.50567	9.42029	-1.198583
177.399994	0.105558	-1.793992	1.764273	-0.37048	0.065363	7.67457	8.16873	-1.996326
177.5	0.144543	-1.716686	1.754265	-0.360052	0.06491	7.19212	8.11766	-2.602349
177.600006	0.199148	-1.679263	1.747636	-0.347396	0.064725	7.51702	7.78761	-3.040944
177.699997	0.159352	-1.71728	1.745108	-0.335782	0.064728	7.58525	7.65573	-3.318712
177.800003	0.101029	-1.778589	1.746112	-0.326022	0.065062	8.21641	7.87208	-3.320201
177.899994	0.041063	-1.810532	1.748472	-0.319836	0.065504	8.25941	8.33798	-2.890168
178.0	-0.057621	-1.823268	1.749757	-0.318532	0.065912	7.92075	8.36913	-1.942591
178.100006	-0.158112	-1.78562	1.748117	-0.322126	0.066148	7.95508	8.67573	-0.524284
178.199997	-0.174855	-1.772571	1.742632	-0.330335	0.066147	7.19308	8.42287	1.057686
178.300003	-0.150008	-1.791105	1.733847	-0.341842	0.066141	7.13808	8.18725	2.327994
178.399994	-0.044383	-1.842951	1.723395	-0.353454	0.06616	6.68488	7.46046	2.803462
178.5	0.060793	-1.867013	1.713569	-0.362299	0.066293	6.64205	6.89736	2.37214
178.600006	0.108987	-1.798146	1.705283	-0.367096	0.066166	6.61149	6.73849	1.10555
178.699997	0.082534	-1.77388	1.69823	-0.367783	0.066151	6.88788	7.02968	-0.471102
178.800003	0.015364	-1.805121	1.690797	-0.365849	0.065857	7.39459	7.73805	-1.662073
178.899994	-0.066547	-1.818086	1.681422	-0.362343	0.065526	6.91354	7.64994	-2.134717
179.0	-0.159389	-1.824336	1.670108	-0.359828	0.064986	7.08343	7.64588	-1.894569
179.100006	-0.151647	-1.789518	1.657448	-0.359282	0.064624	7.36315	7.90248	-1.262908
179.199997	-0.0685	-1.7423	1.6446	-0.360353	0.064423	7.65732	8.24591	-0.604311
179.300003	0.050688	-1.76655	1.633552	-0.361717	0.064879	7.50398	8.19174	-0.264997
179.399994	0.187274	-1.849066	1.625445	-0.36171	0.065802	7.33627	8.05707	-0.347271
179.5	0.223606	-1.953222	1.620251	-0.359276	0.066836	7.18748	7.97496	-0.887701
179.600006	0.156476	-2.005864	1.616352	-0.354445	0.06768	6.88972	7.64877	-1.507923
179.699997	-0.006138	-2.025959	1.612505	-0.347792	0.068435	6.67971	7.20075	-1.838239
179.800003	-0.204098	-1.98402	1.60756	-0.340968	0.068595	6.49492	6.8661	-1.712902
179.899994	-0.377436	-1.971072	1.602005	-0.335235	0.068714	6.33711	6.53862	-1.31074
180.0	-0.421785	-2.001641	1.596518	-0.330855	0.06857	6.13954	6.71194	-0.798464
180.100006	-0.371838	-2.064585	1.591881	-0.328973	0.068311	6.17684	6.54344	-0.404344
180.199997	-0.186505	-2.152293	1.588246	-0.330176	0.067933	7.0329	7.46913	-0.210684
180.300003	0.039582	-2.229106	1.585847	-0.333466	0.067959	6.34009	7.47427	-0.209026
180.399994	0.251882	-2.256041	1.583226	-0.339421	0.067825	6.33457	6.84415	-0.38984
180.5	0.400025	-2.292698	1.57955	-0.347181	0.067872	6.69696	7.18233	-0.483955
180.600006	0.388448	-2.323219	1.574111	-0.355815	0.068074	6.61017	7.29313	-0.407157
180.699997	0.242135	-2.34449	1.566332	-0.365085	0.068225	6.32748	6.6962	-0.133569
180.800003	0.079825	-2.407153	1.556614	-0.373242	0.068672	6.33142	6.59718	0.266682
180.899994	-0.151256	-2.498753	1.545056	-0.379459	0.068885	6.23613	6.731	0.607545
181.0	-0.323908	-2.551533	1.532103	-0.382609	0.068954	6.26477	6.78731	0.705437
181.100006	-0.431643	-2.556944	1.518579	-0.381938	0.068568	6.49816	7.17816	0.538823
181.199997	-0.419859	-2.553872	1.505571	-0.376837	0.068027	6.46847	7.33735	0.135847
181.300003	-0.304081	-2.545536	1.494555	-0.367697	0.067447	6.5324	7.29731	-0.526776
181.399994	-0.118866	-2.556128	1.48671	-0.35455	0.067238	6.60807	7.32803	-1.278204
181.5	0.123691	-2.546658	1.4823	-0.340072	0.066968	6.58994	6.93665	-2.064625
181.600006	0.257502	-2.52509	1.481274	-0.326119	0.067034	6.52803	6.73774	-2.613484
181.699997	0.292372	-2.489219	1.482351	-0.315091	0.066894	6.3315	6.55832	-2.850453
181.800003	0.22717	-2.441448	1.483732	-0.309347	0.066952	6.16528	6.38264	-2.607093
181.899994	0.073622	-2.394449	1.484111	-0.309941	0.066855	6.05792	6.36091	-1.791451
182.0	-0.068319	-2.333454	1.482389	-0.316126	0.066807	5.91981	6.32034	-0.645032
182.100006	-0.161532	-2.252368	1.478685	-0.326967	0.06677	5.84292	6.42429	0.604281
182.199997	-0.184775	-2.204515	1.473439	-0.339447	0.066963	5.85929	6.63839	1.5693
182.300003	-0.173079	-2.148746	1.467502	-0.352396	0.067039	5.83924	6.49922	2.000955
182.399994	-0.112242	-2.103427	1.461055	-0.363258	0.06708	5.90361	6.57844	1.792871
182.5	-0.026057	-2.109357	1.453473	-0.370583	0.066778	5.9932	6.64578	1.161957
182.600006	0.009642	-2.092006	1.444256	-0.374693	0.066307	6.10705	6.61281	0.374813
182.699997	0.021224	-2.065771	1.433976	-0.375046	0.065699	6.32231	6.6976	-0.271553
182.800003	0.041636	-2.007012	1.424353	-0.371924	0.064833	6.39071	6.64931	-0.811137
182.899994	-0.038996	-1.927278	1.417099	-0.366646	0.064156	6.43887	6.66944	-1.280845
183.0	-0.071739	-1.86301	1.412678	-0.360254	0.063424	6.59633	7.00891	-1.68008
183.100006	-0.096375	-1.822919	1.41009	-0.354591	0.063007	6.5508	6.96341	-1.902399
183.199997	-0.050755	-1.808749	1.407495	-0.351783	0.062599	6.35848	6.89693	-1.701929
183.300003	0.023367	-1.735439	1.40279	-0.351413	0.062472	6.09943	6.7857	-1.078787
183.399994	0.067724	-1.704589	1.39442	-0.35443	0.062209	5.93662	6.6506	-0.049869
183.5	0.102888	-1.659172	1.382477	-0.359141	0.062179	5.96675	6.73699	0.962889
183.600006	0.079179	-1.676304	1.369497	-0.362206	0.062305	5.87795	6.47107	1.424983
183.699997	0.026583	-1.72131	1.359744	-0.361165	0.062747	5.61793	6.01962	0.99355
183.800003	-0.028842	-1.76444	1.357135	-0.354742	0.063183	5.57336	5.98269	-0.20834
183.899994	-0.049701	-1.740763	1.362229	-0.343396	0.063739	5.50627	5.92788	-1.665494
184.0	-0.14796	-1.658405	1.372199	-0.331177	0.064177	5.8705	6.35342	-3.004267
184.100006	-0.167406	-1.581465	1.382698	-0.320287	0.064405	5.87742	6.56678	-3.601423
184.199997	-0.211112	-1.54639	1.389596	-0.314721	0.064291	5.66636	6.24058	-3.115678
184.300003	-0.229034	-1.529145	1.391335	-0.317151	0.063869	5.79536	6.29561	-1.448428
184.399994	-0.143502	-1.543511	1.388858	-0.325142	0.063232	5.92655	6.55318	0.690561
184.5	-0.033295	-1.585623	1.384537	-0.337362	0.062726	6.11983	6.72971	2.447146
184.600006	0.125625	-1.640625	1.382789	-0.349905	0.063019	5.97498	6.48563	3.144395
184.699997	0.233789	-1.674993	1.385525	-0.359455	0.06368	5.81069	6.3698	2.616144
184.800003	0.31442	-1.670127	1.390741	-0.366649	0.064338	5.7056	6.26756	1.165545
184.899994	0.207748	-1.594989	1.393821	-0.371548	0.064969	5.60611	6.20344	-0.425367
185.0	0.042039	-1.525558	1.390799	-0.375693	0.065357	5.47799	6.07497	-1.215482
185.100006	-0.103186	-1.492973	1.380816	-0.379614	0.065871	5.39707	5.95721	-0.869995
185.199997	-0.152646	-1.523104	1.366067	-0.381949	0.066041	5.78468	6.20954	0.082916
185.300003	-0.149792	-1.596438	1.351081	-0.382697	0.066397	6.3026	6.95131	0.755937
185.399994	-0.13038	-1.660427	1.340526	-0.380608	0.066754	6.01395	6.6202	0.651153
185.5	-0.088483	-1.705805	1.33715	-0.37456	0.067288	6.09487	6.54858	-0.336012
185.600006	-0.042261	-1.678775	1.33995	-0.365611	0.06777	6.02341	6.65552	-1.832492
185.699997	-0.013469	-1.63407	1.346402	-0.354797	0.068256	6.09768	7.0149	-3.26979
185.800003	0.038253	-1.631628	1.354231	-0.342431	0.068741	6.0996	6.61484	-4.042518
185.899994	0.083929	-1.653216	1.361611	-0.331405	0.069138	5.72399	6.05849	-3.937443
186.0	0.113031	-1.659818	1.367843	-0.323073	0.069587	5.58868	5.98066	-3.031773
186.100006	0.10226	-1.64242	1.372548	-0.318791	0.069784	5.47037	5.78839	-1.446312
186.199997	0.076599	-1.587267	1.374982	-0.319807	0.069906	5.31641	5.71784	0.42605
186.300003	-0.023444	-1.513868	1.375586	-0.32482	0.070013	5.15001	5.72084	2.067867
186.399994	-0.077137	-1.468478	1.37532	-0.331981	0.070101	5.75035	6.17346	2.937967
186.5	-0.118795	-1.46668	1.375434	-0.339417	0.070451	5.58185	6.45458	2.840502
186.600006	-0.054203	-1.498748	1.376662	-0.345006	0.071274	5.06944	5.83517	1.781694
186.699997	-0.00792	-1.588278	1.378402	-0.349256	0.072237	5.82023	6.29679	0.197094
186.800003	0.036752	-1.602141	1.379676	-0.351706	0.073076	5.76182	6.15601	-1.255672
186.899994	-0.001235	-1.543447	1.379879	-0.352808	0.073765	5.60515	5.92306	-2.090027
187.0	-0.013897	-1.492421	1.379443	-0.353782	0.074139	5.75201	6.3107	-2.292848
187.100006	-0.076562	-1.437645	1.379126	-0.355342	0.074821	6.08279	6.69567	-2.037329
187.199997	-0.067385	-1.466538	1.38016	-0.357355	0.075681	5.90597	6.4184	-1.549611
187.300003	-0.071881	-1.509261	1.382192	-0.360518	0.076395	5.85343	6.16479	-0.922184
187.399994	-0.052333	-1.527239	1.384107	-0.363204	0.077373	6.09733	6.70231	-0.232069
187.5	-0.05898	-1.515425	1.383482	-0.366273	0.078167	6.32275	6.9314	0.424042
187.600006	-0.12144	-1.518123	1.378932	-0.36969	0.078612	6.08428	6.53284	1.027032
187.699997	-0.13694	-1.573429	1.37067	-0.372696	0.078845	5.99565	6.53048	1.480469
187.800003	-0.144085	-1.674515	1.3609	-0.374481	0.079012	5.75359	6.42108	1.481983
187.899994	-0.0882	-1.839668	1.352886	-0.373157	0.07934	5.45163	6.05913	0.931658
188.0	0.007265	-1.940225	1.349375	-0.367274	0.079822	5.42667	5.88934	-0.073993
188.100006	0.077521	-1.97169	1.351139	-0.358079	0.080229	5.34399	5.6763	-1.381709
188.199997	0.087217	-1.960628	1.35703	-0.346178	0.080678	6.15005	6.26157	-2.718056
188.300003	0.042216	-1.923975	1.36466	-0.334882	0.080975	5.82514	6.69032	-3.627664
188.399994	-0.022861	-1.935661	1.372162	-0.326217	0.081293	5.40539	5.97927	-3.843747
188.5	-0.040931	-2.006336	1.379606	-0.320211	0.081831	5.60497	6.05345	-3.308048
188.600006	-0.062049	-2.081176	1.387388	-0.318345	0.082455	5.90965	6.64899	-2.254784
188.699997	-0.039927	-2.151523	1.395514	-0.320179	0.083298	6.07806	6.60082	-0.927425
188.800003	0.0345	-2.152245	1.40347	-0.324633	0.084215	5.75928	5.98633	0.326497
188.899994	0.091767	-2.155393	1.41013	-0.331556	0.085194	5.81095	6.24936	1.287283
189.0	0.102436	-2.17928	1.414966	-0.339833	0.08604	5.64342	6.16907	1.923875
189.100006	0.073592	-2.232932	1.416659	-0.348655	0.086889	5.50689	6.05388	2.130237
189.199997	0.00319	-2.322635	1.414984	-0.358064	0.087732	5.40302	5.91171	2.05057
189.300003	-0.038563	-2.403057	1.410209	-0.365975	0.088391	5.59639	5.87767	1.522803
189.399994	-0.089494	-2.441853	1.403667	-0.371749	0.088747	5.97419	6.31028	0.755983
189.5	-0.115956	-2.462526	1.39765	-0.374281	0.088848	5.98821	6.40866	-0.160584
189.600006	-0.101275	-2.457923	1.395002	-0.372616	0.089069	5.97568	6.27827	-1.180621
189.699997	-0.00902	-2.476255	1.397181	-0.367974	0.089754	6.10109	6.43114	-2.209661
189.800003	0.014791	-2.481197	1.40342	-0.361258	0.0907	6.08191	6.54012	-3.03688
189.899994	0.087268	-2.449859	1.411024	-0.354359	0.091581	6.08603	6.57052	-3.334091
190.0	0.084112	-2.3935	1.416925	-0.349984	0.092272	6.30094	6.72339	-2.899682
190.100006	-0.014221	-2.33351	1.418623	-0.349204	0.092272	6.14444	6.38318	-1.505359
190.199997	-0.107212	-2.263131	1.415434	-0.352397	0.091805	6.16248	6.3547	0.412222
190.300003	-0.194199	-2.199734	1.408774	-0.35834	0.091351	5.99241	6.23908	2.208394
190.399994	-0.189712	-2.121819	1.401958	-0.363937	0.091233	5.80508	6.07915	3.049069
190.5	-0.064478	-2.066937	1.398586	-0.366783	0.091659	5.81673	6.17603	2.616414
190.600006	0.073577	-2.040893	1.400025	-0.36571	0.092267	5.73415	6.22795	0.949716
190.699997	0.127664	-2.06705	1.405493	-0.361083	0.092782	5.5893	5.96117	-1.259356
190.800003	0.14402	-2.05718	1.41295	-0.35334	0.093153	5.55558	5.92124	-3.075435
190.899994	0.05179	-1.98038	1.421229	-0.343148	0.093359	6.01071	6.65499	-4.113659
191.0	-0.065417	-1.866293	1.429899	-0.332596	0.093507	5.74325	6.2226	-4.140743
191.100006	-0.196994	-1.706885	1.438	-0.325039	0.09354	5.77014	5.97434	-3.334165
191.199997	-0.262002	-1.550215	1.444398	-0.322737	0.093344	6.13078	6.14584	-1.823485
191.300003	-0.275604	-1.377164	1.448417	-0.326561	0.09324	6.32923	6.50051	0.09331
191.399994	-0.16279	-1.247212	1.449947	-0.335057	0.093212	6.28614	6.64396	1.877312
191.5	-0.043766	-1.172737	1.450043	-0.34541	0.093375	6.09671	6.53541	2.976891
191.600006	0.086018	-1.099159	1.45068	-0.354566	0.093642	6.00414	6.34914	2.991129
191.699997	0.144514	-0.977375	1.452784	-0.360124	0.0938	5.95528	6.24497	1.91982
191.800003	0.130644	-0.88524	1.456562	-0.360784	0.093601	5.62897	5.98676	0.087877
191.899994	0.140417	-0.891616	1.461595	-0.357141	0.093396	5.6097	5.68316	-1.854703
192.0	-0.032369	-0.95562	1.467906	-0.350369	0.093331	5.51074	5.62267	-3.207958
192.100006	-0.030261	-1.055642	1.47636	-0.341298	0.093862	5.898	5.68829	-3.910056
192.199997	-0.014669	-1.087457	1.487323	-0.334217	0.09431	6.75564	6.96619	-3.853642
192.300003	0.043116	-1.069858	1.499338	-0.33166	0.094994	6.00598	6.71472	-3.090826
192.399994	0.001439	-1.011001	1.509038	-0.337404	0.095292	6.09444	6.30449	-1.420708
192.5	-0.15739	-0.964684	1.512922	-0.351616	0.095325	6.27878	6.54954	1.157537
192.600006	-0.328954	-0.913457	1.508616	-0.371887	0.09491	6.95478	7.67521	3.886502
192.699997	-0.37966	-0.88978	1.496891	-0.393762	0.094295	6.46313	6.93964	5.880844
192.800003	-0.343812	-0.840613	1.482275	-0.410726	0.093935	6.14882	6.31606	6.130834
192.899994	-0.175249	-0.850286	1.470972	-0.417134	0.093911	6.06229	6.27398	4.344522
193.0	0.036714	-0.899626	1.46711	-0.411444	0.093783	5.66776	5.92692	0.77391
193.100006	0.173521	-1.054237	1.471611	-0.394184	0.094026	5.61916	5.72234	-3.221596
193.199997	0.215731	-1.129419	1.482396	-0.368868	0.093974	5.30616	5.85958	-6.620811
193.300003	0.130649	-1.154828	1.497908	-0.339074	0.094143	6.31276	6.09745	-8.639729
193.399994	-0.029085	-1.097336	1.516577	-0.310593	0.093487	6.75958	7.27483	-8.780858
193.5	-0.222406	-0.999569	1.537097	-0.29012	0.09289	5.94792	6.91727	-7.151675
193.600006	-0.233023	-0.926293	1.557993	-0.280887	0.092629	6.48695	6.22249	-4.479524
193.699997	-0.144217	-0.835095	1.578445	-0.281612	0.093179	6.83113	6.63925	-1.358775
193.800003	0.059646	-0.73011	1.596492	-0.291787	0.093492	6.70143	7.17773	1.638681
193.899994	0.173469	-0.577663	1.612951	-0.307402	0.094218	6.09846	6.57213	3.956744
194.0	0.222362	-0.383272	1.627632	-0.326154	0.094672	5.89949	6.37494	5.241949
194.100006	0.168006	-0.180575	1.6401	-0.345452	0.095298	5.55733	6.19123	5.394104
194.199997	0.018692	-0.020591	1.648247	-0.364004	0.09545	5.01313	5.5427	4.555115
194.300003	-0.207892	0.056335	1.65031	-0.380353	0.095276	4.72886	4.95155	3.084074
194.399994	-0.331253	0.062487	1.645911	-0.393477	0.0948	4.89858	5.21704	1.400012
194.5	-0.416132	0.045055	1.636291	-0.401576	0.094439	6.04031	5.5138	-0.096284
194.600006	-0.341313	-0.066999	1.623788	-0.405062	0.094036	8.74152	9.0046	-1.203557
194.699997	-0.167692	-0.267573	1.611354	-0.402884	0.094079	7.42524	8.33948	-1.821209
194.800003	0.047844	-0.450909	1.602071	-0.394389	0.094263	8.03031	7.96211	-2.311009
194.899994	0.160892	-0.531788	1.598251	-0.380512	0.094388	6.78252	7.15482	-2.867753
195.0	0.165149	-0.578338	1.600613	-0.362593	0.094167	8.2785	8.03844	-3.530451
195.100006	0.070636	-0.58515	1.607739	-0.343577	0.093802	9.50895	10.24888	-4.085989
195.199997	-0.009631	-0.562804	1.617588	-0.326475	0.093232	8.02707	7.94648	-4.235196
195.300003	-0.035852	-0.535181	1.628551	-0.313439	0.092947	8.09293	7.79618	-3.859646
195.399994	0.04822	-0.541302	1.639429	-0.306756	0.093089	6.84724	6.92027	-2.911743
195.5	0.220007	-0.573239	1.64963	-0.3068	0.093758	6.05389	6.39752	-1.55889
195.600006	0.352206	-0.620524	1.659489	-0.312608	0.094813	5.39505	6.17582	-0.1113
195.699997	0.36307	-0.660644	1.66883	-0.322967	0.095915	4.99237	5.746	1.062667
195.800003	0.218586	-0.692187	1.677119	-0.335557	0.096808	4.64242	5.43854	1.94825
195.899994	-0.083363	-0.676296	1.683314	-0.348547	0.097103	4.72632	5.54527	2.354456
196.0	-0.378097	-0.656735	1.685839	-0.360838	0.096618	5.28663	5.75028	2.351743
196.100006	-0.601665	-0.682838	1.683084	-0.371223	0.095928	6.21406	6.08311	2.138467
196.199997	-0.583483	-0.73687	1.674179	-0.380039	0.094639	5.96009	6.84255	1.747205
196.300003	-0.34538	-0.835801	1.6604	-0.385955	0.093394	6.51463	6.84747	1.228249
196.399994	0.032481	-0.933239	1.64509	-0.38699	0.092395	7.21497	7.05205	0.530676
196.5	0.442534	-0.988371	1.632532	-0.382064	0.091753	7.19107	7.5279	-0.459405
196.600006	0.717582	-1.004029	1.627607	-0.369825	0.091646	7.32839	7.73955	-1.903117
196.699997	0.723394	-0.978792	1.632777	-0.351728	0.091668	7.48856	7.85859	-3.591034
196.800003	0.550606	-0.913192	1.646655	-0.331657	0.091994	7.4735	7.88568	-5.150835
196.899994	0.226083	-0.839246	1.665194	-0.31293	0.092408	7.52981	7.5794	-6.122572
197.0	-0.150436	-0.728854	1.684526	-0.300144	0.092935	7.37568	7.16242	-5.977284
197.100006	-0.447353	-0.611117	1.700651	-0.296933	0.093269	6.98911	6.95067	-4.25329
197.199997	-0.591565	-0.499263	1.711416	-0.304272	0.093628	6.64406	6.81878	-1.121068
197.300003	-0.617419	-0.358771	1.715802	-0.322055	0.09373	6.31005	6.98536	2.606001
197.399994	-0.422814	-0.199	1.713537	-0.34623	0.093725	6.06667	7.03246	5.82391
197.5	-0.148107	-0.05368	1.707862	-0.372052	0.093761	5.76086	6.73303	7.52513
197.600006	0.137621	0.123151	1.702753	-0.393602	0.09368	5.77829	6.51635	7.107635
197.699997	0.2771	0.325251	1.69994	-0.406771	0.093423	6.07228	6.38104	4.629312
197.800003	0.229768	0.447395	1.698926	-0.410427	0.092961	6.55517	6.48049	0.872082
197.899994	0.139321	0.447958	1.69776	-0.40452	0.091972	6.67796	6.89704	-3.008822
198.0	-0.019685	0.333945	1.696109	-0.390324	0.091598	6.83945	6.90785	-5.72532
198.100006	-0.077118	0.272516	1.695119	-0.370006	0.091267	7.21375	7.15696	-6.738528
198.199997	-0.190411	0.256762	1.696042	-0.348103	0.091099	7.60066	7.75668	-6.227886
198.300003	-0.224811	0.28565	1.699835	-0.328527	0.090605	8.03162	8.7967	-4.861655
198.399994	-0.201222	0.322154	1.706506	-0.314086	0.090229	8.00264	8.8088	-3.214907
198.5	-0.119032	0.326138	1.715073	-0.305823	0.089897	7.81041	8.76812	-1.496925
198.600006	0.012163	0.282746	1.724097	-0.303859	0.089929	7.90227	8.81522	0.00454
198.699997	0.106142	0.241141	1.732384	-0.308599	0.089788	7.84044	8.45659	1.104163
198.800003	0.093868	0.248243	1.739344	-0.317863	0.089825	7.22023	7.65016	1.708859
198.899994	0.086538	0.281986	1.744664	-0.330229	0.089938	6.23027	6.30374	1.828832
199.0	0.026482	0.336135	1.747726	-0.34375	0.090063	5.34277	5.42098	1.576292
199.100006	0.004509	0.352188	1.748043	-0.355903	0.090296	4.71379	5.01161	1.022655
199.199997	-0.041813	0.296938	1.745991	-0.36588	0.090564	4.64487	5.08462	0.342004
199.300003	-0.112095	0.187894	1.741367	-0.372503	0.090743	4.7074	5.22903	-0.355282
199.399994	-0.155149	-0.01743	1.735432	-0.375476	0.090975	7.66985	6.36369	-0.82669
199.5	-0.145825	-0.214035	1.728745	-0.375938	0.091004	7.57351	9.40209	-1.078328
199.600006	-0.122489	-0.366234	1.722501	-0.373889	0.090852	7.14623	7.92464	-1.258704
199.699997	-0.098513	-0.498174	1.717531	-0.370023	0.090459	7.43067	7.63314	-1.499777
199.800003	-0.078076	-0.581874	1.714068	-0.36605	0.089812	9.46954	9.9957	-1.741525
199.899994	0.006789	-0.65419	1.712074	-0.361642	0.089304	9.06222	9.77464	-1.896898
[truncated: 2,039 more rows]
