# Supplementary material for: Accurate time-series forecasting of floating platform motion via a reinforced fusion CNN–BiLSTM–attention model
Source: PLoS One. 2026 Feb 2;21(2):e0342081. doi: 10.1371/journal.pone.0342081 (PMC12863529; doi:10.1371/journal.pone.0342081)
Supplement: S1 Data — (ZIP) [file pone.0342081.s001.zip › S1 Dateset/Data for measured proportional model/data for dual-stage EWMA control limit/07_3.csv]

Time	Pitch	Yaw	Sway	Heave	Surge	Cable1	Cable2	Roll
0.1	0.048256	-2.223915	1.405067	-0.352684	0.06312	5.68799	6.27024	-0.453347
0.2	0.256162	-2.217504	1.403515	-0.352254	0.063216	5.70638	6.34753	-0.48306
0.3	0.364873	-2.188827	1.401714	-0.35169	0.063083	5.78284	6.34389	-0.509099
0.4	0.349532	-2.178504	1.399745	-0.351061	0.062809	5.8296	6.19262	-0.493977
0.5	0.171638	-2.143399	1.397621	-0.350665	0.062229	5.86753	6.13556	-0.463928
0.6	-0.015886	-2.093963	1.395543	-0.350424	0.06159	5.84992	6.14541	-0.51517
0.7	-0.202411	-2.066621	1.393811	-0.350501	0.061002	5.83906	6.18963	-0.516814
0.8	-0.238269	-2.052099	1.391807	-0.3504	0.060675	5.78082	6.25825	-0.513366
0.9	-0.183257	-2.032488	1.389649	-0.350625	0.060494	5.67643	6.31499	-0.515141
1.0	-0.060539	-2.015731	1.38743	-0.35058	0.060545	5.62091	6.34239	-0.452484
1.1	0.082398	-1.993384	1.384795	-0.350666	0.060679	5.64508	6.35117	-0.437331
1.2	0.184643	-1.961025	1.382029	-0.35045	0.060697	5.68502	6.39431	-0.416973
1.3	0.186486	-1.946731	1.379247	-0.350596	0.060304	5.7782	6.38329	-0.435596
1.4	0.098539	-1.935521	1.376347	-0.350517	0.059641	5.85036	6.3608	-0.410825
1.5	-0.003135	-1.921142	1.373692	-0.350446	0.058918	5.8	6.25728	-0.419228
1.6	-0.06348	-1.927838	1.37133	-0.350498	0.058172	5.75727	6.20536	-0.441913
1.7	-0.08124	-1.938238	1.368583	-0.350696	0.057626	5.70936	6.28137	-0.445144
1.8	-0.031478	-1.975144	1.365525	-0.350887	0.057486	5.68072	6.37226	-0.43222
1.9	0.039599	-1.993666	1.362251	-0.351487	0.057417	5.621	6.34881	-0.39391
2.0	0.080789	-1.936264	1.358679	-0.351663	0.057288	5.66155	6.34678	-0.389313
2.1	0.098667	-1.936594	1.35506	-0.351658	0.057207	5.69325	6.27655	-0.370007
2.2	0.088728	-1.975299	1.351819	-0.351427	0.056977	5.66549	6.12721	-0.388021
2.3	0.035546	-2.002956	1.348928	-0.350885	0.056964	5.68686	6.18877	-0.441989
2.4	-0.002214	-2.037477	1.345961	-0.350473	0.056818	5.66715	6.17421	-0.465707
2.5	-0.072237	-2.059874	1.34307	-0.350169	0.056906	5.63256	6.24947	-0.498758
2.6	-0.118761	-2.071879	1.340007	-0.349995	0.056865	5.62179	6.27859	-0.46907
2.7	-0.138667	-2.04825	1.336499	-0.350086	0.05671	5.61504	6.28662	-0.471849
2.8	-0.096843	-2.061523	1.332846	-0.350651	0.056415	5.61557	6.24476	-0.423629
2.9	-0.043471	-2.104447	1.329292	-0.350765	0.056236	5.59709	6.24197	-0.405529
3.0	0.015436	-2.128968	1.325722	-0.350997	0.056071	5.63265	6.27976	-0.372608
3.1	0.075628	-2.148436	1.322345	-0.350787	0.056061	5.63755	6.16265	-0.39701
3.2	0.103988	-2.173322	1.319195	-0.350571	0.05603	5.59394	6.19369	-0.427446
3.3	0.087434	-2.179215	1.31631	-0.350053	0.056226	5.5688	6.16425	-0.455376
3.4	0.030448	-2.167566	1.313402	-0.3498	0.056005	5.56635	6.18973	-0.507945
3.5	-0.058664	-2.173297	1.31039	-0.349405	0.055755	5.63457	6.21114	-0.542249
3.6	-0.106618	-2.205137	1.307233	-0.349669	0.055201	5.58859	6.14488	-0.525629
3.7	-0.133305	-2.221617	1.304296	-0.349722	0.054867	5.58956	6.25086	-0.527727
3.8	-0.086655	-2.271972	1.301422	-0.35026	0.054549	5.54954	6.13203	-0.479996
3.9	0.04982	-2.293336	1.298688	-0.350641	0.054515	5.53824	6.1984	-0.469895
4.0	0.181839	-2.317916	1.296039	-0.35096	0.054728	5.52396	6.25643	-0.483813
4.1	0.285673	-2.354083	1.293486	-0.350923	0.055177	5.52869	6.13803	-0.492906
4.2	0.310975	-2.364189	1.291091	-0.35098	0.055432	5.58702	6.21275	-0.529012
4.3	0.229384	-2.354665	1.28899	-0.350467	0.055638	5.62292	6.21596	-0.504162
4.4	0.072523	-2.359312	1.287084	-0.350047	0.055761	5.58071	6.03954	-0.472522
4.5	-0.061548	-2.352881	1.285023	-0.349677	0.055604	5.5512	5.97734	-0.47217
4.6	-0.186542	-2.373848	1.282827	-0.349447	0.055626	5.54043	6.11897	-0.464176
4.7	-0.209962	-2.380581	1.280536	-0.349424	0.055665	5.52046	6.29679	-0.464145
4.8	-0.172562	-2.429553	1.278614	-0.349278	0.05574	5.48333	6.22934	-0.428091
4.9	-0.088659	-2.438957	1.276775	-0.349653	0.055766	5.46485	6.17089	-0.464609
5.0	0.0568	-2.419689	1.275191	-0.349604	0.055859	5.46537	6.13888	-0.486348
5.1	0.169035	-2.396421	1.273821	-0.349714	0.055886	5.51232	6.11715	-0.518846
5.2	0.225245	-2.424582	1.272392	-0.349754	0.055919	5.52309	6.06587	-0.518432
5.3	0.186722	-2.407143	1.271255	-0.349924	0.056127	5.53727	6.01052	-0.513664
5.4	0.134933	-2.453091	1.270065	-0.349966	0.056382	5.535	5.98087	-0.537036
5.5	0.019518	-2.531227	1.26938	-0.349969	0.056918	5.51415	6.07636	-0.559801
5.6	-0.074063	-2.578658	1.268793	-0.349782	0.057355	5.51792	6.18063	-0.570157
5.7	-0.155918	-2.606723	1.268189	-0.349522	0.057928	5.49366	6.18427	-0.572075
5.8	-0.199393	-2.629504	1.267586	-0.349173	0.058307	5.43306	6.09809	-0.54256
5.9	-0.168612	-2.644962	1.267015	-0.349125	0.058468	5.468	6.07026	-0.506587
6.0	-0.1072	-2.659273	1.266557	-0.349267	0.058663	5.52361	6.12657	-0.459813
6.1	-0.022921	-2.731666	1.266168	-0.349523	0.059015	5.51179	6.0951	-0.399599
6.2	0.111715	-2.774811	1.265807	-0.34985	0.059428	5.48289	5.99586	-0.393172
6.3	0.197176	-2.848523	1.265473	-0.350186	0.060002	5.49147	6.05645	-0.403621
6.4	0.227003	-2.926355	1.265016	-0.350236	0.060824	5.50531	6.06566	-0.414204
6.5	0.178645	-2.986091	1.264451	-0.35023	0.061391	5.49927	5.99318	-0.423688
6.6	0.079862	-3.056932	1.2642	-0.350115	0.061946	5.49857	5.95967	-0.43535
6.7	-0.053426	-3.088014	1.264085	-0.349905	0.062407	5.54069	5.98001	-0.484361
6.8	-0.171072	-3.130433	1.263875	-0.34983	0.06284	5.51144	5.98505	-0.511341
6.9	-0.23219	-3.159391	1.263745	-0.349645	0.063386	5.48753	5.97573	-0.529713
7.0	-0.184108	-3.201448	1.263553	-0.349829	0.063928	5.47781	6.04649	-0.503801
7.1	-0.081082	-3.239881	1.26317	-0.349958	0.064753	5.49804	6.15323	-0.446168
7.2	0.060192	-3.254834	1.262454	-0.350311	0.065311	5.50198	6.09156	-0.426884
7.3	0.179455	-3.301029	1.262003	-0.350311	0.065997	5.51398	6.01845	-0.408111
7.4	0.219777	-3.384721	1.2616	-0.350544	0.066482	5.54481	6.01716	-0.414107
7.5	0.15565	-3.41741	1.261488	-0.350303	0.067032	5.54726	5.87136	-0.426258
7.6	0.056449	-3.434042	1.261277	-0.3502	0.067311	5.60234	5.99704	-0.460163
7.7	-0.084463	-3.460323	1.260989	-0.349834	0.067844	5.64613	6.15173	-0.445831
7.8	-0.139104	-3.461576	1.260364	-0.349657	0.068303	5.59954	6.10248	-0.43495
7.9	-0.138447	-3.437012	1.259708	-0.349375	0.06912	5.55383	6.07968	-0.404382
8.0	-0.085768	-3.460331	1.259086	-0.349173	0.069813	5.50146	6.04435	-0.407669
8.1	-0.000242	-3.465802	1.258745	-0.348749	0.070802	5.50181	6.1786	-0.444281
8.2	0.068978	-3.477744	1.258499	-0.348389	0.071621	5.48009	5.97102	-0.450088
8.3	0.070013	-3.44793	1.258014	-0.348128	0.072446	5.54402	5.93056	-0.525931
8.4	0.066953	-3.447738	1.257378	-0.34839	0.073051	5.59306	5.93634	-0.497815
8.5	0.026519	-3.44935	1.256764	-0.34886	0.073798	5.59621	5.87681	-0.46162
8.6	-0.017943	-3.419756	1.255819	-0.349649	0.074472	5.61417	5.92959	-0.392533
8.7	-0.054853	-3.355531	1.254991	-0.350209	0.075311	5.52738	5.89662	-0.339078
8.8	-0.065104	-3.282243	1.253878	-0.351072	0.07581	5.47772	5.93719	-0.387948
8.9	-0.064638	-3.254671	1.25292	-0.351202	0.076433	5.48254	5.91707	-0.399622
9.0	-0.068711	-3.231625	1.251719	-0.350945	0.076858	5.5117	5.90872	-0.403896
9.1	-0.062245	-3.21859	1.250499	-0.350233	0.077298	5.52606	5.86365	-0.44336
9.2	-0.023573	-3.173523	1.249223	-0.349595	0.077497	5.54752	5.9403	-0.428344
9.3	0.021973	-3.146439	1.248131	-0.348946	0.077769	5.57406	5.95764	-0.411481
9.4	0.077993	-3.069369	1.246894	-0.348678	0.077975	5.6076	6.08364	-0.389881
9.5	0.13244	-2.974618	1.245831	-0.348736	0.078141	5.597	5.97263	-0.388922
9.6	0.159564	-2.901385	1.244806	-0.349157	0.078258	5.58133	5.95711	-0.367106
9.7	0.147152	-2.823771	1.243559	-0.3498	0.078494	5.62082	6.02091	-0.39062
9.8	0.113787	-2.789884	1.242106	-0.350643	0.078952	5.63772	6.01534	-0.352812
9.9	0.048442	-2.763272	1.24032	-0.351281	0.079152	5.55891	5.95903	-0.302364
10.0	-0.051865	-2.684757	1.238336	-0.351526	0.079264	5.48858	5.89823	-0.284706
10.1	-0.169067	-2.568485	1.236294	-0.351468	0.079301	5.53228	5.96267	-0.265897
10.2	-0.246867	-2.456012	1.23459	-0.350978	0.078978	5.57257	6.00592	-0.299541
10.3	-0.263603	-2.319528	1.233023	-0.350248	0.078381	5.50146	5.93527	-0.35782
10.4	-0.218936	-2.212831	1.231322	-0.349522	0.077902	5.52177	6.0071	-0.400041
10.5	-0.117752	-2.132609	1.229753	-0.349441	0.077193	5.49883	5.91182	-0.469839
10.6	0.064201	-2.081343	1.228364	-0.349453	0.076752	5.5223	5.99736	-0.480312
10.7	0.199314	-2.0128	1.226885	-0.349608	0.076369	5.542	5.99243	-0.470364
10.8	0.283082	-1.930129	1.225242	-0.34949	0.076257	5.57266	5.97969	-0.472181
10.9	0.299624	-1.883811	1.223571	-0.349246	0.076217	5.59543	6.01192	-0.46064
11.0	0.18846	-1.803395	1.221825	-0.349276	0.076256	5.5371	5.89544	-0.452125
11.1	0.053642	-1.694353	1.220311	-0.349219	0.076175	5.5399	5.90882	-0.411691
11.2	-0.157488	-1.571221	1.218617	-0.349607	0.075851	5.51188	5.8644	-0.369139
11.3	-0.328152	-1.463841	1.216949	-0.349987	0.07538	5.49603	5.93741	-0.357161
11.4	-0.390036	-1.402245	1.215211	-0.350344	0.074777	5.47115	5.95539	-0.282871
11.5	-0.305651	-1.363042	1.213088	-0.350741	0.074269	5.44296	6.01823	-0.25999
11.6	-0.132555	-1.325426	1.21059	-0.351169	0.073847	5.38761	6.02187	-0.24316
11.7	0.115055	-1.317942	1.208215	-0.351644	0.073595	5.36615	5.9616	-0.237642
11.8	0.273273	-1.261305	1.205583	-0.352295	0.073203	5.40521	5.95475	-0.24661
11.9	0.375925	-1.192311	1.203261	-0.352199	0.072947	5.47028	5.91386	-0.282537
12.0	0.351995	-1.135994	1.201079	-0.351763	0.072387	5.52878	5.84352	-0.344506
12.1	0.217122	-1.106996	1.198589	-0.350857	0.072132	5.52221	5.74321	-0.426042
12.2	0.054104	-1.087119	1.196183	-0.349798	0.071974	5.49848	5.875	-0.458957
12.3	-0.111051	-1.05322	1.193719	-0.348979	0.071713	5.43175	5.91171	-0.445887
12.4	-0.243065	-1.032896	1.191125	-0.349024	0.071379	5.37587	5.95004	-0.379029
12.5	-0.28888	-0.977902	1.188172	-0.34936	0.070998	5.36738	6.08739	-0.329897
12.6	-0.223415	-0.967709	1.185017	-0.350153	0.070369	5.38629	6.08193	-0.260213
12.7	-0.07547	-0.987183	1.181672	-0.350488	0.069878	5.46178	6.17924	-0.196123
12.8	0.071694	-1.022069	1.177971	-0.350694	0.069253	5.4384	6.09681	-0.166082
12.9	0.229851	-1.062024	1.174446	-0.350444	0.068821	5.3623	5.90743	-0.155422
13.0	0.274145	-1.068896	1.170756	-0.35005	0.068209	5.39952	5.90133	-0.192821
13.1	0.255125	-1.087956	1.167334	-0.349278	0.067655	5.43507	5.84791	-0.244479
13.2	0.173971	-1.092783	1.164261	-0.348784	0.066911	5.42308	5.82811	-0.294948
13.3	0.027771	-1.121903	1.161314	-0.348654	0.066373	5.43604	5.88752	-0.322632
13.4	-0.076253	-1.175371	1.157964	-0.34883	0.065741	5.42991	6.06159	-0.344356
13.5	-0.142965	-1.213394	1.154338	-0.349588	0.065186	5.42868	6.22078	-0.35565
13.6	-0.182792	-1.216254	1.15015	-0.350746	0.064645	5.37754	6.12261	-0.309442
13.7	-0.195606	-1.221047	1.146161	-0.352002	0.064047	5.38402	6.10216	-0.215489
13.8	-0.155361	-1.263326	1.141979	-0.353143	0.063105	5.31203	5.90551	-0.191993
13.9	-0.1022	-1.325902	1.137959	-0.353369	0.062034	5.3369	5.93387	-0.176528
14.0	-0.006198	-1.389385	1.134253	-0.35287	0.060915	5.28234	5.79545	-0.195051
14.1	0.080425	-1.441167	1.130577	-0.351874	0.059957	5.28243	5.81033	-0.266345
14.2	0.131894	-1.505804	1.126701	-0.350673	0.059111	5.30756	5.85209	-0.311276
14.3	0.159595	-1.561005	1.122976	-0.349757	0.058348	5.42054	6.09959	-0.30755
14.4	0.162952	-1.612548	1.119134	-0.349227	0.057807	5.4243	6.04339	-0.286192
14.5	0.133483	-1.697167	1.115166	-0.349724	0.057453	5.3806	6.01138	-0.280462
14.6	0.054648	-1.780898	1.111422	-0.350278	0.057122	5.37955	6.03954	-0.265191
14.7	-0.099808	-1.808994	1.107463	-0.351054	0.05666	5.32044	5.89426	-0.296265
14.8	-0.205661	-1.851875	1.103482	-0.351118	0.056075	5.33165	5.97017	-0.325007
14.9	-0.293006	-1.90108	1.09964	-0.350668	0.055266	5.25169	5.81794	-0.318659
15.0	-0.293199	-1.951863	1.095778	-0.350082	0.054286	5.23014	5.81847	-0.332312
15.1	-0.200373	-2.002869	1.092193	-0.349455	0.05352	5.22953	5.86482	-0.319561
15.2	-0.012798	-2.047986	1.089083	-0.348834	0.053109	5.22839	5.88784	-0.378644
15.3	0.201198	-2.101823	1.085804	-0.348528	0.052749	5.29583	5.97199	-0.400147
15.4	0.340102	-2.165952	1.08252	-0.348428	0.052586	5.28444	5.90112	-0.39376
15.5	0.343006	-2.237597	1.07902	-0.348673	0.052116	5.29565	5.84481	-0.354167
15.6	0.223726	-2.291576	1.075364	-0.349223	0.051596	5.31842	5.7339	-0.330496
15.7	0.064256	-2.367127	1.072115	-0.34957	0.050999	5.33725	5.80627	-0.301324
15.8	-0.138504	-2.413828	1.069159	-0.349983	0.050604	5.32867	5.89073	-0.293167
15.9	-0.228252	-2.438245	1.066502	-0.350067	0.050287	5.24652	5.8614	-0.329533
16.0	-0.274941	-2.454114	1.063857	-0.349783	0.049989	5.25414	6.08825	-0.350462
16.1	-0.206819	-2.5	1.061045	-0.34961	0.049488	5.14178	5.9115	-0.340525
16.200001	-0.095785	-2.504868	1.058103	-0.349682	0.049046	5.15133	5.86954	-0.332854
16.299999	0.0589	-2.557595	1.055023	-0.349839	0.048468	5.33751	6.15216	-0.302254
16.4	0.206794	-2.582488	1.052176	-0.350235	0.048258	5.32858	6.05431	-0.289438
16.5	0.284453	-2.621732	1.049706	-0.350511	0.048031	5.24924	5.75659	-0.315613
16.6	0.270478	-2.636751	1.047509	-0.350535	0.047877	5.26185	5.7885	-0.348464
16.700001	0.16409	-2.679721	1.045475	-0.350426	0.047715	5.24626	5.74353	-0.38964
16.799999	0.019574	-2.682186	1.04339	-0.350093	0.047429	5.23811	5.74696	-0.443204
16.9	-0.126289	-2.718724	1.041171	-0.34987	0.047075	5.20571	5.74246	-0.418845
17.0	-0.184719	-2.703215	1.038733	-0.349906	0.046823	5.21237	5.90379	-0.398559
17.1	-0.157326	-2.658782	1.036499	-0.350044	0.047006	5.23347	5.94265	-0.349845
17.200001	-0.042867	-2.648699	1.034217	-0.350589	0.047226	5.16691	5.88281	-0.318022
17.299999	0.039972	-2.643689	1.032142	-0.351282	0.047586	5.15763	5.83849	-0.257385
17.4	0.082529	-2.65355	1.030477	-0.351691	0.047887	5.17593	5.78539	-0.272115
17.5	0.090136	-2.659597	1.028518	-0.352327	0.047527	5.23225	5.80552	-0.307389
17.6	-0.005596	-2.643173	1.026861	-0.352501	0.047249	5.2742	5.82778	-0.31915
17.700001	-0.072745	-2.581458	1.025036	-0.352231	0.046802	5.23654	5.72469	-0.3244
17.799999	-0.068739	-2.580329	1.023342	-0.351743	0.046471	5.20212	5.7643	-0.354689
17.9	-0.020923	-2.603235	1.021692	-0.351289	0.04642	5.13985	5.79513	-0.360005
18.0	0.075428	-2.602536	1.020368	-0.350669	0.046899	5.10684	5.84331	-0.362215
18.1	0.144687	-2.624308	1.018948	-0.350715	0.047407	5.13766	5.8144	-0.369355
18.200001	0.172637	-2.610817	1.017374	-0.350807	0.047825	5.20562	5.92841	-0.35871
18.299999	0.117267	-2.595341	1.015919	-0.351271	0.048097	5.29591	6.07369	-0.340938
18.4	0.004107	-2.540457	1.014211	-0.351606	0.048232	5.25545	5.82629	-0.352404
18.5	-0.090651	-2.544581	1.012886	-0.351656	0.048617	5.22515	5.7673	-0.323411
18.6	-0.124116	-2.524683	1.011819	-0.351774	0.049124	5.18732	5.77072	-0.344903
18.700001	-0.108495	-2.538191	1.010848	-0.351673	0.049754	5.14537	5.85305	-0.340167
18.799999	-0.076634	-2.598911	1.010038	-0.351615	0.050254	5.11542	5.82361	-0.335473
18.9	-0.04254	-2.661375	1.009309	-0.351794	0.050657	5.14598	5.87446	-0.355635
19.0	-0.014475	-2.704953	1.00839	-0.352046	0.050634	5.15203	5.81644	-0.380009
19.1	-0.026508	-2.727971	1.007271	-0.352272	0.050688	5.18259	5.76055	-0.36846
19.200001	-0.027938	-2.705206	1.006503	-0.352547	0.05075	5.21937	5.7567	-0.351742
19.299999	0.027629	-2.687143	1.005917	-0.352112	0.051115	5.21701	5.84705	-0.323524
19.4	0.079529	-2.689883	1.005398	-0.351805	0.051659	5.1769	5.80188	-0.331915
19.5	0.154646	-2.731056	1.005311	-0.351066	0.052458	5.14125	5.75831	-0.34054
19.6	0.20358	-2.814449	1.005211	-0.350568	0.053356	5.15982	5.86568	-0.363318
19.700001	0.214849	-2.887558	1.005057	-0.349963	0.054342	5.14625	5.79256	-0.415541
19.799999	0.15572	-2.987001	1.00499	-0.349733	0.055361	5.23076	5.91353	-0.418875
19.9	0.032868	-3.051853	1.00487	-0.349491	0.056054	5.29863	5.92938	-0.368062
20.0	-0.136421	-3.084682	1.004796	-0.349723	0.056608	5.20843	5.75092	-0.380524
20.1	-0.25559	-3.072891	1.005092	-0.349823	0.056937	5.19196	5.75113	-0.39314
20.200001	-0.284442	-3.09422	1.005803	-0.350179	0.05732	5.15465	5.71238	-0.41817
20.299999	-0.170836	-3.187053	1.007	-0.350576	0.057977	5.15947	5.72127	-0.371594
20.4	0.021329	-3.250525	1.007795	-0.351238	0.058848	5.18408	5.84802	-0.365828
20.5	0.235697	-3.36521	1.008183	-0.351826	0.060122	5.17909	5.91985	-0.287627
20.6	0.332403	-3.475725	1.00843	-0.352359	0.061354	5.14809	5.78229	-0.249468
20.700001	0.310072	-3.529918	1.00865	-0.352763	0.062136	5.25353	5.86044	-0.228177
20.799999	0.11394	-3.576733	1.008974	-0.352972	0.062405	5.31939	5.74535	-0.239416
20.9	-0.13353	-3.635738	1.010038	-0.352513	0.062807	5.2749	5.61357	-0.293004
21.0	-0.259841	-3.715711	1.011808	-0.352046	0.063313	5.30861	5.77169	-0.437266
21.1	-0.286551	-3.851183	1.013488	-0.351539	0.064443	5.23277	5.81911	-0.520213
21.200001	-0.145476	-3.957828	1.015227	-0.351221	0.065969	5.13083	5.77201	-0.56863
21.299999	0.080781	-4.051391	1.016973	-0.351128	0.067602	5.10167	5.79267	-0.568777
21.4	0.230594	-4.116884	1.018747	-0.351046	0.069147	5.14257	5.75724	-0.574494
21.5	0.216615	-4.151246	1.020538	-0.350832	0.069962	5.23085	5.67052	-0.535772
21.6	0.102002	-4.165487	1.022634	-0.350464	0.070498	5.29136	5.59451	-0.464666
21.700001	-0.076491	-4.212135	1.02474	-0.350284	0.070591	5.3503	5.60865	-0.474188
21.799999	-0.209793	-4.287784	1.026943	-0.350089	0.070798	5.30581	5.55994	-0.371317
21.9	-0.217385	-4.387644	1.029344	-0.350372	0.07123	5.27577	5.67406	-0.317839
22.0	-0.106068	-4.425056	1.031883	-0.350356	0.072047	5.1924	5.72598	-0.312493
22.1	0.079537	-4.452074	1.034488	-0.350828	0.073092	5.16367	5.822	-0.344994
22.200001	0.235839	-4.416112	1.037295	-0.351152	0.074285	5.22445	5.85433	-0.364884
22.299999	0.321674	-4.367403	1.03977	-0.351467	0.075199	5.26736	5.72491	-0.404659
22.4	0.241254	-4.336552	1.042266	-0.351659	0.07602	5.31001	5.64793	-0.435284
22.5	0.061164	-4.284858	1.044653	-0.351859	0.076317	5.37981	5.70339	-0.449148
22.6	-0.12481	-4.223317	1.047284	-0.351615	0.076443	5.35958	5.73154	-0.435064
22.700001	-0.292696	-4.172134	1.050079	-0.351589	0.07649	5.35713	5.70681	-0.421162
22.799999	-0.323061	-4.101521	1.052672	-0.351081	0.076341	5.29443	5.71623	-0.418582
22.9	-0.219012	-3.985566	1.055292	-0.350787	0.076343	5.24617	5.85776	-0.379941
23.0	-0.06511	-3.856335	1.05776	-0.350818	0.076387	5.29486	5.97787	-0.327666
23.1	0.143737	-3.730336	1.060175	-0.350942	0.076492	5.25143	5.81719	-0.294637
23.200001	0.280879	-3.567233	1.062153	-0.351466	0.076824	5.35809	5.81569	-0.275449
23.299999	0.321003	-3.43572	1.064301	-0.352231	0.076978	5.42886	5.77222	-0.260423
23.4	0.286279	-3.318218	1.066617	-0.352708	0.077042	5.38393	5.63787	-0.301882
23.5	0.173945	-3.210178	1.068917	-0.353202	0.07718	5.39374	5.60233	-0.328494
23.6	0.001971	-3.081403	1.0711	-0.353277	0.077033	5.3425	5.6535	-0.382681
23.700001	-0.206507	-2.895036	1.073184	-0.353121	0.07677	5.25405	5.63423	-0.363094
23.799999	-0.275164	-2.704625	1.07505	-0.352982	0.07636	5.24442	5.80562	-0.383945
23.9	-0.268166	-2.513629	1.076816	-0.352692	0.076087	5.29521	5.93441	-0.371625
24.0	-0.137452	-2.330607	1.078119	-0.352789	0.075886	5.3031	5.8857	-0.336197
24.1	0.05802	-2.18748	1.07939	-0.352708	0.075994	5.39085	6.06866	-0.325499
24.200001	0.242196	-2.059573	1.080888	-0.352695	0.076088	5.40109	5.97134	-0.269829
24.299999	0.312238	-1.913618	1.08221	-0.352454	0.076173	5.37727	5.77308	-0.27573
24.4	0.253177	-1.748981	1.083327	-0.352371	0.075683	5.35923	5.71506	-0.311005
24.5	0.056628	-1.574036	1.084434	-0.35174	0.075158	5.34233	5.64858	-0.285874
24.6	-0.155438	-1.379109	1.085476	-0.351903	0.07412	5.35888	5.7278	-0.324144
24.700001	-0.284839	-1.203041	1.086286	-0.351715	0.073532	5.35258	5.77244	-0.337821
24.799999	-0.29049	-1.087406	1.087111	-0.351751	0.07291	5.30038	5.88409	-0.358384
24.9	-0.125669	-1.01492	1.088138	-0.351601	0.072782	5.25729	5.97862	-0.375438
25.0	0.007277	-0.911708	1.088978	-0.351538	0.072582	5.23251	5.90047	-0.385289
25.1	0.193776	-0.79475	1.089568	-0.351409	0.072496	5.234	5.86268	-0.382536
25.200001	0.247413	-0.649822	1.090152	-0.351673	0.072172	5.30537	5.74525	-0.364343
25.299999	0.187009	-0.500062	1.090563	-0.351811	0.071643	5.32867	5.63166	-0.281496
25.4	0.034731	-0.381939	1.090652	-0.352458	0.070795	5.35809	5.68465	-0.22343
25.5	-0.127881	-0.312004	1.090636	-0.353021	0.070001	5.37605	5.71302	-0.194243
25.6	-0.199088	-0.271349	1.090712	-0.353569	0.069406	5.34907	5.84481	-0.249864
25.700001	-0.179233	-0.227573	1.090699	-0.353614	0.06903	5.27735	5.86076	-0.274722
25.799999	-0.094765	-0.16026	1.090502	-0.353302	0.068599	5.20212	5.90069	-0.315221
25.9	-0.026499	-0.092383	1.090464	-0.352896	0.068173	5.15562	5.84341	-0.347414
26.0	0.053987	-0.018735	1.090382	-0.352428	0.067517	5.18837	5.77222	-0.377365
26.1	0.060835	0.010157	1.090608	-0.35166	0.066983	5.30161	5.82414	-0.407843
26.200001	0.08493	-0.006106	1.090539	-0.351569	0.066338	5.37141	5.82811	-0.401597
26.299999	0.101617	-0.007352	1.090253	-0.351522	0.065928	5.3884	5.88741	-0.377415
26.4	0.090475	-0.002407	1.089626	-0.351622	0.065527	5.3186	5.86664	-0.326707
26.5	0.044471	0.012978	1.088808	-0.351788	0.065308	5.28295	5.87585	-0.31434
26.6	-0.033138	0.015036	1.088022	-0.351492	0.064885	5.22796	5.80702	-0.28967
26.700001	-0.110363	0.021649	1.087593	-0.351186	0.064278	5.22139	5.8311	-0.303248
26.799999	-0.160789	-0.015777	1.087571	-0.350785	0.063406	5.23899	5.87467	-0.336047
26.9	-0.190171	-0.067164	1.08761	-0.350482	0.062471	5.25134	5.84609	-0.358843
27.0	-0.122751	-0.126315	1.087479	-0.35039	0.06179	5.26693	5.90133	-0.397264
27.1	0.003283	-0.201455	1.087037	-0.350579	0.061091	5.27271	5.91171	-0.36766
27.200001	0.136686	-0.289224	1.086083	-0.350991	0.060594	5.284	5.9297	-0.30904
27.299999	0.238547	-0.360086	1.084741	-0.35204	0.060388	5.27595	5.89073	-0.227657
27.4	0.284393	-0.437488	1.083019	-0.35327	0.06011	5.27174	5.83453	-0.157236
27.5	0.22084	-0.494326	1.081172	-0.354327	0.059821	5.28129	5.7764	-0.117287
27.6	0.108345	-0.592353	1.079415	-0.355409	0.059418	5.28514	5.85744	-0.099866
27.700001	-0.061546	-0.704874	1.077819	-0.355975	0.059052	5.30029	5.82832	-0.13638
27.799999	-0.197154	-0.820944	1.076348	-0.356086	0.058414	5.26588	5.83057	-0.240388
27.9	-0.267964	-0.945358	1.074977	-0.356088	0.05796	5.17051	5.8143	-0.299235
28.0	-0.231832	-1.069544	1.073446	-0.35584	0.057451	5.15824	5.86772	-0.420004
28.1	-0.161202	-1.165227	1.071532	-0.355823	0.057062	5.16385	5.87906	-0.449787
28.200001	-0.04691	-1.293694	1.069502	-0.355856	0.056665	5.17786	5.88763	-0.408044
28.299999	0.117177	-1.430661	1.067276	-0.355586	0.056248	5.20352	5.86065	-0.371245
28.4	0.228332	-1.56114	1.065348	-0.355195	0.056099	5.28103	5.89566	-0.400163
28.5	0.271894	-1.686431	1.063579	-0.354699	0.055857	5.28935	5.78314	-0.390756
28.6	0.185835	-1.823588	1.06217	-0.353738	0.055665	5.27638	5.75445	-0.40197
28.700001	0.04988	-1.973824	1.06081	-0.352794	0.055343	5.23286	5.67352	-0.418282
28.799999	-0.149868	-2.121302	1.060166	-0.35179	0.054971	5.24135	5.74739	-0.376881
28.9	-0.271552	-2.253216	1.059578	-0.350788	0.054411	5.2114	5.77586	-0.441513
29.0	-0.262369	-2.421024	1.05891	-0.350457	0.053789	5.20028	5.86044	-0.484807
29.1	-0.173812	-2.588632	1.058732	-0.349853	0.053659	5.20098	5.9616	-0.477598
29.200001	-0.01546	-2.7514	1.058487	-0.349722	0.053565	5.17804	5.869	-0.493164
29.299999	0.183797	-2.905128	1.058243	-0.349557	0.053712	5.15956	5.82393	-0.463027
29.4	0.321497	-3.052504	1.058241	-0.349103	0.053878	5.21745	5.83924	-0.470934
29.5	0.33043	-3.208302	1.058269	-0.348778	0.054078	5.27069	5.75092	-0.40701
29.6	0.247101	-3.390083	1.058397	-0.348629	0.054099	5.26894	5.67373	-0.341641
29.700001	0.079414	-3.547904	1.058612	-0.348683	0.053935	5.32911	5.78122	-0.286407
29.799999	-0.111128	-3.680458	1.05854	-0.349113	0.0538	5.30783	5.83035	-0.268695
29.9	-0.236197	-3.793073	1.058369	-0.349584	0.053645	5.29863	5.95711	-0.223344
30.0	-0.267146	-3.894396	1.058342	-0.35047	0.053652	5.22507	5.87574	-0.1876
30.1	-0.189901	-3.994266	1.058128	-0.352126	0.053773	5.16893	5.78721	-0.209971
30.200001	-0.045955	-4.145383	1.057642	-0.353378	0.054195	5.17979	5.94319	-0.230268
30.299999	0.113375	-4.278992	1.056846	-0.354914	0.054424	5.20519	5.92606	-0.228548
30.4	0.193214	-4.395495	1.055798	-0.356285	0.054523	5.28111	5.8781	-0.204788
30.5	0.217467	-4.499288	1.054466	-0.35731	0.054283	5.29355	5.76741	-0.17322
30.6	0.118114	-4.559768	1.053199	-0.358119	0.054061	5.26255	5.77169	-0.167811
30.700001	0.031	-4.623495	1.051761	-0.358576	0.053693	5.28453	5.71591	-0.2016
30.799999	-0.067246	-4.692979	1.05049	-0.35857	0.053567	5.2403	5.65725	-0.249171
30.9	-0.096368	-4.76826	1.048943	-0.35879	0.05365	5.21167	5.78753	-0.291139
31.0	-0.076182	-4.810068	1.047274	-0.358433	0.053696	5.18995	5.79792	-0.350469
31.1	-0.055	-4.84592	1.045536	-0.357664	0.053943	5.19354	5.80948	-0.369239
31.200001	-0.002531	-4.869851	1.044159	-0.356583	0.054146	5.21876	5.75327	-0.400727
31.299999	0.017582	-4.85144	1.04284	-0.354988	0.05414	5.2375	5.74353	-0.471602
31.4	0.004713	-4.861174	1.042193	-0.353395	0.054154	5.25738	5.74043	-0.579391
31.5	-0.04943	-4.848976	1.04217	-0.351371	0.054117	5.25747	5.72052	-0.641939
31.6	-0.061799	-4.803248	1.042986	-0.348863	0.054124	5.24337	5.75146	-0.764559
31.700001	-0.071721	-4.789177	1.044101	-0.346559	0.0541	5.2664	5.76569	-0.762324
31.799999	-0.075718	-4.741062	1.045172	-0.344561	0.053951	5.25799	5.80798	-0.719493
31.9	0.014579	-4.660784	1.046464	-0.342893	0.053997	5.25195	5.81633	-0.692604
32.0	0.086849	-4.593023	1.047819	-0.342298	0.054243	5.25878	5.85776	-0.555441
32.099998	0.148758	-4.524546	1.04951	-0.34198	0.054519	5.26701	5.78925	-0.424202
32.200001	0.138537	-4.408048	1.051261	-0.34253	0.054754	5.31772	5.81836	-0.330115
32.299999	0.093948	-4.332908	1.053471	-0.343806	0.054961	5.2523	5.66571	-0.255742
32.400002	0.021412	-4.256632	1.055428	-0.345412	0.054942	5.29495	5.78325	-0.155472
32.5	-0.04826	-4.142756	1.056922	-0.347292	0.055015	5.29346	5.8052	-0.124369
32.599998	-0.086513	-4.027978	1.057691	-0.349979	0.054993	5.26789	5.822	-0.023268
32.700001	-0.064331	-3.907437	1.057824	-0.35269	0.055029	5.23969	5.83303	0.05236
32.799999	0.004863	-3.769537	1.057229	-0.355857	0.055005	5.27919	5.89362	0.132488
32.900002	0.041299	-3.603468	1.056586	-0.35878	0.055207	5.28943	5.99843	0.179564
33.0	0.111699	-3.441801	1.055284	-0.361431	0.055062	5.21885	5.75981	0.143065
33.099998	0.115218	-3.320861	1.053719	-0.364055	0.055157	5.21412	5.68765	0.093542
33.200001	0.093091	-3.184012	1.051676	-0.365727	0.055093	5.2368	5.73411	-0.020884
33.299999	0.049191	-3.060854	1.049073	-0.366617	0.054896	5.27647	5.78304	-0.115975
33.400002	-0.025625	-2.895661	1.04615	-0.366835	0.054729	5.30064	5.91171	-0.234523
33.5	-0.078884	-2.734357	1.043229	-0.365963	0.054657	5.19949	5.78839	-0.34394
33.599998	-0.087587	-2.551916	1.040726	-0.364285	0.054773	5.18785	5.76034	-0.449008
33.700001	-0.055117	-2.400497	1.0387	-0.362047	0.054951	5.17988	5.77961	-0.554969
33.799999	-0.003363	-2.243222	1.03734	-0.359211	0.054852	5.17348	5.79149	-0.727106
33.900002	0.03576	-2.139341	1.036533	-0.356215	0.054951	5.17953	5.80316	-0.857329
34.0	0.067265	-2.060387	1.03688	-0.352351	0.055051	5.23759	5.78935	-0.946211
34.099998	0.094984	-1.943018	1.03814	-0.348228	0.055486	5.23663	5.74182	-1.015797
34.200001	0.08288	-1.807446	1.040189	-0.344647	0.055784	5.23785	5.77362	-1.038754
34.299999	0.027585	-1.716684	1.043213	-0.340896	0.056199	5.28348	5.90647	-0.999866
34.400002	-0.024858	-1.600075	1.04638	-0.338167	0.056415	5.25624	5.84149	-0.878952
34.5	-0.064425	-1.522831	1.049753	-0.336537	0.056527	5.2692	5.8326	-0.698453
34.599998	-0.106496	-1.428066	1.053427	-0.335749	0.056651	5.25467	5.85444	-0.493392
34.700001	-0.105608	-1.332633	1.057149	-0.336232	0.056626	5.20632	5.78218	-0.279306
34.799999	-0.073862	-1.25897	1.060712	-0.337869	0.056564	5.2319	5.86868	-0.105652
34.900002	-0.007947	-1.18888	1.063893	-0.340181	0.056203	5.21981	5.91471	0.046567
35.0	0.065391	-1.140904	1.066454	-0.343692	0.05616	5.23514	5.93751	0.226344
35.099998	0.142121	-1.109096	1.068063	-0.347935	0.056241	5.24591	5.84331	0.389395
35.200001	0.156975	-1.120764	1.068304	-0.352826	0.056356	5.26377	5.86365	0.478193
35.299999	0.161646	-1.090533	1.067489	-0.357954	0.056429	5.21929	5.80905	0.510757
35.400002	0.093526	-1.07068	1.066014	-0.362071	0.056634	5.21762	5.74664	0.521805
35.5	0.01638	-1.030114	1.063726	-0.365658	0.056477	5.19152	5.7188	0.417886
35.599998	-0.093784	-0.991434	1.061061	-0.368213	0.056498	5.16621	5.702	0.274219
35.700001	-0.194766	-0.974121	1.057597	-0.369977	0.056129	5.17383	5.76794	0.104877
35.799999	-0.227372	-0.963943	1.05368	-0.37119	0.055705	5.14546	5.77254	-0.086368
35.900002	-0.210574	-0.968973	1.049584	-0.371526	0.055178	5.18933	5.95775	-0.262932
36.0	-0.094739	-0.979294	1.045696	-0.370633	0.054872	5.18452	5.94918	-0.451965
36.099998	0.011044	-0.977553	1.041928	-0.368596	0.054352	5.13635	5.77672	-0.594773
36.200001	0.167213	-1.008889	1.039024	-0.364657	0.054001	5.18478	5.79642	-0.772807
36.299999	0.234158	-1.011018	1.037007	-0.35981	0.054006	5.17016	5.75841	-0.951423
36.400002	0.280326	-1.02175	1.036367	-0.354016	0.054013	5.22699	5.75745	-1.103522
36.5	0.230911	-1.021712	1.037187	-0.347711	0.054261	5.2537	5.81612	-1.246631
36.599998	0.109745	-1.026768	1.039454	-0.342029	0.054581	5.24932	5.81751	-1.359377
36.700001	-0.040174	-1.054865	1.04312	-0.336565	0.054891	5.23654	5.83485	-1.324815
36.799999	-0.167767	-1.059353	1.047593	-0.332077	0.055035	5.30546	5.99222	-1.210284
36.900002	-0.256536	-1.062858	1.052281	-0.329588	0.055253	5.2735	5.91343	-1.014613
37.0	-0.314388	-1.050395	1.057388	-0.328398	0.055393	5.23899	5.95357	-0.734201
37.099998	-0.230517	-1.063388	1.062236	-0.329018	0.055653	5.32902	6.11276	-0.407725
37.200001	-0.084084	-1.062022	1.066911	-0.331853	0.055836	5.2798	6.08225	-0.087666
37.299999	0.103958	-1.094604	1.071251	-0.335769	0.056227	5.22454	5.91932	0.198652
37.400002	0.294547	-1.178892	1.074509	-0.341126	0.056666	5.24258	5.87285	0.462274
37.5	0.370521	-1.293038	1.076687	-0.347165	0.057226	5.28374	5.88142	0.611109
37.599998	0.322007	-1.410516	1.07785	-0.352824	0.057597	5.25852	5.702	0.69849
37.700001	0.150963	-1.512774	1.077671	-0.358697	0.057951	5.24337	5.6626	0.710634
37.799999	0.006365	-1.621096	1.076423	-0.363673	0.05807	5.20755	5.70928	0.626598
37.900002	-0.193525	-1.686697	1.074045	-0.368208	0.058501	5.24074	5.80841	0.501538
38.0	-0.257946	-1.802177	1.070756	-0.371991	0.058893	5.19257	5.78903	0.286831
38.099998	-0.206072	-1.910803	1.06699	-0.373658	0.059428	5.10526	5.78004	0.061587
38.200001	-0.103208	-2.021893	1.063151	-0.373971	0.059818	5.117	5.81836	-0.242743
38.299999	0.001959	-2.182782	1.060121	-0.37234	0.06018	5.15938	5.78603	-0.532794
38.400002	0.115853	-2.307434	1.057967	-0.368513	0.060449	5.17261	5.72598	-0.87614
38.5	0.153366	-2.412693	1.056617	-0.363604	0.06078	5.20536	5.66356	-1.160002
38.599998	0.176445	-2.53039	1.056405	-0.357871	0.061272	5.3235	5.82179	-1.34506
38.700001	0.125002	-2.62489	1.057074	-0.351883	0.061791	5.37246	5.93826	-1.45155
38.799999	0.008671	-2.711419	1.058629	-0.346503	0.062302	5.29513	5.76666	-1.482692
38.900002	-0.110105	-2.820682	1.061583	-0.341153	0.062782	5.31597	5.8189	-1.363297
39.0	-0.211494	-2.907429	1.065658	-0.336877	0.063054	5.3087	5.89041	-1.210882
39.099998	-0.247156	-3.005082	1.07075	-0.333686	0.063293	5.31527	5.91086	-1.032782
39.200001	-0.213462	-3.067706	1.076688	-0.331573	0.063685	5.30502	5.89298	-0.799781
39.299999	-0.10243	-3.138709	1.082753	-0.3312	0.064289	5.29346	5.83763	-0.554449
39.400002	0.058121	-3.192983	1.088638	-0.332051	0.064976	5.27998	5.92188	-0.263321
39.5	0.180494	-3.286133	1.094038	-0.334089	0.065667	5.37246	6.03686	-0.008669
39.599998	0.270456	-3.366148	1.098163	-0.337849	0.066159	5.40013	5.96685	0.259478
39.700001	0.222018	-3.440875	1.101322	-0.342248	0.066624	5.38183	5.83046	0.516659
39.799999	0.153813	-3.501779	1.103167	-0.347698	0.066752	5.3665	5.74696	0.708449
39.900002	0.005516	-3.540166	1.103461	-0.354116	0.066895	5.34829	5.6914	0.77344
40.0	-0.087953	-3.560864	1.102574	-0.35975	0.066918	5.31974	5.72951	0.781746
40.099998	-0.128044	-3.601171	1.10075	-0.365075	0.067	5.29513	5.74728	0.696214
40.200001	-0.086309	-3.620897	1.098002	-0.368913	0.067531	5.28812	5.85979	0.463959
40.299999	0.047629	-3.657831	1.094859	-0.370323	0.068331	5.23496	5.80038	0.144614
40.400002	0.129785	-3.620435	1.091837	-0.369928	0.069156	5.19853	5.71656	-0.266945
40.5	0.149832	-3.604847	1.089532	-0.367494	0.069699	5.22156	5.66003	-0.656094
40.599998	0.081723	-3.570104	1.087906	-0.36349	0.069909	5.24188	5.61539	-1.049553
40.700001	-0.091009	-3.520564	1.087292	-0.358959	0.069836	5.33156	5.67502	-1.356107
40.799999	-0.191244	-3.502344	1.088089	-0.353335	0.069698	5.44313	5.90294	-1.544463
40.900002	-0.235074	-3.463586	1.089743	-0.348046	0.069758	5.44532	5.9555	-1.614209
41.0	-0.204005	-3.410993	1.092282	-0.343207	0.069872	5.36957	5.91204	-1.554229
41.099998	-0.109184	-3.35241	1.095758	-0.338749	0.070299	5.33016	5.94362	-1.372139
41.200001	0.006761	-3.285014	1.099788	-0.335702	0.070885	5.33708	5.95357	-1.077248
41.299999	0.095843	-3.229034	1.104405	-0.334021	0.071459	5.35021	5.86825	-0.730781
41.400002	0.103234	-3.168284	1.109204	-0.333923	0.071825	5.42273	5.85647	-0.365358
41.5	0.090946	-3.11385	1.113487	-0.33589	0.072171	5.46248	5.83699	-0.055315
41.599998	0.00269	-3.062675	1.117183	-0.339234	0.072337	5.4779	5.94008	0.245033
41.700001	-0.081842	-3.018817	1.120029	-0.343434	0.072546	5.45031	5.78807	0.504242
41.799999	-0.10898	-2.98341	1.121257	-0.348877	0.072564	5.41677	5.83185	0.662617
41.900002	-0.078926	-2.9463	1.12126	-0.35443	0.07284	5.33567	5.83271	0.712554
42.0	0.005691	-2.912936	1.120081	-0.359775	0.073161	5.28724	5.87735	0.721874
42.099998	0.101376	-2.869382	1.117956	-0.364271	0.073576	5.31466	5.88666	0.576729
42.200001	0.151805	-2.827181	1.115173	-0.367096	0.073674	5.31755	5.82393	0.363681
42.299999	0.14132	-2.74913	1.11236	-0.368379	0.073696	5.40889	5.97092	0.028127
42.400002	0.118209	-2.680374	1.109678	-0.36754	0.073608	5.28173	5.62256	-0.405343
42.5	0.067182	-2.607002	1.107635	-0.364687	0.073616	5.3327	5.79727	-0.809186
42.599998	-0.019886	-2.525992	1.106513	-0.360874	0.073517	5.39347	5.87863	-1.187398
42.700001	-0.073414	-2.473645	1.106524	-0.355573	0.073337	5.31982	5.77586	-1.453614
42.799999	-0.061145	-2.428058	1.107812	-0.349939	0.073336	5.33095	5.8265	-1.645038
42.900002	-0.052547	-2.352256	1.110025	-0.344501	0.073234	5.36247	5.83142	-1.678896
43.0	-0.010692	-2.283864	1.113535	-0.339308	0.073396	5.44094	5.97188	-1.62171
43.099998	0.033687	-2.216302	1.11823	-0.334856	0.073701	5.43183	5.98665	-1.434218
43.200001	0.082963	-2.143629	1.123832	-0.331466	0.074018	5.41476	5.88624	-1.166897
43.299999	0.049864	-2.051002	1.13018	-0.329262	0.074623	5.4384	5.82586	-0.873818
43.400002	-0.003711	-2.000897	1.136445	-0.329703	0.074678	5.44672	5.88463	-0.467991
43.5	-0.074454	-1.93871	1.142219	-0.33162	0.074565	5.4419	5.88484	-0.083373
43.599998	-0.134708	-1.878015	1.146711	-0.335777	0.074241	5.46082	5.89223	0.335008
43.700001	-0.188159	-1.837524	1.149347	-0.342392	0.073878	5.48508	5.95582	0.745228
43.799999	-0.121909	-1.801789	1.150536	-0.349854	0.073648	5.44917	5.99286	1.036045
43.900002	0.024584	-1.79095	1.149978	-0.357894	0.073806	5.37587	5.94062	1.154742
44.0	0.165329	-1.79406	1.148006	-0.365737	0.073992	5.37386	6.04425	1.106517
44.099998	0.258789	-1.791947	1.144893	-0.371575	0.07434	5.30415	5.91096	0.928638
44.200001	0.232364	-1.765769	1.140442	-0.37585	0.074431	5.30029	5.82811	0.630273
44.299999	0.120996	-1.692009	1.135516	-0.377392	0.074324	5.35293	5.87103	0.241055
44.400002	0.001725	-1.647747	1.130644	-0.376151	0.074095	5.31229	5.71495	-0.24345
44.5	-0.130202	-1.629808	1.126562	-0.372634	0.073998	5.29705	5.67427	-0.725187
44.599998	-0.175477	-1.609223	1.123604	-0.366684	0.073882	5.23023	5.68176	-1.224309
44.700001	-0.196171	-1.612846	1.122295	-0.359224	0.074018	5.21526	5.74407	-1.63026
44.799999	-0.127125	-1.606051	1.122477	-0.351105	0.074063	5.26088	5.86311	-1.945948
44.900002	-0.032303	-1.601175	1.124762	-0.342461	0.074067	5.38559	6.09167	-2.100365
45.0	0.057199	-1.577521	1.128919	-0.33462	0.074039	5.46791	6.03996	-2.071432
45.099998	0.176785	-1.539411	1.134424	-0.327779	0.074166	5.50286	5.9737	-1.900443
45.200001	0.21488	-1.50151	1.14126	-0.322012	0.074764	5.50373	5.91418	-1.598605
45.299999	0.195157	-1.499536	1.148696	-0.318933	0.075339	5.4892	5.93912	-1.153441
45.400002	0.119399	-1.56009	1.156168	-0.317922	0.075959	5.54743	6.00656	-0.629224
45.5	-0.031997	-1.601803	1.163246	-0.319745	0.076281	5.54962	6.0527	-0.089203
45.599998	-0.196402	-1.649031	1.169545	-0.325063	0.07634	5.55742	6.02423	0.450017
45.700001	-0.28955	-1.686625	1.174269	-0.332169	0.076169	5.58465	6.10388	0.836483
45.799999	-0.286055	-1.701436	1.177149	-0.341306	0.07612	5.54087	6.11287	1.136564
45.900002	-0.148603	-1.716663	1.177931	-0.35124	0.076113	5.49848	6.01459	1.288007
46.0	0.023407	-1.785775	1.176675	-0.360755	0.076418	5.36265	5.94212	1.338543
46.099998	0.218358	-1.858003	1.173215	-0.369494	0.076735	5.30099	5.91932	1.244478
46.200001	0.328345	-1.935739	1.168223	-0.376688	0.077051	5.27665	5.82232	1.025071
46.299999	0.311754	-2.013269	1.162166	-0.381396	0.077402	5.28146	5.70285	0.650056
46.400002	0.172193	-2.082861	1.155798	-0.383617	0.077419	5.34452	5.75852	0.196143
46.5	-0.051806	-2.108512	1.149643	-0.382203	0.077122	5.36887	5.75692	-0.351786
46.599998	-0.283136	-2.114954	1.144671	-0.377561	0.076903	5.43087	5.95143	-0.932561
46.700001	-0.411412	-2.134105	1.141017	-0.370654	0.07685	5.37727	5.98333	-1.477305
46.799999	-0.373201	-2.181707	1.13938	-0.361748	0.076802	5.28987	5.86954	-1.922306
46.900002	-0.214263	-2.232468	1.13984	-0.352216	0.076947	5.28935	5.90765	-2.26705
47.0	-0.022481	-2.258801	1.142325	-0.342986	0.077268	5.35074	5.99361	-2.379875
47.099998	0.149645	-2.304842	1.146794	-0.334089	0.077569	5.40889	5.96674	-2.303868
47.200001	0.268925	-2.338561	1.15303	-0.326923	0.077762	5.52571	5.95721	-2.088418
47.299999	0.276937	-2.359257	1.160433	-0.321805	0.077857	5.60322	5.94908	-1.664078
47.400002	0.212139	-2.413142	1.168348	-0.318715	0.078075	5.67311	5.97092	-1.126988
47.5	0.085098	-2.492865	1.176094	-0.31926	0.078434	5.62327	5.9024	-0.500728
47.599998	-0.000377	-2.562232	1.183143	-0.322211	0.078926	5.61855	5.96417	0.130291
47.700001	-0.070562	-2.626073	1.189008	-0.327946	0.07934	5.62354	6.0739	0.694612
47.799999	-0.119167	-2.661687	1.193342	-0.33555	0.079707	5.54183	6.02787	1.069845
47.900002	-0.139974	-2.704793	1.196021	-0.343899	0.079803	5.54936	6.00667	1.284644
48.0	-0.076563	-2.783499	1.196692	-0.352781	0.079763	5.51144	5.97423	1.316001
48.099998	-0.027788	-2.828488	1.195428	-0.361247	0.079592	5.4899	5.93066	1.19604
48.200001	0.093367	-2.882439	1.192746	-0.368161	0.079333	5.41581	5.78132	1.007542
48.299999	0.182488	-2.915912	1.188624	-0.373802	0.079211	5.37009	5.74096	0.687385
48.400002	0.207895	-2.951928	1.183686	-0.377174	0.078937	5.32298	5.67149	0.314036
48.5	0.150808	-2.941365	1.178485	-0.377695	0.078728	5.31772	5.66314	-0.148964
48.599998	0.049225	-2.928537	1.173694	-0.375655	0.078487	5.31466	5.65703	-0.697954
48.700001	-0.093816	-2.920877	1.169895	-0.371068	0.077967	5.32858	5.65404	-1.204786
48.799999	-0.213166	-2.872745	1.167534	-0.364645	0.077312	5.32359	5.70446	-1.640845
48.900002	-0.292767	-2.825748	1.167066	-0.357012	0.076978	5.44427	5.91824	-1.969698
49.0	-0.281265	-2.745777	1.168428	-0.348657	0.076567	5.47291	6.03793	-2.153564
49.099998	-0.173286	-2.69063	1.171726	-0.340812	0.07653	5.44269	6.02455	-2.180651
49.200001	0.009128	-2.626852	1.176589	-0.334235	0.076453	5.47107	5.9479	-1.993568
49.299999	0.188281	-2.562984	1.18216	-0.329173	0.076446	5.54095	5.99725	-1.67836
49.400002	0.311535	-2.499389	1.188304	-0.326538	0.076609	5.59656	6.00646	-1.19334
49.5	0.339595	-2.426149	1.194566	-0.325823	0.076847	5.57511	5.93966	-0.686274
49.599998	0.217443	-2.36283	1.200325	-0.327855	0.076783	5.62844	5.96963	-0.089848
49.700001	0.022616	-2.283749	1.205277	-0.332205	0.076616	5.68922	6.04692	0.396172
49.799999	-0.15277	-2.230993	1.209195	-0.337944	0.076458	5.65358	6.02765	0.787859
49.900002	-0.27233	-2.175288	1.211249	-0.345408	0.076151	5.5921	5.93355	1.067292
50.0	-0.245171	-2.117467	1.211554	-0.352737	0.076038	5.50417	5.98922	1.175241
50.099998	-0.157415	-2.073919	1.210075	-0.359391	0.07576	5.37797	5.97894	1.139912
50.200001	-0.00704	-2.040634	1.206989	-0.365174	0.0755	5.34294	5.90679	0.953224
50.299999	0.147476	-1.989208	1.202943	-0.369139	0.074971	5.32017	5.88484	0.66695
50.400002	0.237814	-1.887517	1.198714	-0.370776	0.074457	5.34776	5.78496	0.261698
50.5	0.209769	-1.808601	1.194403	-0.371249	0.073592	5.40188	5.78635	-0.245935
50.599998	0.159154	-1.73682	1.190552	-0.369001	0.073057	5.42089	5.85455	-0.742923
50.700001	0.069457	-1.636803	1.18772	-0.365496	0.072566	5.44725	5.94683	-1.199691
50.799999	-0.057172	-1.554512	1.185836	-0.360588	0.072237	5.43402	5.88324	-1.559985
50.900002	-0.154609	-1.47859	1.185034	-0.354406	0.071794	5.40372	5.85187	-1.821279
51.0	-0.208358	-1.425569	1.185873	-0.347983	0.071581	5.45049	6.00838	-1.867273
51.099998	-0.188001	-1.34147	1.187982	-0.34186	0.071123	5.47142	6.05838	-1.795894
51.200001	-0.13489	-1.245764	1.191389	-0.336248	0.070967	5.45916	6.00078	-1.599075
51.299999	-0.045586	-1.1227	1.195441	-0.33256	0.070743	5.52493	6.0815	-1.298787
51.400002	0.048554	-1.030293	1.199896	-0.330059	0.070752	5.52282	5.98708	-0.897969
51.5	0.12109	-0.981514	1.204562	-0.329688	0.070841	5.6062	6.17153	-0.391546
51.599998	0.154365	-0.943962	1.208414	-0.33167	0.0708	5.68204	6.35759	0.04363
51.700001	0.121723	-0.934953	1.211162	-0.335866	0.070412	5.54253	6.00442	0.446649
51.799999	0.014461	-0.923538	1.212816	-0.341876	0.070206	5.56101	6.06951	0.752014
51.900002	-0.038235	-0.90722	1.212417	-0.349156	0.069763	5.56451	6.03151	0.952045
52.0	-0.069508	-0.937414	1.210849	-0.355802	0.069699	5.53973	6.1149	1.021512
52.099998	-0.089697	-0.960995	1.207785	-0.362535	0.069445	5.43971	6.12379	0.920583
52.200001	-0.052968	-1.000116	1.204015	-0.367306	0.069366	5.32219	5.97049	0.695837
52.299999	0.025402	-1.020802	1.199607	-0.370193	0.069053	5.28532	5.89769	0.33656
52.400002	0.070352	-1.049626	1.195184	-0.371535	0.068747	5.27069	5.84138	-0.109176
52.5	0.140393	-1.072469	1.190819	-0.370811	0.068355	5.30835	5.85883	-0.50256
52.599998	0.153118	-1.089937	1.18659	-0.368463	0.068057	5.34434	5.89662	-0.903191
52.700001	0.163578	-1.120931	1.18309	-0.364723	0.067871	5.40302	5.93505	-1.278495
52.799999	0.089036	-1.191043	1.180451	-0.359316	0.067904	5.47807	6.11201	-1.446491
52.900002	-0.012601	-1.228803	1.179021	-0.353252	0.067713	5.47361	6.0678	-1.579436
53.0	-0.152484	-1.262143	1.178722	-0.347252	0.067473	5.42982	5.94694	-1.602719
53.099998	-0.202485	-1.299168	1.179732	-0.34144	0.067066	5.45749	6.00474	-1.496455
53.200001	-0.201326	-1.33229	1.181743	-0.336775	0.066937	5.461	6.01363	-1.292129
53.299999	-0.133099	-1.387752	1.184397	-0.333104	0.067008	5.55304	6.30599	-1.019579
53.400002	0.008701	-1.433087	1.187574	-0.330683	0.067162	5.61171	6.45394	-0.721916
53.5	0.120335	-1.501476	1.191032	-0.330095	0.067139	5.46529	6.11405	-0.458929
53.599998	0.14697	-1.591319	1.194566	-0.330451	0.067155	5.44987	6.10302	-0.248478
53.700001	0.125259	-1.709847	1.197842	-0.332266	0.066994	5.5251	6.08471	-0.018084
53.799999	0.062484	-1.816409	1.200362	-0.335666	0.066672	5.57336	6.1665	0.155008
53.900002	0.017262	-1.929473	1.201898	-0.339683	0.066448	5.5956	6.1741	0.317505
54.0	0.012985	-2.017139	1.202154	-0.344758	0.06658	5.50417	5.99939	0.435167
54.099998	0.020336	-2.085861	1.20102	-0.350436	0.066738	5.41423	5.97092	0.545587
54.200001	0.059514	-2.138974	1.198861	-0.355805	0.067014	5.37675	5.97466	0.538132
54.299999	0.066427	-2.223516	1.195372	-0.361464	0.066975	5.42991	6.08803	0.475087
54.400002	0.053652	-2.321095	1.190901	-0.365915	0.066854	5.40687	5.99286	0.358995
54.5	0.038541	-2.408766	1.185652	-0.369391	0.066559	5.38174	5.79053	0.199046
54.599998	0.015491	-2.475803	1.179703	-0.371539	0.066272	5.37438	5.81344	-0.034593
54.700001	-0.034331	-2.533964	1.173552	-0.371583	0.065937	5.33532	5.7886	-0.233004
54.799999	-0.071408	-2.577125	1.167561	-0.370183	0.065483	5.3834	5.89127	-0.459265
54.900002	-0.101679	-2.620093	1.162243	-0.366809	0.065167	5.35923	5.99158	-0.737119
55.0	-0.107558	-2.652173	1.157895	-0.361688	0.064805	5.3313	5.91503	-1.054365
55.099998	-0.093288	-2.681715	1.154822	-0.35561	0.064547	5.3313	5.84545	-1.274417
55.200001	-0.015168	-2.708878	1.153333	-0.348673	0.06434	5.39654	5.89469	-1.487048
55.299999	0.031675	-2.696043	1.153694	-0.341561	0.064229	5.43218	6.00528	-1.659015
55.400002	0.078254	-2.716316	1.155537	-0.334786	0.064367	5.43271	5.9601	-1.642735
55.5	0.083974	-2.7406	1.158585	-0.328903	0.064601	5.40661	5.88784	-1.583576
55.599998	0.069628	-2.754747	1.16263	-0.324399	0.064896	5.46739	5.93741	-1.389869
55.700001	0.01124	-2.779959	1.16689	-0.322475	0.065103	5.48543	5.92328	-1.06372
55.799999	-0.077359	-2.790975	1.171297	-0.322279	0.065282	5.49357	5.96845	-0.653359
55.900002	-0.116575	-2.825231	1.175031	-0.325062	0.065279	5.53596	6.13182	-0.142362
56.0	-0.130682	-2.801858	1.177543	-0.330116	0.065295	5.5145	6.00978	0.324791
56.099998	-0.078958	-2.800921	1.178578	-0.336838	0.065586	5.50785	6.03836	0.75418
56.200001	0.038078	-2.794269	1.177939	-0.345178	0.066038	5.4285	5.96439	1.071851
56.299999	0.18628	-2.814821	1.175696	-0.353932	0.066413	5.40136	5.95047	1.236403
56.400002	0.27121	-2.845502	1.171872	-0.362352	0.067033	5.38472	5.90529	1.202514
56.5	0.247717	-2.89239	1.166449	-0.37016	0.067168	5.42982	6.03558	1.013395
56.599998	0.137523	-2.951228	1.160254	-0.37571	0.0672	5.37745	5.82607	0.762645
56.700001	-0.01912	-2.944215	1.153156	-0.379201	0.066963	5.35004	5.70414	0.367966
56.799999	-0.160554	-2.913278	1.145752	-0.379824	0.06668	5.31737	5.69343	-0.095592
56.900002	-0.240827	-2.910417	1.13853	-0.378025	0.066229	5.23356	5.70242	-0.522707
57.0	-0.244523	-2.876361	1.131897	-0.374245	0.065946	5.21403	5.8447	-0.929565
57.099998	-0.173801	-2.846761	1.126153	-0.36863	0.065736	5.19581	5.79267	-1.264035
57.200001	-0.079888	-2.80847	1.121683	-0.362231	0.065054	5.25729	5.84802	-1.531815
57.299999	0.062945	-2.799149	1.118921	-0.35517	0.064817	5.3482	5.91171	-1.682803
57.400002	0.201935	-2.776002	1.117755	-0.347867	0.06465	5.44865	5.96642	-1.729372
57.5	0.289496	-2.764121	1.118017	-0.341032	0.064707	5.58308	6.15087	-1.647413
57.599998	0.28665	-2.766392	1.119526	-0.335436	0.065269	5.48105	5.9495	-1.450601
57.700001	0.22441	-2.738261	1.121763	-0.330983	0.065683	5.44742	5.82703	-1.15701
57.799999	0.091305	-2.707468	1.124326	-0.328339	0.066191	5.50566	5.95614	-0.802729
57.900002	-0.083228	-2.678179	1.127106	-0.327376	0.06657	5.44917	5.88538	-0.441541
58.0	-0.278995	-2.633745	1.130173	-0.327788	0.066755	5.46932	5.90187	-0.108776
58.099998	-0.320461	-2.589298	1.13291	-0.329686	0.066903	5.41913	5.91343	0.103362
58.200001	-0.258727	-2.576128	1.135235	-0.332777	0.06714	5.36641	5.86943	0.248852
58.299999	-0.108423	-2.546749	1.137011	-0.336901	0.067535	5.40687	6.02412	0.341645
58.400002	0.047848	-2.529824	1.137709	-0.342297	0.067927	5.43866	6.09264	0.465603
58.5	0.224278	-2.529407	1.13737	-0.347772	0.068134	5.36738	5.96139	0.438968
58.599998	0.252583	-2.535022	1.13594	-0.353742	0.068239	5.37613	5.86001	0.449917
58.700001	0.236032	-2.504983	1.133075	-0.359396	0.067756	5.38025	5.73272	0.404175
58.799999	0.105912	-2.483599	1.129042	-0.364085	0.067488	5.38174	5.74428	0.290196
58.900002	-0.035665	-2.49613	1.124259	-0.367868	0.067277	5.39207	5.76848	0.197035
59.0	-0.092595	-2.544358	1.118817	-0.370537	0.067167	5.35757	5.81976	0.048725
59.099998	-0.127458	-2.549456	1.112869	-0.371824	0.067177	5.29057	5.84823	-0.119138
59.200001	-0.097396	-2.563002	1.107022	-0.372037	0.067374	5.24477	5.87853	-0.293392
59.299999	-0.006278	-2.558586	1.101178	-0.37102	0.067461	5.25563	5.97316	-0.519143
59.400002	0.054826	-2.540004	1.096077	-0.368711	0.067691	5.3038	5.91193	-0.701964
59.5	0.09171	-2.514869	1.091999	-0.365123	0.067868	5.37955	5.95368	-0.920236
59.599998	0.083542	-2.540242	1.089233	-0.360007	0.068083	5.34189	5.89352	-1.15514
59.700001	0.056737	-2.539265	1.087741	-0.353958	0.067865	5.47369	6.16661	-1.383998
59.799999	-0.056544	-2.565176	1.087982	-0.347423	0.067791	5.42658	6.00035	-1.485141
59.900002	-0.147078	-2.569977	1.089746	-0.340892	0.067666	5.32902	5.79267	-1.570326
60.0	-0.178022	-2.54613	1.09265	-0.335027	0.067446	5.35468	5.84202	-1.556796
60.099998	-0.124184	-2.528541	1.09665	-0.330482	0.067557	5.34452	5.85498	-1.395515
60.200001	-0.050147	-2.468601	1.101179	-0.327705	0.067816	5.35608	5.95967	-1.061815
60.299999	0.060072	-2.389392	1.105466	-0.327261	0.068206	5.35319	5.89277	-0.749058
60.400002	0.152665	-2.356499	1.109706	-0.328472	0.068455	5.44094	6.01962	-0.313604
60.5	0.20222	-2.361325	1.113517	-0.331609	0.068709	5.42544	6.00035	0.098911
60.599998	0.136128	-2.35181	1.116119	-0.33608	0.068833	5.44436	5.86579	0.425664
60.700001	0.102609	-2.36934	1.117883	-0.341275	0.068906	5.4384	5.84159	0.654861
60.799999	0.003479	-2.354283	1.118493	-0.347422	0.068916	5.38472	5.87981	0.754861
60.900002	-0.069067	-2.323484	1.117746	-0.353308	0.069086	5.43157	6.17817	0.800307
61.0	-0.084288	-2.231502	1.11562	-0.359011	0.069035	5.31054	5.87093	0.696954
61.099998	-0.07748	-2.170657	1.112912	-0.363855	0.069071	5.3263	6.00068	0.524725
61.200001	-0.069444	-2.101422	1.109917	-0.367121	0.069068	5.28689	5.93484	0.238547
61.299999	-0.016798	-2.065425	1.107	-0.368698	0.068726	5.27463	5.78518	-0.128167
61.400002	0.001426	-1.99842	1.104363	-0.368397	0.068326	5.24889	5.69461	-0.551848
61.5	0.016837	-1.951665	1.102391	-0.366629	0.067814	5.25975	5.68294	-0.936066
61.599998	0.074574	-1.920398	1.100897	-0.363931	0.067534	5.26106	5.71977	-1.189437
61.700001	0.087505	-1.851156	1.099694	-0.360897	0.067576	5.30677	5.78389	-1.304183
61.799999	0.141269	-1.783463	1.09866	-0.357843	0.067894	5.33287	5.78796	-1.277821
61.900002	0.141332	-1.751377	1.098015	-0.355488	0.068304	5.32394	5.78946	-1.096923
62.0	0.082879	-1.678809	1.097585	-0.353975	0.068666	5.36142	5.85562	-0.813295
62.099998	0.008944	-1.623033	1.097247	-0.352855	0.069015	5.39759	5.84748	-0.494198
62.200001	-0.063243	-1.612159	1.096659	-0.35277	0.069289	5.35126	5.84256	-0.210445
62.299999	-0.138894	-1.613613	1.096001	-0.352829	0.069432	5.31991	5.77436	0.023764
62.400002	-0.136783	-1.610148	1.095042	-0.353039	0.0696	5.277	5.78571	0.191423
62.5	-0.15445	-1.646436	1.094128	-0.35299	0.069648	5.30896	5.88399	0.196323
62.599998	-0.116697	-1.700336	1.093828	-0.352162	0.069446	5.27831	5.8903	0.061757
62.700001	-0.048784	-1.749714	1.094257	-0.349953	0.069254	5.26885	5.82714	-0.220473
62.799999	0.039449	-1.772988	1.095542	-0.34634	0.0691	5.29346	5.81954	-0.657844
62.900002	0.160941	-1.84421	1.098522	-0.341434	0.069299	5.26964	5.7976	-1.072871
63.0	0.221833	-1.876304	1.103428	-0.33598	0.069744	5.33147	5.86643	-1.525216
63.099998	0.224423	-1.897725	1.109952	-0.330663	0.070267	5.32989	5.7643	-1.877129
63.200001	0.14305	-1.895862	1.117926	-0.326373	0.070645	5.36046	5.88174	-2.057636
63.299999	0.030595	-1.92324	1.126607	-0.323895	0.070717	5.44033	5.92221	-1.966579
63.400002	-0.152436	-1.939415	1.135408	-0.323733	0.070889	5.4856	5.87382	-1.565891
63.5	-0.242822	-1.995538	1.143165	-0.326951	0.071038	5.49892	5.90754	-0.866193
63.599998	-0.195643	-2.030207	1.149118	-0.333432	0.071381	5.49349	6.0481	0.009432
63.700001	-0.112264	-2.06425	1.152468	-0.343085	0.071755	5.44252	6.05763	0.995836
63.799999	0.031701	-2.075908	1.152712	-0.355568	0.07214	5.39671	6.06352	1.911209
63.900002	0.083522	-2.08189	1.149657	-0.369755	0.072184	5.42684	6.05988	2.523166
64.0	0.113984	-2.121591	1.143603	-0.383572	0.071913	5.4257	5.8553	2.66273
64.099998	0.111369	-2.177757	1.134986	-0.395124	0.071678	5.39339	5.71795	2.333536
64.199997	0.070928	-2.254153	1.12479	-0.402418	0.071425	5.31133	5.614	1.673469
64.300003	0.054664	-2.321421	1.114376	-0.403934	0.071525	5.18679	5.64558	0.771391
64.400002	-0.010299	-2.39135	1.104867	-0.399344	0.071687	5.03459	5.51808	-0.359607
64.5	-0.053801	-2.443165	1.098646	-0.388469	0.072175	4.94035	5.51733	-1.550924
64.599998	-0.11137	-2.441241	1.097262	-0.372522	0.072743	4.99562	5.47183	-2.740867
64.699997	-0.174893	-2.399162	1.101854	-0.352843	0.073163	5.18373	5.617	-3.835658
64.800003	-0.236499	-2.346776	1.11268	-0.331768	0.073534	5.11174	5.83068	-4.617894
64.900002	-0.255567	-2.261122	1.128787	-0.31214	0.073675	5.27148	5.8174	-5.011231
65.0	-0.247073	-2.143642	1.148	-0.296444	0.073664	5.60339	6.05913	-4.863462
65.099998	-0.149651	-2.057495	1.168275	-0.286942	0.073809	5.77645	6.18609	-3.928675
65.199997	0.024891	-1.997714	1.187565	-0.285645	0.074171	5.89152	6.30803	-2.283011
65.300003	0.198028	-1.928604	1.203951	-0.292498	0.074846	6.06089	6.50725	-0.066595
65.400002	0.33465	-1.921605	1.215967	-0.306875	0.075774	6.11896	6.71269	2.361004
65.5	0.3576	-1.893681	1.222875	-0.327118	0.076387	6.08874	6.72404	4.452245
65.599998	0.279039	-1.924053	1.225171	-0.349942	0.076698	6.02437	6.52802	5.718497
65.699997	0.129336	-1.912843	1.223857	-0.372174	0.076882	6.02551	6.32184	5.72868
65.800003	-0.050471	-1.901437	1.219786	-0.39125	0.076805	5.95177	6.31488	4.521007
65.900002	-0.21548	-1.912799	1.213868	-0.404364	0.076778	5.70279	6.13235	2.359118
66.0	-0.233593	-1.984527	1.20617	-0.410368	0.076734	5.31255	5.79674	-4.5e-05
66.099998	-0.163125	-2.075156	1.197497	-0.408384	0.076904	4.94754	5.55822	-2.00359
66.199997	-0.038484	-2.164792	1.19002	-0.398578	0.076985	4.4713	5.22432	-3.265291
66.300003	0.070115	-2.231207	1.186416	-0.382585	0.077126	4.42436	5.08323	-3.942975
66.400002	0.108543	-2.25265	1.188329	-0.363507	0.076849	4.26733	5.00647	-4.153224
66.5	0.026793	-2.224145	1.196297	-0.344169	0.076608	5.63396	5.46712	-4.180072
66.599998	-0.075968	-2.187346	1.209238	-0.327353	0.076338	5.74299	6.81268	-4.003435
66.699997	-0.178373	-2.151154	1.225533	-0.314836	0.076271	5.30581	5.92488	-3.57543
66.800003	-0.269425	-2.126142	1.242656	-0.308781	0.076356	5.83451	6.15922	-2.649007
66.900002	-0.217994	-2.07226	1.258186	-0.309378	0.076702	5.77417	6.20065	-1.213671
67.0	-0.105535	-1.950871	1.270249	-0.316979	0.077152	6.43572	6.67576	0.541028
67.099998	0.020299	-1.813889	1.278179	-0.329653	0.077771	6.27029	7.10633	2.30445
67.199997	0.125672	-1.635866	1.281942	-0.345391	0.078239	5.94398	6.728	3.664557
67.300003	0.190052	-1.558025	1.282667	-0.36177	0.078677	5.92848	6.35738	4.216597
67.400002	0.129305	-1.509126	1.281305	-0.375912	0.078842	5.92813	6.37622	3.743718
67.5	0.014995	-1.577564	1.278784	-0.38591	0.078791	5.68992	6.15772	2.4045
67.599998	-0.134873	-1.68802	1.275331	-0.39014	0.078203	5.54174	5.87318	0.628906
67.699997	-0.217291	-1.788335	1.27134	-0.38891	0.077778	5.40197	5.87168	-1.033588
67.800003	-0.192442	-1.818883	1.26809	-0.381169	0.077523	5.08197	5.66389	-2.305202
67.900002	-0.065033	-1.847002	1.267548	-0.36874	0.077541	4.92906	5.49645	-3.102476
68.0	0.09784	-1.892684	1.271531	-0.353368	0.077909	4.77151	5.49902	-3.504183
68.099998	0.22517	-1.918742	1.280372	-0.337611	0.078477	5.66216	5.75873	-3.722705
68.199997	0.255254	-1.961088	1.293439	-0.323891	0.079362	5.64902	6.87755	-3.702918
68.300003	0.199673	-1.987346	1.30911	-0.314572	0.080031	5.43796	6.16168	-3.349756
68.400002	0.08034	-1.999	1.324981	-0.310288	0.080699	5.8719	6.02883	-2.563188
68.5	-0.123622	-2.002255	1.338797	-0.312918	0.081057	6.17947	6.14306	-1.240337
68.599998	-0.278098	-2.010195	1.349439	-0.321343	0.081328	6.59038	6.62094	0.526952
68.699997	-0.350582	-1.961717	1.355924	-0.33493	0.081555	6.30593	6.86856	2.239763
68.800003	-0.312429	-1.934125	1.358455	-0.351009	0.08179	6.11966	6.6111	3.530869
68.900002	-0.13177	-1.898662	1.358137	-0.367054	0.082004	5.98426	6.49676	4.073095
69.0	0.040537	-1.935061	1.356218	-0.380525	0.082101	5.88504	6.64225	3.625871
69.099998	0.116176	-1.964594	1.353239	-0.389947	0.082169	5.69027	6.25386	2.233448
69.199997	0.172019	-2.073181	1.349499	-0.393747	0.081748	5.62371	5.89833	0.497288
69.300003	0.117266	-2.174865	1.345539	-0.391833	0.081417	5.53237	5.82532	-1.14036
69.400002	0.040491	-2.198021	1.342193	-0.383951	0.080997	5.24976	5.482	-2.291983
69.5	-0.063892	-2.197814	1.341054	-0.371492	0.080649	5.19529	5.3727	-3.049547
69.599998	-0.184764	-2.198792	1.343378	-0.356904	0.080257	5.04107	5.43768	-3.349088
69.699997	-0.226882	-2.192486	1.349936	-0.342184	0.080303	5.85597	5.75477	-3.443791
69.800003	-0.165782	-2.178585	1.359737	-0.329813	0.080424	5.78564	6.91962	-3.31335
69.900002	-0.113993	-2.144085	1.371729	-0.320958	0.080707	5.46713	6.3623	-2.881439
70.0	-0.025164	-2.092611	1.383984	-0.317332	0.080911	5.87488	6.23277	-2.054255
70.099998	0.079899	-2.024965	1.39477	-0.31833	0.081289	6.25058	6.42075	-0.910125
70.199997	0.118156	-1.924796	1.403069	-0.323713	0.081628	6.63207	6.92219	0.337199
70.300003	0.116966	-1.842211	1.409388	-0.331466	0.082231	6.359	7.04252	1.414857
70.400002	0.042157	-1.794003	1.414219	-0.340751	0.08251	6.23464	6.60007	2.020558
70.5	-0.044784	-1.737418	1.418346	-0.349368	0.082831	6.23368	6.5247	2.029251
70.599998	-0.123025	-1.710762	1.421869	-0.356538	0.082834	6.05651	6.52577	1.453428
70.699997	-0.198816	-1.795834	1.425052	-0.361459	0.082876	5.84738	6.212	0.544347
70.800003	-0.162263	-1.924585	1.427495	-0.364007	0.082907	5.87129	6.25611	-0.350715
70.900002	-0.13319	-2.010894	1.428844	-0.365197	0.082932	5.72031	6.13717	-0.953331
71.0	-0.040395	-2.018876	1.42934	-0.364478	0.082793	5.60611	6.07433	-1.270316
71.099998	0.019547	-1.990814	1.429587	-0.363706	0.082397	5.54481	6.04457	-1.296761
71.199997	0.056363	-1.939944	1.429659	-0.363059	0.082036	5.89809	6.00614	-1.176362
71.300003	0.097415	-1.879781	1.429232	-0.362784	0.081817	5.7634	6.44516	-0.921356
71.400002	0.052793	-1.861594	1.428177	-0.36339	0.081696	5.64587	6.27848	-0.559116
71.5	0.033349	-1.875001	1.426594	-0.364047	0.08157	6.0009	6.00838	-0.24175
71.599998	-0.062319	-1.853909	1.424637	-0.363896	0.081237	6.10249	6.27034	-0.12079
71.699997	-0.149542	-1.859463	1.423212	-0.362577	0.08097	5.91061	6.46754	-0.237818
71.800003	-0.169972	-1.900777	1.423288	-0.358974	0.080961	5.9135	6.37269	-0.520266
71.900002	-0.121967	-1.907133	1.425513	-0.353384	0.081042	5.81174	6.21789	-0.985843
72.0	-0.034692	-1.888584	1.43019	-0.345656	0.081382	5.73739	6.2347	-1.50645
72.099998	0.034384	-1.883703	1.437417	-0.337174	0.081808	5.69973	6.20119	-2.090765
72.199997	0.068953	-1.879614	1.447216	-0.328515	0.082092	5.8043	6.18588	-2.532371
72.300003	0.088808	-1.86966	1.458799	-0.321714	0.082225	5.98313	6.37515	-2.731614
72.400002	0.023141	-1.857981	1.470316	-0.317924	0.082258	6.04355	6.54751	-2.503312
72.5	-0.022407	-1.848776	1.480585	-0.318582	0.082373	6.22344	6.5596	-1.73085
72.599998	-0.104906	-1.818225	1.488359	-0.32406	0.08219	6.33676	6.61152	-0.474659
72.699997	-0.164285	-1.778733	1.49283	-0.334105	0.082076	6.35208	6.6627	1.016527
72.800003	-0.162481	-1.731393	1.493953	-0.347501	0.081815	6.41593	6.91309	2.309417
72.900002	-0.142785	-1.683223	1.492506	-0.361764	0.081642	6.32038	6.82981	3.034544
73.0	-0.076055	-1.686521	1.489214	-0.374929	0.081371	6.19532	6.71462	2.993779
73.099998	-0.006852	-1.712723	1.485358	-0.384535	0.080926	6.10074	6.6111	2.099578
73.199997	0.08047	-1.80906	1.481447	-0.389588	0.080546	5.90746	6.38757	0.665577
73.300003	0.123168	-1.945822	1.477617	-0.389533	0.08037	5.82391	6.15237	-0.768606
73.400002	0.089202	-2.015016	1.474101	-0.384662	0.080323	5.65095	6.05795	-1.879448
73.5	0.042745	-2.05458	1.472293	-0.375084	0.080486	5.47658	5.80338	-2.602486
73.599998	0.020828	-2.054086	1.472928	-0.363334	0.080586	5.32298	5.66603	-2.961539
73.699997	-0.034301	-2.06544	1.476524	-0.350864	0.080927	5.88522	5.78828	-3.053563
73.800003	-0.065113	-2.129894	1.482188	-0.340529	0.081274	6.15013	6.76461	-2.839364
73.900002	-0.113771	-2.149925	1.488796	-0.333042	0.08184	5.70481	6.56089	-2.293477
74.0	-0.162106	-2.171309	1.495221	-0.329643	0.082139	6.08655	6.29229	-1.523716
74.099998	-0.196347	-2.163124	1.500919	-0.329597	0.082188	6.52759	6.58979	-0.675687
74.199997	-0.215446	-2.161083	1.505948	-0.331988	0.081933	6.7009	7.09787	0.097834
74.300003	-0.198995	-2.109059	1.510684	-0.335156	0.081663	6.39123	6.99713	0.514685
74.400002	-0.172485	-2.105296	1.515811	-0.338761	0.081245	6.3724	6.66751	0.593407
74.5	-0.073337	-2.138144	1.521567	-0.341184	0.08076	6.33825	6.79897	0.212547
74.599998	0.049616	-2.250793	1.528172	-0.341955	0.080584	6.19681	6.731	-0.316516
74.699997	0.154436	-2.374049	1.535187	-0.341754	0.08057	6.09557	6.46786	-0.847617
74.800003	0.234317	-2.454537	1.541982	-0.341399	0.080528	6.08016	6.46839	-1.236816
74.900002	0.188125	-2.509404	1.548397	-0.341647	0.080605	6.14339	6.6036	-1.340989
75.0	0.127325	-2.533324	1.553473	-0.344233	0.080443	6.2498	6.44409	-1.169212
75.099998	0.003241	-2.556394	1.556471	-0.3496	0.080364	6.4859	6.52984	-0.574339
75.199997	-0.103328	-2.537766	1.556058	-0.358239	0.080241	6.36005	6.73314	0.321534
75.300003	-0.156824	-2.517425	1.552076	-0.368819	0.080415	6.39368	6.71547	1.289178
75.400002	-0.14808	-2.502166	1.545018	-0.379751	0.08076	6.44798	6.65809	2.015738
75.5	-0.090344	-2.516455	1.536054	-0.388678	0.08104	6.36829	6.83998	2.135919
75.599998	-0.067541	-2.543348	1.526837	-0.393041	0.081212	6.19121	6.73753	1.546674
75.699997	-0.120824	-2.61232	1.519098	-0.391743	0.080868	5.98759	6.42493	0.345377
75.800003	-0.141941	-2.675804	1.513906	-0.383989	0.080229	5.9192	6.22677	-1.091857
75.900002	-0.189654	-2.684481	1.512905	-0.369793	0.079425	5.77636	6.03322	-2.463939
76.0	-0.171473	-2.715736	1.517717	-0.350355	0.079078	5.74063	6.06694	-3.720036
76.099998	-0.105722	-2.687727	1.529036	-0.328722	0.078949	5.61557	5.93441	-4.685571
76.199997	0.004494	-2.625335	1.546326	-0.307656	0.079176	6.28132	6.41422	-5.336881
76.300003	0.084705	-2.594256	1.567324	-0.291533	0.079581	6.50412	7.43734	-5.294272
76.400002	0.112387	-2.556081	1.589429	-0.282931	0.080072	6.25295	6.98097	-4.403309
76.5	0.08488	-2.515042	1.609297	-0.284144	0.080153	6.8172	7.07913	-2.437095
76.599998	0.050177	-2.509885	1.62408	-0.29584	0.080272	7.46422	7.37	0.352125
76.699997	-0.055214	-2.487955	1.632109	-0.316735	0.080013	8.04117	7.84532	3.360316
76.800003	-0.063022	-2.474189	1.633433	-0.343311	0.079925	8.01227	8.26122	5.964594
76.900002	-0.065006	-2.426991	1.629096	-0.371816	0.079856	7.96156	8.01789	7.234534
77.0	-0.035566	-2.409877	1.62237	-0.396251	0.079976	7.86514	7.92946	6.897854
77.099998	0.005513	-2.383726	1.614729	-0.413354	0.079987	7.43286	7.72938	4.820508
77.199997	0.048266	-2.382874	1.607305	-0.421205	0.079793	6.81326	7.07764	1.460635
77.300003	-0.030222	-2.443696	1.600014	-0.419181	0.079142	6.02499	6.46133	-2.006877
77.400002	-0.109008	-2.483829	1.5936	-0.407663	0.078473	5.21858	5.61785	-4.581231
77.5	-0.156679	-2.531	1.589845	-0.388311	0.078009	4.39957	5.02124	-5.955307
77.599998	-0.146513	-2.592206	1.590355	-0.364913	0.077882	4.44607	4.7763	-6.155786
77.699997	-0.150027	-2.571871	1.59589	-0.342287	0.077547	4.1632	4.74665	-5.577675
77.800003	-0.117876	-2.539823	1.606205	-0.323083	0.07762	6.01658	5.68144	-4.658784
77.900002	-0.104372	-2.497634	1.619844	-0.309257	0.077763	7.00812	8.30094	-3.386421
78.0	-0.09005	-2.444091	1.634823	-0.302611	0.078026	6.38703	7.30823	-1.938351
78.099998	-0.038659	-2.353268	1.649497	-0.301747	0.078193	6.96687	7.3685	-0.44946
78.199997	-0.016913	-2.274431	1.662567	-0.306683	0.07843	7.60907	7.22901	0.867664
78.300003	-0.010652	-2.230886	1.673783	-0.315344	0.078697	8.77226	8.83224	1.795975
78.400002	0.011234	-2.19859	1.683344	-0.325809	0.078923	7.96428	8.49759	2.170702
78.5	-0.02001	-2.150411	1.691223	-0.336882	0.078897	8.13654	7.87069	2.015156
78.599998	-0.0178	-2.123811	1.697386	-0.34681	0.078903	7.80717	8.16476	1.401273
78.699997	-0.052736	-2.120208	1.700938	-0.355227	0.078389	7.26699	7.4156	0.588022
78.800003	-0.073661	-2.156599	1.701167	-0.362372	0.077824	6.77788	6.99381	-0.17185
78.900002	-0.027558	-2.219252	1.697835	-0.368048	0.077446	6.57435	6.91834	-0.475766
79.0	0.059385	-2.270181	1.690969	-0.373336	0.077167	6.31767	6.77028	-0.336932
79.099998	0.09943	-2.253154	1.681539	-0.378009	0.077023	6.28728	6.66248	0.050727
79.199997	0.106795	-2.24123	1.671117	-0.381295	0.076993	6.24945	6.63925	0.338601
79.300003	0.080327	-2.188202	1.660968	-0.382172	0.076712	6.48327	6.74652	0.224655
79.400002	-0.007598	-2.146721	1.652698	-0.379661	0.076277	6.45105	6.90335	-0.374555
79.5	-0.120743	-2.102762	1.647423	-0.373136	0.075815	6.31828	6.73785	-1.312541
79.599998	-0.190415	-2.086267	1.645628	-0.362905	0.075391	6.63837	6.63165	-2.322771
79.699997	-0.225687	-2.061989	1.64748	-0.350242	0.075273	6.4119	6.87241	-3.199424
79.800003	-0.165048	-2.025565	1.65318	-0.336271	0.075292	6.32213	6.71729	-3.815862
79.900002	-0.121633	-1.969679	1.661941	-0.323495	0.075172	6.34166	6.89736	-4.108257
80.0	-0.028663	-1.921161	1.672798	-0.313463	0.075295	6.65168	7.20888	-3.869412
80.099998	0.032718	-1.886959	1.68358	-0.308388	0.075277	6.77009	7.28125	-3.002478
80.199997	0.10285	-1.862079	1.692732	-0.309318	0.074996	6.65002	7.12495	-1.477156
80.300003	0.096515	-1.853521	1.698549	-0.316266	0.074663	7.10025	7.3625	0.382592
80.400002	0.03291	-1.845352	1.700609	-0.328477	0.074234	7.47166	7.70422	2.27438
80.5	-0.104273	-1.799684	1.699659	-0.343386	0.073729	7.55013	7.798	3.451123
80.599998	-0.144076	-1.743193	1.697447	-0.357478	0.073169	7.6575	7.85784	3.701894
80.699997	-0.111355	-1.674454	1.695146	-0.369115	0.072853	7.51676	7.85056	2.871812
80.800003	-0.029618	-1.612439	1.693271	-0.375686	0.072358	7.34704	7.95558	1.223839
80.900002	0.016351	-1.69791	1.691648	-0.377776	0.072143	6.67918	7.38766	-0.678813
81.0	0.075435	-1.827518	1.689184	-0.375288	0.072157	6.3372	7.05676	-2.119475
81.099998	0.107821	-1.923515	1.685269	-0.369266	0.072067	6.0016	6.84372	-2.742086
81.199997	0.061215	-1.904051	1.680354	-0.362317	0.0719	5.74028	6.18106	-2.615986
81.300003	-0.00269	-1.872184	1.674538	-0.357307	0.07178	5.64657	6.13888	-1.887845
81.400002	-0.089328	-1.790775	1.667569	-0.354973	0.071473	6.78804	6.56207	-0.829681
81.5	-0.149277	-1.715062	1.659739	-0.356092	0.071375	6.91564	7.79436	0.247627
81.599998	-0.160552	-1.685391	1.651356	-0.358353	0.071407	6.23062	7.03192	0.959319
81.699997	-0.130194	-1.670701	1.644015	-0.359711	0.071656	7.31043	7.27365	0.949385
81.800003	-0.133049	-1.671385	1.639262	-0.358051	0.071945	7.21156	8.04015	0.063539
81.900002	-0.143102	-1.739337	1.638516	-0.351967	0.071848	6.6029	7.4247	-1.31186
82.0	-0.164039	-1.785888	1.642096	-0.342051	0.071451	6.48476	6.84201	-2.660846
82.099998	-0.119026	-1.791537	1.649466	-0.329443	0.070962	6.24673	6.80636	-3.594406
82.199997	-0.099768	-1.790982	1.659624	-0.316828	0.0707	6.08813	6.46946	-3.970524
82.300003	-0.000943	-1.768307	1.670486	-0.307966	0.070422	6.05108	6.50083	-3.756058
82.400002	0.136026	-1.792256	1.679435	-0.305768	0.07039	6.94007	7.08256	-2.559931
82.5	0.231021	-1.832419	1.683851	-0.31248	0.070306	7.10638	8.009	-0.363631
82.599998	0.231003	-1.884372	1.682748	-0.328556	0.070278	6.80214	7.5188	2.293607
82.699997	0.193099	-1.931415	1.675617	-0.350248	0.069875	7.53524	7.64695	4.603938
82.800003	0.055712	-1.942934	1.665084	-0.372801	0.069733	7.84605	8.21305	5.627148
82.900002	-0.099345	-1.940773	1.654963	-0.390746	0.069507	7.58884	7.96158	4.942624
83.0	-0.228592	-1.970384	1.648219	-0.400124	0.069521	7.39144	7.49868	2.551271
83.099998	-0.248599	-2.015209	1.644748	-0.399506	0.06964	6.68759	7.22794	-0.719763
83.199997	-0.223228	-2.103452	1.643636	-0.390814	0.069786	5.88697	6.44495	-3.627274
83.300003	-0.117807	-2.189444	1.644542	-0.374453	0.070191	5.08398	5.75445	-5.440489
83.400002	-0.018958	-2.243864	1.647066	-0.355209	0.07026	4.66335	5.29658	-5.832166
83.5	0.029071	-2.189219	1.651194	-0.33737	0.070268	4.61764	5.39625	-5.033113
83.599998	0.09579	-2.125975	1.655675	-0.325749	0.070051	5.4137	5.54227	-3.409635
83.699997	0.086243	-2.124486	1.659664	-0.321794	0.069854	7.72117	8.37341	-1.22346
83.800003	0.025782	-2.131034	1.66201	-0.324372	0.069568	7.14255	8.16712	0.894672
83.900002	-0.069008	-2.19339	1.662807	-0.332015	0.069325	6.92729	7.09915	2.459715
84.0	-0.146135	-2.241656	1.663141	-0.341422	0.069098	7.72283	7.50681	3.059326
84.099998	-0.167151	-2.265587	1.664406	-0.349441	0.068951	8.51286	9.2596	2.562063
84.199997	-0.189026	-2.265264	1.66694	-0.35501	0.068802	7.57877	8.42362	1.197121
84.300003	-0.107321	-2.254692	1.669872	-0.357005	0.0685	7.19956	7.44397	-0.674073
84.400002	-0.037517	-2.335978	1.671826	-0.355626	0.068188	6.57908	7.38445	-2.155815
84.5	0.05084	-2.465865	1.671566	-0.351982	0.068092	6.20522	6.89875	-2.744949
84.599998	0.080745	-2.542734	1.669389	-0.347443	0.067791	5.93627	6.42354	-2.4671
84.699997	0.117733	-2.573645	1.665904	-0.344327	0.067637	5.99547	6.42739	-1.698688
84.800003	0.061213	-2.616332	1.661738	-0.344111	0.067295	6.08174	6.39078	-0.751524
84.900002	0.051616	-2.671795	1.65781	-0.346268	0.067128	7.25071	7.19647	0.122323
85.0	-0.018764	-2.698118	1.654652	-0.349692	0.067316	6.73287	7.69266	0.568359
85.099998	-0.060024	-2.709852	1.652917	-0.353502	0.067882	6.77998	6.97775	0.473185
85.199997	-0.101091	-2.723091	1.652218	-0.356103	0.068434	7.48138	7.84938	-0.117063
85.300003	-0.094696	-2.753879	1.651658	-0.357742	0.069015	6.65904	7.42245	-0.892389
85.400002	-0.137435	-2.764727	1.650082	-0.357934	0.069348	6.60176	6.89147	-1.408444
85.5	-0.12058	-2.727812	1.646681	-0.356494	0.069351	6.39088	6.95452	-1.505347
85.599998	-0.132587	-2.697189	1.642865	-0.353822	0.06919	6.18543	6.67586	-1.342367
85.699997	-0.114923	-2.673589	1.640216	-0.349168	0.068759	6.14724	6.54462	-1.268359
85.800003	-0.107747	-2.644658	1.640545	-0.343334	0.068112	6.35042	6.84458	-1.445548
85.900002	-0.065543	-2.606767	1.64459	-0.336734	0.067348	6.62235	7.10868	-1.855656
86.0	-0.030368	-2.562464	1.652265	-0.330001	0.066925	6.52058	7.01308	-2.318716
86.099998	0.068532	-2.520085	1.66182	-0.324993	0.066852	6.70835	7.1575	-2.569436
86.199997	0.154318	-2.45459	1.670554	-0.323491	0.066816	6.80643	7.31754	-2.331184
86.300003	0.209628	-2.417	1.676226	-0.326409	0.066756	6.77368	7.21702	-1.405358
86.400002	0.236247	-2.368586	1.676458	-0.335646	0.066671	6.90093	7.33146	0.22963
86.5	0.165863	-2.360698	1.670259	-0.350642	0.066446	6.91678	7.28757	2.290935
86.599998	0.089161	-2.353659	1.65799	-0.36875	0.066245	6.9159	7.22901	4.157194
86.699997	0.010886	-2.35011	1.64223	-0.386722	0.066079	6.83892	7.25031	4.982588
86.800003	-0.100489	-2.274029	1.62648	-0.399582	0.066164	6.73917	7.17484	4.280135
86.900002	-0.159698	-2.152548	1.613769	-0.404079	0.066351	6.66578	7.0756	2.071887
87.0	-0.151565	-2.121255	1.605515	-0.399302	0.066408	6.31697	6.90217	-0.814272
87.099998	-0.14593	-2.099324	1.601458	-0.385452	0.066467	5.97551	6.64963	-3.538514
87.199997	-0.112408	-2.15523	1.601327	-0.364687	0.066469	5.33602	6.07765	-5.395486
87.300003	-0.110411	-2.187129	1.60467	-0.340423	0.066333	5.20028	5.76537	-6.151855
87.400002	-0.125793	-2.170255	1.611452	-0.316962	0.06604	4.87371	5.52236	-5.751312
87.5	-0.081915	-2.104079	1.621179	-0.29925	0.065862	6.918	6.93461	-4.618712
87.599998	-0.041846	-1.997405	1.632614	-0.289112	0.066151	7.27453	8.52575	-3.038507
87.699997	-0.007072	-1.875054	1.644928	-0.287646	0.066316	6.87132	7.54846	-1.194289
87.800003	0.042541	-1.788423	1.656905	-0.294016	0.066661	7.22146	7.8754	0.539269
87.900002	0.038561	-1.739979	1.667711	-0.306812	0.066952	7.38312	7.31422	1.988993
88.0	-0.001189	-1.668518	1.675963	-0.324272	0.067225	9.0194	9.3871	2.888981
88.099998	0.005929	-1.651639	1.680269	-0.344284	0.067508	7.98994	9.08885	3.365431
88.199997	-0.012165	-1.56232	1.678819	-0.364861	0.067732	7.75077	8.04208	3.454055
88.300003	-0.082544	-1.509507	1.671125	-0.384407	0.068083	7.36998	8.03266	3.120732
88.400002	-0.12721	-1.439084	1.657293	-0.399734	0.067924	6.57637	7.11864	2.448372
88.5	-0.140118	-1.453337	1.639756	-0.408542	0.067662	6.20574	6.62897	1.422042
88.599998	-0.150454	-1.580556	1.622157	-0.409157	0.067526	5.84239	6.38789	0.033201
88.699997	-0.118346	-1.711079	1.608819	-0.400656	0.067564	5.3848	5.87906	-1.59489
88.800003	-0.023994	-1.812233	1.604159	-0.383347	0.068338	5.01655	5.57546	-3.253556
88.900002	0.061908	-1.848773	1.609469	-0.36132	0.069183	4.96908	5.59259	-4.760042
89.0	0.050103	-1.812383	1.622537	-0.338185	0.070348	5.21806	5.67245	-5.799361
89.099998	0.066025	-1.76568	1.638456	-0.319335	0.071454	6.27651	6.33907	-5.902421
89.199997	0.034274	-1.720391	1.652457	-0.308178	0.072878	6.22606	7.58753	-4.602955
89.300003	-0.049675	-1.721175	1.660985	-0.308176	0.073827	6.72104	7.25406	-1.557401
89.400002	-0.145037	-1.710021	1.662863	-0.318249	0.074605	7.36946	7.48005	2.147403
89.5	-0.208038	-1.660366	1.657623	-0.335205	0.075042	7.80778	7.67906	5.256244
89.599998	-0.244241	-1.591819	1.651957	-0.352182	0.075552	8.06683	8.53742	6.507182
89.699997	-0.207784	-1.557125	1.652769	-0.36423	0.076144	7.83659	8.79199	5.53685
89.800003	-0.12251	-1.59	1.662642	-0.368224	0.076734	7.90227	8.27096	2.48426
89.900002	-0.017506	-1.648355	1.678568	-0.365139	0.077581	7.55381	8.22118	-1.632155
90.0	0.049458	-1.796797	1.694336	-0.357825	0.078246	6.32748	7.04573	-5.271383
90.099998	0.140818	-1.896148	1.705837	-0.347936	0.07936	5.5286	5.94501	-6.926383
90.199997	0.152942	-1.964964	1.711992	-0.340018	0.080448	5.18644	5.4622	-5.955464
90.300003	0.133496	-1.966408	1.713085	-0.338599	0.081539	5.65883	5.89737	-3.113873
90.400002	0.017406	-1.98762	1.709947	-0.343875	0.082229	5.62564	5.87746	0.550887
90.5	-0.203988	-2.017901	1.702988	-0.354516	0.082791	8.09783	7.46838	3.653053
90.599998	-0.334034	-2.039539	1.697386	-0.36484	0.083096	7.72563	9.08896	5.219865
90.699997	-0.348633	-2.10129	1.698929	-0.370725	0.083806	6.31268	6.31081	4.61962
90.800003	-0.287446	-2.176854	1.708723	-0.371244	0.085037	8.90537	8.76405	2.06124
90.900002	-0.163201	-2.194959	1.723596	-0.366675	0.08654	8.06394	8.7861	-1.535207
91.0	-0.040066	-2.221739	1.738394	-0.358556	0.08796	6.74241	7.0422	-4.870734
91.099998	0.059562	-2.214206	1.749571	-0.34784	0.089384	6.2801	6.69974	-6.388949
91.199997	0.087765	-2.195532	1.756809	-0.33754	0.090135	5.79098	6.083	-5.806925
91.300003	-0.012186	-2.182679	1.761387	-0.331604	0.090759	6.27458	6.09531	-3.755987
91.400002	-0.11714	-2.144995	1.763786	-0.331227	0.090999	5.72653	5.9858	-1.083551
91.5	-0.244347	-2.097707	1.765281	-0.335681	0.090971	8.05772	7.32215	1.453784
91.599998	-0.387891	-2.05243	1.766772	-0.344723	0.090857	8.84924	9.09838	3.15803
91.699997	-0.375481	-2.01869	1.769329	-0.355113	0.090908	6.80661	6.8995	3.786536
91.800003	-0.289246	-1.927885	1.771841	-0.365522	0.090698	9.29509	9.11733	3.314233
91.900002	-0.098016	-1.847529	1.772994	-0.37473	0.090618	8.65333	9.18713	1.988255
92.0	0.074969	-1.78402	1.770536	-0.381369	0.090395	8.06087	7.93888	0.324348
92.099998	0.162464	-1.758686	1.763844	-0.38399	0.090581	7.30264	7.7084	-1.210899
92.199997	0.285473	-1.800456	1.753646	-0.381299	0.090434	6.74784	6.70819	-2.091587
92.300003	0.243624	-1.843123	1.743055	-0.373047	0.090372	6.11134	6.19209	-2.381782
92.400002	-0.097041	-1.798509	1.736744	-0.360559	0.090114	5.8966	5.87339	-2.651186
92.5	-0.231981	-1.708465	1.73886	-0.342588	0.09014	5.76804	5.81858	-3.259739
92.599998	-0.468527	-1.633952	1.752068	-0.322268	0.089901	6.18219	6.05046	-4.552808
92.699997	-0.384298	-1.622016	1.772668	-0.302349	0.091057	7.40151	7.30748	-5.346759
92.800003	-0.361643	-1.582391	1.797823	-0.287304	0.091421	6.84006	8.02442	-5.821564
92.900002	-0.274342	-1.543141	1.821679	-0.28098	0.09194	7.73535	7.65465	-5.06039
93.0	-0.124246	-1.446121	1.839632	-0.28678	0.091954	8.24715	8.64672	-2.619725
93.099998	-0.059174	-1.35787	1.848956	-0.30493	0.091947	8.67522	9.04057	1.254312
93.199997	-0.068455	-1.235567	1.848243	-0.333648	0.091626	9.57629	9.45647	5.449149
93.300003	-0.186022	-1.108851	1.839136	-0.368193	0.091362	10.32078	9.85097	8.52072
93.400002	0.030683	-1.030513	1.827396	-0.398002	0.090925	10.77118	10.14408	9.72553
93.5	-0.067595	-1.034753	1.818701	-0.420576	0.090569	10.91534	9.96327	7.952987
93.599998	-0.099371	-0.975742	1.814065	-0.430315	0.089842	10.36597	9.56117	3.92126
93.699997	-0.13472	-0.954133	1.812688	-0.42771	0.089202	8.30574	8.37116	-1.283161
93.800003	-0.148588	-1.009755	1.811865	-0.414268	0.088427	5.62406	6.34389	-5.929871
93.900002	-0.092517	-1.071701	1.811098	-0.390823	0.088077	4.3451	4.90894	-8.566416
94.0	-0.00538	-1.171626	1.811559	-0.362477	0.088095	3.66673	4.20036	-8.958193
94.099998	-0.003515	-1.200898	1.815291	-0.334792	0.087912	3.84241	4.45129	-7.627163
94.199997	0.02233	-1.210985	1.823291	-0.312298	0.087574	3.97456	4.42324	-5.654552
94.300003	-0.01722	-1.222259	1.836026	-0.296765	0.087645	7.07625	6.65916	-3.677724
94.400002	-0.096739	-1.244022	1.852371	-0.288936	0.087823	8.40619	9.87045	-1.933702
94.5	-0.170896	-1.171508	1.870685	-0.288848	0.087828	8.50261	8.777	-0.518091
94.599998	-0.224114	-1.130375	1.887137	-0.296208	0.088094	8.84214	8.20705	0.707419
94.699997	-0.21362	-1.08015	1.899583	-0.309211	0.088366	12.92425	11.98058	1.89744
94.800003	-0.248826	-0.985257	1.90588	-0.327008	0.088684	13.08372	13.06943	2.880633
94.900002	-0.187705	-0.919734	1.905305	-0.347307	0.088533	13.47151	12.59871	3.78059
95.0	-0.195084	-0.838329	1.898302	-0.366979	0.088328	13.26045	12.84418	4.124802
95.099998	-0.217018	-0.77658	1.887318	-0.382899	0.087566	10.82715	10.27436	3.662236
95.199997	-0.274791	-0.77857	1.875219	-0.393289	0.086503	8.95652	9.12782	2.283178
95.300003	-0.220439	-0.80082	1.864201	-0.395884	0.085091	7.82013	7.75914	0.238674
95.400002	-0.223386	-0.948296	1.855604	-0.392207	0.083689	6.81676	7.02068	-2.082433
95.5	-0.154702	-1.154611	1.849727	-0.381971	0.082926	5.73275	6.20611	-3.822193
95.599998	-0.019703	-1.274608	1.847268	-0.367439	0.082319	5.39601	5.69696	-4.892817
95.699997	0.064988	-1.330079	1.848101	-0.351102	0.081802	5.37289	5.82083	-5.170294
95.800003	0.086478	-1.38681	1.851208	-0.336615	0.081227	5.56661	5.98323	-4.776791
95.900002	0.04365	-1.421894	1.855216	-0.326534	0.080861	7.35116	7.04338	-3.698785
96.0	-0.016418	-1.384734	1.858324	-0.323304	0.080118	7.46238	8.93298	-1.987172
96.099998	-0.074594	-1.401307	1.859329	-0.325772	0.079672	7.84237	7.95997	0.005956
96.199997	-0.117162	-1.385311	1.858173	-0.333228	0.079347	9.00696	8.17461	1.666578
96.300003	-0.128492	-1.371742	1.855917	-0.342778	0.079251	9.31243	9.71115	2.599303
96.400002	-0.061155	-1.339596	1.853658	-0.351396	0.078865	9.10032	9.83512	2.553102
96.5	-0.000709	-1.341923	1.85217	-0.357092	0.078845	9.26584	9.53195	1.617479
96.599998	-0.008932	-1.350192	1.851093	-0.359644	0.078261	8.95328	9.72657	0.096071
96.699997	-0.054139	-1.405209	1.84927	-0.358908	0.077494	8.12594	8.349	-1.502157
96.800003	-0.126427	-1.499297	1.845194	-0.35617	0.076683	7.42612	7.69469	-2.429071
96.900002	-0.14354	-1.544082	1.838696	-0.351833	0.075706	6.95268	7.32696	-2.512249
97.0	-0.174153	-1.563775	1.830046	-0.348112	0.074821	6.8137	7.05366	-1.910715
97.099998	-0.174252	-1.596447	1.820163	-0.346667	0.073738	6.72963	7.24528	-0.973677
97.199997	-0.109516	-1.615243	1.810171	-0.347028	0.072728	7.73894	7.74255	-0.114334
97.300003	-0.052196	-1.641566	1.80119	-0.348657	0.071721	7.96866	8.87442	0.345431
97.400002	0.039155	-1.641437	1.794389	-0.349371	0.071114	7.39775	8.27888	0.169139
97.5	0.084721	-1.656168	1.790079	-0.348467	0.070704	8.30285	8.34494	-0.583932
97.599998	0.087064	-1.72357	1.787517	-0.346585	0.070506	7.70225	8.54373	-1.583045
97.699997	0.086937	-1.85279	1.785314	-0.343485	0.070508	7.60075	7.86309	-2.322704
97.800003	-0.035736	-1.941109	1.782082	-0.341119	0.070616	7.23337	7.6402	-2.435215
97.900002	-0.090446	-2.021541	1.777365	-0.340485	0.070621	6.92002	7.39633	-1.964218
98.0	-0.140402	-2.044256	1.770884	-0.342763	0.070434	6.81738	7.34548	-1.015001
98.099998	-0.213684	-2.019597	1.762037	-0.348535	0.070059	7.26025	7.69491	0.161806
98.199997	-0.119987	-2.007441	1.751248	-0.357195	0.069589	7.55109	8.07537	1.323743
98.300003	-0.061309	-2.017494	1.738983	-0.367356	0.069127	7.16024	7.75346	1.996283
98.400002	-0.010145	-2.023539	1.726177	-0.376528	0.06859	7.50765	7.89263	1.902189
98.5	0.082104	-2.073794	1.714181	-0.382219	0.068361	7.23021	7.90495	1.096167
98.599998	0.125056	-2.183344	1.703081	-0.382936	0.067981	6.94638	7.43252	-0.220431
98.699997	0.076524	-2.295388	1.692257	-0.37918	0.06768	6.65484	7.10793	-1.418888
98.800003	0.024657	-2.35036	1.681598	-0.370764	0.067356	6.3069	6.73667	-2.177742
98.900002	-0.074645	-2.34796	1.671625	-0.359554	0.066863	6.06212	6.26852	-2.410923
99.0	-0.124255	-2.299399	1.663186	-0.347376	0.066328	6.03182	6.57566	-2.383373
99.099998	-0.140737	-2.253151	1.65743	-0.335536	0.066076	6.4401	6.72532	-2.267972
99.199997	-0.08944	-2.225681	1.654306	-0.325485	0.065931	7.00619	7.50746	-2.072824
99.300003	-0.001538	-2.210859	1.653564	-0.31855	0.065888	6.59099	7.58593	-1.810888
99.400002	0.076338	-2.1861	1.654046	-0.314421	0.06612	6.84531	7.15407	-1.489387
99.5	0.111617	-2.183002	1.65447	-0.314166	0.066288	7.102	7.66975	-1.112396
99.599998	0.117837	-2.201601	1.65379	-0.317167	0.066472	7.18152	7.8891	-0.593522
99.699997	0.065323	-2.209747	1.651119	-0.323011	0.066708	7.1316	7.60627	-0.041149
99.800003	-0.015925	-2.197896	1.646244	-0.331379	0.066841	7.03579	7.40725	0.555211
99.900002	-0.109089	-2.185214	1.639589	-0.340888	0.066695	6.87211	7.30266	1.021789
100.0	-0.209851	-2.128767	1.631772	-0.350421	0.066686	6.69591	7.08224	1.170835
100.099998	-0.268351	-2.074504	1.623263	-0.359632	0.066396	6.48739	6.9087	1.007283
100.199997	-0.250991	-2.064591	1.614103	-0.367248	0.066079	6.42512	6.86749	0.685761
100.300003	-0.149396	-2.085081	1.603337	-0.374185	0.065681	6.32292	6.86492	0.364069
100.400002	-0.063947	-2.039027	1.590118	-0.380182	0.065111	6.14786	6.77296	0.229594
100.5	0.067943	-1.996066	1.573894	-0.385349	0.064379	6.0545	6.72736	0.27244
100.599998	0.110726	-1.962536	1.555107	-0.390031	0.063565	6.04031	6.62929	0.394314
100.699997	0.151985	-1.946349	1.534685	-0.392321	0.062801	6.06492	6.54419	0.412097
100.800003	0.146914	-1.923904	1.514843	-0.391344	0.062158	5.99819	6.426	0.05021
100.900002	0.063458	-1.91759	1.498278	-0.385198	0.062084	5.95335	6.32205	-0.682359
101.0	0.034815	-1.89355	1.486807	-0.373437	0.062218	5.89651	6.40662	-1.71995
101.099998	-0.052881	-1.855667	1.481264	-0.3569	0.062814	5.82076	6.3046	-2.789417
101.199997	-0.086605	-1.826924	1.481082	-0.337869	0.063549	5.77715	6.27452	-3.63406
101.300003	-0.152444	-1.821207	1.48483	-0.318845	0.064429	5.79869	6.35984	-4.02072
101.400002	-0.215872	-1.793268	1.490332	-0.303239	0.065057	5.97813	6.57513	-3.834797
101.5	-0.256533	-1.751076	1.49592	-0.293169	0.065377	6.17921	6.74898	-2.911811
101.599998	-0.317733	-1.706179	1.500189	-0.289962	0.065256	6.32844	6.80315	-1.478384
101.699997	-0.294703	-1.641434	1.503896	-0.29313	0.065176	6.51953	7.01843	-0.026853
101.800003	-0.143005	-1.616751	1.508144	-0.301195	0.065197	6.68566	7.31744	1.085024
101.900002	0.047653	-1.627983	1.51396	-0.312589	0.065487	6.83279	7.58261	1.600673
102.0	0.175979	-1.626271	1.52051	-0.326305	0.06598	6.67139	7.46132	1.647799
102.099998	0.259637	-1.665349	1.524871	-0.342255	0.066418	6.44343	7.24914	1.543061
102.199997	0.216878	-1.678323	1.522954	-0.36049	0.06672	6.33623	6.82724	1.693976
102.300003	0.104232	-1.708618	1.511029	-0.382139	0.066414	6.11615	6.42257	2.431987
102.400002	0.022291	-1.76173	1.488309	-0.405018	0.066456	5.97428	6.22945	3.676239
102.5	-0.043433	-1.83938	1.45709	-0.42603	0.066181	5.88854	6.23919	4.503847
102.599998	-0.016233	-1.981052	1.424706	-0.437525	0.066773	5.59613	6.08097	3.95308
102.699997	-0.054111	-2.308548	1.401689	-0.434795	0.066905	5.30091	5.90615	1.80744
102.800003	-0.049419	-2.149143	1.39375	-0.414552	0.068788	5.06305	5.79181	-1.846144
102.900002	-0.268696	-2.130681	1.405668	-0.383548	0.069259	4.82861	5.57814	-6.149216
103.0	-0.285457	-2.076668	1.43225	-0.346943	0.070825	4.82861	5.3955	-9.31837
103.099998	-0.316664	-2.020626	1.467385	-0.311714	0.071265	4.78377	5.11609	-10.94846
103.199997	-0.445269	-1.957424	1.504793	-0.283825	0.072025	5.83512	6.59172	-10.276698
103.300003	-0.398415	-1.850353	1.539194	-0.271131	0.072462	6.78892	7.59342	-7.208638
103.400002	-0.214398	-1.749723	1.568699	-0.275201	0.072985	7.34319	7.86544	-2.064095
103.5	-0.051093	-1.573921	1.591034	-0.294246	0.072862	8.08224	8.5796	3.621406
103.599998	0.199067	-1.373133	1.604479	-0.32299	0.072779	8.26782	8.68408	8.772828
103.699997	0.339821	-1.184178	1.608483	-0.357678	0.072632	7.45301	7.14123	11.510827
103.800003	0.393151	-1.038899	1.613415	-0.387865	0.072864	9.96163	9.55486	11.229388
103.900002	0.554668	-0.911479	1.6226	-0.407643	0.073615	9.95568	10.91401	8.412977
104.0	0.280593	-0.832529	1.635713	-0.416181	0.074335	8.8925	8.99004	3.437671
104.099998	0.149285	-0.808399	1.649621	-0.412224	0.075578	7.82433	8.16776	-2.429193
104.199997	-0.147787	-0.801332	1.660713	-0.398865	0.076854	5.14677	5.6762	-7.59235
104.300003	-0.351917	-0.99175	1.668893	-0.379859	0.078012	4.10023	4.59763	-10.135296
104.400002	-0.443071	-1.053095	1.676239	-0.357445	0.080419	3.61524	4.43577	-9.946169
104.5	-0.482368	-1.092287	1.688509	-0.335243	0.08196	4.13763	4.49989	-8.271008
104.599998	-0.476676	-1.07005	1.707229	-0.316177	0.082979	4.22074	5.37912	-6.224684
104.699997	-0.351402	-1.079104	1.731005	-0.304298	0.083416	5.58492	5.17133	-3.87961
104.800003	-0.211749	-1.080958	1.756112	-0.30194	0.083655	9.04716	8.7117	-1.301317
104.900002	-0.040064	-1.03348	1.778086	-0.310715	0.083629	6.4161	8.98704	1.527744
105.0	0.121695	-0.970391	1.792547	-0.329897	0.083591	8.03443	7.87808	4.515672
105.099998	0.249068	-0.937237	1.798135	-0.355547	0.08369	10.98207	11.27628	6.907331
105.199997	0.264058	-0.885254	1.796088	-0.381473	0.083949	10.39706	10.33367	7.912176
105.300003	0.222418	-0.86668	1.790909	-0.401882	0.084201	11.85626	11.35218	6.906682
105.400002	0.097056	-0.866833	1.788391	-0.410701	0.08432	11.02165	10.16228	3.948218
105.5	-0.017884	-0.897279	1.792329	-0.408123	0.084845	8.61847	8.01061	-0.566318
105.599998	-0.187203	-0.990078	1.802207	-0.395742	0.085386	6.30646	6.57759	-5.214421
105.699997	-0.24971	-1.183794	1.814968	-0.376909	0.086178	5.15185	5.40289	-8.326981
105.800003	-0.205895	-1.353221	1.828497	-0.354823	0.087306	4.03482	4.85884	-9.270706
105.900002	-0.223883	-1.423171	1.841686	-0.335099	0.088012	4.1414	4.60684	-8.229747
106.0	-0.247904	-1.523006	1.853637	-0.322245	0.088462	4.36445	5.38105	-5.622578
106.099998	-0.289757	-1.53932	1.863768	-0.319057	0.088303	6.40244	5.73711	-2.15215
106.199997	-0.310391	-1.549288	1.871441	-0.323396	0.087937	9.85006	9.99056	1.182106
106.300003	-0.345564	-1.536523	1.877816	-0.333643	0.087536	7.91926	9.7179	3.487733
106.400002	-0.173766	-1.504349	1.88688	-0.343746	0.087447	9.95953	7.99112	4.270091
106.5	-0.039519	-1.506207	1.902346	-0.351175	0.087603	12.37777	12.18056	3.219684
106.599998	0.124498	-1.475111	1.922687	-0.354984	0.088011	12.23135	11.82728	0.973342
106.699997	0.183278	-1.418442	1.943861	-0.355949	0.088126	12.50861	11.69347	-1.873977
106.800003	0.058036	-1.377487	1.960683	-0.354953	0.087888	10.03073	9.73042	-4.047328
106.900002	-0.144699	-1.424011	1.970219	-0.354644	0.087411	8.0332	7.42588	-4.537889
107.0	-0.334597	-1.47349	1.971373	-0.358225	0.086754	7.66608	7.22537	-3.048325
107.099998	-0.400375	-1.510306	1.964968	-0.366451	0.085858	7.59006	7.39976	-0.250864
107.199997	-0.394619	-1.508605	1.953203	-0.377123	0.085003	7.53401	7.49718	2.515349
107.300003	-0.240129	-1.508109	1.93942	-0.386302	0.084184	8.31598	8.40403	4.163602
107.400002	-0.034822	-1.449345	1.929496	-0.390332	0.083655	9.43915	9.65153	3.963005
107.5	0.123792	-1.410344	1.927055	-0.387235	0.083442	9.56079	10.16249	1.80694
107.599998	0.219876	-1.349199	1.932375	-0.376232	0.083312	10.0753	10.15521	-1.577139
107.699997	0.160554	-1.353868	1.943039	-0.359836	0.083197	8.79625	9.02494	-5.024882
107.800003	0.045698	-1.344302	1.956838	-0.339217	0.083211	8.28235	8.13468	-7.285668
107.900002	-0.089506	-1.176682	1.972912	-0.318307	0.082818	7.40353	7.32332	-8.055055
108.0	-0.252757	-1.175801	1.989227	-0.302135	0.083084	7.65005	7.44836	-7.472963
108.099998	-0.299334	-1.077762	2.004598	-0.295573	0.082968	7.46404	7.51174	-5.55104
108.199997	-0.286757	-0.982662	2.01603	-0.301295	0.082777	10.68536	10.31858	-2.446329
108.300003	-0.243767	-0.866526	2.021732	-0.317788	0.082235	10.89493	12.13785	1.202973
108.400002	-0.117132	-0.708244	2.020544	-0.34071	0.081855	10.3862	10.627	4.510256
108.5	0.048598	-0.572992	2.014948	-0.364607	0.081444	14.98229	15.17389	6.584238
108.599998	0.187127	-0.455778	2.01006	-0.384082	0.081175	15.76829	17.62092	6.630883
108.699997	0.233167	-0.355489	2.009897	-0.395725	0.080728	19.02525	18.95737	4.607268
108.800003	0.174781	-0.34202	2.014652	-0.398428	0.080385	18.12024	18.55346	1.119363
108.900002	0.087265	-0.347594	2.021166	-0.392905	0.080023	11.55202	11.61028	-2.881603
109.0	-0.322268	-0.521242	2.027081	-0.382103	0.078934	6.82701	7.11007	-6.101488
109.099998	-0.265546	-0.791051	2.028946	-0.368548	0.079715	4.97994	5.64087	-6.670896
109.199997	-0.330244	-0.956526	2.027733	-0.358141	0.079494	4.78421	5.10903	-5.696461
109.300003	-0.301517	-1.111058	2.023486	-0.351925	0.079267	5.06769	5.34347	-3.477773
109.400002	-0.237963	-1.250614	2.017502	-0.34981	0.078696	5.07925	5.91279	-1.086573
109.5	-0.160192	-1.394001	2.011229	-0.350976	0.077685	8.76525	7.54053	0.902062
109.599998	-0.101375	-1.534181	2.006699	-0.353364	0.076691	8.84013	12.14641	1.979052
109.699997	0.010195	-1.665684	2.005248	-0.354571	0.075955	11.74232	12.13731	1.822995
109.800003	0.120333	-1.789667	2.006654	-0.353083	0.075677	13.30556	13.65886	0.582608
109.900002	0.157705	-1.876021	2.009716	-0.34864	0.075566	11.8404	12.50086	-1.388353
110.0	0.109117	-1.922126	2.012808	-0.34101	0.075519	12.73578	11.98069	-3.423382
110.099998	-0.007061	-1.928905	2.015167	-0.331065	0.075496	10.92909	10.4904	-4.767583
110.199997	-0.160058	-1.897782	2.017483	-0.320643	0.075682	9.80977	9.54543	-5.020967
110.300003	-0.26326	-1.863054	2.02001	-0.313237	0.07553	9.26207	9.20522	-4.444295
110.400002	-0.277832	-1.830521	2.022161	-0.311459	0.075299	9.6242	9.31559	-3.203927
110.5	-0.255931	-1.818265	2.021958	-0.317392	0.074884	10.1592	10.18401	-1.301894
110.599998	-0.154175	-1.802419	2.017483	-0.330552	0.074261	12.15901	12.29436	0.974301
110.699997	-0.053912	-1.772299	2.00792	-0.34923	0.073572	11.68452	12.58918	3.084115
110.800003	0.049366	-1.709807	1.993915	-0.369891	0.072756	13.38989	13.43748	4.537183
110.900002	0.104813	-1.636366	1.978443	-0.388492	0.071921	14.13876	14.61303	4.694876
111.0	0.100252	-1.524572	1.964462	-0.400629	0.070861	13.313	13.34926	3.317612
111.099998	0.068012	-1.446778	1.954136	-0.404057	0.070063	11.7678	11.20177	0.828677
111.199997	-0.031319	-1.42837	1.946119	-0.399231	0.06906	8.89697	8.60497	-2.154726
111.300003	-0.165676	-1.528724	1.938726	-0.388064	0.067968	6.36172	6.76857	-4.391432
111.400002	-0.165303	-1.606862	1.930463	-0.373008	0.066741	4.92266	5.65521	-5.112544
111.5	-0.133873	-1.669636	1.921523	-0.357787	0.065532	4.79524	5.2786	-4.593189
111.599998	-0.00139	-1.736196	1.91291	-0.345686	0.064554	4.99448	5.88217	-3.404432
111.699997	0.126496	-1.83809	1.905326	-0.337794	0.063956	5.70271	6.32055	-1.909916
111.800003	0.212549	-1.927121	1.899233	-0.333951	0.063723	8.46478	9.30863	-0.611311
111.900002	0.251119	-1.998164	1.895037	-0.333145	0.063844	8.14346	10.41107	0.096927
112.0	0.18421	-2.057071	1.892545	-0.334004	0.064388	9.23089	9.20597	0.163449
112.099998	0.102095	-2.12475	1.891256	-0.334678	0.064998	10.65007	11.19717	-0.396797
112.199997	-0.040081	-2.178051	1.890184	-0.335083	0.065608	9.44808	9.88437	-1.18516
112.300003	-0.165445	-2.21537	1.888611	-0.334347	0.066139	9.62753	9.59265	-1.881968
112.400002	-0.257475	-2.233732	1.8861	-0.333234	0.066417	8.55901	9.00738	-2.18284
112.5	-0.263414	-2.266657	1.882305	-0.331961	0.06665	7.80217	8.23713	-1.973049
112.599998	-0.23295	-2.306479	1.876787	-0.332742	0.066367	7.4735	8.2245	-1.434952
112.699997	-0.200336	-2.360167	1.869709	-0.336311	0.06579	7.57772	8.32353	-0.605196
112.800003	-0.119646	-2.418092	1.860777	-0.343121	0.064666	8.18173	8.89305	0.331825
112.900002	-0.085695	-2.523635	1.849829	-0.352931	0.063746	8.51303	9.27652	1.188645
113.0	0.023218	-2.587889	1.836631	-0.364553	0.062519	8.54053	9.10416	1.644566
113.099998	0.079596	-2.657919	1.821711	-0.375411	0.061997	8.53562	8.93405	1.617171
113.199997	0.18733	-2.692613	1.805057	-0.384347	0.061474	8.0586	8.5857	1.108877
113.300003	0.222846	-2.72036	1.787906	-0.388975	0.061724	7.61134	8.12173	0.127663
113.400002	0.208738	-2.705324	1.771105	-0.388679	0.061998	7.17443	7.60359	-0.898621
113.5	0.082877	-2.677365	1.756487	-0.381795	0.062575	6.6953	7.12667	-1.830445
113.599998	-0.120822	-2.638678	1.745938	-0.370002	0.063237	6.26994	6.72489	-2.546211
113.699997	-0.299924	-2.530063	1.739846	-0.355147	0.063668	6.10617	6.29486	-3.071776
113.800003	-0.42937	-2.437383	1.737882	-0.340127	0.064176	6.16134	6.37001	-3.316853
113.900002	-0.429474	-2.336932	1.737511	-0.327978	0.064548	6.90084	7.45125	-3.13934
114.0	-0.33746	-2.253983	1.736503	-0.320767	0.064939	6.94865	7.66268	-2.379244
114.099998	-0.135443	-2.185084	1.733295	-0.319878	0.065205	6.93123	7.52972	-1.114872
114.199997	0.090836	-2.150585	1.728029	-0.324687	0.065601	7.47035	8.08276	0.22388
114.300003	0.225942	-2.135612	1.721647	-0.332799	0.065932	7.66056	8.47126	1.197602
114.400002	0.274768	-2.106236	1.715891	-0.342023	0.066028	7.67072	8.41452	1.525219
114.5	0.171223	-2.055955	1.711345	-0.350069	0.065981	7.46579	7.90462	1.116205
114.599998	0.024522	-2.037788	1.707651	-0.355801	0.06587	7.34616	7.58678	0.266329
114.699997	-0.124542	-2.033517	1.703155	-0.359175	0.06575	6.94366	7.21199	-0.598402
114.800003	-0.159567	-2.066908	1.696088	-0.360557	0.065771	6.48853	6.90035	-1.041172
114.900002	-0.138965	-2.086188	1.685784	-0.360927	0.065981	6.2385	6.78934	-0.973537
115.0	-0.062365	-2.093511	1.673097	-0.361502	0.066035	6.0883	6.87391	-0.586877
115.099998	0.042913	-2.114629	1.659993	-0.362472	0.066228	6.02218	6.82317	-0.196697
115.199997	0.098981	-2.143553	1.64795	-0.363178	0.066405	6.62331	7.36968	-0.015521
115.300003	0.113325	-2.16886	1.637693	-0.363761	0.06678	6.5543	7.54021	-0.139766
115.400002	0.08976	-2.173403	1.628646	-0.363144	0.067434	6.51139	6.9799	-0.604399
115.5	0.006108	-2.160157	1.619897	-0.36124	0.067856	6.69144	7.06789	-1.115721
115.599998	-0.161615	-2.131104	1.611227	-0.358252	0.068161	6.48441	7.0695	-1.492575
115.699997	-0.287686	-2.147543	1.603026	-0.353912	0.068192	6.37739	6.8722	-1.600643
115.800003	-0.380492	-2.196853	1.59579	-0.348975	0.068023	6.25943	6.70926	-1.536718
115.900002	-0.348254	-2.272216	1.589817	-0.34384	0.067829	6.13884	6.766	-1.415656
116.0	-0.217909	-2.339141	1.584427	-0.339356	0.067789	6.23631	6.85379	-1.263627
116.099998	-0.00246	-2.407576	1.579502	-0.335952	0.068005	6.18727	6.82563	-1.155076
116.199997	0.161593	-2.428336	1.575497	-0.334159	0.068292	6.28404	6.90539	-1.05916
116.300003	0.261596	-2.464516	1.573468	-0.333213	0.068729	6.50674	7.15065	-1.059671
116.400002	0.224042	-2.516144	1.573224	-0.333414	0.069162	6.52873	6.99949	-1.067384
116.5	0.088718	-2.570831	1.573644	-0.33507	0.069504	6.50359	6.67351	-1.015109
116.599998	-0.088527	-2.605767	1.572247	-0.339195	0.069549	6.45858	6.67276	-0.719109
116.699997	-0.259018	-2.635957	1.567279	-0.346316	0.0697	6.33142	6.64985	-0.041003
116.800003	-0.291821	-2.654403	1.55795	-0.356359	0.069846	6.23824	6.74181	0.87707
116.900002	-0.254732	-2.669309	1.545364	-0.367629	0.069939	6.21249	6.77992	1.699704
117.0	-0.126679	-2.698156	1.531414	-0.378117	0.070118	6.15005	6.77649	2.034214
117.099998	0.031878	-2.752803	1.51851	-0.385042	0.070369	6.09312	6.74791	1.666692
117.199997	0.176024	-2.784967	1.507376	-0.386866	0.070708	6.01465	6.6339	0.704134
117.300003	0.219807	-2.793898	1.497774	-0.383797	0.070813	5.90282	6.38136	-0.440713
117.400002	0.140946	-2.76812	1.48904	-0.37588	0.070835	5.9121	6.28105	-1.459135
117.5	0.056464	-2.762766	1.481123	-0.364899	0.07062	5.89853	6.31381	-2.1551
117.599998	-0.076611	-2.783565	1.47541	-0.352095	0.070801	5.78153	6.15248	-2.52669
117.699997	-0.147106	-2.811932	1.472573	-0.338974	0.071024	6.09557	6.35524	-2.668617
117.800003	-0.193522	-2.778836	1.472915	-0.327016	0.071549	6.15802	6.73228	-2.60742
117.900002	-0.179327	-2.712644	1.47542	-0.31804	0.072025	6.01045	6.50276	-2.384054
118.0	-0.165285	-2.633438	1.478096	-0.313522	0.072332	6.07736	6.62212	-1.762028
118.099998	-0.095084	-2.538735	1.478928	-0.314126	0.072482	6.27405	6.91449	-0.873172
118.199997	0.06666	-2.516516	1.477328	-0.319464	0.072773	6.57024	7.02175	0.242113
118.300003	0.13414	-2.463718	1.473366	-0.328376	0.073258	6.50534	6.94735	1.253006
118.400002	0.167972	-2.441172	1.467942	-0.339085	0.073857	6.32704	6.84244	1.859619
118.5	0.085025	-2.386274	1.461716	-0.349644	0.074178	6.27467	6.75776	1.915174
118.599998	-0.112406	-2.351377	1.454899	-0.358351	0.07396	6.17439	6.61602	1.487211
118.699997	-0.265023	-2.343478	1.447473	-0.364392	0.073328	6.0256	6.30771	0.690224
118.800003	-0.29539	-2.338189	1.440014	-0.367098	0.072839	5.87103	6.18031	-0.22564
118.900002	-0.169591	-2.352093	1.434172	-0.366191	0.072902	5.66864	6.05592	-1.076677
119.0	0.027461	-2.365847	1.431502	-0.362477	0.073507	5.46888	6.10045	-1.775852
119.099998	0.175752	-2.361751	1.431786	-0.35779	0.074194	5.41257	6.09039	-2.183384
119.199997	0.19705	-2.323637	1.432611	-0.354221	0.074603	5.72854	6.3971	-2.234485
119.300003	0.084536	-2.294715	1.43042	-0.354137	0.074462	5.72863	6.40523	-1.51547
119.400002	-0.096292	-2.266796	1.422678	-0.358894	0.073913	5.85185	6.05324	-0.061504
119.5	-0.226786	-2.22064	1.409496	-0.367176	0.073008	6.1264	6.1483	1.588114
119.599998	-0.279453	-2.215357	1.395315	-0.374624	0.07257	6.27581	6.57727	2.448888
119.699997	-0.152222	-2.201918	1.386379	-0.376699	0.072798	6.11151	6.79362	1.995803
119.800003	-0.013829	-2.234625	1.386401	-0.372097	0.0735	5.74588	6.48231	0.366802
119.900002	0.088189	-2.221708	1.393607	-0.361819	0.074281	5.59166	6.34903	-1.781595
120.0	0.099054	-2.182754	1.403272	-0.348289	0.074809	5.54157	6.13535	-3.437221
120.099998	0.052598	-2.106238	1.410558	-0.334688	0.075185	5.43499	5.79214	-4.031713
120.199997	0.016902	-2.103194	1.413422	-0.32447	0.075659	5.38253	5.67448	-3.244625
120.300003	-0.008936	-2.091487	1.412796	-0.318929	0.076324	5.88513	5.99393	-1.61112
120.400002	-0.03242	-2.069025	1.411481	-0.31851	0.076946	6.7954	7.05044	0.071422
120.5	-0.038808	-2.050973	1.412777	-0.321414	0.077485	6.20268	6.82253	1.263574
120.599998	-0.069719	-1.977997	1.41902	-0.326452	0.077914	6.00309	6.33222	1.527362
120.699997	-0.151016	-1.867969	1.429237	-0.332063	0.078452	6.03453	6.66869	0.899159
120.800003	-0.216083	-1.794702	1.439863	-0.33881	0.078931	6.78935	7.33167	-0.105245
120.900002	-0.266972	-1.76095	1.446361	-0.346541	0.079323	6.26652	6.49269	-0.854543
121.0	-0.183515	-1.790939	1.445644	-0.355776	0.079466	5.90133	6.335	-0.726117
121.099998	-0.027766	-1.84043	1.437866	-0.366442	0.079843	5.81875	6.31295	0.308956
121.199997	0.073211	-1.884483	1.42581	-0.37749	0.079757	5.54927	6.08739	1.538239
121.300003	0.129381	-1.909649	1.413229	-0.386566	0.079877	5.48928	5.98965	2.2115
121.400002	0.148045	-1.889525	1.403811	-0.39142	0.079954	5.71462	5.98226	1.909914
121.5	0.095623	-1.869145	1.399378	-0.390698	0.080054	5.74343	6.09949	0.711612
121.599998	-0.008651	-1.853202	1.399105	-0.385141	0.080242	5.53719	6.09156	-1.042234
121.699997	-0.127719	-1.880994	1.400965	-0.375406	0.080324	5.94573	6.32665	-2.571301
121.800003	-0.202505	-1.903542	1.403539	-0.362975	0.08067	5.61373	6.08407	-3.502552
121.900002	-0.218513	-1.904101	1.406343	-0.349782	0.081158	5.48184	5.94619	-3.634721
122.0	-0.129947	-1.86382	1.409399	-0.33829	0.081834	5.65594	6.17003	-3.189378
122.099998	-0.045135	-1.81424	1.413198	-0.330358	0.082604	6.11764	6.61516	-2.231839
122.199997	-0.014833	-1.739823	1.417205	-0.326995	0.083156	5.96421	6.51432	-1.009664
122.300003	-0.023193	-1.701328	1.42128	-0.32722	0.083403	5.96036	6.28587	0.156419
122.400002	-0.115013	-1.632305	1.425354	-0.329752	0.083458	6.16292	6.46293	0.898425
122.5	-0.205546	-1.570906	1.429371	-0.33317	0.083256	6.44982	6.86074	1.160723
122.599998	-0.228233	-1.533093	1.43311	-0.336337	0.082858	6.34289	6.77339	0.923735
122.699997	-0.246414	-1.490426	1.435961	-0.339166	0.082573	6.05301	6.38136	0.327918
122.800003	-0.131114	-1.508167	1.437445	-0.341354	0.082429	6.03611	6.53305	-0.291157
122.900002	-0.02103	-1.537838	1.438088	-0.342426	0.08249	5.86936	6.43874	-0.684067
123.0	0.12014	-1.53017	1.438909	-0.342657	0.082313	5.73511	6.28244	-0.970153
123.099998	0.214821	-1.524937	1.441474	-0.342063	0.082184	5.68064	6.28405	-1.167739
123.199997	0.247273	-1.513991	1.445787	-0.341658	0.082208	5.94144	6.17871	-1.393845
123.300003	0.205056	-1.508359	1.450803	-0.342988	0.08235	6.10065	6.26574	-1.434743
123.400002	0.134243	-1.4996	1.454436	-0.346746	0.082638	5.85877	6.43082	-1.168563
123.5	0.068421	-1.501725	1.454942	-0.353295	0.08334	6.03068	6.25289	-0.458121
123.599998	0.02116	-1.517239	1.450985	-0.362666	0.084057	6.13218	6.43874	0.590103
123.699997	-0.116665	-1.52485	1.44341	-0.373072	0.084551	6.08988	6.59054	1.578912
123.800003	-0.237419	-1.511954	1.434039	-0.382239	0.084464	6.07955	6.70198	2.078804
123.900002	-0.337032	-1.479596	1.425559	-0.387549	0.084113	6.03418	6.58647	1.787184
124.0	-0.346275	-1.415655	1.419463	-0.387448	0.083528	5.81621	6.42771	0.816594
124.099998	-0.24044	-1.411492	1.41623	-0.381996	0.083002	5.75595	6.30214	-0.477052
124.199997	-0.038348	-1.42621	1.415095	-0.371852	0.082574	5.56521	6.11726	-1.720383
124.300003	0.072294	-1.471118	1.415126	-0.359103	0.082287	5.39654	5.96535	-2.631072
124.400002	0.180817	-1.518742	1.416604	-0.345273	0.082138	5.35844	5.99382	-3.064188
124.5	0.21535	-1.525415	1.419707	-0.33255	0.082031	5.91657	6.1498	-3.101976
124.599998	0.154481	-1.554891	1.425186	-0.322095	0.08196	6.2406	6.63807	-2.840293
124.699997	0.043543	-1.569526	1.433005	-0.314995	0.081864	6.04688	6.43574	-2.357818
124.800003	-0.123945	-1.572361	1.441946	-0.312001	0.081662	6.20846	6.38767	-1.692864
124.900002	-0.245905	-1.596992	1.450614	-0.31293	0.081584	6.25785	6.52609	-0.845403
125.0	-0.286185	-1.594892	1.457189	-0.318123	0.081639	6.45035	6.90496	0.092377
125.099998	-0.257329	-1.543128	1.460101	-0.327322	0.081583	6.38904	6.95121	1.095795
125.199997	-0.15672	-1.494182	1.458698	-0.339444	0.081631	6.21564	6.81814	2.08486
125.300003	-0.051341	-1.447618	1.453736	-0.35242	0.081665	6.16003	6.72928	2.613166
125.400002	0.08796	-1.424544	1.447429	-0.363234	0.081717	6.11107	6.59889	2.431267
125.5	0.117792	-1.475816	1.442435	-0.369849	0.081371	5.95388	6.33233	1.47199
125.599998	0.113346	-1.569072	1.440937	-0.371071	0.081219	5.90413	6.27709	-0.031167
125.699997	0.047969	-1.669044	1.442843	-0.367582	0.08082	5.75534	6.14563	-1.590259
125.800003	-0.026187	-1.759187	1.446918	-0.361044	0.080608	5.5787	5.95486	-2.803335
125.900002	-0.106782	-1.82688	1.451414	-0.354049	0.08025	5.45688	5.93441	-3.305092
126.0	-0.141725	-1.891659	1.454447	-0.349126	0.080307	5.74868	5.85508	-2.958848
126.099998	-0.140355	-1.952586	1.454691	-0.348457	0.080384	6.0714	6.64632	-1.733181
126.199997	-0.093954	-1.986309	1.451434	-0.352093	0.080563	5.86682	6.69738	0.03966
126.300003	-0.1157	-2.00541	1.445015	-0.359628	0.08036	5.99083	6.35931	1.800298
126.400002	-0.100598	-2.031825	1.436877	-0.368541	0.079783	6.12491	6.37879	2.842164
126.5	-0.177474	-1.967967	1.430498	-0.3748	0.079146	6.41164	6.74299	2.785674
126.599998	-0.144361	-1.962781	1.427115	-0.376495	0.078275	6.25181	6.89393	1.555884
126.699997	-0.134134	-2.026227	1.427433	-0.373434	0.077332	5.93023	6.19219	-0.473973
126.800003	-0.070192	-2.16994	1.430296	-0.365263	0.076728	5.81778	6.15869	-2.327988
126.900002	0.037519	-2.255308	1.434205	-0.353541	0.076137	5.41222	5.99457	-3.53275
127.0	0.099983	-2.285634	1.438455	-0.340292	0.075759	5.30783	5.76259	-3.860514
127.099998	0.097531	-2.26275	1.44267	-0.329115	0.075348	5.15071	5.66324	-3.344919
127.199997	0.02693	-2.218769	1.446116	-0.323103	0.07506	6.11072	6.04007	-2.204184
127.300003	-0.066467	-2.211892	1.448436	-0.323273	0.074594	6.70957	7.24432	-0.543923
127.400002	-0.178362	-2.210665	1.449032	-0.328912	0.073822	6.03602	6.77275	1.148557
127.5	-0.226681	-2.190626	1.447746	-0.338342	0.073012	6.28334	6.3425	2.417004
127.599998	-0.221079	-2.151018	1.445203	-0.348325	0.07255	6.49229	6.83998	2.831754
127.699997	-0.075375	-2.068159	1.442285	-0.356188	0.072095	6.69889	7.59963	2.240004
127.800003	-0.02593	-1.945529	1.441136	-0.358943	0.07204	6.06019	6.56795	0.732969
127.900002	0.07116	-1.98433	1.442491	-0.356717	0.072055	5.95703	6.38286	-1.161902
128.0	0.185724	-2.071017	1.447926	-0.348799	0.072258	5.71663	6.26874	-2.803608
128.100006	0.186514	-2.13342	1.458264	-0.337141	0.072632	5.46853	5.79181	-3.942884
128.199997	0.102959	-2.143036	1.472556	-0.325334	0.072806	5.28847	5.71099	-4.365456
128.300003	-0.089136	-2.028617	1.488074	-0.317704	0.072826	5.42597	5.75574	-3.983816
128.399994	-0.295845	-1.909477	1.500666	-0.318252	0.072269	6.77271	6.54504	-2.420419
128.5	-0.438909	-1.800027	1.50652	-0.329553	0.071643	6.36496	7.48433	0.596454
128.600006	-0.472481	-1.664967	1.503689	-0.351303	0.070795	6.27756	6.77596	4.128273
128.699997	-0.305713	-1.496917	1.491689	-0.37841	0.069774	6.54467	6.79287	7.104522
128.800003	-0.127778	-1.367615	1.476272	-0.404273	0.068908	6.81239	7.59888	7.989913
128.899994	0.1895	-1.286573	1.464866	-0.42074	0.068295	6.46252	7.57704	6.584765
129.0	0.304857	-1.175869	1.460611	-0.425512	0.067671	6.16476	6.76654	2.855079
129.100006	0.238982	-1.168263	1.462316	-0.418559	0.06672	5.9558	6.56699	-1.863052
129.199997	0.106475	-1.162702	1.465947	-0.401622	0.065927	5.43096	5.69771	-6.046763
129.300003	-0.025498	-1.088069	1.470191	-0.376622	0.065411	4.472	5.01621	-8.541946
129.399994	-0.047558	-1.012833	1.475737	-0.347282	0.065217	4.39309	4.34177	-8.885948
129.5	-0.099838	-0.988991	1.484058	-0.319717	0.065213	4.24929	5.05668	-7.330637
129.600006	-0.032505	-1.058356	1.496603	-0.298118	0.065699	5.88084	5.09864	-5.006134
129.699997	0.021296	-1.114454	1.514037	-0.284458	0.066084	8.10755	8.7557	-2.782592
129.800003	0.021071	-1.19228	1.535416	-0.278843	0.06665	6.58057	8.58324	-0.855744
129.899994	-0.027971	-1.214317	1.557885	-0.281865	0.067082	7.19632	7.3746	0.683631
130.0	-0.087364	-1.216617	1.578928	-0.292218	0.067388	5.94486	6.7311	1.897533
130.100006	-0.190991	-1.206153	1.59587	-0.309239	0.067651	7.95035	8.81073	2.818279
130.199997	-0.299968	-1.208158	1.606998	-0.330069	0.067842	9.22914	9.89721	3.533512
130.300003	-0.241586	-1.179879	1.611301	-0.35219	0.06759	7.63175	8.0074	3.938683
130.399994	-0.15222	-1.236035	1.609294	-0.372868	0.067584	7.4629	8.23927	3.908213
130.5	-0.049568	-1.29556	1.602127	-0.38995	0.06757	6.49378	7.08566	3.253867
130.600006	0.021049	-1.386886	1.592709	-0.401305	0.067701	6.09032	6.7554	1.95234
130.699997	0.02755	-1.491768	1.582885	-0.405869	0.06735	5.63808	6.3197	0.222027
130.800003	-0.064188	-1.644024	1.574614	-0.403558	0.066898	5.38358	5.89758	-1.570962
130.899994	-0.146241	-1.750434	1.568948	-0.394805	0.066416	5.1924	5.57118	-2.98145
131.0	-0.213186	-1.828958	1.565971	-0.380796	0.066152	5.08459	5.3348	-3.833039
131.100006	-0.199521	-1.914146	1.565828	-0.364617	0.066088	4.97661	5.45502	-4.117882
131.199997	-0.063833	-2.00697	1.568434	-0.348287	0.066312	5.43323	5.64815	-3.953554
131.300003	0.086636	-2.12146	1.573479	-0.334317	0.067049	6.22659	6.82948	-3.456987
131.399994	0.211758	-2.245229	1.581046	-0.323626	0.067993	5.8705	7.35169	-2.73161
131.5	0.192533	-2.336172	1.59124	-0.316539	0.068838	6.23281	6.84169	-1.961691
131.600006	0.099021	-2.403595	1.603815	-0.313119	0.069336	6.70519	6.90367	-1.41107
131.699997	-0.114273	-2.493783	1.618171	-0.312823	0.069611	7.26524	7.4019	-0.976106
131.800003	-0.25738	-2.544546	1.632823	-0.316065	0.069682	7.20403	7.80421	-0.694489
131.899994	-0.347037	-2.613634	1.645681	-0.322888	0.069721	7.0583	7.23479	-0.170558
132.0	-0.267791	-2.700804	1.654646	-0.333176	0.06995	7.03789	7.46378	0.627972
132.100006	-0.068984	-2.766244	1.657145	-0.34762	0.069917	6.81484	7.50874	1.781568
132.199997	0.11462	-2.822663	1.652259	-0.364628	0.069706	6.5649	7.21552	2.95578
132.300003	0.262625	-2.863925	1.640985	-0.381003	0.069184	6.51191	7.20171	3.801078
132.399994	0.300319	-2.897504	1.626949	-0.393214	0.068649	6.50946	6.91909	3.583912
132.5	0.259274	-3.043946	1.615891	-0.396937	0.068703	6.6311	6.82488	2.10816
132.600006	0.125015	-3.152823	1.610872	-0.391134	0.068888	6.53354	6.56046	-0.269446
132.699997	-0.083251	-3.192169	1.613753	-0.376772	0.069391	6.31749	6.36444	-2.930715
132.800003	-0.272437	-3.195292	1.623605	-0.356393	0.06986	5.82488	6.08771	-5.295793
132.899994	-0.424573	-3.120222	1.638558	-0.33415	0.07048	5.65857	6.09563	-6.743566
133.0	-0.439597	-2.998169	1.655988	-0.314333	0.070935	5.47615	5.84738	-6.963453
133.100006	-0.314479	-2.866803	1.673912	-0.301115	0.071563	6.81729	7.3366	-5.761761
133.199997	-0.127736	-2.726508	1.689869	-0.298095	0.072073	7.11225	8.13789	-3.288251
133.300003	-0.019975	-2.573925	1.70207	-0.305613	0.072124	7.04928	7.5036	0.005581
133.399994	0.047193	-2.394418	1.708724	-0.322388	0.071764	7.43978	7.91876	3.321309
133.5	0.119322	-2.231221	1.710081	-0.344339	0.071012	7.7273	7.56184	5.825097
133.600006	0.096045	-2.105583	1.709552	-0.366772	0.07041	8.81867	9.33036	6.751618
133.699997	0.071411	-2.001989	1.710128	-0.385116	0.070017	8.5379	9.10534	5.799244
133.800003	0.094811	-1.905083	1.712562	-0.396505	0.0699	8.38534	8.13329	3.282712
133.899994	0.094982	-1.838243	1.715277	-0.399967	0.069878	7.6652	8.02602	-0.033217
134.0	-0.064812	-1.821979	1.716175	-0.396279	0.069342	6.03795	6.63411	-3.258967
134.100006	-0.137771	-1.926438	1.714777	-0.385978	0.068851	5.37386	5.67588	-5.109882
134.199997	-0.187994	-1.97431	1.712095	-0.371236	0.06878	4.88755	5.51819	-5.327287
134.300003	-0.201157	-1.967695	1.710421	-0.355801	0.068729	4.86837	5.30954	-4.467007
134.399994	-0.141957	-1.955104	1.711777	-0.341267	0.068599	4.7074	5.53167	-3.393013
134.5	-0.159605	-1.957807	1.717095	-0.328985	0.068363	6.40551	5.88549	-2.38182
134.600006	-0.118553	-1.934745	1.726066	-0.319598	0.068114	7.50573	8.46184	-1.623031
134.699997	-0.069438	-1.894468	1.737143	-0.314424	0.068181	6.30655	8.15524	-1.044933
134.800003	-0.004796	-1.825941	1.748002	-0.313242	0.068503	7.7872	7.34559	-0.598415
134.899994	0.07447	-1.736876	1.756363	-0.316934	0.069001	8.33867	9.15009	-0.164182
135.0	0.083745	-1.704003	1.761564	-0.324247	0.069516	8.09179	8.47436	0.363839
135.100006	0.031435	-1.708748	1.763546	-0.334357	0.069418	8.1467	8.51793	0.888476
135.199997	-0.03538	-1.708805	1.762732	-0.344949	0.069359	7.85586	8.443	1.232388
135.300003	-0.095626	-1.705747	1.760452	-0.354664	0.06901	7.70899	7.83868	1.214912
135.399994	-0.14011	-1.692519	1.757463	-0.362341	0.068511	7.09359	7.57779	0.693641
135.5	-0.122371	-1.73975	1.754401	-0.367432	0.068066	6.98386	7.4914	-0.112492
135.600006	-0.10167	-1.838822	1.751525	-0.370239	0.067902	6.80661	7.24218	-0.917525
135.699997	0.007649	-1.904531	1.748958	-0.370416	0.068131	6.55798	7.36336	-1.606455
135.800003	0.081947	-1.903414	1.746848	-0.36867	0.068215	6.55193	7.2941	-1.936539
135.899994	0.170723	-1.940105	1.745247	-0.366472	0.068263	6.34797	6.96726	-2.01705
136.0	0.15241	-1.97244	1.742707	-0.364562	0.068205	6.57173	6.9785	-1.724493
136.100006	0.087583	-1.968512	1.73814	-0.363362	0.068023	6.68698	7.24988	-1.074103
136.199997	0.017975	-1.96253	1.731104	-0.363356	0.067987	6.69276	7.2547	-0.232952
136.300003	-0.04469	-1.986275	1.722315	-0.363447	0.068117	6.93666	7.18993	0.498405
136.399994	-0.063057	-2.024278	1.714274	-0.361634	0.06838	6.95549	7.48294	0.687078
136.5	-0.099051	-2.105612	1.709878	-0.357009	0.068878	6.86896	7.5977	0.105283
136.600006	-0.116914	-2.191185	1.709831	-0.349475	0.069276	6.74005	7.364	-1.040315
136.699997	-0.128996	-2.265517	1.713387	-0.339874	0.069558	6.67463	7.29699	-2.168062
136.800003	-0.092712	-2.26409	1.718145	-0.329798	0.069791	6.56402	7.13191	-2.966394
136.899994	-0.055917	-2.238978	1.721905	-0.321887	0.069976	6.64993	7.02518	-3.117498
137.0	0.009209	-2.307427	1.724004	-0.317511	0.07026	6.74101	7.09016	-2.616419
137.100006	0.052367	-2.390996	1.724896	-0.317502	0.070479	7.30649	7.55156	-1.688717
137.199997	0.061138	-2.505452	1.725352	-0.321847	0.070879	7.33644	7.974	-0.439619
137.300003	0.028238	-2.540776	1.72551	-0.330071	0.07108	7.06023	7.54161	0.732408
137.399994	-0.064453	-2.530856	1.724821	-0.340953	0.071162	7.57088	7.83932	1.519273
137.5	-0.154946	-2.515596	1.722067	-0.353348	0.071005	7.78562	8.32599	1.860039
137.600006	-0.215153	-2.504893	1.716208	-0.365974	0.070627	7.64357	8.06478	1.749802
137.699997	-0.161462	-2.535862	1.707145	-0.377104	0.070244	7.23906	7.5278	1.290838
137.800003	-0.046318	-2.563148	1.695707	-0.385454	0.070101	6.81957	7.35105	0.676947
137.899994	0.10458	-2.589829	1.682945	-0.389766	0.069937	6.41181	6.96801	0.011901
138.0	0.217251	-2.602566	1.670085	-0.388868	0.069876	6.09225	6.76964	-0.57781
138.100006	0.194153	-2.559681	1.658071	-0.38314	0.069849	5.87199	6.45555	-1.175375
138.199997	0.082104	-2.5597	1.648407	-0.373142	0.069952	5.83959	6.07722	-1.676274
138.300003	-0.00406	-2.570196	1.641611	-0.360706	0.070102	6.0157	6.15441	-2.219211
138.399994	-0.084786	-2.607463	1.638341	-0.347495	0.070412	6.49685	6.53359	-2.61463
138.5	-0.106244	-2.614683	1.637874	-0.334786	0.070864	6.34026	7.0012	-2.838547
138.600006	-0.113475	-2.560357	1.638661	-0.325184	0.071369	6.4366	6.91181	-2.718499
138.699997	-0.112435	-2.477036	1.63901	-0.32021	0.072023	6.71885	7.1257	-2.184654
138.800003	-0.172128	-2.43212	1.637552	-0.320418	0.072337	6.84444	7.31455	-1.242971
138.899994	-0.234547	-2.386791	1.634259	-0.325482	0.072237	7.01477	7.39773	-0.161048
139.0	-0.279903	-2.375112	1.630372	-0.33351	0.071932	7.02633	7.3806	0.72122
139.100006	-0.246316	-2.377009	1.627335	-0.342011	0.071355	6.96556	7.29164	1.066866
139.199997	-0.178516	-2.367122	1.626133	-0.348872	0.070926	6.73471	7.16542	0.800211
139.300003	-0.062675	-2.364929	1.625835	-0.353273	0.070545	6.56314	7.08995	0.071089
139.399994	0.024196	-2.365112	1.624542	-0.355664	0.069891	6.41453	7.01736	-0.679421
139.5	0.124459	-2.416561	1.620884	-0.356291	0.069748	6.19629	6.63144	-1.005615
139.600006	0.162603	-2.430789	1.614382	-0.356701	0.069423	6.19707	6.68015	-0.900934
139.699997	0.196573	-2.510839	1.606861	-0.357208	0.069239	6.19165	6.60478	-0.586807
139.800003	0.174189	-2.567726	1.600695	-0.35801	0.069422	6.35699	6.57673	-0.297783
139.899994	0.086911	-2.551714	1.59584	-0.359667	0.069497	6.65484	6.88301	-0.213524
140.0	-0.073142	-2.48711	1.590902	-0.362813	0.069688	6.28316	6.93996	-0.110472
140.100006	-0.177637	-2.395383	1.58298	-0.367769	0.06971	6.43467	6.74309	0.112914
140.199997	-0.216311	-2.30641	1.569685	-0.374561	0.069739	6.52461	6.93129	0.616159
140.300003	-0.135414	-2.259974	1.551216	-0.38154	0.069841	6.38151	6.88729	1.156594
140.399994	-0.035772	-2.27134	1.530809	-0.385316	0.069967	6.19804	6.66591	1.278872
140.5	0.086808	-2.321499	1.514578	-0.381653	0.070274	5.99635	6.64353	0.571796
140.600006	0.060063	-2.304056	1.509103	-0.368898	0.070429	5.84283	6.45105	-1.108506
140.699997	-0.018779	-2.267291	1.517067	-0.348453	0.070598	5.8092	6.21917	-3.33723
140.800003	-0.226329	-2.187353	1.536282	-0.325533	0.070078	5.73774	6.09413	-5.530775
140.899994	-0.359241	-2.098076	1.561483	-0.304692	0.06949	5.95957	6.31937	-6.933268
141.0	-0.332831	-2.05016	1.587272	-0.290325	0.069183	6.31084	6.58251	-6.812982
141.100006	-0.188171	-1.953231	1.608849	-0.286993	0.069109	6.54134	7.30298	-4.775307
141.199997	0.035871	-1.850057	1.624977	-0.29549	0.069206	6.85871	7.51773	-1.01118
141.300003	0.244471	-1.715237	1.633198	-0.315167	0.069303	7.18178	7.8784	3.332404
141.399994	0.401093	-1.573957	1.632599	-0.342176	0.069495	7.25281	7.93856	7.185746
141.5	0.512345	-1.497428	1.628545	-0.370258	0.069742	7.63744	8.29387	9.281108
141.600006	0.408977	-1.433707	1.625428	-0.394448	0.069978	8.03924	8.65229	8.873046
141.699997	0.1165	-1.341676	1.624543	-0.411041	0.070349	7.81303	7.93364	6.186067
141.800003	-0.111592	-1.271919	1.62384	-0.418141	0.070657	7.68298	7.71214	2.019375
141.899994	-0.298563	-1.237713	1.620392	-0.415773	0.070722	6.41496	6.8586	-2.49953
142.0	-0.42156	-1.34599	1.613523	-0.405266	0.071119	4.98668	5.66463	-5.792624
142.100006	-0.369588	-1.445889	1.605215	-0.388188	0.071649	4.41481	5.12787	-6.998459
142.199997	-0.209187	-1.521425	1.598527	-0.368486	0.072293	4.11057	4.78401	-6.505893
142.300003	-0.079229	-1.577485	1.596458	-0.349174	0.072691	4.04585	5.08312	-5.157627
142.399994	-0.002134	-1.640953	1.600114	-0.33193	0.07271	4.57481	4.75885	-3.868495
142.5	-0.018595	-1.694779	1.609177	-0.318157	0.072534	7.57745	7.34602	-2.808929
142.600006	0.007487	-1.771761	1.622313	-0.308142	0.072342	6.5564	8.63773	-1.968539
142.699997	0.025312	-1.844707	1.638002	-0.302935	0.072337	6.28754	6.2089	-1.329549
142.800003	0.066499	-1.910401	1.654789	-0.301875	0.072898	7.05375	7.40094	-0.895908
142.899994	0.116873	-1.952432	1.670794	-0.305284	0.073701	8.31423	8.87978	-0.421434
143.0	0.124223	-1.938566	1.683988	-0.312979	0.074407	7.53331	8.04925	0.127172
143.100006	0.038548	-1.940254	1.692608	-0.324237	0.075173	7.57535	7.88814	0.946604
143.199997	-0.079797	-1.957039	1.695513	-0.339214	0.075444	7.55433	7.9665	1.906046
143.300003	-0.198253	-1.990554	1.692976	-0.35556	0.075475	7.30246	7.329	2.731434
143.399994	-0.222725	-2.008178	1.686454	-0.371572	0.075189	7.06942	7.28682	3.094623
143.5	-0.166786	-2.04566	1.678972	-0.383987	0.075167	6.85092	7.23618	2.616168
143.600006	-0.023418	-2.10817	1.672967	-0.391205	0.075244	6.70151	7.12453	1.250979
143.699997	0.108392	-2.218592	1.669337	-0.392897	0.07564	6.39552	6.99488	-0.587201
143.800003	0.152513	-2.313639	1.667228	-0.389442	0.076466	6.22746	6.77499	-2.124331
143.899994	0.126321	-2.333727	1.665388	-0.382337	0.077219	5.90028	6.30963	-3.082897
144.0	0.005095	-2.31106	1.662642	-0.373592	0.077893	5.71313	6.07369	-3.253151
144.100006	-0.097578	-2.256428	1.658218	-0.365405	0.078374	5.82417	5.84149	-2.680137
144.199997	-0.247819	-2.207049	1.652395	-0.358514	0.078753	6.62541	6.70969	-1.672776
144.300003	-0.249836	-2.128377	1.646606	-0.352024	0.078991	6.51647	7.30127	-0.743627
144.399994	-0.210636	-2.091121	1.644756	-0.344305	0.079282	6.4711	6.79823	-0.413456
144.5	-0.1126	-2.041964	1.650954	-0.333966	0.079738	6.7432	6.90806	-1.098935
144.600006	-0.0078	-2.043645	1.666438	-0.321686	0.080143	6.90285	7.73794	-2.406449
144.699997	0.038041	-2.037746	1.68776	-0.310047	0.080392	6.84181	7.55916	-3.669002
144.800003	0.028092	-2.01084	1.709669	-0.302413	0.080401	6.72183	6.9359	-4.226063
144.899994	-0.005484	-1.969462	1.72712	-0.300995	0.080264	6.90802	7.28189	-3.506148
145.0	-0.028623	-1.906528	1.737083	-0.309392	0.079896	6.95627	7.13973	-1.228653
145.100006	0.010452	-1.825801	1.739392	-0.326298	0.079789	7.62115	7.39152	1.985189
145.199997	0.11362	-1.702488	1.734792	-0.348479	0.079751	7.95359	8.09775	4.881243
145.300003	0.200118	-1.623208	1.72894	-0.370678	0.08018	7.34756	7.88054	6.315035
145.399994	0.257626	-1.530088	1.727157	-0.387459	0.080879	7.71854	8.14121	5.585101
145.5	0.205742	-1.432768	1.731757	-0.39596	0.08185	7.70899	8.15031	2.978004
145.600006	0.101586	-1.363249	1.740527	-0.396617	0.082875	7.47	7.63528	-0.776349
145.699997	-0.214424	-1.411895	1.749102	-0.391395	0.08338	6.78988	7.05751	-4.220516
145.800003	-0.382912	-1.451006	1.753827	-0.380629	0.08366	5.87891	6.21114	-6.054218
145.899994	-0.489347	-1.433054	1.754556	-0.367465	0.083601	5.26421	5.649	-5.754778
146.0	-0.433291	-1.372295	1.752143	-0.355914	0.083373	5.35004	5.59762	-3.886452
146.100006	-0.362771	-1.26977	1.74794	-0.349041	0.082656	5.04404	5.89148	-1.376388
146.199997	-0.161348	-1.163168	1.742876	-0.347063	0.081574	7.36797	7.04038	1.075347
146.300003	-0.002691	-1.040796	1.738246	-0.348317	0.080923	7.74061	9.53698	2.580426
146.399994	0.168719	-0.972351	1.736053	-0.350698	0.080473	6.48406	7.17955	2.83064
146.5	0.366744	-0.928948	1.738085	-0.351623	0.080428	8.44227	8.50723	1.660736
146.600006	0.397731	-0.928717	1.744847	-0.349502	0.080717	8.58642	9.45658	-0.491457
146.699997	0.238278	-0.980418	1.75443	-0.344809	0.080806	7.65399	7.76042	-2.970082
146.800003	0.009476	-1.05692	1.765419	-0.337428	0.081023	7.52876	7.56013	-4.758218
146.899994	-0.111319	-1.088821	1.77672	-0.328425	0.081654	6.46059	6.71633	-5.285135
147.0	-0.168918	-1.069663	1.787917	-0.321107	0.082438	6.58705	6.4958	-4.726806
147.100006	-0.179119	-1.05476	1.798525	-0.318376	0.083353	6.10424	6.79277	-3.327152
147.199997	-0.171429	-1.081032	1.807015	-0.32228	0.084154	7.51089	7.08748	-1.087008
147.300003	-0.200271	-1.096473	1.811492	-0.333174	0.084637	7.90306	9.02505	1.482597
147.399994	-0.26269	-1.059159	1.810846	-0.349565	0.08444	6.992	8.1471	3.794234
147.5	-0.294315	-1.031925	1.805396	-0.367999	0.083809	8.75509	8.42673	5.300084
147.600006	-0.319728	-0.985756	1.797508	-0.384659	0.083063	8.84608	9.50657	5.398315
147.699997	-0.193953	-0.968115	1.790371	-0.395182	0.082379	8.37851	8.56118	3.880283
147.800003	0.008296	-1.042256	1.786692	-0.397024	0.082137	8.3229	8.53421	1.0311
147.899994	0.157959	-1.222077	1.786766	-0.390669	0.081781	7.06601	7.6993	-2.304044
148.0	0.265773	-1.416753	1.789286	-0.377442	0.081932	6.20785	6.65831	-4.959838
148.100006	0.290935	-1.583153	1.792656	-0.360859	0.082381	5.4321	6.03194	-6.151738
148.199997	0.192896	-1.611065	1.795842	-0.344344	0.082815	5.24617	5.48575	-5.830069
148.300003	0.010865	-1.593137	1.798018	-0.332153	0.083413	5.3559	5.5533	-4.413232
148.399994	-0.18484	-1.579361	1.799184	-0.326403	0.084044	7.11864	6.28448	-2.236
148.5	-0.329729	-1.599299	1.800562	-0.326178	0.08466	8.72356	9.2125	-0.13019
148.600006	-0.3677	-1.645385	1.804397	-0.329626	0.085121	7.48944	8.48304	1.315951
148.699997	-0.314048	-1.655199	1.81241	-0.334728	0.085656	8.09284	7.28949	1.801258
148.800003	-0.231947	-1.652463	1.823738	-0.339373	0.086265	9.06643	9.7118	1.312654
148.899994	-0.182805	-1.579474	1.834591	-0.344837	0.086258	8.73425	9.99613	0.260002
149.0	-0.154527	-1.560987	1.841031	-0.350489	0.085935	8.47607	8.61118	-0.662691
149.100006	-0.094482	-1.583394	1.84069	-0.35588	0.085279	8.21702	8.49171	-0.985975
149.199997	-0.018358	-1.63212	1.833855	-0.361086	0.084442	7.76609	7.49236	-0.66554
149.300003	0.109196	-1.716068	1.824058	-0.364464	0.083806	7.36569	7.40854	-0.102258
149.399994	0.207745	-1.783037	1.815921	-0.365138	0.08358	7.10778	7.3913	0.13766
149.5	0.224186	-1.791257	1.812612	-0.362805	0.083745	7.0837	7.28147	-0.304343
149.600006	0.206334	-1.80202	1.815095	-0.357385	0.084158	7.23442	7.41828	-1.308474
149.699997	0.084771	-1.797948	1.820981	-0.351348	0.084697	7.74796	7.60851	-2.493995
149.800003	-0.059912	-1.814204	1.827187	-0.346459	0.085386	7.70032	7.77091	-3.158235
149.899994	-0.151488	-1.817376	1.830515	-0.344316	0.085947	7.81969	7.76214	-3.027852
150.0	-0.211122	-1.770546	1.829642	-0.346086	0.086477	7.76119	7.86394	-1.952009
150.100006	-0.223707	-1.669559	1.825013	-0.351072	0.086702	7.52386	7.83418	-0.349779
150.199997	-0.175482	-1.573014	1.818866	-0.357304	0.086728	7.68447	7.9695	1.004254
150.300003	-0.14272	-1.545485	1.815168	-0.362105	0.086615	7.57754	7.86491	1.522877
150.399994	-0.063781	-1.578113	1.817127	-0.362178	0.086679	7.67317	8.09111	0.911316
150.5	-0.033525	-1.628747	1.824009	-0.357928	0.086649	7.70724	8.10738	-0.621089
150.600006	-0.062286	-1.674769	1.832544	-0.350855	0.086312	7.45248	7.7874	-2.32129
150.699997	-0.123584	-1.684784	1.838852	-0.342882	0.08583	7.32392	7.51591	-3.316791
150.800003	-0.174973	-1.674401	1.841027	-0.336141	0.085037	7.11347	7.30876	-3.185017
150.899994	-0.175005	-1.699732	1.840221	-0.332246	0.084346	7.36911	7.36068	-2.249886
151.0	-0.168715	-1.718959	1.83854	-0.33224	0.083423	7.43129	7.61665	-0.961686
151.100006	-0.100902	-1.786851	1.837156	-0.3371	0.082817	8.33735	8.03951	0.441529
151.199997	0.055762	-1.830119	1.835268	-0.346043	0.082506	8.47537	8.88738	1.557782
151.300003	0.123146	-1.818552	1.83101	-0.357885	0.082187	7.79018	8.42383	2.242235
151.399994	0.125858	-1.77911	1.822274	-0.371589	0.081928	8.96212	8.77979	2.47881
151.5	0.072556	-1.722196	1.808305	-0.384581	0.081364	8.49061	8.58377	2.265315
151.600006	9e-06	-1.717106	1.791516	-0.39388	0.080567	8.24067	7.84189	1.533408
151.699997	-0.136671	-1.753297	1.776256	-0.396237	0.079736	7.73886	7.66333	0.085711
151.800003	-0.229868	-1.849004	1.767038	-0.389182	0.079143	6.91143	6.9359	-1.867832
151.899994	-0.217104	-1.965385	1.766119	-0.373333	0.078933	6.04986	6.50244	-3.718964
152.0	-0.186241	-2.057138	1.772629	-0.352563	0.078725	5.45811	6.14327	-5.258136
152.100006	-0.182041	-2.06614	1.783787	-0.330362	0.078412	5.33944	6.13278	-6.065411
152.199997	-0.212991	-2.018787	1.795641	-0.311748	0.077891	5.74868	6.22838	-5.823103
152.300003	-0.22472	-1.941252	1.80603	-0.300381	0.077217	7.61572	8.09143	-4.40337
152.399994	-0.197751	-1.831231	1.814719	-0.296814	0.076576	7.64278	8.67852	-2.132893
152.5	-0.08435	-1.744057	1.822284	-0.300976	0.075765	8.04888	8.22022	0.1618
152.600006	0.009504	-1.679094	1.830374	-0.310808	0.075025	8.9573	8.58506	1.9257
152.699997	0.121658	-1.692189	1.840095	-0.324475	0.07475	9.5847	9.86702	2.868125
152.800003	0.177951	-1.748004	1.849959	-0.340169	0.074759	9.73481	10.79047	3.030895
152.899994	0.150198	-1.669432	1.856375	-0.35642	0.074446	9.93702	10.13616	2.620303
153.0	0.084746	-1.597627	1.855129	-0.373179	0.073872	9.74619	10.0215	2.092549
153.100006	-0.120435	-1.56853	1.844542	-0.389237	0.073048	8.68021	8.57639	1.845335
153.199997	-0.296031	-1.558524	1.826446	-0.402796	0.071651	7.75138	7.67007	1.728972
153.300003	-0.339357	-1.611428	1.804758	-0.411015	0.070327	7.0689	7.1849	1.405401
153.399994	-0.289619	-1.720298	1.785167	-0.411299	0.069339	6.14181	6.68582	0.350934
153.5	-0.005629	-1.904611	1.773039	-0.401568	0.069123	5.44331	6.21382	-1.300542
153.600006	0.187175	-2.054561	1.771169	-0.383647	0.069443	5.17786	6.1862	-3.37714
153.699997	0.232966	-2.162857	1.779651	-0.359806	0.07008	5.28549	6.26735	-5.413217
153.800003	0.149084	-2.157305	1.795376	-0.334878	0.070218	5.58579	6.53391	-6.762333
153.899994	-0.029101	-2.072651	1.813737	-0.313687	0.070364	6.52662	6.67436	-7.028586
154.0	-0.199347	-2.017018	1.830179	-0.300201	0.070518	7.14342	7.91255	-5.721671
154.100006	-0.323478	-1.935818	1.842026	-0.298302	0.070593	7.67528	8.1608	-2.740505
154.199997	-0.281768	-1.878367	1.847699	-0.307726	0.070714	8.45602	8.35703	1.087918
154.300003	-0.225993	-1.760617	1.846779	-0.325742	0.070833	8.92499	8.92506	4.605924
154.399994	-0.07119	-1.652744	1.843554	-0.346812	0.070768	9.59477	10.26473	6.698138
154.5	0.092341	-1.53896	1.843036	-0.364945	0.070691	9.73884	11.59048	6.732418
154.600006	0.133511	-1.427042	1.847022	-0.37684	0.070606	10.2459	11.37991	4.550102
154.699997	0.188967	-1.386389	1.854607	-0.381151	0.070117	10.69228	11.42294	0.917645
154.800003	0.071653	-1.411516	1.862014	-0.377904	0.069316	8.95354	9.15886	-3.153719
154.899994	-0.082434	-1.580764	1.867156	-0.369253	0.068769	6.56236	6.59118	-5.911487
155.0	-0.125301	-1.699875	1.869355	-0.357743	0.068606	5.49874	6.00303	-6.474058
155.100006	-0.179688	-1.754424	1.869027	-0.347626	0.068512	5.12208	5.34133	-5.160929
155.199997	-0.206706	-1.789628	1.866146	-0.342319	0.06835	4.98195	5.69975	-2.764272
155.300003	-0.184294	-1.806613	1.860986	-0.341808	0.068009	5.54524	5.46434	-0.04725
155.399994	-0.154296	-1.820736	1.854512	-0.345376	0.06779	8.82104	8.68965	2.17624
155.5	-0.090831	-1.844654	1.848524	-0.351718	0.067661	7.30491	9.78395	3.188692
155.600006	-0.007444	-1.831275	1.846102	-0.356723	0.067632	8.53116	8.13104	2.848994
155.699997	0.077158	-1.870867	1.847921	-0.359126	0.06796	10.35502	11.47283	1.25016
155.800003	0.053704	-1.91293	1.852645	-0.358614	0.068275	8.61917	9.49855	-1.171332
155.899994	-0.088384	-1.9696	1.857454	-0.35519	0.068509	8.61225	8.80966	-3.354563
156.0	-0.110546	-1.969053	1.860133	-0.349887	0.068642	7.43698	7.79522	-4.363667
156.100006	-0.206053	-1.938234	1.859584	-0.345049	0.068784	6.74609	6.67758	-4.014124
156.199997	-0.238953	-1.881555	1.856427	-0.342676	0.06848	6.543	6.77028	-2.646418
156.300003	-0.251623	-1.866556	1.851057	-0.344561	0.06801	6.29989	7.04017	-0.720276
156.399994	-0.200345	-1.775781	1.844389	-0.35036	0.067207	8.1375	7.99937	1.192055
156.5	-0.121137	-1.743634	1.836982	-0.358626	0.066642	7.86567	9.35938	2.498113
156.600006	0.011372	-1.727055	1.829468	-0.367444	0.06613	7.40563	8.07216	2.877231
156.699997	0.09705	-1.691118	1.822662	-0.374403	0.065712	8.99452	9.49105	2.229261
156.800003	0.143648	-1.687028	1.816086	-0.377899	0.065394	7.84158	8.91628	0.811526
156.899994	0.070758	-1.69048	1.808706	-0.377578	0.065489	7.76758	8.07002	-1.001549
157.0	0.011075	-1.774286	1.800157	-0.371613	0.065834	7.35685	7.75914	-2.441772
157.100006	-0.075755	-1.830537	1.791574	-0.360008	0.066282	6.49869	6.88558	-3.256034
157.199997	-0.159029	-1.831987	1.786223	-0.343516	0.066819	6.17212	6.4275	-3.659111
157.300003	-0.19571	-1.840517	1.787936	-0.324273	0.067347	5.85763	6.61634	-4.065036
157.399994	-0.204523	-1.896741	1.798444	-0.305681	0.068015	6.55334	6.75209	-4.500935
157.5	-0.193532	-1.964485	1.815234	-0.291632	0.068832	7.80357	8.33755	-4.613243
157.600006	-0.163991	-1.997741	1.833392	-0.285601	0.06954	7.3417	8.97912	-3.96877
157.699997	-0.159884	-2.008691	1.846934	-0.291234	0.069842	7.96883	8.3337	-2.108158
157.800003	-0.132396	-1.998658	1.852226	-0.309392	0.070023	8.86517	9.61159	1.212697
157.899994	-0.079494	-1.918062	1.847326	-0.338709	0.069625	9.49283	10.18005	4.951347
158.0	0.015094	-1.861221	1.833628	-0.372908	0.069255	9.81897	10.34373	7.721825
158.100006	0.191797	-1.888685	1.818156	-0.40301	0.069071	9.98869	10.28753	8.610896
158.199997	0.210463	-1.857929	1.806417	-0.423584	0.069049	9.48215	9.83405	6.868979
158.300003	0.166073	-1.757982	1.799919	-0.430833	0.068924	8.50559	8.94957	3.044641
158.399994	-0.012602	-1.677612	1.796391	-0.425546	0.068517	7.21436	7.66579	-1.833972
158.5	-0.218415	-1.656694	1.792353	-0.409571	0.068025	5.54148	5.89255	-5.945895
158.600006	-0.272251	-1.661626	1.788043	-0.384178	0.067615	4.30149	4.69708	-8.141488
158.699997	-0.202311	-1.723387	1.786525	-0.353698	0.067487	3.85266	4.13013	-8.362106
158.800003	-0.182982	-1.76204	1.790423	-0.32452	0.067241	4.01783	4.7353	-7.265507
158.899994	-0.076171	-1.742571	1.801211	-0.300053	0.067427	4.44931	4.76571	-5.800224
159.0	0.026228	-1.71714	1.817333	-0.284736	0.067652	7.73491	7.99733	-4.182081
159.100006	0.077311	-1.644314	1.835665	-0.279054	0.068032	8.27666	10.21934	-2.438464
159.199997	0.093379	-1.663048	1.851876	-0.283449	0.068668	8.30933	8.94465	-0.435273
159.300003	0.117001	-1.609801	1.863295	-0.29757	0.069427	8.889	8.90665	1.766268
159.399994	0.090091	-1.571239	1.867909	-0.318608	0.070337	12.55144	12.52463	3.77419
159.5	0.027192	-1.535092	1.867021	-0.342205	0.071454	12.00514	12.78081	5.166965
159.600006	-0.078045	-1.47158	1.861899	-0.365715	0.071893	12.19255	12.3451	5.505374
159.699997	-0.290467	-1.37607	1.854611	-0.3845	0.071895	11.61927	11.84869	4.604454
159.800003	-0.456626	-1.400172	1.846352	-0.396929	0.071477	9.53364	9.15886	2.638984
159.899994	-0.477981	-1.341473	1.836821	-0.401758	0.070515	7.54041	7.94798	0.088995
160.0	-0.403829	-1.464349	1.826453	-0.399625	0.069566	5.92909	6.64899	-2.247327
160.100006	-0.171658	-1.61385	1.815442	-0.390772	0.06912	5.16797	5.79513	-3.731308
160.199997	0.144451	-1.763136	1.806355	-0.376527	0.069259	4.45606	5.63648	-4.196936
160.300003	0.393905	-1.807722	1.80114	-0.358912	0.069569	4.42926	5.33127	-4.268279
160.399994	0.51133	-1.869764	1.801202	-0.341309	0.070355	4.4959	5.47365	-4.225768
160.5	0.463048	-1.972919	1.805944	-0.325811	0.071267	6.29087	6.22367	-3.970405
160.600006	0.270464	-2.082311	1.813168	-0.315254	0.072213	7.11006	8.41623	-3.341265
160.699997	0.025463	-2.144683	1.819898	-0.311953	0.073022	7.16523	7.61226	-2.277463
160.800003	-0.293259	-2.210924	1.823986	-0.315139	0.073683	8.94408	7.82894	-0.676253
160.899994	-0.453581	-2.27804	1.823858	-0.324641	0.074288	8.89539	9.34321	1.094482
161.0	-0.519782	-2.308047	1.819914	-0.337734	0.074755	8.83706	9.08286	2.510388
161.100006	-0.449988	-2.312344	1.814015	-0.351143	0.074957	8.76148	9.13488	3.076309
161.199997	-0.243619	-2.296216	1.808477	-0.36226	0.075076	8.55875	9.51225	2.647922
161.300003	0.001684	-2.323963	1.805094	-0.368441	0.07513	8.04923	8.85687	1.267061
161.399994	0.179788	-2.384054	1.803356	-0.369548	0.075376	7.46229	8.21818	-0.697341
161.5	0.294432	-2.516539	1.801893	-0.366282	0.075688	7.07765	7.35512	-2.336753
161.600006	0.225287	-2.592546	1.798725	-0.359469	0.075916	6.60719	6.76054	-3.179419
161.699997	0.060736	-2.573458	1.793563	-0.351586	0.075863	6.31968	6.23405	-3.054615
161.800003	-0.170708	-2.519838	1.786479	-0.345595	0.075434	6.44413	6.22388	-2.227061
161.899994	-0.383982	-2.436756	1.778611	-0.341575	0.075033	6.86852	6.48927	-1.06311
162.0	-0.433787	-2.371587	1.770883	-0.340723	0.074629	7.98004	8.05289	-0.026727
162.100006	-0.31793	-2.352878	1.765054	-0.341607	0.074728	7.20884	8.09336	0.617878
162.199997	-0.102478	-2.313342	1.761626	-0.342959	0.075157	7.60031	7.62404	0.514597
162.300003	0.132208	-2.233682	1.760035	-0.344747	0.075834	7.93214	8.80634	-0.148166
162.399994	0.266745	-2.164421	1.758524	-0.346066	0.07657	7.45809	8.38786	-1.188774
162.5	0.294521	-2.21106	1.756061	-0.346956	0.077305	7.51527	7.68249	-1.940804
162.600006	0.220774	-2.314497	1.7521	-0.34819	0.077795	7.18704	7.37471	-2.136041
162.699997	0.02643	-2.343451	1.747416	-0.349223	0.078199	6.99104	6.91031	-1.826157
162.800003	-0.239453	-2.30674	1.742326	-0.351705	0.078039	6.84111	7.03974	-1.149748
162.899994	-0.468477	-2.18173	1.736187	-0.35641	0.077695	6.6713	7.00377	-0.301702
163.0	-0.551684	-2.044874	1.727946	-0.362725	0.077037	7.23485	7.36764	0.549156
163.100006	-0.438453	-1.966177	1.717696	-0.370059	0.076486	6.79128	7.45778	1.126795
163.199997	-0.20331	-1.95814	1.707007	-0.375896	0.076149	7.12109	7.45693	1.150857
163.300003	0.09942	-1.982537	1.697801	-0.377529	0.075994	7.06811	7.77338	0.47767
163.399994	0.27562	-2.033246	1.691356	-0.374438	0.075648	6.59756	7.4566	-0.701789
163.5	0.326927	-2.011674	1.687496	-0.365816	0.075228	6.50456	7.06704	-1.903815
163.600006	0.222299	-1.913143	1.685145	-0.353859	0.074466	6.38554	6.72682	-2.707095
163.699997	0.028269	-1.776494	1.683624	-0.340419	0.073784	6.45604	6.39153	-3.001954
163.800003	-0.118724	-1.685191	1.682645	-0.327646	0.07334	6.32949	6.33008	-2.838507
163.899994	-0.15647	-1.617629	1.682178	-0.318058	0.073322	6.91389	6.76536	-2.34943
164.0	-0.096554	-1.59601	1.682388	-0.312187	0.073607	7.17583	7.68773	-1.660368
164.100006	0.030603	-1.6096	1.683928	-0.310098	0.074154	6.73479	7.63153	-0.953784
164.199997	0.129792	-1.587778	1.686391	-0.312263	0.074761	6.98088	7.69662	-0.392651
164.300003	0.158237	-1.523969	1.688885	-0.317967	0.075277	7.32226	8.09818	0.008335
164.399994	0.048023	-1.417409	1.689567	-0.326653	0.075742	7.53393	8.02324	0.350613
164.5	-0.062816	-1.340595	1.6871	-0.338503	0.075797	7.35308	7.55873	0.613296
164.600006	-0.147053	-1.312873	1.681198	-0.351427	0.075774	7.18879	7.39141	0.912937
164.699997	-0.198156	-1.364721	1.672678	-0.364404	0.075698	6.86808	7.20407	1.077516
164.800003	-0.168449	-1.447863	1.662893	-0.375171	0.075515	6.54353	7.17024	1.021566
164.899994	-0.135533	-1.501629	1.652539	-0.382495	0.075042	6.20697	6.91802	0.650126
165.0	-0.141153	-1.505194	1.64209	-0.386514	0.074468	6.01947	6.71847	0.149234
165.100006	-0.127027	-1.481709	1.631638	-0.387493	0.073654	5.90904	6.53594	-0.409063
165.199997	-0.108815	-1.45568	1.621201	-0.385415	0.072623	5.90334	6.37622	-0.82996
165.300003	-0.108399	-1.453366	1.610541	-0.381634	0.071655	5.99635	6.38082	-1.112772
165.399994	-0.009412	-1.495607	1.598993	-0.376793	0.070718	6.06974	6.55703	-1.140763
165.5	0.127675	-1.551278	1.586219	-0.370902	0.070184	6.12351	6.74738	-1.005424
165.600006	0.197078	-1.616476	1.572564	-0.364642	0.070056	6.13533	6.6855	-0.87861
165.699997	0.219493	-1.716858	1.560526	-0.35615	0.070147	6.22431	6.70712	-1.004447
165.800003	0.146615	-1.809626	1.553411	-0.344732	0.070302	6.30751	6.78249	-1.577637
165.899994	0.011686	-1.863673	1.554505	-0.330166	0.07103	6.26819	6.72083	-2.507322
166.0	-0.122044	-1.895785	1.564463	-0.313641	0.071801	6.24086	6.6461	-3.541147
166.100006	-0.21367	-1.939454	1.58035	-0.298299	0.072951	6.24139	6.70348	-4.311121
166.199997	-0.273724	-1.972931	1.597407	-0.287527	0.073724	6.24332	6.85282	-4.330062
166.300003	-0.313807	-2.006556	1.610705	-0.284914	0.073937	6.30935	6.95185	-3.096225
166.399994	-0.421421	-2.058461	1.617301	-0.293291	0.073627	6.62988	7.1347	-0.453508
166.5	-0.425375	-2.157586	1.617231	-0.31049	0.072628	6.93604	7.37792	2.645077
166.600006	-0.364856	-2.234896	1.613503	-0.332643	0.071271	7.21927	7.71621	4.858572
166.699997	-0.162163	-2.442934	1.612767	-0.354592	0.070371	7.35851	7.92122	5.687738
166.800003	0.090213	-2.550789	1.616428	-0.372529	0.069941	7.21953	7.88396	4.777927
166.899994	0.264865	-2.601266	1.621149	-0.386648	0.069718	6.99735	7.51923	2.644568
167.0	0.373378	-2.577313	1.620819	-0.396725	0.069633	6.58679	7.09294	0.343716
167.100006	0.333654	-2.603857	1.610744	-0.404517	0.069375	5.83836	6.21628	-1.080029
167.199997	0.238951	-2.696319	1.590466	-0.410035	0.069208	5.63256	5.75274	-0.907422
167.300003	0.052839	-2.792775	1.563449	-0.412058	0.068899	5.44716	5.62535	0.108431
167.399994	-0.11039	-2.848519	1.536519	-0.408179	0.069007	5.22393	5.37527	0.809269
167.5	-0.419884	-2.841948	1.51762	-0.396727	0.068684	4.89928	5.40246	-0.045302
167.600006	-0.385725	-2.816648	1.512156	-0.375481	0.069739	5.65638	5.83132	-1.886713
167.699997	-0.623028	-2.736067	1.524724	-0.348315	0.070009	5.61933	6.42686	-5.055161
167.800003	-0.516826	-2.694103	1.551614	-0.318876	0.071487	5.28269	5.97948	-7.605594
167.899994	-0.567359	-2.589652	1.589145	-0.293053	0.07179	6.3506	6.8358	-9.552012
168.0	-0.401006	-2.551874	1.628232	-0.274695	0.072827	6.06308	6.73496	-9.415157
168.100006	-0.2843	-2.421219	1.663624	-0.269136	0.072944	6.69416	7.14947	-7.07424
168.199997	-0.090264	-2.26438	1.690788	-0.279519	0.072838	7.38811	8.09304	-1.978624
168.300003	0.081741	-2.03223	1.707824	-0.304586	0.072196	8.0445	8.39054	4.410751
168.399994	0.269955	-1.808069	1.71342	-0.337922	0.071323	8.27517	8.27685	10.183167
168.5	0.328558	-1.611141	1.707323	-0.375164	0.07028	8.96168	8.88802	13.467925
168.600006	0.34974	-1.477384	1.701443	-0.404378	0.069532	9.7652	9.98671	12.976894
168.699997	0.367346	-1.399434	1.703435	-0.419152	0.069381	9.56701	9.89989	9.018039
168.800003	0.16509	-1.358697	1.714899	-0.420539	0.069809	10.272	10.62122	2.397143
168.899994	0.076157	-1.321169	1.731219	-0.408602	0.070739	8.3497	8.49845	-5.133096
169.0	-0.079929	-1.428423	1.747367	-0.387551	0.072238	5.02557	5.53125	-11.085001
169.100006	-0.043921	-1.526308	1.761913	-0.361485	0.074211	3.75159	4.46628	-13.479902
169.199997	-0.108054	-1.611103	1.775703	-0.335856	0.076317	3.27194	3.9506	-12.419261
169.300003	-0.260323	-1.58429	1.791052	-0.316131	0.077701	3.75772	4.48523	-9.292636
169.399994	-0.390456	-1.550644	1.808464	-0.304961	0.078626	4.02334	4.60545	-5.416912
169.5	-0.421543	-1.531911	1.826792	-0.303593	0.079382	8.15344	6.75508	-1.31119
169.600006	-0.398865	-1.463099	1.844229	-0.312639	0.079798	9.96251	11.75695	2.426185
169.699997	-0.346727	-1.274133	1.859561	-0.329707	0.079958	7.30544	7.80485	5.283514
169.800003	-0.213647	-1.119519	1.870674	-0.350985	0.079728	9.03788	8.92913	6.969841
169.899994	-0.051818	-1.016016	1.875803	-0.373503	0.079539	13.81884	14.2058	7.299901
170.0	-0.009088	-0.916313	1.874336	-0.393658	0.078732	13.06393	13.81034	6.136534
170.100006	-0.012913	-0.839093	1.868586	-0.405694	0.077862	13.61636	13.64259	3.611487
170.199997	0.004115	-0.814236	1.862946	-0.407396	0.077152	10.75244	10.41332	0.198245
170.300003	0.006257	-0.921373	1.862165	-0.398571	0.076974	7.00059	7.0998	-3.549806
170.399994	0.018337	-1.22746	1.866969	-0.382945	0.077033	5.24477	5.68016	-6.378767
170.5	0.075716	-1.553472	1.877482	-0.362971	0.078215	4.53628	5.02188	-7.807712
170.600006	0.041402	-1.70707	1.892314	-0.341499	0.079397	3.71289	4.57044	-8.082966
170.699997	-0.02958	-1.729456	1.908961	-0.32294	0.080773	4.36839	4.9478	-7.33061
170.800003	-0.216763	-1.747126	1.924157	-0.312411	0.081199	4.90856	5.50609	-5.229302
170.899994	-0.411246	-1.702862	1.934103	-0.311364	0.08233	9.05548	7.411	-2.003417
171.0	-0.541797	-1.70917	1.940207	-0.319592	0.082574	8.60621	10.87943	1.28574
171.100006	-0.598729	-1.721881	1.943503	-0.332746	0.082408	10.67047	9.16272	3.647501
171.199997	-0.562171	-1.648682	1.948229	-0.345682	0.081656	12.72239	11.84805	4.562837
171.300003	-0.385746	-1.611197	1.9578	-0.356145	0.080833	12.74822	13.65565	3.735175
171.399994	-0.197453	-1.49616	1.971763	-0.362124	0.079854	15.33636	14.6201	1.665073
171.5	0.045488	-1.356116	1.98574	-0.365388	0.078691	14.54984	14.73486	-0.964677
171.600006	0.224123	-1.282183	1.994462	-0.366134	0.077633	10.71724	10.53953	-3.1659
171.699997	0.293666	-1.354798	1.995289	-0.365753	0.076873	7.67711	7.91865	-3.884663
171.800003	0.206975	-1.53783	1.988121	-0.367268	0.076123	7.21033	6.9359	-2.80369
171.899994	0.047842	-1.672585	1.975268	-0.370888	0.075411	7.15402	7.19721	-0.814294
172.0	-0.170469	-1.734878	1.960418	-0.373938	0.074453	7.23363	7.22719	1.053948
172.100006	-0.347009	-1.648461	1.948022	-0.375229	0.073672	8.00045	7.78665	1.835178
172.199997	-0.374186	-1.637405	1.940843	-0.371355	0.07356	9.25428	8.9894	1.247279
172.300003	-0.261537	-1.673041	1.940252	-0.362746	0.073829	9.52874	9.96873	-0.6386
172.399994	-0.062306	-1.832281	1.945319	-0.350875	0.074229	9.63173	10.33988	-3.175906
172.5	0.049195	-1.966291	1.954622	-0.335928	0.07459	8.69685	9.89839	-5.283712
172.600006	0.062654	-2.023609	1.966412	-0.320973	0.074764	8.47634	9.60763	-6.424204
172.699997	-0.048246	-1.931876	1.980062	-0.308787	0.074619	8.2482	8.80901	-6.475649
172.800003	-0.195978	-1.764083	1.993334	-0.302982	0.074385	8.61217	8.42565	-5.389525
172.899994	-0.287338	-1.649601	2.002487	-0.307463	0.074158	9.21128	8.76651	-2.908993
173.0	-0.209547	-1.533706	2.005286	-0.322006	0.073992	11.06947	11.00179	0.585105
173.100006	-0.064856	-1.388075	1.999863	-0.343993	0.073891	10.19922	10.18711	4.220102
173.199997	0.126612	-1.27299	1.987753	-0.36892	0.073588	11.98981	12.06912	6.872529
173.300003	0.215535	-1.130236	1.975003	-0.389317	0.073266	13.22831	14.65585	7.403287
173.399994	0.119136	-0.917286	1.967388	-0.401558	0.072596	13.50111	15.26006	5.559947
173.5	-0.004146	-0.719763	1.96689	-0.4033	0.07177	13.84433	14.88987	1.835281
173.600006	-0.127564	-0.589732	1.971222	-0.39593	0.070798	10.90404	10.46288	-2.659765
173.699997	-0.27326	-0.754363	1.976179	-0.382423	0.070264	7.30351	7.34677	-6.247841
173.800003	-0.201422	-0.937245	1.979055	-0.366059	0.070268	5.15001	5.58124	-7.705643
173.899994	-0.089551	-1.047133	1.978587	-0.350647	0.070417	4.42891	4.95937	-6.845519
174.0	0.002214	-1.115317	1.975193	-0.341349	0.070341	4.57385	5.68187	-4.45293
174.100006	0.051597	-1.148568	1.969797	-0.337516	0.070068	4.77641	5.77993	-1.522676
174.199997	0.091253	-1.194834	1.962842	-0.338805	0.069803	8.63599	8.07784	1.143442
174.300003	0.044166	-1.274891	1.957288	-0.342674	0.069484	8.94137	12.23858	2.67442
174.399994	0.011552	-1.341296	1.956505	-0.344376	0.069753	9.53627	9.60838	2.798852
174.5	0.068561	-1.407027	1.961084	-0.343728	0.070244	13.29706	13.76463	1.434393
174.600006	-0.010773	-1.471026	1.96872	-0.340429	0.070933	11.67883	12.74377	-0.836311
174.699997	-0.04269	-1.54432	1.976158	-0.334911	0.071612	11.58538	12.32626	-3.258175
174.800003	-0.145166	-1.68528	1.980594	-0.329057	0.071842	9.92677	10.624	-4.820382
174.899994	-0.178265	-1.822209	1.982134	-0.323486	0.072056	8.70605	9.00439	-4.91176
175.0	-0.182718	-1.941037	1.981565	-0.321144	0.072056	8.46048	8.98051	-3.87706
175.100006	-0.180641	-2.057064	1.979742	-0.325455	0.071879	8.40461	8.78535	-2.143417
175.199997	-0.135611	-2.136218	1.976998	-0.334688	0.071956	8.79231	9.1639	-0.095376
175.300003	-0.097502	-2.229586	1.972512	-0.348782	0.071955	10.78572	10.92557	1.815263
175.399994	-0.124297	-2.310299	1.965098	-0.366068	0.071823	9.96058	11.25508	3.140091
175.5	-0.055992	-2.346279	1.953997	-0.382846	0.071049	11.43265	11.08776	3.784321
175.600006	-0.094497	-2.463351	1.940202	-0.397155	0.070484	11.13638	11.23346	3.359007
175.699997	-0.071903	-2.476456	1.925969	-0.404423	0.069644	10.24398	9.98767	1.994935
175.800003	-0.058147	-2.458906	1.913617	-0.402708	0.069075	9.40228	9.55453	-0.219221
175.899994	-0.070966	-2.434926	1.903729	-0.393783	0.068624	7.50205	7.62875	-2.633139
176.0	-0.039877	-2.410316	1.896063	-0.37844	0.068443	6.37083	6.72457	-4.322628
176.100006	0.00191	-2.406023	1.890454	-0.360607	0.068551	5.4278	5.96674	-5.014839
176.199997	0.028058	-2.379884	1.886631	-0.343876	0.06831	5.65568	6.04896	-4.835359
176.300003	0.078713	-2.353873	1.884389	-0.330669	0.068274	5.69176	6.45576	-4.050889
176.399994	0.087529	-2.358881	1.882506	-0.323138	0.068331	7.77073	8.23521	-2.689816
176.5	0.046	-2.383779	1.879791	-0.321727	0.068246	9.49914	10.25295	-1.07309
176.600006	-0.007804	-2.413907	1.876538	-0.323743	0.068334	8.24242	8.66214	0.2742
176.699997	-0.073485	-2.37278	1.873736	-0.327969	0.068371	9.66965	9.29782	0.99222
176.800003	-0.114944	-2.343248	1.872557	-0.332012	0.068605	9.84761	10.48451	0.935652
176.899994	-0.102939	-2.266947	1.873095	-0.334446	0.068883	9.4353	9.63515	0.197281
177.0	-0.043186	-2.208029	1.873955	-0.33681	0.069236	9.45097	9.7195	-0.811411
177.100006	-0.030707	-2.139021	1.873553	-0.338452	0.069442	8.49227	8.96927	-1.620493
177.199997	-0.024893	-2.06739	1.870185	-0.341119	0.06915	7.90937	8.15277	-1.853823
177.300003	-0.05207	-2.013723	1.863562	-0.345462	0.068514	7.63858	8.20363	-1.465332
177.399994	-0.142743	-1.978728	1.854168	-0.351237	0.067377	7.6948	8.0196	-0.636495
177.5	-0.286024	-1.960865	1.842278	-0.359085	0.0656	7.8175	8.16005	0.316465
177.600006	-0.361629	-1.931959	1.828903	-0.367373	0.063902	8.04423	8.30019	1.142142
177.699997	-0.293065	-1.903888	1.813951	-0.374553	0.062307	8.00439	8.50798	1.498262
177.800003	-0.058415	-1.942937	1.798003	-0.380353	0.061259	7.53393	8.33573	1.294674
177.899994	0.16009	-2.001196	1.78199	-0.382594	0.060694	7.64156	8.45798	0.501419
178.0	0.330447	-2.031718	1.766763	-0.381363	0.060409	7.01775	8.05578	-0.544422
178.100006	0.34371	-1.948928	1.752464	-0.376915	0.060056	6.97799	7.88439	-1.516531
178.199997	0.223852	-1.786064	1.739993	-0.368081	0.05976	6.75371	7.52448	-2.248497
178.300003	0.051645	-1.703746	1.730551	-0.35733	0.059934	6.67489	6.80047	-2.750746
178.399994	-0.130323	-1.699476	1.72457	-0.345297	0.06033	6.63767	6.64803	-3.143928
178.5	-0.282167	-1.740358	1.722324	-0.333908	0.060764	7.01206	7.08106	-3.344898
178.600006	-0.342248	-1.764019	1.722659	-0.324855	0.061146	7.00996	7.7586	-3.13751
178.699997	-0.298599	-1.725965	1.723686	-0.319833	0.061262	6.52951	7.50349	-2.535886
178.800003	-0.194296	-1.667014	1.723499	-0.319676	0.061186	6.8109	7.67093	-1.443085
178.899994	-0.016976	-1.657678	1.720648	-0.324666	0.061024	7.17215	7.95558	0.010242
179.0	0.069401	-1.627487	1.714334	-0.333663	0.06055	7.37603	8.04658	1.394308
179.100006	0.124286	-1.624001	1.705655	-0.344667	0.059861	7.18196	8.02196	2.301671
179.199997	0.132793	-1.643849	1.696211	-0.35507	0.05926	7.12617	7.88792	2.401075
179.300003	0.121216	-1.70076	1.687366	-0.362113	0.058634	6.99218	7.72263	1.755363
179.399994	0.038933	-1.771748	1.6794	-0.365801	0.058306	6.76492	7.43434	0.494416
179.5	-0.000937	-1.827037	1.671273	-0.366741	0.05784	6.5183	6.99831	-0.863748
179.600006	-0.000939	-1.930035	1.66221	-0.364792	0.057896	6.27747	6.86331	-1.61704
179.699997	0.001075	-1.950377	1.651266	-0.362905	0.05796	6.06545	6.72682	-1.776326
179.800003	-0.018622	-1.920459	1.638948	-0.36158	0.058064	5.91263	6.86053	-1.470792
179.899994	-0.038613	-1.900879	1.62615	-0.361759	0.058197	6.21485	6.69171	-0.982145
180.0	-0.060723	-1.894897	1.61386	-0.362996	0.058293	6.63233	7.35822	-0.581679
180.100006	-0.123781	-1.903729	1.603811	-0.363533	0.058647	6.12999	7.22109	-0.553456
180.199997	-0.197411	-1.95709	1.597009	-0.362371	0.059155	6.2949	6.56453	-0.947743
180.300003	-0.205089	-2.046703	1.592811	-0.358279	0.059769	6.53398	6.9906	-1.482989
180.399994	-0.201965	-2.146675	1.589716	-0.351983	0.06027	6.36146	7.19079	-1.899481
180.5	-0.173755	-2.239538	1.585755	-0.345092	0.060399	6.04609	6.75947	-1.829363
180.600006	-0.152248	-2.311217	1.580487	-0.338729	0.060576	6.02648	6.61399	-1.442691
180.699997	-0.011904	-2.382519	1.574233	-0.333777	0.060767	6.01912	6.66184	-0.789729
180.800003	0.032635	-2.456415	1.567848	-0.331459	0.061067	6.29428	6.78227	-0.158752
180.899994	0.104132	-2.529181	1.562062	-0.331324	0.061264	6.3689	6.98985	0.182796
181.0	0.060212	-2.620293	1.557315	-0.33376	0.061483	6.40297	6.91127	0.179198
181.100006	0.009301	-2.690708	1.553472	-0.338027	0.061857	6.59879	7.16745	-0.145765
181.199997	-0.064761	-2.7605	1.550051	-0.343553	0.06223	6.53748	7.03899	-0.521722
181.300003	-0.080102	-2.808765	1.546673	-0.349926	0.062922	6.42416	6.64963	-0.81149
181.399994	-0.055969	-2.905714	1.542588	-0.356832	0.063735	6.21564	6.681	-0.814792
181.5	0.02676	-3.024352	1.53674	-0.363526	0.064505	5.96158	6.59547	-0.589136
181.600006	0.034387	-3.1316	1.528102	-0.370457	0.065238	5.83661	6.45094	-0.188964
181.699997	0.030888	-3.200343	1.516578	-0.376342	0.065525	5.93356	6.44581	0.354905
181.800003	-0.02657	-3.249415	1.502692	-0.380343	0.065703	5.82347	6.39142	0.787949
181.899994	-0.087898	-3.308391	1.488187	-0.381194	0.065879	5.86647	6.2848	0.893494
182.0	-0.108818	-3.382178	1.475138	-0.377578	0.066115	6.05249	6.48938	0.511044
182.100006	-0.106112	-3.390968	1.465005	-0.369436	0.06655	5.96955	6.38222	-0.258475
182.199997	-0.104551	-3.391811	1.458678	-0.357452	0.067056	5.86367	6.33607	-1.166259
182.300003	-0.107327	-3.376981	1.45576	-0.342975	0.067529	5.88828	6.47086	-2.051552
182.399994	-0.14433	-3.340712	1.455193	-0.329129	0.067752	5.83968	6.42514	-2.669727
182.5	-0.223516	-3.294482	1.455667	-0.318655	0.06769	6.07167	6.53177	-2.891581
182.600006	-0.238166	-3.250833	1.456037	-0.312776	0.067394	6.30996	6.66162	-2.52427
182.699997	-0.171103	-3.215273	1.455368	-0.313147	0.067346	6.14619	6.54151	-1.651801
182.800003	-0.017807	-3.20703	1.453355	-0.318887	0.067559	6.27782	6.78431	-0.465568
182.899994	0.19076	-3.206169	1.449873	-0.328377	0.068197	6.39841	6.96469	0.63616
183.0	0.365529	-3.198155	1.445516	-0.340362	0.06896	6.36233	6.88162	1.448804
183.100006	0.327643	-3.16802	1.440464	-0.35193	0.06967	6.2272	6.70959	1.712441
183.199997	0.235957	-3.168149	1.434199	-0.361838	0.070158	6.0926	6.4397	1.466663
183.300003	-0.005004	-3.150957	1.426022	-0.369228	0.070351	6.04233	6.31927	0.979481
183.399994	-0.196831	-3.105825	1.415665	-0.373919	0.070172	5.89494	6.23609	0.482886
183.5	-0.357025	-3.040746	1.404309	-0.375428	0.069802	5.61933	5.98826	0.046986
183.600006	-0.366615	-2.959745	1.394077	-0.373338	0.069434	5.56118	5.96246	-0.449661
183.699997	-0.190366	-2.936108	1.38678	-0.368596	0.06923	5.45478	6.05881	-1.051411
183.800003	0.034634	-2.984032	1.382658	-0.362678	0.069586	5.61145	6.32623	-1.651028
183.899994	0.265761	-3.023527	1.380779	-0.356642	0.070331	5.7429	6.46582	-2.096559
184.0	0.383659	-3.037013	1.378752	-0.352835	0.070893	5.51074	6.19123	-2.055833
184.100006	0.320293	-2.981143	1.374524	-0.351468	0.071197	5.67854	6.07904	-1.454012
184.199997	0.12559	-2.913554	1.366261	-0.353801	0.070889	5.98978	6.20376	-0.276974
184.300003	-0.178574	-2.790849	1.353718	-0.358393	0.070258	6.15942	6.32516	0.978977
184.399994	-0.387677	-2.697889	1.339859	-0.362093	0.069869	6.01369	6.29122	1.69973
184.5	-0.436541	-2.66601	1.329669	-0.362164	0.069898	5.85343	6.30096	1.360525
184.600006	-0.289522	-2.708694	1.327488	-0.356528	0.070571	5.65515	6.39763	0.043054
184.699997	-0.05342	-2.842293	1.333776	-0.346391	0.071778	5.4948	6.34796	-1.584016
184.800003	0.145611	-2.957861	1.345026	-0.333932	0.072989	5.35503	6.0177	-3.075113
184.899994	0.183554	-3.029475	1.356269	-0.323134	0.074161	5.42518	5.97359	-3.807876
185.0	0.091731	-3.019781	1.363116	-0.317371	0.074822	5.52501	5.83282	-3.2609
185.100006	-0.016712	-2.988018	1.364486	-0.319026	0.075258	6.31837	6.33843	-1.491412
185.199997	-0.127502	-2.9916	1.361731	-0.326764	0.075356	6.34832	6.81439	0.751687
185.300003	-0.213267	-3.010582	1.358257	-0.338071	0.075465	6.06597	6.30192	2.478059
185.399994	-0.270769	-3.027124	1.358719	-0.34967	0.075913	6.08752	6.24936	3.084642
185.5	-0.235276	-3.029634	1.364352	-0.358773	0.076652	6.09592	6.42525	2.432647
185.600006	-0.147527	-2.97168	1.371884	-0.365531	0.077337	6.14138	7.08877	0.856839
185.699997	-0.108245	-2.947857	1.376159	-0.371271	0.077606	5.79274	6.18492	-0.732665
185.800003	-0.058994	-2.978237	1.3734	-0.375417	0.077611	5.59	5.90187	-1.36352
185.899994	0.017011	-2.967437	1.363156	-0.379749	0.077313	5.47422	5.95818	-0.796789
186.0	0.045082	-2.97674	1.348691	-0.383059	0.076993	5.33559	5.70596	0.337118
186.100006	0.113389	-2.959328	1.33443	-0.38427	0.076732	5.30441	5.64247	1.083821
186.199997	0.134538	-2.964671	1.324774	-0.382652	0.077018	5.43507	5.60426	0.951685
186.300003	0.096375	-3.016947	1.321458	-0.37775	0.077826	6.00195	6.30396	-0.191253
186.399994	0.017098	-3.097059	1.324241	-0.369219	0.079056	5.17269	5.93323	-1.837569
186.5	-0.134492	-3.159521	1.331207	-0.358057	0.080272	5.73888	6.1058	-3.363928
186.600006	-0.254482	-3.194043	1.340403	-0.345539	0.081115	5.85509	6.21842	-4.283938
186.699997	-0.320335	-3.151462	1.350251	-0.333105	0.081662	5.44234	5.7961	-4.294312
186.800003	-0.282588	-3.10024	1.359051	-0.323877	0.082084	5.58684	5.99928	-3.406841
186.899994	-0.210454	-3.0082	1.365381	-0.319103	0.08226	6.168	6.63946	-1.714677
187.0	-0.1434	-2.898509	1.368146	-0.32018	0.082367	5.96491	6.50565	0.456923
187.100006	-0.008968	-2.800688	1.368032	-0.325746	0.082287	5.69386	6.13257	2.433546
187.199997	0.091168	-2.702466	1.366963	-0.333363	0.082067	6.09006	6.28041	3.536848
187.300003	0.102381	-2.622066	1.367352	-0.34075	0.082049	6.51997	6.99467	3.356981
187.399994	0.054568	-2.604997	1.370315	-0.346436	0.082053	6.31084	6.6597	2.02406
187.5	-0.053668	-2.684639	1.374869	-0.350803	0.081668	6.16984	6.27784	0.0633
187.600006	-0.187055	-2.767025	1.378765	-0.354143	0.08127	6.00283	6.34357	-1.712276
187.699997	-0.243819	-2.785208	1.38073	-0.355531	0.080887	5.57738	6.09585	-2.72813
187.800003	-0.20374	-2.789679	1.380935	-0.356176	0.080657	5.47282	5.77618	-2.725947
187.899994	-0.116658	-2.710527	1.380578	-0.356774	0.080565	5.18741	5.68712	-2.083206
188.0	0.034822	-2.574505	1.380552	-0.358163	0.080557	5.63694	5.80862	-1.126837
188.100006	0.134537	-2.437923	1.380858	-0.360118	0.08058	6.18131	6.70049	-0.085338
188.199997	0.198697	-2.329933	1.380446	-0.362878	0.080694	5.34776	6.31638	0.737538
188.300003	0.122543	-2.2837	1.378203	-0.366146	0.080714	5.45819	5.71945	1.342168
188.399994	-0.045194	-2.236701	1.373275	-0.370088	0.080378	6.07701	6.2499	1.494923
188.5	-0.235469	-2.173301	1.366127	-0.373527	0.079652	6.48327	6.9405	1.352913
188.600006	-0.348907	-2.11203	1.357936	-0.375318	0.078379	5.81261	6.19723	0.854941
188.699997	-0.372949	-2.068825	1.349997	-0.37415	0.077168	5.80062	6.17592	0.200081
188.800003	-0.215283	-2.009747	1.344187	-0.369005	0.076209	5.59998	6.19423	-0.560928
188.899994	0.01573	-1.948238	1.341916	-0.360656	0.075712	5.42921	6.03194	-1.414306
189.0	0.226031	-1.852764	1.34364	-0.350061	0.07538	5.2558	5.83185	-2.323351
189.100006	0.306078	-1.706738	1.348614	-0.339145	0.074863	5.585	5.95186	-3.075182
189.199997	0.283034	-1.628731	1.355777	-0.330132	0.073952	5.88907	6.259	-3.403874
189.300003	0.114493	-1.527286	1.363732	-0.32365	0.072841	5.69299	6.19423	-3.197092
189.399994	-0.06061	-1.455316	1.371692	-0.320603	0.071665	5.9586	6.1923	-2.441414
189.5	-0.143977	-1.385363	1.378689	-0.320709	0.070718	6.12272	6.19316	-1.28169
189.600006	-0.130435	-1.287182	1.384063	-0.323617	0.070243	6.12561	6.59857	0.027802
189.699997	-0.019726	-1.16058	1.387701	-0.328903	0.070067	5.93829	6.65242	1.221408
189.800003	0.057784	-1.000014	1.389258	-0.336769	0.0698	5.89896	6.70884	2.082513
189.899994	0.02701	-0.786999	1.388667	-0.346344	0.069375	5.93583	6.62833	2.529476
190.0	-0.074078	-0.585673	1.385265	-0.356839	0.06846	5.90422	6.45555	2.418611
190.100006	-0.202193	-0.419192	1.379594	-0.366951	0.067234	5.93557	6.32109	1.815184
190.199997	-0.218037	-0.420929	1.372878	-0.374887	0.065751	5.84589	6.22335	0.843991
190.300003	-0.168834	-0.518529	1.367093	-0.378346	0.064722	5.60515	6.12486	-0.290985
190.399994	0.002931	-0.621521	1.364601	-0.376437	0.063955	5.38428	6.11447	-1.462232
190.5	0.119548	-0.696587	1.366503	-0.370521	0.063369	5.10079	6.01063	-2.42792
190.600006	0.148048	-0.647347	1.371989	-0.362265	0.06274	5.23855	5.784	-3.093164
190.699997	0.108922	-0.554994	1.378427	-0.354488	0.06207	5.56609	5.90604	-3.26028
190.800003	-0.082584	-0.48292	1.383206	-0.349215	0.061336	5.37263	6.42878	-2.699491
190.899994	-0.251552	-0.422283	1.384104	-0.34836	0.060353	5.61066	6.21992	-1.264503
191.0	-0.307528	-0.408476	1.380698	-0.35176	0.0596	5.9445	6.15119	0.657481
191.100006	-0.309913	-0.387777	1.374217	-0.357431	0.059075	6.06974	6.46732	2.299011
191.199997	-0.216619	-0.315975	1.367558	-0.363475	0.058663	6.00371	7.04648	3.020803
191.300003	-0.050405	-0.245275	1.363787	-0.366275	0.05825	5.73204	6.83152	2.455664
191.399994	0.077572	-0.206197	1.364407	-0.365652	0.057272	5.64946	6.39538	0.807376
191.5	0.082798	-0.2859	1.368877	-0.361651	0.056153	5.7006	6.28041	-1.285948
191.600006	0.075478	-0.409022	1.375475	-0.35435	0.05484	5.44383	6.13278	-3.017924
191.699997	0.068434	-0.518373	1.383108	-0.344562	0.053811	5.3136	5.73272	-3.967199
191.800003	0.051012	-0.608754	1.391271	-0.334775	0.053186	5.30196	5.86129	-3.959095
191.899994	0.079417	-0.67243	1.399052	-0.328093	0.05294	5.44777	5.77265	-3.12531
192.0	0.121388	-0.692881	1.405184	-0.326394	0.053052	6.43064	6.57191	-1.605068
192.100006	0.105605	-0.752053	1.408982	-0.330039	0.053454	5.71488	7.14636	0.321543
192.199997	0.02244	-0.860665	1.41037	-0.3378	0.05382	5.6414	6.4548	2.050956
192.300003	-0.163995	-0.981912	1.410172	-0.34739	0.053964	5.79063	6.37429	3.030929
192.399994	-0.28707	-1.111215	1.40983	-0.354974	0.05383	6.60264	7.30737	2.998994
192.5	-0.395377	-1.201365	1.410494	-0.359466	0.053511	6.39456	7.18662	1.829985
192.600006	-0.362757	-1.304148	1.413002	-0.359481	0.053479	5.73861	6.32237	-0.068207
192.699997	-0.25001	-1.470231	1.417083	-0.355204	0.053532	5.65962	6.43799	-1.904302
192.800003	-0.054262	-1.652653	1.423509	-0.347169	0.054216	5.40687	6.20236	-3.245504
192.899994	0.133428	-1.849263	1.433033	-0.337747	0.054815	5.22305	5.98847	-3.857382
193.0	0.20576	-1.980702	1.445095	-0.330752	0.055314	5.17217	5.89384	-3.762589
193.100006	0.150332	-2.060214	1.457212	-0.330476	0.055419	5.57809	5.95914	-2.929747
193.199997	-0.02527	-2.121032	1.465924	-0.338949	0.055001	6.8398	7.2334	-1.038531
193.300003	-0.197745	-2.181144	1.468106	-0.356192	0.054434	6.06028	6.9436	1.790552
193.399994	-0.293243	-2.202956	1.461616	-0.378521	0.053801	6.00581	6.39324	4.617117
193.5	-0.301792	-2.226454	1.448341	-0.400266	0.053003	6.3428	6.57652	6.364146
193.600006	-0.157339	-2.311461	1.433774	-0.41516	0.052627	6.40883	7.34527	6.171154
193.699997	-0.054301	-2.442372	1.423745	-0.418234	0.052319	5.73502	6.7629	3.800578
193.800003	0.021816	-2.608141	1.421684	-0.408946	0.052087	5.6576	6.31049	-0.030265
193.899994	-0.001426	-2.67757	1.427185	-0.390155	0.052142	5.47895	6.24037	-4.101985
194.0	-0.012028	-2.679604	1.43872	-0.364191	0.052402	4.96803	5.5139	-7.300683
194.100006	-0.064484	-2.607727	1.454674	-0.335258	0.052875	4.6679	4.86259	-9.012716
194.199997	-0.082808	-2.516676	1.47365	-0.308743	0.053387	4.94482	5.2391	-8.796201
194.300003	-0.129964	-2.479084	1.494428	-0.290095	0.054254	5.24556	5.28823	-6.796664
194.399994	-0.085061	-2.439865	1.515532	-0.281882	0.054954	8.09739	8.60476	-3.966958
194.5	-0.075114	-2.401899	1.536511	-0.282838	0.056017	7.29178	8.68098	-0.838418
194.600006	-0.041631	-2.3522	1.555702	-0.292054	0.056662	7.22872	7.79008	2.032622
194.699997	-0.083589	-2.295238	1.572923	-0.307143	0.057472	6.61166	7.26123	4.145514
194.800003	-0.028737	-2.208037	1.587856	-0.325731	0.057884	6.77333	7.09134	5.327528
194.899994	-0.003648	-2.132534	1.600008	-0.345483	0.058598	9.381	10.27137	5.414298
195.0	0.005862	-2.084289	1.607041	-0.365556	0.059246	7.79517	8.43904	4.579673
195.100006	-0.030763	-2.074389	1.607819	-0.383312	0.060219	7.39897	8.06285	3.119831
195.199997	-0.001629	-2.095882	1.60206	-0.396881	0.060716	6.60684	7.26798	1.486181
195.300003	-0.023211	-2.176171	1.59198	-0.405003	0.061047	5.94249	6.37162	-0.129265
195.399994	-0.182898	-2.344023	1.580162	-0.407275	0.060698	5.43481	5.95229	-1.424429
195.5	-0.263471	-2.561374	1.569862	-0.402777	0.0604	5.10745	5.55512	-2.29876
195.600006	-0.310052	-2.737307	1.563556	-0.391991	0.060453	4.78097	5.13065	-2.851538
195.699997	-0.278667	-2.791445	1.562877	-0.375691	0.060888	4.71029	5.07563	-3.415755
195.800003	-0.156064	-2.756816	1.56787	-0.357026	0.061418	4.90804	5.55694	-3.926602
195.899994	-0.001978	-2.730317	1.577213	-0.338365	0.062379	6.03042	5.90797	-4.266022
196.0	0.138257	-2.71492	1.588876	-0.322814	0.063478	5.67433	7.0786	-4.147281
196.100006	0.165257	-2.723462	1.600989	-0.312824	0.064707	5.96351	7.19197	-3.450331
196.199997	0.144128	-2.727556	1.612589	-0.308943	0.065596	6.92956	6.96105	-2.181724
196.300003	-0.006515	-2.72102	1.623394	-0.311037	0.066298	7.13204	7.37824	-0.701236
196.399994	-0.131966	-2.713635	1.633284	-0.318381	0.066739	7.26393	7.60905	0.66494
196.5	-0.25225	-2.684739	1.642347	-0.328796	0.066948	7.37962	7.57072	1.669033
196.600006	-0.252375	-2.676588	1.6506	-0.340072	0.067541	7.39652	7.60595	2.135407
196.699997	-0.180566	-2.685907	1.656776	-0.351209	0.068098	7.14859	7.8086	2.082095
196.800003	-0.03245	-2.668002	1.65953	-0.361355	0.068357	6.83498	7.37653	1.702816
196.899994	0.104435	-2.675122	1.657371	-0.3707	0.068502	6.4669	7.09209	1.308987
197.0	0.179308	-2.667986	1.649614	-0.378447	0.068188	6.28885	6.84511	0.946324
197.100006	0.165832	-2.732794	1.637371	-0.383391	0.067909	6.31942	6.71794	0.705679
197.199997	0.133247	-2.813669	1.623365	-0.384217	0.067772	6.278	6.58594	0.376286
197.300003	0.004658	-2.848899	1.61205	-0.378968	0.067732	6.16485	6.25429	-0.371565
197.399994	-0.101994	-2.859631	1.608343	-0.367246	0.068022	6.05327	6.23041	-1.707965
197.5	-0.161115	-2.819715	1.614999	-0.349566	0.068718	6.13367	6.36455	-3.430325
197.600006	-0.240586	-2.747433	1.631017	-0.329582	0.06978	6.18578	6.84372	-5.118214
197.699997	-0.232461	-2.676988	1.652619	-0.311241	0.071183	6.24428	7.0134	-6.215359
197.800003	-0.189533	-2.638599	1.674708	-0.298805	0.072365	6.39062	6.89104	-6.173845
197.899994	-0.143506	-2.586633	1.693166	-0.295916	0.073288	6.80144	7.17505	-4.454093
198.0	-0.098537	-2.548992	1.705718	-0.304266	0.073728	7.1633	7.45489	-1.175493
198.100006	-0.105244	-2.492246	1.710973	-0.322523	0.073722	7.65014	8.11391	2.754746
198.199997	-0.116146	-2.440506	1.708967	-0.347545	0.073456	8.0459	8.35939	6.208909
198.300003	-0.138239	-2.334729	1.70386	-0.373846	0.073	8.1537	8.41688	7.873225
198.399994	-0.068244	-2.254173	1.700212	-0.394482	0.07272	8.04809	8.43786	7.366646
198.5	0.007022	-2.149315	1.699606	-0.406886	0.072503	8.01017	8.25737	4.667363
198.600006	0.105183	-2.114615	1.701856	-0.409588	0.072826	7.7167	7.9558	0.616998
198.699997	0.104386	-2.203773	1.704238	-0.402998	0.073089	6.33457	6.79223	-3.572038
198.800003	0.12041	-2.345114	1.705763	-0.388452	0.073637	5.31947	5.74032	-6.351702
198.899994	0.045935	-2.433743	1.706696	-0.36835	0.074245	4.60932	5.19039	-7.190551
199.0	-0.108748	-2.470945	1.708346	-0.346981	0.074627	4.639	5.00893	-6.331015
199.100006	-0.298173	-2.436523	1.711677	-0.329078	0.07458	4.44345	5.13825	-4.626785
199.199997	-0.446679	-2.42225	1.717731	-0.315815	0.074435	6.40148	5.56957	-2.739433
199.300003	-0.492687	-2.413771	1.726675	-0.308059	0.074293	8.42274	8.9651	-1.057015
199.399994	-0.400959	-2.400914	1.737735	-0.305874	0.074398	6.92518	8.49139	0.182288
199.5	-0.218821	-2.323692	1.749583	-0.308748	0.074568	7.31831	7.08738	0.894676
199.600006	0.02266	-2.209558	1.76063	-0.316166	0.074785	9.15715	9.49362	1.138085
199.699997	0.190165	-2.061435	1.768912	-0.326818	0.075037	9.1702	10.27779	1.163009
199.800003	0.306612	-1.913946	1.773278	-0.339328	0.075342	8.86255	9.0182	1.064015
199.899994	0.305217	-1.842963	1.772884	-0.352366	0.075544	8.87428	8.79456	0.934747
[truncated: 1,331 more rows]
