# Supplementary material for: Accurate time-series forecasting of floating platform motion via a reinforced fusion CNN–BiLSTM–attention model
Source: PLoS One. 2026 Feb 2;21(2):e0342081. doi: 10.1371/journal.pone.0342081 (PMC12863529; doi:10.1371/journal.pone.0342081)
Supplement: S1 Data — (ZIP) [file pone.0342081.s001.zip › S1 Dateset/Data for measured proportional model/data for dual-stage EWMA control limit/08_1.csv]

Time	Pitch	Yaw	Sway	Heave	Surge	Cable1	Cable2	Roll
0.1	0.182137	-2.520616	1.456605	-0.349434	0.068722	5.89117	6.15398	-0.514658
0.2	0.217395	-2.592603	1.455861	-0.350428	0.069086	5.86866	6.22174	-0.412736
0.3	0.129723	-2.643553	1.455064	-0.35127	0.069365	5.82453	6.14948	-0.419092
0.4	0.046076	-2.693202	1.454381	-0.351948	0.069637	5.86831	6.17785	-0.499432
0.5	-0.043429	-2.742589	1.453774	-0.352094	0.070197	5.90956	6.27612	-0.524747
0.6	-0.084645	-2.809184	1.453097	-0.352106	0.070721	5.85579	6.20279	-0.594153
0.7	-0.091448	-2.835065	1.452606	-0.351826	0.071423	5.87243	6.16458	-0.668916
0.8	-0.118682	-2.841301	1.452262	-0.35131	0.072092	5.97743	6.38189	-0.738776
0.9	-0.097346	-2.863736	1.451612	-0.350778	0.07257	5.87287	6.14991	-0.753288
1.0	-0.086741	-2.866879	1.450822	-0.350352	0.073009	5.8804	6.06994	-0.744397
1.1	-0.081195	-2.883754	1.450479	-0.349953	0.073461	5.94748	6.28908	-0.697175
1.2	-0.035032	-2.945568	1.450128	-0.349863	0.073967	5.92734	6.25129	-0.640624
1.3	0.014679	-2.99642	1.449449	-0.349718	0.074539	5.88565	6.20311	-0.581307
1.4	0.035714	-3.017196	1.44871	-0.349735	0.075426	5.90308	6.25536	-0.528197
1.5	0.056721	-3.002122	1.447969	-0.349755	0.076326	5.79939	6.15216	-0.524337
1.6	0.04754	-3.018055	1.447268	-0.349533	0.077184	5.81656	6.12422	-0.500017
1.7	0.026486	-3.051326	1.446914	-0.349347	0.07798	5.89091	6.19252	-0.496468
1.8	-0.02752	-3.031723	1.446593	-0.349361	0.07868	5.8973	6.19723	-0.552586
1.9	-0.093873	-3.00429	1.446065	-0.349408	0.079292	5.86779	6.07808	-0.618088
2.0	-0.131533	-3.001537	1.44564	-0.349855	0.079964	5.90623	6.11372	-0.646837
2.1	-0.120752	-2.994508	1.445228	-0.35043	0.080805	5.90851	6.09553	-0.635218
2.2	-0.006621	-2.974624	1.444483	-0.351327	0.081542	5.91368	6.11822	-0.608257
2.3	0.075034	-2.942234	1.443561	-0.351774	0.082325	5.94354	6.22902	-0.617163
2.4	0.109836	-2.895775	1.442921	-0.351935	0.083067	5.91499	6.23202	-0.653611
2.5	0.129524	-2.847509	1.442838	-0.351561	0.083643	5.82803	6.19498	-0.698009
2.6	0.067252	-2.790738	1.442623	-0.351432	0.084166	5.79361	6.15301	-0.737543
2.7	0.027625	-2.729016	1.442399	-0.351064	0.084546	5.85964	6.13931	-0.743545
2.8	-0.068895	-2.649548	1.441777	-0.350843	0.085111	5.94284	6.14349	-0.653745
2.9	-0.097251	-2.588669	1.440719	-0.350762	0.08588	5.93189	6.0633	-0.543423
3.0	-0.105124	-2.531766	1.439673	-0.350582	0.08653	5.95353	6.1998	-0.44003
3.1	-0.093071	-2.461184	1.439208	-0.350639	0.087209	5.98269	6.23994	-0.405517
3.2	-0.056288	-2.409224	1.438888	-0.350553	0.087803	5.93916	6.2393	-0.43189
3.3	-0.018509	-2.356313	1.438487	-0.350578	0.08828	5.89266	6.20001	-0.508936
3.4	0.031594	-2.289339	1.438239	-0.350719	0.08898	5.91508	6.30492	-0.58271
3.5	0.082366	-2.19366	1.438233	-0.350921	0.089631	5.93251	6.23726	-0.628358
3.6	0.045057	-2.096295	1.437381	-0.351417	0.09022	6.00773	6.32355	-0.637716
3.7	-0.001951	-2.034691	1.436322	-0.351583	0.090981	6.09654	6.47846	-0.611765
3.8	-0.063924	-1.997057	1.435509	-0.3515	0.091562	5.98663	6.27227	-0.592007
3.9	-0.117719	-1.985446	1.434895	-0.351315	0.092166	5.89537	6.10024	-0.565591
4.0	-0.138814	-1.928406	1.433956	-0.350956	0.092738	5.92165	6.10966	-0.58448
4.1	-0.12594	-1.893424	1.433178	-0.350221	0.093497	5.90492	6.1908	-0.615822
4.2	-0.082509	-1.879927	1.43269	-0.349894	0.094046	5.91534	6.25825	-0.637455
4.3	-0.040025	-1.835815	1.432379	-0.349445	0.094682	5.93198	6.34881	-0.659851
4.4	-0.009469	-1.742082	1.431943	-0.349254	0.095216	5.95825	6.34988	-0.63392
4.5	-0.001351	-1.730274	1.431402	-0.349665	0.095737	5.95738	6.31927	-0.604044
4.6	0.015278	-1.770507	1.430767	-0.350359	0.096285	5.89371	6.15419	-0.528625
4.7	0.043623	-1.761505	1.429901	-0.351151	0.096833	5.89143	6.09488	-0.516052
4.8	0.016706	-1.710577	1.428984	-0.352381	0.097255	5.85973	6.1225	-0.48964
4.9	-0.021997	-1.694401	1.42807	-0.352939	0.097964	5.85255	6.21382	-0.485239
5.0	-0.053718	-1.685904	1.427268	-0.352994	0.098446	5.89826	6.19348	-0.499772
5.1	-0.086851	-1.642755	1.426307	-0.35281	0.098776	5.96535	6.20322	-0.524337
5.2	-0.109489	-1.628436	1.425453	-0.352166	0.099013	5.89651	6.23726	-0.579959
5.3	-0.084142	-1.631124	1.425041	-0.351891	0.099146	5.90483	6.28876	-0.640248
5.4	-0.034669	-1.613384	1.425031	-0.351242	0.099453	5.92559	6.23544	-0.742874
5.5	0.034481	-1.615555	1.424939	-0.35069	0.09963	5.87602	6.20376	-0.817232
5.6	0.059475	-1.592105	1.425017	-0.3504	0.100002	5.86104	6.25578	-0.889107
5.7	0.078084	-1.562757	1.425711	-0.349845	0.100238	5.86385	6.20001	-0.889279
5.8	0.050789	-1.541116	1.426441	-0.349298	0.10058	5.90956	6.18545	-0.833125
5.9	0.00989	-1.545272	1.426392	-0.349353	0.100779	5.91263	6.16479	-0.752837
6.0	-0.064546	-1.552262	1.426363	-0.34944	0.101215	5.92226	6.14531	-0.62729
6.1	-0.131751	-1.564403	1.426731	-0.349908	0.10136	5.84633	6.18406	-0.479895
6.2	-0.174619	-1.566477	1.427116	-0.350363	0.101574	5.81822	6.2955	-0.425481
6.3	-0.169322	-1.551179	1.427509	-0.351195	0.101666	5.88381	6.42878	-0.419667
6.4	-0.104465	-1.544315	1.428456	-0.352024	0.102115	5.87392	6.25396	-0.45363
6.5	-0.033608	-1.553284	1.429255	-0.352818	0.102272	5.86262	6.47193	-0.49346
6.6	0.020931	-1.584401	1.429692	-0.353454	0.102679	5.81848	6.30696	-0.521224
6.7	0.095101	-1.613158	1.429945	-0.353636	0.10297	5.90728	6.39356	-0.593094
6.8	0.086852	-1.659204	1.430791	-0.353031	0.103655	5.96421	6.31177	-0.621592
6.9	0.050392	-1.698903	1.431784	-0.35226	0.103845	5.88574	6.20451	-0.637726
7.0	-0.026213	-1.709521	1.432204	-0.351433	0.103909	5.98015	6.41551	-0.630858
7.1	-0.140242	-1.68837	1.43215	-0.351018	0.1037	5.97087	6.33918	-0.630947
7.2	-0.201517	-1.67279	1.432534	-0.350994	0.103527	5.90597	6.28201	-0.613517
7.3	-0.177944	-1.675887	1.433067	-0.351032	0.103373	5.80675	6.30257	-0.593284
7.4	-0.062792	-1.69995	1.433195	-0.351567	0.103295	5.80929	6.39399	-0.552939
7.5	0.040354	-1.700433	1.433401	-0.351987	0.103417	5.81945	6.30246	-0.553166
7.6	0.136044	-1.715584	1.433949	-0.352039	0.103493	5.88303	6.35984	-0.565621
7.7	0.152214	-1.76837	1.434533	-0.352227	0.103428	5.92752	6.30599	-0.561738
7.8	0.12697	-1.772978	1.435014	-0.352075	0.103136	5.96596	6.23052	-0.585909
7.9	0.024475	-1.741022	1.435179	-0.351554	0.102905	5.97218	6.25793	-0.568659
8.0	-0.076689	-1.711949	1.435112	-0.351151	0.102712	5.90772	6.38404	-0.583356
8.1	-0.135032	-1.735631	1.434996	-0.350773	0.102702	5.93303	6.47621	-0.541626
8.2	-0.138391	-1.726471	1.434942	-0.350713	0.102736	5.94529	6.42182	-0.533843
8.3	-0.105432	-1.69819	1.435022	-0.351057	0.102885	5.87147	6.45822	-0.578292
8.4	-0.057357	-1.692149	1.435097	-0.351326	0.102859	5.8381	6.40138	-0.5803
8.5	-0.019718	-1.709032	1.435028	-0.351673	0.102884	5.96727	6.4609	-0.62603
8.6	-0.008539	-1.668459	1.434799	-0.351921	0.102826	6.01807	6.47749	-0.645313
8.7	-0.026719	-1.623173	1.434858	-0.351721	0.102607	5.96798	6.39431	-0.638449
8.8	-0.061581	-1.626873	1.434557	-0.35164	0.101981	5.93662	6.4898	-0.604617
8.9	-0.07792	-1.637935	1.434516	-0.351393	0.10164	5.9988	6.56902	-0.598388
9.0	-0.079214	-1.599853	1.434344	-0.351418	0.101209	5.97481	6.46422	-0.597428
9.1	-0.042192	-1.606713	1.434235	-0.351481	0.100887	6.00502	6.50779	-0.570741
9.2	-0.016467	-1.622897	1.433791	-0.351895	0.100554	5.98461	6.52545	-0.577977
9.3	0.007115	-1.579413	1.433548	-0.351919	0.100068	5.97857	6.64963	-0.566128
9.4	0.045391	-1.527578	1.433372	-0.352327	0.099445	5.95423	6.53519	-0.573208
9.5	0.06371	-1.520121	1.433408	-0.352225	0.098991	5.94871	6.44591	-0.604444
9.6	0.073953	-1.556985	1.433404	-0.352043	0.098658	5.97717	6.56356	-0.620443
9.7	0.055194	-1.541095	1.433625	-0.351802	0.098459	6.02289	6.64535	-0.676473
9.8	0.001857	-1.533581	1.434099	-0.351342	0.098224	5.99075	6.48488	-0.70594
9.9	-0.062039	-1.571853	1.434637	-0.350964	0.097854	6.07666	6.66323	-0.706249
10.0	-0.10609	-1.590001	1.435278	-0.350789	0.097184	6.10442	6.643	-0.724258
10.1	-0.167735	-1.569515	1.435844	-0.350433	0.096475	5.99766	6.57191	-0.72738
10.2	-0.171935	-1.534648	1.436343	-0.350466	0.095703	6.03786	6.69535	-0.732011
10.3	-0.14025	-1.490964	1.437135	-0.350415	0.095096	6.0961	6.68411	-0.694527
10.4	-0.05677	-1.495541	1.438236	-0.350639	0.094372	6.05678	6.63154	-0.657486
10.5	0.022421	-1.551821	1.439091	-0.351103	0.093782	5.95388	6.5049	-0.602487
10.6	0.081723	-1.569181	1.439456	-0.351725	0.09307	5.95107	6.5762	-0.572643
10.7	0.09651	-1.541893	1.440517	-0.351868	0.092424	6.04802	6.72853	-0.529567
10.8	0.055747	-1.544738	1.441981	-0.352149	0.091633	6.04697	6.6112	-0.531397
10.9	-0.01553	-1.594482	1.443131	-0.352212	0.090843	6.08769	6.60392	-0.57098
11.0	-0.088507	-1.587127	1.444009	-0.352172	0.089863	6.05835	6.57844	-0.620312
11.1	-0.1658	-1.545382	1.445453	-0.352289	0.089095	6.13174	6.73239	-0.621771
11.2	-0.188464	-1.56495	1.447249	-0.352198	0.088123	6.20215	6.92144	-0.626996
11.3	-0.158406	-1.603853	1.448606	-0.352134	0.087186	6.13174	6.88547	-0.700803
11.4	-0.075099	-1.626459	1.450151	-0.351997	0.086195	6.04636	6.70402	-0.769578
11.5	0.06899	-1.645207	1.452357	-0.351615	0.085495	6.08244	6.72211	-0.789875
11.6	0.172645	-1.712555	1.455088	-0.351126	0.084939	6.19541	6.9967	-0.83852
11.7	0.231603	-1.814037	1.457416	-0.351003	0.084463	6.23727	6.8737	-0.837206
11.8	0.245098	-1.920703	1.459583	-0.350644	0.083853	6.20338	6.66612	-0.78588
11.9	0.138536	-1.953181	1.461852	-0.350953	0.082961	6.25479	6.85625	-0.711857
12.0	-0.009031	-1.982934	1.464325	-0.351032	0.081988	6.18368	6.88708	-0.650355
12.1	-0.141162	-2.029046	1.46645	-0.351342	0.08078	6.08463	6.75594	-0.545895
12.2	-0.203068	-2.057539	1.468928	-0.351336	0.079751	6.15854	6.73496	-0.526778
12.3	-0.167869	-2.097631	1.471531	-0.351499	0.078684	6.2223	6.79191	-0.501604
12.4	-0.079769	-2.138091	1.474134	-0.351492	0.077772	6.22633	6.92648	-0.538731
12.5	-0.017465	-2.160669	1.476547	-0.351936	0.076703	6.26206	6.95977	-0.581988
12.6	0.063225	-2.228185	1.479582	-0.352003	0.075765	6.29455	6.85197	-0.63467
12.7	0.091799	-2.301136	1.482736	-0.351971	0.074545	6.28124	6.79148	-0.698036
12.8	0.0746	-2.310448	1.485385	-0.351936	0.073242	6.2448	6.61067	-0.72474
12.9	0.004165	-2.28027	1.487538	-0.351942	0.071865	6.35375	6.74716	-0.735139
13.0	-0.053852	-2.268337	1.490049	-0.351846	0.070743	6.36084	6.69556	-0.731202
13.1	-0.093751	-2.283721	1.492727	-0.351359	0.070113	6.2878	6.85464	-0.650601
13.2	-0.099051	-2.285116	1.495152	-0.351351	0.069367	6.30015	6.8919	-0.642936
13.3	-0.067025	-2.28898	1.497268	-0.351228	0.068787	6.29971	6.77981	-0.67457
13.4	-0.006254	-2.335823	1.500031	-0.351073	0.067983	6.28526	6.73335	-0.730489
13.5	0.037983	-2.363258	1.503242	-0.351024	0.067252	6.25128	6.61945	-0.787228
13.6	0.046789	-2.403277	1.506487	-0.350904	0.066533	6.32739	6.64011	-0.810816
13.7	0.077009	-2.433316	1.509314	-0.350717	0.065722	6.4013	6.70209	-0.805541
13.8	0.071011	-2.456747	1.512164	-0.350792	0.064858	6.40209	6.70509	-0.759802
13.9	0.030482	-2.492594	1.51528	-0.350782	0.063809	6.32082	6.65038	-0.689155
14.0	-0.01219	-2.558616	1.518216	-0.351163	0.062617	6.33142	6.76236	-0.659262
14.1	-0.013007	-2.603396	1.521207	-0.351358	0.06138	6.32555	6.85753	-0.649242
14.2	-0.00223	-2.632849	1.52411	-0.351633	0.060241	6.33492	6.88237	-0.69697
14.3	0.005106	-2.645011	1.52768	-0.351888	0.059358	6.35156	6.77489	-0.743806
14.4	0.048188	-2.669323	1.531384	-0.351935	0.058638	6.34718	6.58348	-0.768732
14.5	0.090241	-2.680924	1.534645	-0.351737	0.058019	6.37897	6.70391	-0.73665
14.6	0.072278	-2.669903	1.536779	-0.351963	0.057408	6.35226	6.69578	-0.761246
14.7	0.077465	-2.692247	1.539384	-0.351569	0.056858	6.34341	6.72008	-0.710398
14.8	0.064857	-2.738024	1.542809	-0.351298	0.056464	6.30935	6.72693	-0.638677
14.9	0.02877	-2.778261	1.546672	-0.350973	0.056162	6.24734	6.63015	-0.638226
15.0	-0.009236	-2.813379	1.549598	-0.350903	0.055804	6.20356	6.6142	-0.716511
15.1	-0.0647	-2.785883	1.552265	-0.350992	0.055585	6.22869	6.72361	-0.804687
15.2	-0.112492	-2.774535	1.555401	-0.351105	0.055403	6.23237	6.67447	-0.770826
15.3	-0.147005	-2.757051	1.558475	-0.350782	0.055078	6.21801	6.58423	-0.746888
15.4	-0.147299	-2.770348	1.560638	-0.350918	0.054602	6.25128	6.5944	-0.711702
15.5	-0.138944	-2.753464	1.562485	-0.351172	0.054284	6.34236	6.74363	-0.658994
15.6	-0.058915	-2.75268	1.56489	-0.351233	0.054256	6.29639	6.74095	-0.656639
15.7	-0.010473	-2.773452	1.567664	-0.351512	0.054229	6.19173	6.7174	-0.629683
15.8	0.046172	-2.80109	1.570265	-0.351444	0.05403	6.14646	6.84319	-0.682456
15.9	0.036175	-2.816117	1.572496	-0.351663	0.053584	6.1278	6.80229	-0.76938
16.0	0.061838	-2.82932	1.574825	-0.351415	0.053332	6.07911	6.61431	-0.801592
16.1	0.067927	-2.805571	1.577411	-0.351066	0.053345	6.06554	6.56292	-0.840282
16.200001	0.078284	-2.808407	1.579862	-0.350754	0.053641	6.1102	6.57309	-0.785515
16.299999	0.104037	-2.880951	1.581976	-0.350488	0.054179	6.10197	6.5444	-0.794386
16.4	0.111034	-2.956427	1.584001	-0.350102	0.054973	6.13253	6.61024	-0.758955
16.5	0.081121	-2.984426	1.585965	-0.350014	0.055815	6.1208	6.59215	-0.727569
16.6	0.029743	-2.98113	1.588024	-0.349913	0.056409	6.13831	6.60446	-0.682252
16.700001	-0.061658	-2.993626	1.590167	-0.350068	0.057203	6.10731	6.558	-0.717408
16.799999	-0.12982	-3.071295	1.592294	-0.350435	0.057845	6.05599	6.50693	-0.722587
16.9	-0.155082	-3.111459	1.59423	-0.350795	0.058407	6.00756	6.53412	-0.72656
17.0	-0.149857	-3.167689	1.59628	-0.351342	0.058941	5.98777	6.59857	-0.746
17.1	-0.130154	-3.250484	1.598295	-0.351956	0.059353	5.98024	6.6445	-0.737671
17.200001	-0.080646	-3.317056	1.599765	-0.352309	0.05974	5.95063	6.47439	-0.746059
17.299999	0.014768	-3.351566	1.601152	-0.352591	0.060208	5.99652	6.52717	-0.744195
17.4	0.104521	-3.415458	1.602708	-0.35249	0.060812	6.06755	6.59536	-0.718974
17.5	0.178478	-3.470634	1.604196	-0.35225	0.061486	6.11537	6.50843	-0.722061
17.6	0.207299	-3.473702	1.605121	-0.351876	0.062323	6.16984	6.4594	-0.723915
17.700001	0.173684	-3.478646	1.606007	-0.351179	0.063197	6.1638	6.48841	-0.698981
17.799999	0.057278	-3.486806	1.60691	-0.350516	0.06398	6.04671	6.3789	-0.648913
17.9	-0.025142	-3.502893	1.607717	-0.350077	0.064852	5.95396	6.42472	-0.666933
18.0	-0.110133	-3.49303	1.60816	-0.349793	0.065721	5.90282	6.41112	-0.676423
18.1	-0.140077	-3.492121	1.60873	-0.349957	0.066636	5.85167	6.42354	-0.711546
18.200001	-0.141144	-3.456463	1.609334	-0.350241	0.067538	5.86148	6.31113	-0.748393
18.299999	-0.102967	-3.420214	1.609713	-0.350444	0.068584	5.94013	6.17764	-0.755107
18.4	-0.016206	-3.379545	1.609341	-0.350908	0.069184	6.02113	6.23277	-0.744048
18.5	0.042895	-3.322664	1.608848	-0.351064	0.069924	6.03156	6.20675	-0.714237
18.6	0.047217	-3.254149	1.608145	-0.351402	0.070466	6.02639	6.26638	-0.635153
18.700001	0.032251	-3.168	1.607265	-0.351797	0.071002	6.01746	6.30171	-0.610476
18.799999	0.020135	-3.091885	1.606307	-0.352279	0.07133	5.99066	6.25054	-0.618126
18.9	0.000749	-3.033882	1.605592	-0.352184	0.071904	5.94197	6.25011	-0.639057
19.0	0.000233	-2.972127	1.604533	-0.351978	0.072219	5.92314	6.23341	-0.710672
19.1	-0.016206	-2.881358	1.60335	-0.351045	0.072973	5.96614	6.379	-0.774377
19.200001	-0.024636	-2.778518	1.602045	-0.350543	0.073627	5.90194	6.24947	-0.749068
19.299999	-0.04055	-2.672744	1.600366	-0.350167	0.074189	5.89853	6.2879	-0.661024
19.4	-0.054669	-2.559016	1.597576	-0.350346	0.074728	5.86104	6.32462	-0.625674
19.5	-0.081863	-2.457771	1.595121	-0.350612	0.075116	5.92778	6.29989	-0.532188
19.6	-0.145428	-2.314866	1.592912	-0.351129	0.07518	5.99364	6.15901	-0.500216
19.700001	-0.125848	-2.180802	1.59072	-0.351386	0.075332	6.01982	6.23726	-0.513534
19.799999	-0.113388	-2.077226	1.587667	-0.351868	0.075296	5.98129	6.23887	-0.537178
19.9	-0.026404	-1.936514	1.584619	-0.351753	0.075507	5.94091	6.1346	-0.641877
20.0	0.070124	-1.836227	1.581692	-0.351787	0.07596	5.91464	6.28084	-0.660659
20.1	0.177982	-1.748017	1.578534	-0.351295	0.07662	5.79615	6.21821	-0.663219
20.200001	0.2033	-1.672566	1.575161	-0.350653	0.077199	5.74816	6.30428	-0.699176
20.299999	0.143255	-1.57224	1.571952	-0.349985	0.077874	5.78634	6.18192	-0.731996
20.4	0.013693	-1.489131	1.56898	-0.349513	0.077982	5.85588	6.20258	-0.756345
20.5	-0.096353	-1.404842	1.565853	-0.349308	0.078231	5.84957	6.16383	-0.753553
20.6	-0.20572	-1.313781	1.56231	-0.349565	0.078241	5.87979	6.124	-0.706483
20.700001	-0.247843	-1.22368	1.558824	-0.350014	0.078412	5.94687	6.06716	-0.633876
20.799999	-0.208682	-1.138339	1.555227	-0.350813	0.07853	5.9276	6.11126	-0.551708
20.9	-0.123381	-1.093157	1.551271	-0.351548	0.078652	5.87103	6.26703	-0.495941
21.0	-0.018456	-1.068712	1.547503	-0.351774	0.078912	5.77128	6.19423	-0.503897
21.1	0.114335	-1.016121	1.5441	-0.351836	0.079221	5.71611	6.25557	-0.543442
21.200001	0.199322	-1.013923	1.540704	-0.35138	0.079682	5.69982	6.26435	-0.568615
21.299999	0.247855	-1.043695	1.536851	-0.351159	0.080367	5.65769	6.12122	-0.583252
21.4	0.213461	-1.065732	1.533174	-0.350879	0.081397	5.69955	6.0754	-0.60619
21.5	0.143099	-1.074208	1.529757	-0.350862	0.082148	5.78634	6.03097	-0.602995
21.6	-0.022619	-1.101557	1.525993	-0.351027	0.083044	5.80211	6.04628	-0.597776
21.700001	-0.185232	-1.135978	1.522078	-0.351356	0.083858	5.79457	6.0345	-0.603863
21.799999	-0.302524	-1.128208	1.518366	-0.351249	0.084676	5.86376	6.17796	-0.607255
21.9	-0.334441	-1.119711	1.514953	-0.351113	0.085265	5.78818	6.10677	-0.597203
22.0	-0.269669	-1.134857	1.511179	-0.350828	0.085862	5.65769	6.09467	-0.601899
22.1	-0.119895	-1.231488	1.507658	-0.35037	0.086666	5.61872	6.12475	-0.569576
22.200001	0.079798	-1.299673	1.504141	-0.349891	0.087604	5.63659	6.11255	-0.526861
22.299999	0.223289	-1.397479	1.500557	-0.349373	0.088483	5.6527	6.12957	-0.50308
22.4	0.269096	-1.521615	1.496803	-0.349288	0.089347	5.64026	6.11458	-0.505784
22.5	0.225876	-1.624106	1.493277	-0.349391	0.0899	5.69728	6.07636	-0.506272
22.6	0.091646	-1.671945	1.489598	-0.349911	0.090263	5.75648	6.16575	-0.526456
22.700001	-0.069329	-1.706645	1.485596	-0.350596	0.090582	5.90107	6.50608	-0.52399
22.799999	-0.16423	-1.7381	1.48179	-0.351377	0.091389	5.78249	6.15419	-0.529156
22.9	-0.174162	-1.800752	1.478266	-0.35202	0.092223	5.75911	6.02605	-0.570087
23.0	-0.147357	-1.879141	1.474979	-0.352074	0.0931	5.69728	6.04917	-0.584219
23.1	-0.039585	-1.960182	1.471298	-0.351534	0.093817	5.64245	6.06416	-0.612354
23.200001	0.025393	-2.035615	1.467803	-0.350958	0.094351	5.60532	6.07529	-0.644541
23.299999	0.094123	-2.131408	1.464577	-0.35014	0.094839	5.5336	6.05549	-0.594848
23.4	0.111225	-2.148466	1.461066	-0.34963	0.095168	5.61925	6.01149	-0.583473
23.5	0.103227	-2.167577	1.457341	-0.349291	0.095751	5.67205	5.93409	-0.57603
23.6	0.066837	-2.183845	1.454102	-0.349268	0.096508	5.69447	5.98954	-0.585645
23.700001	0.034379	-2.228135	1.451228	-0.34945	0.097257	5.67346	5.9858	-0.516033
23.799999	-0.04673	-2.236535	1.44769	-0.34989	0.097893	5.69447	5.97038	-0.499973
23.9	-0.168928	-2.245923	1.443699	-0.350784	0.098221	5.72819	6.06095	-0.488694
24.0	-0.217952	-2.246354	1.440211	-0.351455	0.098307	5.65217	6.05324	-0.482331
24.1	-0.196361	-2.245647	1.437048	-0.351705	0.098302	5.60252	6.01738	-0.440889
24.200001	-0.104338	-2.197237	1.433844	-0.351706	0.098426	5.5921	5.95571	-0.482528
24.299999	0.021878	-2.14813	1.43009	-0.351749	0.098742	5.63247	6.01406	-0.530066
24.4	0.120759	-2.172128	1.426641	-0.351567	0.099208	5.63326	5.87221	-0.534328
24.5	0.206075	-2.222917	1.422943	-0.35143	0.099553	5.67503	5.92542	-0.46968
24.6	0.141289	-2.202325	1.418841	-0.351362	0.099803	5.65594	5.95015	-0.419266
24.700001	0.037739	-2.133925	1.414721	-0.351213	0.099698	5.67118	5.93848	-0.412527
24.799999	-0.082753	-2.056944	1.410952	-0.350973	0.099259	5.69824	6.00806	-0.446612
24.9	-0.160021	-2.002273	1.4077	-0.350335	0.099066	5.61434	6.02262	-0.564197
25.0	-0.23419	-1.929655	1.404534	-0.349997	0.098775	5.55978	6.00474	-0.632621
25.1	-0.181643	-1.856134	1.401144	-0.349693	0.098771	5.65235	6.03954	-0.658557
25.200001	-0.078358	-1.8257	1.397659	-0.349516	0.098972	5.63431	6.0056	-0.606085
25.299999	0.134534	-1.821488	1.394178	-0.349263	0.099358	5.60208	5.96535	-0.519377
25.4	0.234796	-1.755458	1.390298	-0.348952	0.099702	5.5893	5.8614	-0.42358
25.5	0.271353	-1.685662	1.3867	-0.348796	0.10001	5.62371	5.86418	-0.393881
25.6	0.192457	-1.628821	1.383614	-0.34862	0.100009	5.63475	6.05367	-0.39336
25.700001	0.074503	-1.592553	1.380197	-0.348803	0.099938	5.55873	6.00153	-0.461207
25.799999	-0.097114	-1.528344	1.376963	-0.349145	0.09988	5.54454	5.96631	-0.468371
25.9	-0.212359	-1.491409	1.374	-0.349408	0.099624	5.59113	6.01802	-0.489683
26.0	-0.279751	-1.488396	1.370904	-0.350036	0.099567	5.59455	6.00282	-0.541495
26.1	-0.259095	-1.447607	1.367617	-0.350079	0.099355	5.6104	6.00871	-0.568626
26.200001	-0.118096	-1.427941	1.364695	-0.35016	0.099132	5.59525	5.9677	-0.54658
26.299999	0.054767	-1.409922	1.361901	-0.35008	0.099002	5.57896	5.95903	-0.511654
26.4	0.174848	-1.404793	1.3588	-0.350088	0.099246	5.55497	5.91878	-0.503596
26.5	0.24924	-1.386962	1.355509	-0.350526	0.099389	5.57528	6.02316	-0.507634
26.6	0.215911	-1.387361	1.352623	-0.350964	0.099519	5.5674	6.16757	-0.424259
26.700001	0.118215	-1.409245	1.349774	-0.351096	0.099702	5.53237	6.03686	-0.414981
26.799999	-0.063412	-1.451152	1.346647	-0.351424	0.09996	5.57765	6.08193	-0.378451
26.9	-0.219511	-1.444656	1.343563	-0.351366	0.099989	5.5716	6.08279	-0.406541
27.0	-0.300582	-1.468361	1.341027	-0.351052	0.099994	5.51179	5.98869	-0.420134
27.1	-0.345361	-1.507916	1.338723	-0.351017	0.099824	5.53132	5.98751	-0.451063
27.200001	-0.243915	-1.555919	1.336687	-0.350924	0.099615	5.55698	5.957	-0.51097
27.299999	-0.111737	-1.602741	1.334321	-0.350663	0.099629	5.5547	5.92285	-0.538519
27.4	0.061992	-1.630452	1.331714	-0.350438	0.099492	5.51722	5.95229	-0.584635
27.5	0.183827	-1.669876	1.329269	-0.350183	0.099594	5.52633	5.95079	-0.546264
27.6	0.239427	-1.75315	1.326908	-0.350044	0.099577	5.57414	5.97359	-0.49397
27.700001	0.160389	-1.79279	1.32457	-0.350183	0.099404	5.54743	6.06994	-0.459757
27.799999	0.064163	-1.81652	1.322502	-0.350284	0.099093	5.49296	6.09349	-0.444812
27.9	-0.032423	-1.870553	1.320622	-0.350498	0.098958	5.46844	5.98922	-0.453183
28.0	-0.106653	-1.944398	1.319069	-0.350225	0.099058	5.50286	6.05099	-0.492913
28.1	-0.127321	-1.959718	1.317532	-0.349999	0.099342	5.49349	6.08204	-0.546764
28.200001	-0.107678	-1.990237	1.315713	-0.349696	0.099878	5.5124	6.12935	-0.529049
28.299999	-0.054016	-2.039099	1.313736	-0.349377	0.100111	5.55978	6.09328	-0.507259
28.4	-0.0173	-2.083934	1.312027	-0.349232	0.100245	5.54069	5.98205	-0.443624
28.5	0.018266	-2.099703	1.31065	-0.349357	0.100211	5.57003	5.94201	-0.409533
28.6	0.008355	-2.140634	1.309284	-0.349468	0.100022	5.578	5.9176	-0.407464
28.700001	-0.037923	-2.165957	1.307665	-0.34999	0.099392	5.59928	6.03836	-0.445236
28.799999	-0.080163	-2.186792	1.306201	-0.350504	0.098513	5.55348	5.94512	-0.447202
28.9	-0.065958	-2.256349	1.304651	-0.351322	0.097593	5.5392	6.0436	-0.411274
29.0	-0.021943	-2.301761	1.302395	-0.352042	0.096794	5.44147	6.14605	-0.37502
29.1	0.082327	-2.359127	1.300299	-0.352334	0.096352	5.42421	6.12871	-0.359762
29.200001	0.183867	-2.378666	1.298781	-0.352131	0.096267	5.48131	6.12357	-0.405645
29.299999	0.2157	-2.435599	1.297696	-0.351643	0.096013	5.53981	6.18748	-0.434172
29.4	0.198405	-2.460342	1.296161	-0.350609	0.095679	5.5914	6.05228	-0.492488
29.5	0.062827	-2.476288	1.294584	-0.349794	0.095152	5.62292	5.88773	-0.559191
29.6	-0.071697	-2.494136	1.293451	-0.349154	0.094698	5.65331	6.02733	-0.515647
29.700001	-0.146906	-2.467261	1.292142	-0.348639	0.093727	5.62222	6.06866	-0.510116
29.799999	-0.219073	-2.406582	1.290981	-0.348481	0.09322	5.58325	6.20611	-0.52512
29.9	-0.17015	-2.357147	1.289816	-0.348655	0.092338	5.53114	6.22806	-0.510979
30.0	-0.110587	-2.312747	1.28903	-0.348963	0.091894	5.57975	6.43992	-0.472748
30.1	-0.003906	-2.257818	1.287845	-0.349615	0.091093	5.56679	6.32794	-0.49419
30.200001	0.032914	-2.187707	1.286805	-0.349895	0.090183	5.52931	6.01406	-0.471294
30.299999	0.045255	-2.127317	1.285807	-0.350313	0.089103	5.56714	5.98922	-0.433915
30.4	0.029535	-2.068344	1.284798	-0.350226	0.088072	5.56591	5.8963	-0.435496
30.5	-0.007796	-1.997337	1.283787	-0.350007	0.087037	5.5956	6.04703	-0.425276
30.6	-0.017611	-1.913913	1.282992	-0.349431	0.086323	5.56889	6.16447	-0.453309
30.700001	-0.022799	-1.830286	1.282246	-0.349184	0.085583	5.52405	6.04425	-0.466318
30.799999	-0.001033	-1.781974	1.281715	-0.349031	0.085077	5.53123	6.03504	-0.514248
30.9	0.021158	-1.722714	1.28133	-0.349016	0.084567	5.51547	6.07219	-0.528896
31.0	0.047506	-1.669509	1.281078	-0.348986	0.084093	5.42912	5.90433	-0.540866
31.1	0.046121	-1.629803	1.280963	-0.349085	0.083767	5.49086	6.03686	-0.525703
31.200001	0.009721	-1.599822	1.280774	-0.34945	0.083279	5.50032	5.96931	-0.521264
31.299999	-0.028949	-1.611142	1.280602	-0.349714	0.082797	5.47203	5.95925	-0.496539
31.4	-0.095213	-1.617341	1.280191	-0.34997	0.082284	5.42754	5.99489	-0.498028
31.5	-0.148618	-1.626175	1.279654	-0.350439	0.081605	5.49235	5.94683	-0.446651
31.6	-0.154342	-1.602863	1.279217	-0.350183	0.080877	5.5343	5.98333	-0.427321
31.700001	-0.150578	-1.622886	1.27928	-0.350155	0.080019	5.45889	5.99179	-0.420607
31.799999	-0.091967	-1.647746	1.279363	-0.349942	0.079209	5.43936	6.03333	-0.439805
31.9	-0.021766	-1.684072	1.279611	-0.349818	0.078193	5.44173	6.03033	-0.477417
32.0	0.069941	-1.749169	1.279929	-0.349898	0.077437	5.42649	6.01588	-0.504003
32.099998	0.142341	-1.851368	1.279962	-0.350056	0.07686	5.40836	5.99168	-0.508132
32.200001	0.188032	-1.909288	1.280124	-0.350081	0.076637	5.45662	6.02669	-0.486703
32.299999	0.191893	-1.919941	1.280337	-0.350201	0.076488	5.49252	5.97006	-0.490313
32.400002	0.126837	-1.95739	1.280621	-0.350208	0.076494	5.44462	5.90315	-0.498782
32.5	0.029864	-2.048359	1.280708	-0.350366	0.076485	5.42124	5.93666	-0.516371
32.599998	-0.113444	-2.125556	1.281072	-0.350444	0.076398	5.44383	5.98622	-0.492616
32.700001	-0.240679	-2.181728	1.281519	-0.350547	0.076224	5.42071	5.9752	-0.457627
32.799999	-0.311754	-2.228163	1.281676	-0.350732	0.07591	5.38787	5.99682	-0.443547
32.900002	-0.315527	-2.293471	1.281827	-0.350781	0.075324	5.37246	6.01663	-0.439661
33.0	-0.240422	-2.321524	1.282207	-0.35086	0.074618	5.40941	6.06534	-0.437781
33.099998	-0.088847	-2.341829	1.28269	-0.350874	0.073906	5.4455	6.07411	-0.421204
33.200001	0.074569	-2.394244	1.282969	-0.35047	0.073424	5.43534	6.14252	-0.400461
33.299999	0.253263	-2.480467	1.283031	-0.349929	0.073326	5.4081	6.02444	-0.413436
33.400002	0.371604	-2.531619	1.283028	-0.349641	0.073183	5.49655	6.08835	-0.428528
33.5	0.328212	-2.587341	1.283122	-0.349331	0.0731	5.50881	6.04125	-0.435184
33.599998	0.171318	-2.664298	1.283085	-0.349765	0.07272	5.42991	5.96781	-0.415746
33.700001	-0.027318	-2.734168	1.283137	-0.350369	0.072354	5.4074	5.92221	-0.422976
33.799999	-0.214087	-2.739584	1.283318	-0.350688	0.071909	5.43971	5.96802	-0.475647
33.900002	-0.27912	-2.767522	1.283262	-0.351301	0.071726	5.38927	5.99136	-0.52294
34.0	-0.23456	-2.813184	1.283001	-0.351361	0.071839	5.35748	5.9722	-0.54648
34.099998	-0.114264	-2.876625	1.283153	-0.351143	0.072312	5.36904	6.02615	-0.508991
34.200001	0.005881	-2.915393	1.283435	-0.351081	0.072722	5.38305	5.92585	-0.488363
34.299999	0.081363	-2.963983	1.28335	-0.350753	0.07282	5.46441	5.90904	-0.410367
34.400002	0.093477	-3.029828	1.282965	-0.350514	0.072632	5.47869	5.84117	-0.418721
34.5	0.034591	-3.06333	1.282727	-0.350573	0.072244	5.52274	5.99147	-0.357489
34.599998	-0.077828	-3.074834	1.282429	-0.350523	0.071501	5.55094	6.14038	-0.308553
34.700001	-0.147784	-3.080083	1.28167	-0.350948	0.070685	5.45154	6.05174	-0.295872
34.799999	-0.162014	-3.093913	1.280829	-0.350862	0.070245	5.44094	6.24251	-0.336682
34.900002	-0.146131	-3.121317	1.28019	-0.350668	0.070166	5.43069	6.13674	-0.327339
35.0	-0.089512	-3.114592	1.279395	-0.350488	0.069873	5.41554	5.94404	-0.347225
35.099998	0.010344	-3.091433	1.278464	-0.350023	0.06937	5.40118	5.89009	-0.37964
35.200001	0.072976	-3.070078	1.277556	-0.349623	0.068696	5.46485	5.97745	-0.418811
35.299999	0.076462	-3.080872	1.277026	-0.3492	0.068156	5.51372	5.94073	-0.455611
35.400002	0.024808	-3.047935	1.276204	-0.348876	0.067429	5.48543	5.84031	-0.463635
35.5	0.005515	-3.026859	1.274934	-0.348494	0.066796	5.50759	6.0193	-0.515331
35.599998	-0.039493	-3.036073	1.273845	-0.348527	0.066073	5.49173	6.05452	-0.480378
35.700001	-0.090471	-3.039787	1.272809	-0.348599	0.065409	5.49244	5.94683	-0.427796
35.799999	-0.098359	-2.974417	1.271171	-0.349193	0.0646	5.47746	5.85144	-0.362565
35.900002	-0.061403	-2.88259	1.269264	-0.349784	0.063927	5.51503	6.00185	-0.294642
36.0	-0.01106	-2.817192	1.267694	-0.350395	0.06338	5.51923	5.97616	-0.279152
36.099998	0.082885	-2.825343	1.26614	-0.351039	0.062907	5.51144	5.951	-0.29552
36.200001	0.154619	-2.833256	1.264535	-0.351153	0.062622	5.46345	5.95529	-0.348222
36.299999	0.157979	-2.800205	1.26313	-0.351021	0.062479	5.4462	5.91803	-0.456208
36.400002	0.085729	-2.782441	1.262135	-0.350901	0.062144	5.48596	5.97124	-0.510679
36.5	0.00783	-2.774518	1.260908	-0.350472	0.061547	5.50251	5.93334	-0.543837
36.599998	-0.089594	-2.702678	1.259372	-0.350497	0.061017	5.50163	5.93366	-0.596992
36.700001	-0.154419	-2.646529	1.25799	-0.350585	0.060355	5.55041	6.00357	-0.575398
36.799999	-0.140947	-2.642321	1.256587	-0.350687	0.060008	5.54349	5.96417	-0.530075
36.900002	-0.068418	-2.65995	1.255075	-0.351065	0.059701	5.5237	5.98655	-0.457016
37.0	0.008184	-2.651747	1.253253	-0.351409	0.059507	5.50102	5.96556	-0.397242
37.099998	0.077664	-2.691009	1.25168	-0.351685	0.059193	5.52116	5.95379	-0.359338
37.200001	0.118338	-2.69353	1.250363	-0.351668	0.05897	5.54901	5.9707	-0.33996
37.299999	0.11936	-2.688835	1.248869	-0.351581	0.058731	5.51468	5.95229	-0.350743
37.400002	0.098624	-2.67549	1.24716	-0.351459	0.058545	5.51573	6.02433	-0.335379
37.5	0.063852	-2.716669	1.245626	-0.351119	0.058518	5.52431	5.96364	-0.352287
37.599998	-0.007412	-2.783244	1.244181	-0.350532	0.058395	5.56188	6.03311	-0.346008
37.700001	-0.056903	-2.841902	1.242885	-0.350206	0.058236	5.51669	6.01374	-0.403754
37.799999	-0.08973	-2.895452	1.242089	-0.349901	0.058174	5.52799	5.94051	-0.462296
37.900002	-0.079268	-2.941591	1.241308	-0.349719	0.058151	5.60944	5.94619	-0.543438
38.0	-0.036172	-2.978347	1.24074	-0.349491	0.058351	5.62748	5.97273	-0.613716
38.099998	0.007004	-3.005358	1.240191	-0.349063	0.058546	5.55934	5.98494	-0.590718
38.200001	0.093805	-3.047376	1.239952	-0.348436	0.058856	5.53649	5.88784	-0.613435
38.299999	0.108628	-3.137419	1.239629	-0.348184	0.059245	5.54262	5.87746	-0.603093
38.400002	0.096843	-3.268671	1.239606	-0.347748	0.059868	5.54376	6.09028	-0.55788
38.5	0.010408	-3.379686	1.239348	-0.348107	0.060352	5.49541	6.01962	-0.502033
38.599998	-0.100045	-3.451697	1.239395	-0.348736	0.060435	5.49699	5.94437	-0.412203
38.700001	-0.206461	-3.537714	1.239459	-0.349663	0.060334	5.49874	6.00699	-0.336982
38.799999	-0.203092	-3.604006	1.239173	-0.350624	0.060471	5.46021	5.98676	-0.292139
38.900002	-0.128172	-3.637212	1.238754	-0.351731	0.060723	5.49498	5.91589	-0.253678
39.0	0.032222	-3.734146	1.238585	-0.352587	0.06144	5.60156	5.92938	-0.225106
39.099998	0.148867	-3.875057	1.238461	-0.353232	0.062273	5.59954	5.99971	-0.271625
39.200001	0.247502	-4.011123	1.237941	-0.353278	0.062663	5.60103	5.99575	-0.321868
39.299999	0.230263	-4.121796	1.237514	-0.353156	0.06293	5.57809	5.88752	-0.393957
39.400002	0.140233	-4.192554	1.237352	-0.352883	0.063144	5.55926	6.07379	-0.446682
39.5	0.005519	-4.229172	1.237177	-0.352607	0.063325	5.52799	6.08428	-0.511233
39.599998	-0.08699	-4.231286	1.236438	-0.35276	0.063718	5.56022	6.10998	-0.558684
39.700001	-0.109791	-4.245581	1.235919	-0.352918	0.064391	5.62503	6.08065	-0.610911
39.799999	-0.102336	-4.289772	1.235826	-0.352914	0.065184	5.66155	6.12175	-0.613172
39.900002	-0.057856	-4.341216	1.236013	-0.35267	0.066131	5.64219	6.08493	-0.642973
40.0	-0.024639	-4.35406	1.236294	-0.351566	0.066967	5.67372	6.14359	-0.688825
40.099998	0.020924	-4.32654	1.237239	-0.350394	0.067429	5.63808	6.13985	-0.73509
40.200001	0.037276	-4.325329	1.238695	-0.348942	0.067945	5.61601	6.121	-0.720793
40.299999	0.044835	-4.302394	1.240299	-0.348005	0.068471	5.6132	6.00303	-0.678585
40.400002	0.039971	-4.284623	1.241432	-0.347659	0.069344	5.55146	5.86996	-0.586053
40.5	0.018064	-4.300151	1.24268	-0.347574	0.070278	5.57388	5.97445	-0.496558
40.599998	0.00838	-4.303428	1.243868	-0.347622	0.071068	5.53185	5.88977	-0.412138
40.700001	-0.026853	-4.269026	1.24546	-0.348013	0.072002	5.45259	5.93452	-0.338252
40.799999	-0.054594	-4.236015	1.247116	-0.348635	0.0726	5.43761	6.00592	-0.310576
40.900002	-0.081653	-4.159034	1.248176	-0.349698	0.073083	5.45092	5.96546	-0.312579
41.0	-0.078978	-4.050489	1.249538	-0.350886	0.073768	5.54314	6.04714	-0.36822
41.099998	-0.05942	-3.959638	1.250947	-0.351596	0.074559	5.58404	6.06063	-0.375657
41.200001	-0.049019	-3.902313	1.251923	-0.352665	0.075347	5.66347	6.00988	-0.349391
41.299999	-0.037877	-3.887292	1.252197	-0.353643	0.075959	5.7655	6.05838	-0.347887
41.400002	-0.006275	-3.848897	1.252055	-0.35443	0.076299	5.71891	6.00143	-0.296088
41.5	-0.002512	-3.742741	1.251508	-0.355449	0.07673	5.61977	6.05281	-0.262274
41.599998	-0.005784	-3.639332	1.251242	-0.356139	0.077287	5.58667	6.11298	-0.264204
41.700001	0.013839	-3.504663	1.250904	-0.356109	0.077882	5.56907	6.12004	-0.333174
41.799999	0.050085	-3.365013	1.250639	-0.355697	0.078732	5.61198	6.20322	-0.449329
41.900002	0.058735	-3.243222	1.250665	-0.354452	0.079577	5.63737	6.16308	-0.601981
42.0	0.010776	-3.178437	1.251225	-0.352951	0.08055	5.63816	5.98055	-0.685388
42.099998	-0.016928	-3.135568	1.252207	-0.351391	0.081475	5.75718	5.96952	-0.787468
42.200001	-0.105234	-3.004806	1.253204	-0.349641	0.082252	5.77907	5.98687	-0.830656
42.299999	-0.108697	-2.895162	1.254951	-0.348118	0.082767	5.70376	5.99661	-0.898535
42.400002	-0.128785	-2.789486	1.257465	-0.346778	0.083344	5.64473	6.01641	-0.855663
42.5	-0.105795	-2.65749	1.26002	-0.345707	0.083962	5.58842	5.96299	-0.837332
42.599998	-0.047904	-2.556501	1.262178	-0.345144	0.084527	5.56232	6.02862	-0.749876
42.700001	0.046924	-2.496398	1.264663	-0.344999	0.08527	5.59262	6.09264	-0.600594
42.799999	0.123525	-2.437042	1.266987	-0.345669	0.086017	5.59341	6.02326	-0.381152
42.900002	0.167186	-2.339916	1.268944	-0.347322	0.086875	5.58308	5.9858	-0.231278
43.0	0.180879	-2.256168	1.270466	-0.349176	0.087899	5.60427	5.9813	-0.139881
43.099998	0.126803	-2.215941	1.271919	-0.351309	0.08882	5.59367	5.94811	-0.037692
43.200001	0.000958	-2.161814	1.273194	-0.353035	0.08955	5.63667	6.1012	-0.04027
43.299999	-0.113854	-2.068421	1.273994	-0.354942	0.089771	5.72705	6.17346	-0.031467
43.400002	-0.189344	-1.991331	1.273881	-0.356589	0.090095	5.75788	6.10559	-0.081167
43.5	-0.198521	-1.935345	1.273395	-0.357869	0.090416	5.757	6.04478	-0.102505
43.599998	-0.120977	-1.838019	1.272687	-0.358615	0.090956	5.76252	6.02615	-0.1967
43.700001	-0.025092	-1.747162	1.272044	-0.358981	0.091601	5.75744	6.08022	-0.30365
43.799999	0.089384	-1.674188	1.271308	-0.358302	0.092136	5.76208	6.17346	-0.454256
43.900002	0.109762	-1.608172	1.27052	-0.357359	0.092433	5.78231	6.22795	-0.60345
44.0	0.133893	-1.532081	1.270556	-0.355429	0.092698	5.7359	6.17764	-0.806397
44.099998	0.061188	-1.473518	1.2715	-0.352926	0.093021	5.65305	6.05645	-0.934843
44.200001	-0.030093	-1.415094	1.272754	-0.350259	0.093284	5.71313	6.18288	-1.085558
44.299999	-0.07194	-1.389157	1.274775	-0.34728	0.09369	5.70963	5.99254	-1.172304
44.400002	-0.111127	-1.338532	1.277748	-0.344254	0.093949	5.68878	5.98098	-1.20917
44.5	-0.115544	-1.303784	1.281374	-0.341715	0.094122	5.55076	5.88591	-1.133362
44.599998	-0.094255	-1.284955	1.28499	-0.339979	0.094106	5.60427	5.91835	-0.999325
44.700001	-0.094371	-1.281112	1.288686	-0.339488	0.09401	5.70612	6.03183	-0.75468
44.799999	0.003547	-1.253241	1.292234	-0.340319	0.094024	5.75017	6.08921	-0.460364
44.900002	0.094765	-1.206459	1.295089	-0.342154	0.094108	5.80578	6.30953	-0.138386
45.0	0.180955	-1.215297	1.29734	-0.345535	0.094373	5.71856	6.08953	0.152876
45.099998	0.215303	-1.223877	1.299187	-0.349365	0.095049	5.77846	6.25418	0.318546
45.200001	0.184556	-1.217616	1.299788	-0.353473	0.095443	5.8127	6.32987	0.366855
45.299999	0.056419	-1.221761	1.299812	-0.357447	0.0957	5.81008	6.31177	0.316847
45.400002	-0.082429	-1.242289	1.299354	-0.360774	0.095668	5.80631	6.12636	0.22534
45.5	-0.202448	-1.253949	1.298296	-0.362972	0.09541	5.88399	6.19359	0.047202
45.599998	-0.283349	-1.227604	1.296829	-0.364145	0.095104	5.90072	6.30342	-0.184736
45.700001	-0.239036	-1.222004	1.295587	-0.36368	0.094802	5.83994	6.25289	-0.449026
45.799999	-0.078657	-1.257469	1.294533	-0.362183	0.094751	5.80526	6.18823	-0.723282
45.900002	0.108726	-1.313012	1.293937	-0.359837	0.094881	5.7253	6.30771	-0.916215
46.0	0.216471	-1.328532	1.29373	-0.356919	0.094984	5.64858	6.15376	-1.087016
46.099998	0.247735	-1.357802	1.29401	-0.353419	0.094958	5.63247	6.03311	-1.232137
46.200001	0.152687	-1.368295	1.295554	-0.349623	0.094596	5.68712	6.08814	-1.272234
46.299999	0.00089	-1.36143	1.298547	-0.346	0.09415	5.7422	6.09156	-1.279754
46.400002	-0.18874	-1.323937	1.301885	-0.34293	0.093597	5.82321	6.16907	-1.2266
46.5	-0.280286	-1.341044	1.305413	-0.340299	0.093371	5.83573	6.0511	-1.064213
46.599998	-0.244833	-1.407933	1.309118	-0.339145	0.093374	5.84274	6.1331	-0.806638
46.700001	-0.146797	-1.528702	1.312747	-0.339504	0.093448	5.8924	6.31755	-0.487171
46.799999	-0.002035	-1.630113	1.315484	-0.341054	0.093588	5.80394	6.28383	-0.164758
46.900002	0.117893	-1.705753	1.317938	-0.34395	0.093733	5.77119	6.25686	0.09225
47.0	0.185563	-1.76622	1.320112	-0.347649	0.093695	5.82794	6.29957	0.279636
47.099998	0.176791	-1.813899	1.321565	-0.351713	0.093554	5.86516	6.30503	0.364195
47.200001	0.155792	-1.864946	1.321592	-0.35581	0.093501	5.86174	6.15473	0.287005
47.299999	0.091986	-1.942645	1.321116	-0.359579	0.093514	5.95379	6.17442	0.229199
47.400002	0.007016	-2.038701	1.320119	-0.362467	0.093786	5.96894	6.1802	0.078157
47.5	-0.024497	-2.170941	1.318532	-0.364293	0.094102	5.86262	6.0618	-0.107044
47.599998	-0.114947	-2.276358	1.316638	-0.36459	0.094005	5.72539	6.02326	-0.36125
47.700001	-0.166347	-2.297487	1.315342	-0.363438	0.093536	5.73231	6.15751	-0.663144
47.799999	-0.171161	-2.286715	1.315062	-0.360714	0.092864	5.70008	6.1635	-1.016899
47.900002	-0.150725	-2.302655	1.315658	-0.35681	0.092396	5.66479	6.15933	-1.277345
48.0	-0.06294	-2.342049	1.317344	-0.352739	0.091917	5.68887	6.22324	-1.486627
48.099998	0.051616	-2.400004	1.31971	-0.348277	0.091775	5.7359	6.20847	-1.565034
48.200001	0.171429	-2.482584	1.323037	-0.34441	0.091659	5.83766	6.17367	-1.503025
48.299999	0.203391	-2.57106	1.327023	-0.341449	0.091436	5.99013	6.22249	-1.353115
48.400002	0.171807	-2.680542	1.331564	-0.339417	0.091091	6.03042	6.3456	-1.065013
48.5	0.086949	-2.770437	1.335972	-0.338895	0.090749	5.95545	6.27259	-0.756486
48.599998	-0.012015	-2.807506	1.33989	-0.339671	0.090542	6.00283	6.33575	-0.39088
48.700001	-0.115911	-2.838208	1.343471	-0.341761	0.090478	5.99013	6.3987	-0.051117
48.799999	-0.131999	-2.888485	1.34649	-0.345149	0.090441	5.87646	6.44313	0.207354
48.900002	-0.151611	-2.948407	1.348367	-0.349247	0.090436	5.73021	6.36659	0.433754
49.0	-0.135916	-2.95663	1.348924	-0.353588	0.090257	5.71882	6.38832	0.465068
49.099998	-0.123616	-2.997802	1.348623	-0.358003	0.089858	5.71873	6.32419	0.432869
49.200001	-0.01775	-3.067552	1.347976	-0.361192	0.089457	5.69176	6.11276	0.291791
49.299999	0.049419	-3.066523	1.34746	-0.363063	0.089276	5.73546	6.13492	-0.009809
49.400002	0.105149	-3.03858	1.346866	-0.363518	0.089115	5.74098	6.06512	-0.411731
49.5	0.1017	-3.037683	1.346551	-0.361911	0.088978	5.75245	6.04971	-0.829975
49.599998	0.05162	-3.011352	1.346949	-0.359114	0.088832	5.68195	6.08953	-1.23429
49.700001	-0.060702	-2.952627	1.348705	-0.355404	0.08839	5.62003	6.18556	-1.485481
49.799999	-0.135626	-2.892607	1.351077	-0.351224	0.087988	5.64806	6.31124	-1.626253
49.900002	-0.132339	-2.864104	1.353757	-0.347464	0.087674	5.72504	6.38939	-1.637229
50.0	-0.113527	-2.840444	1.357281	-0.344329	0.087607	5.86043	6.57127	-1.495942
50.099998	-0.022024	-2.83937	1.361423	-0.342131	0.087889	5.97831	6.75958	-1.179258
50.200001	0.050597	-2.821033	1.365583	-0.341571	0.088265	5.96298	6.57084	-0.875236
50.299999	0.130062	-2.822329	1.369469	-0.342255	0.088485	5.93741	6.54986	-0.523715
50.400002	0.110577	-2.816663	1.373278	-0.344469	0.088434	5.9114	6.53851	-0.167945
50.5	0.04112	-2.839278	1.376329	-0.347721	0.08836	5.83398	6.47235	0.120623
50.599998	-0.058342	-2.851211	1.378436	-0.351544	0.088075	5.71663	6.37108	0.345857
50.700001	-0.132702	-2.864348	1.379714	-0.355825	0.087783	5.64815	6.39849	0.411765
50.799999	-0.109327	-2.889636	1.380428	-0.359171	0.087711	5.53044	6.33854	0.358086
50.900002	-0.030283	-2.901497	1.380692	-0.3612	0.087991	5.40871	6.15665	0.170768
51.0	0.093823	-2.939635	1.380846	-0.361763	0.088492	5.35389	6.12582	-0.127651
51.099998	0.167963	-2.975946	1.381461	-0.360905	0.089048	5.43542	6.02947	-0.454234
51.200001	0.195062	-2.994901	1.382789	-0.358375	0.089455	5.50154	6.17196	-0.862429
51.299999	0.135899	-2.965525	1.384345	-0.355371	0.089749	5.55619	6.45319	-1.240281
51.400002	-0.009879	-2.940139	1.386828	-0.351635	0.089842	5.63238	6.41711	-1.464037
51.5	-0.174855	-2.901486	1.390121	-0.348228	0.089724	5.7556	6.43157	-1.57259
51.599998	-0.299443	-2.856667	1.3935	-0.345211	0.089459	5.91569	6.7205	-1.565995
51.700001	-0.329499	-2.817892	1.397086	-0.342831	0.089113	5.85824	6.73753	-1.367
51.799999	-0.244597	-2.828498	1.401195	-0.341787	0.089026	5.82777	6.5626	-0.98594
51.900002	-0.06529	-2.797397	1.404484	-0.342403	0.088769	5.89967	6.61602	-0.533329
52.0	0.117492	-2.786981	1.406697	-0.344432	0.08878	5.82925	6.60671	-0.091522
52.099998	0.261263	-2.776813	1.408096	-0.347776	0.088725	5.72933	6.48167	0.286759
52.200001	0.287626	-2.770157	1.408857	-0.351774	0.088626	5.64394	6.29668	0.512389
52.299999	0.204319	-2.798053	1.40902	-0.355547	0.088428	5.53719	6.26488	0.564979
52.400002	0.050067	-2.809746	1.408692	-0.358883	0.088246	5.4476	6.29465	0.448509
52.5	-0.098627	-2.784057	1.407683	-0.360922	0.087779	5.34636	6.05945	0.211855
52.599998	-0.253458	-2.723732	1.405869	-0.361967	0.087157	5.33331	6.08097	-0.109412
52.700001	-0.299423	-2.674917	1.404335	-0.360983	0.086406	5.37867	5.96481	-0.454046
52.799999	-0.238466	-2.596325	1.40402	-0.358244	0.085702	5.57301	6.18202	-0.852562
52.900002	-0.112576	-2.51987	1.404466	-0.354343	0.084914	5.49235	6.51635	-1.246588
53.0	0.056087	-2.433869	1.405671	-0.349493	0.084231	5.59113	6.45961	-1.558433
53.099998	0.237988	-2.346361	1.408183	-0.344264	0.083855	5.77084	6.59547	-1.709435
53.200001	0.321423	-2.259954	1.411359	-0.34047	0.083483	5.92752	6.88472	-1.68119
53.299999	0.327578	-2.193428	1.41473	-0.337792	0.083171	5.83705	6.67768	-1.4533
53.400002	0.187518	-2.102003	1.417685	-0.337263	0.082709	5.80771	6.59975	-1.033953
53.5	-0.022148	-1.963542	1.420114	-0.338977	0.082026	5.68178	6.48606	-0.50708
53.599998	-0.213741	-1.845574	1.421293	-0.342501	0.081049	5.6922	6.39902	0.105804
53.700001	-0.348591	-1.744958	1.421245	-0.347117	0.079963	5.68589	6.60114	0.604653
53.799999	-0.367324	-1.633529	1.419699	-0.352917	0.078975	5.50601	6.3699	0.923464
53.900002	-0.269816	-1.534741	1.416642	-0.358637	0.077897	5.4687	6.24305	1.045069
54.0	-0.074602	-1.468002	1.412064	-0.364029	0.077089	5.47054	6.24369	0.971275
54.099998	0.131113	-1.432479	1.406838	-0.367739	0.076355	5.37719	6.08172	0.720379
54.200001	0.263296	-1.374298	1.401571	-0.36943	0.075431	5.30712	5.98794	0.334004
54.299999	0.277186	-1.2786	1.396366	-0.368535	0.074379	5.38726	6.04489	-0.21947
54.400002	0.147427	-1.197902	1.392072	-0.3647	0.073015	5.44436	6.41562	-0.822051
54.5	-0.012163	-1.125129	1.389735	-0.35856	0.071611	5.47273	6.3759	-1.41687
54.599998	-0.173608	-1.020205	1.389482	-0.351424	0.070332	5.54516	6.28041	-1.92289
54.700001	-0.237984	-0.946742	1.390676	-0.343722	0.069332	5.70621	6.36626	-2.231481
54.799999	-0.222637	-0.845029	1.3931	-0.337009	0.068526	5.82505	6.57566	-2.293446
54.900002	-0.110437	-0.795721	1.396677	-0.33214	0.067978	5.78652	6.55072	-1.987797
55.0	0.011415	-0.743236	1.400258	-0.329882	0.067135	5.72688	6.48167	-1.435475
55.099998	0.062242	-0.670174	1.402615	-0.331129	0.066228	5.71155	6.43681	-0.730801
55.200001	0.108525	-0.621878	1.403937	-0.335297	0.06537	5.6386	6.42268	0.115605
55.299999	0.1015	-0.569582	1.403838	-0.341999	0.064459	5.51923	6.1893	0.898084
55.400002	0.05403	-0.506425	1.401645	-0.350493	0.063302	5.47869	6.15494	1.397214
55.5	-0.008043	-0.502431	1.397838	-0.359345	0.062352	5.36484	6.17999	1.578677
55.599998	-0.021558	-0.533729	1.392405	-0.36719	0.061557	5.23645	5.99939	1.408371
55.700001	0.023466	-0.595861	1.386079	-0.372579	0.060835	5.12006	5.78999	0.963204
55.799999	0.034121	-0.639685	1.379087	-0.37472	0.06044	5.2953	5.9237	0.399902
55.900002	0.06467	-0.671846	1.372154	-0.373251	0.060025	5.4631	6.18856	-0.234705
56.0	0.104415	-0.688664	1.366259	-0.368438	0.059554	5.46511	6.32034	-0.886603
56.099998	0.040146	-0.688178	1.362744	-0.36124	0.059011	5.54962	6.11437	-1.501804
56.200001	-0.01715	-0.719068	1.361523	-0.352863	0.058421	5.71865	6.25065	-2.071335
56.299999	-0.042449	-0.739139	1.363107	-0.343769	0.057688	5.83442	6.55703	-2.470826
56.400002	-0.065357	-0.721522	1.366602	-0.335917	0.05703	5.76629	6.61527	-2.589883
56.5	-0.022849	-0.77062	1.37105	-0.330234	0.056666	5.75788	6.69588	-2.346926
56.599998	0.002941	-0.842975	1.375142	-0.327648	0.056278	5.6379	6.44977	-1.769814
56.700001	0.027084	-0.90328	1.378313	-0.329081	0.055928	5.67713	6.53252	-0.855731
56.799999	0.011891	-0.945698	1.379862	-0.334049	0.055337	5.56924	6.21146	0.203673
56.900002	-0.016169	-0.975718	1.379596	-0.341771	0.054721	5.52247	6.04714	1.142624
57.0	-0.063662	-1.021892	1.377769	-0.351181	0.053959	5.53079	5.97637	1.769004
57.099998	-0.068499	-1.035755	1.37458	-0.359866	0.053275	5.37447	5.91428	1.886116
57.200001	-0.021889	-1.082758	1.370422	-0.367199	0.052742	5.28576	6.05945	1.509651
57.299999	0.036796	-1.212017	1.3652	-0.371867	0.052602	5.15001	5.95678	0.855793
57.400002	0.079789	-1.34768	1.359709	-0.373373	0.052523	5.25686	5.94801	0.116256
57.5	0.084626	-1.410785	1.354129	-0.371615	0.052279	5.32884	6.24968	-0.510808
57.599998	0.068573	-1.408844	1.349641	-0.366795	0.051891	5.31124	6.08675	-1.084276
57.700001	0.039321	-1.379876	1.346496	-0.359554	0.051343	5.51906	5.98697	-1.567266
57.799999	-0.012315	-1.399522	1.345996	-0.35184	0.050908	5.74921	6.11051	-1.966195
57.900002	-0.03543	-1.408638	1.347495	-0.344205	0.050495	5.88154	6.32644	-2.152722
58.0	-0.045801	-1.387384	1.350594	-0.337786	0.050439	5.83792	6.37097	-2.177382
58.099998	-0.055372	-1.394012	1.353992	-0.33384	0.050127	5.82444	6.47792	-1.834582
58.200001	-0.056045	-1.417544	1.357002	-0.332803	0.049678	5.67818	6.35106	-1.265568
58.299999	-0.042118	-1.420771	1.358627	-0.334714	0.049282	5.5752	6.28769	-0.449427
58.400002	-0.037964	-1.426776	1.358451	-0.339718	0.048707	5.56477	6.2089	0.392839
58.5	0.019146	-1.486364	1.357042	-0.346312	0.048309	5.54612	6.07904	1.164371
58.599998	0.044608	-1.527267	1.353854	-0.353957	0.047886	5.50846	6.00175	1.597986
58.700001	0.077185	-1.575523	1.349085	-0.361226	0.047612	5.37018	5.89062	1.610467
58.799999	0.064877	-1.654006	1.343324	-0.366948	0.047236	5.2883	5.75413	1.265606
58.900002	0.04091	-1.739112	1.337154	-0.370242	0.046934	5.21403	5.66035	0.706227
59.0	0.004521	-1.808649	1.330989	-0.370254	0.046809	5.37745	5.81504	-0.009372
59.099998	-0.025139	-1.866749	1.325543	-0.3671	0.046667	5.45381	6.13514	-0.701941
59.200001	-0.045747	-1.905101	1.321964	-0.360952	0.046552	5.35696	6.08247	-1.324177
59.299999	-0.045049	-1.941871	1.32069	-0.352887	0.046609	5.45425	6.09777	-1.886024
59.400002	-0.031582	-1.960708	1.321598	-0.344448	0.04673	5.69167	6.50233	-2.266739
59.5	-0.032483	-2.00114	1.324271	-0.3372	0.046918	5.76567	6.4806	-2.411271
59.599998	-0.013583	-2.008233	1.327976	-0.331948	0.047077	5.72197	6.31852	-2.186243
59.700001	0.037727	-2.032311	1.331179	-0.330158	0.047197	5.73432	6.21692	-1.577248
59.799999	0.072869	-2.072918	1.33294	-0.331797	0.04751	5.71199	6.08418	-0.753464
59.900002	0.099529	-2.124013	1.333135	-0.337169	0.047746	5.78914	6.21981	0.299239
60.0	0.096955	-2.151381	1.331918	-0.344703	0.048062	5.6344	6.03183	1.219758
60.099998	0.047887	-2.16735	1.328605	-0.353976	0.047998	5.57677	6.01202	1.732559
60.200001	-0.010847	-2.231537	1.324166	-0.362719	0.048124	5.547	6.09445	1.776305
60.299999	-0.049344	-2.319273	1.318939	-0.369813	0.048098	5.39523	5.9995	1.418519
60.400002	-0.088431	-2.351484	1.312928	-0.373897	0.047934	5.35214	5.94694	0.76173
60.5	-0.034306	-2.427697	1.306489	-0.37418	0.047835	5.30432	5.78743	0.02094
60.599998	0.012436	-2.478785	1.301202	-0.370001	0.048181	5.3665	5.82147	-0.709353
60.700001	0.072617	-2.475275	1.297652	-0.362914	0.048598	5.44155	5.91225	-1.351094
60.799999	0.088444	-2.480061	1.296074	-0.35387	0.049072	5.43043	5.93966	-1.866386
60.900002	0.045804	-2.476879	1.296821	-0.344065	0.049374	5.49506	5.81922	-2.227033
61.0	-0.080871	-2.44943	1.299752	-0.335616	0.04944	5.56775	5.8341	-2.341473
61.099998	-0.180631	-2.404053	1.304155	-0.329029	0.049261	5.64604	5.98986	-2.208064
61.200001	-0.247642	-2.352755	1.308586	-0.32608	0.048915	5.61268	6.06427	-1.785952
61.299999	-0.200242	-2.30162	1.312711	-0.326147	0.048974	5.61863	6.21446	-1.081105
61.400002	-0.018094	-2.24408	1.315306	-0.330203	0.049343	5.48727	6.0708	-0.177495
61.5	0.188363	-2.269604	1.315567	-0.337537	0.050154	5.51897	6.12668	0.781639
61.599998	0.339444	-2.30591	1.313376	-0.347284	0.051238	5.58422	6.14252	1.577101
61.700001	0.340968	-2.344307	1.309311	-0.357511	0.052414	5.56293	5.99939	2.050137
61.799999	0.262987	-2.380433	1.303559	-0.366815	0.053317	5.70726	6.10495	2.015376
61.900002	0.065944	-2.444954	1.296492	-0.373723	0.053939	5.714	5.97691	1.555767
62.0	-0.146045	-2.475141	1.289048	-0.377315	0.054441	5.67538	5.95464	0.821067
62.099998	-0.311743	-2.466722	1.281492	-0.377008	0.055172	5.60471	5.96342	-0.020116
62.200001	-0.332429	-2.508654	1.274747	-0.373033	0.056029	5.50365	5.93045	-0.824585
62.299999	-0.298115	-2.533894	1.269503	-0.365377	0.056848	5.43989	5.9509	-1.499482
62.400002	-0.143701	-2.542073	1.267373	-0.355347	0.057854	5.37263	5.93966	-2.068102
62.5	0.027671	-2.53115	1.268267	-0.344479	0.05888	5.40302	6.001	-2.452338
62.599998	0.122549	-2.532408	1.271692	-0.334164	0.059596	5.43936	5.90743	-2.664625
62.700001	0.13318	-2.490391	1.27676	-0.326464	0.060007	5.44532	5.89651	-2.589644
62.799999	0.080234	-2.440417	1.282362	-0.321927	0.060475	5.48079	5.89095	-2.114201
62.900002	0.021272	-2.412559	1.286951	-0.321802	0.060844	5.55374	5.99736	-1.266535
63.0	0.000734	-2.444086	1.290021	-0.325619	0.061495	5.55978	6.01716	-0.212629
63.099998	0.016506	-2.476162	1.29113	-0.333093	0.062097	5.53237	5.89244	0.891598
63.200001	0.024736	-2.496283	1.290822	-0.342195	0.063139	5.60725	6.05153	1.724541
63.299999	0.058313	-2.519773	1.288497	-0.352349	0.064051	5.62853	6.10163	2.066016
63.400002	0.06062	-2.545682	1.284821	-0.361253	0.065173	5.60629	5.97145	1.910069
63.5	0.109176	-2.56323	1.279796	-0.368956	0.066159	5.58457	5.93537	1.371619
63.599998	0.127667	-2.611389	1.273653	-0.373596	0.06734	5.56004	5.98676	0.730864
63.700001	0.106264	-2.648935	1.266281	-0.375515	0.068544	5.5526	6.07048	0.080815
63.799999	0.045493	-2.659256	1.258785	-0.373522	0.06978	5.48245	6.00496	-0.468861
63.900002	-0.072223	-2.627876	1.252558	-0.368674	0.070638	5.48096	6.11993	-1.024074
64.0	-0.229569	-2.585205	1.248406	-0.361311	0.07133	5.43525	5.92392	-1.527505
64.099998	-0.32749	-2.569944	1.246807	-0.352851	0.071752	5.45618	5.93891	-1.976816
64.199997	-0.327951	-2.541031	1.247763	-0.343671	0.072232	5.44278	5.86397	-2.265096
64.300003	-0.222801	-2.529125	1.25046	-0.335805	0.072508	5.48753	5.84159	-2.378006
64.400002	-0.023679	-2.538337	1.254262	-0.330027	0.073092	5.5202	5.86943	-2.156986
64.5	0.168194	-2.509033	1.258352	-0.327032	0.073843	5.47264	5.85519	-1.70039
64.599998	0.316207	-2.526528	1.261757	-0.327205	0.074716	5.43043	5.89223	-0.979746
64.699997	0.372236	-2.528086	1.264533	-0.330084	0.075618	5.41581	5.96942	-0.199541
64.800003	0.300349	-2.547865	1.266385	-0.335361	0.076436	5.38533	5.96653	0.59785
64.900002	0.130905	-2.576101	1.267007	-0.342084	0.07708	5.41335	6.02401	1.133855
65.0	-0.060035	-2.596706	1.266235	-0.349695	0.07771	5.43201	5.95903	1.322312
65.099998	-0.212239	-2.611418	1.264162	-0.356776	0.078262	5.46564	5.88741	1.253989
65.199997	-0.280291	-2.649021	1.261008	-0.362819	0.078913	5.51538	5.89651	0.953767
65.300003	-0.269479	-2.67587	1.257071	-0.366863	0.079408	5.49725	5.88709	0.552438
65.400002	-0.115421	-2.684675	1.252651	-0.368531	0.07999	5.52309	6.06662	0.11346
65.5	0.037588	-2.706034	1.248	-0.367891	0.080612	5.4962	6.07294	-0.350889
65.599998	0.198633	-2.721681	1.244208	-0.365812	0.081289	5.49463	6.09167	-0.820176
65.699997	0.272613	-2.69634	1.241259	-0.362125	0.082067	5.4856	6.09649	-1.220173
65.800003	0.262925	-2.686916	1.23931	-0.357995	0.082838	5.50943	6.16982	-1.516857
65.900002	0.079755	-2.665688	1.238528	-0.353045	0.083356	5.47466	6.02723	-1.712577
66.0	-0.142953	-2.628207	1.238997	-0.3485	0.083556	5.50584	5.95347	-1.727584
66.099998	-0.313016	-2.583963	1.24064	-0.343966	0.083671	5.46336	5.87799	-1.662537
66.199997	-0.426562	-2.545659	1.242938	-0.340239	0.083641	5.40109	5.80273	-1.439416
66.300003	-0.392521	-2.53601	1.24599	-0.337601	0.083817	5.33436	5.8189	-1.133243
66.400002	-0.24458	-2.519082	1.249429	-0.336151	0.08412	5.24582	5.87639	-0.740915
66.5	0.008454	-2.508031	1.252885	-0.33624	0.084438	5.2791	6.07229	-0.335368
66.599998	0.174517	-2.500596	1.255795	-0.337724	0.08484	5.34277	6.0708	0.041911
66.699997	0.317005	-2.469033	1.258197	-0.340667	0.085128	5.42281	6.00014	0.32021
66.800003	0.342263	-2.474282	1.259785	-0.34477	0.085368	5.5505	6.03975	0.539612
66.900002	0.261429	-2.453415	1.260223	-0.349622	0.085507	5.65436	6.07519	0.610542
67.0	0.109913	-2.423217	1.259606	-0.3542	0.085798	5.75595	6.16158	0.593352
67.099998	-0.042284	-2.408457	1.257747	-0.358675	0.086088	5.72346	6.10034	0.486899
67.199997	-0.149717	-2.383065	1.255103	-0.361923	0.086704	5.67941	6.19327	0.289414
67.300003	-0.149668	-2.321311	1.252234	-0.363811	0.087178	5.57152	6.09735	0.027651
67.400002	-0.17399	-2.23705	1.249328	-0.364129	0.087454	5.47361	6.11137	-0.299803
67.5	-0.133623	-2.154384	1.246684	-0.36315	0.087261	5.37482	6.02862	-0.627103
67.599998	-0.096765	-2.070839	1.244559	-0.360234	0.086876	5.34872	5.84074	-0.974107
67.699997	-0.020078	-1.99424	1.243193	-0.357142	0.086215	5.31737	5.77212	-1.190669
67.800003	0.076764	-1.936878	1.242665	-0.352862	0.085729	5.36151	5.7643	-1.32668
67.900002	0.157151	-1.884528	1.242569	-0.348889	0.085129	5.34618	5.70788	-1.351094
68.0	0.233338	-1.827555	1.243263	-0.344922	0.08482	5.42281	5.67727	-1.274101
68.099998	0.250536	-1.805309	1.244633	-0.341864	0.084594	5.48245	6.03954	-1.03841
68.199997	0.237584	-1.780458	1.246121	-0.339558	0.084664	5.43542	6.13278	-0.769787
68.300003	0.161101	-1.757687	1.247436	-0.33875	0.084705	5.44453	6.0011	-0.456946
68.400002	0.005098	-1.746672	1.248778	-0.338653	0.084822	5.55313	6.1392	-0.17804
68.5	-0.166913	-1.711872	1.249707	-0.340355	0.084715	5.69036	6.23416	0.049208
68.599998	-0.276727	-1.678469	1.249991	-0.342704	0.084303	5.70376	6.28148	0.188326
68.699997	-0.317942	-1.629843	1.249957	-0.345481	0.083904	5.73511	6.17453	0.288176
68.800003	-0.255393	-1.559063	1.249647	-0.34858	0.083511	5.68502	6.03879	0.269401
68.900002	-0.103978	-1.512124	1.248539	-0.351551	0.083199	5.61609	6.00978	0.178386
69.0	0.034268	-1.481988	1.247127	-0.354118	0.083018	5.54481	6.02541	0.04893
69.099998	0.132779	-1.472979	1.245269	-0.356497	0.082585	5.42106	5.85787	-0.065969
69.199997	0.188776	-1.44722	1.242431	-0.358118	0.08189	5.34487	5.82746	-0.223156
69.300003	0.124481	-1.399362	1.238819	-0.359149	0.080782	5.34163	5.89844	-0.31043
69.400002	0.040193	-1.358622	1.235049	-0.359582	0.079737	5.25686	5.70938	-0.360011
69.5	-0.056799	-1.303659	1.231391	-0.359077	0.078778	5.39759	5.83517	-0.440124
69.599998	-0.096917	-1.233727	1.227607	-0.35782	0.078111	5.57458	6.09981	-0.584695
69.699997	-0.083753	-1.235677	1.224674	-0.355585	0.077755	5.51923	6.17871	-0.723603
69.800003	-0.025291	-1.258818	1.222931	-0.35248	0.077649	5.55505	5.99982	-0.92991
69.900002	0.059408	-1.275494	1.222441	-0.348763	0.077672	5.75963	6.22688	-1.13589
70.0	0.107798	-1.292608	1.223476	-0.34452	0.077541	5.8282	6.30835	-1.275826
70.099998	0.062918	-1.313032	1.225711	-0.340804	0.07736	5.79755	6.3608	-1.335527
70.199997	0.014228	-1.322268	1.228699	-0.337628	0.077049	5.76051	6.24326	-1.331708
70.300003	-0.116792	-1.309188	1.231953	-0.335877	0.076706	5.70551	6.04585	-1.164562
70.400002	-0.133704	-1.337047	1.234676	-0.33587	0.076236	5.6513	5.98323	-0.833471
70.5	-0.121975	-1.378578	1.236822	-0.337946	0.076018	5.44812	5.86921	-0.379462
70.599998	-0.019417	-1.462833	1.237836	-0.341901	0.076122	5.32052	5.9342	0.147295
70.699997	0.130461	-1.582856	1.237315	-0.347381	0.076464	5.25869	5.88463	0.599299
70.800003	0.205692	-1.703368	1.235611	-0.353612	0.076916	5.10141	5.71035	0.899162
70.900002	0.197768	-1.795649	1.232563	-0.359756	0.076795	5.37281	5.92585	0.987084
71.0	0.071648	-1.87895	1.229011	-0.364405	0.076546	5.93119	6.55789	0.828189
71.099998	-0.08434	-1.993173	1.225287	-0.366888	0.075978	5.69377	6.36305	0.439939
71.199997	-0.223808	-2.089388	1.222128	-0.366385	0.075397	5.898	6.30728	-0.120361
71.300003	-0.269683	-2.165571	1.22036	-0.36304	0.074878	6.09986	6.33393	-0.784448
71.400002	-0.22748	-2.28039	1.220701	-0.356996	0.074534	6.27738	6.56678	-1.453843
71.5	-0.09353	-2.396815	1.222773	-0.349619	0.07445	6.26092	6.95442	-2.035557
71.599998	0.039819	-2.442744	1.226661	-0.342257	0.074366	5.98102	6.41572	-2.340585
71.699997	0.173521	-2.521039	1.231983	-0.336119	0.074411	5.81664	6.09199	-2.330045
71.800003	0.217051	-2.587096	1.237668	-0.332055	0.074619	5.51985	6.04318	-1.981611
71.900002	0.136928	-2.622909	1.242847	-0.33124	0.074262	5.23628	5.69129	-1.371577
72.0	-0.002792	-2.643957	1.247245	-0.333488	0.073811	4.7525	5.27828	-0.519785
72.099998	-0.132521	-2.694402	1.249755	-0.338759	0.073054	4.86513	5.30451	0.391224
72.199997	-0.186461	-2.722214	1.250539	-0.345656	0.072447	4.6468	5.32485	1.149244
72.300003	-0.15772	-2.746579	1.25002	-0.353353	0.072239	5.89406	5.91739	1.546988
72.400002	-0.041768	-2.790658	1.248532	-0.36025	0.072136	6.87894	7.89767	1.560245
72.5	0.079508	-2.841842	1.246218	-0.365329	0.072307	6.02122	6.63572	1.172121
72.599998	0.1714	-2.852497	1.243004	-0.368348	0.072503	6.58075	6.72618	0.584607
72.699997	0.214471	-2.861773	1.239922	-0.368019	0.072793	6.4281	6.33993	-0.050247
72.800003	0.141234	-2.903284	1.237541	-0.365307	0.072617	7.4615	7.13084	-0.668415
72.900002	-0.011783	-2.87975	1.23632	-0.359865	0.072349	7.26016	8.14678	-1.247465
73.0	-0.170663	-2.832703	1.236961	-0.353416	0.071899	6.62077	6.72939	-1.768689
73.099998	-0.284427	-2.768291	1.239892	-0.346241	0.071792	6.23955	6.49419	-2.121675
73.199997	-0.309236	-2.726178	1.244316	-0.340111	0.071718	5.33646	5.88955	-2.258557
73.300003	-0.220792	-2.669618	1.249572	-0.335411	0.071923	4.77781	5.27806	-2.136868
73.400002	-0.039803	-2.630948	1.254913	-0.333631	0.072174	4.31068	4.6563	-1.728644
73.5	0.082223	-2.606376	1.259518	-0.334585	0.072057	4.53943	4.86494	-1.045733
73.599998	0.154411	-2.599455	1.262475	-0.33853	0.071864	4.50195	4.87683	-0.124449
73.699997	0.211431	-2.605237	1.263998	-0.344358	0.071799	7.0132	6.44538	0.761866
73.800003	0.167088	-2.617986	1.263596	-0.35128	0.071525	7.0118	8.49663	1.427261
73.900002	0.123693	-2.609181	1.261987	-0.35798	0.071524	6.25873	6.90324	1.598363
74.0	0.066113	-2.654738	1.260033	-0.363107	0.071566	6.45385	6.57448	1.345033
74.099998	0.035296	-2.712717	1.258621	-0.365356	0.071916	7.35948	7.03053	0.630593
74.199997	-0.031963	-2.781501	1.257769	-0.364923	0.072505	8.15064	8.45253	-0.188075
74.300003	-0.040614	-2.808174	1.258574	-0.361039	0.073069	7.16182	7.08395	-1.027661
74.400002	-0.076392	-2.779022	1.261589	-0.354716	0.073457	6.91503	6.68967	-1.787392
74.5	-0.13871	-2.734361	1.266933	-0.347578	0.073592	5.8508	6.27227	-2.30129
74.599998	-0.164009	-2.719975	1.273474	-0.340952	0.073393	5.24241	5.54056	-2.503
74.699997	-0.141682	-2.708578	1.280401	-0.336621	0.073448	4.7159	5.17272	-2.287014
74.800003	-0.033922	-2.700368	1.286437	-0.335992	0.073568	4.74287	5.19499	-1.600379
74.900002	0.093568	-2.726262	1.289957	-0.339334	0.073985	4.72851	5.39775	-0.479117
75.0	0.209287	-2.771425	1.290575	-0.346217	0.074303	6.2653	5.79064	0.764573
75.099998	0.204874	-2.778107	1.288535	-0.354791	0.074654	6.67997	7.58732	1.846415
75.199997	0.113939	-2.796156	1.284681	-0.363288	0.074867	5.92498	6.97037	2.389848
75.300003	0.006125	-2.841877	1.280467	-0.369446	0.075036	6.78489	6.385	2.162029
75.400002	-0.177472	-2.851585	1.277546	-0.371411	0.075186	7.28512	7.61954	1.148732
75.5	-0.249557	-2.861221	1.276984	-0.368675	0.075455	6.9018	7.15942	-0.263182
75.599998	-0.290475	-2.891397	1.279267	-0.361298	0.075768	6.5113	6.60264	-1.699458
75.699997	-0.208414	-2.884271	1.285032	-0.350058	0.076159	6.40209	6.66676	-2.918985
75.800003	-0.115779	-2.854532	1.294433	-0.337339	0.076776	5.95501	6.32698	-3.638828
75.900002	0.01698	-2.794526	1.306385	-0.326124	0.077267	5.91525	6.12165	-3.800157
76.0	0.168127	-2.761276	1.319198	-0.319024	0.077898	5.84011	6.17314	-3.315068
76.099998	0.24036	-2.773202	1.330965	-0.318666	0.078592	6.26337	6.18984	-1.95263
76.199997	0.218996	-2.725639	1.338947	-0.32568	0.079166	6.2237	6.48541	0.028435
76.300003	0.17012	-2.713669	1.341533	-0.339583	0.079772	6.10705	6.62169	2.279887
76.400002	0.055847	-2.701537	1.338304	-0.357554	0.080325	6.40594	6.42429	4.206522
76.5	-0.043232	-2.718166	1.331543	-0.375368	0.081059	6.27151	6.61591	5.086619
76.599998	-0.185952	-2.71827	1.323864	-0.389069	0.081653	6.14365	6.64803	4.528715
76.699997	-0.276112	-2.750183	1.318446	-0.395184	0.082475	5.97954	6.38789	2.518272
76.800003	-0.284367	-2.799936	1.316596	-0.392447	0.083026	5.88968	6.30246	-0.406046
76.900002	-0.20637	-2.862369	1.318727	-0.381473	0.083855	5.73266	6.27966	-3.195162
77.0	-0.136637	-2.905076	1.325817	-0.363563	0.084567	6.25601	6.47471	-5.304952
77.099998	0.014325	-2.944976	1.338416	-0.341635	0.085766	6.52119	6.95763	-6.482176
77.199997	0.048833	-2.937637	1.355205	-0.32096	0.086911	6.41006	6.70445	-6.42041
77.300003	0.10787	-2.85874	1.374478	-0.305987	0.088293	6.66526	6.68346	-5.234506
77.400002	0.139703	-2.825675	1.393359	-0.300595	0.089832	6.9469	7.21209	-3.00519
77.5	0.14333	-2.801382	1.408041	-0.305986	0.090994	6.98228	7.55788	0.157122
77.599998	-0.00226	-2.778294	1.416435	-0.321399	0.091748	6.65457	7.16306	3.414667
77.699997	-0.117227	-2.732481	1.417676	-0.343599	0.092104	6.59528	7.05044	6.132511
77.800003	-0.188187	-2.704807	1.413695	-0.36784	0.092226	6.22816	6.7068	7.350286
77.900002	-0.141895	-2.649378	1.409019	-0.387717	0.092786	5.81349	6.07347	6.727678
78.0	0.010935	-2.584592	1.406311	-0.399475	0.093631	5.18268	5.70146	4.18233
78.099998	0.170343	-2.573437	1.407478	-0.401147	0.094872	4.96286	5.18343	0.40007
78.199997	0.113301	-2.617496	1.410731	-0.393568	0.095862	4.69497	5.42334	-3.489554
78.300003	0.092346	-2.651709	1.416187	-0.377407	0.09664	5.59481	5.44571	-6.265994
78.400002	-0.024658	-2.645949	1.424298	-0.355952	0.097245	7.17933	7.80432	-7.527596
78.5	-0.162001	-2.597654	1.43586	-0.334103	0.097645	6.4112	7.79725	-7.193192
78.599998	-0.2243	-2.501874	1.449909	-0.317125	0.098272	6.83489	7.03364	-5.606844
78.699997	-0.231192	-2.406447	1.464512	-0.308084	0.099069	6.74399	6.87745	-3.190926
78.800003	-0.171896	-2.309144	1.477685	-0.308115	0.100035	7.95132	8.18714	-0.266058
78.900002	-0.135662	-2.193103	1.487643	-0.316933	0.100597	7.52578	8.57435	2.553005
79.0	-0.093108	-2.049764	1.493273	-0.332317	0.100856	6.86537	7.16585	4.696953
79.099998	-0.07021	-1.944562	1.495742	-0.350738	0.100972	6.69136	7.21531	5.696752
79.199997	-0.038151	-1.796268	1.496753	-0.368142	0.101012	5.94302	6.5156	5.218657
79.300003	-0.00622	-1.691278	1.498468	-0.380812	0.101126	5.62047	5.97573	3.404802
79.400002	0.048999	-1.633594	1.500627	-0.386774	0.101248	5.28365	5.7961	0.67979
79.5	-0.000542	-1.645843	1.502306	-0.385625	0.101238	5.26763	5.70435	-2.111455
79.599998	-0.048118	-1.707833	1.502805	-0.378173	0.10102	5.203	5.6201	-3.951961
79.699997	-0.060981	-1.72781	1.50291	-0.366162	0.101098	6.38843	6.15109	-4.551882
79.800003	-0.0787	-1.730296	1.504037	-0.352714	0.101097	6.50254	7.63282	-4.063812
79.900002	-0.117649	-1.673986	1.506684	-0.3413	0.101289	5.97016	7.12313	-3.002943
80.0	-0.106527	-1.607751	1.510297	-0.333724	0.10115	6.79075	6.86471	-1.707472
80.099998	-0.104511	-1.518199	1.514645	-0.330508	0.101328	6.86064	7.47288	-0.400608
80.199997	-0.097093	-1.430526	1.51906	-0.331609	0.101144	6.78007	7.46635	0.648514
80.300003	-0.107964	-1.312361	1.523673	-0.335012	0.101093	6.75222	7.02743	1.155996
80.400002	-0.088171	-1.170452	1.528679	-0.339892	0.100713	6.79294	6.97797	1.10495
80.5	-0.046734	-1.081396	1.534269	-0.34477	0.100569	6.63811	6.82531	0.549575
80.599998	-0.024621	-1.055688	1.539624	-0.348389	0.100164	6.49291	6.58519	-0.261793
80.699997	0.002997	-1.113554	1.544043	-0.35088	0.099901	6.38554	6.52963	-0.899656
80.800003	0.050018	-1.160061	1.546504	-0.352386	0.099517	6.37091	6.55735	-1.145123
80.900002	0.083052	-1.152507	1.546489	-0.353565	0.099351	6.13323	6.36755	-0.919011
81.0	0.065742	-1.083446	1.544031	-0.355616	0.099211	5.96001	6.31081	-0.403043
81.099998	0.013692	-1.019679	1.539184	-0.359004	0.09879	5.85062	6.27313	0.329029
81.199997	-0.042089	-0.970159	1.532553	-0.363275	0.098428	5.83013	6.46004	0.926812
81.300003	-0.137402	-0.897393	1.525003	-0.367722	0.097662	6.55833	7.36261	1.138321
81.400002	-0.175195	-0.846328	1.518457	-0.369856	0.097034	6.52715	7.06854	0.806479
81.5	-0.143764	-0.818812	1.514445	-0.368283	0.096454	6.76299	6.94264	-0.246624
81.599998	-0.079583	-0.855932	1.514015	-0.362224	0.096307	7.25929	7.22066	-1.480409
81.699997	0.023475	-0.887598	1.517741	-0.351831	0.096339	7.53253	7.59749	-2.655364
81.800003	0.056494	-0.906647	1.525505	-0.339398	0.096232	7.62579	7.81449	-3.492815
81.900002	0.03619	-0.943308	1.536301	-0.326789	0.09586	7.63482	7.29966	-3.840228
82.0	-0.045184	-0.924611	1.547955	-0.31747	0.095373	7.57281	7.14658	-3.655128
82.099998	-0.134158	-0.91243	1.558287	-0.314357	0.094487	6.90469	6.91524	-2.557181
82.199997	-0.196141	-0.897026	1.564884	-0.319147	0.093533	6.05389	6.24808	-0.518684
82.300003	-0.209769	-0.849676	1.566258	-0.331862	0.092648	5.30695	5.9358	1.918152
82.400002	-0.165036	-0.771865	1.561992	-0.350468	0.091806	4.9788	5.7355	4.142741
82.5	-0.054033	-0.726384	1.553778	-0.370221	0.091016	4.79787	5.95603	5.369386
82.599998	0.036269	-0.656919	1.544704	-0.386892	0.090367	5.53859	6.05956	5.018714
82.699997	0.092021	-0.602033	1.537781	-0.396432	0.0896	7.79307	8.34569	3.075292
82.800003	0.114472	-0.62428	1.533847	-0.397501	0.088778	7.0301	8.00707	0.156324
82.900002	0.074	-0.719026	1.532483	-0.389787	0.088155	7.23976	6.85935	-2.728025
83.0	0.023281	-0.780464	1.533416	-0.374649	0.087705	8.39104	7.62147	-4.803838
83.099998	-0.02445	-0.830528	1.536971	-0.354378	0.087547	8.91203	9.14634	-5.780759
83.199997	-0.076618	-0.875426	1.543852	-0.333953	0.087427	8.37449	8.28756	-5.524343
83.300003	-0.118517	-0.886485	1.553401	-0.317688	0.087384	7.96375	7.67467	-4.494131
83.400002	-0.158085	-0.861695	1.564305	-0.309187	0.087438	6.77639	7.40458	-2.84531
83.5	-0.233069	-0.848798	1.574317	-0.309126	0.087305	6.05292	6.48905	-0.67053
83.599998	-0.238988	-0.837503	1.581954	-0.316982	0.086869	5.51363	6.37237	1.491879
83.699997	-0.270595	-0.806259	1.586383	-0.331275	0.086392	5.44961	6.23641	3.18306
83.800003	-0.175374	-0.77507	1.588268	-0.348225	0.085534	5.51337	6.37237	4.10945
83.900002	-0.054359	-0.799688	1.58842	-0.364567	0.085097	7.08484	6.87423	3.971397
84.0	0.029895	-0.834171	1.587837	-0.377458	0.084683	6.81633	8.07891	2.757405
84.099998	0.203739	-0.899522	1.58667	-0.384345	0.084794	6.82254	7.12581	0.886331
84.199997	0.236673	-1.039577	1.584336	-0.385334	0.08465	7.86575	7.59759	-1.147202
84.300003	0.165525	-1.248393	1.580939	-0.380366	0.085198	6.89882	7.85388	-2.585069
84.400002	0.077561	-1.415304	1.577405	-0.370491	0.08571	6.76238	6.96823	-3.19823
84.5	-0.118372	-1.497183	1.575175	-0.358647	0.086034	6.31303	7.12035	-3.161809
84.599998	-0.318558	-1.520217	1.575622	-0.346998	0.086195	6.0693	6.75851	-2.929669
84.699997	-0.452265	-1.55966	1.579427	-0.336793	0.086424	6.0305	6.89832	-2.612746
84.800003	-0.471658	-1.593819	1.586472	-0.328956	0.086538	6.95767	7.18758	-2.277903
84.900002	-0.3639	-1.623691	1.595547	-0.324881	0.086403	7.83966	8.45649	-1.89254
85.0	-0.195898	-1.669295	1.604997	-0.324176	0.086368	6.87124	7.91801	-1.398386
85.099998	-0.022293	-1.742791	1.612977	-0.328145	0.086034	7.81373	7.75443	-0.652583
85.199997	0.177478	-1.839419	1.618024	-0.335264	0.085852	8.00745	8.99529	0.237393
85.300003	0.30077	-1.966826	1.619494	-0.345515	0.085776	7.52788	8.30832	1.261205
85.400002	0.346515	-2.08656	1.617206	-0.357019	0.085948	7.13607	7.85955	2.077065
85.5	0.330427	-2.2465	1.612598	-0.367626	0.086471	6.29639	7.14765	2.438541
85.599998	0.192272	-2.387137	1.606992	-0.375111	0.087086	5.28173	5.99875	2.005951
85.699997	0.01827	-2.489766	1.602175	-0.377962	0.087563	5.24293	5.73272	0.864997
85.800003	-0.193278	-2.578961	1.599614	-0.375236	0.088397	4.99229	6.16511	-0.737212
85.900002	-0.389139	-2.608584	1.600364	-0.366888	0.088863	6.42477	6.36423	-2.302478
86.0	-0.542769	-2.638051	1.605212	-0.354204	0.089117	8.36433	9.20929	-3.552704
86.099998	-0.584549	-2.629871	1.614426	-0.339549	0.089038	7.18774	8.9469	-4.413835
86.199997	-0.454757	-2.593016	1.626897	-0.326213	0.088862	7.5729	7.24143	-4.649213
86.300003	-0.194102	-2.553351	1.640373	-0.3174	0.088665	8.88225	9.51396	-4.151536
86.400002	0.100441	-2.529148	1.652142	-0.315678	0.088412	8.78706	10.03413	-2.610709
86.5	0.415689	-2.514322	1.659712	-0.322336	0.088062	8.02584	8.57178	-0.190063
86.599998	0.571277	-2.495293	1.661641	-0.336826	0.08786	7.57132	8.41109	2.430228
86.699997	0.588854	-2.519705	1.658068	-0.355277	0.087529	6.37126	6.9572	4.706861
86.800003	0.422904	-2.600511	1.651634	-0.373723	0.08723	5.95755	6.49591	5.621273
86.900002	0.139109	-2.642899	1.645963	-0.387069	0.087063	5.52773	6.30696	4.765113
87.0	-0.146987	-2.683378	1.643616	-0.392896	0.087063	5.64438	6.23801	2.387167
87.099998	-0.355749	-2.664448	1.644447	-0.390129	0.087078	6.00992	6.38361	-0.839432
87.199997	-0.462563	-2.701825	1.648194	-0.380204	0.08735	7.50004	7.88675	-3.836462
87.300003	-0.409766	-2.753811	1.653815	-0.364103	0.087338	6.74802	8.11209	-5.721277
87.400002	-0.32029	-2.791179	1.661452	-0.345188	0.08707	7.76005	7.4686	-6.215152
87.5	-0.198646	-2.729165	1.670287	-0.328556	0.086271	7.87083	8.3975	-5.461281
87.599998	-0.016722	-2.657756	1.679321	-0.31794	0.085611	7.33128	7.87326	-3.75364
87.699997	0.14965	-2.556834	1.68704	-0.3157	0.084866	7.63298	7.90826	-1.293097
87.800003	0.215293	-2.399436	1.69225	-0.321424	0.084269	7.13651	7.79329	1.279298
87.900002	0.165913	-2.259	1.694793	-0.333156	0.083466	6.94857	7.49482	3.236961
88.0	0.121925	-2.101456	1.695907	-0.346087	0.083013	6.7827	7.22034	4.172182
88.099998	-0.058114	-1.992786	1.698198	-0.35864	0.082377	6.86957	7.19197	3.647341
88.199997	-0.082509	-1.85788	1.702995	-0.365873	0.081894	7.02091	7.12731	2.002955
88.300003	-0.159494	-1.758438	1.709769	-0.368757	0.081135	6.98193	7.13362	-0.390735
88.400002	-0.193042	-1.742449	1.715963	-0.367238	0.08023	7.0386	7.0816	-2.635824
88.5	-0.131559	-1.822601	1.719844	-0.362494	0.079439	7.01907	7.28029	-3.76582
88.599998	-0.052276	-1.85186	1.720476	-0.356663	0.078885	7.25342	7.66086	-3.555498
88.699997	0.038409	-1.792603	1.717899	-0.353307	0.078092	7.32681	7.66097	-2.354823
88.800003	0.078584	-1.756531	1.712717	-0.353141	0.077334	7.3762	7.69394	-0.533296
88.900002	0.039362	-1.664749	1.70588	-0.356592	0.076224	7.50529	7.93888	1.189596
89.0	-0.059667	-1.601807	1.699621	-0.3604	0.075173	7.49741	8.25201	2.197484
89.099998	-0.149158	-1.532629	1.696422	-0.362489	0.073911	7.39915	7.97592	1.923963
89.199997	-0.163856	-1.437677	1.698659	-0.360561	0.072922	7.38023	7.77712	0.468639
89.300003	-0.185631	-1.372957	1.706343	-0.354966	0.071959	7.09105	7.39623	-1.726656
89.400002	-0.125164	-1.380886	1.7174	-0.346256	0.071345	6.62287	6.56774	-3.648218
89.5	-0.043213	-1.404855	1.729037	-0.3366	0.070548	5.95703	6.05399	-4.623633
89.599998	-0.011941	-1.402406	1.739397	-0.327796	0.069981	5.82899	5.83977	-4.370156
89.699997	0.055753	-1.384137	1.746585	-0.324572	0.069173	5.49226	6.09767	-2.998099
89.800003	0.075911	-1.348889	1.749296	-0.328999	0.068465	7.16514	7.14797	-0.447428
89.900002	0.038959	-1.298422	1.746332	-0.341547	0.067744	8.10746	9.58194	2.460869
90.0	0.03604	-1.22597	1.738487	-0.358279	0.067308	7.32742	8.89712	4.86608
90.099998	-0.002516	-1.172154	1.729277	-0.374897	0.066867	7.938	8.07762	5.68118
90.199997	-0.029213	-1.137792	1.723532	-0.385897	0.06671	9.17064	9.57744	4.54252
90.300003	-0.062436	-1.143862	1.72354	-0.388566	0.066761	9.58085	10.69326	1.658605
90.400002	-0.148706	-1.173014	1.728662	-0.383068	0.066657	9.2365	8.9894	-1.958107
90.5	-0.162105	-1.27725	1.735895	-0.371314	0.066693	9.1244	8.65443	-5.007536
90.599998	-0.120606	-1.36396	1.74321	-0.354714	0.066908	7.38461	7.455	-6.581283
90.699997	-0.075178	-1.43018	1.75016	-0.336803	0.067036	5.90334	6.11083	-6.390319
90.800003	-0.039758	-1.43961	1.756482	-0.324216	0.0669	4.92266	5.76762	-4.819332
90.900002	0.010829	-1.435319	1.761891	-0.318731	0.066956	4.46736	5.37687	-2.395078
91.0	0.033377	-1.497893	1.765899	-0.321457	0.06689	4.47603	5.56657	0.346694
91.099998	-0.005636	-1.544683	1.767683	-0.331148	0.066729	5.18522	5.62192	2.613271
91.199997	-0.056206	-1.556763	1.768366	-0.344074	0.066515	7.84272	8.0514	3.986078
91.300003	-0.064328	-1.608309	1.769836	-0.356584	0.066535	7.61905	9.23519	4.048566
91.400002	-0.102767	-1.682179	1.772644	-0.366812	0.066859	7.93389	7.7373	2.791445
91.5	-0.040269	-1.751639	1.775752	-0.372294	0.06693	9.26873	8.39204	0.761516
91.599998	-0.083513	-1.863686	1.777315	-0.373953	0.067265	9.43792	10.15136	-1.508353
91.699997	-0.046425	-2.048052	1.776156	-0.371176	0.067566	8.99838	9.53816	-2.990903
91.800003	-0.002283	-2.188412	1.772188	-0.365082	0.067976	9.01948	8.97805	-3.386071
91.900002	0.056523	-2.291601	1.767487	-0.357335	0.06853	7.99598	8.5296	-2.917667
92.0	0.047769	-2.370942	1.764022	-0.34979	0.069195	6.68776	6.57406	-2.175024
92.099998	0.033228	-2.439142	1.763132	-0.343255	0.069833	5.7253	6.01952	-1.488828
92.199997	-0.048484	-2.49026	1.765003	-0.338351	0.070734	5.20457	5.40856	-1.073606
92.300003	-0.165759	-2.537943	1.769038	-0.335976	0.071521	5.28681	5.70842	-0.909708
92.400002	-0.251092	-2.569211	1.773464	-0.336275	0.072089	5.65682	6.05131	-0.868869
92.5	-0.294222	-2.61887	1.776397	-0.339484	0.072559	8.64238	8.65154	-0.746583
92.599998	-0.308788	-2.670957	1.776118	-0.345071	0.072582	8.15861	10.02514	-0.421383
92.699997	-0.218328	-2.751765	1.772396	-0.35233	0.072342	8.00912	7.78237	0.077216
92.800003	-0.086842	-2.830936	1.766155	-0.358801	0.071947	10.07145	9.51482	0.558866
92.900002	0.08264	-2.881462	1.759263	-0.362893	0.071717	9.77737	10.68941	0.643768
93.0	0.182262	-2.957486	1.75382	-0.363557	0.071795	9.36716	9.10876	0.209333
93.099998	0.27628	-2.992862	1.751279	-0.360672	0.072181	8.49201	8.53506	-0.729531
93.199997	0.237833	-3.016842	1.752703	-0.353749	0.073115	6.14216	6.681	-1.760737
93.300003	0.100759	-2.998119	1.757325	-0.345075	0.074199	4.81319	5.45866	-2.774282
93.400002	-0.074312	-2.952893	1.764031	-0.336173	0.074968	4.61545	5.00347	-3.374498
93.5	-0.284228	-2.874213	1.770657	-0.330323	0.075413	4.77177	5.76002	-3.356849
93.599998	-0.472636	-2.793144	1.775029	-0.329248	0.075729	5.898	5.68412	-2.484589
93.699997	-0.434242	-2.685639	1.775069	-0.33458	0.075649	9.76616	9.24697	-0.670804
93.800003	-0.310636	-2.555223	1.769991	-0.345911	0.075636	8.49692	11.02877	1.511216
93.900002	-0.140777	-2.454575	1.760186	-0.361499	0.075466	8.63686	7.98149	3.375824
94.0	0.185264	-2.351393	1.747876	-0.376315	0.075411	11.4238	11.77729	4.344855
94.099998	0.360822	-2.310555	1.737113	-0.386755	0.075506	10.8317	12.20304	3.638388
94.199997	0.404159	-2.335587	1.730282	-0.389119	0.075789	11.25163	11.52357	1.490415
94.300003	0.247603	-2.375693	1.727856	-0.382827	0.076109	10.17103	10.65248	-1.439099
94.400002	0.052774	-2.43098	1.729236	-0.369332	0.076576	7.94921	8.40542	-4.051487
94.5	-0.178963	-2.412416	1.734103	-0.34998	0.076966	6.92124	7.70133	-5.724876
94.599998	-0.354071	-2.379851	1.742459	-0.328993	0.077506	6.23762	7.03685	-6.227536
94.699997	-0.444406	-2.261106	1.753531	-0.311412	0.077871	5.81901	6.35245	-5.692028
94.800003	-0.36166	-2.192929	1.766054	-0.301187	0.078461	5.79177	6.11651	-4.21806
94.900002	-0.18433	-2.081481	1.77684	-0.300895	0.079142	6.08857	6.39838	-1.849411
95.0	0.089166	-1.965451	1.783886	-0.31115	0.079706	6.71658	6.96855	1.061571
95.099998	0.21415	-1.8394	1.785588	-0.330178	0.080139	7.56318	7.51538	3.707817
95.199997	0.268718	-1.784541	1.782307	-0.353281	0.080549	7.83458	8.71962	5.609595
95.300003	0.177452	-1.735534	1.775505	-0.37581	0.080357	8.58835	9.30585	6.049136
95.400002	0.009836	-1.724464	1.767967	-0.393195	0.080018	9.20488	9.78556	4.920706
95.5	-0.150737	-1.765373	1.761652	-0.401514	0.079784	9.74584	10.82408	2.365047
95.599998	-0.225937	-1.800774	1.756314	-0.400423	0.079681	11.14049	12.07329	-0.915703
95.699997	-0.187731	-1.984917	1.752668	-0.390388	0.079878	12.20621	13.05658	-3.829758
95.800003	-0.122093	-2.123047	1.751407	-0.372905	0.080617	13.94889	13.89759	-5.658578
95.900002	-0.053626	-2.235458	1.753956	-0.351767	0.081364	14.03612	13.76795	-6.262651
96.0	-0.074001	-2.211061	1.760885	-0.332019	0.08179	9.75206	10.2021	-5.947226
96.099998	-0.102302	-2.185049	1.770423	-0.317285	0.082028	5.41738	6.52567	-4.869207
96.199997	-0.118482	-2.155451	1.780671	-0.310578	0.082163	4.17608	5.33534	-3.017819
96.300003	-0.143758	-2.11861	1.788141	-0.313774	0.081861	4.14227	4.51574	-0.469755
96.400002	-0.159623	-2.084687	1.790705	-0.325629	0.081596	4.70188	5.75531	2.29525
96.5	-0.173815	-2.005304	1.787454	-0.343815	0.081381	4.94701	5.11834	4.475798
96.599998	-0.033423	-2.008743	1.780643	-0.362821	0.081192	10.86682	11.07138	5.510029
96.699997	0.039862	-2.008204	1.773739	-0.377746	0.081316	9.51026	12.11526	4.865419
96.800003	0.080243	-2.049785	1.770785	-0.384569	0.081663	12.17486	10.3083	2.475585
96.900002	0.068219	-2.07154	1.77318	-0.380965	0.081647	17.25595	17.67369	-0.921776
97.0	-0.027371	-2.182593	1.780075	-0.36975	0.081886	18.14966	17.70613	-4.310347
97.099998	-0.120346	-2.242845	1.790191	-0.352863	0.082243	20.5045	19.60537	-6.467646
97.199997	-0.195499	-2.221062	1.801831	-0.335023	0.082667	13.21483	14.15184	-6.991721
97.300003	-0.186533	-2.137727	1.813414	-0.321814	0.083109	8.87262	10.10597	-5.925749
97.400002	-0.163441	-2.060411	1.822363	-0.318008	0.083401	7.51632	8.52789	-3.356008
97.5	-0.083312	-1.958397	1.82667	-0.325646	0.083733	7.06347	7.68024	0.380568
97.599998	-0.102804	-1.813033	1.824063	-0.343271	0.083164	7.18809	7.63174	4.165497
97.699997	-0.103118	-1.686161	1.815584	-0.364876	0.082379	8.59824	8.36613	6.844299
97.800003	-0.0989	-1.536781	1.806894	-0.384501	0.081589	11.21485	10.69658	7.342829
97.900002	-0.058028	-1.393309	1.804145	-0.395397	0.08117	11.65614	12.25539	5.427721
98.0	0.009742	-1.292101	1.808829	-0.396544	0.080761	11.98447	12.70373	1.606794
98.099998	0.044712	-1.20779	1.818059	-0.388266	0.080416	11.01316	12.10391	-3.07652
98.199997	-0.009385	-1.307849	1.828142	-0.372647	0.080048	10.22348	10.74058	-6.924797
98.300003	0.015817	-1.390292	1.837641	-0.351787	0.080053	9.34019	9.61459	-8.528987
98.400002	-0.031175	-1.403146	1.846158	-0.331639	0.080066	9.26251	9.3339	-7.892947
98.5	-0.031685	-1.394665	1.854286	-0.316814	0.080303	9.75985	9.79733	-5.814795
98.599998	-0.02466	-1.371113	1.862451	-0.310139	0.080145	10.47745	10.77163	-2.973188
98.699997	-0.058594	-1.389502	1.870421	-0.311115	0.080478	12.22425	12.50504	-0.167989
98.800003	-0.14641	-1.383106	1.878487	-0.318861	0.080549	12.16365	12.71711	1.970097
98.900002	-0.256335	-1.343968	1.887494	-0.330746	0.080753	14.39641	14.86632	3.219916
99.0	-0.326237	-1.292592	1.896592	-0.344409	0.08074	15.31473	15.68731	3.532722
99.099998	-0.288921	-1.24651	1.904174	-0.357641	0.080414	13.65288	13.65426	2.973355
99.199997	-0.197836	-1.27031	1.907562	-0.370101	0.079871	9.27451	9.1548	1.956504
99.300003	-0.127229	-1.283826	1.904376	-0.380428	0.079079	6.26355	6.36883	0.852506
99.400002	-0.02343	-1.307511	1.894487	-0.387801	0.078101	4.86434	5.24134	0.013515
99.5	0.07896	-1.381325	1.880018	-0.391136	0.077399	5.63142	5.72159	-0.511464
99.599998	0.166177	-1.513677	1.864994	-0.389057	0.076864	5.25712	5.95229	-0.973823
99.699997	0.208799	-1.700157	1.855246	-0.379547	0.076794	9.0976	8.9287	-1.835648
99.800003	0.115255	-1.750861	1.856318	-0.362861	0.076931	10.32463	13.10251	-3.210967
99.900002	-0.023426	-1.694877	1.869508	-0.341354	0.077168	10.73887	11.44521	-4.918086
100.0	-0.154422	-1.632931	1.891333	-0.320458	0.077559	13.69186	15.63347	-6.399426
100.099998	-0.167517	-1.577259	1.915936	-0.304201	0.078144	11.48117	13.46092	-6.841912
100.199997	-0.14037	-1.499046	1.937397	-0.297203	0.078528	11.43423	11.81144	-5.64872
100.300003	0.003647	-1.406649	1.951833	-0.303096	0.079164	8.74266	8.93887	-2.336594
100.400002	0.064112	-1.319172	1.957494	-0.321099	0.079502	7.86777	7.38317	2.177232
100.5	0.09431	-1.168158	1.953141	-0.347282	0.07946	7.24676	7.01972	6.546212
100.599998	0.154841	-1.087798	1.942284	-0.374855	0.079292	7.44013	7.14583	9.28789
100.699997	0.133558	-0.981309	1.934618	-0.396103	0.078951	7.83283	7.4975	9.074848
100.800003	0.036326	-0.909211	1.936595	-0.406124	0.078521	10.1183	10.04398	6.025958
100.900002	0.024985	-0.827948	1.947846	-0.403634	0.078123	9.57997	10.53761	0.847287
101.0	-0.130027	-0.829862	1.96322	-0.391631	0.077497	10.3841	10.51448	-5.072404
101.099998	-0.120968	-0.951101	1.977801	-0.372634	0.077068	10.05332	11.18046	-9.292112
101.199997	-0.158843	-1.031471	1.990721	-0.351701	0.076598	9.3077	9.94421	-10.698878
101.300003	0.067753	-1.047567	2.000103	-0.333685	0.077499	8.89889	9.46878	-8.819021
101.400002	0.122869	-1.045583	2.008081	-0.324236	0.077461	7.68176	7.74608	-5.68075
101.5	0.069915	-1.015164	2.013927	-0.323533	0.077766	7.2352	7.02764	-1.989346
101.599998	-0.004784	-1.001596	2.016602	-0.330317	0.077899	6.45542	6.4609	1.381969
101.699997	-0.185382	-0.938918	2.018386	-0.34111	0.077899	6.54642	6.36359	3.720918
101.800003	-0.244912	-0.928719	2.022431	-0.351491	0.078134	6.59353	6.70059	4.640364
101.900002	-0.27586	-0.885188	2.029702	-0.359005	0.077906	8.57118	8.79424	3.882707
102.0	-0.212211	-0.879078	2.039582	-0.362494	0.077541	8.5203	9.62926	1.824846
102.099998	-0.103166	-0.848782	2.049433	-0.36205	0.077089	8.4667	8.80559	-0.873973
102.199997	-0.040953	-0.870967	2.057539	-0.358423	0.076848	10.06996	10.16142	-3.540209
102.300003	0.04098	-1.002475	2.061503	-0.35389	0.076445	10.23644	11.09129	-4.899461
102.400002	0.086524	-1.160233	2.060193	-0.351678	0.076067	10.58009	10.74904	-4.470894
102.5	0.062441	-1.297723	2.05398	-0.353548	0.075698	10.27726	10.6529	-2.716546
102.599998	0.041405	-1.455282	2.043313	-0.358062	0.075079	9.16714	9.40969	-0.434521
102.699997	-0.010311	-1.597555	2.030815	-0.36265	0.074589	7.31429	7.72124	1.246316
102.800003	-0.046292	-1.745381	2.020441	-0.365147	0.074484	5.6125	6.23223	1.79291
102.900002	-0.043466	-1.840964	2.01615	-0.363097	0.074778	4.53383	4.97628	0.914268
103.0	-0.02486	-1.893686	2.019652	-0.35674	0.07548	4.09148	4.63885	-1.195313
103.099998	-0.078416	-1.879732	2.028904	-0.346623	0.076364	4.1068	4.47088	-3.692064
103.199997	-0.129924	-1.881279	2.039948	-0.335419	0.07665	5.94792	6.12871	-5.553967
103.300003	-0.242365	-1.844954	2.048509	-0.325723	0.076415	9.52445	10.57583	-5.996324
103.400002	-0.260573	-1.807778	2.051672	-0.321296	0.075788	9.39247	10.94901	-4.726135
103.5	-0.219331	-1.733642	2.047934	-0.325806	0.074715	9.59784	9.67208	-1.900915
103.599998	-0.12377	-1.64841	2.037432	-0.338703	0.073281	13.12103	11.72044	1.655127
103.699997	0.021651	-1.548847	2.021641	-0.357012	0.072021	14.17475	16.43712	4.69162
103.800003	0.224081	-1.48201	2.00576	-0.374435	0.071053	15.29564	15.40459	6.052698
103.900002	0.355907	-1.378258	1.995944	-0.385186	0.070628	15.23477	14.37398	5.053391
104.0	0.385838	-1.304512	1.994541	-0.387206	0.07051	8.26703	7.99434	1.971661
104.099998	0.364207	-1.310294	1.99883	-0.380279	0.070836	4.64899	4.83872	-2.033342
104.199997	0.166129	-1.355848	2.003603	-0.367511	0.070987	4.11398	4.58885	-5.590147
104.300003	-0.019982	-1.432232	2.005651	-0.351709	0.071395	4.46963	4.19971	-6.975846
104.400002	-0.216577	-1.4326	2.004566	-0.337687	0.071426	4.66309	5.63926	-6.263277
104.5	-0.332294	-1.441833	2.000162	-0.330423	0.071381	6.19445	5.41905	-4.037507
104.599998	-0.332505	-1.502873	1.993041	-0.330885	0.071171	11.38781	11.97009	-1.15842
104.699997	-0.295699	-1.547154	1.983948	-0.337467	0.07089	9.79156	11.28805	1.470333
104.800003	-0.235709	-1.627217	1.974959	-0.347253	0.070219	15.49015	14.07594	3.06686
104.900002	-0.140779	-1.679017	1.969273	-0.355693	0.069808	15.19431	16.7692	3.248416
105.0	0.016585	-1.759175	1.96823	-0.360358	0.069531	17.66931	16.26776	1.97483
105.099998	0.139093	-1.855919	1.970436	-0.36039	0.069445	15.22269	14.7795	-0.289986
105.199997	0.211056	-1.967559	1.972724	-0.356488	0.069556	8.78601	7.56055	-2.819668
105.300003	0.184928	-2.079445	1.972846	-0.349433	0.069781	7.77126	7.29956	-4.515998
105.400002	0.121854	-2.131486	1.970491	-0.341981	0.070016	7.83948	7.04445	-4.749054
105.5	0.002084	-2.162266	1.966243	-0.336715	0.070475	7.61695	8.04733	-3.791637
105.599998	-0.156453	-2.217214	1.96082	-0.335506	0.070848	9.31908	9.23498	-2.142686
105.699997	-0.288481	-2.250747	1.954265	-0.339156	0.070772	13.65753	13.0675	-0.265794
105.800003	-0.378933	-2.352395	1.946846	-0.346596	0.070726	12.84753	16.60295	1.407588
105.900002	-0.367907	-2.425322	1.937891	-0.356301	0.070401	18.66794	20.15166	2.464698
106.0	-0.264859	-2.480023	1.927629	-0.366452	0.070087	21.68994	24.24518	2.747323
106.099998	-0.100014	-2.524291	1.915858	-0.374974	0.069782	21.66804	20.18389	2.182447
106.199997	0.021507	-2.55364	1.903067	-0.379946	0.069163	12.45449	11.91603	0.894232
106.300003	0.079794	-2.575279	1.890506	-0.379354	0.068257	7.83291	8.21733	-0.921926
106.400002	0.114304	-2.58803	1.879386	-0.372468	0.067634	6.38966	7.32364	-2.676867
106.5	0.114298	-2.575723	1.871366	-0.359508	0.067098	7.04875	7.97389	-3.952163
106.599998	0.074285	-2.591248	1.868383	-0.342533	0.067202	6.9152	8.76116	-4.607232
106.699997	-0.021236	-2.55979	1.871067	-0.324698	0.067416	12.65005	11.63951	-4.872241
106.800003	-0.073644	-2.563677	1.878087	-0.309946	0.067926	14.59757	16.75293	-4.723828
106.900002	-0.124791	-2.548434	1.88597	-0.301387	0.068467	20.42533	18.42039	-3.825902
107.0	-0.154657	-2.52048	1.89115	-0.302963	0.068829	26.13855	23.05667	-1.965253
107.099998	-0.206146	-2.477248	1.890557	-0.315276	0.068979	30.01118	26.38529	0.831416
107.199997	-0.24731	-2.443169	1.882285	-0.337738	0.068914	24.83183	23.4593	3.897195
107.300003	-0.195707	-2.34376	1.866104	-0.365316	0.068416	15.27839	16.94391	6.303463
107.400002	-0.146384	-2.33747	1.845387	-0.391778	0.067722	11.87106	12.97918	7.060777
107.5	-0.056264	-2.338973	1.826483	-0.409598	0.066918	8.99619	10.3204	5.530651
107.599998	0.065769	-2.416338	1.814662	-0.413084	0.066606	8.30836	7.7585	1.965879
107.699997	0.152319	-2.498857	1.811495	-0.402404	0.066742	7.67282	7.07196	-2.630247
107.800003	0.196763	-2.610032	1.817095	-0.379893	0.067732	8.15134	7.59374	-6.701187
107.900002	0.13935	-2.712778	1.830877	-0.351013	0.068731	9.33931	8.95032	-9.273757
108.0	-0.031497	-2.767305	1.850653	-0.321427	0.069933	10.73563	11.1036	-9.807375
108.099998	-0.258245	-2.673098	1.872573	-0.300054	0.070737	9.99587	12.07158	-8.496158
108.199997	-0.428515	-2.598363	1.892452	-0.292542	0.071544	10.82723	11.75845	-5.308797
108.300003	-0.522065	-2.548366	1.906603	-0.301747	0.072025	10.77959	11.3464	-0.470072
108.400002	-0.540315	-2.476127	1.913521	-0.324078	0.072238	11.24646	11.34972	4.565971
108.5	-0.447907	-2.313244	1.910167	-0.35338	0.071942	11.59642	11.36759	8.45024
108.599998	0.020515	-2.279699	1.902315	-0.380077	0.071928	11.4076	10.83168	10.064891
108.699997	0.31458	-2.237767	1.900226	-0.397288	0.07239	10.88836	10.68813	8.483113
108.800003	0.431004	-2.240094	1.908882	-0.40212	0.07327	10.05805	10.56319	4.288329
108.900002	0.422391	-2.328302	1.926918	-0.394292	0.074654	9.36489	10.31933	-1.501555
109.0	0.142194	-2.367539	1.948905	-0.378304	0.076339	8.35583	9.36955	-7.310099
109.099998	0.019829	-2.431057	1.969851	-0.358076	0.078472	7.48051	8.39546	-10.50257
109.199997	-0.143451	-2.452983	1.985631	-0.340117	0.08124	7.00208	7.6645	-10.325706
109.300003	-0.665978	-2.304414	1.998138	-0.331323	0.082315	6.95163	7.07646	-7.865924
109.400002	-0.807713	-2.14994	2.005699	-0.331952	0.083477	6.97554	6.9541	-3.542782
109.5	-0.724645	-1.940825	2.008146	-0.341239	0.083641	7.79149	7.79265	1.122177
109.599998	-0.600562	-1.608371	2.005266	-0.3554	0.083478	8.33639	8.91917	4.726468
109.699997	-0.294008	-1.364397	2.004001	-0.368275	0.083284	7.85165	8.48314	6.45298
109.800003	0.052001	-1.116557	2.010607	-0.374664	0.083244	8.18839	8.84702	5.686938
109.900002	0.290724	-0.870227	2.026996	-0.373974	0.083207	7.84482	9.05202	2.689949
110.0	0.409747	-0.678145	2.050005	-0.366616	0.083502	7.78895	8.73547	-1.7535
110.099998	0.274879	-0.518486	2.073948	-0.35526	0.083511	7.81601	8.48753	-6.2336
110.199997	-0.024254	-0.614668	2.09323	-0.342938	0.083514	7.69227	7.89756	-8.863235
110.300003	-0.223199	-0.711967	2.105412	-0.334603	0.084061	7.69734	7.73484	-8.510877
110.400002	-0.269905	-0.748814	2.110896	-0.334695	0.084659	7.74709	7.70165	-5.756674
110.5	-0.234262	-0.754155	2.109725	-0.342741	0.085392	7.56747	7.81256	-1.821333
110.599998	-0.187735	-0.667291	2.10178	-0.356445	0.085757	7.21033	7.8906	2.013326
110.699997	-0.11746	-0.523625	2.090642	-0.370686	0.086023	6.91231	7.89852	4.746776
110.800003	-0.025426	-0.403337	2.083585	-0.38084	0.08653	6.61692	7.66429	5.470552
110.900002	0.047821	-0.29635	2.084712	-0.383618	0.087141	6.37161	7.26252	4.007127
111.0	-0.045253	-0.201423	2.094255	-0.379754	0.087392	6.38352	6.92433	0.593728
111.099998	-0.119594	-0.134327	2.107322	-0.369539	0.087203	6.38773	6.50051	-3.635649
111.199997	-0.307615	-0.288317	2.119645	-0.355555	0.086806	6.86878	6.85689	-7.156433
111.300003	-0.28236	-0.599796	2.128438	-0.340586	0.086775	7.219	7.48615	-8.490692
111.400002	-0.175626	-0.72731	2.133007	-0.330112	0.086631	6.76974	7.23458	-7.720045
111.5	-0.027428	-0.786683	2.133903	-0.326465	0.086255	6.8264	7.34034	-5.607769
111.599998	-0.061968	-0.77776	2.131853	-0.329972	0.085442	6.88902	7.72317	-3.273278
111.699997	-0.126989	-0.767871	2.127912	-0.337872	0.084718	6.90189	7.50082	-0.980897
111.800003	-0.189419	-0.772289	2.122616	-0.347961	0.083853	6.63312	7.22334	0.954953
111.900002	-0.226515	-0.773093	2.11696	-0.35807	0.082885	6.51007	7.17259	2.098797
112.0	-0.233143	-0.801623	2.111203	-0.366553	0.082027	6.48739	7.09562	2.346171
112.099998	-0.135317	-0.870055	2.104691	-0.372121	0.0812	6.32835	6.81204	1.753498
112.199997	-0.036725	-0.933766	2.096192	-0.37422	0.080574	6.48757	6.7599	0.497245
112.300003	0.030054	-0.982922	2.086049	-0.372664	0.07975	6.59169	6.83452	-1.053747
112.400002	-0.00814	-1.053875	2.074687	-0.368232	0.079141	6.40157	6.77296	-2.415469
112.5	-0.126474	-1.190464	2.062697	-0.362973	0.078142	6.37118	6.9162	-3.212451
112.599998	-0.289251	-1.355224	2.050697	-0.357393	0.077153	6.2681	6.9845	-3.378502
112.699997	-0.433567	-1.462389	2.03985	-0.351466	0.075937	6.15136	6.99231	-3.246677
112.800003	-0.407242	-1.585521	2.031181	-0.344632	0.074942	6.02902	6.74791	-3.007574
112.900002	-0.329067	-1.688298	2.025034	-0.338668	0.073844	6.1356	6.70841	-2.928571
113.0	-0.147441	-1.81624	2.020888	-0.333303	0.073115	6.26635	6.70241	-2.695297
113.099998	0.009961	-1.89748	2.017189	-0.330018	0.072478	6.28351	6.61677	-2.367078
113.199997	0.138238	-1.946234	2.0128	-0.329409	0.071981	6.25706	6.71301	-1.812922
113.300003	0.143954	-1.972649	2.006779	-0.331974	0.071393	6.16756	6.89147	-1.087887
113.400002	0.029872	-1.992359	1.998236	-0.337781	0.070649	6.19427	7.07678	-0.208029
113.5	-0.121106	-2.043034	1.986989	-0.346286	0.069913	6.06816	6.79823	0.631305
113.599998	-0.193977	-2.108589	1.97334	-0.355726	0.069165	6.04609	6.54322	1.218024
113.699997	-0.252348	-2.176984	1.957722	-0.365205	0.068404	6.07499	6.44795	1.366318
113.800003	-0.145899	-2.247248	1.94163	-0.372056	0.067931	6.03839	6.4321	0.917295
113.900002	-0.005012	-2.338795	1.925812	-0.375754	0.067499	5.9854	6.45897	-0.003109
114.0	0.112665	-2.38523	1.911156	-0.375052	0.067568	5.93382	6.53573	-1.234944
114.099998	0.211882	-2.435517	1.897627	-0.370515	0.067628	5.9297	6.56421	-2.192719
114.199997	0.136684	-2.416687	1.884927	-0.362858	0.067828	5.85745	6.45972	-2.658969
114.300003	-0.001693	-2.346456	1.872572	-0.354035	0.06742	5.86358	6.45929	-2.763525
114.400002	-0.184026	-2.287924	1.861259	-0.345436	0.067056	5.88679	6.39966	-2.556315
114.5	-0.332028	-2.117357	1.851447	-0.338941	0.065613	5.90063	6.37269	-2.20659
114.599998	-0.401264	-2.222401	1.842021	-0.334367	0.065302	5.86358	6.37194	-1.763799
114.699997	-0.279035	-2.253314	1.834933	-0.331447	0.06491	5.75595	6.20022	-1.407539
114.800003	0.016691	-2.299777	1.829825	-0.330387	0.065247	5.67477	6.18417	-1.299323
114.900002	0.269692	-2.366081	1.826418	-0.330642	0.066016	5.62091	6.12486	-1.352432
115.0	0.362684	-2.452989	1.823404	-0.332777	0.067011	5.73555	6.31541	-1.355748
115.099998	0.320951	-2.50629	1.818588	-0.336676	0.067501	5.84589	6.42664	-1.107661
115.199997	0.064251	-2.548182	1.810092	-0.343752	0.067468	5.8952	6.38564	-0.480374
115.300003	-0.258286	-2.595509	1.79689	-0.35288	0.066908	5.92244	6.39838	0.497275
115.400002	-0.466042	-2.648082	1.779912	-0.363751	0.066041	5.92471	6.35749	1.377357
115.5	-0.50541	-2.70068	1.7623	-0.372427	0.065513	5.8938	6.3546	1.67996
115.599998	-0.328483	-2.712397	1.746678	-0.377394	0.065404	5.8416	6.46079	1.170681
115.699997	-0.091036	-2.757839	1.735097	-0.377468	0.065749	5.64666	6.09467	-0.039575
115.800003	0.152343	-2.752139	1.726342	-0.372908	0.066048	5.55374	6.02241	-1.387205
115.900002	0.297772	-2.695367	1.718378	-0.364871	0.066347	5.55488	6.07572	-2.329832
116.0	0.31226	-2.606122	1.709353	-0.355917	0.06643	5.60812	6.15837	-2.723803
116.099998	0.264052	-2.545842	1.699114	-0.347901	0.066553	5.83346	6.22313	-2.538792
116.199997	0.085132	-2.528395	1.688896	-0.341767	0.06664	5.73143	6.22538	-1.95412
116.300003	-0.087434	-2.549784	1.680276	-0.337627	0.066514	5.64	6.00945	-1.342741
116.400002	-0.316896	-2.532367	1.67436	-0.335707	0.066234	5.76532	6.10634	-0.857736
116.5	-0.430828	-2.446032	1.670511	-0.335523	0.066092	5.56442	5.69986	-0.735439
116.599998	-0.459022	-2.323276	1.667527	-0.336619	0.066219	5.59569	6.00228	-0.770042
116.699997	-0.307234	-2.244523	1.663253	-0.339169	0.066486	5.40197	6.0451	-0.8063
116.800003	-0.076527	-2.192475	1.656495	-0.343185	0.066873	5.60541	6.41187	-0.589541
116.900002	0.13771	-2.193786	1.647368	-0.347977	0.067013	6.10757	6.69941	-0.203182
117.0	0.191316	-2.19683	1.637749	-0.352485	0.067045	5.74413	6.11554	0.232334
117.099998	0.176649	-2.134879	1.62834	-0.356397	0.066711	5.69894	5.92927	0.390252
117.199997	0.020033	-2.045836	1.618964	-0.359033	0.066202	6.00432	6.05998	0.311294
117.300003	-0.117784	-1.952802	1.608413	-0.361257	0.065535	6.38782	6.75112	0.041103
117.400002	-0.183856	-1.9284	1.596106	-0.362987	0.065358	6.00835	6.21371	-0.183301
117.5	-0.166018	-1.937526	1.583021	-0.363598	0.065866	5.72504	6.11051	-0.486876
117.599998	-0.080816	-1.962928	1.571095	-0.362473	0.066676	5.57984	6.19509	-0.757662
117.699997	0.031787	-1.946455	1.561508	-0.359099	0.067432	5.35818	5.91814	-1.150074
117.800003	0.018685	-1.879532	1.553898	-0.354721	0.067624	5.26947	5.66185	-1.505952
117.900002	-0.039415	-1.790928	1.54693	-0.349871	0.06752	5.30038	5.56829	-1.797952
118.0	-0.138508	-1.694536	1.538662	-0.346476	0.067121	5.37552	5.6019	-1.722688
118.099998	-0.175056	-1.670897	1.529355	-0.344502	0.06689	5.50934	5.86279	-1.380345
118.199997	-0.105115	-1.676042	1.520175	-0.343893	0.066845	5.65314	6.25696	-0.898641
118.300003	0.005747	-1.714793	1.512797	-0.343724	0.067142	5.71873	6.43082	-0.549011
118.400002	0.125813	-1.708766	1.507307	-0.343581	0.067474	5.87418	6.35192	-0.432736
118.5	0.142842	-1.693313	1.502533	-0.343233	0.067689	5.96719	6.39217	-0.524921
118.599998	0.100009	-1.682375	1.49723	-0.343193	0.067892	5.98409	6.27131	-0.623081
118.699997	0.050235	-1.701495	1.490581	-0.343756	0.067766	6.08734	6.25846	-0.620585
118.800003	-0.021768	-1.717403	1.4835	-0.344823	0.067704	6.07552	6.27934	-0.505771
118.900002	-0.11514	-1.73263	1.477034	-0.346547	0.06766	5.8205	6.07583	-0.378445
119.0	-0.133872	-1.768103	1.471248	-0.348824	0.067738	5.69272	6.10109	-0.246027
119.099998	-0.145359	-1.79936	1.464558	-0.351836	0.067878	5.55172	6.06502	-0.149035
119.199997	-0.119839	-1.848017	1.455328	-0.356013	0.067942	5.32998	5.8372	-0.024068
119.300003	-0.085291	-1.876248	1.442536	-0.360706	0.067971	5.32727	5.80862	0.222891
119.400002	-0.011604	-1.906297	1.428057	-0.365191	0.067745	5.39934	5.82382	0.406809
119.5	0.002436	-1.924392	1.414356	-0.367189	0.067524	5.76243	6.09306	0.306256
119.599998	0.010096	-1.951941	1.404313	-0.365486	0.06738	5.53465	5.97498	-0.154305
119.699997	0.002387	-1.995192	1.398008	-0.360283	0.067516	5.77688	6.05163	-0.921431
119.800003	0.008561	-2.070755	1.394295	-0.353127	0.068023	5.91341	6.21971	-1.687213
119.900002	0.037195	-2.153585	1.390817	-0.346162	0.068667	5.83162	6.03343	-2.109521
120.0	0.047598	-2.252464	1.385815	-0.340972	0.069482	6.05503	6.40341	-1.986364
120.099998	0.008549	-2.3417	1.378668	-0.339106	0.070173	6.04259	6.54108	-1.285531
120.199997	-0.052461	-2.423708	1.370026	-0.34021	0.070716	5.91254	6.39292	-0.422165
120.300003	-0.10516	-2.516719	1.362271	-0.342647	0.071054	6.01159	6.4093	0.143496
120.400002	-0.237558	-2.585343	1.357942	-0.344726	0.071501	5.9988	6.54269	0.150696
120.5	-0.289858	-2.670604	1.358501	-0.345906	0.071807	6.02805	6.33907	-0.358302
120.599998	-0.268686	-2.710285	1.361501	-0.346059	0.071981	5.86315	6.05527	-1.009886
120.699997	-0.218238	-2.720802	1.363319	-0.346825	0.071992	5.70822	6.08257	-1.206832
120.800003	-0.041387	-2.740594	1.360146	-0.349622	0.072015	5.007	5.55919	-0.747172
120.900002	0.163947	-2.811983	1.350517	-0.355735	0.072199	4.99404	5.221	0.43769
121.0	0.343003	-2.938534	1.335955	-0.363502	0.07257	4.72483	5.23225	1.660985
121.099998	0.329408	-3.089164	1.321452	-0.370328	0.072985	6.38817	5.90915	2.202629
121.199997	0.199876	-3.223166	1.31168	-0.372872	0.073245	7.73062	8.38048	1.693885
121.300003	-0.061563	-3.271426	1.308529	-0.370624	0.073693	6.50096	7.16617	0.208843
121.400002	-0.33216	-3.214173	1.309899	-0.36389	0.074096	6.80748	6.98964	-1.595105
121.5	-0.501796	-3.169314	1.311993	-0.354765	0.074332	6.29271	6.08054	-3.007637
121.599998	-0.52154	-3.149411	1.312518	-0.345182	0.074763	8.15134	8.53046	-3.571277
121.699997	-0.301291	-3.166957	1.31193	-0.336571	0.075491	7.6286	8.38637	-3.187688
121.800003	-0.08818	-3.225954	1.311916	-0.330504	0.076179	6.92702	6.67822	-2.388103
121.900002	0.072218	-3.25511	1.314001	-0.327475	0.076601	5.9586	6.17849	-1.409133
122.0	0.11641	-3.246632	1.31853	-0.328412	0.076786	4.85173	4.98527	-0.505309
122.099998	0.033453	-3.173072	1.323912	-0.333511	0.076724	4.30937	4.78498	0.209524
122.199997	-0.039857	-3.11073	1.328044	-0.34149	0.076464	4.46473	4.79333	0.664937
122.300003	-0.104486	-3.068839	1.328624	-0.351825	0.076486	4.28432	5.27496	1.045509
122.400002	-0.065819	-3.095472	1.324341	-0.3631	0.07671	5.96167	5.30397	1.43891
122.5	0.010014	-3.136633	1.315732	-0.373468	0.077058	8.56339	8.76266	1.643275
122.599998	0.059681	-3.213163	1.305801	-0.379832	0.077587	6.51279	8.09432	1.461368
122.699997	0.044275	-3.226109	1.297926	-0.38023	0.077659	6.97195	6.05624	0.660332
122.800003	-0.094026	-3.145487	1.295693	-0.37477	0.077773	8.98971	8.69736	-0.506047
122.900002	-0.250421	-2.988372	1.29907	-0.364673	0.077827	9.13333	9.06594	-1.937248
123.0	-0.311311	-2.856006	1.30587	-0.352989	0.077997	8.79091	8.4036	-3.164715
123.099998	-0.236047	-2.767606	1.313026	-0.3424	0.078312	8.41565	8.3171	-3.771854
123.199997	-0.070458	-2.71879	1.318187	-0.335061	0.078929	7.11102	7.07185	-3.407495
123.300003	0.156707	-2.693185	1.320802	-0.332487	0.079445	6.13393	5.92542	-2.223161
123.400002	0.328981	-2.682365	1.321658	-0.333618	0.080093	5.46047	5.37816	-0.675626
123.5	0.338299	-2.662981	1.323098	-0.33757	0.080618	4.96015	5.15527	0.648678
123.599998	0.243634	-2.63675	1.326873	-0.342654	0.081325	4.86031	4.9736	1.342819
123.699997	0.073947	-2.611333	1.333139	-0.347762	0.082096	4.7476	5.44935	1.302269
123.800003	-0.121843	-2.546333	1.339821	-0.352933	0.083021	6.91065	6.13192	0.639107
123.900002	-0.324983	-2.489653	1.344265	-0.358127	0.083836	7.56861	8.18917	-0.108998
124.0	-0.355602	-2.49809	1.343973	-0.362901	0.084309	6.79785	8.14667	-0.43115
124.099998	-0.264844	-2.482052	1.338904	-0.367004	0.084568	8.53878	7.46025	-0.19376
124.199997	-0.130481	-2.457422	1.331185	-0.369047	0.084721	8.94802	8.85044	0.242478
124.300003	0.05361	-2.436664	1.324369	-0.367853	0.085297	8.67277	8.97998	0.338536
124.400002	0.185217	-2.470108	1.322419	-0.36319	0.08603	9.22108	8.70057	-0.191231
124.5	0.255284	-2.5071	1.327217	-0.35485	0.086939	8.84398	8.55412	-1.346879
124.599998	0.162645	-2.525614	1.338292	-0.345409	0.087716	7.66188	7.46699	-2.695638
124.699997	0.038427	-2.509421	1.353086	-0.335872	0.088501	6.49781	6.51507	-3.838396
124.800003	-0.067547	-2.477468	1.368305	-0.329149	0.0893	5.57283	6.00571	-4.234904
124.900002	-0.129685	-2.450164	1.380922	-0.327254	0.090211	5.14125	5.50095	-3.489121
125.0	-0.18162	-2.420291	1.388015	-0.332533	0.090991	4.89455	5.85027	-1.386226
125.099998	-0.167213	-2.415296	1.388034	-0.344502	0.091581	6.07385	6.13535	1.553677
125.199997	-0.234125	-2.349619	1.380905	-0.361551	0.091511	8.43439	7.9468	4.316978
125.300003	-0.200293	-2.316698	1.370097	-0.377774	0.091521	7.3022	9.14548	5.816071
125.400002	-0.163736	-2.23382	1.361333	-0.388744	0.091268	8.23174	7.14272	5.191289
125.5	-0.084098	-2.216804	1.360069	-0.390729	0.091278	9.19446	9.32298	2.479067
125.599998	0.000237	-2.260388	1.367387	-0.382911	0.091514	8.7198	9.41215	-1.382054
125.699997	0.09793	-2.358892	1.381928	-0.36792	0.092435	8.33078	8.10225	-5.139735
125.800003	0.096866	-2.453416	1.401727	-0.347727	0.093611	7.39144	7.60145	-7.842326
125.900002	0.060674	-2.492622	1.424433	-0.326535	0.094594	6.33641	6.6628	-8.823907
126.0	-0.13572	-2.436026	1.447998	-0.310235	0.095146	6.38423	6.5702	-7.705317
126.099998	-0.253193	-2.310038	1.469088	-0.304777	0.095582	6.49816	7.4155	-4.730571
126.199997	-0.287937	-2.208253	1.485844	-0.311697	0.096181	7.74052	7.37235	-0.404704
126.300003	-0.271485	-2.092391	1.496017	-0.328957	0.096832	9.31435	9.57123	4.068389
126.400002	-0.135502	-1.921596	1.497677	-0.352418	0.097138	8.12253	9.18552	7.538761
126.5	0.120746	-1.870102	1.496313	-0.376027	0.097526	10.52439	9.01573	9.076257
126.599998	0.263086	-1.728157	1.497452	-0.394035	0.098051	10.41168	10.9974	7.908508
126.699997	0.147398	-1.562284	1.504309	-0.404811	0.098146	9.85663	9.61374	4.432913
126.800003	0.108182	-1.461043	1.515948	-0.404891	0.098576	8.14696	8.2715	-0.324151
126.900002	-0.054337	-1.457543	1.52831	-0.396339	0.098908	5.84178	6.41497	-5.331345
127.0	-0.148536	-1.647003	1.539303	-0.380125	0.099697	5.18548	5.24049	-8.633232
127.099998	-0.124626	-1.794307	1.549409	-0.359472	0.100758	6.01334	5.95336	-9.450789
127.199997	-0.127644	-1.919527	1.561183	-0.33859	0.101968	5.6626	5.98301	-8.209558
127.300003	-0.144296	-1.920717	1.575912	-0.321632	0.10291	10.00051	9.65367	-5.999748
127.400002	-0.253141	-1.868732	1.593415	-0.310637	0.103588	11.12263	12.70437	-3.420537
127.5	-0.356788	-1.759293	1.612378	-0.307061	0.103844	9.32504	8.89166	-0.756114
127.599998	-0.467718	-1.649165	1.630242	-0.312179	0.103884	15.38453	15.4443	1.776999
127.699997	-0.482319	-1.530798	1.644407	-0.325227	0.103533	17.13133	16.8997	3.809712
127.800003	-0.345213	-1.41445	1.653553	-0.343324	0.103057	21.13628	19.15542	5.205482
127.900002	-0.106053	-1.334246	1.657818	-0.363593	0.102604	18.00508	16.95098	5.599551
128.0	0.149972	-1.232728	1.658383	-0.381729	0.102263	10.27743	10.77569	4.765238
128.100006	0.362639	-1.163157	1.657023	-0.393244	0.102159	7.36946	8.80966	2.761497
128.199997	0.382889	-1.075936	1.655741	-0.395928	0.102117	5.80587	6.97947	-0.072014
128.300003	0.245627	-1.119415	1.655855	-0.390058	0.101985	5.59481	6.34582	-2.959051
128.399994	0.053722	-1.299086	1.658654	-0.377309	0.102134	5.5223	6.24176	-5.049998
128.5	-0.135822	-1.462659	1.665742	-0.35928	0.102555	6.73979	7.31262	-6.09046
128.600006	-0.341294	-1.493441	1.678147	-0.339886	0.102866	9.24963	9.61545	-6.309043
128.699997	-0.397281	-1.439197	1.694754	-0.322817	0.103102	10.217	11.55141	-5.833662
128.800003	-0.409783	-1.323737	1.713097	-0.31179	0.103216	11.74976	12.42539	-4.617826
128.899994	-0.328396	-1.162943	1.729685	-0.309755	0.103018	11.89453	13.1039	-2.409552
129.0	-0.222341	-1.015155	1.741618	-0.317157	0.102864	13.6443	14.57128	0.556295
129.100006	-0.152797	-0.897048	1.747366	-0.332505	0.102519	15.35677	15.53894	3.418588
129.199997	-0.017167	-0.762106	1.747447	-0.351252	0.101756	16.7523	16.28864	5.471212
129.300003	0.067913	-0.676444	1.745684	-0.36886	0.101124	17.70618	16.78429	5.909338
129.399994	0.058225	-0.513824	1.745529	-0.381026	0.100123	17.85733	16.80228	4.465685
129.5	0.004969	-0.385996	1.749573	-0.385397	0.099248	16.48808	15.36273	1.613333
129.600006	-0.055127	-0.380926	1.757442	-0.38191	0.098022	13.21518	12.8702	-1.880568
129.699997	-0.126292	-0.556515	1.766855	-0.372409	0.096969	9.86696	10.4312	-4.924103
129.800003	-0.128678	-0.758019	1.776527	-0.358943	0.096352	7.38662	8.15352	-6.470769
129.899994	-0.15173	-0.808545	1.785335	-0.345661	0.095645	5.58667	6.61131	-6.224328
130.0	-0.1373	-0.760375	1.792156	-0.337177	0.095158	5.86945	6.36262	-4.575748
130.100006	-0.122631	-0.681019	1.795949	-0.336311	0.094555	5.62809	7.17655	-1.718717
130.199997	-0.064686	-0.588754	1.796132	-0.341711	0.094199	8.8812	9.21346	1.321975
130.300003	-0.062349	-0.520565	1.793123	-0.351351	0.093888	10.67327	13.86387	3.507485
130.399994	-0.038806	-0.491867	1.792036	-0.359391	0.093718	10.74509	11.85351	4.117076
130.5	-0.1202	-0.470002	1.798452	-0.362799	0.093433	14.27187	15.11833	2.767915
130.600006	-0.086822	-0.442238	1.814071	-0.359524	0.092818	13.71681	15.14584	-0.066959
130.699997	-0.217542	-0.462296	1.835795	-0.352342	0.091961	15.10166	14.92884	-3.489675
130.800003	-0.18679	-0.530377	1.858844	-0.342772	0.090872	12.80155	13.15057	-6.080561
130.899994	-0.216086	-0.877665	1.87695	-0.333801	0.090973	10.11857	10.55581	-6.703821
131.0	-0.198705	-0.989468	1.889723	-0.330129	0.09051	8.3497	9.23209	-5.134549
131.100006	-0.174285	-1.111558	1.895592	-0.335424	0.089881	7.81811	7.78965	-1.591384
131.199997	-0.260687	-1.213903	1.894331	-0.349486	0.088803	7.40134	7.67992	2.606961
131.300003	-0.261397	-1.27097	1.885689	-0.367741	0.087328	7.3981	7.93171	6.17956
131.399994	-0.218722	-1.381186	1.876263	-0.384441	0.086026	7.61888	8.63548	7.514899
131.5	-0.123578	-1.499726	1.874478	-0.39313	0.085188	7.90779	9.03168	6.19017
131.600006	-0.06004	-1.643117	1.884509	-0.39201	0.084919	8.44411	9.38657	2.333592
131.699997	0.036674	-1.694461	1.904253	-0.382362	0.084709	8.64912	9.42971	-2.849406
131.800003	0.017559	-1.717064	1.92754	-0.366944	0.084919	9.14358	9.47499	-7.76784
131.899994	0.24464	-1.453613	1.951097	-0.347893	0.083186	9.6594	9.87281	-10.074509
132.0	-0.205902	-1.554768	1.968429	-0.330399	0.084874	10.0803	10.60612	-9.861295
132.100006	-0.183498	-1.351814	1.984606	-0.319019	0.084489	10.47658	11.04932	-7.304082
132.199997	-0.244472	-1.258244	1.997126	-0.317247	0.084733	10.61241	10.8	-3.623292
132.300003	-0.195938	-1.088878	2.006698	-0.323889	0.084224	10.71733	10.51245	0.208108
132.399994	-0.200567	-0.902901	2.012953	-0.336992	0.083577	9.26461	9.2216	3.22888
132.5	-0.078055	-0.716931	2.018962	-0.351247	0.082926	6.72139	7.19582	5.192001
132.600006	-0.001236	-0.528612	2.026582	-0.364446	0.082279	4.91907	5.7188	5.443247
132.699997	0.070441	-0.348338	2.035267	-0.374395	0.081782	4.47147	5.06396	4.143229
132.800003	0.101664	-0.287928	2.043062	-0.381034	0.081251	4.90497	5.92403	1.729156
132.899994	0.155875	-0.265558	2.047726	-0.38229	0.080677	5.60339	6.4032	-1.039299
133.0	0.037692	-0.34106	2.049422	-0.379999	0.080276	10.69806	12.12446	-3.463488
133.100006	-0.087889	-0.524996	2.047592	-0.375075	0.07979	9.84612	11.50462	-4.620248
133.199997	-0.154313	-0.790478	2.043973	-0.368957	0.079609	9.92905	9.20286	-4.567608
133.300003	-0.150483	-1.031356	2.040964	-0.36142	0.079545	14.4338	14.6991	-4.031901
133.399994	-0.182004	-1.244869	2.041374	-0.351685	0.079599	14.38704	14.29144	-3.605927
133.5	-0.218001	-1.390871	2.04729	-0.34062	0.079385	14.01414	13.34038	-3.598479
133.600006	-0.293332	-1.498987	2.058685	-0.330492	0.078718	9.83421	10.02161	-3.920355
133.699997	-0.325813	-1.553677	2.07342	-0.322832	0.077683	6.15381	6.77842	-4.23075
133.800003	-0.253362	-1.565123	2.087186	-0.319768	0.076748	5.02741	6.20825	-4.132445
133.899994	-0.117972	-1.553544	2.095546	-0.323044	0.075428	5.07049	5.60768	-3.107729
134.0	0.009392	-1.54213	2.096242	-0.332515	0.073869	5.17953	6.32045	-1.090751
134.100006	0.131768	-1.514957	2.089047	-0.347147	0.072351	5.82269	6.33929	1.418198
134.199997	0.156132	-1.438906	2.075928	-0.363985	0.070899	8.83969	9.77271	3.682943
134.300003	0.197351	-1.404288	2.061513	-0.37897	0.069937	8.37527	10.31643	4.754753
134.399994	0.197319	-1.379207	2.049385	-0.388298	0.069478	11.1849	10.3675	4.159772
134.5	0.125707	-1.390497	2.042102	-0.390508	0.069212	10.32288	10.94045	1.87311
134.600006	0.0185	-1.403835	2.0396	-0.385058	0.068831	9.19578	8.95867	-1.353516
134.699997	-0.231518	-1.466698	2.039862	-0.373807	0.068191	8.79827	8.78717	-4.563451
134.800003	-0.356333	-1.599464	2.040332	-0.358506	0.067844	7.21883	7.32504	-6.362195
134.899994	-0.388225	-1.662635	2.040178	-0.342993	0.067228	7.75996	7.99369	-6.469707
135.0	-0.296631	-1.72083	2.039122	-0.330773	0.066699	7.09946	8.52436	-5.438661
135.100006	-0.166465	-1.799199	2.037224	-0.324883	0.065912	9.13316	9.93383	-3.606758
135.199997	-0.059973	-1.864787	2.034808	-0.325187	0.065017	9.31978	11.27553	-1.503938
135.300003	0.035064	-1.893765	2.032337	-0.330482	0.063834	8.8093	9.99046	0.225702
135.399994	0.075954	-1.920864	2.029629	-0.338222	0.063012	11.20644	11.34822	1.399638
135.5	0.123708	-1.995872	2.026574	-0.347348	0.062264	9.66948	10.02696	1.770281
135.600006	0.190151	-2.11498	2.023115	-0.355366	0.061671	9.23685	8.73911	1.466793
135.699997	0.203832	-2.239491	2.018023	-0.361756	0.061488	7.32383	7.04605	0.746509
135.800003	0.141702	-2.3047	2.009949	-0.366321	0.061472	5.45592	6.14402	-0.128172
135.899994	0.009787	-2.338552	1.997737	-0.368777	0.061623	5.44077	6.31028	-0.810446
136.0	-0.120167	-2.37405	1.981551	-0.369419	0.061503	4.97915	7.36722	-1.216263
136.100006	-0.258395	-2.432218	1.963571	-0.367859	0.061343	7.78921	7.72349	-1.471206
136.199997	-0.286639	-2.493554	1.948534	-0.362918	0.061256	9.63445	11.80395	-1.921997
136.300003	-0.320756	-2.539414	1.941365	-0.353594	0.061289	8.33367	9.88876	-2.640948
136.399994	-0.295768	-2.585047	1.943899	-0.341334	0.061555	11.84365	10.37778	-3.699404
136.5	-0.208985	-2.568339	1.953061	-0.328862	0.061388	11.67418	11.9915	-4.638563
136.600006	-0.166027	-2.584577	1.963164	-0.320276	0.061453	11.00274	10.39009	-4.823533
136.699997	-0.06257	-2.559547	1.968937	-0.318935	0.061243	10.58088	10.88468	-3.581418
136.800003	0.0952	-2.536556	1.966704	-0.32823	0.061104	8.45505	9.14827	-0.540678
136.899994	0.137511	-2.50614	1.9557	-0.347199	0.060682	7.17504	8.27706	3.21725
137.0	0.21221	-2.47785	1.936353	-0.370502	0.060512	6.33623	7.32011	6.325752
137.100006	0.157121	-2.437166	1.916472	-0.391542	0.060393	5.97454	6.2848	7.314897
137.199997	-0.019175	-2.439431	1.904851	-0.402369	0.060385	6.29735	6.01748	5.51173
137.300003	-0.056696	-2.433163	1.90262	-0.400333	0.061386	6.68181	6.48831	1.854779
137.399994	-0.235464	-2.35165	1.908756	-0.387835	0.062321	8.25056	7.93417	-3.237194
137.5	-0.324871	-2.312607	1.917724	-0.36816	0.062634	8.34331	9.3961	-7.338075
137.600006	-0.340887	-2.230466	1.925489	-0.34386	0.064047	8.38894	8.83353	-9.068123
137.699997	-0.276208	-2.135872	1.93354	-0.322022	0.064668	9.09392	9.43613	-8.469392
137.800003	-0.134842	-2.050968	1.940283	-0.308714	0.065234	9.01905	9.08564	-6.060035
137.899994	0.025818	-1.932383	1.944484	-0.307625	0.065772	9.52173	8.69072	-2.489358
138.0	0.190023	-1.767246	1.944749	-0.317442	0.0664	9.19823	8.76009	1.349791
138.100006	0.265041	-1.588162	1.939758	-0.334893	0.066986	8.55839	8.27803	4.48464
138.199997	0.275972	-1.44125	1.934107	-0.353546	0.068174	7.92172	8.11381	6.056849
138.300003	0.187286	-1.357723	1.931977	-0.369009	0.069434	7.36315	7.73077	5.649191
138.399994	-0.016748	-1.298015	1.934819	-0.37814	0.070542	7.07494	7.46806	3.326982
138.5	-0.168891	-1.288052	1.941026	-0.380214	0.071345	6.95137	7.15396	-0.097777
138.600006	-0.378819	-1.238564	1.947552	-0.375435	0.071874	7.06312	7.10172	-3.679702
138.699997	-0.465578	-1.317258	1.95137	-0.366677	0.072202	7.64725	7.45457	-5.854966
138.800003	-0.38383	-1.359979	1.951464	-0.357124	0.072736	8.32168	8.53485	-5.835708
138.899994	-0.209662	-1.368042	1.94723	-0.351165	0.072625	8.25302	8.66042	-4.186479
139.0	0.001685	-1.341494	1.939186	-0.349755	0.072648	8.39542	8.48229	-1.538392
139.100006	0.192147	-1.306799	1.927977	-0.352509	0.072666	8.43999	8.92881	1.045298
139.199997	0.319736	-1.27582	1.916038	-0.356542	0.073085	8.41976	8.65239	2.553477
139.300003	0.26439	-1.290491	1.909543	-0.358735	0.073649	8.39436	8.28317	2.407152
139.399994	0.303716	-1.283534	1.910195	-0.35601	0.075929	7.82433	7.921	1.08361
139.5	0.044963	-1.209585	1.919371	-0.349894	0.07737	6.95487	7.03803	-1.652964
139.600006	-0.302498	-1.082169	1.93204	-0.341487	0.07844	6.06054	6.50522	-4.396199
139.699997	-0.581529	-0.945593	1.943337	-0.332847	0.078974	5.69491	6.12229	-5.798811
139.800003	-0.653824	-0.785195	1.949525	-0.326964	0.079308	5.40214	6.48188	-5.413777
139.899994	-0.457694	-0.637137	1.949671	-0.328351	0.079437	6.57313	6.51946	-3.124527
140.0	-0.087763	-0.424914	1.943952	-0.337766	0.079797	8.68967	8.82411	0.330565
140.100006	0.358183	-0.213214	1.931937	-0.353716	0.080114	7.84535	9.27545	3.710601
140.199997	0.641115	-0.078034	1.918517	-0.370224	0.081091	8.57197	7.86673	5.752705
140.300003	0.662188	0.065426	1.909346	-0.382387	0.081745	9.93098	9.61245	5.558427
140.399994	0.424112	0.260042	1.907712	-0.386847	0.082461	9.37951	10.91015	3.151294
140.5	0.055707	0.434845	1.911988	-0.383269	0.082825	8.95503	9.64682	-0.562264
140.600006	-0.363744	0.493419	1.917806	-0.373835	0.082669	8.39191	9.20276	-4.369657
140.699997	-0.526877	0.369041	1.921279	-0.359952	0.083138	6.91555	7.62703	-6.629883
140.800003	-0.422377	0.227654	1.922172	-0.344242	0.083675	6.01404	5.90433	-6.752835
140.899994	-0.166195	0.151064	1.921176	-0.331354	0.084354	5.09405	5.22614	-5.369306
141.0	0.058834	0.052795	1.92032	-0.323579	0.084945	4.93782	4.91547	-3.307159
141.100006	0.220464	-0.03739	1.920629	-0.32127	0.085224	4.58558	5.20709	-1.196988
141.199997	0.247818	-0.108856	1.922705	-0.324295	0.085364	5.77785	5.63348	0.61927
141.300003	0.100537	-0.108201	1.925002	-0.331915	0.085489	7.79569	8.44867	1.854147
141.399994	-0.106094	-0.143397	1.925661	-0.342795	0.085465	7.1929	9.0577	2.440697
141.5	-0.198472	-0.222771	1.922841	-0.355309	0.085734	7.25815	7.61708	2.439229
141.600006	-0.187083	-0.355081	1.916363	-0.36728	0.086336	8.58187	8.79809	1.961991
141.699997	-0.086076	-0.515717	1.907963	-0.375332	0.087111	9.3859	10.01818	0.886505
141.800003	-0.031772	-0.696785	1.900247	-0.378017	0.087945	8.43833	8.95182	-0.69013
141.899994	-0.031843	-0.862904	1.894864	-0.374086	0.088693	8.66103	8.96071	-2.28117
142.0	-0.116465	-0.954345	1.891776	-0.36597	0.089224	7.50792	8.60732	-3.438828
142.100006	-0.237398	-0.941803	1.890255	-0.355306	0.089296	6.76676	7.22259	-3.919663
142.199997	-0.296879	-0.969965	1.888916	-0.345008	0.089188	5.81051	6.29411	-3.757059
142.300003	-0.206898	-1.068291	1.886836	-0.337087	0.088954	4.78596	5.20109	-3.066557
142.399994	-0.072355	-1.188385	1.884467	-0.332589	0.088616	4.97871	4.89149	-1.962164
142.5	0.10833	-1.282677	1.882996	-0.331836	0.088472	4.95086	5.38565	-0.862703
142.600006	0.231576	-1.280517	1.882486	-0.334222	0.088454	7.58358	7.42213	0.029676
142.699997	0.27096	-1.261307	1.882774	-0.33912	0.088474	9.05618	10.42916	0.621865
142.800003	0.197112	-1.227387	1.881583	-0.346232	0.088162	7.71197	8.43818	0.788682
142.899994	0.10691	-1.256412	1.877059	-0.35428	0.088323	7.92382	7.85731	0.73877
143.0	0.074695	-1.300164	1.868238	-0.36206	0.088185	10.07066	11.34683	0.595946
143.100006	0.052574	-1.408302	1.857112	-0.368021	0.088567	9.9322	10.69391	0.219849
143.199997	0.015665	-1.569184	1.84681	-0.368597	0.088882	8.76569	9.01199	-0.554935
143.300003	-0.043552	-1.666994	1.841274	-0.363376	0.089387	6.73208	7.34345	-1.621512
143.399994	-0.141735	-1.636467	1.841209	-0.353392	0.089678	5.24442	5.65446	-2.769053
143.5	-0.280363	-1.53083	1.84494	-0.341555	0.089644	4.75005	5.29273	-3.561396
143.600006	-0.349441	-1.425213	1.849144	-0.33205	0.089161	5.30712	5.88035	-3.827401
143.699997	-0.347016	-1.333908	1.85077	-0.327834	0.088751	4.82353	5.9433	-3.08074
143.800003	-0.196798	-1.245501	1.847952	-0.331079	0.088204	8.46145	7.2623	-1.226863
143.899994	-0.049928	-1.156736	1.840307	-0.3414	0.087735	10.23627	12.27145	1.118052
144.0	0.064154	-1.038701	1.828319	-0.356166	0.087047	7.45196	8.01093	3.1233
144.100006	0.13003	-0.920072	1.815029	-0.371241	0.086381	10.88933	10.58064	4.04285
144.199997	0.122696	-0.796157	1.80323	-0.382456	0.085731	11.98105	12.40259	3.473475
144.300003	0.040522	-0.740201	1.794437	-0.386307	0.085248	12.32076	11.11944	1.509672
144.399994	0.001642	-0.755506	1.788025	-0.382531	0.084712	11.7728	11.23603	-1.159888
144.5	-0.045578	-0.994702	1.783848	-0.371204	0.084582	9.13368	8.86093	-3.590123
144.600006	-0.030928	-1.201123	1.782648	-0.353429	0.084803	7.03492	7.64309	-5.090571
144.699997	-0.08898	-1.281474	1.78567	-0.33289	0.084815	5.79633	6.67544	-5.608586
144.800003	-0.11181	-1.182237	1.792631	-0.314614	0.084597	5.03485	6.15109	-5.273516
144.899994	-0.20505	-1.101178	1.801325	-0.303157	0.084279	5.1388	5.73401	-4.181728
145.0	-0.291081	-1.002757	1.808097	-0.301792	0.083701	5.71751	6.65285	-2.110666
145.100006	-0.287277	-0.903826	1.809791	-0.311704	0.082801	6.97213	7.5021	0.768465
145.199997	-0.231138	-0.780505	1.804754	-0.330977	0.081869	8.44533	8.52554	3.577687
145.300003	-0.065923	-0.737697	1.7944	-0.354705	0.080927	7.95499	8.95974	5.59929
145.399994	0.085493	-0.77375	1.782137	-0.377513	0.08032	9.38704	8.94701	6.063634
145.5	0.220688	-0.784117	1.771725	-0.393674	0.079878	9.66203	10.07332	4.682389
145.600006	0.15867	-0.78347	1.764094	-0.401222	0.07927	10.07215	10.54018	1.874172
145.699997	0.052065	-0.754771	1.757333	-0.399151	0.078594	10.92812	11.69818	-1.392812
145.800003	-0.147384	-0.739143	1.7495	-0.389355	0.077899	11.54676	12.35923	-4.051696
145.899994	-0.283995	-0.735681	1.741136	-0.372711	0.077425	12.40983	12.75437	-5.273433
146.0	-0.331969	-0.802695	1.735278	-0.352263	0.076944	12.11215	11.67837	-5.410429
146.100006	-0.442775	-0.909733	1.735928	-0.332428	0.075654	9.82361	9.63086	-5.179899
146.199997	-0.213525	-1.021088	1.742751	-0.315309	0.075739	6.6311	6.98878	-4.325419
146.300003	-0.092228	-1.034081	1.754483	-0.30542	0.075345	5.06287	5.74278	-3.36459
146.399994	-0.038654	-0.993526	1.765923	-0.304556	0.074946	4.40185	4.79782	-1.84509
146.5	0.015333	-0.974468	1.771682	-0.313823	0.07437	4.44888	5.30729	0.531952
146.600006	-0.041977	-0.918518	1.768016	-0.333576	0.073825	4.7525	5.2224	3.392503
146.699997	2.6e-05	-0.930435	1.755319	-0.357873	0.073186	9.25077	9.15169	5.804751
146.800003	0.048135	-1.037728	1.738953	-0.379873	0.073013	10.13994	12.95948	6.461659
146.899994	0.064882	-1.169692	1.727582	-0.392606	0.0729	9.88377	8.84948	4.791312
147.0	0.067646	-1.298042	1.726958	-0.391845	0.073239	15.51992	13.99469	1.119816
147.100006	-0.044719	-1.375567	1.736109	-0.380874	0.073205	16.50288	16.57233	-3.295864
147.199997	-0.163523	-1.341523	1.750572	-0.363966	0.073494	18.90475	17.48325	-6.843266
147.300003	-0.206835	-1.299987	1.766105	-0.344201	0.073572	16.85187	16.33413	-8.372231
147.399994	-0.17786	-1.25742	1.779649	-0.327172	0.073328	9.82413	10.37114	-7.616668
147.5	-0.144158	-1.201457	1.789593	-0.320224	0.073382	6.71649	7.39366	-4.808389
147.600006	0.010831	-1.174221	1.795524	-0.324308	0.073391	5.33401	6.09264	-0.490292
147.699997	0.068296	-1.069734	1.795355	-0.339484	0.073234	5.57581	5.79064	3.899565
147.800003	0.182641	-1.05585	1.788932	-0.359965	0.073171	5.74746	6.32248	7.223147
147.899994	0.086781	-1.007441	1.782781	-0.37979	0.073093	7.3826	7.03985	8.011893
148.0	0.150444	-1.031032	1.783157	-0.391145	0.07306	10.62292	10.43901	6.597027
148.100006	0.02613	-1.041677	1.791116	-0.39335	0.073131	10.58272	12.09074	2.787521
148.199997	-0.047468	-1.103805	1.803895	-0.386153	0.073424	12.34607	12.96237	-2.286613
148.300003	-0.237693	-1.25863	1.816987	-0.372056	0.073499	12.17057	12.74623	-7.010003
148.399994	-0.291553	-1.400738	1.828392	-0.353031	0.073987	12.10883	10.83928	-9.335645
148.5	-0.251642	-1.480505	1.838695	-0.3338	0.074541	10.91034	8.60968	-9.071864
148.600006	-0.183619	-1.518829	1.849148	-0.319144	0.075222	10.01102	8.21444	-7.072974
148.699997	-0.062575	-1.529735	1.860178	-0.311138	0.075782	9.81266	10.69187	-4.222994
148.800003	0.028485	-1.550395	1.870824	-0.311817	0.076171	9.36418	11.24095	-1.086458
148.899994	0.048727	-1.584725	1.88027	-0.319577	0.07655	10.85902	12.53983	1.749656
149.0	-0.030874	-1.548236	1.887869	-0.333284	0.076692	11.71324	14.04051	3.820579
149.100006	-0.055007	-1.517034	1.894594	-0.349089	0.077017	13.51661	16.57971	4.905613
149.199997	-0.058004	-1.46886	1.900283	-0.364625	0.077031	16.38807	17.88823	4.767148
149.300003	-0.127254	-1.357886	1.903208	-0.377742	0.077263	15.3065	15.36412	3.4685
149.399994	-0.098549	-1.317791	1.902302	-0.386937	0.077264	10.40871	9.43174	1.51994
149.5	-0.071875	-1.333608	1.896961	-0.390828	0.076894	6.82727	6.96769	-0.542504
149.600006	-0.046589	-1.416778	1.888267	-0.389396	0.076791	5.68904	6.59332	-2.287169
149.699997	0.00786	-1.573113	1.878367	-0.382469	0.076636	5.80228	7.27194	-3.267424
149.800003	0.124119	-1.69222	1.87066	-0.370586	0.076837	6.06124	8.2108	-3.676287
149.899994	0.157146	-1.671673	1.86927	-0.354733	0.077563	11.63451	11.48974	-4.097828
150.0	0.137567	-1.611278	1.877024	-0.336163	0.078587	10.84195	16.46795	-4.849695
150.100006	0.054628	-1.544258	1.8934	-0.318456	0.07939	15.26262	15.98471	-5.648653
150.199997	-0.061527	-1.486382	1.91486	-0.305078	0.080146	18.46179	20.30593	-5.975216
150.300003	-0.104459	-1.392865	1.935697	-0.29906	0.080611	22.12423	21.38235	-5.278156
150.399994	-0.134728	-1.286535	1.951005	-0.303654	0.081155	23.57738	19.67399	-3.026289
150.5	-0.092832	-1.196988	1.957674	-0.318865	0.081743	14.84848	13.84546	0.622685
150.600006	-0.032805	-1.078774	1.954745	-0.342195	0.082082	8.8897	9.35167	4.595348
150.699997	0.029243	-0.962881	1.944112	-0.368848	0.082249	7.32821	7.34613	7.553294
150.800003	0.07718	-0.877575	1.93216	-0.391823	0.082472	7.04464	6.34432	8.248429
150.899994	0.123955	-0.759733	1.925391	-0.405107	0.082487	7.73115	6.89682	6.45925
151.0	0.039431	-0.639345	1.926157	-0.407602	0.082524	9.1533	7.71075	2.441835
151.100006	-0.057833	-0.567757	1.932902	-0.399291	0.082069	12.79008	12.07468	-2.729467
151.199997	-0.172249	-0.71009	1.941938	-0.382513	0.081561	12.44118	13.67321	-7.269317
151.300003	-0.145149	-0.876103	1.951685	-0.359687	0.081718	14.23343	15.0072	-9.532553
151.399994	-0.099804	-0.98455	1.961852	-0.336085	0.081835	14.34115	15.73506	-9.353217
151.5	-0.043283	-1.001307	1.972456	-0.31893	0.082063	13.60008	13.51091	-7.485383
151.600006	0.021121	-0.936499	1.982516	-0.310745	0.082397	10.71689	10.11464	-4.503126
151.699997	0.012237	-0.861699	1.991128	-0.312707	0.082496	8.13076	7.07849	-1.20832
151.800003	-0.077557	-0.816255	1.996508	-0.323637	0.082423	6.37153	6.26553	1.822086
151.899994	-0.12697	-0.771267	1.997918	-0.339416	0.082565	6.60474	6.5929	4.120761
152.0	-0.178403	-0.760505	1.997161	-0.356246	0.082813	6.15127	7.67093	5.205184
152.100006	-0.151795	-0.747061	1.997713	-0.369808	0.083226	10.02311	9.19558	4.7138
152.199997	-0.17552	-0.773825	2.001981	-0.376691	0.083421	11.2321	13.20934	2.557819
152.300003	-0.088768	-0.866497	2.009643	-0.375885	0.083568	10.94967	11.76219	-0.537822
152.399994	-0.159389	-1.002107	2.018887	-0.369379	0.083553	14.11791	13.65779	-3.752907
152.5	-0.270519	-1.203696	2.027084	-0.360026	0.083124	13.22297	14.06031	-5.677199
152.600006	-0.327022	-1.304551	2.031497	-0.352705	0.082375	13.84888	14.01278	-5.64023
152.699997	-0.396295	-1.337637	2.030474	-0.349714	0.081202	11.54545	12.63211	-3.862934
152.800003	-0.255621	-1.343809	2.023411	-0.351859	0.080221	9.04584	10.19439	-0.989664
152.899994	-0.129248	-1.360517	2.012073	-0.356992	0.078905	6.8828	8.29419	1.367914
153.0	0.240341	-1.542108	2.001508	-0.359515	0.079291	5.97008	6.21339	2.753195
153.100006	0.425464	-1.627202	2.002628	-0.357389	0.079612	5.13512	5.28331	1.954327
153.199997	0.403982	-1.540579	2.01699	-0.350389	0.080222	5.32788	5.01953	-0.463346
153.300003	0.174106	-1.246938	2.039179	-0.34141	0.080502	5.15614	5.66367	-3.667322
153.399994	-0.145356	-0.899173	2.060762	-0.33363	0.080176	7.63376	6.8662	-6.213942
153.5	-0.424722	-0.756607	2.075449	-0.32829	0.07945	10.18705	11.40785	-6.767635
153.600006	-0.403854	-0.666145	2.081259	-0.330044	0.079126	9.24009	11.52989	-4.856814
153.699997	-0.118992	-0.581594	2.079415	-0.340482	0.078656	10.98776	10.38292	-1.190912
153.800003	0.221136	-0.333787	2.070542	-0.356577	0.078076	13.26597	14.27592	2.77246
153.899994	0.60368	-0.103038	2.058149	-0.373892	0.077844	14.14252	15.1225	5.676647
154.0	0.837809	0.207834	2.049913	-0.386733	0.078087	16.15214	16.37781	6.333607
154.100006	0.910128	0.504447	2.050682	-0.391026	0.079008	13.50234	13.75671	4.503192
154.199997	0.768027	0.717963	2.059671	-0.387966	0.079981	7.33863	7.52309	0.816001
154.300003	0.408868	0.816883	2.071513	-0.377434	0.080377	4.64365	5.31521	-3.691352
154.399994	-0.156164	0.321417	2.082326	-0.363059	0.079808	3.7403	4.37025	-7.210695
154.5	-0.251853	0.169702	2.087842	-0.34635	0.08144	3.96353	4.19158	-8.484532
154.600006	-0.267622	-0.084946	2.091559	-0.333104	0.08253	4.52629	5.04137	-7.571568
154.699997	-0.18984	-0.28323	2.092862	-0.326935	0.08375	7.04858	6.37258	-5.395525
154.800003	-0.099042	-0.495364	2.092139	-0.328355	0.084021	11.01456	12.46757	-2.687231
154.899994	-0.105416	-0.640712	2.089031	-0.335337	0.083548	9.43214	11.01068	1.3e-05
155.0	-0.163999	-0.766602	2.082938	-0.346441	0.082894	14.60913	13.74954	2.241221
155.100006	-0.079401	-0.847134	2.074973	-0.357741	0.082282	15.8225	19.7015	3.578662
155.199997	-0.002028	-0.884094	2.06826	-0.366033	0.081877	17.37601	18.40819	3.425918
155.300003	0.091342	-1.01634	2.065693	-0.369588	0.081803	18.37684	16.68719	1.841175
155.399994	0.131509	-1.221171	2.067707	-0.366985	0.081572	8.71481	7.87508	-0.905604
155.5	0.134615	-1.432855	2.072783	-0.359119	0.081487	6.20285	5.31286	-3.875905
155.600006	-0.011362	-1.584625	2.077844	-0.349911	0.081499	5.57406	5.15891	-5.906961
155.699997	-0.186685	-1.583559	2.080605	-0.341042	0.081532	6.60632	6.09906	-6.17236
155.800003	-0.287034	-1.553191	2.079592	-0.337365	0.08171	5.63019	6.53391	-4.859663
155.899994	-0.418725	-1.510564	2.073328	-0.340246	0.081844	11.02997	9.01798	-2.289739
156.0	-0.365168	-1.429217	2.061448	-0.348984	0.081709	12.02677	14.54077	0.830144
156.100006	-0.332888	-1.397175	2.045614	-0.361981	0.081362	15.07758	16.7768	3.255584
156.199997	-0.091545	-1.391593	2.029226	-0.373944	0.08051	18.82173	19.41653	4.499575
156.300003	0.097513	-1.383823	2.017527	-0.38102	0.079759	20.64655	19.52369	3.898307
156.399994	0.158499	-1.303816	2.01272	-0.38142	0.079089	16.78873	13.82919	1.616378
156.5	0.19783	-1.104574	2.012815	-0.374534	0.078338	9.23606	8.5508	-1.672069
156.600006	0.088745	-0.991386	2.014231	-0.362246	0.077752	7.1267	7.34516	-4.824062
156.699997	0.034247	-1.029612	2.013411	-0.347429	0.077667	7.08449	7.068	-6.389528
156.800003	0.0287	-1.080428	2.010298	-0.332577	0.077525	6.63942	8.34601	-6.20375
156.899994	0.093653	-1.161769	2.006214	-0.321297	0.077577	10.83862	9.68739	-4.965156
157.0	0.046028	-1.279197	2.00392	-0.315626	0.077486	14.09252	15.00752	-3.245465
157.100006	-0.017399	-1.287642	2.004079	-0.315695	0.077469	15.95159	17.28402	-1.496793
157.199997	-0.07827	-1.172963	2.005085	-0.322875	0.077436	23.24433	21.57216	0.144514
157.300003	-0.18987	-1.022255	2.003821	-0.334998	0.077401	28.74631	27.53055	1.662924
157.399994	-0.216387	-0.941543	1.996709	-0.35189	0.077092	30.30508	26.4902	2.951615
157.5	-0.150516	-0.918001	1.981396	-0.371488	0.076827	16.96826	16.15589	4.07625
157.600006	-0.014039	-0.940114	1.959714	-0.389884	0.076662	9.58164	9.7498	4.455738
157.699997	0.114975	-0.91911	1.936921	-0.40081	0.076446	7.26927	7.91694	3.485322
157.800003	0.149509	-0.892278	1.919465	-0.400746	0.075935	5.95677	6.9223	1.033835
157.899994	0.137344	-0.889294	1.911147	-0.388237	0.075476	6.13954	6.95484	-2.441873
158.0	0.077425	-1.016747	1.912042	-0.368051	0.07553	6.12763	7.59888	-5.658823
158.100006	-0.068853	-1.342759	1.920526	-0.343818	0.075588	10.38629	9.58869	-7.602945
158.199997	-0.134668	-1.195076	1.930967	-0.319659	0.07633	12.49434	13.74601	-8.200422
158.300003	-0.165192	-1.123561	1.944227	-0.302369	0.076524	13.61558	12.99106	-7.314686
158.399994	-0.225256	-1.09194	1.954656	-0.295456	0.077397	14.17204	13.7535	-4.818139
158.5	-0.187836	-1.057521	1.960732	-0.303248	0.07773	13.9756	14.05432	-0.879555
158.600006	-0.17108	-0.982433	1.959657	-0.324496	0.077646	14.74514	14.02627	3.550626
158.699997	-0.04294	-0.876727	1.949145	-0.353024	0.077407	13.53833	12.65738	7.456711
158.800003	0.168893	-0.834128	1.932119	-0.382366	0.077238	11.93105	10.99023	9.318362
158.899994	0.254582	-0.764883	1.917885	-0.40413	0.077238	10.64963	10.16346	8.042726
159.0	0.380921	-0.820296	1.912881	-0.410675	0.077673	9.29176	9.54554	4.31977
159.100006	0.48162	-0.967461	1.918318	-0.402951	0.07856	8.33499	8.71577	-1.118866
159.199997	0.203542	-1.202135	1.930956	-0.384672	0.079269	7.94895	8.69136	-6.738454
159.300003	0.12478	-1.252805	1.948099	-0.360031	0.079676	7.75576	8.87849	-9.99251
159.399994	-0.245107	-1.440603	1.96346	-0.334942	0.081873	7.77196	9.03768	-10.546651
159.5	-0.612857	-1.266775	1.97897	-0.31898	0.081836	8.16509	9.08146	-8.584696
159.600006	-0.920773	-1.319111	1.989306	-0.315218	0.083227	8.31239	9.00407	-4.568789
159.699997	-0.948858	-1.29931	1.995782	-0.324364	0.083913	8.59675	9.20693	0.152746
159.800003	-0.796846	-1.166345	1.995991	-0.341876	0.083864	8.81815	9.16154	4.450079
159.899994	-0.342414	-1.007886	1.99086	-0.362076	0.083663	8.50366	9.22909	7.271593
160.0	0.13615	-0.914866	1.990537	-0.376926	0.083844	8.39708	9.32523	7.463425
160.100006	0.447924	-0.813387	2.000002	-0.383674	0.084204	8.17227	9.4812	5.249916
160.199997	0.551165	-0.731782	2.018792	-0.381649	0.08505	7.89343	9.74605	1.085058
160.300003	0.502211	-0.579338	2.041566	-0.372026	0.086041	7.9916	9.23166	-3.841535
160.399994	0.192421	-0.567488	2.062335	-0.35803	0.086904	8.02278	8.48528	-7.688112
160.5	-0.269983	-0.708207	2.076994	-0.346033	0.088617	7.80428	8.22793	-8.952181
160.600006	-0.528523	-0.812978	2.084422	-0.339643	0.090242	7.65837	8.05611	-7.191447
160.699997	-0.589236	-0.867482	2.085587	-0.341322	0.091772	7.34047	7.87369	-3.624658
160.800003	-0.491643	-0.776844	2.080312	-0.350697	0.092689	7.03483	7.94027	0.381478
160.899994	-0.365415	-0.565163	2.070212	-0.363385	0.093304	6.617	7.88932	3.732102
161.0	-0.163363	-0.311025	2.060964	-0.374983	0.09398	6.51217	7.84639	5.40879
161.100006	0.04194	-0.05274	2.059129	-0.380866	0.094872	6.50762	7.87936	4.79863
161.199997	0.124412	0.175957	2.066736	-0.379382	0.095577	6.56603	7.59695	2.005096
161.300003	0.052322	0.307797	2.081756	-0.371057	0.095452	6.87859	7.32054	-2.330252
161.399994	-0.078736	0.229637	2.09804	-0.357995	0.095673	6.91152	7.31133	-6.404398
161.5	-0.244103	0.002732	2.112969	-0.342956	0.095381	7.02274	7.42331	-8.840342
161.600006	-0.286589	-0.139834	2.123711	-0.330969	0.095092	7.05813	7.71749	-8.73782
161.699997	-0.175157	-0.191782	2.129609	-0.326368	0.094322	6.90627	7.79864	-6.670203
161.800003	-0.136295	-0.20928	2.130068	-0.330949	0.0936	6.86169	7.73966	-3.644079
161.899994	-0.108677	-0.18929	2.125728	-0.342384	0.092482	6.9321	7.61258	-0.438899
162.0	-0.130165	-0.173625	2.11749	-0.356648	0.091657	6.78454	7.49911	2.381828
162.100006	-0.01765	-0.120445	2.108446	-0.37046	0.090997	6.64266	7.2987	4.181838
162.199997	-0.021698	-0.12604	2.101366	-0.380349	0.090797	6.49536	7.35501	4.405327
162.300003	-0.01999	-0.075335	2.097223	-0.385383	0.090173	6.37056	7.01351	3.099594
162.399994	-0.048444	-0.067459	2.094308	-0.384613	0.08934	6.24866	6.76215	0.646619
162.5	-0.078298	-0.125096	2.090541	-0.37747	0.088493	6.28237	6.91449	-2.244744
162.600006	-0.180099	-0.378948	2.085644	-0.366065	0.087795	6.54405	7.02218	-4.590952
162.699997	-0.19638	-0.763385	2.079516	-0.354346	0.087259	6.278	6.88729	-5.544912
162.800003	-0.24445	-1.004679	2.073095	-0.343357	0.086868	6.41742	6.8555	-5.272764
162.899994	-0.26866	-1.154836	2.067393	-0.335384	0.086206	6.51191	6.87894	-4.390963
163.0	-0.298679	-1.271075	2.06307	-0.330717	0.085137	6.30488	6.64803	-3.342272
163.100006	-0.324224	-1.318951	2.060134	-0.329169	0.083865	6.17395	6.65584	-2.270345
163.199997	-0.223502	-1.343331	2.057632	-0.331325	0.082448	6.04084	6.73902	-1.275217
163.300003	-0.112189	-1.35529	2.053874	-0.336102	0.081161	6.12719	6.99242	-0.297618
163.399994	-0.020435	-1.38094	2.048218	-0.342847	0.079872	6.13157	6.83205	0.336923
163.5	0.080039	-1.411138	2.040262	-0.350799	0.078433	6.20645	6.72682	0.695816
163.600006	0.101872	-1.465855	2.03081	-0.357445	0.077135	6.33509	6.8009	0.674028
163.699997	0.045829	-1.509142	2.020865	-0.363056	0.075677	6.36925	6.75262	0.258512
163.800003	-0.036415	-1.481105	2.010131	-0.366629	0.074252	6.27957	6.64728	-0.35853
163.899994	-0.117436	-1.418629	1.997596	-0.368907	0.07279	6.1595	6.57523	-0.95884
164.0	-0.178929	-1.408355	1.982083	-0.370158	0.071569	6.06659	6.52759	-1.261397
164.100006	-0.153566	-1.466751	1.963932	-0.370059	0.070429	6.04933	6.51121	-1.26448
164.199997	-0.060979	-1.605003	1.945083	-0.368003	0.069203	5.98321	6.18866	-1.227333
164.300003	0.078554	-1.751945	1.928774	-0.363187	0.068091	5.94363	6.26092	-1.396949
164.399994	0.163261	-1.813982	1.917633	-0.355067	0.066939	5.92839	6.54376	-1.888024
164.5	0.117885	-1.722557	1.911507	-0.345819	0.065946	5.78126	6.57737	-2.590526
164.600006	0.015662	-1.572433	1.908143	-0.337308	0.064981	5.78555	6.74887	-3.129634
164.699997	-0.109096	-1.44747	1.904369	-0.33097	0.063922	5.84449	6.66377	-3.157466
164.800003	-0.183581	-1.39987	1.897406	-0.329546	0.062744	5.94039	6.22228	-2.426204
164.899994	-0.162253	-1.414258	1.887754	-0.332184	0.061817	6.08489	6.09167	-1.223274
165.0	0.002253	-1.503189	1.877635	-0.337364	0.060762	5.93899	5.88099	-0.062252
165.100006	0.211673	-1.521487	1.868908	-0.343418	0.060363	5.87147	6.30075	0.65778
165.199997	0.35108	-1.498258	1.861845	-0.349054	0.060403	5.76016	6.48167	0.72438
165.300003	0.37251	-1.471112	1.855729	-0.354097	0.060552	5.72565	6.40727	0.400908
165.399994	0.143678	-1.492589	1.847351	-0.358942	0.060443	5.74159	6.35909	-0.114644
165.5	-0.088662	-1.482532	1.835177	-0.363599	0.059965	5.79081	6.3258	-0.349972
165.600006	-0.387201	-1.528219	1.818084	-0.368859	0.059374	6.02525	6.32312	-0.210989
165.699997	-0.471189	-1.613793	1.797857	-0.372814	0.059127	6.01991	6.40223	0.057217
165.800003	-0.422299	-1.685728	1.777739	-0.374015	0.059212	5.80736	6.37611	0.071495
165.899994	-0.220174	-1.757258	1.761015	-0.371817	0.059393	5.60961	6.22592	-0.39296
166.0	-0.040473	-1.746837	1.749265	-0.36581	0.059618	5.53824	6.07668	-1.204993
166.100006	0.100933	-1.681396	1.742022	-0.357132	0.059625	5.52554	5.88484	-2.181964
166.199997	0.178089	-1.632306	1.736873	-0.347467	0.059801	5.63606	5.78957	-2.883935
166.300003	0.152265	-1.669803	1.731438	-0.338705	0.060211	5.85973	5.97199	-3.053275
166.399994	0.13389	-1.760836	1.724274	-0.332765	0.060488	5.80368	6.37194	-2.525359
166.5	0.090618	-1.84315	1.715762	-0.331167	0.060878	5.59805	6.23534	-1.507424
166.600006	0.005557	-1.884176	1.706871	-0.332522	0.061534	5.41055	6.27366	-0.420243
166.699997	-0.052257	-1.882968	1.698497	-0.336918	0.062118	5.3538	6.28886	0.432711
166.800003	-0.117402	-1.856095	1.691119	-0.342372	0.062918	5.47974	5.87521	0.735764
166.899994	-0.131851	-1.85151	1.684707	-0.347848	0.063609	5.60488	5.62171	0.561696
167.0	-0.171196	-1.875454	1.67829	-0.35231	0.064209	5.81656	5.99115	0.067456
167.100006	-0.132811	-1.92364	1.669872	-0.355789	0.064477	6.08471	6.42932	-0.442147
167.199997	-0.08961	-1.984173	1.658741	-0.358046	0.064767	6.05038	6.2924	-0.557842
167.300003	-0.006927	-1.990751	1.645229	-0.360109	0.064984	5.90632	6.44334	-0.429364
167.399994	0.113902	-2.027881	1.630716	-0.361002	0.065571	5.62047	6.66708	-0.190925
167.5	0.218637	-2.071366	1.616879	-0.361895	0.066354	5.81507	6.74598	-0.157994
167.600006	0.246421	-2.087473	1.604355	-0.362388	0.067107	5.92935	6.21264	-0.374437
167.699997	0.111448	-2.118345	1.593467	-0.36185	0.068014	5.5914	5.96353	-0.79303
167.800003	-0.067382	-2.146654	1.583545	-0.360141	0.068568	5.60243	5.86408	-1.32083
167.899994	-0.276507	-2.178347	1.574384	-0.357301	0.069301	5.24775	5.59805	-1.722849
168.0	-0.395143	-2.183848	1.566012	-0.352616	0.069952	5.07286	5.49046	-1.873922
168.100006	-0.38384	-2.150006	1.558567	-0.34736	0.070502	4.92573	5.32645	-1.801867
168.199997	-0.309704	-2.129266	1.551972	-0.342303	0.07089	5.78827	5.89116	-1.569621
168.300003	-0.22683	-2.13016	1.545713	-0.338682	0.070765	5.66838	6.73678	-1.215241
168.399994	-0.128335	-2.10618	1.538822	-0.337453	0.070401	5.38638	5.98965	-0.686971
168.5	0.023154	-2.099286	1.530931	-0.33841	0.070047	6.03953	6.48028	-0.138466
168.600006	0.232913	-2.102875	1.522283	-0.34175	0.070034	6.23263	6.82659	0.233814
168.699997	0.431165	-2.139073	1.513462	-0.346157	0.070557	5.96114	6.599	0.356467
168.800003	0.510008	-2.230897	1.505886	-0.349648	0.071703	5.71313	6.32805	0.155487
168.899994	0.404135	-2.276116	1.499587	-0.352407	0.072806	5.6858	6.15826	-0.185128
169.0	0.077012	-2.218719	1.493736	-0.353765	0.073632	5.7542	6.11544	-0.535525
169.100006	-0.283271	-2.052953	1.486709	-0.354191	0.073894	5.61855	5.79792	-0.689704
169.199997	-0.570929	-1.87699	1.477334	-0.355116	0.073974	5.5526	5.67834	-0.603729
169.300003	-0.657409	-1.746987	1.465686	-0.356484	0.074031	5.45268	5.79813	-0.287938
169.399994	-0.391353	-1.722553	1.452474	-0.358753	0.074361	5.31115	5.8659	0.086106
169.5	-0.044396	-1.777122	1.43939	-0.360869	0.075083	5.15772	5.8462	0.292388
169.600006	0.241469	-1.765237	1.427673	-0.362136	0.075449	5.504	6.13856	0.097025
169.699997	0.371285	-1.620237	1.418174	-0.361315	0.075243	5.52545	6.35342	-0.427142
169.800003	0.342946	-1.428741	1.410777	-0.358628	0.074742	5.40031	5.9343	-1.088685
169.899994	0.185059	-1.321012	1.405162	-0.353385	0.07472	5.70814	6.13353	-1.679029
170.0	0.073524	-1.333013	1.400394	-0.347532	0.075244	6.0432	6.4124	-2.047066
170.100006	0.021436	-1.384939	1.396659	-0.341669	0.07648	6.00047	6.04318	-2.079345
170.199997	-0.082987	-1.422155	1.393347	-0.337666	0.077475	6.05687	6.21146	-1.786899
170.300003	-0.187904	-1.390264	1.389938	-0.336199	0.078285	6.07552	6.58947	-1.222911
170.399994	-0.278209	-1.29915	1.385737	-0.337988	0.078302	5.82584	6.22635	-0.5127
170.5	-0.359674	-1.19075	1.38064	-0.342092	0.07826	5.57668	6.2454	0.189223
170.600006	-0.280869	-1.117221	1.374379	-0.347481	0.078224	5.41633	6.74984	0.575145
170.699997	-0.134227	-1.168304	1.368374	-0.351926	0.078703	5.55155	6.62694	0.633454
170.800003	0.075472	-1.323153	1.363962	-0.354961	0.079297	5.62976	5.97637	0.351291
170.899994	0.18959	-1.425065	1.361037	-0.355913	0.079884	5.24354	5.76227	-0.050747
171.0	0.15366	-1.408122	1.357733	-0.355884	0.080121	5.23917	5.07712	-0.295366
171.100006	-0.047783	-1.286086	1.351438	-0.357483	0.079687	5.23435	5.2908	-0.23415
171.199997	-0.278596	-1.209833	1.340129	-0.360843	0.079143	6.11791	5.44421	0.185219
171.300003	-0.337289	-1.242382	1.324659	-0.365977	0.078659	7.76373	8.10321	0.757022
171.399994	-0.234973	-1.369336	1.309647	-0.369353	0.078604	6.46611	7.8602	0.796319
171.5	0.015518	-1.547832	1.301343	-0.367804	0.079232	6.64336	7.11682	0.053751
171.600006	0.2348	-1.605175	1.30218	-0.36096	0.080401	5.41765	6.25268	-1.388676
171.699997	0.359783	-1.522369	1.309901	-0.350396	0.08147	7.04157	7.53754	-2.855618
171.800003	0.290929	-1.37728	1.31987	-0.338382	0.082461	7.94396	8.75195	-3.94585
171.899994	0.072864	-1.261343	1.327385	-0.329015	0.083174	6.31679	6.55639	-3.938312
172.0	-0.140467	-1.212524	1.33009	-0.32526	0.08373	5.81323	6.08011	-2.66685
172.100006	-0.301923	-1.185187	1.328969	-0.327701	0.083859	4.73052	5.19039	-0.553931
172.199997	-0.328006	-1.182578	1.325656	-0.335404	0.083849	4.30867	4.57858	1.630675
172.300003	-0.258541	-1.184053	1.323023	-0.346481	0.083847	4.44537	4.48191	3.152636
172.399994	-0.102645	-1.092888	1.322401	-0.358226	0.084011	4.4452	4.98281	3.446732
172.5	0.078506	-0.938901	1.323236	-0.368439	0.084372	5.82768	5.66367	2.502327
172.600006	0.17961	-0.836739	1.323221	-0.375962	0.084637	8.94023	9.37533	0.94609
172.699997	0.215326	-0.829112	1.319838	-0.380736	0.084746	6.98596	8.19709	-0.608424
172.800003	0.185211	-0.881513	1.31276	-0.380659	0.085097	6.45989	6.38339	-1.513098
172.899994	0.145389	-0.955769	1.304244	-0.375506	0.085441	8.37002	7.92786	-1.709199
173.0	0.105198	-1.032419	1.297812	-0.365922	0.085889	9.39957	9.3719	-1.66487
173.100006	-0.009616	-1.051067	1.29642	-0.353732	0.086087	8.32387	8.12387	-1.779665
173.199997	-0.197743	-0.978395	1.300051	-0.342216	0.086119	7.91348	7.95762	-2.069936
173.300003	-0.351787	-0.824062	1.306711	-0.332798	0.085923	6.32143	6.88654	-2.364536
173.399994	-0.388791	-0.683361	1.313204	-0.327321	0.085557	5.57546	6.12518	-2.311833
173.5	-0.326893	-0.587533	1.316934	-0.327385	0.085501	5.13793	5.86675	-1.657078
173.600006	-0.02007	-0.596242	1.31706	-0.332345	0.085805	4.77378	5.36767	-0.449648
173.699997	0.252094	-0.627621	1.314321	-0.340828	0.086286	4.82335	5.1344	0.859813
173.800003	0.428081	-0.629869	1.310928	-0.350949	0.087027	5.03818	5.20441	1.686941
173.899994	0.416666	-0.604193	1.309101	-0.359477	0.087614	7.57824	6.65959	1.865664
174.0	0.247461	-0.600913	1.309631	-0.365523	0.087792	7.01521	8.48475	1.341974
174.100006	-0.046598	-0.617614	1.310813	-0.368949	0.087584	6.78156	7.67435	0.346605
174.199997	-0.332942	-0.653832	1.310523	-0.369625	0.087321	8.35417	8.32866	-0.532171
174.300003	-0.572084	-0.647371	1.307373	-0.367999	0.087043	8.05448	9.10651	-0.911093
174.399994	-0.613029	-0.599971	1.301524	-0.364702	0.086722	8.49359	8.72594	-0.907642
174.5	-0.448101	-0.562323	1.295255	-0.359659	0.086362	8.7564	8.77058	-0.751425
174.600006	-0.123806	-0.622482	1.291473	-0.353292	0.085977	8.52485	8.44396	-0.869895
174.699997	0.279975	-0.767682	1.292846	-0.345615	0.085734	7.54855	7.47405	-1.383037
174.800003	0.584055	-0.981845	1.300595	-0.337688	0.085882	6.42688	6.92883	-2.178322
174.899994	0.639638	-1.073393	1.313705	-0.33114	0.086485	5.61723	6.66066	-2.901077
175.0	0.471184	-1.064571	1.328116	-0.328116	0.086942	5.32744	6.40384	-3.121567
175.100006	0.023985	-1.014385	1.338938	-0.330633	0.086911	4.9964	6.50758	-2.353837
175.199997	-0.446981	-0.984523	1.342075	-0.341096	0.086409	6.47478	6.65445	-0.171679
175.300003	-0.749925	-0.949123	1.336229	-0.357369	0.085794	7.87872	8.34558	2.770642
175.399994	-0.719261	-0.919517	1.323002	-0.375227	0.085016	6.98982	8.77486	5.09533
175.5	-0.428901	-0.924297	1.310224	-0.388107	0.084562	8.00167	7.22119	5.638914
175.600006	0.059749	-0.913118	1.30595	-0.39145	0.084487	8.64912	8.76566	3.852299
175.699997	0.507976	-0.978845	1.313255	-0.384614	0.084845	8.08986	9.25992	0.338686
175.800003	0.724467	-1.085226	1.329639	-0.369815	0.085313	8.06674	8.37641	-3.661423
175.899994	0.72555	-1.158783	1.350564	-0.350131	0.086262	7.72143	8.02292	-6.977979
176.0	0.491665	-1.264134	1.372475	-0.329217	0.087262	6.88052	7.05922	-8.633531
176.100006	0.101318	-1.345723	1.39351	-0.31221	0.088184	6.58924	6.80358	-7.992815
176.199997	-0.283363	-1.428124	1.412233	-0.305289	0.088987	6.56498	7.34281	-5.188179
176.300003	-0.511611	-1.498043	1.427327	-0.311168	0.089724	6.7714	7.79522	-1.104893
176.399994	-0.592193	-1.522689	1.436604	-0.327543	0.090573	8.36581	8.44407	3.450906
176.5	-0.460434	-1.460031	1.437941	-0.351843	0.090955	7.43987	9.57252	7.142263
176.600006	-0.190625	-1.41468	1.434844	-0.376675	0.091157	7.833	8.76127	8.8979
176.699997	0.030076	-1.423377	1.432643	-0.396865	0.091154	8.66576	9.02055	8.049061
176.800003	0.130507	-1.479182	1.435301	-0.408008	0.091164	7.52964	8.67595	4.797861
176.899994	0.219119	-1.605327	1.443598	-0.407605	0.091314	7.14246	7.41132	0.083078
177.0	0.149641	-1.680481	1.455737	-0.39698	0.091382	6.29936	7.10269	-5.029919
177.100006	0.084414	-1.747278	1.46929	-0.377858	0.091672	5.74028	6.25247	-8.661647
177.199997	0.038773	-1.790936	1.484061	-0.353612	0.092838	5.68931	6.5459	-10.006499
177.300003	-0.027584	-1.837412	1.499977	-0.329678	0.094106	7.04008	7.0392	-9.127675
177.399994	-0.119993	-1.82205	1.51691	-0.312194	0.095483	9.70836	9.88223	-6.727847
177.5	-0.172033	-1.822415	1.533809	-0.303131	0.096748	8.14626	9.97515	-3.464914
177.600006	-0.214945	-1.787877	1.550107	-0.303953	0.097589	8.45278	8.22043	-0.024214
177.699997	-0.303104	-1.698084	1.564131	-0.313718	0.098028	10.70489	11.96303	2.980088
177.800003	-0.357988	-1.571142	1.575121	-0.330362	0.09786	11.1771	13.46188	5.177495
177.899994	-0.332242	-1.437151	1.583194	-0.350791	0.097626	10.76978	12.03154	6.180639
178.0	-0.276165	-1.315693	1.588601	-0.371316	0.09709	8.91816	10.34609	5.762971
178.100006	-0.031129	-1.248018	1.591123	-0.388034	0.096831	6.44168	6.8844	4.057974
178.199997	0.219335	-1.258082	1.591092	-0.397193	0.09713	5.83635	6.29625	1.335214
178.300003	0.424794	-1.303138	1.590007	-0.39695	0.097675	5.49279	5.61978	-1.682124
178.399994	0.4521	-1.47569	1.590209	-0.388181	0.098136	5.47448	6.25289	-4.162167
178.5	0.33288	-1.607932	1.594107	-0.372475	0.098815	5.36414	5.9586	-5.523184
178.600006	0.048299	-1.650457	1.603125	-0.353375	0.099314	9.33301	8.74093	-5.915927
178.699997	-0.291531	-1.565317	1.617116	-0.334133	0.099497	7.04446	9.88501	-5.825633
178.800003	-0.551589	-1.477876	1.634438	-0.318253	0.099755	8.49954	8.9348	-5.256155
178.899994	-0.61392	-1.382776	1.652024	-0.309248	0.09989	10.40687	11.71295	-3.856678
179.0	-0.413908	-1.25769	1.667073	-0.308706	0.100388	9.46472	10.30519	-1.5805
179.100006	-0.155732	-1.113954	1.677876	-0.316863	0.100713	10.70962	11.47508	1.162991
179.199997	0.111204	-0.946478	1.683596	-0.331661	0.100956	10.44391	10.78769	3.637748
179.300003	0.240782	-0.786777	1.68539	-0.349503	0.100919	10.14528	10.21709	5.123856
179.399994	0.250502	-0.619411	1.685	-0.366711	0.100553	9.31094	9.56171	5.203521
179.5	0.170933	-0.48164	1.684586	-0.379652	0.100041	9.10724	9.21378	3.848237
179.600006	0.095938	-0.398599	1.685526	-0.386208	0.099715	9.24114	9.54865	1.303679
179.699997	0.014768	-0.419368	1.688599	-0.385021	0.099565	8.98936	9.43624	-1.704508
179.800003	-0.05659	-0.656293	1.693235	-0.377659	0.099553	8.01586	8.86704	-4.201476
179.899994	-0.11257	-0.869714	1.699316	-0.364866	0.099936	7.0971	7.83193	-5.532231
180.0	-0.176215	-0.937401	1.706537	-0.350441	0.099894	6.71106	7.47855	-5.562852
180.100006	-0.241778	-0.868469	1.714026	-0.338508	0.099568	6.53932	8.25212	-4.571601
180.199997	-0.29297	-0.759644	1.720159	-0.331541	0.098742	7.6878	8.99646	-2.683349
180.300003	-0.274088	-0.608762	1.723453	-0.331153	0.097861	9.8554	11.76112	-0.234507
180.399994	-0.179251	-0.47041	1.723728	-0.335875	0.097089	8.50165	10.24717	1.979794
180.5	-0.004461	-0.326511	1.722738	-0.342974	0.096484	10.06033	9.86713	3.283852
180.600006	0.170519	-0.176431	1.723606	-0.349787	0.096271	12.58874	13.10186	3.179609
180.699997	0.266008	-0.022875	1.729146	-0.353487	0.096067	12.72825	12.48159	1.683941
180.800003	0.261291	0.117733	1.739481	-0.353138	0.095533	13.03941	12.74141	-0.634225
180.899994	0.098684	0.104296	1.752331	-0.350165	0.094737	10.85867	10.9215	-2.951007
181.0	0.003331	-0.027713	1.763663	-0.345721	0.094211	8.16421	9.66394	-4.240136
181.100006	-0.175883	-0.143082	1.770946	-0.342798	0.093481	7.2014	9.12332	-4.079299
181.199997	-0.24684	-0.179963	1.771851	-0.34426	0.093091	6.41243	8.01521	-2.401565
181.300003	-0.281155	-0.266599	1.766293	-0.351823	0.092674	6.41207	7.91415	0.476877
181.399994	-0.312097	-0.297475	1.754656	-0.364287	0.091864	6.82868	8.06124	3.259187
181.5	-0.24447	-0.327523	1.740621	-0.376852	0.090632	8.14766	8.76373	4.993288
181.600006	-0.151139	-0.311853	1.730781	-0.383899	0.08949	8.15362	9.62166	4.59278
181.699997	-0.052722	-0.297467	1.730839	-0.382541	0.088202	8.74826	9.83812	1.968367
181.800003	0.105299	-0.369997	1.741638	-0.372291	0.087011	8.64588	9.76693	-1.963833
181.899994	0.207391	-0.563467	1.759509	-0.35682	0.086128	8.40312	9.79797	-5.691295
182.0	0.214254	-0.741986	1.779981	-0.338499	0.085658	8.95888	9.87034	-7.934783
182.100006	-0.030377	-0.779072	1.799937	-0.320981	0.084574	9.47383	10.14461	-8.26935
182.199997	-0.041517	-0.81882	1.815561	-0.31062	0.084707	9.95051	10.3842	-5.976108
182.300003	-0.232095	-0.886309	1.827148	-0.311691	0.084363	10.13302	10.36076	-2.09866
182.399994	-0.387861	-0.915868	1.833348	-0.323596	0.083747	10.14501	10.24289	2.395162
182.5	-0.447344	-0.878003	1.832255	-0.343421	0.082883	9.15926	9.65335	6.157133
182.600006	-0.348058	-0.885637	1.829017	-0.364308	0.082444	7.73947	8.44514	8.088943
182.699997	-0.10172	-0.871186	1.83008	-0.380189	0.082127	6.05117	6.95035	7.598717
182.800003	0.101091	-0.799282	1.83823	-0.389648	0.08213	4.89201	5.66881	4.848049
182.899994	0.248444	-0.754256	1.85084	-0.391361	0.082129	5.52589	6.23041	0.589739
183.0	0.214797	-0.663362	1.862645	-0.387023	0.081884	5.90667	6.90892	-4.076831
183.100006	0.024532	-0.743915	1.869374	-0.377988	0.081647	9.51552	10.11464	-7.082231
183.199997	-0.099514	-0.860268	1.871132	-0.366673	0.081911	11.2723	13.22497	-7.342525
183.300003	-0.213695	-0.881078	1.869724	-0.356245	0.082137	9.30455	9.61149	-5.731831
183.399994	-0.274924	-0.868561	1.868344	-0.346351	0.08218	13.51784	12.97393	-3.538291
183.5	-0.277336	-0.879163	1.870295	-0.337136	0.082468	15.12679	15.18652	-1.639082
183.600006	-0.307037	-0.890943	1.878298	-0.3294	0.082598	14.83735	13.85884	-0.486157
183.699997	-0.277715	-0.95671	1.893379	-0.323227	0.082525	12.195	12.33568	-0.329628
183.800003	-0.231817	-1.056277	1.913014	-0.319854	0.082038	6.85258	8.07323	-0.852272
183.899994	-0.174147	-1.126091	1.932635	-0.320655	0.081526	5.20764	6.67533	-1.495298
184.0	-0.003303	-1.106987	1.947321	-0.325806	0.080858	4.80628	6.08311	-1.573377
184.100006	0.125712	-1.063735	1.952974	-0.336924	0.080564	5.04326	5.86782	-0.607387
184.199997	0.265212	-0.970582	1.948919	-0.35297	0.080416	5.20851	6.55521	1.313014
184.300003	0.338811	-0.90716	1.936484	-0.370652	0.080359	7.34914	7.19893	3.276649
184.399994	0.38073	-0.954608	1.921344	-0.385458	0.080749	9.97214	11.40881	4.309108
184.5	0.251583	-1.028064	1.910202	-0.393312	0.081208	10.41002	11.14417	3.628355
184.600006	0.040479	-1.143919	1.907729	-0.391235	0.081825	12.42909	12.25839	1.235135
184.699997	-0.281577	-1.176662	1.913433	-0.381971	0.081987	10.74833	12.7609	-2.269797
184.800003	-0.533448	-1.16043	1.923288	-0.367478	0.081957	10.75586	10.96818	-5.36724
184.899994	-0.582288	-1.0795	1.933	-0.350502	0.081504	9.19718	9.95192	-6.937145
185.0	-0.492731	-0.992079	1.940487	-0.334264	0.080974	8.03127	7.91886	-6.728605
185.100006	-0.219342	-0.929157	1.945624	-0.323486	0.08041	7.51554	8.06499	-5.108583
185.199997	0.02938	-0.822342	1.948866	-0.319576	0.079256	7.73579	8.5083	-2.586246
185.300003	0.247673	-0.759662	1.950513	-0.323123	0.078228	8.25512	9.07065	0.106598
185.399994	0.325849	-0.684206	1.951515	-0.3317	0.077251	9.81214	10.38217	2.167254
185.5	0.36795	-0.603394	1.953356	-0.342315	0.076277	9.91031	10.99837	3.334815
185.600006	0.271538	-0.511591	1.957068	-0.352332	0.075668	11.08305	11.3752	3.158897
185.699997	0.135291	-0.464624	1.961336	-0.360632	0.075376	11.2716	11.39008	1.9705
185.800003	0.087818	-0.40645	1.963566	-0.366081	0.075314	9.87834	9.82024	0.367254
185.899994	0.019566	-0.443517	1.961407	-0.368898	0.075516	8.11789	8.33905	-1.222473
186.0	-0.047451	-0.576873	1.954367	-0.369439	0.075757	6.21818	6.93675	-2.142943
186.100006	-0.101909	-0.823791	1.943352	-0.368355	0.075984	6.37871	7.20064	-2.262992
186.199997	-0.105963	-1.025492	1.931261	-0.365493	0.076272	5.76532	7.36507	-1.876485
186.300003	-0.200925	-1.119968	1.921306	-0.360997	0.07631	8.54937	9.67229	-1.542282
186.399994	-0.245431	-1.144583	1.916519	-0.353328	0.07621	10.14773	12.66562	-1.753554
186.5	-0.235842	-1.202413	1.917944	-0.343113	0.075763	8.82305	9.66694	-2.483241
186.600006	-0.191798	-1.290963	1.924777	-0.332392	0.075304	12.86224	13.39091	-3.419492
186.699997	-0.112265	-1.39855	1.934329	-0.323426	0.074958	12.97023	13.60501	-3.996607
186.800003	0.024454	-1.500402	1.942526	-0.319483	0.07472	13.69834	12.61937	-3.675474
186.899994	0.123048	-1.587554	1.945454	-0.323676	0.074708	12.17039	11.57496	-1.985639
187.0	0.178062	-1.639454	1.94014	-0.337219	0.074593	8.63459	8.74553	0.888105
187.100006	0.159495	-1.717129	1.926191	-0.358269	0.07426	6.49273	7.63924	4.082657
187.199997	0.099569	-1.827056	1.906283	-0.380785	0.073959	5.40486	6.47974	6.126994
187.300003	-0.007356	-1.950593	1.88877	-0.396512	0.073687	5.33226	5.88955	5.886672
187.399994	-0.114916	-2.023704	1.881285	-0.400318	0.073781	5.25975	6.17967	3.328777
187.5	-0.13121	-2.042454	1.884955	-0.391101	0.073997	7.05296	7.11093	-0.881715
187.600006	-0.194077	-1.969336	1.895726	-0.373299	0.074088	8.3398	9.46964	-5.287812
187.699997	-0.250595	-1.906387	1.908233	-0.350473	0.074102	8.5259	9.40776	-8.16311
187.800003	-0.172229	-1.8242	1.919864	-0.326252	0.073825	10.12128	10.06176	-8.776018
187.899994	-0.024999	-1.761506	1.93002	-0.307975	0.073594	9.50947	10.64166	-7.35604
188.0	0.151931	-1.662062	1.93813	-0.301918	0.073563	9.9125	10.38131	-4.311166
188.100006	0.286378	-1.531857	1.94404	-0.30859	0.073593	9.81914	10.34084	-0.546014
188.199997	0.280534	-1.346499	1.945067	-0.326254	0.073633	9.30025	9.14409	3.092714
188.300003	0.199398	-1.256103	1.942478	-0.349072	0.07379	8.31852	8.35821	5.722797
188.399994	0.02799	-1.153985	1.940084	-0.370376	0.073748	7.50021	7.67574	6.594283
188.5	-0.126228	-1.070071	1.94108	-0.386082	0.073522	6.89453	7.32386	5.431306
188.600006	-0.209617	-1.035817	1.945197	-0.392902	0.073329	6.4972	7.15985	2.580586
188.699997	-0.1619	-1.083519	1.950077	-0.390308	0.073229	6.50175	7.31112	-1.1146
188.800003	-0.139697	-1.228895	1.954393	-0.379969	0.073225	7.32313	7.578	-4.56929
188.899994	-0.052629	-1.443468	1.956997	-0.364731	0.07374	7.99677	8.39985	-6.389308
189.0	-0.046147	-1.519034	1.957584	-0.35007	0.07384	8.07883	8.70046	-6.21413
189.100006	-0.003732	-1.513359	1.956627	-0.339558	0.073926	8.78522	8.46773	-4.76443
189.199997	-0.030335	-1.51939	1.953428	-0.334891	0.073863	8.53781	9.11861	-2.429092
189.300003	-0.058649	-1.496644	1.947725	-0.336921	0.073731	8.48938	9.05074	-0.038028
189.399994	-0.021295	-1.565867	1.941388	-0.342358	0.074078	8.115	8.81608	1.716676
189.5	-0.034462	-1.56569	1.937896	-0.348505	0.074347	7.65986	8.50734	2.258786
189.600006	-0.037986	-1.554221	1.94051	-0.35229	0.074805	7.24878	7.82251	1.392534
189.699997	-0.080627	-1.542855	1.950047	-0.351945	0.075413	6.93149	7.2016	-0.541581
189.800003	-0.155474	-1.561799	1.962634	-0.348702	0.075889	6.28631	6.57791	-2.904454
189.899994	-0.222125	-1.570184	1.973791	-0.343747	0.075807	6.29621	6.33276	-4.648248
190.0	-0.223541	-1.635474	1.9798	-0.338867	0.075453	6.08953	6.72104	-4.756726
190.100006	-0.142794	-1.650123	1.978973	-0.338179	0.074913	7.71451	7.18351	-3.112338
190.199997	-0.001944	-1.661108	1.971165	-0.344274	0.074376	8.4872	9.40284	-0.099304
190.300003	0.12661	-1.642884	1.95695	-0.356109	0.073977	7.54995	8.79188	2.974035
190.399994	0.361434	-1.636181	1.939896	-0.369032	0.073579	8.69536	7.86662	4.930528
190.5	0.392836	-1.666484	1.927751	-0.378375	0.073917	9.56325	9.68525	4.873248
190.600006	0.323177	-1.672182	1.925236	-0.380365	0.074892	9.05215	9.79583	2.513971
190.699997	0.142996	-1.645092	1.931538	-0.375528	0.076025	8.50935	8.95107	-1.112071
190.800003	-0.175611	-1.610351	1.941663	-0.365143	0.076942	7.56502	8.52639	-4.961494
190.899994	-0.37778	-1.614506	1.950651	-0.351055	0.077702	6.1849	6.9891	-7.141449
191.0	-0.519146	-1.546712	1.956398	-0.336132	0.078211	5.61539	5.80841	-7.250861
191.100006	-0.43864	-1.517995	1.959285	-0.324658	0.078497	5.01541	4.96772	-5.700834
191.199997	-0.274472	-1.43469	1.96005	-0.320017	0.078505	5.14712	4.92736	-3.081462
191.300003	-0.03346	-1.332747	1.959366	-0.322556	0.078281	5.09002	4.99523	-0.181032
191.399994	0.13853	-1.151639	1.957523	-0.33144	0.078179	7.60556	7.0057	2.302269
191.5	0.260232	-0.966193	1.955222	-0.343749	0.077872	8.2144	9.47949	3.874515
191.600006	0.291911	-0.845316	1.953073	-0.356445	0.077637	7.27269	8.20052	4.200444
191.699997	0.237174	-0.769776	1.95062	-0.367944	0.077325	7.857	8.20223	3.186499
191.800003	0.137972	-0.808685	1.947139	-0.375864	0.077442	9.02202	10.01465	1.285342
191.899994	0.073303	-0.878215	1.941389	-0.379245	0.077463	8.47274	9.89925	-0.913553
192.0	-0.027267	-0.96522	1.934613	-0.376804	0.07776	8.38421	8.62841	-2.872169
192.100006	-0.061814	-1.100341	1.927849	-0.37012	0.078178	8.52713	8.50412	-3.993619
192.199997	-0.07659	-1.173589	1.922667	-0.359592	0.078788	7.4115	7.2789	-4.237646
192.300003	-0.118898	-1.181611	1.920225	-0.348168	0.079302	6.60229	6.73121	-3.982324
192.399994	-0.163685	-1.214707	1.920379	-0.337281	0.079725	5.77277	6.37965	-3.488839
192.5	-0.192207	-1.245325	1.920885	-0.329275	0.079386	5.19879	5.63916	-2.692605
192.600006	-0.157783	-1.294465	1.920295	-0.325883	0.079279	5.07496	5.62834	-1.574213
192.699997	-0.132538	-1.361151	1.917417	-0.328389	0.078832	5.15824	5.98258	-0.194649
192.800003	-0.043081	-1.45803	1.912591	-0.335425	0.078646	7.81908	7.68056	1.071743
192.899994	0.006579	-1.513111	1.906971	-0.345661	0.078404	8.39813	10.12545	1.764325
193.0	0.069979	-1.447386	1.901778	-0.355415	0.078401	7.58069	8.37737	1.737825
193.100006	0.079313	-1.346406	1.896773	-0.363975	0.078359	8.3737	7.50746	1.083516
193.199997	0.02581	-1.24753	1.891067	-0.368881	0.078407	9.43608	10.09002	-0.098535
193.300003	-0.020117	-1.276174	1.883196	-0.370135	0.078297	9.2682	10.05319	-1.300605
193.399994	-0.048276	-1.466987	1.873017	-0.367815	0.078288	9.02859	8.75741	-2.156951
193.5	-0.01476	-1.661897	1.863244	-0.361138	0.078536	7.01136	7.53015	-2.532622
193.600006	0.037028	-1.6412	1.85706	-0.351184	0.078848	5.36203	5.76559	-2.718909
193.699997	0.037625	-1.570883	1.85567	-0.340959	0.079611	4.87301	5.27935	-2.804889
193.800003	0.02553	-1.375916	1.857788	-0.332757	0.079998	5.43227	5.88131	-2.844693
193.899994	-0.039532	-1.253566	1.859169	-0.329247	0.080317	5.17208	6.19862	-2.38564
194.0	-0.142576	-1.152308	1.856426	-0.332784	0.080547	8.9073	7.75111	-1.161393
194.100006	-0.178154	-1.049449	1.847805	-0.342671	0.080361	9.88106	12.74645	0.695101
194.199997	-0.211983	-0.991758	1.834079	-0.357131	0.080305	7.43856	8.48732	2.413735
194.300003	-0.105421	-0.926191	1.818067	-0.370768	0.080207	10.93487	11.71188	3.331338
194.399994	-0.056881	-0.833506	1.804202	-0.379511	0.080202	11.98131	13.44658	2.817696
194.5	0.053909	-0.8076	1.795257	-0.380259	0.080286	12.14456	11.99696	0.988967
194.600006	0.045521	-0.826317	1.791133	-0.373462	0.0801	10.93968	10.91658	-1.596457
194.699997	0.099361	-0.940822	1.790743	-0.360444	0.080087	8.04257	7.86362	-3.927993
194.800003	0.161955	-1.077042	1.793013	-0.343824	0.080508	6.18735	6.6461	-5.249086
194.899994	0.19354	-1.183432	1.797521	-0.326305	0.08127	5.30099	5.8128	-5.473819
195.0	0.172035	-1.283326	1.803416	-0.313127	0.082067	4.83666	5.49271	-4.795975
195.100006	0.039212	-1.359276	1.809071	-0.307522	0.0828	4.67955	5.80948	-3.210589
195.199997	-0.172211	-1.396689	1.812271	-0.311934	0.082989	5.2312	6.25996	-0.781808
195.300003	-0.396858	-1.395961	1.810907	-0.325856	0.082705	7.95184	8.39985	1.97522
195.399994	-0.549174	-1.309249	1.803769	-0.346774	0.082261	7.62431	9.93329	4.244814
195.5	-0.511616	-1.292833	1.792005	-0.369325	0.081831	9.27223	8.48229	5.634958
195.600006	-0.297049	-1.277848	1.778151	-0.389108	0.081792	10.42999	10.21848	5.369195
195.699997	-0.04328	-1.313866	1.765866	-0.400773	0.081952	10.22532	9.99324	3.48688
195.800003	0.245163	-1.399834	1.757119	-0.401909	0.08238	11.24848	10.81124	0.371094
195.899994	0.262593	-1.50354	1.751126	-0.39377	0.082649	11.11501	11.51768	-2.981612
196.0	0.178526	-1.563359	1.746905	-0.377497	0.082931	11.00896	11.51276	-5.269427
196.100006	0.022135	-1.539567	1.744229	-0.356638	0.083068	9.9795	11.21986	-6.166856
196.199997	-0.268477	-1.459141	1.74349	-0.335721	0.082793	9.23781	9.71544	-5.794568
196.300003	-0.468175	-1.365094	1.745736	-0.318695	0.082221	7.84771	8.19121	-4.804964
196.399994	-0.550962	-1.309501	1.751853	-0.308025	0.081608	6.17851	6.39089	-3.446383
196.5	-0.435164	-1.22337	1.761034	-0.30482	0.081201	5.05219	4.9038	-1.937058
196.600006	-0.190317	-1.175179	1.771176	-0.309397	0.081129	5.22524	5.02221	-0.244725
196.699997	0.107309	-1.074076	1.777817	-0.321903	0.081107	5.19765	5.13012	1.41971
196.800003	0.259069	-0.949495	1.778058	-0.33992	0.08116	8.23462	8.08597	3.091295
196.899994	0.355661	-0.877811	1.770099	-0.361755	0.081133	10.50968	12.06301	4.419302
197.0	0.371101	-0.886014	1.75571	-0.381314	0.081443	8.92438	9.68364	4.951788
197.100006	0.193902	-0.947249	1.740792	-0.393417	0.081895	11.18682	10.46395	3.828784
197.199997	-0.036518	-0.994803	1.732632	-0.393133	0.082671	14.99219	14.93901	1.097229
197.300003	-0.313277	-1.135292	1.735166	-0.381839	0.082817	15.30133	15.09734	-2.540993
197.399994	-0.551253	-1.220787	1.746996	-0.364232	0.08275	15.33706	15.39977	-5.863864
197.5	-0.590742	-1.283178	1.762386	-0.345382	0.08316	11.16458	11.41845	-7.509879
197.600006	-0.527691	-1.229858	1.777817	-0.329143	0.082748	6.51638	7.47191	-7.417454
197.699997	-0.39495	-1.147067	1.789113	-0.322429	0.081969	5.37211	6.43221	-5.220251
197.800003	-0.137544	-1.075188	1.794995	-0.326742	0.081007	4.67894	5.52118	-1.157618
197.899994	0.086064	-0.929062	1.794488	-0.340327	0.080049	5.18653	5.83977	3.278762
198.0	0.263879	-0.818321	1.786474	-0.359448	0.079009	5.24906	6.08065	6.847829
198.100006	0.263708	-0.723085	1.778029	-0.378201	0.078291	8.81674	7.89724	7.904837
198.199997	0.345194	-0.711181	1.777551	-0.387879	0.077854	9.04567	11.49006	6.53173
198.300003	0.212374	-0.674609	1.787331	-0.38899	0.07784	10.6188	9.4402	2.717499
198.399994	0.069914	-0.70908	1.804336	-0.381299	0.077794	12.07651	11.81262	-2.428976
198.5	-0.262274	-0.772685	1.822414	-0.366907	0.077506	9.89919	11.15274	-7.28758
198.600006	-0.352464	-0.865201	1.837761	-0.347956	0.077478	10.20921	10.69872	-9.71237
198.699997	-0.62528	-0.857486	1.850644	-0.329298	0.076351	8.68582	9.40541	-9.554832
198.800003	-0.47407	-0.703461	1.862007	-0.316152	0.075655	8.91877	7.89595	-7.03081
198.899994	-0.367434	-0.840517	1.872013	-0.311983	0.075396	9.40578	8.73697	-3.534831
199.0	-0.137409	-0.792738	1.88085	-0.316948	0.074734	9.57559	9.60988	0.114082
199.100006	-0.013887	-0.717799	1.887069	-0.330124	0.074393	9.85233	10.35412	3.253837
199.199997	0.126776	-0.688337	1.890853	-0.347329	0.074459	10.16831	10.71178	5.529367
199.300003	0.188077	-0.655508	1.892997	-0.364531	0.074691	10.33558	11.1977	6.249727
199.399994	0.119763	-0.671085	1.893941	-0.379783	0.074946	11.09303	10.96475	5.397363
199.5	-0.064179	-0.703341	1.893827	-0.389882	0.075034	9.09524	9.71811	3.177755
199.600006	-0.270465	-0.775376	1.892034	-0.393428	0.074862	7.76346	7.48583	0.358333
199.699997	-0.497834	-0.859759	1.888614	-0.390319	0.074523	6.11046	5.93516	-2.508783
199.800003	-0.658328	-0.993875	1.88421	-0.38148	0.073798	6.4796	7.10889	-4.579878
199.899994	-0.572446	-1.15289	1.88002	-0.368495	0.073235	6.23648	7.99712	-5.271571
[truncated: 2,064 more rows]
