# Supplementary material for: Accurate time-series forecasting of floating platform motion via a reinforced fusion CNN–BiLSTM–attention model
Source: PLoS One. 2026 Feb 2;21(2):e0342081. doi: 10.1371/journal.pone.0342081 (PMC12863529; doi:10.1371/journal.pone.0342081)
Supplement: S1 Data — (ZIP) [file pone.0342081.s001.zip › S1 Dateset/Data for measured proportional model/data for dual-stage EWMA control limit/08_2.csv]

Time	Pitch	Yaw	Sway	Heave	Surge	Cable1	Cable2	Roll
0.1	-0.000264	-0.052555	1.447264	-0.347994	0.073869	5.93837	6.7189	-0.406956
0.2	-0.047578	-0.133142	1.446372	-0.348678	0.073421	5.99836	6.76472	-0.378039
0.3	-0.049901	-0.274879	1.44578	-0.348662	0.073002	6.03672	6.86331	-0.3224
0.4	-0.071639	-0.377955	1.444798	-0.348762	0.072454	6.02192	6.70959	-0.375495
0.5	-0.093392	-0.443537	1.443627	-0.349064	0.07201	5.99617	6.71226	-0.414683
0.6	-0.063909	-0.531346	1.442863	-0.348801	0.071613	5.97472	6.77617	-0.4085
0.7	0.001755	-0.616422	1.441946	-0.348837	0.071301	6.06054	6.95046	-0.451545
0.8	0.058318	-0.679828	1.44114	-0.348795	0.071236	5.96859	6.8237	-0.492456
0.9	0.130457	-0.760561	1.440825	-0.348164	0.071251	5.89257	6.72104	-0.503683
1.0	0.150763	-0.855627	1.440742	-0.348223	0.071479	5.9361	6.76343	-0.53866
1.1	0.126715	-0.963571	1.440754	-0.348009	0.071817	5.9382	6.6779	-0.570045
1.2	0.039994	-1.012635	1.440522	-0.347878	0.071964	5.9586	6.71355	-0.537284
1.3	-0.111957	-1.082408	1.440207	-0.348882	0.072045	5.95729	6.76193	-0.437511
1.4	-0.238326	-1.141402	1.440179	-0.349029	0.072166	5.9777	6.71076	-0.393725
1.5	-0.227215	-1.155964	1.44029	-0.348868	0.072202	5.98978	6.77264	-0.472368
1.6	-0.217455	-1.172078	1.440546	-0.349	0.072296	5.93181	6.80122	-0.454777
1.7	-0.12482	-1.229369	1.441011	-0.348288	0.072426	5.90334	6.80658	-0.464293
1.8	-0.026693	-1.321231	1.441755	-0.348188	0.072726	5.96036	6.87081	-0.476484
1.9	0.075726	-1.373522	1.442387	-0.347973	0.072874	5.87821	6.76151	-0.490244
2.0	0.076885	-1.406157	1.44326	-0.34716	0.073082	5.87707	6.79758	-0.575258
2.1	0.053534	-1.490896	1.443955	-0.34747	0.073044	5.95519	6.75498	-0.572139
2.2	0.004633	-1.546933	1.444739	-0.347302	0.072891	6.02621	6.7781	-0.561485
2.3	-0.078797	-1.542903	1.445743	-0.347439	0.072741	5.99258	6.87777	-0.542719
2.4	-0.119305	-1.543163	1.446558	-0.347787	0.072839	5.95195	6.85935	-0.514713
2.5	-0.14656	-1.561995	1.447484	-0.347632	0.072951	5.94608	6.86995	-0.529534
2.6	-0.1261	-1.546067	1.448423	-0.347827	0.073224	5.92007	6.89639	-0.545653
2.7	-0.059115	-1.532418	1.449402	-0.348181	0.07358	5.87935	6.86984	-0.531413
2.8	-0.018418	-1.561785	1.449925	-0.348328	0.07388	5.88557	6.83238	-0.485305
2.9	-0.01366	-1.551343	1.450338	-0.3491	0.074156	5.94135	6.78474	-0.446295
3.0	0.022036	-1.525381	1.450668	-0.349514	0.074467	5.9579	6.76193	-0.404738
3.1	-0.0273	-1.522295	1.451116	-0.349231	0.074667	5.98278	6.763	-0.402758
3.2	-0.080537	-1.503108	1.451745	-0.348981	0.074857	5.9417	6.72532	-0.432068
3.3	-0.123949	-1.449286	1.452511	-0.348479	0.074917	5.94748	6.75241	-0.499907
3.4	-0.136735	-1.420302	1.45337	-0.348139	0.075109	5.95895	6.81514	-0.563512
3.5	-0.181793	-1.39495	1.454094	-0.347764	0.075389	5.99311	6.82595	-0.605377
3.6	-0.148427	-1.378512	1.455	-0.347096	0.075874	5.97288	6.88291	-0.611529
3.7	-0.093847	-1.345181	1.455628	-0.346758	0.076325	5.94521	6.86995	-0.552206
3.8	-0.038744	-1.301086	1.456193	-0.346411	0.076566	5.97411	6.85764	-0.53119
3.9	-0.015859	-1.278195	1.456639	-0.346031	0.076952	5.96692	6.7902	-0.509324
4.0	-0.061184	-1.225902	1.457343	-0.346496	0.077442	5.89336	6.72736	-0.489236
4.1	-0.113965	-1.183166	1.458118	-0.346975	0.077762	5.97157	6.78067	-0.447575
4.2	-0.181534	-1.139894	1.458364	-0.347423	0.077958	5.99941	6.70541	-0.470951
4.3	-0.2235	-1.097627	1.458822	-0.348145	0.078228	6.00651	6.74727	-0.458743
4.4	-0.234835	-1.04963	1.459237	-0.348169	0.078607	5.98785	6.7568	-0.470942
4.5	-0.210051	-0.996734	1.45942	-0.348495	0.078967	5.98155	6.78484	-0.478929
4.6	-0.142805	-0.92932	1.459494	-0.348478	0.07913	5.95904	6.76311	-0.492659
4.7	-0.103443	-0.845207	1.459827	-0.347836	0.079393	5.98768	6.81139	-0.543251
4.8	-0.072708	-0.775011	1.460319	-0.347641	0.079479	6.02131	6.87188	-0.572535
4.9	-0.091423	-0.674853	1.460718	-0.346957	0.079525	6.02359	6.70937	-0.582077
5.0	-0.118852	-0.570469	1.461259	-0.346449	0.079491	5.98943	6.66687	-0.590309
5.1	-0.201586	-0.461214	1.461553	-0.34682	0.079326	5.97883	6.7265	-0.564798
5.2	-0.226249	-0.340195	1.461822	-0.346627	0.079246	6.01054	6.71087	-0.545737
5.3	-0.210186	-0.223332	1.461783	-0.346881	0.079234	6.01711	6.6658	-0.524637
5.4	-0.159698	-0.124553	1.461975	-0.347353	0.079254	6.00414	6.69513	-0.482004
5.5	-0.084037	-0.037184	1.462159	-0.347344	0.079368	5.98645	6.83602	-0.476188
5.6	-0.049448	0.054654	1.462192	-0.347759	0.079589	6.00248	6.86256	-0.470824
5.7	-0.03437	0.211676	1.461867	-0.347952	0.079707	5.98637	6.74427	-0.484192
5.8	-0.045908	0.330486	1.461832	-0.347832	0.079998	5.97735	6.78966	-0.419849
5.9	-0.102787	0.436209	1.461673	-0.348019	0.080144	5.99582	6.68432	-0.424291
6.0	-0.180358	0.520228	1.461375	-0.347985	0.080161	6.03672	6.83644	-0.445318
6.1	-0.253231	0.645683	1.46127	-0.347966	0.079955	6.02499	6.76333	-0.523593
6.2	-0.253	0.722801	1.46169	-0.348071	0.079818	6.01965	6.73838	-0.571179
6.3	-0.178493	0.777371	1.461908	-0.347378	0.07997	5.99977	6.76889	-0.639331
6.4	-0.10734	0.861217	1.462118	-0.347258	0.080181	5.98059	6.68593	-0.66935
6.5	-0.038716	0.942064	1.462556	-0.346656	0.080533	5.92279	6.6627	-0.66606
6.6	-0.020751	0.982047	1.462873	-0.346118	0.080797	5.90816	6.7477	-0.627554
6.7	-0.071331	0.984682	1.462939	-0.346216	0.080872	5.93216	6.74577	-0.544408
6.8	-0.156397	0.991357	1.462869	-0.345951	0.08096	5.9826	6.81321	-0.482425
6.9	-0.227544	1.017322	1.462551	-0.346197	0.080908	5.99626	6.86899	-0.376622
7.0	-0.26084	1.000556	1.462042	-0.346795	0.08094	5.99451	6.82531	-0.317603
7.1	-0.242336	0.967912	1.462021	-0.346973	0.081044	5.96579	6.63411	-0.313181
7.2	-0.178594	0.940364	1.462136	-0.34768	0.081134	5.90842	6.67447	-0.354096
7.3	-0.081964	0.895624	1.462181	-0.347898	0.08161	5.88329	6.71644	-0.46428
7.4	-0.013403	0.809695	1.462175	-0.347915	0.081901	5.90641	6.68036	-0.547907
7.5	0.024067	0.710119	1.462294	-0.348007	0.082335	5.91508	6.65991	-0.575532
7.6	0.016598	0.603869	1.462714	-0.347387	0.082706	5.85378	6.70734	-0.634566
7.7	-0.047693	0.535837	1.462853	-0.346625	0.083021	5.87129	6.78484	-0.690613
7.8	-0.133885	0.459528	1.463039	-0.346242	0.083247	5.90264	6.70819	-0.666805
7.9	-0.237157	0.353547	1.463313	-0.345443	0.083565	5.87322	6.67169	-0.613504
8.0	-0.304666	0.262095	1.463164	-0.345632	0.083609	5.85272	6.67287	-0.531624
8.1	-0.329323	0.192726	1.462756	-0.346193	0.083692	5.85745	6.65435	-0.439307
8.2	-0.24911	0.111671	1.462206	-0.346827	0.083618	5.88635	6.68989	-0.356381
8.3	-0.175996	-0.000912	1.46153	-0.348139	0.083767	5.88644	6.64578	-0.340065
8.4	-0.055751	-0.102855	1.461072	-0.348827	0.08386	5.92103	6.65638	-0.319681
8.5	-0.005608	-0.169072	1.460927	-0.348982	0.083898	5.89791	6.62351	-0.394416
8.6	-0.020396	-0.291902	1.460708	-0.349104	0.083891	5.86525	6.68389	-0.471266
8.7	-0.042763	-0.366115	1.460698	-0.34819	0.083887	5.84975	6.73399	-0.570327
8.8	-0.135387	-0.391336	1.460923	-0.347492	0.083811	5.84257	6.70359	-0.612156
8.9	-0.216245	-0.410668	1.460635	-0.346948	0.083783	5.83924	6.73089	-0.642334
9.0	-0.263638	-0.450451	1.459934	-0.346248	0.083812	5.8254	6.69374	-0.597303
9.1	-0.285926	-0.456428	1.459084	-0.346258	0.083783	5.83468	6.62844	-0.558145
9.2	-0.264654	-0.441479	1.458306	-0.346474	0.083818	5.86455	6.66034	-0.497751
9.3	-0.191714	-0.438846	1.457387	-0.346459	0.083832	5.88942	6.58915	-0.431501
9.4	-0.118566	-0.462584	1.456234	-0.346885	0.083854	5.91473	6.68421	-0.400673
9.5	-0.084365	-0.438106	1.455035	-0.347083	0.084059	5.96929	6.83473	-0.413491
9.6	-0.039729	-0.425767	1.453843	-0.346859	0.084125	5.93181	6.71654	-0.423181
9.7	-0.06697	-0.441981	1.452535	-0.347681	0.084166	5.84756	6.66291	-0.37859
9.8	-0.091194	-0.432307	1.451324	-0.347296	0.084129	5.79668	6.73121	-0.375897
9.9	-0.123963	-0.413143	1.449904	-0.347313	0.084052	5.78319	6.70691	-0.433315
10.0	-0.181461	-0.390798	1.448614	-0.347591	0.083952	5.81875	6.67779	-0.44349
10.1	-0.198779	-0.371015	1.447586	-0.347019	0.083955	5.81375	6.66462	-0.485373
10.2	-0.17088	-0.359209	1.446405	-0.347323	0.083949	5.80815	6.59022	-0.555603
10.3	-0.108747	-0.366863	1.445096	-0.34735	0.084042	5.82409	6.54975	-0.553674
10.4	-0.064185	-0.349043	1.443677	-0.347244	0.084082	5.85308	6.56538	-0.559411
10.5	-0.043643	-0.348398	1.442325	-0.347839	0.084057	6.00055	6.89693	-0.503155
10.6	-0.037841	-0.366351	1.440729	-0.347697	0.084231	5.89905	6.66923	-0.463946
10.7	-0.126599	-0.349438	1.438822	-0.347697	0.084082	5.81323	6.5945	-0.420092
10.8	-0.197768	-0.342088	1.436913	-0.348137	0.08391	5.82076	6.66355	-0.364149
10.9	-0.263374	-0.35407	1.43511	-0.348039	0.083665	5.73204	6.54258	-0.338533
11.0	-0.259699	-0.317307	1.433244	-0.348111	0.083584	5.80035	6.69096	-0.347864
11.1	-0.275493	-0.277189	1.431367	-0.348055	0.083271	5.78713	6.68197	-0.358083
11.2	-0.197172	-0.268719	1.429954	-0.347207	0.083249	5.80421	6.6613	-0.453017
11.3	-0.140042	-0.215056	1.42852	-0.347007	0.083094	5.97735	6.96469	-0.493127
11.4	-0.076362	-0.133383	1.427255	-0.346624	0.082823	5.94897	6.91481	-0.574427
11.5	-0.048929	-0.101953	1.426177	-0.346229	0.082628	5.92892	6.76718	-0.620199
11.6	-0.031549	-0.051021	1.42477	-0.346518	0.082567	5.88469	6.725	-0.670093
11.7	-0.026848	-0.000926	1.423729	-0.346146	0.082733	5.91149	6.73828	-0.654116
11.8	-0.083361	0.05268	1.422342	-0.346215	0.08279	5.94118	6.84244	-0.606263
11.9	-0.137527	0.090666	1.420879	-0.346807	0.082916	5.82566	6.67865	-0.552459
12.0	-0.200393	0.125889	1.419628	-0.346549	0.083307	5.77916	6.57277	-0.497074
12.1	-0.236538	0.165387	1.41845	-0.347206	0.08343	5.80465	6.67544	-0.451675
12.2	-0.210285	0.199072	1.41735	-0.347992	0.083408	5.88259	6.8221	-0.361814
12.3	-0.195745	0.256061	1.416429	-0.347971	0.083404	5.81086	6.66655	-0.367274
12.4	-0.174409	0.29001	1.415678	-0.348539	0.083329	5.88311	6.76814	-0.364821
12.5	-0.100177	0.30919	1.415102	-0.348353	0.083427	5.79676	6.61838	-0.355241
12.6	-0.026961	0.325297	1.414539	-0.347913	0.083625	5.80307	6.65809	-0.40431
12.7	0.008688	0.326072	1.414176	-0.347977	0.083784	5.83101	6.69695	-0.445041
12.8	-0.010619	0.310828	1.413775	-0.347405	0.083884	5.78371	6.5444	-0.435684
12.9	-0.05251	0.297044	1.41279	-0.347546	0.083838	5.81621	6.53155	-0.400841
13.0	-0.144063	0.307136	1.41168	-0.347783	0.083704	5.77636	6.5444	-0.347465
13.1	-0.184502	0.328399	1.410706	-0.347622	0.083756	5.76252	6.65145	-0.274395
13.2	-0.301106	0.34803	1.409473	-0.348238	0.083632	5.77627	6.60424	-0.207105
13.3	-0.289511	0.372266	1.408325	-0.34822	0.083591	5.80193	6.65574	-0.236427
13.4	-0.217073	0.356825	1.407542	-0.347807	0.083481	5.76462	6.59675	-0.241954
13.5	-0.155542	0.322261	1.406606	-0.348052	0.083478	5.7655	6.53958	-0.260316
13.6	-0.053717	0.280093	1.405734	-0.347641	0.083622	5.81866	6.60232	-0.280082
13.7	0.006457	0.257431	1.404552	-0.347596	0.083888	5.82207	6.72457	-0.269759
13.8	0.016897	0.242605	1.403377	-0.34794	0.084193	5.82671	6.81931	-0.289393
13.9	-0.055623	0.250499	1.402205	-0.347078	0.084418	5.77934	6.62812	-0.415901
14.0	-0.152714	0.241649	1.40096	-0.347344	0.084456	5.75665	6.65574	-0.412367
14.1	-0.274497	0.23738	1.399882	-0.347255	0.084583	5.7669	6.76536	-0.39354
14.2	-0.364165	0.23768	1.398947	-0.346826	0.0849	5.75271	6.64803	-0.402656
14.3	-0.430565	0.250868	1.397818	-0.34725	0.084938	5.79387	6.69588	-0.390361
14.4	-0.397863	0.274316	1.396497	-0.347258	0.084852	5.82164	6.68325	-0.525842
14.5	-0.349223	0.277307	1.395273	-0.347055	0.084818	5.76804	6.63647	-0.509368
14.6	-0.181475	0.233652	1.393936	-0.3477	0.08453	5.75122	6.54472	-0.475721
14.7	-0.077686	0.169583	1.392671	-0.347663	0.084354	5.76059	6.55821	-0.46284
14.8	0.014637	0.146712	1.391401	-0.34772	0.084143	5.71611	6.72286	-0.476671
14.9	0.032707	0.111749	1.389933	-0.348188	0.083837	5.6908	6.73314	-0.424866
15.0	0.040525	0.079763	1.388745	-0.348052	0.083847	5.72977	6.85807	-0.500461
15.1	-0.016173	0.063851	1.387607	-0.348078	0.083757	5.71383	6.79919	-0.537588
15.2	-0.110149	0.055582	1.3867	-0.348114	0.083636	5.73213	6.6461	-0.583433
15.3	-0.184766	0.046504	1.385776	-0.347743	0.083744	5.70884	6.61003	-0.64583
15.4	-0.215139	0.021937	1.384826	-0.347844	0.083822	5.70831	6.59065	-0.675325
15.5	-0.205751	0.011996	1.383912	-0.34783	0.083999	5.74325	6.65691	-0.652465
15.6	-0.194941	0.027745	1.382862	-0.347747	0.084079	5.72968	6.80679	-0.630448
15.7	-0.163227	-0.003499	1.381804	-0.347986	0.084102	5.6478	6.72222	-0.611122
15.8	-0.136995	-0.046499	1.3811	-0.347366	0.084107	5.66006	6.67276	-0.604949
15.9	-0.117002	-0.055788	1.380642	-0.347064	0.083917	5.66549	6.5763	-0.601218
16.0	-0.12797	-0.076825	1.380197	-0.346991	0.083815	5.64228	6.5489	-0.583429
16.1	-0.108963	-0.139123	1.379703	-0.346482	0.083796	5.69307	6.63497	-0.57105
16.200001	-0.115865	-0.172195	1.379485	-0.34679	0.083712	5.77942	6.65831	-0.558807
16.299999	-0.097093	-0.186161	1.379327	-0.347002	0.083653	5.7521	6.5793	-0.523575
16.4	-0.115265	-0.189252	1.37914	-0.347242	0.083559	5.71295	6.68186	-0.515671
16.5	-0.112272	-0.235562	1.378647	-0.348186	0.083304	5.6795	6.59557	-0.483813
16.6	-0.12069	-0.250452	1.378341	-0.348405	0.083265	5.67092	6.64332	-0.50721
16.700001	-0.125453	-0.242087	1.378123	-0.348546	0.083174	5.67284	6.68539	-0.481643
16.799999	-0.128807	-0.243088	1.377431	-0.348762	0.082948	5.68896	6.65006	-0.446967
16.9	-0.224057	-0.246041	1.376869	-0.348068	0.082887	5.68545	6.60853	-0.499478
17.0	-0.21381	-0.260502	1.376623	-0.348002	0.082765	5.69666	6.61838	-0.525386
17.1	-0.185281	-0.255601	1.376524	-0.347839	0.082636	5.67643	6.60093	-0.551325
17.200001	-0.189838	-0.232331	1.376327	-0.347331	0.082232	5.65305	6.58305	-0.585717
17.299999	-0.120771	-0.264157	1.375912	-0.347241	0.081921	5.68756	6.72136	-0.507555
17.4	-0.134439	-0.235625	1.375853	-0.347186	0.081694	5.65979	6.55275	-0.488998
17.5	-0.148209	-0.180124	1.375401	-0.347213	0.081373	5.74474	6.61045	-0.478203
17.6	-0.139449	-0.154443	1.374387	-0.34782	0.081087	5.71602	6.47	-0.404097
17.700001	-0.127813	-0.122925	1.373649	-0.347627	0.081006	5.757	6.50918	-0.35312
17.799999	-0.136904	-0.068452	1.372892	-0.347997	0.080765	5.76935	6.63315	-0.313295
17.9	-0.116209	-0.001074	1.372192	-0.348259	0.080588	5.70332	6.56538	-0.315566
18.0	-0.115636	0.033834	1.371505	-0.348057	0.080345	5.70621	6.72993	-0.336249
18.1	-0.128331	0.106877	1.37074	-0.348575	0.079935	5.6351	6.6354	-0.406188
18.200001	-0.206238	0.178823	1.370307	-0.348986	0.079722	5.65104	6.56999	-0.544997
18.299999	-0.220887	0.229683	1.369925	-0.348877	0.079525	5.77259	6.7052	-0.619657
18.4	-0.204648	0.25076	1.369236	-0.349506	0.079124	5.79309	6.58369	-0.575671
18.5	-0.177849	0.28895	1.368247	-0.349338	0.078608	5.75902	6.40673	-0.539125
18.6	-0.089085	0.345958	1.367494	-0.348752	0.07816	5.78608	6.46197	-0.416786
18.700001	-0.061649	0.378896	1.366701	-0.348747	0.077653	5.79344	6.51057	-0.377677
18.799999	-0.034119	0.394488	1.36588	-0.348344	0.077332	5.76173	6.50672	-0.344664
18.9	-0.033127	0.438762	1.365158	-0.348217	0.076775	5.80867	6.67137	-0.34104
19.0	-0.022098	0.500502	1.364313	-0.348158	0.076197	5.80657	6.70648	-0.341034
19.1	-0.081518	0.533984	1.363799	-0.347725	0.075702	5.70989	6.57159	-0.308024
19.200001	-0.11223	0.588291	1.362877	-0.348132	0.075052	5.76559	6.59654	-0.331359
19.299999	-0.104309	0.626452	1.362382	-0.348225	0.074697	5.80386	6.58112	-0.330861
19.4	-0.081645	0.691035	1.362219	-0.348174	0.074428	5.81113	6.59536	-0.358475
19.5	-0.051162	0.729731	1.361688	-0.348612	0.074328	5.85054	6.65124	-0.396426
19.6	-0.019441	0.755231	1.36095	-0.348719	0.07422	5.78179	6.54697	-0.410406
19.700001	-0.015042	0.803712	1.360246	-0.348652	0.074117	5.78801	6.5247	-0.380493
19.799999	-0.067358	0.881025	1.359501	-0.349218	0.073786	5.75499	6.52877	-0.315386
19.9	-0.165403	0.964324	1.358056	-0.349408	0.073417	5.81279	6.60874	-0.252974
20.0	-0.280725	1.017338	1.356576	-0.349815	0.07312	5.80456	6.53434	-0.310652
20.1	-0.275998	1.055029	1.355331	-0.350361	0.072725	5.8353	6.61527	-0.28215
20.200001	-0.25636	1.066112	1.354415	-0.350073	0.072587	5.75192	6.50886	-0.307653
20.299999	-0.204374	1.055444	1.353433	-0.350209	0.072105	5.74317	6.51432	-0.415417
20.4	-0.121944	1.013095	1.35294	-0.349304	0.071857	5.79711	6.56303	-0.533821
20.5	-0.026123	0.967724	1.352828	-0.34822	0.071571	5.78914	6.57224	-0.599297
20.6	-0.014318	0.960402	1.352646	-0.347738	0.071344	5.78564	6.58241	-0.657354
20.700001	-0.006238	0.938837	1.352328	-0.346792	0.071148	5.83705	6.57191	-0.692975
20.799999	-0.016239	0.890158	1.352222	-0.346382	0.071119	5.83346	6.54108	-0.632472
20.9	-0.068562	0.838139	1.352121	-0.346585	0.071094	5.81419	6.51732	-0.588917
21.0	-0.121108	0.751533	1.352302	-0.346103	0.07147	5.75543	6.52684	-0.487088
21.1	-0.154712	0.677337	1.352457	-0.346411	0.071711	5.78004	6.62405	-0.495962
21.200001	-0.195868	0.617571	1.352908	-0.346516	0.072174	5.8409	6.62737	-0.480818
21.299999	-0.24957	0.564364	1.353314	-0.346604	0.072381	5.81095	6.67554	-0.456019
21.4	-0.260559	0.49844	1.353505	-0.346999	0.072501	5.78888	6.65959	-0.405131
21.5	-0.282145	0.430555	1.353801	-0.347166	0.072508	5.79361	6.59118	-0.383583
21.6	-0.232649	0.314292	1.354202	-0.347628	0.072443	5.85229	6.65435	-0.34591
21.700001	-0.150627	0.191442	1.354447	-0.348351	0.072329	5.80815	6.5945	-0.354359
21.799999	-0.080942	0.088144	1.354699	-0.348311	0.072504	5.84458	6.70263	-0.384391
21.9	0.028737	-0.051138	1.355168	-0.348463	0.072788	5.85745	6.69503	-0.43871
22.0	0.085044	-0.180113	1.355888	-0.348553	0.073121	5.7683	6.60628	-0.463775
22.1	0.061907	-0.270043	1.356338	-0.348406	0.073269	5.79965	6.70659	-0.484155
22.200001	-0.024049	-0.352762	1.356253	-0.348707	0.073487	5.80412	6.69449	-0.480651
22.299999	-0.138024	-0.445905	1.356329	-0.348707	0.073739	5.79309	6.68261	-0.440245
22.4	-0.246093	-0.539476	1.356327	-0.348705	0.07403	5.81288	6.61441	-0.38655
22.5	-0.322756	-0.616174	1.356134	-0.34915	0.074364	5.86472	6.60928	-0.336387
22.6	-0.318284	-0.707855	1.355889	-0.348915	0.074686	5.90834	6.6278	-0.329051
22.700001	-0.247451	-0.801219	1.355576	-0.349269	0.075007	5.91762	6.78035	-0.371501
22.799999	-0.142422	-0.857553	1.355331	-0.349406	0.075303	5.84686	6.75144	-0.371578
22.9	-0.049972	-0.971161	1.355395	-0.34886	0.075747	5.89879	6.73528	-0.393286
23.0	0.018413	-1.049754	1.355458	-0.348927	0.075965	5.86805	6.78078	-0.452127
23.1	0.037329	-1.092783	1.355923	-0.348339	0.076201	5.77137	6.68935	-0.534426
23.200001	-0.039967	-1.14215	1.356354	-0.34743	0.076437	5.81638	6.64578	-0.601115
23.299999	-0.090388	-1.222715	1.356864	-0.347105	0.076603	5.87287	6.64717	-0.611514
23.4	-0.145487	-1.234641	1.357468	-0.346382	0.076839	5.91482	6.72939	-0.600209
23.5	-0.180093	-1.26632	1.358215	-0.346437	0.076995	5.84108	6.63593	-0.541836
23.6	-0.227617	-1.267794	1.35841	-0.346939	0.077374	5.91079	6.67993	-0.49962
23.700001	-0.207385	-1.282132	1.358748	-0.347299	0.077805	5.97428	6.69342	-0.426597
23.799999	-0.20224	-1.291165	1.359048	-0.348217	0.078037	5.88487	6.64246	-0.362921
23.9	-0.17952	-1.282136	1.359367	-0.348636	0.078019	5.89108	6.74513	-0.352762
24.0	-0.136115	-1.259579	1.359884	-0.348778	0.078031	5.84616	6.61945	-0.369509
24.1	-0.096715	-1.238498	1.360365	-0.349314	0.07801	5.86043	6.69342	-0.383991
24.200001	-0.066248	-1.205397	1.36088	-0.349463	0.078063	5.91341	6.72875	-0.425651
24.299999	-0.07321	-1.16034	1.361293	-0.349577	0.078194	5.93084	6.75829	-0.455575
24.4	-0.089682	-1.106249	1.362028	-0.350063	0.078255	5.91289	6.73324	-0.506297
24.5	-0.107271	-1.056634	1.363452	-0.349568	0.078297	5.89572	6.61495	-0.554682
24.6	-0.159583	-0.976992	1.364576	-0.349526	0.078245	5.90746	6.68785	-0.595731
24.700001	-0.165786	-0.859027	1.365425	-0.349267	0.078211	5.90457	6.66013	-0.61446
24.799999	-0.174956	-0.751138	1.366665	-0.348471	0.078362	5.98269	6.71836	-0.61044
24.9	-0.167393	-0.674525	1.367831	-0.348341	0.078489	5.99075	6.78645	-0.553725
25.0	-0.126761	-0.598564	1.368774	-0.347825	0.078628	5.96474	6.9026	-0.501479
25.1	-0.11216	-0.494747	1.369742	-0.347508	0.078697	6.18779	7.40179	-0.457038
25.200001	-0.126978	-0.436124	1.370976	-0.347868	0.078782	6.24323	7.36304	-0.418524
25.299999	-0.150664	-0.390821	1.372158	-0.347753	0.078713	6.03138	6.91117	-0.409111
25.4	-0.17348	-0.314167	1.373653	-0.347809	0.078663	5.96377	6.8388	-0.421607
25.5	-0.262011	-0.245908	1.375284	-0.348399	0.078405	5.95265	6.72789	-0.381491
25.6	-0.265603	-0.190859	1.377019	-0.348252	0.07831	5.97428	6.6947	-0.400784
25.700001	-0.250412	-0.146338	1.378441	-0.348865	0.078298	5.98286	6.80037	-0.407045
25.799999	-0.170407	-0.08121	1.379904	-0.349192	0.078463	5.95493	6.81161	-0.400882
25.9	-0.138291	-0.038176	1.381462	-0.349191	0.078748	5.95677	6.75926	-0.410764
26.0	-0.126707	-0.00991	1.382981	-0.34982	0.079029	5.97122	6.74909	-0.382334
26.1	-0.134422	0.021172	1.384637	-0.349775	0.079283	6.01273	6.82991	-0.436188
26.200001	-0.183413	0.028711	1.386387	-0.349954	0.079358	6.03366	6.88365	-0.44941
26.299999	-0.26282	0.051021	1.387982	-0.3505	0.079351	6.06737	6.91566	-0.470629
26.4	-0.276922	0.099995	1.39003	-0.350132	0.079337	6.05879	6.83441	-0.46498
26.5	-0.305818	0.107024	1.392021	-0.350286	0.079394	5.97778	6.80797	-0.492266
26.6	-0.261978	0.08207	1.39373	-0.350396	0.079387	6.00607	6.83195	-0.473068
26.700001	-0.146422	0.082141	1.396043	-0.349387	0.079687	6.00012	6.76643	-0.551878
26.799999	-0.120489	0.069592	1.398454	-0.34958	0.079807	6.04968	6.83623	-0.469344
26.9	-0.069853	0.073377	1.400874	-0.348997	0.08005	6.07788	6.80722	-0.481649
27.0	-0.051304	0.059731	1.403163	-0.348331	0.080247	6.12789	6.82328	-0.484357
27.1	-0.093846	0.087729	1.405641	-0.348359	0.080484	6.1095	6.85175	-0.475026
27.200001	-0.200454	0.133251	1.408336	-0.347856	0.080822	6.08918	6.8798	-0.44088
27.299999	-0.246802	0.176032	1.411039	-0.348008	0.080912	6.07385	6.82895	-0.463641
27.4	-0.323674	0.149033	1.413647	-0.348275	0.081035	6.03366	6.82638	-0.446785
27.5	-0.317347	0.151759	1.416272	-0.348356	0.081184	6.04399	6.89329	-0.444985
27.6	-0.298184	0.17424	1.418569	-0.348954	0.081214	6.08524	6.84426	-0.419931
27.700001	-0.240899	0.165764	1.42085	-0.349336	0.081182	6.19576	6.81407	-0.385746
27.799999	-0.167609	0.160936	1.422977	-0.349505	0.081248	6.1955	6.82124	-0.397428
27.9	-0.107547	0.145328	1.425251	-0.349904	0.081418	6.19874	6.80625	-0.367423
28.0	-0.095092	0.191054	1.427342	-0.349841	0.081571	6.23386	6.81011	-0.388006
28.1	-0.043242	0.200956	1.429681	-0.349259	0.081684	6.24831	6.84094	-0.485622
28.200001	-0.058689	0.158535	1.43191	-0.34915	0.081677	6.18832	6.79512	-0.492647
28.299999	-0.144494	0.188751	1.433836	-0.348673	0.081635	6.20031	6.98246	-0.502527
28.4	-0.196933	0.206822	1.435871	-0.34832	0.081816	6.13542	6.93354	-0.486061
28.5	-0.233725	0.240803	1.437944	-0.348197	0.081939	6.18184	6.89768	-0.475919
28.6	-0.214689	0.247976	1.439824	-0.348075	0.082001	6.24927	6.92369	-0.452627
28.700001	-0.203908	0.299233	1.441413	-0.348604	0.081891	6.26538	6.8145	-0.484026
28.799999	-0.177019	0.311564	1.443449	-0.348815	0.08204	6.25995	6.76932	-0.500274
28.9	-0.136827	0.302603	1.445409	-0.349096	0.081915	6.27222	6.74234	-0.525
29.0	-0.084401	0.299369	1.447481	-0.349606	0.081942	6.38028	6.87466	-0.583653
29.1	-0.044538	0.347495	1.449472	-0.34966	0.081818	6.36601	7.01704	-0.600135
29.200001	-0.057448	0.38743	1.451743	-0.349778	0.081697	6.28526	6.94296	-0.645173
29.299999	-0.083042	0.410201	1.453984	-0.34966	0.081581	6.29866	7.05762	-0.670739
29.4	-0.124029	0.431553	1.456487	-0.34921	0.081491	6.30768	7.03396	-0.666919
29.5	-0.137458	0.498807	1.458937	-0.349137	0.081523	6.30856	6.94221	-0.651633
29.6	-0.155651	0.537936	1.461442	-0.348866	0.081675	6.2667	6.91909	-0.611645
29.700001	-0.170256	0.529158	1.463824	-0.348758	0.081906	6.31837	6.87862	-0.578338
29.799999	-0.185838	0.549476	1.466278	-0.348935	0.082085	6.39736	6.87766	-0.519138
29.9	-0.147256	0.585642	1.469106	-0.349015	0.082375	6.39535	6.87948	-0.502502
30.0	-0.170512	0.620024	1.471669	-0.349465	0.082603	6.41164	6.91202	-0.50192
30.1	-0.136722	0.591903	1.473853	-0.350059	0.082847	6.36084	6.93814	-0.470368
30.200001	-0.132653	0.590405	1.476046	-0.350116	0.083282	6.3745	7.01287	-0.49932
30.299999	-0.112509	0.57018	1.478327	-0.350197	0.083703	6.34359	6.99049	-0.532533
30.4	-0.12781	0.564878	1.480687	-0.350164	0.084046	6.32791	6.9587	-0.518592
30.5	-0.112456	0.564291	1.48299	-0.349668	0.084368	6.34219	7.0164	-0.526674
30.6	-0.141537	0.545878	1.485166	-0.349423	0.084745	6.39141	7.02486	-0.572276
30.700001	-0.191953	0.538689	1.487463	-0.349118	0.084862	6.41444	7.11435	-0.576015
30.799999	-0.219003	0.512719	1.489852	-0.348832	0.08518	6.34648	6.99713	-0.604986
30.9	-0.185482	0.511329	1.492056	-0.348845	0.085247	6.3689	7.02978	-0.626202
31.0	-0.151616	0.495577	1.49433	-0.34877	0.085656	6.40927	7.00752	-0.630769
31.1	-0.091588	0.45925	1.496686	-0.348549	0.086049	6.46742	7.04188	-0.66257
31.200001	-0.042971	0.423954	1.49895	-0.348552	0.086652	6.42591	7.02732	-0.630983
31.299999	-0.000217	0.386122	1.501367	-0.348021	0.087482	6.41444	7.01501	-0.619384
31.4	-0.027104	0.335196	1.503715	-0.348385	0.088228	6.36496	7.10022	-0.640333
31.5	-0.087632	0.308167	1.505863	-0.348655	0.088825	6.2935	7.18769	-0.566997
31.6	-0.188381	0.299851	1.507994	-0.349181	0.089366	6.24769	7.11714	-0.535164
31.700001	-0.295897	0.264128	1.510202	-0.34974	0.089752	6.31775	7.16039	-0.490432
31.799999	-0.324527	0.207278	1.512269	-0.350088	0.090022	6.3421	7.15953	-0.515874
31.9	-0.299815	0.175237	1.514764	-0.35009	0.090418	6.35813	7.06211	-0.55886
32.0	-0.208429	0.167899	1.517232	-0.350031	0.090961	6.39614	7.08802	-0.614955
32.099998	-0.100198	0.13064	1.519656	-0.34964	0.09122	6.36794	7.0483	-0.658684
32.200001	-0.04177	0.056141	1.521944	-0.349234	0.091822	6.36872	7.27301	-0.687309
32.299999	-0.007644	-0.009399	1.524102	-0.348865	0.092126	6.39526	7.44205	-0.653981
32.400002	-0.012788	-0.049101	1.526194	-0.34837	0.092336	6.37801	7.35191	-0.632448
32.5	-0.125851	-0.090327	1.528306	-0.348108	0.092344	6.43546	7.55509	-0.61142
32.599998	-0.220652	-0.109557	1.530278	-0.347938	0.092178	6.26136	7.18597	-0.640034
32.700001	-0.284973	-0.149546	1.532556	-0.347676	0.092052	6.2526	7.2258	-0.635004
32.799999	-0.281923	-0.178167	1.534906	-0.347656	0.091991	6.2138	7.15375	-0.660336
32.900002	-0.233975	-0.206479	1.536734	-0.347936	0.09177	6.24218	7.17516	-0.637191
33.0	-0.113797	-0.239916	1.538758	-0.34819	0.09192	6.29849	7.15343	-0.639968
33.099998	-0.022172	-0.302421	1.541049	-0.348265	0.092142	6.34937	7.11746	-0.651365
33.200001	0.051448	-0.36507	1.543373	-0.348054	0.092146	6.28106	6.99874	-0.639664
33.299999	0.071744	-0.392143	1.545707	-0.347892	0.092321	6.23955	7.04306	-0.606559
33.400002	0.024988	-0.411044	1.547589	-0.348058	0.092345	6.19979	7.1515	-0.638043
33.5	-0.085681	-0.462428	1.549679	-0.347718	0.092556	6.13525	7.16735	-0.597636
33.599998	-0.203237	-0.482712	1.551837	-0.34808	0.092536	6.20233	7.30523	-0.608297
33.700001	-0.305753	-0.468489	1.553839	-0.348332	0.092484	6.17597	7.16167	-0.622523
33.799999	-0.35085	-0.502439	1.55548	-0.348733	0.092411	6.22063	7.12602	-0.613263
33.900002	-0.326832	-0.530294	1.557285	-0.3491	0.09241	6.25172	7.08995	-0.589434
34.0	-0.267111	-0.541493	1.559029	-0.349365	0.092324	6.26162	7.03792	-0.588541
34.099998	-0.177944	-0.525917	1.560377	-0.349628	0.092218	6.2519	7.05515	-0.56826
34.200001	-0.129394	-0.513907	1.561353	-0.349604	0.092028	6.2632	7.09401	-0.585661
34.299999	-0.111755	-0.526621	1.562964	-0.349297	0.091706	6.30523	7.23222	-0.552824
34.400002	-0.103168	-0.538539	1.564336	-0.349305	0.091141	6.15565	7.15835	-0.549262
34.5	-0.147751	-0.525596	1.565201	-0.349251	0.0906	6.1081	7.13341	-0.567798
34.599998	-0.170996	-0.514191	1.566068	-0.34938	0.090059	6.07876	7.15343	-0.583581
34.700001	-0.179476	-0.479899	1.567025	-0.349899	0.089512	6.10915	7.0847	-0.601676
34.799999	-0.190279	-0.437397	1.567757	-0.349877	0.089149	6.14864	7.08684	-0.646641
34.900002	-0.185094	-0.385396	1.568506	-0.349745	0.088561	6.12535	7.04466	-0.691891
35.0	-0.174836	-0.325441	1.569335	-0.349781	0.087849	6.20758	6.95666	-0.720184
35.099998	-0.137513	-0.27957	1.570381	-0.349497	0.087223	6.2166	6.98685	-0.739055
35.200001	-0.102371	-0.235598	1.571165	-0.349196	0.086746	6.15924	7.03364	-0.738313
35.299999	-0.024592	-0.167207	1.571798	-0.348917	0.086457	6.10994	7.0968	-0.722402
35.400002	0.047121	-0.145028	1.572516	-0.348472	0.086167	6.13525	7.24014	-0.63589
35.5	0.035522	-0.096772	1.573191	-0.348341	0.085893	6.14146	7.31465	-0.58168
35.599998	-0.030424	-0.022956	1.573486	-0.34836	0.085328	6.16441	7.29763	-0.559558
35.700001	-0.133641	0.03104	1.573785	-0.348321	0.084662	6.13043	7.15075	-0.545855
35.799999	-0.257918	0.098916	1.574067	-0.348623	0.083978	6.13341	7.09412	-0.535255
35.900002	-0.310625	0.175412	1.574088	-0.348667	0.083132	6.15907	7.21349	-0.54498
36.0	-0.308657	0.234579	1.574293	-0.348813	0.08244	6.12202	7.04456	-0.553632
36.099998	-0.280942	0.301715	1.574257	-0.349117	0.081559	6.14146	7.00901	-0.570795
36.200001	-0.220275	0.367022	1.574152	-0.349158	0.080625	6.11326	7.0361	-0.596523
36.299999	-0.105915	0.430802	1.57382	-0.349279	0.079596	6.06133	7.05023	-0.600463
36.400002	-0.043311	0.494078	1.573393	-0.349128	0.078737	6.06186	7.02261	-0.620699
36.5	-0.003161	0.527364	1.572979	-0.349115	0.077821	6.08217	7.08256	-0.606506
36.599998	-0.01208	0.562682	1.572478	-0.349467	0.077034	5.99337	6.99531	-0.64166
36.700001	-0.038282	0.589877	1.571854	-0.349199	0.07624	6.01343	7.02721	-0.666995
36.799999	-0.117659	0.630024	1.571574	-0.349029	0.075579	6.0341	6.98182	-0.686494
36.900002	-0.198806	0.687187	1.57113	-0.348792	0.074793	6.06869	7.14101	-0.685462
37.0	-0.26974	0.739161	1.57066	-0.34821	0.074056	6.08524	7.04038	-0.679472
37.099998	-0.272473	0.753581	1.570021	-0.347928	0.073541	6.09225	6.98493	-0.663625
37.200001	-0.21317	0.745188	1.569263	-0.347782	0.073108	6.06554	6.97497	-0.592677
37.299999	-0.119723	0.735336	1.568625	-0.347738	0.072833	5.99731	7.00773	-0.560282
37.400002	-0.047579	0.697345	1.567908	-0.347832	0.072668	5.95782	6.82263	-0.515303
37.5	-0.005593	0.682933	1.567104	-0.348035	0.072403	5.99215	6.80283	-0.496343
37.599998	-0.033438	0.676097	1.566116	-0.348035	0.071964	6.01281	7.00173	-0.514832
37.700001	-0.121223	0.644826	1.565068	-0.348485	0.071186	5.98978	7.01405	-0.506165
37.799999	-0.185775	0.593929	1.564268	-0.348414	0.070639	5.97577	6.95238	-0.532406
37.900002	-0.262849	0.559588	1.563131	-0.348575	0.069818	5.95685	7.01437	-0.543178
38.0	-0.248472	0.504319	1.56219	-0.348588	0.069045	5.97016	7.01597	-0.604283
38.099998	-0.18646	0.446705	1.561154	-0.348138	0.068561	6.0926	7.00698	-0.633002
38.200001	-0.100976	0.367586	1.559633	-0.347954	0.06803	6.07219	6.82692	-0.605883
38.299999	0.024058	0.295768	1.558287	-0.347615	0.067554	5.96368	6.78698	-0.601839
38.400002	0.06378	0.245577	1.55728	-0.347179	0.067288	5.99863	6.87316	-0.597169
38.5	0.065632	0.152958	1.556049	-0.347039	0.066874	6.04233	6.96684	-0.544974
38.599998	-0.012681	0.108648	1.554177	-0.346977	0.066647	5.90177	6.85357	-0.541302
38.700001	-0.103503	0.046972	1.552549	-0.347064	0.066274	5.95221	6.96512	-0.503788
38.799999	-0.218151	-0.017815	1.550879	-0.347622	0.065687	6.00187	6.76472	-0.460913
38.900002	-0.25717	-0.047093	1.548897	-0.348286	0.065066	6.09409	6.82959	-0.469607
39.0	-0.252507	-0.08503	1.547106	-0.348898	0.064622	6.02516	6.81054	-0.505832
39.099998	-0.202558	-0.114035	1.545255	-0.349486	0.064191	5.91893	6.72018	-0.500154
39.200001	-0.07948	-0.164595	1.543043	-0.349965	0.064072	6.00152	6.90742	-0.531403
39.299999	0.013666	-0.202395	1.54051	-0.350521	0.063904	5.89984	6.77178	-0.486122
39.400002	0.085806	-0.246315	1.537851	-0.350578	0.06358	5.84116	6.69995	-0.470908
39.5	0.113843	-0.29982	1.535359	-0.350285	0.063419	5.89599	6.72158	-0.502532
39.599998	0.049363	-0.299793	1.532828	-0.349992	0.06302	5.93724	6.684	-0.545288
39.700001	0.008714	-0.323946	1.530613	-0.349246	0.062775	5.94643	6.75551	-0.57502
39.799999	-0.075218	-0.355452	1.528611	-0.348293	0.062584	5.94722	6.73721	-0.687937
39.900002	-0.157023	-0.350609	1.52684	-0.346724	0.062497	5.97384	6.6188	-0.699602
40.0	-0.187712	-0.313194	1.524904	-0.345703	0.062424	5.96325	6.61163	-0.740319
40.099998	-0.156659	-0.330323	1.522801	-0.344955	0.06227	5.91377	6.79705	-0.713652
40.200001	-0.097918	-0.349727	1.52123	-0.344368	0.062131	5.88767	6.79662	-0.654759
40.299999	-0.026253	-0.334576	1.519564	-0.344139	0.062095	5.84659	6.67254	-0.564723
40.400002	0.006681	-0.319968	1.517594	-0.344623	0.062073	5.87619	6.82809	-0.499693
40.5	0.082405	-0.35131	1.515854	-0.345351	0.061937	5.84248	6.75048	-0.363614
40.599998	0.049269	-0.334515	1.513958	-0.345845	0.062096	5.86262	6.69181	-0.415471
40.700001	0.038506	-0.329578	1.511966	-0.346599	0.062283	5.89187	6.65167	-0.424922
40.799999	-0.023525	-0.335607	1.509807	-0.347097	0.062352	5.88881	6.66987	-0.419486
40.900002	-0.053174	-0.347688	1.507879	-0.347403	0.062656	5.8529	6.68743	-0.435501
41.0	-0.127932	-0.314478	1.505865	-0.347778	0.062916	5.76322	6.56838	-0.457499
41.099998	-0.12836	-0.285035	1.503642	-0.347995	0.063164	5.73082	6.6218	-0.480873
41.200001	-0.158779	-0.312269	1.501283	-0.348623	0.063337	5.78555	6.70188	-0.480296
41.299999	-0.14843	-0.310487	1.498556	-0.34939	0.063409	5.70857	6.54108	-0.451104
41.400002	-0.10315	-0.334432	1.495372	-0.350307	0.063536	5.7098	6.5945	-0.377462
41.5	-0.065117	-0.38471	1.491848	-0.351132	0.063825	5.73642	6.63925	-0.322013
41.599998	-0.001673	-0.414615	1.488514	-0.35189	0.064087	5.75254	6.61088	-0.289977
41.700001	0.037584	-0.42573	1.48552	-0.351888	0.064618	5.71357	6.52877	-0.357483
41.799999	0.053754	-0.485306	1.48244	-0.351924	0.065129	5.75105	6.58176	-0.447891
41.900002	0.017839	-0.54179	1.479803	-0.350987	0.065797	5.77776	6.65906	-0.489809
42.0	-0.071807	-0.517138	1.476998	-0.350026	0.066316	5.77286	6.71965	-0.562839
42.099998	-0.124245	-0.541935	1.474124	-0.349172	0.066735	5.7796	6.79287	-0.604811
42.200001	-0.168706	-0.588719	1.471741	-0.347794	0.067451	5.73467	6.7979	-0.629231
42.299999	-0.168831	-0.648856	1.469684	-0.346639	0.068377	5.7704	6.72093	-0.662614
42.400002	-0.139953	-0.681262	1.467768	-0.345663	0.06917	5.80263	6.68507	-0.678059
42.5	-0.091375	-0.73418	1.466173	-0.344585	0.069921	5.77539	6.70198	-0.680818
42.599998	-0.100873	-0.778776	1.464822	-0.344311	0.070337	5.76891	6.75744	-0.654131
42.700001	-0.123417	-0.78171	1.463239	-0.344096	0.070589	5.78266	6.75647	-0.566768
42.799999	-0.123365	-0.790032	1.461609	-0.344515	0.070801	5.67398	6.61377	-0.484345
42.900002	-0.063433	-0.821591	1.459815	-0.345408	0.071087	5.65734	6.56977	-0.384649
43.0	0.012023	-0.866842	1.457907	-0.346042	0.071632	5.65244	6.56752	-0.297727
43.099998	0.07877	-0.914481	1.455848	-0.346813	0.072345	5.6908	6.63272	-0.231884
43.200001	0.091227	-0.903863	1.453504	-0.347503	0.073028	5.72583	6.67137	-0.203993
43.299999	0.086042	-0.921077	1.451287	-0.348266	0.073617	5.66242	6.59761	-0.200748
43.400002	0.027202	-0.903753	1.448469	-0.349396	0.074309	5.64823	6.54729	-0.203255
43.5	-0.127856	-0.872025	1.445077	-0.350341	0.074931	5.69842	6.61891	-0.218854
43.599998	-0.154752	-0.83814	1.441653	-0.351736	0.075321	5.70017	6.47642	-0.246492
43.700001	-0.213032	-0.807566	1.438067	-0.352628	0.075446	5.6717	6.49441	-0.248451
43.799999	-0.270862	-0.748053	1.434416	-0.35261	0.075744	5.64858	6.55703	-0.282774
43.900002	-0.250681	-0.672803	1.430392	-0.352741	0.075824	5.67372	6.56902	-0.370036
44.0	-0.116828	-0.644442	1.426484	-0.352177	0.07601	5.6788	6.5581	-0.448606
44.099998	-0.004523	-0.575287	1.422974	-0.351068	0.076376	5.69255	6.5626	-0.499895
44.200001	0.089663	-0.497688	1.419303	-0.349927	0.076623	5.71567	6.67993	-0.537045
44.299999	0.102815	-0.439889	1.415926	-0.348155	0.076962	5.72425	6.51871	-0.595806
44.400002	0.042154	-0.383107	1.41322	-0.346127	0.077047	5.80596	6.57138	-0.623591
44.5	-0.124291	-0.321457	1.411184	-0.344087	0.076995	5.76646	6.6188	-0.617662
44.599998	-0.150363	-0.226066	1.40882	-0.342796	0.076872	5.72294	6.55543	-0.629295
44.700001	-0.17625	-0.150362	1.406387	-0.341916	0.076922	5.70621	6.53541	-0.624854
44.799999	-0.204853	-0.077827	1.404152	-0.341876	0.077034	5.68467	6.56335	-0.505763
44.900002	-0.164415	-0.00544	1.402004	-0.342033	0.077296	5.65349	6.53819	-0.402257
45.0	-0.087614	0.061179	1.399623	-0.342955	0.077505	5.63431	6.40684	-0.291653
45.099998	-0.033737	0.141123	1.396834	-0.344219	0.077533	5.61495	6.55939	-0.20854
45.200001	-0.061076	0.191551	1.39396	-0.345542	0.077598	5.55847	6.47203	-0.068233
45.299999	-0.047162	0.262502	1.390652	-0.3477	0.077522	5.56223	6.48103	-0.006668
45.400002	-0.073839	0.314294	1.386508	-0.349418	0.077365	5.59613	6.47728	0.029752
45.5	-0.150747	0.38225	1.382148	-0.351275	0.077394	5.65139	6.45191	0.018712
45.599998	-0.169556	0.407091	1.377718	-0.352944	0.077214	5.6964	6.48873	0.000296
45.700001	-0.187065	0.44153	1.372937	-0.35408	0.077164	5.71593	6.45726	-0.02411
45.799999	-0.179625	0.527899	1.367908	-0.355037	0.077275	5.73931	6.54965	-0.132876
45.900002	-0.135528	0.585915	1.362972	-0.354729	0.077581	5.73371	6.5535	-0.250732
46.0	-0.041911	0.600146	1.358125	-0.354135	0.077547	5.70279	6.57695	-0.378185
46.099998	-0.121759	0.641813	1.353986	-0.352164	0.077585	5.69771	6.55703	-0.521818
46.200001	-0.146574	0.708762	1.350673	-0.349676	0.077343	5.72022	6.50822	-0.678816
46.299999	-0.193695	0.760678	1.347953	-0.346125	0.07727	5.73756	6.57673	-0.806351
46.400002	-0.178657	0.756486	1.345641	-0.343365	0.077181	5.72661	6.54579	-0.893297
46.5	-0.186427	0.759552	1.344441	-0.340875	0.077113	5.71462	6.52535	-0.884002
46.599998	-0.144111	0.754372	1.343803	-0.338389	0.07731	5.66093	6.41305	-0.834311
46.700001	-0.092404	0.737779	1.343198	-0.337466	0.077552	5.68712	6.48092	-0.769177
46.799999	-0.072593	0.726753	1.343029	-0.337198	0.07775	5.67889	6.45437	-0.641515
46.900002	-0.048626	0.686578	1.343166	-0.337915	0.077959	5.62774	6.40063	-0.471031
47.0	-0.065206	0.663134	1.342924	-0.339688	0.078005	5.61154	6.32398	-0.301755
47.099998	-0.101023	0.617633	1.342189	-0.341909	0.078046	5.65813	6.39206	-0.102535
47.200001	-0.129365	0.578095	1.341325	-0.344802	0.07813	5.67197	6.45737	0.084861
47.299999	-0.107646	0.513239	1.339398	-0.348219	0.077939	5.67854	6.56324	0.220445
47.400002	-0.178855	0.492654	1.336554	-0.351214	0.077738	5.71374	6.57352	0.345099
47.5	-0.182666	0.489027	1.332725	-0.354166	0.077418	5.70577	6.49494	0.408032
47.599998	-0.162207	0.472694	1.328715	-0.356472	0.077199	5.74238	6.55757	0.350522
47.700001	-0.097005	0.402636	1.324345	-0.358075	0.077009	5.72915	6.48691	0.202377
47.799999	-0.05867	0.375061	1.319885	-0.358823	0.077016	5.769	6.48359	-0.001892
47.900002	-0.010916	0.407254	1.315608	-0.358528	0.076852	5.77364	6.49676	-0.328796
48.0	0.006731	0.399457	1.311791	-0.357232	0.076938	5.80613	6.60596	-0.580228
48.099998	0.007871	0.368671	1.308639	-0.354781	0.076903	5.83241	6.66944	-0.83631
48.200001	-0.1343	0.379248	1.306476	-0.350891	0.076924	5.87094	6.73945	-1.078861
48.299999	-0.160351	0.382231	1.30523	-0.34698	0.076869	5.7859	6.5292	-1.219359
48.400002	-0.179857	0.367057	1.304821	-0.342833	0.076905	5.80202	6.76118	-1.305268
48.5	-0.142844	0.338707	1.305416	-0.338688	0.077076	5.71015	6.57213	-1.238328
48.599998	-0.159284	0.337103	1.306469	-0.336012	0.077261	5.65069	6.30332	-1.057509
48.700001	-0.122769	0.284777	1.307852	-0.334301	0.077566	5.69912	6.3713	-0.784128
48.799999	-0.10466	0.266715	1.308989	-0.334291	0.077873	5.79317	6.63186	-0.438033
48.900002	-0.091641	0.232058	1.309689	-0.336244	0.078102	5.78529	6.70659	-0.015445
49.0	-0.06611	0.184812	1.309595	-0.339166	0.078692	5.69806	6.36091	0.301478
49.099998	-0.058961	0.120563	1.309073	-0.343627	0.07924	5.78669	6.47375	0.557604
49.200001	-0.122651	0.074984	1.307506	-0.348346	0.079822	5.81445	6.56025	0.674779
49.299999	-0.034179	-0.023799	1.304915	-0.353112	0.080167	5.80386	6.58337	0.647113
49.400002	-0.076828	-0.113539	1.301562	-0.357179	0.080646	5.76769	6.56078	0.539502
49.5	-0.126324	-0.184654	1.297741	-0.359911	0.081058	5.79729	6.58947	0.374458
49.599998	-0.133363	-0.23511	1.293706	-0.36101	0.081492	5.81183	6.57042	0.080894
49.700001	-0.13349	-0.279754	1.289556	-0.360706	0.081837	5.78117	6.45822	-0.257244
49.799999	-0.088615	-0.323854	1.286166	-0.358719	0.082334	5.78275	6.48263	-0.645284
49.900002	-0.056876	-0.388586	1.283773	-0.355446	0.08287	5.79265	6.50661	-0.983559
50.0	-0.01273	-0.437277	1.282514	-0.351591	0.083195	5.73134	6.36851	-1.281651
50.099998	-0.040156	-0.423222	1.282141	-0.347287	0.08357	5.75079	6.45394	-1.460285
50.200001	-0.073846	-0.424605	1.2825	-0.343205	0.083799	5.72486	6.4563	-1.524672
50.299999	-0.096306	-0.481663	1.283569	-0.339499	0.084187	5.68414	6.40727	-1.372524
50.400002	-0.134298	-0.486859	1.285279	-0.336615	0.084503	5.70516	6.43199	-1.115274
50.5	-0.150713	-0.478808	1.287162	-0.335484	0.084724	5.73187	6.49751	-0.783593
50.599998	-0.168774	-0.479961	1.289095	-0.335277	0.085091	5.72775	6.46293	-0.444199
50.700001	-0.310467	-0.466855	1.290907	-0.33608	0.085365	5.77119	6.46743	-0.123878
50.799999	-0.171209	-0.521659	1.292597	-0.338915	0.085605	5.88767	6.64385	0.174031
50.900002	-0.118154	-0.525893	1.293594	-0.342018	0.085861	5.90159	6.65328	0.345708
51.0	-0.095217	-0.528894	1.293488	-0.346393	0.086356	5.87996	6.58936	0.448513
51.099998	-0.035167	-0.579564	1.292916	-0.350666	0.086923	5.88154	6.59836	0.511068
51.200001	0.010939	-0.631365	1.291694	-0.354069	0.087806	5.83845	6.58936	0.474505
51.299999	-0.036568	-0.64986	1.289472	-0.357516	0.08843	5.80964	6.54622	0.399635
51.400002	-0.094269	-0.650777	1.286898	-0.358905	0.089128	5.79676	6.51903	0.157921
51.5	-0.058072	-0.663462	1.284822	-0.358685	0.089673	5.75481	6.54686	-0.189192
51.599998	-0.141559	-0.679382	1.283004	-0.357556	0.090259	5.73231	6.4184	-0.501924
51.700001	-0.160502	-0.67828	1.281743	-0.355305	0.090581	5.726	6.44259	-0.828059
51.799999	-0.182369	-0.663487	1.281079	-0.35228	0.09096	5.63562	6.32623	-1.110475
51.900002	-0.122562	-0.674023	1.28147	-0.34898	0.091315	5.5977	6.25536	-1.274004
52.0	-0.080806	-0.711323	1.282407	-0.345672	0.091646	5.68134	6.36477	-1.312124
52.099998	0.017249	-0.71712	1.284177	-0.342825	0.091821	5.68309	6.42043	-1.276835
52.200001	0.06011	-0.697963	1.286467	-0.340539	0.092068	5.68178	6.37836	-1.110249
52.299999	0.077155	-0.712647	1.289021	-0.339318	0.092322	5.71724	6.49633	-0.853463
52.400002	0.058007	-0.77001	1.29134	-0.339273	0.092601	5.79922	6.54119	-0.522815
52.5	-0.012307	-0.822547	1.293602	-0.340446	0.092813	5.96395	6.77778	-0.145021
52.599998	-0.148997	-0.818576	1.295213	-0.342427	0.092975	5.98409	6.84362	0.182309
52.700001	-0.132125	-0.854141	1.29587	-0.345793	0.093089	5.92349	6.72436	0.38848
52.799999	-0.110561	-0.920767	1.296106	-0.349451	0.093436	5.97489	6.82659	0.556921
52.900002	-0.087866	-0.925143	1.295734	-0.352854	0.0937	5.91026	6.6643	0.547972
53.0	-0.105711	-0.888121	1.294796	-0.355646	0.093996	5.82908	6.61666	0.411069
53.099998	-0.122526	-0.891513	1.293574	-0.356505	0.094289	5.83258	6.56785	0.154767
53.200001	-0.075615	-0.918752	1.292626	-0.356643	0.094582	5.80789	6.5247	-0.135244
53.299999	-0.082687	-0.908363	1.292217	-0.354892	0.094988	5.70174	6.44216	-0.479257
53.400002	-0.142425	-0.852147	1.292559	-0.351722	0.095212	5.63956	6.40684	-0.915508
53.5	-0.190772	-0.824182	1.29333	-0.348687	0.095129	5.58168	6.38029	-1.21176
53.599998	-0.269296	-0.786864	1.29484	-0.345036	0.095247	5.55129	6.33779	-1.323427
53.700001	-0.256754	-0.731077	1.297064	-0.342101	0.095335	5.5759	6.46807	-1.329328
53.799999	-0.218244	-0.699372	1.299121	-0.340364	0.09537	5.60156	6.47696	-1.171597
53.900002	-0.172633	-0.693794	1.301387	-0.339235	0.095556	5.67924	6.4382	-0.87733
54.0	-0.108609	-0.686589	1.303533	-0.339907	0.09579	5.8261	6.57384	-0.501847
54.099998	-0.103106	-0.665885	1.30526	-0.341846	0.095766	5.98926	6.75744	-0.071326
54.200001	-0.012921	-0.677905	1.306419	-0.344058	0.096052	6.01457	6.90025	0.251729
54.299999	-0.013223	-0.676701	1.306821	-0.347281	0.096085	5.95895	6.79705	0.489613
54.400002	-0.069168	-0.681642	1.306402	-0.350282	0.096217	5.9389	6.91042	0.600308
54.5	-0.125189	-0.709259	1.305619	-0.35283	0.096215	5.90273	6.83323	0.531972
54.599998	-0.168897	-0.749775	1.304537	-0.354694	0.096103	5.85956	6.67436	0.408261
54.700001	-0.207905	-0.753645	1.303481	-0.35509	0.095958	5.86998	6.61163	0.112068
54.799999	-0.186793	-0.754656	1.302549	-0.354405	0.096015	5.79816	6.58326	-0.223793
54.900002	-0.157397	-0.718937	1.302048	-0.352505	0.095875	5.70034	6.52213	-0.599541
55.0	-0.100077	-0.718345	1.30259	-0.349082	0.09579	5.63046	6.43478	-0.966941
55.099998	-0.005046	-0.699934	1.304289	-0.345776	0.095486	5.56644	6.4063	-1.244615
55.200001	0.05224	-0.664683	1.307093	-0.342131	0.095326	5.45749	6.28073	-1.424082
55.299999	0.08025	-0.664558	1.310459	-0.338819	0.095165	5.61539	6.46625	-1.451634
55.400002	0.072247	-0.649887	1.314238	-0.336888	0.095002	5.68002	6.78174	-1.296924
55.5	0.007481	-0.618415	1.317974	-0.336104	0.09507	5.69912	6.71494	-0.905392
55.599998	-0.079107	-0.579221	1.320692	-0.337503	0.094809	5.855	6.63347	-0.408183
55.700001	-0.1716	-0.569398	1.322583	-0.340625	0.094644	6.00642	6.80786	0.144955
55.799999	-0.244003	-0.583037	1.323326	-0.345132	0.094325	6.06991	6.84019	0.674297
55.900002	-0.261092	-0.516511	1.322407	-0.350735	0.093972	6.04154	6.86203	1.027014
56.0	-0.245985	-0.50103	1.320549	-0.356188	0.093635	6.0002	6.78977	1.151311
56.099998	-0.183016	-0.516271	1.318171	-0.360626	0.093242	5.9967	6.77221	1.067951
56.200001	-0.147684	-0.526769	1.315517	-0.364142	0.092726	6.01027	6.93697	0.63103
56.299999	-0.129522	-0.490115	1.312387	-0.364822	0.092354	5.8501	6.65295	0.046349
56.400002	-0.08942	-0.478064	1.309813	-0.363475	0.091969	5.8712	6.56496	-0.354004
56.5	-0.044125	-0.514552	1.308309	-0.360225	0.091691	5.81612	6.58305	-0.881824
56.599998	-0.050087	-0.507103	1.308295	-0.354557	0.091391	5.62091	6.50083	-1.340504
56.700001	-0.091923	-0.446658	1.309428	-0.348121	0.091107	5.52099	6.42482	-1.766705
56.799999	-0.141727	-0.391414	1.312262	-0.341332	0.090831	5.52983	6.49762	-1.990496
56.900002	-0.096592	-0.387703	1.316613	-0.334772	0.090619	5.71996	6.67147	-1.907862
57.0	-0.123187	-0.354008	1.321428	-0.330847	0.090388	5.77811	6.71612	-1.69541
57.099998	-0.117248	-0.295947	1.326221	-0.329095	0.090034	5.7852	6.62705	-1.225621
57.200001	-0.120164	-0.251772	1.330703	-0.329808	0.089888	5.9932	6.5823	-0.573663
57.299999	-0.071504	-0.218073	1.333933	-0.333611	0.089472	6.11966	6.7872	0.141687
57.400002	-0.059755	-0.192108	1.33588	-0.339081	0.089379	6.17071	6.94853	0.867359
57.5	-0.048758	-0.158087	1.335975	-0.346426	0.088912	6.07035	6.98717	1.313561
57.599998	-0.072286	-0.157237	1.334399	-0.354189	0.088349	6.07272	6.97187	1.536061
57.700001	-0.122869	-0.177296	1.33157	-0.361245	0.087792	5.99469	6.88558	1.404256
57.799999	-0.169648	-0.217566	1.327772	-0.366566	0.087306	5.86866	6.83056	1.073598
57.900002	-0.130341	-0.231557	1.323426	-0.370257	0.086695	5.88837	6.7554	0.580294
58.0	-0.131222	-0.205105	1.319366	-0.369747	0.086343	5.88416	6.57406	-0.008123
58.099998	-0.118244	-0.153364	1.316054	-0.366709	0.086048	5.86612	6.59814	-0.628463
58.200001	-0.075497	-0.101661	1.314437	-0.360614	0.085902	5.72828	6.43317	-1.277208
58.299999	-0.074705	-0.068514	1.315193	-0.352447	0.085604	5.71865	6.5186	-1.771582
58.400002	-0.084341	-0.027447	1.318082	-0.344129	0.085183	5.79011	6.49762	-2.179034
58.5	-0.124938	0.037443	1.322501	-0.336031	0.08459	5.87033	6.68561	-2.323323
58.599998	-0.142336	0.09452	1.327867	-0.330056	0.084188	5.75219	6.7644	-2.162307
58.700001	-0.16815	0.131542	1.333786	-0.326989	0.08388	5.86376	6.74566	-1.706592
58.799999	-0.180586	0.158634	1.33944	-0.326491	0.083682	6.01903	6.89008	-1.048035
58.900002	-0.132818	0.190514	1.343754	-0.329923	0.08357	6.23412	7.12859	-0.120355
59.0	-0.121973	0.183157	1.346571	-0.336058	0.083403	6.36496	7.29902	0.771093
59.099998	-0.101777	0.180938	1.347759	-0.34362	0.083278	6.21214	6.94457	1.437403
59.200001	-0.117185	0.145878	1.347464	-0.352689	0.083233	6.235	6.95763	1.73654
59.299999	-0.151937	0.105785	1.345914	-0.360198	0.083207	6.13717	6.86835	1.578092
59.400002	-0.167371	0.026378	1.343575	-0.36602	0.083238	6.06869	6.8859	1.109508
59.5	-0.208036	-0.067167	1.3406	-0.369444	0.083179	5.88522	6.68132	0.46643
59.599998	-0.239418	-0.115497	1.337543	-0.369199	0.083228	5.92681	6.91202	-0.2227
59.700001	-0.227385	-0.187	1.334997	-0.365854	0.083201	5.86647	6.81996	-0.801479
59.799999	-0.186998	-0.23983	1.334455	-0.359784	0.08304	5.67994	6.48948	-1.385094
59.900002	-0.189521	-0.259737	1.336229	-0.351856	0.082846	5.62503	6.49269	-1.882848
60.0	-0.138579	-0.282103	1.339788	-0.343648	0.082556	5.70849	6.4396	-2.235933
60.099998	-0.100313	-0.33048	1.345616	-0.336154	0.082291	5.91193	6.74395	-2.417567
60.200001	-0.068365	-0.35489	1.352727	-0.330426	0.082145	5.77504	6.81749	-2.260102
60.299999	-0.041833	-0.349273	1.359744	-0.327993	0.08204	5.9086	6.6673	-1.783094
60.400002	0.021704	-0.388492	1.366005	-0.328295	0.08203	6.07132	6.86171	-1.043716
60.5	0.00277	-0.443054	1.370882	-0.332086	0.081938	6.20417	7.08138	-0.123788
60.599998	-0.008147	-0.495907	1.374456	-0.338493	0.082056	6.25488	7.18576	0.793495
60.700001	-0.069148	-0.515844	1.376161	-0.345988	0.082269	6.23167	7.05986	1.454861
60.799999	-0.181299	-0.538262	1.376333	-0.354095	0.082371	6.2519	7.03631	1.742362
60.900002	-0.286736	-0.566846	1.375566	-0.360992	0.082483	6.19033	6.9602	1.518646
61.0	-0.363886	-0.604896	1.374352	-0.365684	0.082288	6.08104	6.88944	0.96061
61.099998	-0.333895	-0.642376	1.372718	-0.368233	0.082022	5.99285	6.92059	0.245768
61.200001	-0.286482	-0.648716	1.370848	-0.367589	0.082018	5.90107	6.87809	-0.436758
61.299999	-0.158627	-0.66375	1.369895	-0.363296	0.082144	5.8226	6.77628	-1.047112
61.400002	0.043839	-0.679437	1.370656	-0.357322	0.082194	5.70507	6.67982	-1.556958
61.5	0.142832	-0.6628	1.373212	-0.349598	0.082508	5.7493	6.73421	-1.978734
61.599998	0.175602	-0.639581	1.377728	-0.342078	0.08271	5.6675	6.65627	-2.207596
61.700001	0.137018	-0.636093	1.383651	-0.335835	0.082811	5.90422	6.71922	-2.225003
61.799999	0.079837	-0.642328	1.390317	-0.331497	0.082943	6.03366	7.23297	-1.837707
61.900002	-0.042882	-0.589732	1.396537	-0.330705	0.082998	6.36969	7.59984	-1.293912
62.0	-0.173572	-0.564377	1.40166	-0.332808	0.082993	6.19331	7.08855	-0.544168
62.099998	-0.167394	-0.585737	1.405276	-0.337627	0.082926	6.0912	6.97615	0.298202
62.200001	-0.155067	-0.580245	1.407477	-0.344458	0.082822	6.19681	7.19432	1.047247
62.299999	-0.062769	-0.560735	1.408314	-0.351748	0.082842	6.13612	7.16692	1.54524
62.400002	0.027786	-0.553168	1.40749	-0.358789	0.082753	6.19567	7.20878	1.569163
62.5	0.097046	-0.603954	1.406017	-0.364413	0.082672	6.11992	6.99445	1.257442
62.599998	0.147728	-0.626849	1.404078	-0.367335	0.082688	6.11055	7.14176	0.678147
62.700001	0.103115	-0.609651	1.402195	-0.367634	0.082647	6.06974	6.93579	0.005476
62.799999	0.012353	-0.609232	1.400567	-0.365109	0.082281	6.11493	6.99842	-0.616369
62.900002	-0.112321	-0.577682	1.400263	-0.359914	0.082019	5.99696	6.96919	-1.158946
63.0	-0.180751	-0.493103	1.402124	-0.352769	0.081739	5.81043	6.7296	-1.696506
63.099998	-0.187494	-0.43103	1.406249	-0.344716	0.081563	5.77645	6.56496	-2.093921
63.200001	-0.177048	-0.370319	1.411894	-0.33706	0.081632	5.70516	6.54676	-2.265266
63.299999	-0.007654	-0.311689	1.418839	-0.331731	0.081648	5.67302	6.67212	-2.191566
63.400002	0.074868	-0.270003	1.425937	-0.328392	0.081673	5.72837	6.67094	-1.742826
63.5	0.0821	-0.226842	1.432401	-0.327937	0.081624	5.78836	6.73635	-1.04121
63.599998	0.064115	-0.159802	1.437417	-0.331479	0.081274	5.81454	6.60542	-0.123113
63.700001	-0.050688	-0.088815	1.440588	-0.337231	0.080796	5.94801	6.74994	0.786149
63.799999	-0.137026	-0.035107	1.441647	-0.345737	0.0802	6.12447	6.98942	1.54623
63.900002	-0.203764	0.024388	1.441102	-0.354698	0.079811	6.15889	7.13737	1.897863
64.0	-0.2197	0.077369	1.439442	-0.362775	0.079741	6.07639	7.03588	1.797951
64.099998	-0.21386	0.096124	1.436448	-0.36921	0.079552	6.03812	6.97187	1.24454
64.199997	-0.163098	0.070749	1.432733	-0.372389	0.079504	6.06308	7.00901	0.482061
64.300003	-0.137494	0.071221	1.42881	-0.372157	0.079499	6.1074	7.0346	-0.198513
64.400002	-0.109066	0.109943	1.425113	-0.36855	0.079189	6.04732	6.88804	-0.858842
64.5	-0.131067	0.199199	1.423087	-0.361953	0.078884	6.09697	6.79469	-1.476845
64.599998	-0.147041	0.288574	1.423252	-0.353109	0.07839	6.16625	6.88804	-1.998721
64.699997	-0.126151	0.335953	1.426085	-0.343664	0.077857	6.01106	6.69867	-2.384747
64.800003	-0.103025	0.397812	1.431355	-0.334427	0.077525	5.97927	6.5944	-2.559103
64.900002	-0.027999	0.445496	1.437945	-0.327412	0.077368	6.01728	6.75915	-2.482631
65.0	0.088198	0.450975	1.445349	-0.323007	0.077275	6.04671	7.05879	-2.104122
65.099998	0.061014	0.456673	1.452438	-0.321856	0.077326	5.82706	6.72639	-1.39903
65.199997	0.06425	0.454644	1.458115	-0.325263	0.077146	5.92322	6.73967	-0.402096
65.300003	-0.0329	0.467447	1.461921	-0.331093	0.076997	5.95589	6.75647	0.597815
65.400002	-0.170434	0.49117	1.463646	-0.339363	0.076738	5.90737	6.68903	1.444952
65.5	-0.354004	0.509025	1.463161	-0.349191	0.076477	5.96447	6.63668	2.020966
65.599998	-0.430846	0.552216	1.460903	-0.358617	0.076111	6.07053	6.65242	2.111964
65.699997	-0.389719	0.576677	1.457217	-0.366756	0.07563	6.16292	6.97743	1.703187
65.800003	-0.326395	0.556828	1.452224	-0.372921	0.074978	6.0446	6.81557	1.088727
65.900002	-0.157589	0.510142	1.446553	-0.37526	0.074571	5.99039	6.75326	0.323547
66.0	-0.041513	0.488619	1.44074	-0.374554	0.074048	6.06177	6.81161	-0.370505
66.099998	0.059072	0.488354	1.435958	-0.370173	0.073614	6.09093	6.85636	-0.93254
66.199997	0.12084	0.50023	1.432684	-0.363225	0.073122	6.06142	6.85839	-1.45194
66.300003	0.055398	0.542763	1.43142	-0.354647	0.072753	6.11668	6.77446	-1.916202
66.400002	-0.055572	0.562009	1.43267	-0.34498	0.072554	6.19506	6.85164	-2.212828
66.5	-0.151179	0.551223	1.43607	-0.336452	0.072639	6.13122	6.68892	-2.247493
66.599998	-0.223549	0.59744	1.440707	-0.329981	0.072667	6.05424	6.67212	-2.10911
66.699997	-0.241576	0.668836	1.445946	-0.324864	0.072897	6.02648	6.60649	-1.843187
66.800003	-0.243227	0.666211	1.451094	-0.323817	0.073031	6.0587	6.80079	-1.192518
66.900002	-0.219316	0.657196	1.45594	-0.325659	0.073249	6.01527	6.86749	-0.421199
67.0	-0.15127	0.690928	1.459232	-0.330147	0.073444	5.94634	6.67479	0.40796
67.099998	-0.156976	0.694286	1.460946	-0.337187	0.073543	5.9854	6.71644	1.040997
67.199997	-0.216828	0.619897	1.461339	-0.345531	0.073465	5.99066	6.67297	1.480913
67.300003	-0.170759	0.555417	1.460524	-0.353226	0.073653	5.98952	6.67297	1.476643
67.400002	-0.232439	0.489424	1.45795	-0.361571	0.073379	6.04793	6.6582	1.279132
67.5	-0.225261	0.373298	1.453965	-0.367359	0.073315	6.0411	6.58808	0.891787
67.599998	-0.222144	0.279346	1.448845	-0.370639	0.073342	5.9643	6.67308	0.421192
67.699997	-0.179218	0.216473	1.443379	-0.371775	0.073564	5.90194	6.75797	-0.027084
67.800003	-0.105058	0.157571	1.438033	-0.369641	0.074029	5.92935	6.7918	-0.489356
67.900002	-0.00695	0.098907	1.43388	-0.365305	0.074598	5.94652	6.84394	-1.023537
68.0	0.053735	0.018025	1.431577	-0.35979	0.074846	5.89634	6.73207	-1.458659
68.099998	0.027279	-0.057218	1.430992	-0.353097	0.075231	5.93759	6.73613	-1.830704
68.199997	-0.008071	-0.157555	1.431613	-0.346297	0.075583	6.18613	7.04745	-2.013135
68.300003	-0.075757	-0.221977	1.433496	-0.340047	0.075841	6.14024	6.92947	-1.988601
68.400002	-0.217068	-0.285682	1.435951	-0.335536	0.076228	5.98129	6.78998	-1.73974
68.5	-0.158651	-0.361629	1.438653	-0.33304	0.076481	6.11913	7.07003	-1.347295
68.599998	-0.153552	-0.460313	1.441905	-0.332146	0.076669	5.87374	6.76547	-0.841061
68.699997	-0.124602	-0.573114	1.445347	-0.333355	0.076838	5.75315	6.69631	-0.341511
68.800003	-0.05216	-0.652915	1.44822	-0.335899	0.076971	5.70201	6.66901	0.089154
68.900002	0.028663	-0.7634	1.450596	-0.339371	0.077323	5.64683	6.6202	0.32603
69.0	0.039183	-0.91296	1.452128	-0.344102	0.077597	5.60664	6.64814	0.513953
69.099998	0.053277	-0.991062	1.452319	-0.349111	0.077864	5.59219	6.59429	0.543585
69.199997	-0.00918	-1.079582	1.451072	-0.353932	0.0781	5.64132	6.67586	0.503106
69.300003	-0.080887	-1.190231	1.448741	-0.35845	0.078166	5.70621	6.59043	0.431847
69.400002	-0.155806	-1.263341	1.445922	-0.361501	0.078438	5.769	6.64203	0.244474
69.5	-0.236805	-1.321015	1.442309	-0.363776	0.078733	5.88443	6.84073	0.067956
69.599998	-0.169663	-1.347982	1.438916	-0.363568	0.079117	6.05967	7.07239	-0.409667
69.699997	-0.068144	-1.422485	1.436528	-0.361512	0.079837	6.00143	6.95292	-0.812274
69.800003	0.004152	-1.463002	1.434895	-0.358516	0.080423	5.93461	6.94125	-1.116486
69.900002	-0.000346	-1.435228	1.433661	-0.354577	0.080999	5.80254	6.95238	-1.518857
70.0	-0.023161	-1.447753	1.433268	-0.349904	0.0814	5.69474	6.85175	-1.640192
70.099998	-0.099217	-1.500572	1.434036	-0.345691	0.081447	5.71313	6.84008	-1.619615
70.199997	-0.172606	-1.531523	1.435736	-0.341653	0.081694	5.56346	6.77928	-1.47749
70.300003	-0.244577	-1.531678	1.437541	-0.338785	0.081646	5.67249	6.91513	-1.237495
70.400002	-0.229641	-1.578648	1.439492	-0.337523	0.0817	5.52633	6.52395	-0.959459
70.5	-0.187189	-1.616068	1.441997	-0.337173	0.081986	5.45723	6.42846	-0.627889
70.599998	-0.114249	-1.597398	1.444409	-0.338393	0.082117	5.56653	6.49933	-0.338411
70.699997	-0.041564	-1.60693	1.446117	-0.340342	0.082418	5.55707	6.57406	-0.097138
70.800003	0.019782	-1.627611	1.447288	-0.342977	0.082495	5.6076	6.68785	0.026178
70.900002	-0.000369	-1.648314	1.447998	-0.346148	0.082497	5.62932	6.57213	0.121394
71.0	-0.037085	-1.603904	1.448016	-0.349167	0.082505	5.7006	6.76868	0.139296
71.099998	-0.129919	-1.546719	1.446869	-0.351959	0.082295	5.73984	6.86064	0.06114
71.199997	-0.195355	-1.495142	1.445147	-0.354478	0.08178	5.77811	6.94853	0.004572
71.300003	-0.219945	-1.420013	1.442993	-0.356048	0.08152	5.70963	6.83077	-0.132584
71.400002	-0.191452	-1.311846	1.440185	-0.357543	0.081219	5.68922	6.7189	-0.2629
71.5	-0.119419	-1.233923	1.436736	-0.358192	0.081047	5.69973	6.75744	-0.400732
71.599998	0.030219	-1.180397	1.433282	-0.357828	0.081054	5.58886	6.58037	-0.441155
71.699997	0.039854	-1.044968	1.429252	-0.357483	0.0809	5.53946	6.58273	-0.610246
71.800003	0.024572	-0.937808	1.425522	-0.355943	0.080651	5.51415	6.52417	-0.663774
71.900002	0.004266	-0.82714	1.422205	-0.353039	0.080266	5.43831	6.53969	-0.676618
72.0	-0.20799	-0.676584	1.419322	-0.350842	0.079607	5.3461	6.52374	-0.834508
72.099998	-0.317382	-0.522495	1.41719	-0.347514	0.078649	5.44357	6.5853	-0.919196
72.199997	-0.317215	-0.42669	1.416319	-0.343684	0.077932	5.57222	6.76161	-0.935184
72.300003	-0.351195	-0.299333	1.416437	-0.341131	0.076748	5.51888	6.71922	-1.068964
72.400002	-0.288234	-0.15811	1.416892	-0.338429	0.07555	5.64893	6.71676	-1.081352
72.5	-0.12743	-0.064571	1.417739	-0.33725	0.074346	5.72951	6.70359	-0.917667
72.599998	-0.029265	0.047987	1.418289	-0.337441	0.073172	5.7859	6.73956	-0.677427
72.699997	0.017733	0.169461	1.417823	-0.338697	0.072047	5.79256	6.78185	-0.317555
72.800003	0.057681	0.296558	1.415793	-0.342589	0.070854	5.70577	6.74416	0.115174
72.900002	-0.000173	0.400085	1.412479	-0.347531	0.069861	5.59219	6.59461	0.549324
73.0	-0.056876	0.468386	1.407616	-0.352966	0.069046	5.51556	6.53798	0.832349
73.099998	-0.18612	0.521191	1.401425	-0.358674	0.068251	5.41694	6.47621	0.908452
73.199997	-0.320897	0.584411	1.394582	-0.362901	0.067441	5.25694	6.26788	0.757615
73.300003	-0.450653	0.684181	1.387209	-0.365777	0.066371	5.30152	6.2864	0.525444
73.400002	-0.509965	0.743963	1.380228	-0.365828	0.065276	5.25432	6.20986	0.062506
73.5	-0.449215	0.797914	1.374192	-0.363224	0.064155	5.54279	6.48167	-0.359574
73.599998	-0.382565	0.88916	1.369479	-0.358098	0.062957	5.70411	6.83302	-0.84601
73.699997	-0.236533	0.868138	1.366593	-0.351381	0.062064	5.6393	6.73945	-1.295085
73.800003	-0.049362	0.87169	1.365265	-0.343898	0.061133	5.79615	6.66762	-1.672203
73.900002	0.041929	0.885538	1.364923	-0.337653	0.060462	5.90947	6.93932	-1.795939
74.0	0.125253	0.846115	1.36554	-0.332601	0.05957	5.98882	7.0133	-1.477462
74.099998	0.031461	0.869744	1.365825	-0.330876	0.058676	5.96727	6.97615	-1.028095
74.199997	-0.094871	0.892723	1.365197	-0.332319	0.057626	5.78984	6.73314	-0.407965
74.300003	-0.229984	0.905882	1.363256	-0.336592	0.056591	5.60042	6.53305	0.32202
74.400002	-0.325189	0.870613	1.36001	-0.342957	0.055608	5.51302	6.3577	0.950235
74.5	-0.355499	0.822028	1.355487	-0.350369	0.054751	5.24871	6.15462	1.381137
74.599998	-0.310172	0.770528	1.349598	-0.357339	0.053916	4.95025	5.88099	1.456238
74.699997	-0.245874	0.686264	1.342668	-0.363242	0.053173	4.9873	5.99318	1.250953
74.800003	-0.092799	0.597339	1.335304	-0.366498	0.052517	5.03266	5.84448	0.814814
74.900002	0.041988	0.547017	1.328132	-0.366705	0.051923	6.30637	7.06051	0.286219
75.0	0.177339	0.518223	1.321587	-0.364672	0.051386	6.09268	7.58957	-0.266518
75.099998	0.194818	0.480408	1.316419	-0.359825	0.051062	5.91017	6.85561	-0.829654
75.199997	0.118411	0.421302	1.313366	-0.353389	0.050705	6.09356	7.04274	-1.315939
75.300003	0.02729	0.396504	1.311694	-0.347002	0.050228	6.14523	6.99156	-1.672147
75.400002	-0.075843	0.370353	1.311412	-0.340897	0.049831	6.79093	8.0636	-1.813374
75.5	-0.098387	0.328744	1.312114	-0.336528	0.049501	6.30751	7.34891	-1.654842
75.599998	-0.128989	0.304401	1.312917	-0.334546	0.049311	6.02341	6.80829	-1.247277
75.699997	-0.057759	0.292163	1.312992	-0.334951	0.049189	5.82286	6.64096	-0.65318
75.800003	-0.015689	0.26602	1.311568	-0.338205	0.049067	5.27945	6.14027	0.07651
75.900002	0.066027	0.206043	1.309243	-0.34325	0.048941	4.76897	5.73807	0.754077
76.0	0.062586	0.143294	1.305572	-0.349433	0.048844	4.70565	5.43543	1.285322
76.099998	0.048318	0.094942	1.30039	-0.355758	0.048491	4.56973	5.7885	1.417298
76.199997	-0.00237	0.00221	1.294748	-0.360313	0.048288	5.32052	5.78175	1.252929
76.300003	-0.070548	-0.074725	1.289271	-0.362704	0.048038	7.1866	7.89617	0.853281
76.400002	-0.088871	-0.140585	1.284363	-0.362261	0.048092	6.058	8.03031	0.230844
76.5	-0.085683	-0.200973	1.280481	-0.359126	0.048115	6.4091	6.96095	-0.422409
76.599998	-0.075282	-0.27646	1.278428	-0.353875	0.048348	6.12999	6.94607	-1.035315
76.699997	-0.020033	-0.339189	1.278249	-0.347656	0.048558	7.14745	7.73976	-1.543575
76.800003	0.060941	-0.401486	1.279661	-0.341429	0.048858	7.12959	8.33434	-1.758366
76.900002	0.103626	-0.443713	1.281554	-0.337275	0.049397	6.43791	7.05184	-1.696693
77.0	0.103282	-0.488666	1.282933	-0.335934	0.04985	6.15574	6.93301	-1.261972
77.099998	0.095553	-0.550977	1.282935	-0.3375	0.050407	5.50575	6.40994	-0.50784
77.199997	0.004962	-0.610663	1.280486	-0.342778	0.050693	5.11008	5.94747	0.467527
77.300003	-0.097574	-0.678607	1.27598	-0.349794	0.050866	4.82248	5.62802	1.272702
77.400002	-0.141595	-0.763229	1.270562	-0.356999	0.050981	4.89131	5.88088	1.699636
77.5	-0.172353	-0.835433	1.264235	-0.36276	0.051092	5.04527	5.73037	1.577828
77.599998	-0.171459	-0.860866	1.258954	-0.364808	0.051466	6.75459	7.12634	0.86015
77.699997	-0.079493	-0.931793	1.255837	-0.363418	0.052052	6.22028	7.96168	0.051054
77.800003	0.021882	-0.982221	1.255711	-0.357637	0.052721	5.96333	6.74802	-0.969854
77.900002	0.04298	-0.993693	1.258633	-0.348809	0.053624	6.58705	6.95206	-1.939988
78.0	0.063505	-0.963916	1.264477	-0.338809	0.054376	6.97502	7.66793	-2.641343
78.099998	0.038948	-0.987058	1.272887	-0.329745	0.055317	6.60019	7.54225	-2.882606
78.199997	0.012631	-0.995149	1.281678	-0.324137	0.056137	6.37319	6.90282	-2.546887
78.300003	-0.027567	-0.966012	1.288811	-0.324203	0.056852	6.14216	6.9162	-1.543859
78.400002	-0.08313	-0.945542	1.292645	-0.329906	0.057577	5.79589	6.60906	0.015933
78.5	-0.120923	-0.959667	1.292328	-0.341462	0.058078	5.74019	6.46497	1.803516
78.599998	-0.239308	-0.977698	1.288207	-0.356529	0.058161	5.63291	6.49965	3.27423
78.699997	-0.287545	-0.955417	1.281256	-0.370946	0.058212	6.101	6.65178	3.601532
78.800003	-0.248697	-0.966391	1.274151	-0.381388	0.058296	6.21196	7.08759	3.284646
78.900002	-0.127301	-0.981731	1.269631	-0.385059	0.058733	6.01623	7.07838	1.620697
79.0	-0.010031	-1.002978	1.268271	-0.380995	0.059804	6.32012	6.8418	-0.655357
79.099998	0.017965	-0.989925	1.270621	-0.370739	0.060812	6.27116	7.09209	-2.584646
79.199997	0.076657	-0.901809	1.277081	-0.353917	0.061948	6.13831	6.92433	-4.264354
79.300003	0.04478	-0.813261	1.2883	-0.335283	0.062912	6.03366	6.69449	-4.948659
79.400002	-0.079598	-0.711752	1.303033	-0.319381	0.063656	6.04268	6.83088	-4.901972
79.5	-0.100522	-0.611734	1.319308	-0.308942	0.064466	5.92112	6.8692	-3.910157
79.599998	-0.126966	-0.496312	1.333987	-0.307212	0.065264	6.22002	7.02604	-2.014248
79.699997	-0.11958	-0.386395	1.344459	-0.314749	0.06598	6.28369	7.20888	0.570834
79.800003	-0.158158	-0.308923	1.349462	-0.330203	0.066789	6.30147	7.11971	3.271749
79.900002	-0.152968	-0.174958	1.347768	-0.350889	0.067062	6.57216	7.28521	5.323693
80.0	-0.173351	-0.095379	1.342981	-0.371239	0.067513	6.70134	7.56195	6.105463
80.099998	-0.301891	-0.032278	1.338047	-0.387271	0.067854	6.75695	7.63635	5.322047
80.199997	-0.238986	0.039048	1.335701	-0.395216	0.06823	6.61324	7.30545	2.858074
80.300003	-0.18811	0.034128	1.336395	-0.394289	0.068567	6.48625	7.20696	-0.439468
80.400002	-0.123754	-0.004142	1.339381	-0.384578	0.069205	6.13516	6.86117	-3.457506
80.5	-0.025288	-0.033975	1.345322	-0.367424	0.070192	5.80079	6.49516	-5.447709
80.599998	0.074563	-0.075831	1.35486	-0.345975	0.071314	5.19923	6.16757	-6.153667
80.699997	0.048458	-0.043043	1.367328	-0.326524	0.072137	5.19739	5.92916	-5.722828
80.800003	0.033046	-0.036283	1.381973	-0.312595	0.073016	4.87896	6.0784	-4.311744
80.900002	-0.088583	0.020463	1.39642	-0.306545	0.073935	6.33597	6.47674	-2.198013
81.0	-0.15044	0.036745	1.408519	-0.310246	0.074782	7.03439	8.36142	0.491164
81.099998	-0.153098	0.071936	1.41624	-0.321628	0.075421	6.38904	7.7403	2.905415
81.199997	-0.28822	0.098647	1.419406	-0.338848	0.075827	6.86966	7.39494	4.731549
81.300003	-0.35572	0.089731	1.419922	-0.357762	0.076435	6.97677	7.63474	5.541854
81.400002	-0.358754	0.095275	1.420121	-0.37255	0.077289	7.97592	8.91328	4.788958
81.5	-0.334613	0.093459	1.421078	-0.382116	0.078143	7.29703	8.46687	2.72641
81.599998	-0.240946	0.085976	1.423041	-0.384254	0.078858	7.07012	7.8375	0.007137
81.699997	-0.171557	0.009812	1.425025	-0.379651	0.079176	6.86406	7.92368	-2.543738
81.800003	-0.144566	-0.098248	1.427051	-0.369489	0.079806	6.12894	7.1576	-3.99184
81.900002	-0.124222	-0.140393	1.429616	-0.355406	0.080173	5.85982	6.70402	-4.437085
82.0	-0.102483	-0.140937	1.433503	-0.341942	0.08052	5.40696	6.37793	-3.819666
82.099998	-0.017241	-0.129278	1.438517	-0.332173	0.080917	5.36965	6.09306	-2.851177
82.199997	-0.005923	-0.164853	1.444271	-0.326958	0.081331	5.27875	6.2697	-1.453951
82.300003	-0.030244	-0.196015	1.45013	-0.327066	0.081592	6.48993	6.67083	-0.07119
82.400002	-0.065941	-0.212883	1.455599	-0.330858	0.081983	6.67909	8.05728	1.059567
82.5	-0.113823	-0.226045	1.461038	-0.336645	0.082319	6.07955	7.57501	1.504032
82.599998	-0.112507	-0.228043	1.466821	-0.342741	0.082604	6.96214	7.17484	1.352788
82.699997	-0.128177	-0.235331	1.472832	-0.347849	0.083066	7.15236	8.07998	0.632292
82.800003	-0.17425	-0.255929	1.478841	-0.350819	0.083552	6.97913	8.06777	-0.270451
82.900002	-0.146582	-0.317802	1.483721	-0.352413	0.083999	6.91643	7.58646	-0.97388
83.0	-0.202393	-0.313853	1.486715	-0.352298	0.084371	6.88674	7.61569	-1.248188
83.099998	-0.188065	-0.270133	1.487626	-0.3522	0.084365	6.70773	7.52715	-1.084984
83.199997	-0.183566	-0.217971	1.486193	-0.353348	0.084217	6.55666	7.24475	-0.610653
83.300003	-0.164354	-0.157387	1.483333	-0.355406	0.08431	6.35655	6.99799	0.009889
83.400002	-0.140169	-0.08055	1.479449	-0.358621	0.084316	6.38204	7.03278	0.509481
83.5	-0.076609	-0.051257	1.475497	-0.361778	0.08446	6.18341	6.95677	0.801196
83.599998	-0.066324	-0.010613	1.472578	-0.36142	0.084804	6.10766	6.89297	0.468909
83.699997	0.023729	0.002609	1.472271	-0.358619	0.085089	6.22571	6.9041	-0.414419
83.800003	0.037155	0.007022	1.475846	-0.351673	0.085696	6.33518	7.19871	-1.414286
83.900002	-0.016069	0.068523	1.482841	-0.342039	0.086347	6.52627	7.39173	-2.331828
84.0	-0.046715	0.131591	1.493104	-0.331404	0.086861	6.7474	7.27108	-3.001631
84.099998	-0.122714	0.19744	1.505495	-0.321797	0.087047	6.9378	7.48337	-3.224667
84.199997	-0.213889	0.262907	1.518116	-0.316327	0.086941	7.0724	7.72874	-2.837856
84.300003	-0.202199	0.3522	1.528472	-0.316996	0.086785	7.1852	8.02966	-1.665717
84.400002	-0.131711	0.433251	1.534832	-0.323903	0.08642	7.24274	8.04454	0.200079
84.5	-0.165099	0.521363	1.536018	-0.338206	0.085994	7.14185	7.77605	2.426311
84.599998	-0.217764	0.673949	1.531934	-0.356494	0.085211	7.09149	7.69501	4.181623
84.699997	-0.181177	0.7799	1.525129	-0.373861	0.084501	6.69083	7.31551	4.95865
84.800003	-0.137332	0.888268	1.518168	-0.387356	0.084095	6.24086	6.87273	4.260728
84.900002	-0.051367	0.986083	1.513475	-0.393469	0.083819	5.76716	6.52267	2.205561
85.0	-0.027408	0.999122	1.511746	-0.391393	0.083723	5.53675	6.29283	-0.573135
85.099998	0.078544	0.95803	1.51279	-0.381332	0.084066	5.20843	6.23534	-3.04238
85.199997	0.098906	0.976701	1.516541	-0.364485	0.084361	6.32029	6.48788	-4.804213
85.300003	0.083779	1.010969	1.523747	-0.344623	0.084727	7.8344	8.71973	-5.558404
85.400002	0.002269	1.098158	1.534051	-0.325764	0.084861	6.82149	8.24816	-5.275826
85.5	-0.075861	1.178316	1.546921	-0.311598	0.085188	7.23293	7.43637	-4.342341
85.599998	-0.169543	1.222725	1.560291	-0.305383	0.085352	8.04677	8.45413	-2.62565
85.699997	-0.241513	1.286242	1.572357	-0.30761	0.085175	8.34944	9.59083	-0.459318
85.800003	-0.328666	1.354815	1.581234	-0.317095	0.08483	7.75698	8.48496	1.73373
85.900002	-0.408724	1.390968	1.586265	-0.332825	0.084526	7.55617	7.98384	3.367796
86.0	-0.376216	1.487965	1.588281	-0.349581	0.084021	6.68365	7.65712	4.379925
86.099998	-0.314161	1.51658	1.588913	-0.365327	0.083732	5.98102	6.80583	4.194223
86.199997	-0.259633	1.502191	1.589466	-0.377316	0.083764	5.52177	6.338	2.786468
86.300003	0.004568	1.49923	1.5892	-0.382594	0.083573	5.57957	6.52096	0.907857
86.400002	0.02644	1.388184	1.588223	-0.382393	0.083438	5.86534	6.49858	-1.19225
86.5	0.054682	1.219842	1.586148	-0.376739	0.08337	7.52123	7.73387	-2.656811
86.599998	0.006899	1.090677	1.584292	-0.366442	0.083654	6.72866	8.51387	-3.234427
86.699997	-0.09743	1.057342	1.583349	-0.35475	0.083819	6.93473	7.19304	-3.13097
86.800003	-0.116382	0.991065	1.585152	-0.343003	0.084213	7.89106	8.31839	-2.66496
86.900002	-0.146178	0.944284	1.589384	-0.333668	0.08438	6.992	8.11135	-2.138454
87.0	-0.193423	0.9151	1.595705	-0.327609	0.084614	6.85144	7.30534	-1.549209
87.099998	-0.239547	0.89405	1.603416	-0.323931	0.084982	6.40516	7.20899	-1.043601
87.199997	-0.162078	0.864842	1.611194	-0.324413	0.085185	6.19856	7.14925	-0.475387
87.300003	-0.10039	0.805886	1.617898	-0.328312	0.085535	6.24612	7.29271	0.055272
87.400002	-0.015169	0.744432	1.622823	-0.334366	0.085968	6.81335	7.65069	0.461571
87.5	-0.009169	0.662971	1.624768	-0.343164	0.086058	8.04765	8.87292	0.966272
87.599998	-0.049488	0.563504	1.623647	-0.3528	0.086161	6.82447	7.95879	1.360361
87.699997	-0.117455	0.43797	1.619925	-0.36112	0.086216	7.66774	7.95023	1.484311
87.800003	-0.163264	0.283775	1.614929	-0.367982	0.085948	8.21781	9.29375	1.342026
87.900002	-0.186337	0.188742	1.609922	-0.370033	0.085784	7.72152	8.5265	0.640242
88.0	-0.147023	0.111161	1.606451	-0.367506	0.085636	7.21699	7.82594	-0.342154
88.099998	-0.137845	0.054561	1.606231	-0.360974	0.085662	6.39465	7.33135	-1.510792
88.199997	-0.07177	0.003594	1.610097	-0.350387	0.085857	5.32236	6.55639	-2.581746
88.300003	-0.017798	-0.034869	1.618032	-0.338695	0.085943	5.39663	6.13117	-3.419556
88.400002	0.004765	-0.038831	1.628303	-0.328252	0.08604	4.90848	6.30246	-3.824415
88.5	0.047487	-0.070855	1.639135	-0.320537	0.086102	6.60001	6.57662	-3.393399
88.599998	-0.067391	-0.044506	1.648069	-0.31934	0.085997	8.66515	10.0108	-2.308081
88.699997	-0.139356	-0.033609	1.653227	-0.325094	0.085805	7.35378	9.35745	-0.262339
88.800003	-0.301079	-0.00266	1.652789	-0.337357	0.085384	7.52534	7.66268	2.094897
88.900002	-0.519272	-0.003901	1.647556	-0.354111	0.084848	8.76832	10.17919	3.906862
89.0	-0.40814	0.020631	1.640051	-0.369616	0.084106	8.8375	10.54435	4.954898
89.099998	-0.377808	0.064159	1.633329	-0.381056	0.08368	8.05326	9.22502	4.224226
89.199997	-0.208711	0.060337	1.629675	-0.385527	0.083392	7.60723	8.85665	2.073486
89.300003	0.002418	0.011424	1.629918	-0.381459	0.08324	6.32678	7.51313	-0.936003
89.400002	0.092758	-0.097633	1.633426	-0.371277	0.083458	5.77399	6.49387	-3.532723
89.5	0.132066	-0.135295	1.639019	-0.355537	0.08373	5.45416	6.10859	-5.167356
89.599998	0.111699	-0.118952	1.646329	-0.337518	0.08378	5.35371	6.28822	-5.621377
89.699997	0.039637	-0.027887	1.654881	-0.322764	0.083895	6.15171	6.41198	-4.873212
89.800003	-0.07511	0.087421	1.663118	-0.313976	0.08401	7.73255	8.33209	-3.284041
89.900002	-0.160165	0.190474	1.669011	-0.314075	0.084094	6.53687	8.79081	-0.803046
90.0	-0.199604	0.256782	1.671657	-0.321954	0.083968	7.71442	7.96993	1.856923
90.099998	-0.333706	0.360104	1.671321	-0.335406	0.083751	8.00877	9.51846	3.596978
90.199997	-0.386109	0.461024	1.669778	-0.349543	0.083222	7.25456	8.54416	4.389453
90.300003	-0.277166	0.509124	1.669746	-0.361569	0.08281	7.56344	8.31956	3.699469
90.400002	-0.247904	0.548246	1.672758	-0.367585	0.082409	7.18704	8.0985	1.708029
90.5	-0.068653	0.471664	1.677891	-0.368848	0.08201	6.96065	7.51934	-0.764724
90.599998	-0.024595	0.384777	1.682225	-0.365284	0.081519	6.8969	7.44012	-2.956095
90.699997	0.05315	0.261415	1.684959	-0.358476	0.081328	6.83297	7.68249	-3.867888
90.800003	0.010179	0.230096	1.684843	-0.351461	0.081075	7.06233	7.71685	-3.495419
90.900002	-0.00106	0.214437	1.682356	-0.346941	0.080672	6.92869	7.84617	-2.197697
91.0	-0.127187	0.24382	1.677379	-0.346802	0.080393	7.07459	8.03352	-0.3825
91.099998	-0.171325	0.238558	1.670846	-0.351094	0.079802	7.18161	8.07955	1.461252
91.199997	-0.257414	0.204866	1.664577	-0.355879	0.079475	7.06837	7.974	2.447324
91.300003	-0.277852	0.227591	1.661634	-0.359175	0.079235	7.22146	8.00504	2.128583
91.400002	-0.212891	0.235646	1.664291	-0.358152	0.07896	7.37384	8.10674	0.601134
91.5	-0.125029	0.236728	1.672418	-0.35198	0.07885	7.35501	8.22718	-1.75469
91.599998	-0.059735	0.224512	1.683633	-0.343778	0.078336	7.3029	8.12762	-3.652287
91.699997	-0.048034	0.256963	1.695347	-0.333762	0.077845	7.34135	8.07495	-4.49795
91.800003	-0.064743	0.32542	1.705573	-0.325088	0.077282	7.25832	7.90741	-4.237971
91.900002	-0.045949	0.387156	1.712448	-0.322552	0.076439	7.02309	7.68613	-2.661616
92.0	-0.05579	0.449605	1.714232	-0.327857	0.07557	6.79785	7.5977	-0.036813
92.099998	-0.127533	0.534461	1.710449	-0.341186	0.074409	6.32502	7.17302	2.888939
92.199997	-0.191932	0.661083	1.701636	-0.358511	0.073111	6.28062	7.22344	5.063385
92.300003	-0.238213	0.7157	1.69226	-0.374694	0.072239	5.97148	6.95442	5.734184
92.400002	-0.110005	0.748506	1.686849	-0.385725	0.07155	7.19133	7.85163	4.372992
92.5	0.00955	0.758114	1.687786	-0.386913	0.071562	8.30145	9.51021	1.2796
92.599998	0.055561	0.707474	1.693603	-0.380428	0.071617	7.4721	8.81019	-2.430046
92.699997	0.180123	0.642398	1.701596	-0.366412	0.07202	8.17271	8.5477	-5.292706
92.800003	0.064072	0.664122	1.710346	-0.348319	0.072466	8.88357	9.63568	-6.76404
92.900002	-0.050198	0.682563	1.719409	-0.330029	0.072637	8.81841	9.75633	-6.366296
93.0	-0.183369	0.752364	1.72799	-0.317328	0.072554	8.5323	8.69468	-4.635329
93.099998	-0.375265	0.815487	1.734922	-0.312913	0.072254	8.12796	8.55733	-1.946405
93.199997	-0.480506	0.865738	1.739171	-0.317764	0.071771	6.86607	7.55338	1.048923
93.300003	-0.563299	0.929169	1.740471	-0.329827	0.071009	6.10871	6.69631	3.536781
93.400002	-0.530983	1.011524	1.740236	-0.344559	0.070173	4.99246	6.15954	4.965011
93.5	-0.385759	1.053484	1.740926	-0.35898	0.069404	4.97915	5.84556	4.818054
93.599998	-0.201586	1.082354	1.743979	-0.369588	0.06915	4.82221	5.99136	3.27925
93.699997	0.094183	1.020669	1.748445	-0.374183	0.068854	6.14234	6.56035	0.661671
93.800003	0.120516	0.904747	1.752301	-0.373789	0.068847	7.72449	8.89808	-2.159243
93.900002	0.166608	0.694606	1.753291	-0.368933	0.068964	6.99586	8.59865	-3.90058
94.0	0.113805	0.553893	1.752053	-0.360172	0.069169	7.72125	7.76417	-4.23465
94.099998	-0.025569	0.513486	1.749542	-0.350946	0.069298	8.68713	8.71309	-3.480261
94.199997	-0.178321	0.451716	1.747558	-0.343369	0.069312	8.74397	9.62316	-2.350988
94.300003	-0.355886	0.405117	1.747037	-0.33877	0.069391	8.18961	8.72647	-1.157418
94.400002	-0.394257	0.381468	1.748793	-0.336311	0.069509	8.07874	8.69918	-0.213595
94.5	-0.292353	0.335979	1.752551	-0.336009	0.069838	7.25395	8.29773	0.227516
94.599998	-0.144716	0.307437	1.757284	-0.337573	0.070245	6.44159	7.24646	0.200989
94.699997	-0.067079	0.243018	1.761976	-0.340555	0.070555	5.79125	6.95827	-0.163416
94.800003	0.042252	0.172706	1.764634	-0.344605	0.070825	5.57064	6.52042	-0.484926
94.900002	0.027067	0.084845	1.764206	-0.348587	0.071179	5.50111	6.4063	-0.725138
95.0	-0.023527	-0.05114	1.760689	-0.35218	0.071313	5.91674	6.40716	-0.568217
95.099998	-0.107712	-0.157603	1.754887	-0.355148	0.071326	8.23638	8.50594	-0.340831
95.199997	-0.214993	-0.243537	1.749053	-0.355988	0.071375	7.75278	9.55015	-0.19243
95.300003	-0.230178	-0.297225	1.74509	-0.354142	0.071725	7.75585	8.20641	-0.390057
95.400002	-0.244796	-0.343795	1.744472	-0.350646	0.071968	8.65096	8.93084	-0.98561
95.5	-0.224077	-0.342502	1.747287	-0.34521	0.072364	8.3596	9.98125	-1.7642
95.599998	-0.06651	-0.371866	1.751962	-0.338885	0.072923	7.73991	8.8012	-2.382729
95.699997	0.014085	-0.388164	1.756317	-0.334605	0.073159	7.18765	8.06745	-2.593896
95.800003	-0.01352	-0.444292	1.758864	-0.33447	0.073323	6.03436	7.13801	-2.263026
95.900002	-0.014234	-0.468642	1.757329	-0.338337	0.073369	4.9936	5.83774	-1.094313
96.0	-0.081267	-0.508663	1.751446	-0.346788	0.073287	5.08705	5.45535	0.616659
96.099998	-0.166171	-0.506688	1.741604	-0.357672	0.073214	5.03275	5.85059	2.202245
96.199997	-0.234756	-0.553555	1.730089	-0.36896	0.073111	7.05813	6.60135	3.085802
96.300003	-0.247999	-0.607873	1.719914	-0.376072	0.073256	9.55274	10.48794	2.705576
96.400002	-0.314609	-0.646195	1.71333	-0.377215	0.073536	8.02891	9.84775	1.159723
96.5	-0.26335	-0.678527	1.711475	-0.371483	0.073755	8.10107	8.18692	-1.173474
96.599998	-0.206299	-0.745192	1.713491	-0.359294	0.074337	10.02933	11.21697	-3.242255
96.699997	-0.25601	-0.752151	1.71824	-0.343099	0.074803	10.54568	12.00403	-4.551789
96.800003	-0.126407	-0.710709	1.725505	-0.326116	0.075035	9.65485	10.31194	-4.92978
96.900002	-0.111966	-0.616839	1.734611	-0.31229	0.075284	8.56715	9.25286	-4.516117
97.0	-0.093411	-0.55998	1.743933	-0.305174	0.07557	6.39701	7.04231	-3.197589
97.099998	-0.101721	-0.45263	1.750989	-0.307013	0.075907	5.77294	6.20879	-1.028885
97.199997	-0.109398	-0.396367	1.754217	-0.317783	0.07603	5.00744	6.09146	1.566997
97.300003	-0.176745	-0.283094	1.752636	-0.335995	0.07586	5.15387	5.8645	3.804677
97.400002	-0.205922	-0.233336	1.747168	-0.356555	0.075684	4.82064	6.19519	5.184085
97.5	-0.272438	-0.208547	1.739437	-0.376187	0.075609	6.70581	6.88772	5.225823
97.599998	-0.332524	-0.154949	1.731759	-0.390191	0.075625	7.28915	8.60176	3.842087
97.699997	-0.258413	-0.153519	1.724862	-0.396302	0.075556	6.98596	8.19024	1.416868
97.800003	-0.329039	-0.158644	1.718528	-0.393913	0.075272	8.98971	8.54084	-1.435911
97.900002	-0.077869	-0.245766	1.712896	-0.383773	0.07493	8.34725	9.11123	-3.427266
98.0	-0.083012	-0.268821	1.709175	-0.367756	0.0745	8.98165	8.71845	-4.683412
98.099998	-0.018326	-0.26806	1.709231	-0.348455	0.074375	9.2971	9.44331	-4.942674
98.199997	0.075283	-0.248486	1.714042	-0.330386	0.074432	9.48294	9.82046	-4.593767
98.300003	0.143933	-0.226709	1.72223	-0.316988	0.074817	9.16994	9.90824	-3.790915
98.400002	0.065981	-0.168517	1.731243	-0.310909	0.075157	9.0913	9.91498	-2.410573
98.5	0.020768	-0.139561	1.738167	-0.312637	0.075375	9.22905	10.11625	-0.408943
98.599998	-0.099706	-0.078514	1.740537	-0.322193	0.075473	7.91304	8.98683	1.703573
98.699997	-0.359545	-0.015926	1.737857	-0.338254	0.075156	6.24367	6.8464	3.443789
98.800003	-0.48981	0.080653	1.731171	-0.354917	0.074714	4.7109	5.51679	4.410686
98.900002	-0.459429	0.140376	1.723778	-0.368962	0.0742	5.08416	5.60276	4.093208
99.0	-0.358167	0.190958	1.718563	-0.376637	0.073901	4.93808	6.0951	2.32217
99.099998	-0.244943	0.153821	1.717571	-0.375979	0.073422	8.23077	7.93353	-0.204434
99.199997	-0.012406	0.041487	1.720778	-0.367931	0.07323	10.18258	11.92684	-2.907145
99.300003	0.247775	-0.062514	1.727004	-0.354228	0.07312	8.03986	9.63375	-4.782648
99.400002	0.256178	-0.113535	1.73537	-0.338591	0.073703	9.11661	9.04967	-5.434906
99.5	0.132207	-0.069517	1.743504	-0.326811	0.073919	12.49145	14.1694	-4.808021
99.599998	-0.037336	-0.064937	1.74895	-0.32273	0.074291	11.99629	14.30151	-2.847721
99.699997	-0.248478	-0.049478	1.749323	-0.329048	0.074433	12.14053	12.72236	0.4132
99.800003	-0.62856	-0.001239	1.743208	-0.344761	0.074389	9.00109	9.98928	3.659022
99.900002	-0.719243	0.086754	1.731033	-0.364229	0.074093	6.85363	7.5263	5.963777
100.0	-0.698232	0.057038	1.718432	-0.382931	0.073813	6.27265	7.47994	6.616261
100.099998	-0.559287	0.104414	1.711297	-0.392725	0.073922	6.12141	7.10322	4.726554
100.199997	-0.302252	0.082011	1.712288	-0.391354	0.074574	5.50049	7.08031	1.051607
100.300003	-0.056179	0.052791	1.719213	-0.381462	0.074732	7.78291	7.98781	-3.227002
100.400002	0.113434	-0.003917	1.729575	-0.363392	0.075494	9.25997	10.55078	-6.511893
100.5	0.15389	0.03008	1.740819	-0.341006	0.076024	8.5612	10.56994	-7.99643
100.599998	0.146135	0.069792	1.752905	-0.318818	0.076408	11.20232	11.69935	-7.343653
100.699997	-0.027575	0.203139	1.764343	-0.30422	0.076822	9.21548	11.0049	-5.306265
100.800003	-0.174871	0.285412	1.77445	-0.300872	0.077344	9.52436	10.01925	-2.099373
100.900002	-0.254424	0.373212	1.781619	-0.30786	0.077792	8.3596	9.1108	1.429351
101.0	-0.376713	0.509372	1.785017	-0.323308	0.078339	8.07173	8.30522	4.081902
101.099998	-0.39332	0.564426	1.787219	-0.342812	0.078915	8.14573	8.96007	5.709177
101.199997	-0.417616	0.598458	1.790526	-0.361698	0.079646	8.16614	8.81747	5.74752
101.300003	-0.369216	0.64404	1.795126	-0.376748	0.080407	10.71706	11.43868	4.141582
101.400002	-0.24493	0.623216	1.799297	-0.386641	0.081027	9.10671	11.26386	1.619293
101.5	-0.230022	0.662805	1.799654	-0.39025	0.081336	11.38536	12.03015	-1.138446
101.599998	-0.307896	0.599268	1.795314	-0.388317	0.081354	12.51965	14.19285	-3.20007
101.699997	-0.290466	0.449208	1.786898	-0.381894	0.081395	11.83243	12.53341	-3.792691
101.800003	-0.342474	0.346852	1.777422	-0.371503	0.081449	10.70034	11.18368	-3.287992
101.900002	-0.126488	0.302878	1.771123	-0.359729	0.081636	7.63438	7.75218	-2.740554
102.0	0.009738	0.226424	1.772007	-0.344977	0.082201	5.96762	6.43253	-2.639006
102.099998	0.158461	0.171592	1.782773	-0.328904	0.083354	5.24635	5.71934	-3.190892
102.199997	0.238999	0.159693	1.801221	-0.314453	0.084632	5.28339	6.55222	-4.054169
102.300003	0.177239	0.139101	1.822896	-0.304809	0.085688	6.57138	6.69524	-4.429982
102.400002	-0.011302	0.160408	1.842214	-0.302186	0.086765	10.80604	11.7	-3.874332
102.5	-0.291898	0.142499	1.854183	-0.309652	0.087333	8.78417	11.3434	-1.692632
102.599998	-0.479248	0.215312	1.856774	-0.326969	0.087254	12.65749	11.90168	1.754582
102.699997	-0.728554	0.303256	1.848656	-0.35166	0.086821	13.57012	15.18459	5.333137
102.800003	-0.732487	0.355426	1.834747	-0.3777	0.085932	13.31825	13.35612	7.751607
102.900002	-0.669734	0.447719	1.822543	-0.396619	0.085345	13.25625	13.35676	7.602561
103.0	-0.280493	0.550212	1.818693	-0.404517	0.084799	9.41883	9.63643	4.82273
103.099998	0.007633	0.619993	1.824496	-0.40024	0.08432	7.8746	8.4188	0.098292
103.199997	0.254332	0.610444	1.837014	-0.387022	0.083829	6.95601	7.72392	-5.157312
103.300003	0.35732	0.586971	1.851121	-0.367707	0.083855	7.1253	7.99198	-8.623931
103.400002	0.392587	0.574219	1.864858	-0.344615	0.083767	7.44959	8.25715	-9.51997
103.5	0.189098	0.72049	1.876958	-0.325858	0.083359	10.17286	10.30134	-8.076195
103.599998	0.041325	0.82738	1.886576	-0.316577	0.08335	9.7567	11.15788	-4.769389
103.699997	-0.086069	0.917213	1.893596	-0.317505	0.083497	11.27422	11.39125	-0.728441
103.800003	-0.304754	1.026966	1.896436	-0.32867	0.083414	10.82154	11.49285	2.900031
103.900002	-0.400001	1.147764	1.896672	-0.343495	0.083134	10.05078	10.05683	5.535953
104.0	-0.39753	1.24168	1.900237	-0.357028	0.083152	9.23492	9.6618	6.099959
104.099998	-0.271256	1.314736	1.909252	-0.366024	0.083218	7.95526	8.38829	4.81648
104.199997	-0.191207	1.445689	1.923163	-0.369338	0.0832	7.37182	7.82508	1.744343
104.300003	-0.099962	1.49459	1.937761	-0.368077	0.083004	7.2049	8.06585	-1.95471
104.400002	-0.136367	1.492129	1.948829	-0.36282	0.082425	7.26008	8.06306	-4.972402
104.5	-0.160668	1.306572	1.954624	-0.356098	0.082025	9.14218	9.81221	-5.938632
104.599998	-0.188201	1.203882	1.955017	-0.351305	0.081534	9.67167	11.14385	-4.76555
104.699997	-0.241646	1.143967	1.951335	-0.350985	0.080788	9.1441	9.76875	-2.373612
104.800003	-0.239367	1.101933	1.944622	-0.352908	0.080065	10.81743	11.65621	0.236872
104.900002	-0.200219	1.023041	1.936716	-0.357562	0.07952	10.52553	11.66585	2.187821
105.0	-0.11523	0.945566	1.931511	-0.360453	0.079501	11.18104	11.83735	2.890286
105.099998	0.103358	0.903916	1.932171	-0.359566	0.079913	10.58377	11.40453	1.980404
105.199997	0.202878	0.831235	1.939799	-0.35582	0.080518	9.42584	9.75055	-0.117937
105.300003	0.172891	0.785712	1.952747	-0.347903	0.081186	7.79587	8.8058	-2.949372
105.400002	0.090754	0.668178	1.966927	-0.33839	0.082061	6.46821	7.37792	-5.271152
105.5	-0.097257	0.621634	1.979107	-0.329021	0.082766	5.30905	6.48188	-5.963541
105.599998	-0.350436	0.61941	1.987223	-0.322643	0.083203	4.83535	5.96299	-5.015351
105.699997	-0.453035	0.638787	1.990222	-0.324129	0.083264	4.78377	6.01727	-2.530525
105.800003	-0.539031	0.719028	1.987381	-0.334205	0.082996	6.34683	6.73046	0.871964
105.900002	-0.515418	0.786176	1.978798	-0.350424	0.082576	9.24674	10.39812	4.158517
106.0	-0.373269	0.852481	1.967014	-0.368476	0.082147	8.78513	11.14792	6.187717
106.099998	-0.135338	0.91402	1.95766	-0.382642	0.081948	9.3105	9.46354	6.08919
106.199997	0.036083	0.943815	1.955094	-0.389103	0.081982	12.20104	12.75897	3.779382
106.300003	0.137492	0.962577	1.959176	-0.387216	0.082024	12.2274	14.94083	0.014476
106.400002	0.159779	0.915376	1.966935	-0.37765	0.082104	12.80296	13.87971	-4.21419
106.5	0.118606	0.789593	1.974476	-0.363037	0.082413	12.42358	13.40707	-6.939779
106.599998	0.000886	0.708438	1.980107	-0.34645	0.082824	8.08137	8.86018	-7.433503
106.699997	-0.040134	0.719142	1.983143	-0.332775	0.083273	5.19021	6.24401	-6.090325
106.800003	-0.088999	0.724453	1.983696	-0.32678	0.083657	4.06766	5.11791	-3.468738
106.900002	-0.20141	0.728193	1.981753	-0.328245	0.083772	4.13334	4.83925	-0.342267
107.0	-0.263537	0.73176	1.977668	-0.335684	0.083891	4.5037	6.02155	2.293877
107.099998	-0.263516	0.754382	1.973808	-0.345167	0.083894	6.10845	6.40234	3.771632
107.199997	-0.344355	0.751393	1.97365	-0.353554	0.084146	10.43699	12.26952	3.643959
107.300003	-0.213995	0.696875	1.978853	-0.358105	0.084564	8.84643	10.75643	2.127891
107.400002	-0.099454	0.715825	1.987044	-0.358532	0.085138	11.45857	11.05885	-0.419492
107.5	-0.042634	0.719522	1.995018	-0.355344	0.085493	13.73827	16.12131	-3.102173
107.599998	-0.054759	0.613976	1.999633	-0.350048	0.085666	12.32847	14.3833	-4.756665
107.699997	-0.120796	0.536203	2.000219	-0.345364	0.085455	13.09353	13.65619	-4.679743
107.800003	-0.144965	0.474147	1.997044	-0.343869	0.085221	7.86181	8.67102	-3.28457
107.900002	-0.201906	0.435984	1.990549	-0.346826	0.08472	5.64604	6.4898	-1.032041
108.0	-0.217566	0.383796	1.982273	-0.353209	0.084245	5.49725	6.16629	1.14467
108.099998	-0.202163	0.352525	1.97329	-0.361111	0.083902	6.48485	7.25406	2.618932
108.199997	-0.170863	0.324394	1.965438	-0.368577	0.083473	6.05897	6.98525	3.011815
108.300003	-0.094201	0.332569	1.958981	-0.372808	0.083559	11.21826	11.29919	2.13272
108.400002	-0.061282	0.346088	1.953869	-0.374419	0.083329	10.43428	13.66058	0.662957
108.5	-0.016798	0.349743	1.948742	-0.371619	0.083174	13.41835	14.00925	-1.438863
108.599998	-0.021097	0.341147	1.943479	-0.36366	0.08302	15.72214	17.48421	-3.256904
108.699997	-0.090968	0.340617	1.938443	-0.352413	0.082893	16.27238	16.79917	-4.189374
108.800003	-0.124831	0.3589	1.935184	-0.339003	0.082392	12.91225	12.92212	-4.32001
108.900002	-0.209531	0.401058	1.935232	-0.325631	0.081988	7.61073	7.45232	-4.036664
109.0	-0.235743	0.450503	1.938433	-0.316102	0.081436	6.70537	6.67854	-3.44416
109.099998	-0.22809	0.53664	1.942952	-0.312323	0.080891	7.38312	7.05697	-2.512142
109.199997	-0.176811	0.608712	1.94589	-0.314805	0.080542	6.84566	7.57758	-1.038361
109.300003	-0.1367	0.692476	1.94432	-0.325274	0.080039	10.63089	10.01465	0.865925
109.400002	-0.184187	0.754628	1.936491	-0.342108	0.07958	14.3626	16.09594	2.883803
109.5	-0.173472	0.832774	1.922381	-0.362888	0.078743	14.23404	14.84052	4.526995
109.599998	-0.126132	0.883155	1.904509	-0.383113	0.078031	22.38582	22.54431	5.061517
109.699997	-0.216942	0.936948	1.886301	-0.39796	0.077524	26.24995	26.25661	4.078238
109.800003	-0.172376	0.926704	1.871793	-0.402083	0.077188	26.96939	25.32364	1.727485
109.900002	-0.142313	0.956707	1.862886	-0.394855	0.076707	16.23174	16.64459	-1.606655
110.0	-0.16505	0.936861	1.860352	-0.37773	0.076134	11.39359	11.81529	-4.719443
110.099998	-0.089538	0.901291	1.86481	-0.354239	0.075808	9.97004	10.87247	-6.661773
110.199997	-0.058911	0.865528	1.87501	-0.328602	0.07497	8.18672	9.50411	-7.292657
110.300003	-0.020424	0.90107	1.88863	-0.307686	0.074558	7.59777	8.84081	-6.748561
110.400002	0.049411	0.899235	1.901444	-0.297139	0.074389	7.69743	9.79027	-4.742083
110.5	-0.012025	0.961394	1.90965	-0.300262	0.074137	10.43393	11.83767	-1.314789
110.599998	-0.130211	0.948585	1.910918	-0.317502	0.073846	11.82035	12.98443	2.874171
110.699997	-0.246324	0.991987	1.902611	-0.343709	0.073338	12.35973	13.73038	6.643922
110.800003	-0.467644	0.998543	1.888716	-0.37239	0.073103	12.58393	13.59741	8.426817
110.900002	-0.387921	0.979825	1.877446	-0.393243	0.072879	13.05202	13.7656	7.834951
111.0	-0.317965	0.9982	1.875001	-0.401114	0.072838	13.99408	14.21618	4.512393
111.099998	-0.170433	0.973037	1.881742	-0.397518	0.072889	13.92525	14.04586	-0.492403
111.199997	-0.254057	0.917213	1.893792	-0.384001	0.072891	14.03813	14.11405	-5.80053
111.300003	-0.144993	0.871724	1.907059	-0.36312	0.073124	13.8304	13.91997	-9.124921
111.400002	-0.06958	0.849144	1.920101	-0.341355	0.073072	13.04256	12.97308	-9.629251
111.5	0.023355	0.80764	1.931587	-0.325676	0.072863	11.82902	11.65921	-7.928096
111.599998	0.029807	0.860394	1.939626	-0.32092	0.072782	10.38436	10.78983	-4.083043
111.699997	-0.052927	0.842523	1.943153	-0.327398	0.072426	9.04541	9.81735	0.492195
111.800003	-0.256026	0.889663	1.940242	-0.342736	0.071815	7.7611	9.00835	4.588058
111.900002	-0.255963	0.854345	1.93373	-0.361127	0.071394	7.04972	8.40339	7.32046
112.0	-0.168222	0.889192	1.932199	-0.373849	0.071326	6.99551	8.70838	7.194544
112.099998	-0.20918	0.912488	1.941251	-0.378216	0.071863	7.87215	8.96638	4.647733
112.199997	-0.054842	0.907483	1.960091	-0.373946	0.072762	8.85537	9.94314	0.287467
112.300003	0.053828	0.828526	1.983807	-0.363426	0.073731	8.86912	10.1308	-4.759198
112.400002	-0.009479	0.653042	2.005461	-0.349773	0.074872	9.68252	9.91648	-8.348716
112.5	-0.217928	0.506656	2.021454	-0.337381	0.075906	9.51849	10.59552	-8.779221
112.599998	-0.333857	0.399344	2.030472	-0.33246	0.076633	9.4769	10.23069	-6.369538
112.699997	-0.514669	0.296072	2.03291	-0.337103	0.076971	9.22319	10.30402	-2.074928
112.800003	-0.620791	0.212736	2.028673	-0.349745	0.076642	8.73968	10.1065	2.46873
112.900002	-0.604612	0.174663	2.018555	-0.365307	0.076197	8.30512	9.70933	5.922264
113.0	-0.535086	0.149846	2.01102	-0.378825	0.075672	8.05054	9.63461	7.140431
113.099998	-0.337915	0.116789	2.014207	-0.383614	0.076065	7.89387	9.14484	5.694551
113.199997	-0.154437	0.09304	2.029052	-0.380418	0.076428	7.90008	8.80784	1.976353
113.300003	-0.066393	0.053443	2.050998	-0.369932	0.077447	7.83834	8.399	-3.056429
113.400002	0.098023	0.031109	2.072794	-0.356087	0.078278	7.65881	8.17344	-7.558397
113.5	0.143755	-0.023201	2.089738	-0.340262	0.079656	7.3269	7.92197	-9.313095
113.599998	-0.047424	0.037998	2.100923	-0.329664	0.080279	6.93403	7.77102	-8.258282
113.699997	-0.260207	0.126733	2.106788	-0.327019	0.080721	6.75625	7.85153	-5.431128
113.800003	-0.346476	0.29286	2.108289	-0.332068	0.080675	6.72569	7.99776	-1.924711
113.900002	-0.476225	0.450294	2.105362	-0.342856	0.080395	7.03246	8.52393	1.213116
114.0	-0.475833	0.630952	2.103349	-0.354878	0.08006	7.38014	8.57949	3.202432
114.099998	-0.407045	0.788529	2.103685	-0.364164	0.079809	7.41903	8.54031	3.920982
114.199997	-0.243746	0.929081	2.108038	-0.370485	0.079519	7.43497	8.74714	3.173713
114.300003	-0.077278	1.043633	2.112672	-0.373245	0.079396	7.39459	8.82957	1.351754
114.400002	0.014058	1.172674	2.1143	-0.372964	0.079058	7.1866	8.50669	-0.896837
114.5	0.003343	1.238241	2.111221	-0.369977	0.078927	7.09158	8.34504	-2.824328
114.599998	-0.054359	1.179916	2.104146	-0.365749	0.079017	6.7961	7.84542	-3.769238
114.699997	-0.131481	0.965928	2.093957	-0.361961	0.079014	6.70108	7.73826	-3.56954
114.800003	-0.188767	0.777423	2.08402	-0.358239	0.079087	6.76939	7.87743	-2.981707
114.900002	-0.193837	0.616149	2.076957	-0.352917	0.07909	6.70992	7.68848	-2.565931
115.0	-0.18811	0.49443	2.074144	-0.34642	0.079048	6.82999	7.79554	-2.577136
115.099998	-0.176938	0.415931	2.075123	-0.339131	0.078947	6.59134	7.91244	-2.863552
115.199997	-0.14319	0.339843	2.077327	-0.333008	0.078576	6.75853	7.83397	-3.115268
115.300003	-0.114543	0.286791	2.078293	-0.329357	0.078344	6.68444	7.67532	-2.962123
115.400002	-0.090926	0.271483	2.076045	-0.32956	0.07782	6.47478	7.48679	-2.286365
115.5	-0.098468	0.258003	2.070437	-0.333228	0.077552	6.36365	7.31101	-1.126979
115.599998	-0.121881	0.271929	2.061918	-0.34073	0.076918	6.44597	7.35062	0.126085
115.699997	-0.129196	0.283996	2.051435	-0.349261	0.076555	6.58022	7.47341	1.245117
115.800003	-0.168655	0.306956	2.039953	-0.35889	0.076156	6.36583	7.40586	1.796738
115.900002	-0.209507	0.332029	2.027798	-0.36724	0.075685	6.3893	7.50735	1.740912
116.0	-0.237271	0.356653	2.014859	-0.37315	0.075106	6.58828	7.63057	1.035629
116.099998	-0.259149	0.357368	2.001193	-0.376078	0.074334	6.61797	7.663	-0.1519
116.199997	-0.192285	0.31373	1.987013	-0.374631	0.073526	6.52575	7.46421	-1.253339
116.300003	-0.153577	0.250789	1.973007	-0.370134	0.072716	6.47986	7.31765	-2.239475
116.400002	-0.055992	0.215775	1.960348	-0.361958	0.072016	6.30742	7.13641	-2.649439
116.5	0.084871	0.24503	1.950223	-0.351825	0.071574	6.32441	7.33628	-2.773802
116.599998	0.192386	0.267614	1.942227	-0.341875	0.07137	6.20907	7.06115	-2.782503
116.699997	0.231794	0.272568	1.936208	-0.333631	0.071241	6.1356	7.05055	-2.516694
116.800003	0.165077	0.274027	1.931006	-0.327864	0.071175	6.13069	7.10643	-2.095287
116.900002	0.051952	0.297163	1.925239	-0.326085	0.071149	6.19655	7.25235	-1.483911
117.0	-0.151491	0.3346	1.918634	-0.327563	0.070729	6.1447	7.21991	-0.77557
117.099998	-0.297219	0.417175	1.911707	-0.331355	0.070238	6.12947	7.03192	-0.22844
117.199997	-0.397246	0.476347	1.905001	-0.336488	0.069614	6.21205	6.91759	0.101609
117.300003	-0.362662	0.487846	1.898951	-0.342176	0.068935	6.17238	6.77949	0.063487
117.400002	-0.24962	0.488512	1.892265	-0.348097	0.068567	6.08883	6.79844	-0.012791
117.5	-0.090558	0.476585	1.882967	-0.355277	0.067959	5.96675	6.82285	-0.064338
117.599998	0.046825	0.453205	1.869524	-0.362424	0.067548	5.91788	6.76065	0.147753
117.699997	0.101971	0.444193	1.851411	-0.370093	0.06703	6.09076	6.95003	0.45275
117.800003	0.063018	0.418433	1.830993	-0.375986	0.066404	5.94188	6.92862	0.699289
117.900002	-0.065978	0.39186	1.812555	-0.377633	0.065861	5.95309	6.79833	0.371084
118.0	-0.177292	0.389462	1.798969	-0.374125	0.065484	6.2018	7.05162	-0.458584
118.099998	-0.191132	0.445354	1.79072	-0.365492	0.065393	6.26784	7.14272	-1.636727
118.199997	-0.229507	0.487043	1.786373	-0.353958	0.065414	6.15661	6.96994	-2.555732
118.300003	-0.28328	0.546159	1.782258	-0.343239	0.065446	5.99906	6.76129	-3.032183
118.400002	-0.277243	0.568934	1.776237	-0.334776	0.065366	5.84169	6.67608	-2.696023
118.5	-0.246709	0.580586	1.767302	-0.331156	0.065064	5.76296	6.60146	-1.66946
118.599998	-0.202942	0.595422	1.756757	-0.3317	0.064556	5.80263	6.55864	-0.428709
118.699997	-0.155151	0.602838	1.747947	-0.333788	0.064185	6.14873	6.91192	0.392297
118.800003	-0.07759	0.586546	1.742734	-0.33732	0.063757	5.91928	6.79009	0.566979
118.900002	-0.069161	0.557433	1.740588	-0.34024	0.063535	5.77653	6.61441	0.138091
119.0	0.050211	0.478005	1.738968	-0.342935	0.063474	5.86621	6.85743	-0.521983
119.099998	0.064537	0.381714	1.734407	-0.345859	0.063724	5.87602	6.91074	-0.918022
119.199997	0.043583	0.307645	1.724985	-0.34932	0.063914	5.68563	6.38735	-0.683655
119.300003	-0.038498	0.223462	1.71162	-0.35328	0.064166	5.63019	6.43296	-0.042318
119.400002	-0.126137	0.156466	1.696829	-0.357331	0.06426	5.58133	6.338	0.556151
119.5	-0.19402	0.07379	1.68289	-0.360353	0.064467	6.31635	7.10975	0.834779
119.599998	-0.257306	0.030335	1.670944	-0.362043	0.06485	6.2519	7.26316	0.58104
119.699997	-0.183547	-0.013369	1.660366	-0.362307	0.065201	6.00152	6.99221	-0.082115
119.800003	-0.126556	-0.050619	1.649553	-0.360842	0.065741	6.04049	6.84779	-0.833722
119.900002	-0.078232	-0.13386	1.638232	-0.357615	0.066287	6.2082	7.06704	-1.285982
120.0	-0.106257	-0.208168	1.626894	-0.352971	0.066566	6.41505	7.52501	-1.624907
120.099998	-0.165515	-0.266018	1.61747	-0.347158	0.066694	5.9156	6.51785	-1.67027
120.199997	-0.22134	-0.274409	1.610193	-0.341376	0.066474	5.7359	6.52117	-1.7343
120.300003	-0.246964	-0.257109	1.604785	-0.336428	0.066362	5.63764	6.54772	-1.633266
120.400002	-0.20892	-0.261132	1.599184	-0.333763	0.066493	5.38822	6.086	-1.364491
120.5	-0.124913	-0.283952	1.59207	-0.333985	0.066704	5.50067	6.54194	-0.855297
120.599998	-0.025148	-0.343498	1.583287	-0.336618	0.067098	5.78223	6.29925	-0.258277
120.699997	0.057953	-0.440751	1.57395	-0.340444	0.067741	5.83057	7.0043	0.214515
120.800003	0.040633	-0.522107	1.565628	-0.344234	0.06824	5.27919	6.80679	0.337636
120.900002	-0.020891	-0.598181	1.559263	-0.347042	0.068743	5.80158	6.60424	0.17641
121.0	-0.142754	-0.614246	1.554306	-0.348225	0.069192	6.07254	7.11735	-0.208728
121.099998	-0.271528	-0.599266	1.54921	-0.348709	0.069532	5.92839	6.82617	-0.565258
121.199997	-0.350094	-0.621897	1.542501	-0.349281	0.069968	6.00388	6.77103	-0.678916
121.300003	-0.325492	-0.663503	1.532981	-0.351107	0.070414	6.29131	6.93172	-0.436786
121.400002	-0.241838	-0.739456	1.520892	-0.354391	0.070794	6.04855	6.85486	0.041175
121.5	-0.125556	-0.791533	1.507259	-0.358281	0.071142	5.83468	6.64375	0.500971
121.599998	0.042262	-0.82944	1.493874	-0.360872	0.071558	6.01579	6.98493	0.725941
121.699997	0.043698	-0.817808	1.481856	-0.362639	0.071798	5.83766	6.67822	0.26127
121.800003	0.041381	-0.805866	1.472748	-0.360679	0.072129	5.63527	6.64	-0.416959
121.900002	0.019577	-0.827046	1.466186	-0.356088	0.072442	5.49664	6.67608	-1.207164
122.0	-0.045635	-0.872728	1.461812	-0.349351	0.072988	5.44952	6.46154	-1.785296
122.099998	-0.100803	-0.890329	1.458377	-0.342398	0.073466	5.36063	6.34325	-2.0896
122.199997	-0.156117	-0.908064	1.454751	-0.336471	0.07393	6.02402	6.56528	-1.999015
122.300003	-0.201681	-0.888887	1.449452	-0.334177	0.074265	6.06913	7.15493	-1.448496
122.400002	-0.22888	-0.886257	1.442248	-0.334858	0.074333	5.45215	6.50094	-0.513161
122.5	-0.229261	-0.858238	1.434096	-0.338255	0.074218	6.24524	6.69139	0.30108
122.599998	-0.199065	-0.908731	1.4275	-0.341843	0.074284	6.33834	7.32407	0.621843
122.699997	-0.165047	-0.955891	1.424359	-0.344772	0.074318	6.03742	7.01437	0.317746
122.800003	-0.064475	-1.017673	1.424817	-0.345702	0.074656	6.0686	6.96598	-0.368733
122.900002	0.013998	-1.076871	1.426247	-0.346395	0.07511	6.10766	7.07571	-0.923618
123.0	-0.094427	-1.066747	1.425434	-0.347174	0.075364	6.07298	7.11211	-1.002528
123.099998	-0.141442	-1.048461	1.419832	-0.350152	0.075497	5.98864	6.9375	-0.513402
123.199997	-0.216467	-1.02504	1.408819	-0.356249	0.075342	6.06764	6.93354	0.537603
123.300003	-0.295732	-1.033867	1.393618	-0.36396	0.074946	6.03383	6.73453	1.68208
123.400002	-0.323291	-1.040245	1.377844	-0.369763	0.074625	5.7147	6.47963	1.995173
123.5	-0.272679	-1.111525	1.366832	-0.370795	0.074662	5.37806	6.168	1.329862
123.599998	-0.181403	-1.151527	1.363188	-0.36555	0.075132	5.29915	6.20997	-0.272972
123.699997	-0.066492	-1.195098	1.366677	-0.355346	0.075726	5.47413	6.00271	-2.058461
123.800003	-0.059733	-1.15754	1.3743	-0.342463	0.076424	7.45082	8.29419	-3.539368
123.900002	-0.098868	-1.106292	1.38245	-0.330618	0.0766	6.66027	7.96393	-4.051641
124.0	-0.197808	-1.008345	1.388003	-0.323345	0.076397	6.74057	7.49621	-3.411278
124.099998	-0.289876	-0.913024	1.389659	-0.322589	0.075796	6.67585	7.13416	-1.562296
124.199997	-0.341583	-0.812885	1.387252	-0.328955	0.07486	7.72274	7.55456	0.768683
124.300003	-0.321476	-0.698979	1.382899	-0.339009	0.074057	8.32597	9.49705	2.601438
124.400002	-0.205264	-0.633188	1.381009	-0.349583	0.073613	7.31875	7.69127	3.369787
124.5	-0.040009	-0.562929	1.383819	-0.358414	0.073521	6.82036	7.21124	2.772864
124.599998	0.121709	-0.533634	1.389793	-0.364228	0.073843	5.40591	5.95229	1.30598
124.699997	0.17122	-0.518406	1.39429	-0.367256	0.074359	4.76328	5.60501	-0.412219
124.800003	0.117038	-0.529379	1.392721	-0.369408	0.074743	4.7772	5.33866	-1.387298
124.900002	0.008258	-0.538278	1.384961	-0.369844	0.074864	4.75031	5.93698	-1.21569
125.0	-0.193009	-0.493282	1.373305	-0.368495	0.074624	5.22358	5.73401	-0.483148
125.099998	-0.373428	-0.467381	1.363938	-0.36409	0.074185	8.80457	8.9742	0.067259
125.199997	-0.546221	-0.388277	1.361585	-0.357368	0.073722	7.23074	9.68204	-0.291174
125.300003	-0.506103	-0.30986	1.36759	-0.347977	0.073465	6.66246	6.68496	-1.288579
125.400002	-0.372189	-0.268098	1.378774	-0.33902	0.073455	8.99452	9.01284	-2.482656
125.5	-0.160828	-0.217977	1.390294	-0.331757	0.073648	9.50956	9.99388	-3.19924
125.599998	0.057887	-0.150931	1.397982	-0.328528	0.073836	9.2957	9.16829	-2.848826
125.699997	0.173962	-0.107879	1.400317	-0.330359	0.073833	9.09559	8.80484	-1.458911
125.800003	0.198402	-0.086762	1.398796	-0.335495	0.073687	7.53725	7.6797	0.486297
125.900002	-0.064254	-0.032161	1.396266	-0.342884	0.073269	6.26188	6.60692	1.989071
126.0	-0.294081	0.01621	1.395716	-0.351408	0.072686	5.44514	6.15002	2.698556
126.099998	-0.525085	0.080166	1.398898	-0.357388	0.072428	4.97188	5.90304	2.227768
126.199997	-0.548827	0.113601	1.404415	-0.361574	0.072346	4.95156	5.91792	0.956803
126.300003	-0.488612	0.056569	1.408554	-0.363994	0.072333	5.15562	6.22913	-0.531254
126.400002	-0.289133	-0.046482	1.409169	-0.364165	0.07256	7.28617	6.90389	-1.378694
126.5	-0.076487	-0.150814	1.406008	-0.362416	0.072973	7.10279	8.53453	-1.469435
126.599998	0.065447	-0.17181	1.401645	-0.358393	0.073189	7.51913	8.19174	-1.159362
126.699997	0.1221	-0.150056	1.399553	-0.352645	0.073495	8.80991	8.49674	-0.97456
126.800003	0.101689	-0.155009	1.402997	-0.345602	0.073717	8.38701	9.42682	-1.180778
126.900002	-0.01023	-0.188047	1.412381	-0.338364	0.07403	8.66261	9.03704	-1.742813
127.0	-0.081379	-0.218586	1.425925	-0.331969	0.074673	8.75711	9.09742	-2.476325
127.099998	-0.184489	-0.272944	1.440058	-0.328289	0.075331	8.60481	8.92977	-2.705382
127.199997	-0.253173	-0.316904	1.451309	-0.328987	0.076254	8.16378	8.30286	-2.161789
127.300003	-0.235397	-0.382139	1.456797	-0.335337	0.077166	7.18511	7.6797	-0.540469
127.400002	-0.237494	-0.403677	1.454835	-0.347545	0.077892	6.63119	7.09562	1.754293
127.5	-0.363554	-0.429273	1.446128	-0.363175	0.078216	5.71497	6.60435	3.825681
127.599998	-0.411255	-0.496311	1.43448	-0.376782	0.077889	5.4518	6.33897	4.884325
127.699997	-0.322159	-0.636761	1.426798	-0.383966	0.077876	5.32639	6.53316	3.907996
127.800003	-0.243517	-0.766473	1.428203	-0.381268	0.077991	7.30404	7.28521	1.214648
127.900002	-0.082854	-0.901698	1.440483	-0.370584	0.078641	8.00395	9.36794	-2.255147
128.0	0.112084	-1.017336	1.461233	-0.353475	0.080057	7.33434	8.63976	-5.529771
128.100006	0.179901	-1.099202	1.485928	-0.334529	0.081415	8.49569	8.19238	-7.590882
128.199997	0.199753	-1.152564	1.510391	-0.317177	0.082474	9.11774	10.14472	-7.694736
128.300003	0.101263	-1.1198	1.531304	-0.3091	0.083178	8.73714	9.63247	-5.652025
128.399994	-0.035632	-1.098493	1.547265	-0.31196	0.083827	8.57109	8.78268	-1.982936
128.5	-0.186105	-1.072182	1.557352	-0.32554	0.084067	7.61853	8.3474	2.485864
128.600006	-0.204105	-1.038878	1.559145	-0.346298	0.083692	6.67174	7.28778	6.445678
128.699997	-0.300756	-1.036812	1.5574	-0.368984	0.083498	6.42477	7.19101	8.510899
128.800003	-0.286124	-0.968966	1.558195	-0.386468	0.083823	6.23561	7.67253	7.935424
128.899994	-0.134098	-0.87372	1.564471	-0.396581	0.084673	6.9483	7.67681	5.263785
129.0	-0.054268	-0.772731	1.575407	-0.397895	0.085624	8.45497	8.94572	0.725854
129.100006	0.027848	-0.771838	1.588443	-0.389901	0.086518	7.28232	9.43324	-4.25759
129.199997	-0.035307	-0.890273	1.600774	-0.374531	0.087148	8.69361	8.77551	-7.775867
129.300003	-0.022292	-0.969225	1.612912	-0.354605	0.087871	8.82296	9.99056	-9.125065
129.399994	-0.215817	-1.00916	1.625986	-0.334627	0.088333	7.54522	8.54566	-8.251024
129.5	-0.213717	-0.943223	1.640489	-0.318877	0.088535	7.1972	7.74961	-6.199144
129.600006	-0.274219	-0.839372	1.655892	-0.309787	0.088905	5.73266	6.75059	-3.396564
129.699997	-0.313892	-0.696593	1.670686	-0.30881	0.08918	5.99241	6.69513	-0.323366
129.800003	-0.337612	-0.539353	1.683486	-0.315825	0.089364	6.14646	7.17013	2.502768
129.899994	-0.41747	-0.382057	1.693508	-0.329088	0.089445	8.59456	8.76662	4.46207
130.0	-0.370623	-0.297529	1.701608	-0.345227	0.089146	10.597	12.7245	5.342915
130.100006	-0.270902	-0.197549	1.707883	-0.361668	0.088761	7.90411	9.38485	4.969541
130.199997	-0.165688	-0.061473	1.712716	-0.374554	0.088492	10.84484	11.66403	3.352135
130.300003	-0.097681	0.027444	1.715261	-0.383252	0.088408	11.9116	15.2439	1.067232
130.399994	-0.064457	0.092469	1.715361	-0.386046	0.088422	12.72571	14.83549	-1.403614
130.5	-0.068166	-0.001484	1.713866	-0.381815	0.088626	12.32067	13.27261	-3.27642
130.600006	-0.164539	-0.149329	1.712953	-0.371625	0.088996	7.11628	7.92764	-4.234394
130.699997	-0.230728	-0.256874	1.715141	-0.357634	0.089221	5.70516	5.84502	-4.332086
130.800003	-0.292708	-0.20938	1.722437	-0.341801	0.089358	4.75557	5.57053	-4.240205
130.899994	-0.306366	-0.125001	1.734778	-0.327164	0.089466	5.7429	5.94779	-4.066657
131.0	-0.379873	-0.000772	1.750229	-0.316117	0.089434	4.48251	6.15184	-3.638269
131.100006	-0.39406	0.105665	1.765745	-0.31169	0.089351	8.33105	7.37118	-2.658525
131.199997	-0.374976	0.207971	1.77805	-0.314644	0.089256	9.7877	11.8078	-0.966656
131.300003	-0.354361	0.295517	1.785228	-0.325134	0.088741	8.96816	10.88896	1.219035
131.399994	-0.383959	0.391948	1.786698	-0.340674	0.088457	12.63945	13.58296	3.219165
131.5	-0.319595	0.571132	1.783283	-0.357529	0.087968	12.21471	13.67685	4.414784
131.600006	-0.313575	0.680562	1.778002	-0.372418	0.087618	14.15224	13.88368	4.573307
131.699997	-0.288945	0.801442	1.773091	-0.382704	0.087196	14.11765	13.85263	3.353245
131.800003	-0.238182	0.893875	1.771106	-0.384307	0.086722	13.32237	13.24457	0.805731
131.899994	-0.255504	0.84547	1.772781	-0.379587	0.085865	12.31481	12.98089	-2.102824
132.0	-0.111295	0.732874	1.77805	-0.367897	0.085428	11.78366	11.90714	-4.434436
132.100006	-0.156534	0.70112	1.785292	-0.353191	0.084854	11.91239	12.03561	-5.585136
132.199997	-0.188154	0.772848	1.79287	-0.338729	0.083926	11.59633	11.88466	-5.528393
132.300003	-0.126445	0.826085	1.799425	-0.328869	0.083134	10.60085	11.58138	-4.118207
132.399994	-0.129623	0.91903	1.802293	-0.326938	0.082506	9.6073	10.50496	-1.670849
132.5	-0.042861	0.988913	1.801336	-0.331943	0.081739	8.48737	9.99174	1.04309
132.600006	-0.214249	1.039397	1.797771	-0.34178	0.08161	8.19425	8.72797	3.094793
132.699997	-0.102281	1.17789	1.794782	-0.351875	0.081039	8.2348	8.20866	3.863359
132.800003	-0.115126	1.288649	1.797059	-0.358029	0.080962	9.66229	8.5219	2.937296
132.899994	-0.102522	1.392402	1.805602	-0.359175	0.080483	12.04271	12.37122	0.651688
133.0	-0.165916	1.470592	1.817728	-0.356134	0.080046	10.85964	11.73372	-2.131182
133.100006	-0.216037	1.368547	1.829745	-0.350025	0.079305	13.50742	12.99063	-4.25643
133.199997	-0.296247	1.26593	1.837901	-0.343438	0.078683	14.7665	16.54663	-4.837985
133.300003	-0.340942	1.196974	1.840375	-0.340518	0.077689	16.14592	16.67307	-3.601578
133.399994	-0.310142	1.123784	1.836419	-0.343703	0.076832	16.81001	16.15696	-0.814117
133.5	-0.340774	1.093188	1.825637	-0.354626	0.075607	13.22183	11.97791	2.517411
133.600006	-0.407386	1.131763	1.808828	-0.369594	0.074424	9.90733	9.89207	5.090127
133.699997	-0.274296	1.084911	1.794312	-0.381196	0.073811	8.91474	8.80816	5.616908
133.800003	-0.107016	1.061228	1.790898	-0.383372	0.073473	7.68403	8.99336	3.42131
133.899994	0.032241	1.03806	1.801243	-0.375416	0.073636	7.14448	8.76608	-0.703609
134.0	0.12701	0.958323	1.822181	-0.360668	0.073796	7.27812	8.95332	-5.25739
134.100006	0.071865	0.932315	1.846582	-0.342152	0.074183	8.68704	9.79251	-8.3861
134.199997	-0.042888	0.899867	1.87021	-0.323132	0.074739	9.54398	10.44019	-9.025746
134.300003	-0.216731	0.953211	1.889419	-0.310848	0.074866	9.74593	10.52369	-7.332604
134.399994	-0.386977	0.960138	1.903603	-0.310108	0.075219	10.04465	10.62732	-3.372735
134.5	-0.561373	0.918788	1.912214	-0.322053	0.075218	9.85575	10.78876	1.578667
134.600006	-0.634661	0.974611	1.913786	-0.342433	0.075125	10.26876	11.31054	6.029628
134.699997	-0.605694	1.032718	1.910171	-0.366063	0.074777	10.41186	11.95982	8.65765
134.800003	-0.18865	1.054786	1.91059	-0.383047	0.075004	10.75262	12.21289	8.937392
134.899994	0.002793	1.097971	1.919352	-0.392976	0.075354	11.01316	12.06526	6.347015
135.0	0.092666	1.127042	1.93502	-0.394404	0.076051	10.70804	11.26996	1.705631
135.100006	0.166378	1.192133	1.952048	-0.388141	0.076689	8.93655	9.75901	-3.414795
135.199997	0.013881	1.139886	1.965005	-0.376607	0.077188	7.00365	7.6143	-7.312635
135.300003	-0.070041	0.996963	1.971871	-0.364108	0.077983	5.15728	5.99607	-8.243532
135.399994	-0.179002	0.921502	1.97381	-0.353498	0.07871	5.41686	5.64579	-6.69659
135.5	-0.247901	0.823819	1.974113	-0.345695	0.079527	5.35923	6.47043	-4.21545
135.600006	-0.216868	0.737019	1.975462	-0.339054	0.080138	9.04488	8.10118	-1.830649
135.699997	-0.194776	0.701237	1.981975	-0.334556	0.080662	11.47924	13.84942	-0.259741
135.800003	-0.168268	0.758917	1.99577	-0.330857	0.081211	8.86132	10.87129	0.223102
135.899994	-0.106436	0.816619	2.015198	-0.328657	0.081854	13.16955	13.79257	-0.203049
136.0	-0.0473	0.847934	2.03576	-0.328386	0.08249	15.32682	17.04636	-1.083243
136.100006	-0.013282	0.789484	2.052463	-0.331131	0.083273	16.13305	15.8813	-1.822402
136.199997	-0.079431	0.763594	2.061801	-0.337313	0.084165	14.16652	14.20708	-1.775436
136.300003	-0.204557	0.7232	2.062537	-0.347391	0.084566	7.65426	8.16669	-0.700567
136.399994	-0.342708	0.726142	2.055464	-0.360069	0.084767	5.75814	6.87777	1.130409
136.5	-0.507373	0.774791	2.043241	-0.373768	0.084705	5.15343	6.11255	2.77246
136.600006	-0.567779	0.819717	2.029891	-0.384475	0.084687	5.84765	6.65734	3.458677
136.699997	-0.416168	0.860537	2.019496	-0.388285	0.084645	5.24048	6.72703	2.678645
136.800003	-0.130708	0.766298	2.015655	-0.38443	0.08502	8.91641	7.9649	0.343211
136.899994	0.094917	0.600339	2.018377	-0.374189	0.085349	9.57113	11.34361	-2.857522
137.0	0.26673	0.400116	2.025291	-0.359582	0.085993	10.28601	11.24598	-5.508307
137.100006	0.230764	0.351102	2.033499	-0.342857	0.086633	11.97422	12.47924	-6.715117
137.199997	0.109155	0.401371	2.040898	-0.328638	0.086718	10.33155	11.51244	-6.575604
137.300003	-0.148248	0.482831	2.045908	-0.320653	0.086848	11.34148	11.43793	-5.089885
137.399994	-0.357461	0.529188	2.047478	-0.320993	0.086668	9.63094	9.83362	-2.582067
137.5	-0.423243	0.609405	2.045552	-0.328116	0.086346	8.91466	8.5735	0.168179
137.600006	-0.350287	0.687457	2.041909	-0.338943	0.085871	8.72715	9.01916	2.371843
137.699997	-0.258499	0.827914	2.039524	-0.349679	0.085722	8.79389	9.12204	3.428466
137.800003	-0.120075	1.023059	2.040266	-0.35831	0.085331	9.78359	10.27447	3.129321
137.899994	0.015278	1.253648	2.042443	-0.363446	0.084994	10.55032	11.32724	1.763664
138.0	0.084577	1.390455	2.042673	-0.366183	0.08454	9.88903	11.11238	0.05428
138.100006	0.034535	1.492732	2.037275	-0.367031	0.08386	11.58722	11.96592	-1.462887
138.199997	-0.048443	1.442101	2.026151	-0.366771	0.083175	10.53315	10.80364	-2.203963
138.300003	-0.064451	1.248994	2.011279	-0.365314	0.082602	9.45912	9.76693	-2.122412
138.399994	-0.053708	1.074723	1.996948	-0.362207	0.082478	7.70715	8.42062	-1.914464
138.5	-0.020679	0.978413	1.987862	-0.356291	0.082886	5.8642	6.75487	-2.077864
138.600006	0.034804	0.964514	1.986675	-0.347618	0.083479	5.8564	6.75722	-2.644488
138.699997	0.074526	1.041915	1.992163	-0.337178	0.083943	5.62713	7.2805	-3.527618
138.800003	0.05842	1.084074	2.000483	-0.328222	0.084206	9.48294	9.24172	-4.033656
138.899994	-0.016009	1.094608	2.006877	-0.323678	0.084065	10.43183	13.03913	-3.712057
139.0	-0.066054	1.080534	2.00716	-0.326363	0.083642	9.01589	9.99934	-2.012806
139.100006	-0.117567	1.103522	1.999996	-0.337312	0.083242	12.50467	13.24778	0.788234
139.199997	-0.184721	1.190004	1.985129	-0.35569	0.082692	11.84978	14.38672	3.766644
139.300003	-0.146305	1.258911	1.964496	-0.375665	0.082469	11.74302	12.22402	5.870224
139.399994	0.003196	1.32024	1.944864	-0.391068	0.082507	10.04141	10.65344	5.948394
139.5	0.056648	1.322837	1.933193	-0.396187	0.082846	7.61275	7.89606	3.652355
139.600006	0.137395	1.291489	1.933037	-0.388461	0.083085	6.44203	7.01726	-0.509894
139.699997	0.026459	1.183627	1.942348	-0.372519	0.082994	5.61242	6.47599	-4.928373
139.800003	-0.102203	1.140672	1.955566	-0.35085	0.083484	5.7669	6.71686	-7.897076
139.899994	-0.104308	1.085687	1.968266	-0.329129	0.083937	5.93829	6.98814	-8.426476
140.0	-0.149511	1.114192	1.977875	-0.313841	0.084221	8.28209	8.54941	-6.896984
140.100006	-0.190176	1.156429	1.9835	-0.310565	0.084249	7.95631	9.87484	-3.503252
140.199997	-0.258733	1.170414	1.985459	-0.318583	0.084067	9.01607	9.2747	0.526143
140.300003	-0.36843	1.228582	1.981967	-0.33516	0.083617	9.56412	9.89914	4.061134
140.399994	-0.299882	1.267251	1.976425	-0.353664	0.08357	8.88024	9.45423	6.126056
140.5	-0.318949	1.323237	1.975043	-0.368993	0.083445	9.32959	9.71694	6.155575
140.600006	-0.173324	1.384683	1.979907	-0.378837	0.083429	8.59745	9.71137	4.384298
140.699997	-0.069092	1.413187	1.988882	-0.381634	0.083531	8.43842	9.23348	1.053238
140.800003	0.088721	1.370297	1.997151	-0.377283	0.083601	8.03662	8.88331	-2.643785
140.899994	0.017741	1.206188	2.001955	-0.369377	0.083653	7.9775	8.22686	-5.5255
141.0	-0.061959	0.92339	2.002534	-0.360227	0.084061	7.68351	7.80517	-6.166258
141.100006	-0.170865	0.781123	1.999889	-0.353013	0.084404	7.36473	7.49354	-5.007084
141.199997	-0.259401	0.683851	1.995076	-0.349021	0.084517	7.26787	7.67189	-2.955564
141.300003	-0.326248	0.630484	1.989009	-0.348515	0.084553	7.17136	7.93214	-0.591075
141.399994	-0.407849	0.598658	1.981847	-0.349863	0.084501	8.08706	8.60465	1.245298
141.5	-0.354523	0.51882	1.975158	-0.352506	0.084576	7.83072	9.03768	2.304674
141.600006	-0.25615	0.428903	1.971506	-0.353825	0.084549	7.97172	8.48047	2.067573
141.699997	-0.156779	0.335484	1.973283	-0.351769	0.084851	8.35382	9.04657	0.605281
141.800003	-0.056362	0.304775	1.97994	-0.347126	0.08483	8.10887	9.69713	-1.695184
141.899994	-0.077577	0.355378	1.98885	-0.340393	0.084684	7.98801	8.90943	-3.919502
142.0	-0.107907	0.402825	1.996087	-0.33429	0.084115	7.51247	8.27963	-4.998045
142.100006	-0.19512	0.478174	1.999023	-0.330932	0.083451	7.04201	7.49729	-4.543352
142.199997	-0.158571	0.534473	1.996279	-0.332877	0.082698	6.46033	6.77649	-2.645769
142.300003	-0.138202	0.598014	1.987475	-0.342275	0.081847	6.47049	6.98739	0.409639
142.399994	-0.115717	0.643384	1.972995	-0.35712	0.080999	6.08909	7.36722	3.358036
142.5	-0.114273	0.685593	1.956087	-0.372864	0.080188	6.77648	7.54674	5.258552
142.600006	-0.002703	0.752291	1.942407	-0.384174	0.079734	8.13339	9.6693	5.035802
142.699997	0.07346	0.86562	1.935671	-0.386285	0.079391	7.17136	9.33325	2.671851
142.800003	0.143443	0.887502	1.936499	-0.379739	0.079324	7.7745	8.49792	-0.907537
142.899994	0.126583	0.82716	1.941239	-0.367118	0.079137	8.91308	9.45894	-4.488656
143.0	0.065278	0.737974	1.946463	-0.349858	0.079281	8.67111	9.3082	-6.557773
143.100006	0.001296	0.751616	1.950863	-0.331925	0.079158	7.90586	8.61856	-6.668341
143.199997	-0.119643	0.788781	1.953137	-0.319222	0.079217	7.5285	8.75227	-5.311573
143.300003	-0.201965	0.826139	1.952599	-0.315306	0.078911	6.44894	7.84328	-2.724894
143.399994	-0.23029	0.874143	1.949192	-0.320457	0.078378	6.26757	7.56601	0.259761
143.5	-0.256202	0.85311	1.943095	-0.332762	0.078105	5.7352	7.27269	2.789216
143.600006	-0.174301	0.875772	1.936603	-0.347638	0.077697	5.3679	6.13792	4.25147
143.699997	-0.022908	0.856676	1.932426	-0.361264	0.077528	5.33725	6.40512	4.181512
143.800003	-0.074639	0.886222	1.930784	-0.37198	0.077247	6.03751	6.47096	2.81273
143.899994	-0.068309	0.854812	1.929718	-0.376885	0.07717	7.85542	9.05513	0.616561
144.0	-0.084439	0.85034	1.926115	-0.377387	0.076934	7.10577	8.80441	-1.739818
144.100006	-0.12582	0.691976	1.919059	-0.373236	0.076934	7.42192	8.12997	-3.268316
144.199997	-0.163239	0.537638	1.90947	-0.36601	0.077058	7.7336	8.34065	-3.605176
144.300003	-0.171923	0.400682	1.900102	-0.357601	0.077274	8.51653	9.52242	-3.116042
144.399994	-0.130839	0.247217	1.893255	-0.34885	0.077803	8.16903	9.27405	-2.50862
144.5	-0.026942	0.106712	1.890432	-0.34005	0.078076	7.88196	8.61257	-2.094537
144.600006	-0.137693	0.02061	1.891282	-0.333766	0.078254	7.39118	8.58848	-1.767672
144.699997	-0.195394	0.029969	1.893621	-0.329789	0.078399	6.50368	7.65401	-1.583998
144.800003	-0.250742	0.048409	1.894749	-0.330002	0.077934	5.93706	7.06821	-1.171725
144.899994	-0.235345	0.02807	1.892448	-0.334371	0.077515	5.37228	6.63079	-0.417104
145.0	-0.223583	-0.038651	1.885651	-0.342826	0.077006	5.40828	6.14584	0.551435
145.100006	-0.093408	-0.117947	1.875728	-0.352816	0.076638	5.31115	5.84513	1.326664
145.199997	0.048532	-0.146066	1.864964	-0.361553	0.076596	6.63934	6.65049	1.546887
145.300003	0.118338	-0.141471	1.855515	-0.367143	0.076806	8.15502	9.3415	1.015406
145.399994	0.099062	-0.160431	1.848029	-0.368058	0.07714	7.32593	8.81511	-0.159688
145.5	0.044053	-0.270731	1.842822	-0.364372	0.077436	7.40677	8.12815	-1.51857
145.600006	-0.071575	-0.37699	1.838818	-0.357358	0.077803	7.80305	9.18788	-2.569233
145.699997	-0.200221	-0.395774	1.836442	-0.348379	0.077958	8.22315	10.11496	-3.135046
145.800003	-0.378717	-0.301286	1.835376	-0.33939	0.077987	7.62965	8.5038	-3.232872
145.899994	-0.501112	-0.187281	1.834182	-0.33438	0.077519	7.1732	7.88525	-2.59021
146.0	-0.544288	-0.024643	1.830214	-0.334633	0.076871	5.95239	6.66141	-1.206587
146.100006	-0.545477	0.132065	1.821435	-0.341244	0.075943	5.01278	5.74878	0.687209
146.199997	-0.361432	0.212286	1.808192	-0.353616	0.075288	5.27761	5.68069	2.432545
146.300003	-0.14493	0.272538	1.793366	-0.366215	0.074583	4.98414	6.35063	3.263457
146.399994	0.093907	0.239517	1.781455	-0.375111	0.074178	8.17306	7.30566	2.88278
146.5	0.214852	0.271727	1.774534	-0.377405	0.073875	9.50159	11.91582	1.109507
146.600006	0.038707	0.422954	1.771227	-0.371858	0.073283	7.3121	9.07793	-1.351575
146.699997	-0.138972	0.585732	1.769222	-0.362043	0.072552	7.91156	8.91425	-3.407573
146.800003	-0.277117	0.687421	1.766912	-0.347905	0.072247	11.01981	12.35838	-4.385375
146.899994	-0.201157	0.613549	1.764836	-0.333423	0.072125	10.71225	11.04825	-4.27141
147.0	-0.115435	0.499889	1.76501	-0.321504	0.072445	9.70617	10.14386	-3.588544
147.100006	-0.003109	0.482767	1.768109	-0.314261	0.072772	7.56055	7.98599	-2.561996
147.199997	0.057903	0.544836	1.772214	-0.31443	0.072819	5.76217	6.7826	-1.154434
147.300003	-0.008595	0.641375	1.774582	-0.321798	0.072621	5.06445	6.12561	0.452949
147.399994	-0.247823	0.728322	1.772719	-0.335302	0.072182	4.63463	5.79107	1.995314
147.5	-0.454778	0.739881	1.764867	-0.354574	0.071722	5.06541	6.13717	3.396873
147.600006	-0.446669	0.794021	1.752146	-0.373193	0.071004	5.27954	6.24026	4.121278
147.699997	-0.339972	0.804704	1.737784	-0.388123	0.07051	8.11018	8.14335	3.654469
147.800003	-0.326663	0.79713	1.724429	-0.397357	0.069817	7.34047	9.46589	2.240073
147.899994	-0.18284	0.77622	1.713705	-0.396037	0.069158	8.31984	8.30329	-0.097593
148.0	-0.00501	0.667577	1.705621	-0.387222	0.068345	9.6355	10.02857	-2.45331
148.100006	0.086165	0.57784	1.700726	-0.371446	0.067966	9.29097	9.62284	-4.159568
148.199997	0.154671	0.478354	1.699392	-0.351786	0.067726	10.23881	9.89497	-4.946208
148.300003	0.195334	0.444013	1.701451	-0.332309	0.067699	10.16971	10.50271	-4.931724
148.399994	0.218713	0.413861	1.706166	-0.316981	0.067941	9.82011	10.10019	-4.279428
148.5	0.181463	0.328926	1.712896	-0.307971	0.068334	8.7896	9.67251	-3.107972
148.600006	0.021684	0.240213	1.719327	-0.307229	0.068828	8.46828	8.97313	-1.403161
148.699997	-0.176533	0.160309	1.723541	-0.314817	0.069133	7.93564	8.54213	0.608907
148.800003	-0.400936	0.160647	1.723502	-0.32929	0.06909	7.1126	7.7995	2.565375
148.899994	-0.679358	0.220927	1.718359	-0.348426	0.068903	5.96999	6.33104	3.982156
149.0	-0.633123	0.336199	1.708382	-0.366729	0.06836	5.5413	5.84684	4.629838
149.100006	-0.490731	0.314626	1.696744	-0.381635	0.068125	5.56232	6.06009	3.956598
149.199997	-0.231137	0.15169	1.687382	-0.387882	0.068173	7.20543	7.10354	1.941064
149.300003	0.137548	-0.067719	1.683689	-0.383667	0.068148	9.97599	11.14599	-1.014456
149.399994	0.302816	-0.204149	1.686822	-0.371273	0.068364	8.90511	10.82098	-3.774489
149.5	0.377955	-0.237537	1.695761	-0.353657	0.068782	8.83803	9.35552	-5.593509
149.600006	0.2401	-0.17098	1.70706	-0.336377	0.068857	11.39648	13.1571	-6.12958
149.699997	0.015676	-0.080256	1.717168	-0.324859	0.068929	12.87442	14.8068	-5.232341
149.800003	-0.217488	-0.048702	1.722657	-0.323269	0.068927	13.32833	13.72524	-2.509391
149.899994	-0.341469	-0.004111	1.722181	-0.332593	0.069011	11.75467	12.35195	1.436667
150.0	-0.384816	0.120664	1.714054	-0.350689	0.068734	7.75821	7.98288	5.196195
150.100006	-0.312463	0.17995	1.701533	-0.370781	0.068804	5.98286	6.99478	7.39912
150.199997	-0.099115	0.236863	1.692857	-0.385436	0.068989	5.07049	6.3926	6.989766
150.300003	0.096055	0.305558	1.694229	-0.389636	0.069708	5.36992	6.27591	3.950453
150.399994	0.2169	0.365018	1.705741	-0.383371	0.070692	5.00087	6.70209	-0.759172
150.5	0.151622	0.374961	1.722082	-0.369807	0.071038	8.16912	7.80432	-5.70441
150.600006	0.160591	0.404101	1.738967	-0.350483	0.071761	8.82839	11.17757	-8.867943
150.699997	0.060331	0.473857	1.754461	-0.329345	0.072307	9.35385	10.31269	-9.372876
150.800003	-0.033649	0.488212	1.768843	-0.313873	0.072659	10.94625	11.54691	-7.546975
150.899994	-0.005246	0.525464	1.781435	-0.307329	0.073008	9.75801	11.47679	-4.150665
151.0	-0.065284	0.577361	1.791303	-0.311175	0.073555	10.15824	10.31151	-0.0711
151.100006	-0.160728	0.668035	1.796922	-0.325055	0.073777	8.81832	9.51043	3.598011
151.199997	-0.218222	0.712549	1.800243	-0.343237	0.074073	8.26545	7.83022	6.206759
151.300003	-0.289238	0.760291	1.803457	-0.362284	0.074298	8.14013	8.13736	7.033191
151.399994	-0.329608	0.808247	1.807441	-0.379038	0.074565	8.12498	8.59309	6.039113
151.5	-0.304466	0.847775	1.811601	-0.389994	0.075247	9.1963	10.47059	3.469676
151.600006	-0.222697	0.787125	1.813996	-0.394699	0.075813	9.70976	11.52978	0.221139
151.699997	-0.167819	0.749411	1.813658	-0.391915	0.076189	9.36418	11.48557	-2.948215
151.800003	-0.164861	0.575405	1.810901	-0.383254	0.076212	11.56095	13.04866	-4.91034
151.899994	-0.126354	0.423551	1.807047	-0.370735	0.07637	10.99871	11.98979	-5.221305
152.0	-0.105865	0.322691	1.804672	-0.356191	0.07654	9.45903	9.93757	-4.592282
152.100006	-0.035553	0.237714	1.806863	-0.340913	0.077314	6.95365	6.92573	-3.926873
152.199997	0.024627	0.126737	1.815009	-0.326824	0.07819	5.91053	5.54088	-3.469536
152.300003	0.051772	0.016911	1.829395	-0.31503	0.079353	6.47347	6.80625	-3.208945
152.399994	-0.033108	-0.035248	1.847685	-0.308391	0.079999	5.82777	6.94992	-2.942373
152.5	-0.155825	0.008898	1.866376	-0.307939	0.080528	11.20136	9.95106	-2.37922
152.600006	-0.331253	0.04735	1.881206	-0.314396	0.080718	10.28347	14.35985	-1.169718
152.699997	-0.460107	0.07972	1.888752	-0.32854	0.080743	10.045	11.89066	0.921421
152.800003	-0.611933	0.145671	1.887105	-0.348702	0.08028	16.37257	18.07729	3.232361
152.899994	-0.564359	0.233886	1.877209	-0.371169	0.079602	16.93157	18.68557	5.340678
153.0	-0.347966	0.280823	1.863036	-0.390686	0.078748	18.89345	18.79476	5.995185
153.100006	-0.129846	0.222588	1.850297	-0.402755	0.078384	13.9573	13.83454	4.963203
153.199997	0.131451	0.237887	1.844832	-0.402806	0.078545	9.75434	10.41814	1.809322
153.300003	0.281775	0.1929	1.847943	-0.392408	0.078915	8.15064	8.36121	-2.469449
153.399994	0.218469	0.21641	1.857279	-0.374431	0.079522	7.42551	7.37139	-6.167812
153.5	0.07375	0.389192	1.869914	-0.351664	0.079702	7.08808	7.66407	-8.282526
153.600006	-0.038405	0.494541	1.883842	-0.328203	0.080243	8.22254	8.79317	-8.245968
153.699997	-0.208591	0.673201	1.896777	-0.311105	0.080791	11.44911	12.1463	-6.608518
153.800003	-0.27834	0.814178	1.907451	-0.305754	0.081249	11.58057	13.56508	-3.488526
153.899994	-0.319976	0.968659	1.914388	-0.311392	0.081592	13.30626	14.15035	0.281196
154.0	-0.340649	1.162027	1.916009	-0.326789	0.081684	13.66838	14.11727	3.711433
154.100006	-0.276659	1.303621	1.914942	-0.345727	0.081687	13.52958	13.46552	6.063501
154.199997	-0.172002	1.451816	1.914999	-0.363277	0.08189	11.21861	11.52732	6.475176
154.300003	-0.037302	1.618792	1.918769	-0.376049	0.082011	9.11319	9.57691	4.866117
154.399994	-0.113451	1.714344	1.925645	-0.381683	0.082286	7.68088	8.4567	1.832164
154.5	-0.061993	1.772195	1.932777	-0.379508	0.08186	7.94448	8.24184	-1.781881
154.600006	-0.14774	1.609926	1.938276	-0.371923	0.081301	7.72353	8.57553	-4.649344
154.699997	-0.15586	1.380778	1.941645	-0.360508	0.081215	10.7887	11.08915	-5.889432
154.800003	-0.283563	1.244715	1.943059	-0.349111	0.081025	11.96529	13.62386	-5.216104
154.899994	-0.244537	1.170752	1.942274	-0.342621	0.080723	11.68504	12.71701	-3.448446
155.0	-0.227574	1.110214	1.938758	-0.340928	0.080128	15.32997	16.61815	-1.016945
155.100006	-0.205621	1.009184	1.932644	-0.343137	0.079512	15.58272	17.32652	1.329929
155.199997	-0.130168	0.914512	1.925658	-0.348499	0.079281	15.4101	16.09337	2.538046
155.300003	0.008174	0.77544	1.921842	-0.351153	0.079577	11.74004	11.348	2.565084
155.399994	0.250518	0.599393	1.92618	-0.349879	0.080601	8.41188	8.74938	1.05984
155.5	0.145862	0.486031	1.940198	-0.344678	0.081795	6.18473	7.19936	-1.612087
155.600006	-0.023442	0.511253	1.959564	-0.337676	0.08266	5.40442	6.75219	-4.279684
155.699997	-0.259872	0.640695	1.977273	-0.332111	0.082983	5.13556	6.71761	-5.572846
155.800003	-0.525353	0.747732	1.988124	-0.33019	0.082908	5.37867	6.91192	-4.777318
155.899994	-0.663411	0.862303	1.989433	-0.337002	0.082321	6.5028	6.99991	-1.671617
156.0	-0.661708	1.003464	1.982449	-0.35202	0.081581	9.19753	9.74659	2.584805
156.100006	-0.498955	1.214651	1.967905	-0.370856	0.080871	9.01213	11.03948	6.208043
156.199997	-0.100749	1.276335	1.953999	-0.386848	0.080342	10.48394	10.92889	7.553496
156.300003	0.229574	1.371329	1.95116	-0.393265	0.080136	11.64415	13.74119	5.998351
156.399994	0.449511	1.487661	1.961904	-0.389783	0.080409	12.04297	14.80873	2.009533
156.5	0.543827	1.606838	1.981303	-0.379099	0.0809	13.0846	16.33039	-3.202886
156.600006	0.45568	1.606909	2.000342	-0.363721	0.081006	13.94048	15.84629	-7.647779
156.699997	0.289109	1.537431	2.014807	-0.346327	0.081588	12.48567	12.98025	-9.383008
156.800003	0.120242	1.444068	2.023984	-0.332084	0.082451	7.92627	8.94208	-8.114393
156.899994	-0.083244	1.33899	2.030123	-0.324992	0.083112	5.20799	6.04821	-5.180315
157.0	-0.227504	1.238663	2.032933	-0.326218	0.083515	4.09699	5.18321	-1.518701
157.100006	-0.327711	1.196115	2.033653	-0.334153	0.083475	4.48461	5.32752	1.658448
157.199997	-0.365676	1.282387	2.034688	-0.344876	0.083412	4.38512	6.10891	3.790198
157.300003	-0.267691	1.331563	2.037992	-0.354936	0.083234	7.61476	6.65445	4.460087
157.399994	-0.076087	1.350815	2.043754	-0.361736	0.083582	10.87085	13.29799	3.462817
157.5	0.025632	1.253762	2.050478	-0.365249	0.083503	9.55072	11.30497	1.462113
157.600006	0.146272	1.193233	2.057192	-0.364004	0.083339	12.42533	12.95884	-1.346299
157.699997	0.180776	1.114498	2.063918	-0.358293	0.082916	15.80901	18.41386	-3.925129
157.800003	-0.024531	0.988763	2.069922	-0.352323	0.082409	16.12726	17.21647	-5.590528
157.899994	-0.103988	0.871674	2.073623	-0.347119	0.082185	16.32764	16.98427	-5.460609
158.0	-0.155782	0.776839	2.074102	-0.345024	0.082146	9.44283	9.57027	-4.113566
158.100006	-0.177994	0.69553	2.070253	-0.347329	0.081741	5.5632	6.11351	-1.878586
158.199997	-0.261019	0.617605	2.06191	-0.354099	0.081022	4.70915	5.12187	0.644998
158.300003	-0.345022	0.553752	2.050365	-0.36187	0.080207	5.8557	5.71602	2.629603
158.399994	-0.257264	0.516646	2.038776	-0.370393	0.079114	5.30458	6.11779	3.614355
158.5	-0.134735	0.513167	2.030873	-0.374273	0.078408	9.42724	8.27567	2.976312
158.600006	0.026819	0.466914	2.028366	-0.372509	0.078155	12.04122	14.39636	0.890247
158.699997	0.169822	0.450733	2.030233	-0.365334	0.077908	12.4403	14.30311	-2.072165
158.800003	0.166823	0.392841	2.03407	-0.353773	0.077393	16.37353	18.21314	-4.865201
158.899994	0.092352	0.321993	2.037606	-0.339243	0.077201	17.33477	18.27994	-6.278406
159.0	-0.022498	0.342439	2.040255	-0.325451	0.076837	16.80432	15.92519	-6.14641
159.100006	-0.10293	0.375261	2.041848	-0.315844	0.076328	9.48609	8.88438	-4.847406
159.199997	-0.151634	0.402633	2.041261	-0.314793	0.075876	7.2169	7.07068	-2.699583
159.300003	-0.145083	0.420286	2.037194	-0.321958	0.075009	7.02782	6.98364	-0.057275
159.399994	-0.140639	0.408597	2.030331	-0.335049	0.074187	7.21927	8.33905	2.252736
159.5	-0.125563	0.461292	2.02184	-0.351281	0.073301	9.17073	8.7557	3.725848
159.600006	-0.100874	0.489092	2.013725	-0.366563	0.072717	14.60852	14.64772	4.168853
159.699997	-0.162174	0.634504	2.005381	-0.378241	0.07214	13.76586	17.27053	3.427871
159.800003	-0.085001	0.759039	1.995273	-0.386738	0.071581	21.93664	20.4299	1.874672
159.899994	-0.025607	0.805811	1.981708	-0.389291	0.070916	26.58326	27.92065	-0.047263
160.0	0.020025	0.701161	1.965656	-0.385316	0.070651	31.28059	29.48396	-1.966543
160.100006	0.099986	0.506722	1.950992	-0.374944	0.070489	18.70613	18.80193	-3.448742
160.199997	0.122208	0.389374	1.943637	-0.35721	0.071007	9.4289	9.47906	-4.442993
160.300003	0.139116	0.533594	1.947088	-0.337358	0.071565	8.52555	8.01789	-5.308393
160.399994	0.088379	0.695082	1.959281	-0.318004	0.071972	7.21856	7.03738	-5.797999
160.5	0.010628	0.786838	1.974183	-0.30407	0.072535	7.27496	7.38456	-5.692231
160.600006	-0.055422	0.845482	1.985192	-0.30017	0.072776	6.4859	7.58742	-4.180184
160.699997	-0.06118	0.889018	1.988661	-0.308531	0.073067	11.66543	11.74903	-0.868104
160.800003	-0.101727	0.986672	1.983642	-0.328215	0.073238	12.45834	15.47289	3.208939
160.899994	-0.011213	1.143733	1.969405	-0.354199	0.07336	15.00813	15.97743	6.775071
161.0	0.092116	1.274769	1.952539	-0.378853	0.073766	16.80397	16.42673	8.426819
161.100006	0.089586	1.405605	1.940511	-0.396951	0.074167	17.36954	16.69694	7.465788
161.199997	0.032767	1.60432	1.936629	-0.403276	0.074627	17.03911	16.58357	3.811354
161.300003	0.072515	1.637229	1.940072	-0.396976	0.075233	13.40925	14.46123	-1.222067
161.399994	-0.027309	1.462158	1.946778	-0.381228	0.07536	12.32155	13.0008	-6.16283
161.5	0.135479	1.248757	1.955407	-0.358777	0.075745	11.53012	11.80298	-8.988622
161.600006	0.078935	1.102658	1.965456	-0.334721	0.076635	10.38979	10.3159	-9.498708
161.699997	0.075074	1.043262	1.976324	-0.316832	0.07702	9.40631	9.39385	-7.897497
161.800003	-0.089164	0.978637	1.985439	-0.309844	0.077568	8.67986	9.677	-4.724708
161.899994	-0.32424	0.856261	1.990301	-0.31583	0.077623	8.5964	9.96262	-0.512492
162.0	-0.52985	0.721924	1.989305	-0.33249	0.077161	8.9778	9.97536	3.693945
162.100006	-0.596592	0.655689	1.981295	-0.353533	0.076461	9.16171	9.61994	6.789227
162.199997	-0.41163	0.52872	1.973559	-0.373149	0.076104	9.25463	10.04259	7.688505
162.300003	-0.125138	0.47244	1.973786	-0.383026	0.076747	8.95617	10.21655	5.819473
162.399994	0.188239	0.421194	1.984719	-0.383108	0.07809	8.79573	10.0427	1.938887
162.5	0.373557	0.347007	2.003124	-0.374374	0.079435	9.12317	10.20424	-3.033137
162.600006	0.254511	0.27396	2.023122	-0.360798	0.080741	9.23282	9.85332	-7.319601
162.699997	-0.010382	0.270656	2.039201	-0.346211	0.081806	9.11573	9.95202	-8.873451
162.800003	-0.308751	0.273106	2.049567	-0.3365	0.082644	8.65166	9.70302	-7.522239
162.899994	-0.570663	0.337192	2.053247	-0.336363	0.083205	8.06525	9.7634	-3.903955
163.0	-0.640708	0.502777	2.050544	-0.345208	0.083713	8.15563	9.58258	0.61512
163.100006	-0.565026	0.779199	2.041292	-0.359506	0.083665	8.25818	8.94529	4.438203
163.199997	-0.364749	0.963041	2.031435	-0.372996	0.083804	8.04458	8.52629	6.514736
163.300003	-0.111585	1.137522	2.03	-0.379786	0.084288	7.62676	8.16123	6.021398
163.399994	0.134938	1.28893	2.04066	-0.378101	0.084788	6.98395	7.92154	3.052082
163.5	0.306952	1.439771	2.060965	-0.369412	0.08581	6.78278	7.8344	-1.619948
163.600006	0.333036	1.473221	2.084404	-0.356239	0.086259	7.07398	7.72627	-6.395509
163.699997	0.310483	1.218331	2.105445	-0.340896	0.087245	7.29169	7.80132	-9.235662
163.800003	0.106191	1.19843	2.119457	-0.329654	0.088469	7.18117	7.96854	-9.198477
163.899994	-0.076732	1.141505	2.127876	-0.326234	0.08936	7.0576	7.94124	-6.771083
164.0	-0.294817	1.135836	2.130303	-0.332478	0.089403	6.92326	8.17279	-3.155204
164.100006	-0.515871	1.112022	2.126189	-0.346356	0.088976	6.98202	8.26572	0.697709
164.199997	-0.63175	1.182228	2.117215	-0.362507	0.087886	7.17022	8.28338	3.79393
164.300003	-0.518476	1.222408	2.109142	-0.375844	0.087301	7.12643	8.11284	5.530322
164.399994	-0.287806	1.249961	2.105651	-0.384045	0.086763	7.14036	8.12237	5.233739
164.5	-0.069921	1.292306	2.10688	-0.385925	0.086288	6.99341	8.03095	3.046317
164.600006	0.119547	1.31104	2.110121	-0.381188	0.085608	7.05988	8.20566	-0.249997
164.699997	0.178022	1.412873	2.111833	-0.372085	0.084496	6.99393	8.09903	-3.781773
164.800003	0.014509	1.29906	2.110817	-0.360147	0.083239	6.56708	7.32108	-6.046152
164.899994	-0.104035	1.089379	2.106627	-0.348861	0.082691	6.30182	7.07485	-6.238095
165.0	-0.105934	0.922089	2.100336	-0.339481	0.082385	6.19427	7.15043	-5.202868
165.100006	-0.203904	0.788319	2.094661	-0.333447	0.082095	6.05599	7.16017	-3.746853
165.199997	-0.136138	0.706555	2.090778	-0.330521	0.0814	6.55719	7.83065	-2.417861
165.300003	-0.229248	0.700342	2.088786	-0.330977	0.080611	6.40384	7.9786	-1.573641
165.399994	-0.298684	0.711408	2.088011	-0.333104	0.080005	6.14856	7.20963	-0.958149
165.5	-0.271555	0.684728	2.086467	-0.338181	0.079286	6.61079	7.45553	-0.457421
165.600006	-0.279345	0.628978	2.082473	-0.344433	0.078535	6.47408	7.0634	-0.062359
165.699997	-0.205321	0.514754	2.074822	-0.35176	0.077559	6.45761	7.12388	0.205943
165.800003	-0.154747	0.442886	2.063443	-0.358903	0.076104	6.3781	7.43809	0.388479
165.899994	-0.118796	0.419041	2.049496	-0.363909	0.074669	6.22326	7.40565	0.372125
166.0	-0.129193	0.412604	2.034873	-0.367291	0.0733	6.45262	7.87304	0.107158
166.100006	-0.130593	0.364902	2.020334	-0.369065	0.072018	5.99775	7.2547	-0.420576
166.199997	-0.088304	0.199717	2.005723	-0.36804	0.070991	6.0862	7.22826	-1.075959
166.300003	-0.062314	0.043476	1.990796	-0.365592	0.069726	6.46112	7.41999	-1.682462
166.399994	-0.158901	0.045315	1.975968	-0.360727	0.068578	6.35839	7.24924	-2.09743
166.5	-0.088731	0.109506	1.962396	-0.35442	0.067349	6.18201	7.2713	-2.324314
166.600006	-0.05507	0.146238	1.951523	-0.347092	0.06654	6.04811	7.14487	-2.434698
166.699997	0.007859	0.009471	1.942966	-0.339481	0.066215	5.85001	6.72307	-2.513051
166.800003	0.064221	-0.107743	1.936244	-0.332965	0.065926	5.82356	6.4639	-2.465884
166.899994	0.053077	-0.123674	1.929595	-0.328638	0.065524	5.96622	6.67265	-2.261538
167.0	-0.057216	-0.027696	1.922655	-0.327037	0.064863	5.83223	6.99114	-1.755722
167.100006	-0.158533	-0.015049	1.915119	-0.329078	0.063914	5.82225	6.95302	-1.096483
167.199997	-0.221165	-0.121946	1.906702	-0.333922	0.06321	5.85334	7.11403	-0.315574
167.300003	-0.175473	-0.353484	1.897343	-0.340561	0.062497	5.89283	7.25085	0.221222
167.399994	-0.172895	-0.489209	1.886299	-0.348894	0.061704	5.82575	6.86278	0.547335
167.5	-0.125356	-0.480688	1.873927	-0.356766	0.060762	5.78153	6.67319	0.593005
167.600006	-0.044112	-0.42547	1.860877	-0.363441	0.06007	5.83276	6.77821	0.33804
167.699997	0.076156	-0.455698	1.846653	-0.368215	0.059344	5.82996	6.60007	-0.025568
167.800003	0.166268	-0.600543	1.83075	-0.370759	0.058966	5.86087	6.76879	-0.343692
167.899994	0.228019	-0.775705	1.812385	-0.371754	0.058795	5.92165	6.89404	-0.514818
168.0	0.184951	-0.796587	1.792697	-0.369988	0.058554	5.85001	6.945	-0.620709
168.100006	0.048037	-0.727559	1.775203	-0.365508	0.058465	5.70472	6.93397	-0.912114
168.199997	-0.094521	-0.645792	1.762384	-0.358226	0.058453	5.70551	7.11275	-1.38258
168.300003	-0.185696	-0.630017	1.754077	-0.349115	0.058305	5.85614	6.81632	-2.136127
168.399994	-0.269976	-0.664432	1.748441	-0.339165	0.058333	5.95405	6.55008	-2.742726
168.5	-0.225216	-0.705426	1.743152	-0.330973	0.058277	5.77793	6.5672	-2.906652
168.600006	-0.159214	-0.701386	1.736879	-0.325917	0.058037	5.63335	6.51614	-2.449519
168.699997	-0.077825	-0.646036	1.728704	-0.325599	0.057538	5.38831	6.51732	-1.402483
168.800003	0.0381	-0.658182	1.718301	-0.329917	0.056997	5.45758	6.65338	0.028743
168.899994	0.195631	-0.716182	1.705967	-0.337426	0.056724	5.77758	7.06233	1.226962
169.0	0.284073	-0.77841	1.693417	-0.345806	0.056588	5.34645	6.58679	1.741557
169.100006	0.291599	-0.83298	1.683366	-0.352866	0.056632	5.5265	6.39966	1.370531
169.199997	0.166651	-0.861188	1.676563	-0.356919	0.056782	5.86043	6.88601	0.378978
169.300003	0.023542	-0.860389	1.670661	-0.358687	0.056736	5.68519	6.77414	-0.69101
169.399994	-0.173096	-0.785667	1.662462	-0.358712	0.056314	5.4814	6.44559	-1.266843
169.5	-0.270392	-0.732365	1.649615	-0.358827	0.055873	5.50986	6.39731	-1.024179
169.600006	-0.224909	-0.696303	1.632343	-0.359848	0.055574	5.74553	6.75251	-0.327068
169.699997	-0.063941	-0.701579	1.613451	-0.361145	0.055576	5.76103	6.83666	0.369445
169.800003	0.187526	-0.725846	1.596397	-0.361858	0.055965	5.91832	6.89714	0.556851
169.899994	0.36789	-0.731741	1.583703	-0.360702	0.056497	5.80219	6.79116	0.083578
170.0	0.424124	-0.672466	1.575701	-0.357063	0.057245	5.719	7.0741	-0.88234
170.100006	0.279641	-0.547182	1.570318	-0.351583	0.05783	5.68423	7.14529	-1.866281
170.199997	0.009648	-0.469242	1.565113	-0.345051	0.058272	5.57029	6.47781	-2.342618
170.300003	-0.151052	-0.513638	1.558705	-0.339155	0.058589	5.59254	6.39977	-2.111283
170.399994	-0.334087	-0.566995	1.550593	-0.336142	0.058633	5.44681	6.1801	-1.599493
170.5	-0.372536	-0.56287	1.541731	-0.3347	0.058371	5.26045	5.82928	-0.760077
170.600006	-0.367962	-0.502277	1.533069	-0.335696	0.057868	5.05166	5.87232	0.075717
170.699997	-0.262417	-0.388535	1.524879	-0.338706	0.057156	5.17059	5.90197	0.663552
170.800003	-0.030924	-0.310397	1.516785	-0.343073	0.056703	6.28903	7.13395	0.787153
170.899994	0.15272	-0.305865	1.508098	-0.347425	0.056684	5.44348	6.96469	0.517185
171.0	0.343858	-0.379592	1.498703	-0.351276	0.056769	5.36808	6.3729	0.10568
171.100006	0.37891	-0.458971	1.489431	-0.352995	0.057131	5.38647	6.39313	-0.322285
171.199997	0.322052	-0.500585	1.480926	-0.353728	0.057352	6.14173	7.11607	-0.502248
171.300003	0.066615	-0.437211	1.473065	-0.352884	0.057668	6.00852	6.75123	-0.663311
171.399994	-0.227035	-0.379077	1.464498	-0.352189	0.058017	5.68878	6.42718	-0.742636
171.5	-0.451569	-0.313119	1.45382	-0.35269	0.058413	5.63974	6.58091	-0.617901
171.600006	-0.537367	-0.301237	1.440561	-0.354656	0.058712	5.6344	6.56153	-0.183862
171.699997	-0.393463	-0.313986	1.425526	-0.357661	0.058693	5.42334	6.45919	0.251206
171.800003	-0.228545	-0.375279	1.411181	-0.359699	0.058646	5.22358	6.20718	0.370022
171.899994	-0.029669	-0.411482	1.400596	-0.358879	0.058371	5.63396	6.2681	-0.101051
172.0	0.130108	-0.379568	1.395418	-0.354695	0.058184	5.53587	6.09092	-0.874832
172.100006	0.181537	-0.251723	1.394001	-0.348152	0.057759	5.49314	6.21039	-1.695659
172.199997	0.118468	-0.058294	1.393522	-0.34115	0.057458	5.27271	6.17946	-2.231027
172.300003	-0.112405	0.086665	1.390925	-0.335996	0.056851	5.72802	6.71954	-2.226661
172.399994	-0.175863	0.125539	1.385155	-0.334668	0.056473	5.83976	6.99734	-1.407587
172.5	-0.148322	0.102003	1.377166	-0.336386	0.056466	5.43393	6.50276	-0.295257
172.600006	-0.034806	0.05349	1.369487	-0.339961	0.056719	5.51696	6.25525	0.627492
172.699997	0.038747	0.095208	1.363863	-0.343983	0.057198	6.1701	6.72521	0.974332
172.800003	0.100646	0.256802	1.360645	-0.347288	0.057652	6.35865	6.75722	0.80291
172.899994	-0.004847	0.485655	1.3587	-0.350114	0.057667	5.79177	6.38072	0.110977
173.0	-0.094887	0.585982	1.355306	-0.352695	0.057398	5.72425	6.65638	-0.441905
173.100006	-0.195556	0.530999	1.349349	-0.354741	0.057467	5.64254	6.78463	-0.572914
173.199997	-0.231186	0.452754	1.340664	-0.356522	0.057728	5.64263	6.83484	-0.216101
173.300003	-0.17317	0.437621	1.32989	-0.358218	0.057903	5.41327	6.51014	0.25048
173.399994	-0.113496	0.51429	1.317817	-0.359794	0.058003	5.57441	6.47803	0.676519
173.5	-0.08261	0.6251	1.305174	-0.360778	0.057803	5.51634	6.19048	0.825583
173.600006	-0.013787	0.638651	1.293185	-0.360196	0.057717	5.4666	5.98665	0.472521
173.699997	0.128126	0.559926	1.283941	-0.357083	0.057885	5.2354	5.84502	-0.335584
173.800003	0.240706	0.418876	1.280047	-0.350281	0.058752	6.12228	6.2621	-1.394207
173.899994	0.286241	0.313399	1.281982	-0.340823	0.059968	6.78786	7.82637	-2.440911
174.0	0.183577	0.312974	1.288293	-0.330791	0.06111	6.14409	6.98204	-3.208605
174.100006	-0.010114	0.374793	1.295526	-0.323668	0.061878	6.50587	7.13234	-3.295113
174.199997	-0.276175	0.433119	1.30008	-0.32145	0.062293	5.80062	6.61131	-2.448376
174.300003	-0.522362	0.449938	1.299325	-0.326354	0.062254	6.36277	7.46132	-0.565628
174.399994	-0.549647	0.408189	1.293091	-0.337275	0.062073	7.18415	8.57328	1.782457
174.5	-0.521519	0.306842	1.283058	-0.351728	0.061954	6.29034	7.06736	3.505666
174.600006	-0.295085	0.219983	1.274421	-0.364925	0.061805	5.83267	6.57802	4.179583
174.699997	-0.023238	0.221957	1.270649	-0.373416	0.061992	5.14695	5.57343	3.103336
174.800003	0.188346	0.215541	1.271436	-0.376352	0.062179	4.49266	5.17808	0.941998
174.899994	0.312462	0.198016	1.273328	-0.37475	0.062595	4.99719	5.13932	-1.142345
175.0	0.194526	0.215568	1.272272	-0.370315	0.06299	4.43749	5.8129	-2.663197
175.100006	0.058929	0.197532	1.266865	-0.363746	0.063727	8.11561	6.20376	-2.845625
175.199997	-0.074301	0.174619	1.258299	-0.356686	0.064437	6.3992	9.57316	-2.010586
175.300003	-0.220023	0.086114	1.250643	-0.349823	0.065212	7.26279	8.49888	-1.073066
175.399994	-0.353138	-0.011095	1.248175	-0.342511	0.066145	6.14287	6.37461	-0.62875
175.5	-0.307887	-0.089876	1.252982	-0.336184	0.067472	7.34967	8.57071	-0.733541
175.600006	-0.271858	-0.067142	1.262986	-0.331189	0.068804	9.02308	9.26913	-1.34505
175.699997	-0.288812	0.028247	1.273601	-0.329209	0.069812	7.28188	8.264	-1.878741
175.800003	-0.342013	0.112998	1.280483	-0.331365	0.070626	7.23713	7.78376	-1.711014
175.899994	-0.312665	0.10687	1.280906	-0.338612	0.071133	5.68545	6.81664	-0.559553
176.0	-0.236581	0.018328	1.275557	-0.34918	0.071743	5.49235	6.09424	1.087027
176.100006	-0.069762	-0.157744	1.268363	-0.359359	0.072235	4.80111	5.77362	2.415679
176.199997	0.007721	-0.311604	1.263394	-0.367435	0.072969	4.95367	5.6079	2.657189
176.300003	0.092067	-0.385998	1.263387	-0.371058	0.0738	4.7032	5.83539	1.912849
176.399994	-0.05906	-0.315305	1.267395	-0.369761	0.074397	6.61875	6.23073	0.362253
176.5	-0.19153	-0.169488	1.271955	-0.365913	0.074884	6.96521	8.04369	-1.244923
176.600006	-0.286619	-0.113887	1.274011	-0.360372	0.075474	6.0933	7.9224	-2.154546
176.699997	-0.237821	-0.166723	1.272884	-0.353981	0.076445	7.53419	7.33863	-2.187158
176.800003	-0.151471	-0.271099	1.270073	-0.347285	0.077854	7.87889	8.43561	-1.740665
176.899994	0.141924	-0.41885	1.269083	-0.342136	0.079515	7.52885	8.11948	-1.155429
177.0	0.31014	-0.472862	1.272588	-0.337456	0.081396	7.59024	8.10128	-0.927167
177.100006	0.284621	-0.423277	1.281061	-0.334611	0.083232	7.18047	7.92914	-1.07565
177.199997	0.04644	-0.336726	1.29259	-0.334076	0.08477	6.77744	7.43327	-1.394318
177.300003	-0.2646	-0.293912	1.303041	-0.336563	0.085892	6.46339	6.91748	-1.384435
177.399994	-0.492027	-0.331927	1.30846	-0.342579	0.086608	6.17737	6.70702	-0.766498
177.5	-0.759418	-0.333837	1.305877	-0.353222	0.086797	5.78818	6.46411	0.819328
177.600006	-0.820865	-0.295024	1.295686	-0.366147	0.0864	5.47895	6.29143	2.660325
177.699997	-0.731565	-0.2709	1.281655	-0.378231	0.085735	5.44007	6.47193	4.001306
177.800003	-0.459782	-0.260374	1.270264	-0.382796	0.085636	6.84094	6.81482	3.505695
177.899994	0.13964	-0.344704	1.268033	-0.378751	0.08573	6.73444	8.23895	1.527421
178.0	0.527187	-0.484859	1.278001	-0.36591	0.086531	6.57593	7.89595	-1.365953
178.100006	0.659754	-0.555385	1.298144	-0.348861	0.087965	7.29808	7.4429	-4.390934
178.199997	0.601455	-0.528627	1.323244	-0.331524	0.089477	7.92478	8.52629	-6.54595
178.300003	0.293993	-0.419304	1.348035	-0.317314	0.09092	7.45905	9.06616	-7.008812
178.399994	-0.202001	-0.282681	1.368382	-0.311615	0.091926	7.40948	8.45895	-5.155447
178.5	-0.638436	-0.156035	1.382666	-0.31799	0.092585	7.31963	8.43722	-1.379807
178.600006	-0.906398	-0.016769	1.389855	-0.333863	0.093003	6.91371	7.74447	3.165619
178.699997	-0.907271	0.219193	1.387615	-0.356798	0.092687	6.64214	7.05237	7.085766
178.800003	-0.637665	0.387734	1.38256	-0.379003	0.092858	6.50342	6.98236	8.950078
178.899994	-0.257592	0.613751	1.381413	-0.395436	0.092934	6.33378	6.90389	8.07182
179.0	0.11388	0.866267	1.388006	-0.402319	0.093225	6.52487	7.08588	4.722604
179.100006	0.407824	1.009653	1.401326	-0.399002	0.093688	7.3748	7.89552	-0.272256
179.199997	0.441817	0.909434	1.416552	-0.386979	0.093705	6.43695	8.43144	-5.299685
179.300003	0.373097	0.875531	1.430586	-0.369279	0.094172	6.69495	7.43241	-8.870878
179.399994	0.15148	0.876741	1.444159	-0.347058	0.094863	7.61529	8.3307	-9.833447
179.5	-0.113851	0.876451	1.45816	-0.327156	0.095881	7.14483	8.16701	-8.340562
179.600006	-0.297817	0.911672	1.473082	-0.313603	0.096957	6.70616	7.28221	-5.526178
179.699997	-0.44699	0.986054	1.487953	-0.308257	0.097866	6.52479	7.2076	-2.077201
179.800003	-0.599256	1.096216	1.501094	-0.311849	0.098457	6.25952	6.87316	1.415822
179.899994	-0.765371	1.247046	1.511238	-0.323475	0.098555	6.17115	6.93996	4.321874
180.0	-0.798488	1.337939	1.518434	-0.340244	0.098372	7.57955	7.62404	6.068937
180.100006	-0.669953	1.404946	1.523677	-0.358328	0.098102	8.63879	9.87441	6.300795
180.199997	-0.461275	1.439144	1.528434	-0.374325	0.097946	7.28968	8.84113	5.001159
180.300003	-0.134806	1.423881	1.532668	-0.385391	0.0978	8.29724	8.47329	2.47604
180.399994	0.08631	1.480185	1.535604	-0.388975	0.097453	9.48119	11.07898	-0.609215
180.5	0.135411	1.426545	1.536943	-0.385964	0.096808	8.90949	10.71639	-3.318264
180.600006	0.151578	1.230389	1.537806	-0.376722	0.096643	8.80133	9.87805	-4.811858
180.699997	0.149739	1.002665	1.539965	-0.362907	0.096755	6.82141	8.12194	-5.005736
180.800003	0.049749	0.814139	1.545833	-0.346466	0.097228	5.51214	6.0086	-4.571189
180.899994	0.036608	0.673982	1.556337	-0.331919	0.097591	4.87362	5.28288	-3.937643
181.0	-0.05722	0.622946	1.570904	-0.320607	0.09795	5.47045	5.69889	-3.16031
181.100006	-0.166048	0.653855	1.586561	-0.314687	0.098019	4.909	6.18577	-2.045686
181.199997	-0.287385	0.708235	1.600693	-0.315643	0.098039	8.57232	7.4079	-0.539413
181.300003	-0.391795	0.793264	1.610484	-0.323062	0.097685	9.83062	12.56831	1.232085
181.399994	-0.427219	0.82807	1.615545	-0.335914	0.097323	6.73103	8.88984	2.840903
181.5	-0.358775	0.868646	1.616318	-0.350885	0.096507	9.53513	10.8759	3.857029
181.600006	-0.182768	0.925003	1.614885	-0.364726	0.095594	11.88498	13.60876	3.865589
181.699997	-0.076322	0.977218	1.613224	-0.37549	0.094949	10.68282	12.04824	2.752151
181.800003	0.027547	1.082253	1.612555	-0.380858	0.094165	11.68049	11.74078	0.94261
181.899994	0.168348	1.074392	1.613221	-0.380282	0.09351	10.90237	10.06261	-1.363532
182.0	0.238256	0.917651	1.615254	-0.374732	0.093208	8.90082	9.50251	-3.183436
182.100006	0.32584	0.72019	1.619285	-0.364298	0.093251	7.94308	9.12835	-4.296864
182.199997	0.253628	0.551618	1.626008	-0.351394	0.09346	7.22049	8.88277	-4.595775
182.300003	0.113152	0.488262	1.635098	-0.338736	0.093417	6.92562	8.79156	-4.218391
182.399994	-0.11959	0.493001	1.645018	-0.329637	0.093331	7.53235	9.07226	-3.226926
182.5	-0.376787	0.561975	1.653566	-0.326247	0.092622	8.0367	9.2186	-1.517078
182.600006	-0.54171	0.640439	1.658883	-0.328633	0.091926	8.14687	8.92356	0.529973
182.699997	-0.531144	0.709561	1.660568	-0.335659	0.090915	8.08925	8.61653	2.32081
182.800003	-0.37473	0.759659	1.660612	-0.344885	0.090148	8.06946	8.90707	3.233563
182.899994	-0.038082	0.777237	1.661888	-0.352533	0.089692	8.54736	8.93298	2.949249
183.0	0.183617	0.807083	1.666197	-0.35722	0.089333	9.56526	10.17812	1.507485
183.100006	0.336249	0.755481	1.673829	-0.358838	0.088995	9.21776	11.06538	-0.491576
183.199997	0.351492	0.575831	1.68272	-0.356997	0.088574	10.68361	10.34309	-2.343967
183.300003	0.177584	0.425728	1.690194	-0.35424	0.088003	11.7481	13.65544	-3.378215
183.399994	-0.105267	0.366267	1.694476	-0.351881	0.087342	12.3515	14.23877	-3.351356
183.5	-0.352012	0.320832	1.69468	-0.351701	0.086576	13.03311	14.17037	-2.084757
183.600006	-0.538901	0.291352	1.690168	-0.355661	0.085594	11.45997	11.99161	0.020856
183.699997	-0.54665	0.28961	1.681844	-0.36269	0.084221	9.09296	8.47383	2.133825
183.800003	-0.373853	0.308765	1.672231	-0.368845	0.083193	8.05614	7.70165	3.21066
183.899994	-0.110609	0.317743	1.666441	-0.37127	0.082366	7.09088	7.22323	2.747134
184.0	0.171687	0.304195	1.669554	-0.367121	0.081867	6.48362	7.53026	0.69876
184.100006	0.335919	0.217353	1.683291	-0.355671	0.081805	6.42723	7.92025	-2.624437
184.199997	0.418762	0.080221	1.704954	-0.34128	0.082173	8.61619	9.23113	-5.42094
184.300003	0.32095	0.036059	1.729528	-0.325743	0.082659	8.28043	10.57058	-6.878486
184.399994	0.106609	0.099124	1.752273	-0.314308	0.083039	9.91066	10.91262	-6.549248
184.5	-0.277675	0.169155	1.76987	-0.312251	0.082876	9.86188	10.78437	-4.168566
184.600006	-0.672016	0.256202	1.779962	-0.322183	0.082543	9.62341	10.04452	0.128976
184.699997	-0.952799	0.403245	1.781706	-0.342035	0.081427	10.72127	10.67432	4.796063
184.800003	-0.990718	0.501219	1.774971	-0.366689	0.080294	10.65769	10.82697	8.186624
184.899994	-0.559623	0.500538	1.768185	-0.387443	0.079584	10.58666	11.12844	9.403609
185.0	-0.140406	0.565084	1.768773	-0.399871	0.079581	9.90269	11.33366	7.431628
185.100006	0.231592	0.653639	1.779927	-0.401595	0.079933	9.86065	11.54541	3.090554
185.199997	0.44407	0.714547	1.797634	-0.395137	0.080388	9.22047	10.79454	-2.552433
185.300003	0.334731	0.65563	1.815374	-0.38181	0.080317	8.27421	9.0228	-7.601627
185.399994	0.189408	0.581303	1.829571	-0.364563	0.080524	6.72709	7.61387	-9.894821
185.5	-0.149292	0.60863	1.840217	-0.347583	0.080856	6.40682	6.25182	-9.112376
185.600006	-0.44193	0.67822	1.848982	-0.335736	0.081284	6.48722	7.07582	-6.393586
185.699997	-0.5134	0.828327	1.856883	-0.32918	0.081441	8.15703	7.34752	-2.931674
185.800003	-0.404841	0.926089	1.86433	-0.32781	0.082073	11.72655	11.83328	0.378984
185.899994	-0.266115	1.076135	1.874805	-0.329792	0.082448	9.73104	13.78765	2.535619
186.0	-0.12202	1.222194	1.890571	-0.332955	0.082856	11.00221	11.99536	3.32056
186.100006	0.044256	1.282975	1.911274	-0.336473	0.083389	14.10916	18.1352	2.7679
186.199997	0.163313	1.374294	1.932227	-0.340152	0.083846	14.47952	18.6967	1.374831
186.300003	0.090335	1.453331	1.949058	-0.345771	0.084085	16.46321	18.65805	-0.258994
186.399994	-0.064187	1.437193	1.95821	-0.352875	0.084542	12.64917	13.29295	-1.279249
186.5	-0.230009	1.435948	1.958387	-0.362126	0.084669	6.77972	7.48958	-1.085729
186.600006	-0.311574	1.458298	1.950472	-0.372954	0.084615	5.2347	6.13835	0.060493
186.699997	-0.285969	1.447755	1.937978	-0.382392	0.084557	4.73945	5.79235	1.238276
186.800003	-0.135107	1.482302	1.926525	-0.386201	0.084721	5.49296	6.77842	1.502829
186.899994	-0.007633	1.452304	1.921649	-0.383489	0.085131	5.23864	7.0482	0.601588
187.0	0.102007	1.338214	1.926067	-0.373641	0.085703	10.17943	9.27223	-1.66521
187.100006	0.250947	1.067744	1.937922	-0.360174	0.086329	10.36597	13.61465	-4.188425
187.199997	0.232208	0.851947	1.953295	-0.344729	0.087189	13.64264	12.91056	-5.823498
187.300003	0.127693	0.799672	1.967739	-0.330419	0.087788	14.22353	14.32131	-6.246477
187.399994	-0.065227	0.843475	1.979171	-0.320977	0.088022	12.89622	13.1692	-5.24901
187.5	-0.334766	0.903475	1.985803	-0.319165	0.087884	13.20817	13.11375	-2.845586
187.600006	-0.446585	0.971593	1.987119	-0.325083	0.087454	10.37009	11.28527	0.148493
187.699997	-0.506769	0.987403	1.984265	-0.337503	0.086756	9.38766	10.07096	2.863528
187.800003	-0.370117	0.961239	1.980604	-0.350952	0.086274	9.38538	9.40295	4.555255
187.899994	-0.127853	0.943203	1.980715	-0.362306	0.086103	9.95804	9.21421	4.475552
188.0	0.127711	1.047066	1.985026	-0.369799	0.086143	10.35993	10.27779	2.96548
188.100006	0.299384	1.204805	1.991491	-0.372301	0.086505	11.54711	11.88895	0.404718
188.199997	0.220551	1.357594	1.995376	-0.371493	0.086665	11.73409	12.94813	-2.254811
188.300003	-0.003858	1.297781	1.993834	-0.368388	0.08636	11.56708	13.37988	-3.840651
188.399994	-0.131102	1.069301	1.986674	-0.363532	0.086252	11.5817	12.47614	-3.745074
188.5	-0.329765	0.882474	1.976001	-0.359763	0.085629	9.80005	10.40797	-2.688275
188.600006	-0.364579	0.725421	1.966253	-0.355142	0.084985	8.62338	8.41484	-1.653367
188.699997	-0.212569	0.664112	1.962725	-0.348546	0.084809	6.78489	7.12431	-1.219167
188.800003	0.016137	0.719773	1.967508	-0.340708	0.085083	7.06329	7.46934	-1.62194
188.899994	0.199282	0.820185	1.978982	-0.332531	0.085456	6.95408	7.91747	-2.444334
189.0	0.263796	0.891311	1.991845	-0.327105	0.085495	10.62677	10.53986	-3.090065
189.100006	0.133221	0.969392	2.000468	-0.326809	0.08512	10.62817	13.44358	-2.880884
189.199997	-0.147558	1.005724	2.000914	-0.333787	0.084206	10.03808	12.01837	-1.193767
189.300003	-0.40311	1.061094	1.992363	-0.3483	0.083023	13.78547	16.63902	1.553515
189.399994	-0.551217	1.20181	1.975817	-0.367399	0.081558	13.35766	17.11102	4.095066
189.5	-0.388704	1.312188	1.95698	-0.383706	0.080694	13.98462	16.17826	5.450292
189.600006	-0.075879	1.480768	1.942925	-0.392538	0.080229	10.6696	11.22992	4.658873
189.699997	0.225925	1.557856	1.937804	-0.390585	0.080209	7.52631	7.56205	1.748146
189.800003	0.471179	1.457445	1.942414	-0.377653	0.080464	5.76007	6.37397	-2.32637
189.899994	0.479886	1.231903	1.953362	-0.358878	0.080992	5.22156	5.58306	-6.026708
190.0	0.380493	1.13193	1.96767	-0.335856	0.081682	5.33436	6.13428	-7.963004
190.100006	0.164996	1.263037	1.982824	-0.315348	0.081867	5.88811	6.28158	-8.087484
190.199997	-0.058934	1.401709	1.996211	-0.304412	0.081881	9.16889	9.18841	-6.379159
190.300003	-0.208635	1.517882	2.005215	-0.306912	0.082344	8.50681	10.75974	-2.879724
190.399994	-0.164289	1.652969	2.008768	-0.32229	0.082569	10.44768	10.82954	1.440035
190.5	-0.154842	1.846833	2.005246	-0.34546	0.08296	10.721	12.37208	5.346048
190.600006	-0.02741	1.882823	1.997773	-0.369185	0.083626	9.90444	11.16558	7.63095
190.699997	0.033157	1.920951	1.994883	-0.386835	0.083901	10.60497	11.67248	7.46776
190.800003	-0.015858	1.995316	2.000089	-0.394343	0.084167	9.6672	10.34224	4.940992
190.899994	-0.047094	1.99399	2.010848	-0.392503	0.084245	8.87069	9.24151	0.936549
191.0	-0.124635	2.035034	2.021338	-0.383156	0.084045	7.84439	8.49428	-3.615497
191.100006	-0.202798	1.792797	2.02761	-0.368311	0.083788	7.51913	7.73291	-6.742229
191.199997	-0.092061	1.478727	2.0287	-0.353035	0.084206	6.90145	7.30994	-7.259786
191.300003	-0.018474	1.232569	2.026911	-0.341922	0.084693	7.12354	7.45168	-5.885417
191.399994	0.026584	1.059799	2.023982	-0.336085	0.08495	7.40405	7.81042	-3.679758
191.5	-0.037127	0.925816	2.021608	-0.336189	0.084934	8.30968	8.64008	-1.368412
191.600006	-0.113787	0.838829	2.019994	-0.340212	0.084554	8.62425	9.60945	0.542593
191.699997	-0.205709	0.786468	2.019509	-0.346237	0.084219	8.41547	9.43367	1.668875
191.800003	-0.205343	0.661894	2.020678	-0.352086	0.084048	8.75343	9.91113	1.827518
191.899994	-0.118341	0.512323	2.023963	-0.355029	0.084077	8.45751	9.97408	0.957832
192.0	0.073694	0.374217	2.029218	-0.353925	0.084385	8.39174	9.52734	-0.765628
192.100006	0.160847	0.277244	2.035608	-0.349955	0.084441	7.99379	9.18606	-2.587881
192.199997	0.113062	0.296943	2.041751	-0.343725	0.084273	7.26472	8.33412	-3.996899
192.300003	-0.027837	0.374323	2.044099	-0.339458	0.083539	6.7333	7.62939	-4.073753
192.399994	-0.2277	0.450369	2.041024	-0.339536	0.082364	6.19988	6.89875	-2.803919
192.5	-0.308758	0.461885	2.030859	-0.346189	0.080813	6.29323	6.6521	-0.372691
192.600006	-0.321833	0.452504	2.014751	-0.358683	0.079068	6.62401	6.6506	2.26105
192.699997	-0.162344	0.496984	1.995841	-0.371737	0.077492	8.29768	8.27075	3.876973
192.800003	0.014292	0.571956	1.980852	-0.380608	0.076518	8.0332	9.72079	3.869437
192.899994	0.263034	0.661884	1.975191	-0.381259	0.076304	7.71565	8.83042	1.769842
193.0	0.490046	0.782144	1.978842	-0.373305	0.076392	8.50471	9.81414	-1.573549
193.100006	0.484971	0.804373	1.987493	-0.360396	0.076633	8.74327	10.36932	-4.934776
193.199997	0.356248	0.795059	1.996528	-0.344181	0.077464	8.31607	9.11208	-6.777437
193.300003	0.088001	0.789162	2.003119	-0.328256	0.078187	7.68412	8.50809	-6.744084
193.399994	-0.173422	0.786909	2.005978	-0.317944	0.078572	6.6685	7.70989	-5.073984
193.5	-0.412357	0.80181	2.004833	-0.316482	0.078714	5.97796	7.08631	-2.199197
193.600006	-0.469559	0.772867	1.999813	-0.32402	0.078528	5.19757	6.41465	1.13518
193.699997	-0.591789	0.762221	1.991066	-0.339778	0.077993	5.18452	6.05442	3.752641
193.800003	-0.391666	0.811443	1.980941	-0.356537	0.077003	5.27971	5.93098	5.31839
193.899994	-0.142311	0.788902	1.973286	-0.371235	0.076379	6.71903	6.67244	5.043828
194.0	0.058976	0.821543	1.969034	-0.381722	0.075801	7.26218	8.36635	3.133999
194.100006	0.347974	0.82534	1.967089	-0.384713	0.075452	7.18774	8.12034	0.213685
194.199997	0.435319	0.796876	1.964403	-0.381505	0.075266	7.76653	8.30575	-2.79028
194.300003	0.379768	0.687449	1.959702	-0.37225	0.075368	8.05466	9.16026	-4.685483
194.399994	0.283448	0.63915	1.95354	-0.359561	0.076041	8.20862	9.4857	-4.993971
194.5	0.109558	0.585	1.946831	-0.34716	0.07715	7.81408	8.8544	-4.319754
194.600006	-0.099741	0.51032	1.941551	-0.336465	0.078312	7.67694	8.57542	-3.229113
194.699997	-0.33481	0.457871	1.939153	-0.328788	0.079413	7.12407	8.08801	-2.172068
194.800003	-0.486071	0.331557	1.939103	-0.325037	0.080099	6.51585	7.26369	-1.162982
194.899994	-0.571363	0.255786	1.939672	-0.325019	0.080404	6.04907	6.82906	-0.36549
195.0	-0.536827	0.145555	1.939101	-0.33012	0.080119	5.55567	6.3274	0.285374
195.100006	-0.459328	0.079573	1.935516	-0.339399	0.079466	5.40074	6.17871	0.806246
195.199997	-0.27258	0.017743	1.92858	-0.350663	0.078315	5.21955	6.21714	1.136238
195.300003	-0.078352	-0.014322	1.918836	-0.362009	0.076993	6.55964	6.89104	1.116234
195.399994	0.158733	-0.011872	1.908243	-0.370191	0.075705	7.42822	8.62552	0.664243
195.5	0.446584	-0.032836	1.898537	-0.372264	0.075075	7.02502	8.07388	-0.172464
195.600006	0.493414	-0.063622	1.890647	-0.370569	0.074793	7.5405	7.73591	-1.466664
195.699997	0.459685	-0.107206	1.884544	-0.363077	0.075263	7.83501	8.39086	-2.37293
195.800003	0.292371	-0.08244	1.879475	-0.352647	0.075997	7.59181	9.21089	-2.846416
195.899994	0.056139	-0.042279	1.875102	-0.341716	0.076881	7.09123	8.22043	-2.908049
196.0	-0.127055	0.011999	1.870781	-0.33316	0.077735	6.93149	7.6736	-2.643768
196.100006	-0.364695	0.057221	1.865757	-0.329987	0.078295	6.23307	7.00602	-1.764267
196.199997	-0.528648	0.119217	1.858577	-0.332809	0.078456	5.41677	5.95293	-0.472619
196.300003	-0.59014	0.159714	1.848489	-0.341089	0.078092	5.628	5.72673	1.053116
196.399994	-0.54311	0.297221	1.834792	-0.353829	0.077168	5.50041	6.29903	2.112251
196.5	-0.323922	0.346591	1.819482	-0.366329	0.076222	7.22995	7.11029	2.42309
196.600006	-0.054275	0.324093	1.805554	-0.374528	0.075367	8.87297	10.05447	1.728599
196.699997	0.282845	0.281037	1.796244	-0.375183	0.074837	7.27356	8.88813	-0.047062
196.800003	0.508396	0.221355	1.792691	-0.367607	0.074566	7.26156	7.71075	-2.119508
196.899994	0.535459	0.254682	1.793075	-0.354199	0.074507	9.52191	10.35637	-3.656265
197.0	0.44196	0.392385	1.794556	-0.337891	0.074807	9.6362	10.07556	-4.313825
197.100006	0.242292	0.487858	1.795369	-0.323298	0.075536	8.45251	8.69511	-4.042951
197.199997	0.006203	0.514296	1.794127	-0.315341	0.076624	7.16663	7.63699	-2.765555
197.300003	-0.152479	0.488963	1.790806	-0.314953	0.077802	5.55654	6.36691	-0.820967
197.399994	-0.373464	0.429387	1.785467	-0.322374	0.078824	4.93992	5.90005	1.241426
197.5	-0.51956	0.449754	1.778584	-0.336515	0.079439	4.62683	5.54837	2.868168
197.600006	-0.642549	0.579219	1.769981	-0.353593	0.079437	4.6954	5.99789	3.635045
197.699997	-0.631504	0.680237	1.759068	-0.370795	0.079221	6.03392	6.13192	3.489221
197.800003	-0.511426	0.694469	1.746	-0.384838	0.078582	8.51697	9.04592	2.50206
197.899994	-0.143171	0.686381	1.731079	-0.392308	0.077835	7.03676	9.0091	0.761841
198.0	0.081228	0.528676	1.716344	-0.393876	0.077086	8.29216	7.90955	-0.822331
198.100006	0.347886	0.426294	1.703772	-0.385171	0.076835	9.41402	10.10201	-2.199882
198.199997	0.509416	0.443822	1.695749	-0.368702	0.07699	9.27696	9.33668	-3.366902
198.300003	0.406267	0.445706	1.692825	-0.348922	0.077138	9.84778	9.23926	-3.907876
198.399994	0.311852	0.421958	1.694554	-0.328751	0.077666	9.4	9.07204	-4.197946
198.5	0.124749	0.389302	1.698469	-0.312385	0.078335	8.2968	8.34751	-3.98674
198.600006	-0.049674	0.350952	1.703092	-0.303249	0.079186	7.30877	8.10674	-3.066641
198.699997	-0.216854	0.3745	1.706182	-0.302995	0.079841	6.72306	7.92432	-1.483305
198.800003	-0.330883	0.393322	1.706642	-0.311365	0.080657	6.36443	7.56676	0.454286
198.899994	-0.386471	0.419228	1.70387	-0.326892	0.081096	5.91727	7.23072	2.288102
199.0	-0.403611	0.440136	1.69794	-0.345808	0.081383	5.61723	6.49494	3.467995
199.100006	-0.337072	0.48451	1.689273	-0.364881	0.081417	5.87812	6.68261	3.797064
199.199997	-0.285849	0.454606	1.679079	-0.379999	0.081198	6.11475	6.49965	3.161277
199.300003	-0.166747	0.40029	1.66831	-0.387631	0.080639	8.50322	8.01607	1.629251
199.399994	-0.067629	0.261008	1.658954	-0.387119	0.080129	8.75439	10.18915	-0.442547
199.5	0.124844	0.089039	1.653366	-0.377615	0.080037	8.48141	9.11915	-2.460508
199.600006	0.295328	-0.071853	1.652997	-0.361981	0.080225	8.41678	8.85034	-3.857325
199.699997	0.292543	-0.13609	1.65799	-0.344171	0.080761	9.78464	10.91176	-4.614403
199.800003	0.305443	-0.13132	1.665608	-0.328678	0.081394	10.39382	13.25056	-4.455939
199.899994	0.030383	-0.104627	1.671694	-0.321311	0.081821	10.2438	12.14737	-3.272549
[truncated: 1,751 more rows]
