# Supplementary material for: Accurate time-series forecasting of floating platform motion via a reinforced fusion CNN–BiLSTM–attention model
Source: PLoS One. 2026 Feb 2;21(2):e0342081. doi: 10.1371/journal.pone.0342081 (PMC12863529; doi:10.1371/journal.pone.0342081)
Supplement: S1 Data — (ZIP) [file pone.0342081.s001.zip › S1 Dateset/Data for measured proportional model/data for dual-stage EWMA control limit/08_3.csv]

Time	Pitch	Yaw	Sway	Heave	Surge	Cable1	Cable2	Roll
0.1	0.025043	-1.127751	1.5195	-0.349362	0.064194	5.89695	7.05333	-0.513863
0.2	0.112085	-1.166777	1.521177	-0.34826	0.063839	5.91088	7.12667	-0.553552
0.3	0.15481	-1.18299	1.522187	-0.347987	0.063244	6.00721	7.1591	-0.69475
0.4	0.169727	-1.223702	1.523428	-0.347529	0.062686	6.02797	7.08245	-0.677918
0.5	0.151731	-1.252609	1.524643	-0.347494	0.062036	5.95186	6.94221	-0.62938
0.6	0.097119	-1.25499	1.525307	-0.348215	0.061494	6.00703	6.98268	-0.556188
0.7	0.008907	-1.263564	1.525254	-0.348662	0.06073	6.04364	7.01212	-0.480268
0.8	-0.044501	-1.269505	1.524853	-0.349793	0.060001	5.9967	6.99585	-0.448716
0.9	-0.030954	-1.262355	1.525102	-0.350802	0.059456	6.05546	7.13362	-0.350708
1.0	0.017008	-1.247452	1.525732	-0.350076	0.058981	5.97875	7.1075	-0.400068
1.1	0.024993	-1.218843	1.526149	-0.349977	0.058395	5.94363	7.03813	-0.499433
1.2	0.074893	-1.204184	1.526604	-0.348874	0.057743	5.94197	6.91491	-0.598965
1.3	0.15359	-1.186491	1.527559	-0.347507	0.057024	6.051	7.08331	-0.65187
1.4	0.129302	-1.103722	1.528153	-0.347172	0.05651	6.02254	7.04316	-0.649233
1.5	0.082273	-0.978604	1.528542	-0.346297	0.055906	5.94372	6.92744	-0.695505
1.6	0.06802	-0.870575	1.528378	-0.346469	0.055279	6.03138	6.92605	-0.611984
1.7	-0.032718	-0.825047	1.527849	-0.347629	0.054687	6.01176	6.77767	-0.491153
1.8	-0.03579	-0.751732	1.52783	-0.347783	0.054401	5.98567	6.84244	-0.446894
1.9	-0.055152	-0.622396	1.527975	-0.348453	0.054036	6.01562	6.91962	-0.514385
2.0	0.013856	-0.538764	1.528009	-0.349326	0.053649	6.00835	6.88451	-0.501516
2.1	0.038788	-0.484375	1.52768	-0.349134	0.053185	5.99784	6.89479	-0.50661
2.2	0.025791	-0.37099	1.527333	-0.349679	0.052845	5.98575	6.89661	-0.517621
2.3	0.064569	-0.281647	1.527408	-0.349219	0.052623	5.96544	6.81075	-0.493162
2.4	0.069663	-0.20346	1.527427	-0.348122	0.052347	6.05144	6.82285	-0.503671
2.5	0.082309	-0.142022	1.5268	-0.348431	0.052144	6.07569	6.7462	-0.519614
2.6	0.131278	-0.09974	1.526472	-0.347661	0.052239	6.04373	6.73249	-0.565338
2.7	0.137986	-0.032542	1.526086	-0.34802	0.052297	6.02113	6.71397	-0.553033
2.8	0.092343	0.047532	1.525696	-0.348558	0.052293	6.01527	6.80936	-0.528441
2.9	0.058289	0.105847	1.524926	-0.348333	0.052273	6.03471	6.88494	-0.501167
3.0	-0.040756	0.158554	1.524032	-0.349291	0.052131	5.96544	6.87787	-0.489427
3.1	-0.11475	0.240802	1.523222	-0.34932	0.052129	5.93382	6.73228	-0.471684
3.2	-0.095409	0.283117	1.522542	-0.348592	0.052126	6.04066	6.92787	-0.42219
3.3	-0.093284	0.259867	1.521867	-0.348685	0.052284	5.94372	6.75787	-0.426167
3.4	-0.021599	0.241672	1.520972	-0.347868	0.052677	5.94083	6.77981	-0.431081
3.5	0.079202	0.247874	1.519743	-0.347468	0.053054	5.9509	6.70637	-0.436553
3.6	0.113261	0.226434	1.51896	-0.347917	0.053508	5.91201	6.59911	-0.478844
3.7	0.175584	0.176286	1.518236	-0.347334	0.053983	5.90291	6.67865	-0.454644
3.8	0.147616	0.161174	1.516854	-0.347768	0.054441	5.85903	6.61399	-0.453758
3.9	0.11165	0.148651	1.515199	-0.348075	0.054794	5.91552	6.76632	-0.447056
4.0	-0.083876	0.096376	1.513842	-0.347588	0.055385	5.88898	6.73292	-0.49577
4.1	-0.129092	0.027889	1.512552	-0.348222	0.055907	5.86052	6.72661	-0.464222
4.2	-0.185413	-0.027733	1.510919	-0.348319	0.056504	5.86744	6.63636	-0.444837
4.3	-0.163507	-0.089436	1.509076	-0.348097	0.057117	5.81358	6.74994	-0.492233
4.4	-0.140703	-0.168213	1.507054	-0.34857	0.057683	5.78617	6.77938	-0.504364
4.5	-0.10354	-0.222249	1.505268	-0.347837	0.058403	5.80692	6.78763	-0.532107
4.6	-0.043124	-0.321179	1.503409	-0.347906	0.059137	5.81857	6.70284	-0.530513
4.7	-0.087305	-0.364393	1.501475	-0.348285	0.059784	5.7803	6.59108	-0.655367
4.8	-0.06704	-0.391493	1.499769	-0.347812	0.060532	5.8085	6.80005	-0.661379
4.9	-0.106338	-0.465169	1.497644	-0.348093	0.061358	5.74781	6.6931	-0.618038
5.0	-0.127578	-0.562395	1.495355	-0.348195	0.062187	5.68764	6.56528	-0.611156
5.1	-0.173301	-0.639773	1.493532	-0.347581	0.063189	5.69237	6.61474	-0.616673
5.2	-0.210824	-0.670873	1.49171	-0.348051	0.064095	5.71287	6.72618	-0.625938
5.3	-0.271111	-0.758265	1.489786	-0.348039	0.065003	5.66794	6.65124	-0.518388
5.4	-0.260461	-0.857462	1.487685	-0.347848	0.066053	5.66487	6.67833	-0.514989
5.5	-0.222083	-0.942249	1.485382	-0.348504	0.067127	5.65717	6.67875	-0.484656
5.6	-0.19312	-1.009985	1.483187	-0.348553	0.068352	5.65524	6.67072	-0.47171
5.7	-0.076332	-1.08487	1.480981	-0.348582	0.069488	5.63772	6.58176	-0.52708
5.8	-0.080523	-1.167057	1.478435	-0.349341	0.070499	5.62292	6.5778	-0.52188
5.9	-0.133312	-1.236851	1.47574	-0.348747	0.071669	5.66663	6.64043	-0.527336
6.0	-0.178626	-1.278179	1.473223	-0.349315	0.072285	5.61171	6.54376	-0.493988
6.1	-0.101538	-1.328449	1.470668	-0.349455	0.073061	5.56048	6.63283	-0.422044
6.2	0.002909	-1.402269	1.467675	-0.348673	0.073888	5.55663	6.71098	-0.358994
6.3	-0.042404	-1.396082	1.464431	-0.34944	0.07471	5.52852	6.57737	-0.449182
6.4	0.062875	-1.373814	1.461747	-0.348836	0.075742	5.52615	6.61238	-0.453032
6.5	0.131603	-1.353055	1.4591	-0.347759	0.076703	5.50601	6.63486	-0.457463
6.6	0.131775	-1.384888	1.455702	-0.34881	0.077334	5.51538	6.51935	-0.46292
6.7	0.091719	-1.378808	1.452419	-0.348239	0.078198	5.61277	6.66162	-0.474705
6.8	0.06654	-1.324305	1.449015	-0.348505	0.078854	5.62074	6.65499	-0.414834
6.9	-0.01693	-1.245821	1.445597	-0.348843	0.079687	5.57642	6.53359	-0.41998
7.0	-0.016975	-1.195312	1.44226	-0.348032	0.080378	5.56075	6.49312	-0.285307
7.1	-0.050587	-1.116995	1.438353	-0.348655	0.080874	5.52589	6.54333	-0.268435
7.2	-0.050819	-1.024449	1.434134	-0.348685	0.081408	5.45697	6.67811	-0.274172
7.3	-0.126906	-0.868918	1.43041	-0.348334	0.081971	5.43481	6.56089	-0.278308
7.4	-0.05263	-0.75524	1.426566	-0.349116	0.08235	5.44803	6.57448	-0.264102
7.5	-0.000513	-0.648279	1.422298	-0.348883	0.082717	5.50294	6.60521	-0.251506
7.6	0.01987	-0.556603	1.417913	-0.349075	0.082524	5.5378	6.52192	-0.261872
7.7	0.016478	-0.391366	1.413891	-0.349435	0.08254	5.50373	6.36305	-0.320854
7.8	0.073125	-0.22647	1.410351	-0.348578	0.082688	5.5413	6.41369	-0.335513
7.9	0.088616	-0.106737	1.406276	-0.349018	0.082714	5.53973	6.47075	-0.40052
8.0	0.07278	0.015218	1.402259	-0.348774	0.082871	5.44882	6.38254	-0.382843
8.1	0.045264	0.196834	1.397987	-0.348276	0.08293	5.5047	6.52085	-0.369954
8.2	0.004513	0.378142	1.393692	-0.348509	0.082974	5.49541	6.56731	-0.308746
8.3	-0.020781	0.498252	1.38934	-0.348121	0.082822	5.47256	6.5429	-0.264148
8.4	-0.078153	0.648732	1.384925	-0.347464	0.082847	5.49576	6.49933	-0.289342
8.5	-0.04756	0.815147	1.380513	-0.348066	0.082712	5.50925	6.37911	-0.184439
8.6	0.002469	0.976786	1.376452	-0.347448	0.082647	5.49681	6.43649	-0.17858
8.7	-0.014684	1.115334	1.371729	-0.348162	0.082219	5.4483	6.38553	-0.1802
8.8	-0.00044	1.262557	1.36737	-0.348613	0.082068	5.44795	6.35716	-0.197654
8.9	0.012833	1.413524	1.363345	-0.348123	0.081797	5.43639	6.40844	-0.303882
9.0	-0.004883	1.52385	1.359017	-0.348897	0.081381	5.41624	6.31573	-0.309397
9.1	-0.013057	1.638314	1.35445	-0.349094	0.080798	5.44015	6.34646	-0.331194
9.2	-0.029264	1.753571	1.350022	-0.34907	0.080492	5.45951	6.36937	-0.315129
9.3	-0.07343	1.896889	1.345145	-0.349733	0.079686	5.50864	6.57641	-0.28616
9.4	-0.06131	1.989057	1.340198	-0.349587	0.079002	5.499	6.50875	-0.255309
9.5	-0.020353	2.073524	1.335569	-0.349469	0.078329	5.45522	6.42932	-0.286596
9.6	0.035768	2.15381	1.330624	-0.349486	0.077957	5.56118	6.64846	-0.286778
9.7	0.087735	2.194135	1.326297	-0.348456	0.077886	5.42684	6.28597	-0.309971
9.8	0.116987	2.246166	1.322027	-0.348491	0.077741	5.41484	6.36915	-0.367179
9.9	0.088727	2.266478	1.317693	-0.348009	0.077608	5.41686	6.46208	-0.37389
10.0	0.019502	2.26708	1.313112	-0.347418	0.077541	5.3933	6.42375	-0.388538
10.1	-0.107725	2.303586	1.308801	-0.347705	0.077293	5.47194	6.54387	-0.352121
10.2	-0.185706	2.358257	1.304601	-0.34753	0.076882	5.46879	6.43531	-0.331409
10.3	-0.279931	2.384341	1.299866	-0.347705	0.076498	5.40714	6.28212	-0.284742
10.4	-0.267951	2.333929	1.295377	-0.348287	0.076105	5.40687	6.27709	-0.249289
10.5	-0.163362	2.304503	1.291296	-0.348014	0.075721	5.38262	6.31681	-0.273726
10.6	-0.036101	2.241575	1.287369	-0.348247	0.075461	5.35599	6.28886	-0.285411
10.7	0.120115	2.160883	1.283185	-0.348615	0.07535	5.36081	6.31595	-0.330548
10.8	0.230247	2.070316	1.279668	-0.348236	0.075251	5.36125	6.25611	-0.354986
10.9	0.233719	2.02536	1.275756	-0.348355	0.075157	5.36878	6.2409	-0.385347
11.0	0.170538	1.923352	1.27174	-0.348292	0.074963	5.41677	6.28158	-0.336938
11.1	0.031308	1.809867	1.267275	-0.348163	0.074831	5.46818	6.47203	-0.30532
11.2	-0.122664	1.697406	1.262939	-0.348951	0.074472	5.44234	6.40802	-0.236614
11.3	-0.184646	1.597183	1.258768	-0.348807	0.07441	5.41738	6.28854	-0.179601
11.4	-0.188416	1.473777	1.254574	-0.349336	0.074307	5.35748	6.28233	-0.162173
11.5	-0.11609	1.323155	1.250078	-0.349881	0.074237	5.34102	6.29646	-0.129986
11.6	-0.013137	1.20351	1.245631	-0.349651	0.074487	5.37473	6.27216	-0.1309
11.7	0.07385	1.077154	1.241298	-0.349833	0.074604	5.38165	6.28897	-0.19367
11.8	0.119713	0.916675	1.237014	-0.349594	0.074389	5.39943	6.28983	-0.249769
11.9	0.113761	0.770883	1.232857	-0.348677	0.074227	5.42483	6.39945	-0.304414
12.0	0.04727	0.663911	1.228507	-0.348768	0.073829	5.41651	6.40609	-0.334507
12.1	-0.017176	0.514163	1.224635	-0.348116	0.073571	5.37132	6.28597	-0.381513
12.2	-0.057534	0.370592	1.220822	-0.347637	0.073419	5.35871	6.26253	-0.394057
12.3	-0.062571	0.243473	1.216917	-0.347977	0.073454	5.34951	6.3455	-0.347194
12.4	-0.035478	0.128815	1.212822	-0.34789	0.073497	5.39041	6.36423	-0.302519
12.5	-0.054793	0.017918	1.208593	-0.34839	0.073511	5.41651	6.20258	-0.27625
12.6	-0.014839	-0.065392	1.204345	-0.349306	0.073371	5.42929	6.26146	-0.15747
12.7	-0.022563	-0.167763	1.20032	-0.349289	0.073387	5.41484	6.29218	-0.076704
12.8	-0.022613	-0.279335	1.196142	-0.349811	0.073103	5.44874	6.37055	-0.066482
12.9	-0.024533	-0.346085	1.191937	-0.349569	0.07285	5.37561	6.25696	-0.058239
13.0	-0.032601	-0.424298	1.187838	-0.349028	0.072646	5.32779	6.31659	-0.173584
13.1	-0.034363	-0.524229	1.183372	-0.349173	0.07247	5.30966	6.30267	-0.17183
13.2	-0.056391	-0.571968	1.179355	-0.348435	0.072157	5.36817	6.32194	-0.213054
13.3	-0.025606	-0.620282	1.175371	-0.348628	0.071986	5.44847	6.33286	-0.222755
13.4	0.022602	-0.699321	1.171249	-0.348961	0.071839	5.45776	6.24733	-0.255359
13.5	0.079493	-0.75425	1.167272	-0.348616	0.071788	5.39873	6.18663	-0.315878
13.6	0.00782	-0.779846	1.16365	-0.348633	0.071693	5.34864	6.20194	-0.339816
13.7	-0.029949	-0.810669	1.160041	-0.348563	0.071583	5.30318	6.17721	-0.359899
13.8	-0.06314	-0.845041	1.156223	-0.348239	0.071374	5.32981	6.20986	-0.333997
13.9	-0.088368	-0.8683	1.152357	-0.348646	0.071278	5.35389	6.32516	-0.295613
14.0	-0.11044	-0.894314	1.148808	-0.348399	0.071254	5.31868	6.23502	-0.276902
14.1	-0.062959	-0.938472	1.145128	-0.348105	0.071377	5.35599	6.1725	-0.256369
14.2	-0.069153	-0.951497	1.141776	-0.348292	0.07148	5.37044	6.22538	-0.207305
14.3	-0.058391	-0.9837	1.138559	-0.348126	0.071471	5.42045	6.3941	-0.220296
14.4	-0.05851	-1.009356	1.135116	-0.348169	0.071431	5.41528	6.42943	-0.238886
14.5	-0.077818	-1.027125	1.13208	-0.348772	0.07134	5.37447	6.28908	-0.212071
14.6	-0.103107	-1.026921	1.129677	-0.348324	0.071331	5.37368	6.34378	-0.276143
14.7	-0.123439	-1.088072	1.127024	-0.348507	0.071247	5.47151	6.51635	-0.322073
14.8	-0.112437	-1.13967	1.124731	-0.348061	0.071379	5.40661	6.33244	-0.362222
14.9	-0.082371	-1.199835	1.123163	-0.347273	0.071509	5.35266	6.23555	-0.392799
15.0	-0.062575	-1.228972	1.121559	-0.347365	0.071724	5.42229	6.42996	-0.421095
15.1	-0.062725	-1.29681	1.119592	-0.346846	0.071883	5.34907	6.32869	-0.391032
15.2	-0.087313	-1.382942	1.118038	-0.346711	0.072012	5.32735	6.22024	-0.340311
15.3	-0.133015	-1.438502	1.116452	-0.347323	0.072103	5.308	6.27795	-0.273032
15.4	-0.154118	-1.487591	1.115136	-0.347275	0.072411	5.33804	6.32655	-0.238051
15.5	-0.145673	-1.558716	1.114009	-0.347864	0.072663	5.41581	6.44773	-0.202613
15.6	-0.101982	-1.607756	1.112734	-0.348501	0.073102	5.4786	6.50286	-0.208616
15.7	-0.057459	-1.684702	1.111757	-0.348561	0.073714	5.4638	6.48927	-0.186242
15.8	-0.071033	-1.767988	1.110868	-0.349284	0.07421	5.34032	6.32012	-0.181389
15.9	-0.092	-1.819434	1.109768	-0.349464	0.074433	5.3397	6.32976	-0.188967
16.0	-0.152489	-1.823264	1.108704	-0.349034	0.074528	5.30774	6.27848	-0.225453
16.1	-0.256095	-1.827788	1.107802	-0.349461	0.074558	5.30012	6.23662	-0.163041
16.200001	-0.245658	-1.866366	1.106943	-0.349183	0.074538	5.34426	6.32623	-0.186443
16.299999	-0.210593	-1.898902	1.105919	-0.349021	0.074784	5.37193	6.35235	-0.19359
16.4	-0.11788	-1.875588	1.105429	-0.349103	0.075226	5.32009	6.20483	-0.200581
16.5	-0.009493	-1.874047	1.105272	-0.348559	0.075856	5.3679	6.30118	-0.210192
16.6	0.011634	-1.876681	1.104602	-0.348712	0.076365	5.31536	6.29518	-0.252603
16.700001	-0.033328	-1.867917	1.1038	-0.348725	0.076647	5.30975	6.28961	-0.241806
16.799999	-0.128988	-1.835911	1.103431	-0.348596	0.076746	5.38568	6.40962	-0.19646
16.9	-0.236989	-1.750527	1.102732	-0.348844	0.076634	5.37377	6.36958	-0.20538
17.0	-0.314721	-1.710493	1.101972	-0.348829	0.076607	5.29758	6.21093	-0.183085
17.1	-0.293291	-1.687318	1.101426	-0.348633	0.076765	5.33086	6.30021	-0.142382
17.200001	-0.238517	-1.637846	1.101113	-0.348932	0.076892	5.32157	6.20579	-0.110792
17.299999	-0.168112	-1.561733	1.100678	-0.348662	0.077017	5.34592	6.27923	-0.126217
17.4	-0.091525	-1.502221	1.100377	-0.348804	0.076841	5.32989	6.32762	-0.165894
17.5	-0.060074	-1.441431	1.10025	-0.349083	0.076627	5.3066	6.30685	-0.18252
17.6	-0.06593	-1.343717	1.100259	-0.348799	0.076448	5.31448	6.30556	-0.167552
17.700001	-0.088971	-1.231958	1.100139	-0.349119	0.076084	5.31054	6.33254	-0.172729
17.799999	-0.121596	-1.154801	1.099963	-0.349462	0.075993	5.26745	6.27805	-0.221077
17.9	-0.059796	-1.077862	1.099861	-0.349012	0.076291	5.26859	6.27409	-0.315429
18.0	-0.059243	-0.999478	1.099455	-0.349521	0.076611	5.31404	6.2393	-0.277656
18.1	-0.064477	-0.902302	1.099226	-0.349324	0.076841	5.35082	6.22506	-0.275165
18.200001	-0.102101	-0.788942	1.098946	-0.348979	0.077	5.39023	6.23159	-0.276269
18.299999	-0.090543	-0.711265	1.098655	-0.349171	0.07707	5.33909	6.20033	-0.206495
18.4	-0.117655	-0.605025	1.098591	-0.348486	0.077091	5.38393	6.31648	-0.198135
18.5	-0.119918	-0.509121	1.098406	-0.348389	0.077117	5.36878	6.29604	-0.170185
18.6	-0.104283	-0.384577	1.098059	-0.348364	0.077326	5.30791	6.37322	-0.15956
18.700001	-0.064415	-0.272876	1.098149	-0.348412	0.077447	5.25931	6.36284	-0.140182
18.799999	-0.047502	-0.186413	1.098163	-0.349163	0.077469	5.25143	6.23705	-0.110917
18.9	-0.02022	-0.11271	1.097925	-0.349541	0.07726	5.41624	6.33383	-0.113257
19.0	-0.017839	-0.025423	1.097447	-0.349748	0.076949	5.46756	6.43264	-0.139391
19.1	-0.046261	0.078171	1.09691	-0.350452	0.076582	5.41975	6.26435	-0.137566
19.200001	-0.110775	0.15658	1.096818	-0.350556	0.076163	5.44681	6.27259	-0.051808
19.299999	-0.100409	0.260964	1.096756	-0.350497	0.075737	5.43875	6.30064	-0.073569
19.4	-0.057053	0.365392	1.096531	-0.350351	0.075625	5.38463	6.3274	-0.122684
19.5	-0.021138	0.444305	1.096142	-0.349775	0.075627	5.33769	6.42536	-0.115589
19.6	-0.011279	0.508268	1.095913	-0.349692	0.075642	5.35424	6.35245	-0.116987
19.700001	-0.041489	0.610817	1.095736	-0.349666	0.075456	5.39277	6.32066	-0.090823
19.799999	-0.085532	0.661395	1.095278	-0.349651	0.075238	5.39006	6.24497	-0.057433
19.9	-0.143453	0.699205	1.094562	-0.35001	0.075067	5.46354	6.30374	-0.039022
20.0	-0.155827	0.767632	1.094347	-0.349793	0.075019	5.43858	6.13835	-0.029032
20.1	-0.149429	0.855773	1.094105	-0.349786	0.074829	5.47755	6.3501	-0.053238
20.200001	-0.100796	0.86192	1.093764	-0.349515	0.074852	5.46756	6.3971	-0.171156
20.299999	-0.090927	0.866209	1.093503	-0.349267	0.074735	5.39496	6.34111	-0.18323
20.4	-0.090106	0.921199	1.093663	-0.349272	0.074461	5.41441	6.3987	-0.208028
20.5	-0.075716	0.958104	1.094104	-0.348993	0.074115	5.45618	6.45523	-0.271325
20.6	-0.08336	0.928555	1.094694	-0.348562	0.073765	5.4187	6.39453	-0.314668
20.700001	-0.095991	0.940572	1.095199	-0.348609	0.073393	5.43998	6.34817	-0.333177
20.799999	-0.080798	0.968504	1.095665	-0.348601	0.072847	5.5096	6.33351	-0.320011
20.9	-0.05767	0.922456	1.096344	-0.348644	0.072365	5.54954	6.25075	-0.305296
21.0	-0.017931	0.803366	1.097177	-0.34895	0.071976	5.51696	6.22056	-0.267001
21.1	0.014925	0.765174	1.098105	-0.348942	0.071793	5.52212	6.29732	-0.250202
21.200001	0.038386	0.726262	1.099145	-0.34904	0.071638	5.44786	6.36551	-0.230461
21.299999	0.037169	0.650604	1.100307	-0.349192	0.071612	5.3919	6.42568	-0.235408
21.4	0.002678	0.567806	1.101468	-0.349184	0.071519	5.35801	6.45608	-0.228701
21.5	-0.089365	0.481187	1.102707	-0.349105	0.071503	5.35109	6.37868	-0.177909
21.6	-0.176332	0.430613	1.103784	-0.34936	0.071204	5.42868	6.37365	-0.171612
21.700001	-0.228912	0.366603	1.104976	-0.349464	0.070834	5.50111	6.19616	-0.156467
21.799999	-0.248033	0.250427	1.106115	-0.349886	0.070444	5.56162	6.23352	-0.168089
21.9	-0.224188	0.158116	1.107419	-0.349934	0.070228	5.53351	6.29925	-0.18101
22.0	-0.137328	0.113697	1.108816	-0.34936	0.070112	5.54875	6.30835	-0.348651
22.1	-0.018625	0.013207	1.110438	-0.349059	0.070246	5.52571	6.28994	-0.358397
22.200001	0.078556	-0.099793	1.112366	-0.348213	0.070302	5.52668	6.46379	-0.430418
22.299999	0.074981	-0.21002	1.114706	-0.34785	0.070397	5.4123	6.40898	-0.436969
22.4	0.036771	-0.285142	1.117263	-0.34764	0.070282	5.43542	6.48574	-0.47474
22.5	-0.056145	-0.37065	1.119597	-0.347505	0.070084	5.49524	6.52353	-0.499612
22.6	-0.180923	-0.491606	1.121528	-0.348191	0.069725	5.49103	6.46208	-0.478594
22.700001	-0.213523	-0.628162	1.123722	-0.348457	0.069681	5.48666	6.39089	-0.433065
22.799999	-0.209653	-0.720647	1.126301	-0.348616	0.069878	5.56723	6.47214	-0.392897
22.9	-0.133671	-0.842425	1.128856	-0.348747	0.070025	5.6132	6.51229	-0.329966
23.0	-0.038505	-0.980044	1.131507	-0.348367	0.070245	5.53158	6.31595	-0.331425
23.1	0.008497	-1.130839	1.134602	-0.348377	0.0706	5.5505	6.43906	-0.316728
23.200001	0.009314	-1.229474	1.137592	-0.348607	0.070396	5.54095	6.41497	-0.330118
23.299999	-0.04365	-1.344474	1.140674	-0.348671	0.070183	5.52878	6.47	-0.33568
23.4	-0.117851	-1.455049	1.143772	-0.348963	0.069618	5.5371	6.50811	-0.36149
23.5	-0.201569	-1.506565	1.146866	-0.349049	0.069144	5.5033	6.51485	-0.383862
23.6	-0.182647	-1.542118	1.150004	-0.348893	0.068793	5.54174	6.64653	-0.412064
23.700001	-0.185997	-1.61501	1.153241	-0.349413	0.068868	5.54682	6.52224	-0.355778
23.799999	-0.108089	-1.689144	1.156675	-0.349413	0.068997	5.55032	6.44516	-0.353418
23.9	-0.037566	-1.759139	1.160094	-0.349183	0.069302	5.51704	6.41455	-0.340432
24.0	0.053643	-1.801584	1.163494	-0.348846	0.069601	5.58422	6.49098	-0.409761
24.1	0.0019	-1.809347	1.167082	-0.348491	0.06983	5.55961	6.40534	-0.382304
24.200001	-0.102705	-1.801979	1.170405	-0.348594	0.069891	5.56127	6.53605	-0.380771
24.299999	-0.232975	-1.777699	1.173446	-0.348944	0.069847	5.64035	6.64225	-0.349298
24.4	-0.355955	-1.717771	1.176314	-0.348991	0.069735	5.58343	6.46989	-0.259343
24.5	-0.359793	-1.680916	1.179376	-0.34951	0.069417	5.55794	6.49858	-0.23227
24.6	-0.27321	-1.652454	1.182271	-0.349576	0.069229	5.53456	6.52235	-0.226879
24.700001	-0.076402	-1.633347	1.185345	-0.349171	0.069346	5.5477	6.55339	-0.26926
24.799999	0.127326	-1.612697	1.188738	-0.349133	0.069697	5.51713	6.56239	-0.328347
24.9	0.269385	-1.578974	1.192369	-0.348379	0.070262	5.54384	6.65306	-0.402188
25.0	0.282311	-1.573384	1.195783	-0.348071	0.070617	5.60199	6.57812	-0.470071
25.1	0.151579	-1.5319	1.199432	-0.34811	0.070736	5.62573	6.46465	-0.532381
25.200001	-0.140279	-1.435316	1.203376	-0.347465	0.070944	5.63475	6.41165	-0.483675
25.299999	-0.308586	-1.312932	1.20684	-0.348031	0.070678	5.62179	6.44698	-0.571866
25.4	-0.455551	-1.229036	1.210211	-0.348384	0.07053	5.60147	6.43253	-0.547927
25.5	-0.440782	-1.189698	1.213898	-0.34833	0.070533	5.59227	6.47342	-0.428039
25.6	-0.333401	-1.105591	1.217297	-0.348952	0.070595	5.53973	6.54429	-0.363353
25.700001	-0.120854	-1.0267	1.220557	-0.349329	0.070535	5.55891	6.63111	-0.286213
25.799999	0.048483	-0.989613	1.223862	-0.349501	0.07054	5.59832	6.66248	-0.263991
25.9	0.177092	-0.954736	1.227265	-0.34975	0.070538	5.60812	6.5581	-0.279671
26.0	0.254008	-0.917926	1.230909	-0.349344	0.07068	5.61916	6.52588	-0.295457
26.1	0.192636	-0.835434	1.234769	-0.348927	0.070783	5.69272	6.56817	-0.401633
26.200001	-0.007341	-0.798806	1.23886	-0.348984	0.070732	5.70603	6.52492	-0.395145
26.299999	-0.192323	-0.735062	1.242654	-0.348355	0.071012	5.63159	6.50468	-0.435498
26.4	-0.318965	-0.66398	1.246058	-0.348642	0.071148	5.65331	6.5884	-0.410763
26.5	-0.422326	-0.574333	1.249096	-0.348913	0.071353	5.68326	6.51732	-0.341773
26.6	-0.396441	-0.478531	1.251915	-0.349283	0.071397	5.69255	6.52652	-0.265783
26.700001	-0.325971	-0.409575	1.254519	-0.350335	0.071283	5.62993	6.50244	-0.203448
26.799999	-0.183942	-0.30526	1.257271	-0.350741	0.07105	5.67004	6.58166	-0.171173
26.9	-0.103695	-0.209782	1.26016	-0.3507	0.070908	5.73493	6.57331	-0.10862
27.0	0.051374	-0.163334	1.263059	-0.350945	0.07069	5.72478	6.50501	-0.101798
27.1	0.064507	-0.108564	1.265933	-0.350155	0.070566	5.69141	6.46529	-0.126191
27.200001	0.118901	-0.010626	1.268688	-0.349328	0.070491	5.71987	6.56078	-0.206871
27.299999	0.037822	0.101522	1.271317	-0.348935	0.070478	5.74413	6.60585	-0.244027
27.4	-0.089561	0.196376	1.274006	-0.347978	0.070623	5.71549	6.51346	-0.295128
27.5	-0.182592	0.289682	1.276578	-0.347658	0.070588	5.73782	6.56249	-0.274273
27.6	-0.267597	0.393565	1.279232	-0.347275	0.070576	5.76751	6.56185	-0.301862
27.700001	-0.286008	0.502961	1.281987	-0.347055	0.070598	5.79527	6.48317	-0.257831
27.799999	-0.303107	0.59152	1.284367	-0.347399	0.070722	5.74614	6.43199	-0.317086
27.9	-0.177761	0.675368	1.286603	-0.347907	0.070733	5.77005	6.50661	-0.219995
28.0	-0.040508	0.721669	1.288903	-0.348404	0.070959	5.78678	6.52224	-0.192382
28.1	0.038705	0.781383	1.291311	-0.349257	0.071017	5.83118	6.66751	-0.183298
28.200001	0.137293	0.81539	1.293844	-0.349142	0.071321	5.76226	6.59397	-0.204912
28.299999	0.135208	0.827262	1.2961	-0.349212	0.07189	5.73879	6.57716	-0.221943
28.4	0.092614	0.814652	1.298572	-0.349051	0.07229	5.77662	6.6552	-0.251414
28.5	-0.079339	0.811746	1.301062	-0.348237	0.07287	5.7479	6.49526	-0.345432
28.6	-0.183361	0.833138	1.303137	-0.348576	0.073037	5.80543	6.74395	-0.380604
28.700001	-0.310696	0.859949	1.305243	-0.348728	0.073175	5.78021	5.8143	-0.365442
28.799999	-0.334958	0.844252	1.307415	-0.348763	0.073384	5.85089	6.48434	-0.33622
28.9	-0.294047	0.823278	1.309309	-0.349113	0.073513	5.87996	6.75722	-0.332999
29.0	-0.198199	0.800743	1.311296	-0.3491	0.07389	5.83031	6.63293	-0.337392
29.1	-0.076881	0.779631	1.313268	-0.349462	0.074196	5.80132	6.72168	-0.385182
29.200001	0.058503	0.711053	1.315361	-0.349804	0.074493	5.74947	6.65477	-0.424728
29.299999	0.11653	0.627046	1.317029	-0.349821	0.074625	5.73213	6.77799	-0.447288
29.4	0.099629	0.598434	1.31855	-0.350226	0.074645	5.70551	6.80583	-0.45818
29.5	0.038068	0.516033	1.320014	-0.350287	0.074899	5.72688	6.77499	-0.421782
29.6	-0.092763	0.4455	1.321664	-0.350012	0.075141	5.79028	6.77628	-0.405863
29.700001	-0.168728	0.414471	1.323062	-0.349702	0.075399	5.84195	6.75637	-0.433643
29.799999	-0.218998	0.342038	1.324967	-0.348802	0.07589	5.91236	6.73967	-0.46986
29.9	-0.207398	0.231338	1.326894	-0.348279	0.076306	5.83784	6.74074	-0.501391
30.0	-0.181669	0.125184	1.328553	-0.347867	0.076963	5.80193	6.73731	-0.490303
30.1	-0.140277	0.077696	1.330156	-0.347579	0.07736	5.7789	6.81535	-0.463474
30.200001	-0.076209	-0.023519	1.332045	-0.347734	0.077738	5.72197	6.81375	-0.443796
30.299999	-0.057367	-0.152584	1.333856	-0.347754	0.078151	5.69684	6.84747	-0.413705
30.4	-0.051921	-0.265972	1.335936	-0.347779	0.078363	5.74728	6.83141	-0.419943
30.5	-0.064018	-0.333437	1.337608	-0.348374	0.078398	5.77277	6.87691	-0.424915
30.6	-0.068746	-0.439432	1.33935	-0.348512	0.078826	5.74798	6.73356	-0.395377
30.700001	-0.074689	-0.580702	1.341109	-0.349083	0.07945	5.77189	6.73431	-0.400336
30.799999	-0.083488	-0.688263	1.342731	-0.349779	0.079898	5.78669	6.8434	-0.425973
30.9	-0.077939	-0.818711	1.344588	-0.34948	0.080632	5.78231	6.87563	-0.444569
31.0	-0.098397	-0.967269	1.346312	-0.34973	0.080892	5.79869	6.8843	-0.473046
31.1	-0.137656	-1.078617	1.348223	-0.349874	0.081066	5.79519	6.88451	-0.499354
31.200001	-0.26672	-1.128509	1.350087	-0.349598	0.08117	5.76462	6.87916	-0.499472
31.299999	-0.268591	-1.187618	1.352099	-0.34941	0.08098	5.80613	6.95731	-0.537247
31.4	-0.233325	-1.291454	1.354848	-0.348793	0.080917	5.76891	6.80979	-0.522063
31.5	-0.167693	-1.34408	1.3575	-0.348485	0.080807	5.74632	6.80957	-0.563448
31.6	-0.054029	-1.408285	1.359969	-0.348904	0.080684	5.75981	6.92605	-0.578836
31.700001	-0.057444	-1.446251	1.362493	-0.348112	0.080534	5.73765	6.86995	-0.559778
31.799999	-0.055249	-1.517314	1.365482	-0.348059	0.080619	5.82216	6.83505	-0.405566
31.9	-0.040648	-1.518118	1.368135	-0.348693	0.080551	5.79685	6.77831	-0.433384
32.0	-0.071026	-1.509692	1.370828	-0.348293	0.080558	5.7845	6.83998	-0.356332
32.099998	-0.144294	-1.438557	1.373267	-0.348996	0.080243	5.78599	6.75187	-0.336796
32.200001	-0.232159	-1.392801	1.376046	-0.349147	0.080212	5.81314	6.75369	-0.285457
32.299999	-0.315673	-1.289803	1.378598	-0.349405	0.079738	5.8529	6.88558	-0.287718
32.400002	-0.359153	-1.163838	1.380779	-0.350079	0.079015	5.81209	6.90646	-0.27364
32.5	-0.327357	-1.076486	1.382975	-0.349905	0.078343	5.77688	6.78934	-0.232417
32.599998	-0.24194	-0.992918	1.384948	-0.349615	0.077719	5.82076	6.77146	-0.260171
32.700001	-0.113412	-0.864848	1.387337	-0.3498	0.077073	5.87838	6.83366	-0.305751
32.799999	0.015588	-0.761046	1.390027	-0.348846	0.07675	5.87077	6.86117	-0.38852
32.900002	0.112771	-0.631897	1.39222	-0.348422	0.07637	5.92734	6.84169	-0.479588
33.0	0.082767	-0.480846	1.394408	-0.348209	0.076057	5.92533	6.74448	-0.509596
33.099998	-0.067411	-0.302213	1.396725	-0.347552	0.075545	5.85159	6.81353	-0.478843
33.200001	-0.210708	-0.104404	1.39847	-0.347908	0.074649	5.81524	6.79095	-0.442023
33.299999	-0.369908	0.096206	1.399944	-0.347502	0.07367	5.85378	6.71066	-0.432702
33.400002	-0.426543	0.266489	1.401852	-0.34745	0.072673	5.8487	6.78088	-0.377652
33.5	-0.356258	0.419675	1.40394	-0.348108	0.072086	5.78976	6.72232	-0.390739
33.599998	-0.260329	0.597497	1.405848	-0.347669	0.071614	5.86691	6.75637	-0.389628
33.700001	-0.103328	0.76449	1.407566	-0.347845	0.071091	5.94293	6.72682	-0.422654
33.799999	0.05093	0.908071	1.409589	-0.348367	0.070613	5.95799	6.67094	-0.323147
33.900002	0.121531	1.06111	1.411674	-0.34722	0.070256	5.86919	6.67169	-0.389004
34.0	0.061202	1.210136	1.413038	-0.347915	0.069695	5.86998	6.6885	-0.363542
34.099998	-0.018913	1.348266	1.414275	-0.348437	0.069316	5.91666	6.80026	-0.363432
34.200001	-0.067647	1.459015	1.415985	-0.348585	0.069256	5.8874	6.72714	-0.326679
34.299999	-0.170392	1.575742	1.417566	-0.349898	0.069272	5.87672	6.74374	-0.333706
34.400002	-0.230148	1.647347	1.419261	-0.35024	0.069392	5.87593	6.6172	-0.327822
34.5	-0.228943	1.70908	1.421076	-0.350465	0.069601	5.91797	6.7356	-0.366192
34.599998	-0.184048	1.748402	1.422802	-0.350899	0.069752	5.8853	6.69085	-0.375078
34.700001	-0.122156	1.774755	1.424246	-0.350208	0.06975	5.90974	6.69909	-0.359481
34.799999	-0.08865	1.784004	1.425358	-0.350309	0.069772	5.92664	6.70338	-0.326792
34.900002	-0.051828	1.788642	1.426636	-0.350407	0.069899	5.95825	6.74695	-0.282624
35.0	-0.009057	1.764854	1.428225	-0.349512	0.070368	5.92051	6.6643	-0.238486
35.099998	0.001341	1.720446	1.428976	-0.349959	0.070713	5.90562	6.71098	-0.231954
35.200001	0.008625	1.660181	1.429931	-0.349422	0.071221	5.87952	6.70049	-0.270572
35.299999	0.057252	1.591793	1.431165	-0.348669	0.071761	5.91902	6.76311	-0.329767
35.400002	-0.00934	1.546033	1.432255	-0.34874	0.072137	5.88942	6.67126	-0.451008
35.5	-0.083801	1.452686	1.433495	-0.347928	0.072525	5.9255	6.73721	-0.487589
35.599998	-0.112602	1.365503	1.434765	-0.347824	0.073031	5.93154	6.68989	-0.513026
35.700001	-0.061495	1.262166	1.436042	-0.348698	0.073429	5.96474	6.64589	-0.499392
35.799999	-0.049931	1.179626	1.436851	-0.348239	0.074004	5.99434	6.79608	-0.515803
35.900002	-0.004756	1.045412	1.437107	-0.348977	0.074677	5.95957	6.81257	-0.453803
36.0	-0.001206	0.879925	1.437331	-0.349376	0.075196	5.96351	6.78409	-0.389458
36.099998	-0.012452	0.745156	1.437359	-0.349108	0.075682	6.01492	6.92658	-0.365418
36.200001	-0.063066	0.651935	1.437142	-0.349686	0.075979	6.04495	7.07603	-0.335733
36.299999	-0.067305	0.536841	1.437169	-0.349227	0.076192	6.02148	6.98043	-0.350082
36.400002	-0.093226	0.40441	1.436989	-0.348801	0.076253	5.98856	6.74941	-0.370345
36.5	-0.140313	0.305309	1.436657	-0.349268	0.076368	5.98461	6.76525	-0.390054
36.599998	-0.13997	0.210498	1.436486	-0.34828	0.076541	5.93995	6.75829	-0.43132
36.700001	-0.12306	0.078213	1.436093	-0.348716	0.076603	5.95825	6.66998	-0.447262
36.799999	-0.068307	-0.030051	1.435311	-0.349264	0.07692	5.99092	6.61955	-0.449808
36.900002	-0.023408	-0.100559	1.434538	-0.348692	0.077285	5.93829	6.65809	-0.454244
37.0	-0.000358	-0.197676	1.4339	-0.349507	0.077259	5.90746	6.74234	-0.462573
37.099998	0.014405	-0.27846	1.433327	-0.349625	0.077194	5.9206	6.72736	-0.505261
37.200001	-0.035819	-0.333055	1.432847	-0.34905	0.077105	5.99302	6.74887	-0.579274
37.299999	-0.073741	-0.378347	1.432172	-0.349184	0.077026	5.92611	6.72725	-0.634888
37.400002	-0.084829	-0.433626	1.432112	-0.348274	0.077122	5.93435	6.83452	-0.701494
37.5	-0.077421	-0.512782	1.432194	-0.347699	0.077316	6.0157	6.84372	-0.688925
37.599998	-0.064211	-0.566653	1.431915	-0.347917	0.077717	6.02823	6.89179	-0.645466
37.700001	-0.013402	-0.606696	1.431736	-0.347125	0.078068	5.94258	6.81139	-0.592627
37.799999	-0.004427	-0.641751	1.431316	-0.347492	0.078241	5.90124	6.74481	-0.488645
37.900002	-0.009498	-0.669546	1.431124	-0.347719	0.078329	5.92007	6.84297	-0.389382
38.0	-0.011777	-0.676251	1.430811	-0.347551	0.078421	5.90553	6.81193	-0.328982
38.099998	-0.023816	-0.703504	1.430295	-0.348476	0.078454	5.94372	6.83998	-0.363297
38.200001	-0.015496	-0.763923	1.430081	-0.348474	0.078753	5.94179	6.69417	-0.351557
38.299999	-0.066133	-0.803855	1.42982	-0.348436	0.07902	5.96981	6.81525	-0.367367
38.400002	-0.075251	-0.823718	1.429054	-0.349719	0.0793	5.92681	6.81054	-0.365651
38.5	-0.028306	-0.85203	1.428501	-0.349462	0.079575	5.87593	6.73935	-0.352682
38.599998	-0.06661	-0.900378	1.428082	-0.349475	0.079959	5.88846	6.73528	-0.422295
38.700001	-0.080415	-0.958201	1.427888	-0.349523	0.080391	5.90982	6.7659	-0.492606
38.799999	-0.099024	-0.978684	1.427786	-0.348002	0.080694	5.92629	6.77831	-0.645796
38.900002	-0.117664	-0.975704	1.427942	-0.348088	0.080993	5.91499	6.72061	-0.71928
39.0	-0.172572	-0.983792	1.428221	-0.347694	0.08113	5.8783	6.73731	-0.752924
39.099998	-0.245406	-0.992229	1.428279	-0.346805	0.081194	5.89607	6.7979	-0.711534
39.200001	-0.22512	-0.977443	1.428132	-0.347886	0.081092	5.88189	6.77574	-0.637703
39.299999	-0.171212	-0.956751	1.428134	-0.347807	0.080995	5.85448	6.7492	-0.547094
39.400002	-0.093907	-1.001236	1.428049	-0.348177	0.081087	5.84703	6.72661	-0.456283
39.5	-0.028979	-1.022785	1.427891	-0.34935	0.081149	5.84423	6.76418	-0.376132
39.599998	-0.007099	-1.025009	1.428141	-0.348882	0.081468	5.82321	6.72457	-0.365195
39.700001	0.037926	-1.033649	1.428486	-0.349582	0.081583	5.76699	6.64492	-0.407104
39.799999	0.042309	-1.029606	1.428746	-0.349584	0.082026	5.82584	6.67875	-0.454199
39.900002	-0.002296	-0.992262	1.429158	-0.348539	0.082685	5.79142	6.71397	-0.499854
40.0	-0.088663	-0.965751	1.42991	-0.348444	0.083253	5.68843	6.62919	-0.558991
40.099998	-0.143475	-0.925825	1.430897	-0.347735	0.083625	5.71654	6.69053	-0.657022
40.200001	-0.195654	-0.897949	1.431869	-0.346812	0.083926	5.73047	6.763	-0.682756
40.299999	-0.23433	-0.850805	1.432578	-0.347425	0.084096	5.7704	6.67897	-0.661411
40.400002	-0.200232	-0.766681	1.433047	-0.34667	0.084261	5.7852	6.66869	-0.596043
40.5	-0.140353	-0.738538	1.433206	-0.346831	0.084245	5.77531	6.66634	-0.527098
40.599998	-0.076812	-0.708446	1.433842	-0.347095	0.084174	5.75604	6.63583	-0.456097
40.700001	-0.044503	-0.608859	1.434719	-0.346477	0.084206	5.73143	6.70166	-0.413939
40.799999	-0.011381	-0.528729	1.435319	-0.346735	0.083957	5.73292	6.78174	-0.41711
40.900002	0.020442	-0.508778	1.436069	-0.346556	0.083907	5.6901	6.73999	-0.39652
41.0	-0.0222	-0.469192	1.436854	-0.345966	0.083926	5.74177	6.77896	-0.403128
41.099998	-0.032956	-0.396252	1.437155	-0.346348	0.083906	5.72119	6.74534	-0.416546
41.200001	-0.072205	-0.327184	1.437662	-0.346081	0.083874	5.69132	6.73335	-0.449466
41.299999	-0.106148	-0.279429	1.438159	-0.346292	0.084055	5.72714	6.7629	-0.442091
41.400002	-0.113363	-0.202803	1.438317	-0.347361	0.084358	5.72802	6.66045	-0.433417
41.5	-0.115422	-0.126652	1.43809	-0.347642	0.084764	5.67626	6.6871	-0.445845
41.599998	-0.138589	-0.073511	1.437445	-0.349179	0.084829	5.68361	6.71644	-0.397759
41.700001	-0.243487	-0.007865	1.436936	-0.3508	0.084859	5.69141	6.66184	-0.286885
41.799999	-0.246422	0.075977	1.436093	-0.35112	0.084893	5.66899	6.65884	-0.277324
41.900002	-0.220165	0.105954	1.43459	-0.352231	0.084809	5.61557	6.71376	-0.23099
42.0	-0.208087	0.115911	1.433352	-0.352377	0.08483	5.58483	6.68293	-0.26004
42.099998	-0.183621	0.164285	1.432177	-0.35189	0.084861	5.61373	6.77457	-0.280223
42.200001	-0.145992	0.198051	1.430826	-0.351863	0.084716	5.69798	6.90656	-0.340349
42.299999	-0.157386	0.244022	1.429673	-0.350508	0.08456	5.67635	6.67811	-0.42024
42.400002	-0.159356	0.270699	1.428709	-0.349453	0.084216	5.70358	6.68946	-0.450567
42.5	-0.084681	0.299674	1.427759	-0.348237	0.083808	5.69798	6.66816	-0.582341
42.599998	-0.140656	0.317052	1.426898	-0.346831	0.083306	5.72863	6.67372	-0.565245
42.700001	-0.136254	0.358104	1.42596	-0.346313	0.082824	5.83363	6.88644	-0.563805
42.799999	-0.096244	0.388787	1.425494	-0.345817	0.08258	5.79484	6.76782	-0.489729
42.900002	-0.014294	0.432799	1.425388	-0.344529	0.082293	5.75762	6.86546	-0.551595
43.0	-0.009541	0.497073	1.425027	-0.344889	0.081873	5.74886	6.77103	-0.537905
43.099998	0.002904	0.559562	1.424819	-0.344885	0.081403	5.74921	6.88055	-0.486429
43.200001	-0.040841	0.60853	1.424544	-0.34489	0.080939	5.68458	6.80112	-0.373714
43.299999	-0.05019	0.650486	1.423717	-0.34589	0.080391	5.74185	6.82831	-0.234304
43.400002	-0.072117	0.718189	1.422583	-0.346059	0.079911	5.71497	6.67672	-0.163725
43.5	-0.068153	0.75043	1.421117	-0.34732	0.079225	5.67346	6.58208	-0.046453
43.599998	-0.081111	0.765542	1.41939	-0.34948	0.07858	5.60506	6.5338	0.079672
43.700001	0.052253	0.820519	1.417305	-0.350255	0.077748	5.64149	6.53209	0.002899
43.799999	-0.082472	0.891419	1.414509	-0.351296	0.076656	5.71733	6.69727	-0.009266
43.900002	-0.00571	0.929951	1.41143	-0.352887	0.075303	5.64403	6.47086	-0.011356
44.0	0.00211	0.941264	1.408252	-0.353101	0.074005	5.62835	6.51957	-0.065435
44.099998	-0.00701	0.984421	1.404635	-0.354232	0.072764	5.64421	6.61923	-0.134481
44.200001	0.039714	1.013518	1.401317	-0.353515	0.071858	5.65174	6.59001	-0.250755
44.299999	0.116038	1.017137	1.397823	-0.352753	0.070846	5.65314	6.66537	-0.352954
44.400002	0.1206	1.020846	1.394392	-0.351825	0.070121	5.66487	6.6703	-0.464261
44.5	0.13922	1.05077	1.391225	-0.350039	0.069488	5.68046	6.64621	-0.555772
44.599998	0.049439	1.08756	1.388525	-0.348311	0.068722	5.7493	6.68432	-0.649081
44.700001	-0.020308	1.058568	1.386426	-0.346629	0.068055	5.73502	6.64771	-0.717708
44.799999	-0.068861	1.002605	1.385026	-0.344149	0.067426	5.78512	6.67982	-0.774238
44.900002	-0.153238	0.991216	1.383821	-0.34292	0.066634	5.7634	6.64621	-0.757579
45.0	-0.058062	0.943783	1.383219	-0.341861	0.065701	5.70174	6.60928	-0.743267
45.099998	-0.050978	0.875826	1.382922	-0.341135	0.064837	5.69789	6.59686	-0.63524
45.200001	-0.021073	0.825952	1.382378	-0.342138	0.063945	5.70481	6.68753	-0.488132
45.299999	0.079988	0.752722	1.381508	-0.342759	0.063065	5.66575	6.73014	-0.29511
45.400002	0.172833	0.630502	1.38025	-0.344722	0.062326	5.66785	6.67372	-0.076301
45.5	0.267677	0.493824	1.378469	-0.347191	0.061726	5.6682	6.58176	0.062261
45.599998	0.208483	0.381214	1.376581	-0.348621	0.061483	5.58203	6.52203	0.176184
45.700001	0.189939	0.265037	1.374004	-0.351739	0.06094	5.56241	6.5945	0.204093
45.799999	0.155418	0.110645	1.371177	-0.35421	0.060451	5.6083	6.63615	0.161271
45.900002	-0.031232	-0.016717	1.368296	-0.354909	0.060075	5.52957	6.4685	0.080139
46.0	-0.199677	-0.11092	1.365076	-0.355986	0.05986	5.53202	6.50062	-0.127784
46.099998	-0.260934	-0.21965	1.361794	-0.356082	0.059724	5.58343	6.53295	-0.359666
46.200001	-0.190957	-0.375605	1.358694	-0.354939	0.059682	5.61644	6.47878	-0.449213
46.299999	-0.264795	-0.47985	1.355597	-0.355012	0.059205	5.61995	6.49869	-0.666951
46.400002	-0.190371	-0.651216	1.353413	-0.353015	0.058728	5.58106	6.5793	-0.74085
46.5	-0.073085	-0.752776	1.351558	-0.349934	0.058456	5.6083	6.66366	-0.945249
46.599998	-0.080364	-0.879513	1.350203	-0.347685	0.057986	5.62511	6.58936	-0.952878
46.700001	0.0025	-0.999554	1.349862	-0.343755	0.057792	5.58115	6.55586	-0.903525
46.799999	0.008046	-1.129978	1.350136	-0.341348	0.057717	5.6252	6.60617	-0.909646
46.900002	-0.023283	-1.229761	1.350951	-0.339169	0.057561	5.6513	6.64225	-0.796584
47.0	-0.143744	-1.357624	1.352186	-0.336962	0.057513	5.61469	6.61217	-0.735887
47.099998	-0.130161	-1.455534	1.353736	-0.336754	0.057561	5.53544	6.61506	-0.676798
47.200001	-0.183184	-1.54578	1.355462	-0.336877	0.057672	5.5068	6.52717	-0.494826
47.299999	-0.200393	-1.638731	1.356524	-0.338469	0.057803	5.49331	6.5686	-0.255956
47.400002	-0.224261	-1.714374	1.356782	-0.342167	0.057723	5.45644	6.56035	0.036881
47.5	-0.173656	-1.806317	1.356565	-0.345119	0.057685	5.42316	6.5049	0.267796
47.599998	-0.139493	-1.903851	1.354999	-0.349448	0.057607	5.44926	6.464	0.447744
47.700001	-0.079575	-1.972106	1.352526	-0.353757	0.057707	5.44882	6.41936	0.511122
47.799999	-0.010763	-2.01546	1.349355	-0.356281	0.057882	5.45075	6.44506	0.477528
47.900002	0.036243	-2.081977	1.34573	-0.359488	0.057976	5.42491	6.53477	0.361317
48.0	0.014197	-2.109705	1.341835	-0.360661	0.058245	5.38752	6.52631	0.140537
48.099998	-0.042548	-2.124949	1.337548	-0.360647	0.058286	5.46021	6.48317	-0.147944
48.200001	-0.189536	-2.14168	1.333654	-0.360711	0.058292	5.47247	6.60478	-0.476252
48.299999	-0.26557	-2.118155	1.330535	-0.358092	0.058348	5.49173	6.57438	-0.751949
48.400002	-0.28811	-2.079564	1.327716	-0.354971	0.058453	5.50619	6.50458	-1.044636
48.5	-0.188303	-2.067975	1.325386	-0.351692	0.058587	5.47606	6.51732	-1.188025
48.599998	-0.138331	-2.012604	1.324162	-0.347108	0.05898	5.41633	6.56967	-1.248172
48.700001	-0.076314	-1.965106	1.323305	-0.343626	0.05927	5.37789	6.61056	-1.180823
48.799999	-0.00565	-1.945258	1.322976	-0.340286	0.059401	5.40074	6.61377	-0.975884
48.900002	-0.045981	-1.900257	1.323307	-0.337141	0.059575	5.34058	6.44602	-0.874052
49.0	-0.08773	-1.815091	1.323998	-0.336252	0.059733	5.37622	6.60232	-0.619269
49.099998	-0.078023	-1.751375	1.324458	-0.335869	0.059932	5.36974	6.55072	-0.335954
49.200001	-0.058595	-1.68414	1.324461	-0.337188	0.06023	5.29959	6.35631	-0.137955
49.299999	-0.111228	-1.630984	1.323456	-0.34052	0.060586	5.28865	6.43446	0.16879
49.400002	-0.106034	-1.540833	1.321532	-0.344306	0.060847	5.32131	6.61474	0.410113
49.5	-0.135065	-1.488736	1.318187	-0.349452	0.060974	5.38848	6.84586	0.58804
49.599998	-0.145822	-1.433539	1.313915	-0.354325	0.060861	5.31422	6.40587	0.665583
49.700001	-0.131283	-1.351548	1.308923	-0.357894	0.060729	5.37876	6.5323	0.58461
49.799999	-0.117984	-1.273929	1.303038	-0.361384	0.060801	5.43928	6.63326	0.407165
49.900002	-0.014065	-1.221796	1.296992	-0.36282	0.060942	5.43227	6.49355	0.200066
50.0	0.08885	-1.183931	1.291039	-0.362055	0.061248	5.41292	6.51025	-0.066347
50.099998	0.059505	-1.092159	1.285193	-0.361007	0.06135	5.37876	6.57802	-0.503437
50.200001	0.020542	-1.006887	1.280104	-0.357497	0.061409	5.3066	6.58166	-0.851629
50.299999	0.010455	-0.949387	1.27614	-0.352944	0.061333	5.26938	6.45565	-1.032998
50.400002	-0.06778	-0.823626	1.272449	-0.349086	0.060888	5.27892	6.47632	-1.261749
50.5	-0.079657	-0.719481	1.269995	-0.343121	0.060864	5.19906	6.29882	-1.215937
50.599998	-0.129219	-0.591235	1.268132	-0.339859	0.060876	5.21937	6.32087	-1.201472
50.700001	-0.103388	-0.501089	1.267036	-0.337166	0.060895	5.2784	6.30824	-1.01695
50.799999	-0.044287	-0.402694	1.265903	-0.335296	0.060873	5.26404	6.37183	-0.685815
50.900002	0.013488	-0.355276	1.264903	-0.335508	0.060744	5.26938	6.36969	-0.219185
51.0	0.00774	-0.291189	1.263491	-0.336636	0.060448	5.2276	6.32034	0.136512
51.099998	-0.034479	-0.204131	1.260942	-0.339338	0.059779	5.2389	6.37772	0.473342
51.200001	-0.120938	-0.112725	1.257572	-0.343637	0.059237	5.25896	6.29764	0.783499
51.299999	-0.130861	0.003173	1.253404	-0.347569	0.058713	5.30432	6.36209	0.959924
51.400002	-0.116759	0.059269	1.248133	-0.352068	0.058506	5.3397	6.48627	0.984935
51.5	-0.040406	0.073749	1.2421	-0.356156	0.058101	5.33743	6.52599	0.89881
51.599998	-0.096265	0.214513	1.235664	-0.358088	0.05784	5.32998	6.48756	0.636368
51.700001	-0.059675	0.293871	1.22885	-0.360495	0.057249	5.24941	6.35898	0.403816
51.799999	-0.093994	0.359037	1.222226	-0.360457	0.056696	5.25081	6.40555	0.073775
51.900002	-0.169527	0.465188	1.215905	-0.358736	0.056041	5.17655	6.30728	-0.340573
52.0	-0.18335	0.579147	1.209991	-0.356879	0.055318	5.16464	6.33008	-0.574243
52.099998	-0.153898	0.627108	1.204818	-0.353261	0.054846	5.17287	6.27356	-0.777124
52.200001	-0.099074	0.635345	1.200495	-0.349429	0.054612	5.12943	6.17806	-0.939613
52.299999	-0.114818	0.692473	1.196723	-0.34666	0.054136	5.11244	6.06973	-0.901883
52.400002	-0.104147	0.759402	1.193547	-0.343377	0.053599	5.09449	5.99543	-0.739147
52.5	-0.097125	0.821783	1.190402	-0.3417	0.053025	5.12304	6.14188	-0.522517
52.599998	-0.129914	0.87528	1.187223	-0.341136	0.052449	5.10263	6.25364	-0.313764
52.700001	-0.082459	0.906805	1.184144	-0.34064	0.052146	5.10053	6.18588	0.12587
52.799999	-0.083425	0.942151	1.180208	-0.342828	0.051854	5.15141	6.26199	0.420767
52.900002	-0.095167	0.907636	1.17571	-0.345056	0.051728	5.22699	6.29957	0.685142
53.0	-0.1183	0.886909	1.170401	-0.348249	0.051497	5.27857	6.39859	0.879208
53.099998	-0.165332	0.901398	1.164156	-0.351887	0.051254	5.3179	6.47985	0.90741
53.200001	-0.254888	0.90222	1.15738	-0.354316	0.050798	5.44523	6.64503	0.789585
53.299999	-0.182648	0.876699	1.15023	-0.356571	0.05016	5.33165	6.423	0.610542
53.400002	-0.189077	0.881705	1.143169	-0.357611	0.049563	5.32061	6.51047	0.305248
53.5	-0.147233	0.857648	1.136768	-0.356326	0.049168	5.27814	6.37568	0.0205
53.599998	-0.168828	0.823049	1.130862	-0.355065	0.04876	5.17629	6.15719	-0.341835
53.700001	-0.002734	0.808069	1.125556	-0.352241	0.048593	5.13907	6.20515	-0.658927
53.799999	0.109137	0.759016	1.121222	-0.347947	0.048524	5.06112	6.11951	-0.932562
53.900002	0.123243	0.717195	1.117118	-0.344832	0.048399	5.02627	6.03943	-1.003116
54.0	0.065295	0.69833	1.113201	-0.342001	0.047969	5.03608	5.97059	-0.838303
54.099998	0.009445	0.664994	1.108946	-0.340768	0.047628	5.12427	6.21371	-0.522933
54.200001	-0.104237	0.628754	1.1045	-0.341776	0.047524	5.08083	6.13995	-0.139427
54.299999	-0.128526	0.604539	1.099711	-0.342952	0.047408	5.03249	6.01716	0.248462
54.400002	-0.157201	0.536835	1.094185	-0.346229	0.047167	5.12418	6.15526	0.595883
54.5	-0.156855	0.45342	1.088264	-0.349376	0.047024	5.25099	6.27752	0.775833
54.599998	-0.155255	0.409838	1.081969	-0.351664	0.046825	5.31641	6.39463	0.766639
54.700001	-0.085827	0.34747	1.074753	-0.354729	0.046504	5.43332	6.64032	0.845079
54.799999	-0.082795	0.273404	1.067334	-0.356184	0.04596	5.41843	6.59911	0.681248
54.900002	-0.03142	0.203498	1.060161	-0.356353	0.045448	5.36002	6.45565	0.440357
55.0	0.000662	0.16717	1.053609	-0.356006	0.045099	5.40083	6.56099	0.067406
55.099998	0.030726	0.113082	1.047864	-0.353302	0.044937	5.29635	6.36038	-0.347647
55.200001	0.062626	0.055924	1.042905	-0.35018	0.044734	5.2403	6.18192	-0.724886
55.299999	0.071532	2e-05	1.03915	-0.346468	0.04484	5.20869	6.1483	-0.990108
55.400002	0.011769	-0.012507	1.036174	-0.341712	0.045039	5.08591	6.03108	-1.235999
55.5	-0.032085	-0.06583	1.033851	-0.338765	0.045148	5.04545	5.98344	-1.183707
55.599998	-0.082319	-0.056125	1.031915	-0.336832	0.045045	5.00437	6.00474	-0.980987
55.700001	-0.174963	-0.035329	1.029888	-0.336017	0.045132	5.07689	6.00271	-0.578722
55.799999	-0.23098	-0.048128	1.027171	-0.338244	0.045022	5.20317	6.23116	-0.105348
55.900002	-0.255813	-0.072095	1.023781	-0.341541	0.044909	5.09598	6.15205	0.395262
56.0	-0.26844	-0.092556	1.018899	-0.346094	0.044737	5.21394	6.36455	0.944653
56.099998	-0.184302	-0.154506	1.012823	-0.352779	0.044464	5.41589	6.5383	1.192621
56.200001	-0.086352	-0.234357	1.00591	-0.357891	0.044266	5.59674	6.69631	1.270621
56.299999	-0.025036	-0.287155	0.998228	-0.36306	0.044019	5.5822	6.81675	1.194564
56.400002	0.012107	-0.32354	0.989837	-0.366201	0.043891	5.37631	6.37097	0.901832
56.5	0.045467	-0.38993	0.982074	-0.365987	0.044037	5.4067	6.41572	0.441255
56.599998	0.026239	-0.418371	0.975365	-0.364157	0.043967	5.36431	6.38832	-0.104012
56.700001	-0.01704	-0.429531	0.970215	-0.359288	0.04409	5.33585	6.26488	-0.651796
56.799999	-0.056846	-0.444122	0.966854	-0.352313	0.04427	5.3418	6.43435	-1.250835
56.900002	-0.051989	-0.493266	0.96531	-0.345612	0.044314	5.20886	6.14306	-1.657349
57.0	-0.077209	-0.482928	0.965232	-0.338258	0.044566	5.15518	6.05335	-1.833821
57.099998	-0.060299	-0.477064	0.966061	-0.33242	0.044974	5.12856	6.01234	-1.816599
57.200001	-0.036453	-0.50173	0.967267	-0.329719	0.045233	5.04151	5.98323	-1.440073
57.299999	0.065228	-0.553303	0.968888	-0.328657	0.045711	5.1374	5.96032	-0.885123
57.400002	0.051892	-0.545474	0.969572	-0.331284	0.045972	5.26369	6.29325	-0.164488
57.5	0.006784	-0.587072	0.969111	-0.336186	0.046273	5.17847	6.34207	0.544549
57.599998	0.003962	-0.649587	0.967798	-0.3426	0.046513	5.21412	6.1741	1.086353
57.700001	-0.108492	-0.749169	0.964732	-0.350973	0.046575	5.42754	6.25835	1.476592
57.799999	-0.149089	-0.799265	0.960131	-0.358626	0.046774	5.55006	6.31884	1.554724
57.900002	-0.151472	-0.894111	0.954471	-0.364823	0.047183	5.54603	6.44431	1.453297
58.0	-0.128836	-0.966413	0.947841	-0.369549	0.047663	5.50592	6.39581	1.090198
58.099998	-0.115044	-1.049428	0.941436	-0.370556	0.048384	5.39418	6.38564	0.553765
58.200001	-0.094268	-1.15405	0.936404	-0.369086	0.04897	5.45084	6.58101	-0.101998
58.299999	-0.057558	-1.16969	0.932926	-0.364241	0.049773	5.37368	6.43778	-0.870048
58.400002	-0.066368	-1.195871	0.931736	-0.356911	0.05056	5.24354	6.15441	-1.535623
58.5	-0.111813	-1.226655	0.93259	-0.349014	0.05126	5.26097	6.16575	-2.053734
58.599998	-0.131623	-1.228606	0.93546	-0.340928	0.052205	5.22612	6.01695	-2.352573
58.700001	-0.12005	-1.216923	0.939889	-0.333611	0.053178	5.20991	5.995	-2.303226
58.799999	-0.160532	-1.226732	0.944557	-0.329297	0.053984	5.14125	5.85176	-1.974858
58.900002	-0.149584	-1.269261	0.949721	-0.327275	0.05501	5.33681	5.96728	-1.283144
59.0	-0.110557	-1.322781	0.95391	-0.329181	0.055928	5.36063	6.33126	-0.405473
59.099998	-0.112541	-1.41832	0.956889	-0.334607	0.056812	5.22428	6.24818	0.534436
59.200001	-0.089242	-1.471588	0.957798	-0.341226	0.057721	5.30905	6.12143	1.300307
59.299999	-0.143159	-1.495827	0.95729	-0.34981	0.058314	5.48394	6.23416	1.772949
59.400002	-0.156707	-1.534389	0.955397	-0.358089	0.058953	5.59735	6.46743	1.834172
59.5	-0.193597	-1.602932	0.95278	-0.364631	0.059642	5.62476	6.61142	1.47516
59.599998	-0.196587	-1.693217	0.949047	-0.36926	0.060346	5.62783	6.57256	1.003341
59.700001	-0.155275	-1.802026	0.945352	-0.370514	0.061073	5.62459	6.43039	0.444604
59.799999	-0.159249	-1.880118	0.942156	-0.368288	0.061923	5.68169	6.57288	-0.21276
59.900002	-0.148018	-1.940716	0.940318	-0.363914	0.062684	5.51135	6.25236	-0.847745
60.0	-0.103585	-1.892723	0.940535	-0.35668	0.063589	5.40836	6.08846	-1.492837
60.099998	-0.132815	-1.864265	0.942876	-0.34859	0.064435	5.3848	6.09895	-1.892812
60.200001	-0.192873	-1.812138	0.947043	-0.341575	0.065254	5.33068	6.07122	-2.267916
60.299999	-0.234275	-1.725438	0.952614	-0.335192	0.06616	5.26658	6.12571	-2.296917
60.400002	-0.237022	-1.640679	0.958434	-0.33178	0.067054	5.12549	5.96149	-1.97959
60.5	-0.217453	-1.550201	0.963749	-0.330858	0.068069	5.26658	6.03418	-1.354576
60.599998	-0.187041	-1.448846	0.968066	-0.332769	0.069041	5.38822	6.2105	-0.475215
60.700001	-0.181344	-1.395706	0.971013	-0.338078	0.069972	5.32464	6.3015	0.493658
60.799999	-0.205554	-1.309638	0.972209	-0.344946	0.070792	5.40539	6.16254	1.316091
60.900002	-0.213395	-1.208981	0.971821	-0.352323	0.071716	5.67722	6.22335	1.767391
61.0	-0.248855	-1.135474	0.970366	-0.359995	0.072413	5.77592	6.31381	1.816926
61.099998	-0.280576	-1.148166	0.968178	-0.365029	0.073147	5.7662	6.57545	1.510542
61.200001	-0.265821	-1.167164	0.965387	-0.368159	0.073749	5.74107	6.51453	0.907909
61.299999	-0.298318	-1.180151	0.963163	-0.368633	0.074374	5.78039	6.57202	0.289637
61.400002	-0.229067	-1.136453	0.962039	-0.364903	0.075152	5.69325	6.52545	-0.486541
61.5	-0.152623	-1.092203	0.962834	-0.359216	0.075944	5.60077	6.45341	-1.172317
61.599998	-0.044143	-1.078904	0.966148	-0.351589	0.077026	5.62809	6.35556	-1.830103
61.700001	0.079936	-1.077725	0.971744	-0.343326	0.078291	5.6548	6.41487	-2.380255
61.799999	0.152798	-1.005981	0.978912	-0.33692	0.07988	5.58737	6.39485	-2.480201
61.900002	0.089495	-0.921973	0.986395	-0.332159	0.08098	5.35976	6.0997	-2.292864
62.0	-0.026844	-0.888028	0.994146	-0.330505	0.082227	5.35056	5.99361	-1.716496
62.099998	-0.171687	-0.880436	1.000826	-0.332602	0.083094	5.26307	6.02251	-0.824612
62.200001	-0.307008	-0.878995	1.005838	-0.336513	0.084012	5.46608	6.08139	0.177125
62.299999	-0.40257	-0.904459	1.009195	-0.343804	0.084517	5.56066	6.49387	1.16953
62.400002	-0.382248	-0.87335	1.011181	-0.35161	0.084954	5.46459	6.70959	1.782905
62.5	-0.2683	-0.915565	1.012301	-0.358804	0.085608	5.71339	6.6567	1.953851
62.599998	-0.109735	-0.998707	1.012093	-0.365504	0.086212	5.97376	6.71911	1.641968
62.700001	0.00848	-1.111127	1.011498	-0.369373	0.086955	5.95878	6.70134	1.147349
62.799999	0.184532	-1.148704	1.010951	-0.369673	0.087957	5.9213	6.77328	0.301364
62.900002	0.151518	-1.23591	1.010935	-0.367898	0.088889	5.95291	6.6658	-0.31622
63.0	0.077069	-1.299151	1.012585	-0.362107	0.090038	5.95449	6.75091	-0.990147
63.099998	-0.029162	-1.308522	1.015875	-0.355006	0.091049	5.8825	6.56549	-1.611055
63.200001	-0.19136	-1.295602	1.021714	-0.347045	0.092202	5.82829	6.48841	-2.102146
63.299999	-0.260418	-1.247389	1.029685	-0.338429	0.093498	5.76156	6.46936	-2.478193
63.400002	-0.362836	-1.215723	1.038983	-0.332175	0.094815	5.66128	6.43125	-2.457977
63.5	-0.268891	-1.20799	1.049041	-0.328188	0.096156	5.60129	6.40737	-2.129565
63.599998	-0.169875	-1.212558	1.059146	-0.327044	0.097155	5.52992	6.26135	-1.514387
63.700001	-0.071593	-1.200517	1.06771	-0.329838	0.098046	5.45154	6.25011	-0.618201
63.799999	0.036279	-1.203642	1.074845	-0.33476	0.098861	5.52431	6.06073	0.389807
63.900002	0.096422	-1.215918	1.080072	-0.342355	0.099582	5.63431	6.13257	1.326067
64.0	0.089054	-1.281205	1.083384	-0.351503	0.100292	5.57073	6.31873	1.951638
64.099998	0.040863	-1.314132	1.08479	-0.359953	0.100933	5.60121	6.22817	2.127337
64.199997	-0.044057	-1.361459	1.085042	-0.367776	0.10138	5.67994	6.33361	1.84839
64.300003	-0.15302	-1.448928	1.084788	-0.373113	0.101766	5.72145	6.49291	1.173262
64.400002	-0.185763	-1.481683	1.083803	-0.374312	0.102367	5.77592	6.68807	0.402541
64.5	-0.216706	-1.490987	1.082944	-0.373082	0.102679	5.82461	6.60382	-0.390358
64.599998	-0.251434	-1.480601	1.083772	-0.368129	0.103323	5.83801	6.52931	-1.055287
64.699997	-0.164614	-1.453227	1.087288	-0.36	0.103843	5.86061	6.48531	-1.693068
64.800003	-0.151915	-1.355516	1.093327	-0.351089	0.104489	5.84003	6.54269	-2.39819
64.900002	-0.070544	-1.263615	1.102035	-0.340486	0.105274	5.87304	6.67265	-2.75918
65.0	0.005583	-1.144712	1.112958	-0.332036	0.106079	5.86411	6.63379	-2.866461
65.099998	0.003017	-1.01395	1.125164	-0.325958	0.106595	5.79107	6.51732	-2.623705
65.199997	-0.087106	-0.847547	1.137583	-0.321723	0.107246	5.99898	7.01051	-1.99818
65.300003	-0.149196	-0.721156	1.14905	-0.322484	0.107452	5.73861	6.56924	-1.102588
65.400002	-0.202326	-0.606869	1.159811	-0.326056	0.107806	5.73056	6.43499	0.031159
65.5	-0.250287	-0.487536	1.168886	-0.332793	0.108198	5.7549	6.49815	1.109788
65.599998	-0.229195	-0.367579	1.175646	-0.342265	0.108469	5.75937	6.63732	1.945742
65.699997	-0.166571	-0.320194	1.180444	-0.352268	0.108896	5.6781	6.48831	2.342239
65.800003	-0.1418	-0.275629	1.183454	-0.362286	0.109138	5.68843	6.52824	2.19295
65.900002	-0.096898	-0.28056	1.184791	-0.370947	0.10939	5.6816	6.51154	1.707705
66.0	-0.067104	-0.321855	1.184743	-0.376036	0.109765	5.73905	6.51657	0.91978
66.099998	-0.057785	-0.410059	1.183666	-0.378373	0.109923	5.78976	6.64824	0.161823
66.199997	-0.10621	-0.44717	1.182967	-0.376531	0.110123	5.77881	6.50415	-0.53035
66.300003	-0.138277	-0.40568	1.1835	-0.369835	0.110353	6.03646	7.12581	-1.168254
66.400002	-0.136002	-0.367442	1.185758	-0.362095	0.1105	6.04784	7.16274	-1.754911
66.5	-0.123079	-0.314945	1.190935	-0.352157	0.110732	5.92357	6.80229	-2.265836
66.599998	-0.096347	-0.263523	1.198694	-0.342262	0.111113	5.88075	6.74395	-2.571472
66.699997	-0.006151	-0.165846	1.207944	-0.334056	0.11145	5.84712	6.77896	-2.6368
66.800003	0.080144	-0.083971	1.217988	-0.32745	0.111807	5.87725	6.78698	-2.364807
66.900002	0.140298	-0.048472	1.228336	-0.324219	0.112319	5.87707	6.88944	-1.782627
67.0	0.171808	-0.002156	1.238384	-0.324171	0.112772	5.87427	6.94542	-0.969287
67.099998	0.105051	0.065509	1.247541	-0.326594	0.113098	5.7415	6.66216	-0.067456
67.199997	-0.03354	0.083065	1.25532	-0.331887	0.11312	5.738	6.7007	0.742309
67.300003	-0.13416	0.07843	1.26231	-0.338351	0.112894	5.73931	6.60671	1.285966
67.400002	-0.257607	0.107271	1.268373	-0.345815	0.112595	5.75648	6.61591	1.53639
67.5	-0.260171	0.177868	1.272721	-0.353987	0.112043	5.76813	6.69481	1.342559
67.599998	-0.194673	0.160283	1.275423	-0.360652	0.111552	5.79186	6.64407	0.996848
67.699997	-0.034941	0.053877	1.276951	-0.365804	0.111356	5.83066	6.65617	0.634385
67.800003	0.0844	0.025351	1.277163	-0.369438	0.110983	5.83276	6.7189	0.270834
67.900002	0.155232	0.070999	1.276504	-0.370199	0.110391	5.77951	6.74331	-0.100615
68.0	0.127521	0.12157	1.275751	-0.369276	0.109474	5.80517	6.85785	-0.496378
68.099998	0.036709	0.157345	1.276131	-0.366234	0.108288	5.73397	6.73421	-0.893568
68.199997	-0.054932	0.253337	1.277441	-0.361337	0.107101	5.73257	6.71847	-1.297511
68.300003	-0.136201	0.35779	1.2798	-0.355614	0.10623	5.80359	6.80283	-1.626918
68.400002	-0.143146	0.414409	1.283954	-0.349235	0.105621	5.81918	6.65263	-1.812298
68.5	-0.099116	0.4701	1.289501	-0.342994	0.105241	5.88653	6.75969	-1.863732
68.599998	-0.022695	0.564223	1.296146	-0.338132	0.104878	5.92209	6.83901	-1.765014
68.699997	0.007718	0.666477	1.303352	-0.3342	0.10455	5.83705	6.687	-1.515018
68.800003	0.026416	0.764639	1.310857	-0.3322	0.103985	5.94179	6.96427	-1.144757
68.900002	-0.007653	0.841724	1.318516	-0.332281	0.103276	6.01168	7.19443	-0.62904
69.0	-0.022164	0.934922	1.325698	-0.333628	0.102601	5.86989	6.95228	-0.12369
69.099998	-0.039398	1.034909	1.331481	-0.337062	0.101841	5.90299	7.04466	0.309504
69.199997	-0.060161	1.068872	1.336525	-0.34126	0.101065	5.89003	6.87777	0.610997
69.300003	-0.06254	1.0757	1.340595	-0.346246	0.100273	5.83398	6.74427	0.820728
69.400002	-0.043699	1.068113	1.343391	-0.35175	0.099401	5.73686	6.66869	0.838456
69.5	-0.000124	1.059253	1.344816	-0.356472	0.09827	5.74772	6.62351	0.736693
69.599998	0.011084	1.035016	1.345407	-0.360456	0.097247	5.74177	6.79662	0.524889
69.699997	0.066218	1.045281	1.345235	-0.363408	0.095889	5.65594	6.68304	0.300208
69.800003	0.081873	1.058573	1.34474	-0.363963	0.094752	5.72924	6.72746	-0.033821
69.900002	0.076642	1.026009	1.344446	-0.363651	0.093478	5.78512	6.76932	-0.461393
70.0	0.056292	1.026042	1.344685	-0.361504	0.092133	5.80202	6.76804	-0.874601
70.099998	0.050612	1.030544	1.346131	-0.357319	0.090902	5.88311	6.87102	-1.32038
70.199997	0.064191	1.032391	1.348515	-0.35349	0.08967	6.06264	7.05997	-1.517393
70.300003	0.121145	1.034663	1.351837	-0.348571	0.088444	6.07727	7.19914	-1.659275
70.400002	0.077767	1.044222	1.356164	-0.343425	0.087674	5.94486	7.04605	-1.680557
70.5	0.06522	1.036343	1.360839	-0.340188	0.086732	5.95221	7.11414	-1.434342
70.599998	0.050994	0.99662	1.365843	-0.337194	0.085814	5.89546	7.01833	-1.102028
70.699997	0.008918	0.937356	1.371143	-0.335994	0.084752	5.95887	7.20546	-0.69664
70.800003	-0.101332	0.891565	1.376137	-0.336431	0.083512	5.85132	6.96587	-0.274472
70.900002	-0.137409	0.878187	1.380778	-0.337558	0.082301	5.87847	7.00934	0.019675
71.0	-0.22214	0.873552	1.385354	-0.339955	0.080994	5.7711	6.80979	0.168045
71.099998	-0.169681	0.779454	1.389578	-0.343183	0.079618	5.69982	6.56153	0.348742
71.199997	-0.131281	0.70066	1.393176	-0.346133	0.078194	5.58965	6.55147	0.378805
71.300003	-0.025839	0.614943	1.395926	-0.349666	0.076647	5.60059	6.45266	0.31787
71.400002	0.095083	0.507751	1.398051	-0.352381	0.075383	5.81621	6.93579	0.19127
71.5	0.111428	0.433453	1.399546	-0.353965	0.074147	5.63983	6.89789	-0.043778
71.599998	0.223277	0.366294	1.400773	-0.355972	0.07297	5.70095	6.77596	-0.143489
71.699997	0.233423	0.276828	1.401426	-0.356738	0.072026	5.91814	6.88119	-0.33561
71.800003	0.162523	0.205019	1.40167	-0.357532	0.071047	6.01605	7.11778	-0.486109
71.900002	0.066239	0.112288	1.401506	-0.357811	0.070038	6.02683	7.20899	-0.540565
72.0	-0.010784	0.046671	1.40106	-0.356931	0.069272	5.98269	6.9906	-0.600688
72.099998	-0.086839	-0.038053	1.400633	-0.356007	0.068361	6.01649	7.14583	-0.631154
72.199997	-0.072325	-0.1411	1.400921	-0.353818	0.06762	5.91534	7.06329	-0.651852
72.300003	-0.062414	-0.22413	1.40204	-0.350653	0.066817	5.77645	6.86	-0.725043
72.400002	0.018423	-0.280444	1.403885	-0.347161	0.066122	5.7683	6.84094	-0.853936
72.5	0.038679	-0.325668	1.407024	-0.342652	0.065384	5.70183	6.77189	-1.024446
72.599998	-0.012089	-0.399161	1.411103	-0.33886	0.064371	5.7006	6.79426	-1.053776
72.699997	-0.033686	-0.503546	1.416115	-0.335981	0.063253	5.60812	6.66559	-1.013369
72.800003	-0.038004	-0.581351	1.421079	-0.333981	0.062068	5.67635	6.56785	-0.981835
72.900002	-0.087133	-0.689683	1.425903	-0.334287	0.060977	5.84318	6.92166	-0.789016
73.0	-0.110695	-0.756367	1.430034	-0.336229	0.059906	5.6901	7.03803	-0.44981
73.099998	-0.134462	-0.772477	1.43297	-0.339827	0.058997	5.78844	6.93086	-0.08486
73.199997	-0.130282	-0.806124	1.433974	-0.345628	0.058032	6.05573	7.00912	0.330674
73.300003	-0.06203	-0.868742	1.433615	-0.351968	0.057212	6.20548	7.26594	0.73692
73.400002	-0.038107	-0.905555	1.431928	-0.357879	0.056087	6.13814	7.29346	0.93049
73.5	-0.097969	-0.936777	1.429119	-0.363125	0.054807	6.0446	7.06843	0.895754
73.599998	-0.112784	-1.00669	1.425846	-0.365321	0.053692	5.93881	6.99927	0.56692
73.699997	-0.048404	-1.06574	1.42262	-0.365891	0.05273	5.90299	7.02025	0.221826
73.800003	0.016698	-1.100398	1.420713	-0.363179	0.052039	5.80219	6.77607	-0.337141
73.900002	0.054147	-1.107487	1.420487	-0.357786	0.051525	5.71251	6.66537	-0.951029
74.0	0.069538	-1.118422	1.421827	-0.351306	0.051151	5.5611	6.57502	-1.558187
74.099998	0.082463	-1.109731	1.424301	-0.344154	0.050899	5.57476	6.57877	-2.029046
74.199997	0.011912	-1.06846	1.428346	-0.3374	0.050624	5.62862	6.68411	-2.165876
74.300003	-0.056257	-1.026446	1.433009	-0.332737	0.050207	6.16511	7.1925	-2.024164
74.400002	-0.171016	-0.964966	1.437505	-0.330065	0.049739	6.0059	7.39087	-1.567245
74.5	-0.236132	-0.916688	1.441272	-0.330348	0.049225	5.91201	6.95024	-0.854149
74.599998	-0.277284	-0.849895	1.443685	-0.333898	0.048612	6.28772	7.00752	0.019752
74.699997	-0.266791	-0.818098	1.444699	-0.339505	0.047893	6.49545	7.31133	0.804257
74.800003	-0.130023	-0.825983	1.444594	-0.346572	0.047458	6.34088	7.53914	1.425598
74.900002	-0.101716	-0.832594	1.442841	-0.35439	0.046789	6.11134	7.08438	1.728368
75.0	0.023118	-0.861945	1.439654	-0.360831	0.046244	6.0968	7.03877	1.539632
75.099998	0.118445	-0.941631	1.435781	-0.365806	0.045627	5.78293	6.88997	1.06981
75.199997	0.101411	-1.016104	1.43152	-0.367921	0.045344	5.57852	6.53509	0.518224
75.300003	0.06124	-1.047031	1.427265	-0.366786	0.04527	5.2523	6.18192	-0.061943
75.400002	-0.009105	-1.021207	1.423761	-0.363256	0.045174	5.32946	6.13985	-0.699284
75.5	-0.080339	-1.012697	1.422652	-0.357088	0.045245	5.11174	6.15226	-1.287991
75.599998	-0.112827	-0.949361	1.423601	-0.349429	0.045657	6.18385	6.61516	-1.910198
75.699997	-0.187696	-0.946298	1.425943	-0.342576	0.046164	6.65055	8.16316	-2.159454
75.800003	-0.17934	-0.908753	1.429284	-0.336526	0.046552	6.09286	7.45757	-2.149509
75.900002	-0.158894	-0.852477	1.433058	-0.332775	0.04722	6.49116	7.31305	-1.819145
76.0	-0.14941	-0.781701	1.436228	-0.332006	0.047646	6.64082	7.31615	-1.088201
76.099998	-0.150185	-0.690837	1.437949	-0.333978	0.047704	7.38767	8.35693	-0.315482
76.199997	-0.161178	-0.652306	1.438052	-0.339225	0.047512	6.76781	8.27375	0.574346
76.300003	-0.071732	-0.631249	1.437512	-0.344932	0.047373	6.49046	7.30288	1.19266
76.400002	-0.031404	-0.65213	1.435633	-0.351768	0.047434	6.19322	7.22644	1.49818
76.5	0.014635	-0.706353	1.432751	-0.357885	0.047651	5.58903	6.74898	1.321645
76.599998	0.028341	-0.800162	1.429833	-0.361605	0.048068	5.08731	6.0405	0.796236
76.699997	0.094762	-0.962846	1.427433	-0.363703	0.04846	4.69549	5.51315	0.136688
76.800003	0.080124	-1.048869	1.425473	-0.363013	0.048948	4.95813	5.70574	-0.50279
76.900002	-0.012535	-1.06272	1.424537	-0.358324	0.049542	4.89657	5.63209	-1.116213
77.0	-0.063327	-1.042955	1.425798	-0.352069	0.050026	7.2902	7.0164	-1.714475
77.099998	-0.088826	-1.043235	1.429249	-0.344859	0.050666	7.07695	9.11422	-2.141161
77.199997	-0.108822	-1.026707	1.433954	-0.338494	0.051415	6.61744	7.69544	-2.291636
77.300003	-0.108148	-1.012651	1.438702	-0.334938	0.052088	6.6128	7.44569	-2.04994
77.400002	-0.087544	-1.012934	1.442489	-0.334387	0.052732	7.37953	7.76942	-1.344774
77.5	-0.065519	-1.008156	1.443907	-0.337843	0.053279	7.94352	9.40776	-0.299308
77.599998	-0.040103	-1.001994	1.442809	-0.344363	0.053525	6.98097	8.33498	0.854561
77.699997	-0.074598	-0.970917	1.439701	-0.351952	0.053935	6.91862	7.96575	1.738651
77.800003	-0.056642	-0.964862	1.435347	-0.359359	0.054184	5.99267	7.0619	2.06513
77.900002	-0.04532	-0.995473	1.431293	-0.364563	0.054464	5.66925	6.08728	1.779433
78.0	-0.094231	-1.012927	1.428869	-0.365655	0.054821	5.1071	5.69782	0.853927
78.099998	-0.072645	-1.076714	1.427939	-0.363229	0.055292	5.28146	5.50309	-0.29973
78.199997	0.024722	-1.113247	1.429434	-0.355868	0.056083	5.04396	5.77511	-1.461201
78.300003	0.004922	-1.095216	1.433431	-0.346107	0.056931	6.33693	6.19616	-2.409713
78.400002	0.017451	-1.026375	1.440141	-0.336194	0.057792	7.29379	8.34804	-2.920833
78.5	0.052205	-0.951798	1.448674	-0.327588	0.058914	6.09233	8.12312	-2.958433
78.599998	0.019171	-0.869604	1.456891	-0.323425	0.059799	6.66114	7.01704	-2.434565
78.699997	-0.011823	-0.804662	1.463198	-0.324784	0.060425	7.5898	8.28959	-1.219903
78.800003	-0.213457	-0.733295	1.465564	-0.332165	0.060833	7.46973	8.62413	0.519114
78.900002	-0.259717	-0.662188	1.463388	-0.344993	0.060959	7.10883	7.59353	2.268101
79.0	-0.387219	-0.56483	1.457312	-0.360175	0.061083	7.18809	7.41914	3.440486
79.099998	-0.37702	-0.496013	1.449234	-0.373642	0.061112	6.53451	7.16478	3.726654
79.199997	-0.330308	-0.468915	1.441691	-0.383026	0.06119	6.30322	6.68614	2.998899
79.300003	-0.1303	-0.460435	1.43637	-0.385574	0.061212	6.17054	6.6688	1.135624
79.400002	-0.007748	-0.563536	1.434246	-0.379901	0.061609	6.12842	6.63508	-1.116637
79.5	0.088736	-0.623625	1.435517	-0.367552	0.062057	6.15968	6.83837	-3.027756
79.599998	0.142299	-0.605791	1.441046	-0.349372	0.06294	6.66613	7.22676	-4.460709
79.699997	0.173776	-0.578443	1.451117	-0.331161	0.063772	6.48897	7.54889	-4.950544
79.800003	0.120881	-0.459222	1.465108	-0.315416	0.064968	6.76002	7.26262	-4.698746
79.900002	0.073335	-0.349678	1.479975	-0.30623	0.066181	6.94156	7.55927	-3.598869
80.0	-0.047897	-0.233904	1.492881	-0.306713	0.067411	6.67726	7.54075	-1.578189
80.099998	-0.209812	-0.102763	1.501344	-0.316199	0.068431	6.67831	7.19936	1.093544
80.199997	-0.491484	0.053249	1.503953	-0.333354	0.069152	6.64582	7.31765	3.633696
80.300003	-0.569939	0.210026	1.499781	-0.355824	0.06919	6.48406	7.16274	5.648319
80.400002	-0.575056	0.315147	1.492631	-0.376774	0.069267	6.77972	7.194	6.180334
80.5	-0.460494	0.434338	1.486275	-0.391841	0.069485	7.03518	7.63688	4.993388
80.599998	-0.18378	0.483246	1.483414	-0.397836	0.070058	6.911	7.44654	2.312395
80.699997	0.105759	0.480268	1.483357	-0.393306	0.070675	7.34756	7.68527	-1.100128
80.800003	0.298093	0.373628	1.486064	-0.380551	0.071868	7.35238	7.96725	-4.11663
80.900002	0.409833	0.289367	1.49189	-0.361729	0.073387	7.29441	7.81727	-6.071781
81.0	0.411289	0.261982	1.501792	-0.339669	0.075079	7.22408	7.707	-6.637304
81.099998	0.2247	0.288617	1.51476	-0.320272	0.076533	6.6812	7.4337	-5.965076
81.199997	-0.053254	0.36957	1.52925	-0.307761	0.078077	6.39377	6.88023	-4.324778
81.300003	-0.313284	0.435377	1.543517	-0.304517	0.079302	5.81918	6.5019	-1.894315
81.400002	-0.596711	0.496967	1.554909	-0.311164	0.080479	5.47396	6.01995	1.008292
81.5	-0.72029	0.545036	1.561469	-0.325849	0.081052	5.24092	6.23962	3.633655
81.599998	-0.686395	0.644507	1.563128	-0.345141	0.081496	6.25855	6.2408	5.494803
81.699997	-0.510118	0.715753	1.562548	-0.364286	0.082196	7.60933	8.34825	5.983623
81.800003	-0.171961	0.765706	1.562458	-0.379068	0.083139	6.93797	8.58388	4.85856
81.900002	0.123595	0.799159	1.563559	-0.38714	0.084318	7.33215	7.9149	2.427543
82.0	0.32267	0.716563	1.565586	-0.387356	0.085362	7.63613	8.14892	-0.62313
82.099998	0.388579	0.541144	1.567697	-0.380195	0.086457	8.55892	9.57049	-3.390117
82.199997	0.205873	0.41395	1.570022	-0.368191	0.087461	8.05474	9.48495	-4.821633
82.300003	-0.038353	0.36672	1.573454	-0.352626	0.0885	7.98118	8.61996	-5.050803
82.400002	-0.305339	0.398188	1.578308	-0.338282	0.089292	7.62623	8.49524	-4.334679
82.5	-0.428413	0.448431	1.584941	-0.327704	0.090278	6.73549	7.46656	-3.16632
82.599998	-0.486273	0.493506	1.592789	-0.322039	0.09112	6.18175	6.78367	-1.606274
82.699997	-0.404186	0.53432	1.600386	-0.32271	0.092016	5.499	6.382	-0.006507
82.800003	-0.251776	0.571192	1.607448	-0.327328	0.092736	5.38603	6.20333	1.253896
82.900002	-0.093017	0.615542	1.613928	-0.334798	0.093388	5.11796	6.46914	1.963806
83.0	0.072049	0.615854	1.619692	-0.343234	0.093985	6.48275	6.77136	1.960904
83.099998	0.150687	0.588341	1.625269	-0.350755	0.094654	7.15376	8.42673	1.332959
83.199997	0.160908	0.566125	1.630258	-0.355718	0.09529	6.40989	8.3064	0.306797
83.300003	0.065307	0.496501	1.634139	-0.359012	0.095966	7.54811	7.55574	-0.687267
83.400002	-0.040028	0.376639	1.636193	-0.359366	0.096808	7.72826	8.69275	-1.378959
83.5	-0.180333	0.313979	1.635983	-0.358473	0.09758	7.42656	8.54149	-1.521385
83.599998	-0.253649	0.270225	1.634258	-0.357526	0.098414	7.43716	8.23446	-1.185971
83.699997	-0.378866	0.28527	1.631345	-0.356534	0.099116	7.36657	8.29441	-0.627679
83.800003	-0.339807	0.286731	1.627696	-0.357018	0.099661	7.12179	8.09604	-0.0422
83.900002	-0.278302	0.340273	1.624436	-0.357056	0.099984	6.9399	7.62629	0.196785
84.0	-0.173228	0.350211	1.622891	-0.355471	0.100307	6.69127	7.46849	-0.027959
84.099998	0.029187	0.39447	1.624141	-0.352448	0.100401	6.66394	7.44633	-0.770501
84.199997	0.122557	0.357386	1.6288	-0.346155	0.100827	6.3985	7.38295	-1.685177
84.300003	0.13723	0.325207	1.636182	-0.338459	0.101151	6.36872	7.31947	-2.513319
84.400002	0.101595	0.324273	1.646078	-0.330493	0.101563	6.44097	7.38863	-2.998787
84.5	0.039102	0.370724	1.65667	-0.323759	0.101878	6.55342	7.67328	-3.040823
84.599998	-0.052812	0.412275	1.666489	-0.321012	0.101904	6.74924	7.92389	-2.386932
84.699997	-0.187554	0.479151	1.673463	-0.323763	0.101701	7.02073	7.75582	-1.086005
84.800003	-0.277717	0.576189	1.676123	-0.332506	0.101156	7.30308	7.82326	0.81672
84.900002	-0.36395	0.668771	1.673507	-0.346895	0.100625	7.53918	8.27942	2.787694
85.0	-0.329834	0.805225	1.666194	-0.364026	0.09985	7.70058	8.6146	4.218688
85.099998	-0.231994	0.911956	1.657008	-0.379402	0.099235	7.63228	8.35757	4.558228
85.199997	-0.083084	1.006435	1.648196	-0.390826	0.098608	7.49233	8.32203	3.523272
85.300003	0.068229	1.004919	1.642552	-0.39323	0.098445	7.34721	8.17151	1.214962
85.400002	0.212478	0.931949	1.64037	-0.387479	0.098085	6.95706	7.70251	-1.485975
85.5	0.217202	0.895359	1.641227	-0.374149	0.098128	6.47303	7.26316	-3.753961
85.599998	0.145834	0.920464	1.645214	-0.355493	0.09796	5.87698	6.95131	-5.219205
85.699997	-0.113176	0.958559	1.652717	-0.335083	0.097554	5.53692	6.42418	-5.683898
85.800003	-0.260487	1.05623	1.663459	-0.317687	0.096786	5.45434	6.32751	-5.180642
85.900002	-0.354631	1.206773	1.676365	-0.306828	0.09613	6.12185	6.73003	-3.892254
86.0	-0.423387	1.334705	1.688216	-0.304946	0.095541	8.19898	9.10769	-1.836708
86.099998	-0.367817	1.452354	1.697434	-0.310973	0.09502	7.4756	8.82122	0.509173
86.199997	-0.346209	1.547184	1.702686	-0.32482	0.094345	7.62974	8.06703	2.754418
86.300003	-0.12408	1.672961	1.704078	-0.342041	0.093591	8.78609	8.79296	4.199712
86.400002	-0.070941	1.735258	1.703255	-0.360108	0.092839	8.93462	10.4555	4.762052
86.5	0.023166	1.787787	1.701903	-0.374234	0.092275	8.39436	9.19227	3.955003
86.599998	0.023851	1.838856	1.700737	-0.383067	0.091757	8.16982	8.87153	2.078051
86.699997	0.046816	1.784367	1.699704	-0.384908	0.091271	6.92326	8.16626	-0.282277
86.800003	-0.047062	1.623223	1.697762	-0.38089	0.091036	6.18578	6.69353	-2.374365
86.900002	-0.109027	1.479361	1.695567	-0.371196	0.090943	5.5836	6.3274	-3.634325
87.0	-0.19846	1.410714	1.694156	-0.358942	0.090709	5.72346	6.22485	-3.879854
87.099998	-0.262839	1.421673	1.694513	-0.346425	0.090356	5.72854	6.56592	-3.525843
87.199997	-0.29148	1.421343	1.697076	-0.3358	0.089801	7.016	7.03	-2.933067
87.300003	-0.234661	1.427638	1.701958	-0.328229	0.089051	7.66547	8.91992	-2.233197
87.400002	-0.181593	1.442495	1.708537	-0.324528	0.088072	6.66473	7.79618	-1.390468
87.5	-0.109903	1.453441	1.715729	-0.324375	0.087149	8.03889	8.29591	-0.647999
87.599998	0.018301	1.443529	1.72235	-0.327793	0.086265	7.53962	9.16101	-0.019798
87.699997	0.07761	1.39513	1.727277	-0.333965	0.085657	6.95417	7.9574	0.436156
87.800003	0.108617	1.34634	1.72985	-0.342181	0.085292	7.06399	7.92689	0.823853
87.900002	0.112614	1.308167	1.729346	-0.351576	0.084968	6.56279	7.65112	1.072411
88.0	0.01664	1.223757	1.725857	-0.359775	0.084761	6.86738	7.37011	1.118329
88.099998	-0.056314	1.103522	1.72022	-0.366374	0.084445	6.66885	7.28992	0.948303
88.199997	-0.252125	0.976592	1.713679	-0.369798	0.083978	8.02917	7.98556	0.503998
88.300003	-0.3175	0.853803	1.707861	-0.368725	0.083495	8.00701	8.87035	-0.27017
88.400002	-0.295347	0.745816	1.704324	-0.36336	0.082915	7.4615	8.14442	-1.215815
88.5	-0.223515	0.656466	1.704414	-0.354406	0.082587	8.68424	9.28604	-2.119698
88.599998	-0.024342	0.617655	1.708364	-0.342483	0.082515	7.83466	8.87164	-3.093636
88.699997	0.118511	0.531872	1.715997	-0.331324	0.082344	7.27654	8.00472	-3.703347
88.800003	0.22779	0.475916	1.725318	-0.32253	0.082171	6.65764	7.82958	-3.790265
88.900002	0.187543	0.430338	1.733931	-0.318679	0.08194	5.75543	7.09872	-3.152734
89.0	0.141699	0.388856	1.739514	-0.32178	0.081635	5.4659	6.26039	-1.506846
89.099998	-0.033727	0.332098	1.740024	-0.331519	0.081291	5.43262	6.16083	0.780043
89.199997	-0.247563	0.231755	1.735169	-0.347176	0.080725	6.44816	6.9435	3.008763
89.300003	-0.38567	0.17724	1.726195	-0.364248	0.079958	9.2245	9.72914	4.543441
89.400002	-0.453248	0.073449	1.716568	-0.3792	0.079207	7.92101	8.87164	4.788125
89.5	-0.354897	-0.011078	1.709193	-0.387158	0.07879	8.12726	7.84542	3.21443
89.599998	-0.231961	-0.143417	1.70591	-0.386925	0.078554	9.61833	10.14547	0.569536
89.699997	-0.044937	-0.236588	1.706222	-0.378831	0.078308	9.19998	11.21708	-2.442888
89.800003	0.140363	-0.357241	1.709438	-0.364383	0.078601	8.61532	9.58494	-4.670626
89.900002	0.193978	-0.424436	1.714905	-0.345794	0.078758	7.69883	9.16283	-5.76646
90.0	0.153521	-0.387016	1.722967	-0.327117	0.079147	6.36697	7.18158	-5.608671
90.099998	0.044668	-0.336247	1.731626	-0.314048	0.07945	5.86586	6.3835	-4.445393
90.199997	-0.160062	-0.296663	1.739313	-0.308802	0.079674	5.76436	5.93184	-2.297137
90.300003	-0.361002	-0.254636	1.744075	-0.313381	0.079496	5.86954	6.02712	0.35998
90.400002	-0.576813	-0.218312	1.745329	-0.325179	0.079096	6.37284	6.21885	2.91129
90.5	-0.677558	-0.189865	1.74327	-0.341206	0.078479	8.4258	8.38808	4.510933
90.599998	-0.611666	-0.128729	1.740559	-0.356997	0.077652	6.91003	8.88534	4.826962
90.699997	-0.389462	-0.086113	1.739919	-0.368376	0.077182	8.02663	8.08801	3.596798
90.800003	-0.045242	-0.120987	1.742433	-0.373622	0.07711	8.40899	10.01005	1.270902
90.900002	0.234938	-0.149444	1.745988	-0.37373	0.077229	7.63114	9.00032	-1.547575
91.0	0.366633	-0.29308	1.749131	-0.368797	0.077426	7.99353	8.5872	-3.680171
91.099998	0.386465	-0.382627	1.750167	-0.360205	0.077818	7.43917	8.17932	-4.408152
91.199997	0.205909	-0.400358	1.748764	-0.352421	0.078061	7.35361	7.53326	-3.813159
91.300003	-0.043644	-0.400262	1.745176	-0.347523	0.078229	7.21664	7.42106	-2.253089
91.400002	-0.396178	-0.377802	1.739949	-0.347372	0.077886	7.17197	7.46206	-0.283562
91.5	-0.614995	-0.32295	1.734334	-0.350092	0.077605	7.39223	7.54407	1.353934
91.599998	-0.678175	-0.293265	1.73016	-0.352857	0.077483	7.33758	8.04155	2.114004
91.699997	-0.552199	-0.239906	1.729602	-0.354023	0.077213	7.25438	8.27599	1.649675
91.800003	-0.289484	-0.212366	1.734266	-0.351924	0.077225	7.32304	8.24259	0.122364
91.900002	0.006699	-0.2486	1.743233	-0.346551	0.077107	7.3621	8.30843	-1.950039
92.0	0.208108	-0.334903	1.753658	-0.33965	0.077356	7.31534	8.21818	-3.573922
92.099998	0.356074	-0.358144	1.762815	-0.332385	0.077483	7.34695	8.14004	-4.07648
92.199997	0.341202	-0.354547	1.769119	-0.327963	0.077782	7.51019	8.23328	-3.364133
92.300003	0.191343	-0.356685	1.771263	-0.329484	0.077904	7.39363	8.32588	-1.531179
92.400002	-0.100806	-0.374289	1.768295	-0.337691	0.078181	7.30623	8.2943	1.086348
92.5	-0.507046	-0.396558	1.759913	-0.352685	0.077913	7.27207	8.04883	3.621122
92.599998	-0.695926	-0.330312	1.748373	-0.368336	0.077164	7.0971	7.96243	5.207416
92.699997	-0.749535	-0.352156	1.738401	-0.380994	0.076563	6.77543	7.75293	4.938976
92.800003	-0.568189	-0.343376	1.733606	-0.38611	0.076262	6.35769	7.47534	2.808858
92.900002	-0.210091	-0.372424	1.735386	-0.382103	0.076352	6.25137	7.36101	-0.586171
93.0	0.224055	-0.436292	1.741532	-0.371179	0.076821	5.98821	7.19861	-3.86814
93.099998	0.493013	-0.495128	1.749627	-0.354968	0.077704	7.82678	8.19046	-6.057013
93.199997	0.56727	-0.529741	1.758893	-0.336553	0.078433	8.04739	9.68311	-6.612232
93.300003	0.425698	-0.438176	1.767708	-0.320809	0.079134	7.61931	8.68869	-5.643502
93.400002	0.152237	-0.357132	1.775299	-0.31308	0.079676	8.49359	8.48871	-3.351969
93.5	-0.239382	-0.280735	1.780095	-0.314823	0.079807	8.97272	10.05694	-0.304439
93.599998	-0.567775	-0.227576	1.781716	-0.32518	0.079517	8.59772	10.10308	2.691239
93.699997	-0.907376	-0.197174	1.780186	-0.341366	0.079112	8.29654	9.22781	4.687552
93.800003	-0.836112	-0.037657	1.778329	-0.357067	0.078359	7.67037	8.95161	5.352429
93.900002	-0.569152	0.055998	1.779544	-0.369047	0.078213	6.57654	7.49675	4.227415
94.0	-0.091279	0.035892	1.783945	-0.375695	0.078616	5.79589	6.39174	1.935566
94.099998	0.380924	0.037549	1.788713	-0.375884	0.079127	4.94298	5.78143	-1.120085
94.199997	0.524856	-0.127216	1.792093	-0.371081	0.079893	5.04291	5.69247	-3.645462
94.300003	0.560975	-0.23772	1.792585	-0.362918	0.080629	5.03958	5.9267	-4.813502
94.400002	0.320202	-0.251834	1.790963	-0.353319	0.081141	7.07897	7.11617	-4.438162
94.5	-0.012227	-0.228007	1.788498	-0.345331	0.08146	7.69866	9.6891	-3.186687
94.599998	-0.389792	-0.192608	1.786533	-0.340202	0.081639	7.12127	8.75634	-1.623051
94.699997	-0.61337	-0.176678	1.786026	-0.337871	0.08163	7.91138	8.24677	-0.2282
94.800003	-0.800614	-0.138927	1.787509	-0.337797	0.081689	8.927	9.99217	0.690184
94.900002	-0.597604	-0.112961	1.791019	-0.339569	0.081623	8.66226	10.01069	0.898716
95.0	-0.349127	-0.051059	1.795456	-0.342289	0.081496	8.49131	9.05459	0.516745
95.099998	-0.027538	-0.034493	1.799294	-0.34554	0.08113	8.17367	8.83984	-0.160319
95.199997	0.228344	-0.002721	1.800758	-0.348913	0.080797	7.15805	7.74779	-0.815943
95.300003	0.315558	0.015475	1.798656	-0.352178	0.080151	6.46523	6.95827	-1.121789
95.400002	0.238503	-0.004449	1.793251	-0.354279	0.079665	5.68686	6.64985	-0.944735
95.5	0.126563	-0.00035	1.786421	-0.35542	0.079182	5.54358	6.35085	-0.586275
95.599998	-0.097363	0.018327	1.780197	-0.355105	0.078749	5.25589	6.379	-0.373792
95.699997	-0.240484	0.079694	1.776838	-0.352397	0.078652	6.56892	7.11639	-0.528785
95.800003	-0.35055	0.163237	1.777131	-0.348242	0.078585	8.2947	9.42714	-1.104421
95.900002	-0.334544	0.227013	1.780655	-0.343003	0.078643	7.31735	8.85633	-1.810641
96.0	-0.277473	0.325538	1.78537	-0.338669	0.078803	8.46635	7.95655	-2.335753
96.099998	-0.210177	0.428443	1.788214	-0.336673	0.07876	9.18106	9.67593	-2.380623
96.199997	-0.137278	0.514699	1.787591	-0.339071	0.078551	8.54027	9.65741	-1.568968
96.300003	-0.107327	0.586854	1.782282	-0.345796	0.078211	8.29926	8.55969	-0.066502
96.400002	-0.158236	0.675636	1.77259	-0.355962	0.07775	7.1915	8.07901	1.602871
96.5	-0.214613	0.743452	1.759964	-0.367138	0.077143	5.97157	6.89436	2.728087
96.599998	-0.262343	0.771027	1.74807	-0.375623	0.07658	4.89105	5.9419	2.934028
96.699997	-0.143925	0.811441	1.739295	-0.377545	0.07593	4.78762	5.74674	1.777125
96.800003	-0.087902	0.764935	1.735776	-0.372942	0.075666	4.90016	5.92242	-0.438561
96.900002	0.07056	0.641294	1.737234	-0.361896	0.075811	7.38487	7.2061	-2.780226
97.0	0.112995	0.574369	1.742589	-0.345862	0.076376	9.91898	11.2205	-4.487404
97.099998	0.30721	0.559051	1.750356	-0.328201	0.077102	8.15388	9.39791	-5.272886
97.199997	0.247569	0.594164	1.759849	-0.313479	0.077707	9.30279	8.7102	-5.091646
97.300003	0.135142	0.615387	1.769337	-0.304961	0.078	10.88337	12.31534	-3.849239
97.400002	-0.064081	0.636803	1.7765	-0.305911	0.078155	10.74325	12.72803	-1.625569
97.5	-0.263517	0.680504	1.779523	-0.316018	0.078072	10.09536	11.47979	1.16863
97.599998	-0.487559	0.700154	1.777639	-0.334375	0.077936	8.18059	9.68953	3.686975
97.699997	-0.551414	0.77848	1.7709	-0.35604	0.077818	6.35576	6.99274	5.478187
97.800003	-0.422587	0.834275	1.762492	-0.3762	0.077833	5.69596	6.12336	5.726633
97.900002	-0.279836	0.910115	1.754481	-0.390751	0.077967	5.25283	5.73326	4.304775
98.0	-0.129358	0.922375	1.747876	-0.397853	0.078119	5.39908	5.67588	1.67852
98.099998	-0.025407	0.881544	1.742648	-0.396136	0.077999	5.12917	6.08867	-1.480072
98.199997	0.003574	0.786647	1.737781	-0.38613	0.07801	7.14264	6.9618	-4.01064
98.300003	-0.126067	0.729801	1.734835	-0.369324	0.077999	7.50161	9.09688	-5.353889
98.400002	-0.086637	0.659614	1.735073	-0.349311	0.078078	7.17775	8.68579	-5.507804
98.5	-0.134224	0.63885	1.739124	-0.331214	0.078177	9.05162	9.60196	-4.922792
98.599998	-0.186549	0.632563	1.746286	-0.317874	0.078509	8.24855	9.94678	-3.885874
98.699997	-0.200804	0.631925	1.754618	-0.31202	0.078791	9.37049	9.7042	-2.320629
98.800003	-0.223153	0.638782	1.761252	-0.314485	0.079314	10.30966	10.49147	-0.244403
98.900002	-0.191394	0.651534	1.764228	-0.324371	0.079486	9.98957	10.20521	1.806202
99.0	-0.251524	0.645512	1.762611	-0.339647	0.079897	10.77837	10.42906	3.467865
99.099998	-0.149784	0.680804	1.756683	-0.356115	0.079895	11.04696	10.21067	4.43774
99.199997	-0.101551	0.644764	1.749847	-0.369686	0.08013	10.07057	10.17919	4.024572
99.300003	-0.144422	0.6193	1.744427	-0.37776	0.080134	8.17017	8.83631	2.315674
99.400002	-0.099402	0.486086	1.742868	-0.377103	0.080291	6.04566	7.16745	-0.266023
99.5	-0.070732	0.37568	1.744838	-0.368956	0.080355	4.48373	5.85187	-3.004469
99.599998	0.027384	0.269403	1.750593	-0.355198	0.080773	4.77519	6.00464	-4.827661
99.699997	0.054044	0.176249	1.759046	-0.339677	0.081387	5.05438	6.00078	-5.516451
99.800003	0.088029	0.170809	1.768505	-0.326756	0.081882	7.29283	8.53153	-5.043613
99.900002	0.06012	0.143949	1.775956	-0.321671	0.082293	11.96467	13.18954	-3.277915
100.0	-0.056853	0.144293	1.778713	-0.326256	0.082566	9.11599	10.36343	-0.269436
100.099998	-0.263473	0.168287	1.775453	-0.340853	0.082301	12.02545	9.55143	3.081913
100.199997	-0.430716	0.202294	1.76519	-0.360725	0.081681	16.39464	16.3002	5.814443
100.300003	-0.550255	0.238338	1.752886	-0.379889	0.080874	18.49174	18.25478	6.727297
100.400002	-0.544277	0.326068	1.74472	-0.392361	0.080198	20.71407	19.15392	5.372926
100.5	-0.367604	0.391298	1.744314	-0.393911	0.079767	13.62311	14.99885	1.92211
100.599998	-0.092054	0.415358	1.750983	-0.385982	0.079609	8.05571	8.71084	-2.467021
100.699997	0.182429	0.333148	1.761883	-0.369448	0.079979	6.83717	7.96051	-6.323056
100.800003	0.3136	0.24415	1.774589	-0.347602	0.080387	6.27528	6.81129	-8.403765
100.900002	0.37354	0.140642	1.788687	-0.324453	0.081174	6.43607	7.11232	-8.217381
101.0	0.178622	0.218374	1.80235	-0.307708	0.081439	6.68523	7.27504	-6.40228
101.099998	-0.089857	0.259938	1.814573	-0.301654	0.081442	11.55999	10.0761	-3.243919
101.199997	-0.437698	0.324901	1.82397	-0.30674	0.081026	11.605	12.7139	0.416945
101.300003	-0.720441	0.374192	1.829142	-0.321357	0.080326	13.72198	14.02595	3.707607
101.400002	-0.813806	0.481713	1.831209	-0.340723	0.079469	14.18298	15.11554	5.868805
101.5	-0.657142	0.550039	1.833881	-0.35972	0.079184	13.98524	15.00677	6.48266
101.599998	-0.417067	0.620637	1.838526	-0.37559	0.079029	13.10501	13.28086	5.225735
101.699997	-0.085946	0.670245	1.843727	-0.386186	0.078979	10.81524	11.26365	2.67457
101.800003	0.163665	0.693742	1.846691	-0.390571	0.07906	10.63457	10.69658	-0.437059
101.900002	0.214687	0.666491	1.845933	-0.389104	0.079062	11.20565	11.0429	-3.159489
102.0	0.113103	0.545247	1.8409	-0.382727	0.078999	11.80984	11.82439	-4.501521
102.099998	-0.082766	0.443931	1.833012	-0.373748	0.079065	13.87463	13.42185	-4.251792
102.199997	-0.282685	0.333847	1.826538	-0.362745	0.07923	14.82737	15.4215	-3.35656
102.300003	-0.398035	0.286607	1.825292	-0.349552	0.079324	17.20235	17.85536	-2.849786
102.400002	-0.468656	0.278838	1.833282	-0.334773	0.079883	19.0679	19.98787	-3.010821
102.5	-0.278149	0.222806	1.850785	-0.319677	0.080701	16.37362	18.02376	-3.736412
102.599998	-0.122622	0.21552	1.874326	-0.308745	0.08136	10.25054	10.76296	-4.357839
102.699997	0.008201	0.159732	1.897619	-0.304082	0.082137	6.49807	7.40404	-4.174874
102.800003	0.101477	0.148692	1.914828	-0.307816	0.082653	5.09913	5.89501	-2.683309
102.900002	0.041166	0.13041	1.922491	-0.322586	0.082919	6.02245	6.44816	0.495941
103.0	-0.179069	0.107535	1.919284	-0.345954	0.082601	5.60488	6.5262	4.363731
103.099998	-0.379101	0.028974	1.906657	-0.371878	0.081882	10.72748	10.16517	7.492942
103.199997	-0.688366	0.016009	1.891948	-0.395827	0.080972	13.06901	15.75144	8.277812
103.300003	-0.592767	-0.003591	1.884773	-0.406412	0.08033	14.49362	15.61837	6.574519
103.400002	-0.382824	0.024302	1.888935	-0.404902	0.079883	18.74431	21.43727	2.077288
103.5	-0.137344	-0.022589	1.902641	-0.393798	0.080071	19.77088	22.71421	-3.570738
103.599998	0.189441	-0.109465	1.92092	-0.37463	0.080751	18.7507	20.00746	-8.276124
103.699997	0.424981	-0.226619	1.939869	-0.351043	0.081753	10.60759	11.00843	-10.60424
103.800003	0.374168	-0.202607	1.958026	-0.329353	0.08232	7.41263	8.58998	-10.167982
103.900002	0.234749	-0.070218	1.974046	-0.316104	0.083134	6.62094	7.04798	-7.539932
104.0	-0.002675	0.075432	1.987669	-0.31421	0.083952	7.72169	7.59727	-3.453135
104.099998	-0.357881	0.255962	1.997008	-0.322771	0.084363	7.48918	7.82059	0.790959
104.199997	-0.601279	0.429359	2.00079	-0.338297	0.084615	11.0227	10.58889	4.472151
104.300003	-0.71485	0.546262	2.003754	-0.354886	0.085087	12.46421	14.37709	6.639443
104.400002	-0.65055	0.673224	2.010457	-0.367325	0.085406	12.86408	15.19465	6.733012
104.5	-0.496557	0.815781	2.022396	-0.374175	0.085609	13.82007	15.31616	4.736325
104.599998	-0.238542	0.901185	2.037458	-0.374693	0.085921	11.74468	13.46199	1.233206
104.699997	0.015586	0.964404	2.052519	-0.369687	0.086219	10.50189	11.53856	-2.941467
104.800003	0.11015	0.937732	2.064578	-0.361294	0.086098	8.41529	8.84852	-6.152096
104.900002	0.004249	0.781408	2.072364	-0.354224	0.085546	7.77529	8.0409	-7.305835
105.0	0.056954	0.661796	2.074272	-0.34959	0.085937	7.54978	7.36936	-5.786639
105.099998	-0.041875	0.619748	2.072372	-0.349321	0.085836	7.80086	7.58154	-3.334133
105.199997	-0.232285	0.599793	2.067579	-0.351898	0.085569	9.03341	8.56889	-0.64811
105.300003	-0.418561	0.596555	2.061378	-0.355481	0.085074	11.21161	11.92566	1.337234
105.400002	-0.408679	0.583601	2.057163	-0.359069	0.084545	9.69584	11.34158	2.41815
105.5	-0.320653	0.580214	2.058908	-0.358923	0.084236	11.4809	12.70052	1.919857
105.599998	-0.134668	0.645908	2.067664	-0.354314	0.084076	11.52382	13.96557	-0.084492
105.699997	0.031665	0.675301	2.081377	-0.347034	0.084078	11.69765	13.52858	-2.813174
105.800003	0.076264	0.69039	2.096179	-0.338153	0.084006	11.51672	12.69442	-5.390596
105.900002	0.145962	0.63283	2.107547	-0.329617	0.084149	10.08853	10.24043	-6.414421
106.0	-0.030842	0.660226	2.114015	-0.326268	0.083594	8.07891	8.62766	-5.756447
106.099998	-0.197905	0.701853	2.112717	-0.330251	0.083166	6.45902	7.0057	-3.134034
106.199997	-0.34129	0.694532	2.10413	-0.343213	0.082149	5.16928	6.05988	0.472787
106.300003	-0.584248	0.74701	2.088328	-0.361213	0.080646	4.87117	5.60982	3.958494
106.400002	-0.554502	0.755134	2.07007	-0.378105	0.079532	4.82502	5.94019	6.162502
106.5	-0.393927	0.780488	2.056707	-0.38887	0.078673	6.70703	7.0118	5.985703
106.599998	-0.091966	0.842836	2.05303	-0.389499	0.078145	9.87458	11.00062	3.291941
106.699997	0.143203	0.824686	2.05884	-0.381456	0.077919	9.23291	11.35785	-0.900905
106.800003	0.29167	0.774753	2.069066	-0.367373	0.07735	10.45346	10.15007	-5.304028
106.900002	0.360243	0.611091	2.079138	-0.349187	0.077228	12.19991	13.94545	-7.870778
107.0	0.243547	0.601143	2.08575	-0.332771	0.077035	13.66523	15.14412	-8.086476
107.099998	0.046874	0.588593	2.088388	-0.323591	0.077121	14.52041	15.15429	-6.298893
107.199997	-0.13558	0.565703	2.086199	-0.323862	0.076973	13.35083	13.97767	-3.105054
107.300003	-0.275208	0.552581	2.07956	-0.333249	0.076524	7.86637	8.54138	0.376787
107.400002	-0.457666	0.54271	2.068809	-0.347798	0.075758	4.76722	5.85915	3.344038
107.5	-0.385522	0.623356	2.059799	-0.360206	0.075288	3.79924	4.84846	4.743414
107.599998	-0.206607	0.654232	2.057423	-0.368072	0.075271	4.23239	4.9219	4.173823
107.699997	0.00753	0.683522	2.061906	-0.369178	0.075629	4.54574	5.96674	1.872893
107.800003	0.072219	0.649868	2.070126	-0.364465	0.076169	6.88586	6.33008	-1.468842
107.900002	0.187615	0.626706	2.077049	-0.356275	0.076688	11.30234	13.00883	-4.58969
108.0	0.08343	0.521312	2.080219	-0.346782	0.077331	9.73717	11.20798	-6.109179
108.099998	-0.079552	0.473978	2.078482	-0.340558	0.07797	13.15825	12.6259	-5.493563
108.199997	-0.291459	0.441795	2.072006	-0.33989	0.078521	15.96402	18.03992	-3.342805
108.300003	-0.507867	0.41307	2.061776	-0.344996	0.078575	17.15909	16.72327	-0.662595
108.400002	-0.718719	0.382383	2.048815	-0.353998	0.078122	15.81917	15.86791	1.800706
108.5	-0.719687	0.373024	2.035631	-0.364219	0.077506	7.61958	8.50273	3.342347
108.599998	-0.639548	0.394104	2.024819	-0.371359	0.077112	5.44952	6.45062	3.390954
108.699997	-0.251544	0.391383	2.016766	-0.375909	0.076842	5.1466	6.05174	2.307333
108.800003	0.064825	0.391192	2.010699	-0.374579	0.07687	6.3583	7.35897	0.168487
108.900002	0.224341	0.372579	2.004859	-0.368362	0.077278	5.87646	6.94971	-2.443462
109.0	0.337642	0.296508	1.998861	-0.357784	0.077906	12.06285	11.10007	-4.298076
109.099998	0.241349	0.289754	1.993113	-0.343843	0.078493	12.7864	14.23342	-5.037626
109.199997	0.06119	0.347614	1.989227	-0.330059	0.079124	16.3505	14.73175	-4.861797
109.300003	-0.202646	0.416416	1.987844	-0.319101	0.079662	19.42714	18.69424	-4.199943
109.400002	-0.431763	0.45063	1.988786	-0.313168	0.079941	19.58285	18.28465	-3.07646
109.5	-0.533949	0.480777	1.989729	-0.314255	0.080246	14.01431	14.75177	-1.571357
109.599998	-0.558518	0.534285	1.987539	-0.322344	0.080332	7.54952	8.45777	0.31611
109.699997	-0.45333	0.587511	1.980119	-0.336968	0.080295	6.19742	7.71096	2.389485
109.800003	-0.340808	0.70125	1.966303	-0.357265	0.079631	7.25762	7.88043	4.126355
109.900002	-0.198471	0.813031	1.948184	-0.377844	0.078988	7.08921	8.47929	4.972794
110.0	0.00655	0.873076	1.928221	-0.393669	0.078471	12.09035	10.76349	4.390681
110.099998	0.062047	0.913946	1.910883	-0.401423	0.077898	15.59226	17.17643	2.445614
110.199997	0.195776	0.882135	1.899297	-0.396212	0.077776	16.97649	17.02495	-0.626221
110.300003	0.114665	0.785998	1.894175	-0.381921	0.077724	25.02975	25.51023	-4.081212
110.400002	0.116099	0.735563	1.895893	-0.358796	0.078346	29.70334	31.74022	-6.478396
110.5	0.08765	0.715416	1.904397	-0.332616	0.079239	28.75752	29.27402	-7.501787
110.599998	0.014992	0.768358	1.917418	-0.310054	0.080195	14.20348	15.42182	-7.298498
110.699997	-0.081917	0.812558	1.931415	-0.296171	0.081247	9.80443	10.49746	-5.824068
110.800003	-0.224564	0.879509	1.941535	-0.296463	0.081995	8.32168	9.20308	-2.634615
110.900002	-0.363762	0.957501	1.945115	-0.311742	0.082385	7.54969	7.74597	1.797412
111.0	-0.505813	1.061138	1.939444	-0.337559	0.082569	7.08291	7.66643	6.134223
111.099998	-0.431862	1.1444	1.924395	-0.368029	0.082388	7.293	8.64447	9.156607
111.199997	-0.371251	1.21864	1.909524	-0.393482	0.082236	10.68396	11.94547	9.256583
111.300003	-0.281015	1.294516	1.903118	-0.406122	0.081984	11.86063	14.6384	6.340457
111.400002	-0.071019	1.330281	1.908327	-0.404042	0.081725	12.66809	14.85251	1.362711
111.5	0.07567	1.325863	1.921885	-0.389927	0.081454	12.66923	14.28266	-4.519442
111.599998	0.196061	1.183736	1.939112	-0.36852	0.081652	12.86172	14.59194	-8.990655
111.699997	0.402882	1.093041	1.95611	-0.344928	0.082245	13.34269	14.46305	-10.572353
111.800003	0.308574	1.04961	1.971281	-0.326479	0.082993	12.46316	13.47762	-9.385244
111.900002	0.199471	1.040133	1.982546	-0.319501	0.083888	12.05794	12.94246	-5.871113
112.0	-0.010071	1.048288	1.989164	-0.324698	0.084325	11.45148	12.61777	-1.016797
112.099998	-0.335655	1.098555	1.989353	-0.339266	0.084575	10.72608	11.83992	3.630877
112.199997	-0.471765	1.079585	1.983466	-0.358654	0.084817	9.89402	10.74208	7.154239
112.300003	-0.566366	1.107632	1.979888	-0.374497	0.085024	8.90634	9.84486	8.085262
112.400002	-0.493362	1.172602	1.98547	-0.381502	0.085409	8.07068	9.12621	6.397769
112.5	-0.323527	1.19306	2.001524	-0.38004	0.085744	7.36972	8.4977	2.491129
112.599998	-0.112448	1.146422	2.024239	-0.370212	0.086318	7.18257	8.43829	-2.636212
112.699997	0.012745	1.042149	2.04715	-0.35703	0.086323	7.17907	8.75795	-7.305205
112.800003	0.011619	0.801519	2.064788	-0.343976	0.086658	8.10457	9.55957	-9.103768
112.900002	0.052182	0.734349	2.075715	-0.335916	0.086794	8.37089	10.03467	-7.951628
113.0	0.045371	0.66936	2.079773	-0.337026	0.086681	8.41608	9.59211	-4.345372
113.099998	-0.187188	0.717384	2.077077	-0.347135	0.085901	8.91877	9.97879	0.045557
113.199997	-0.488396	0.757252	2.067256	-0.362129	0.084963	8.45707	9.87912	4.025764
113.300003	-0.588526	0.796259	2.056431	-0.376031	0.084043	8.31327	9.55389	6.345648
113.400002	-0.495515	0.870244	2.052714	-0.383196	0.083348	7.88476	9.32276	6.122269
113.5	-0.347612	0.95663	2.06057	-0.381683	0.082908	7.56397	8.95364	3.333807
113.599998	-0.003297	0.955983	2.077737	-0.373453	0.082706	7.26445	8.65389	-1.022158
113.699997	0.184943	0.887855	2.098245	-0.359358	0.082646	7.05961	8.41977	-5.87478
113.800003	0.224535	0.733444	2.116292	-0.343995	0.082401	6.96512	8.28038	-9.001141
113.900002	0.131844	0.646323	2.129078	-0.330059	0.082526	6.89611	8.26978	-9.30887
114.0	-0.002672	0.6335	2.136303	-0.32358	0.082291	6.94971	8.19784	-7.299017
114.099998	-0.202053	0.625244	2.138244	-0.327568	0.081805	6.79408	8.02013	-4.086647
114.199997	-0.398141	0.638423	2.134911	-0.339156	0.081294	6.6445	7.77477	-0.697626
114.300003	-0.501298	0.651626	2.127144	-0.353661	0.080427	6.49098	7.58582	2.354576
114.400002	-0.48608	0.742832	2.119253	-0.367574	0.079379	6.32397	7.54846	4.256556
114.5	-0.354916	0.801756	2.115176	-0.376563	0.078506	6.56472	7.72146	4.485769
114.599998	-0.168962	0.889357	2.114797	-0.38009	0.077563	6.80118	8.01714	2.892977
114.699997	-0.005924	0.878684	2.115478	-0.379928	0.076777	6.82797	7.9726	0.63027
114.800003	0.153409	0.897434	2.113939	-0.37399	0.07572	6.82762	7.89638	-2.066598
114.900002	0.095484	0.871986	2.10911	-0.366338	0.07473	6.7432	8.1046	-4.237297
115.0	0.016982	0.7124	2.101012	-0.358225	0.074045	6.63855	8.09143	-4.902176
115.099998	-0.095531	0.622494	2.090955	-0.351545	0.073093	6.45621	7.98566	-4.273714
115.199997	-0.118367	0.524804	2.081597	-0.346441	0.072448	6.24218	7.69319	-3.285567
115.300003	-0.155861	0.434963	2.07464	-0.341601	0.071899	6.07193	7.29057	-2.47195
115.400002	-0.161923	0.37543	2.070708	-0.336948	0.071372	6.07289	7.22708	-2.02922
115.5	-0.188928	0.324408	2.069062	-0.334026	0.070859	6.09549	7.07507	-1.806005
115.599998	-0.07457	0.277214	2.067628	-0.332602	0.070366	6.44658	7.33114	-1.623179
115.699997	-0.001633	0.253562	2.064574	-0.332835	0.069756	6.17045	7.34698	-1.584716
115.800003	-0.02737	0.22521	2.058306	-0.337092	0.068962	6.04846	7.0741	-1.038331
115.900002	0.017351	0.194333	2.048659	-0.342838	0.068179	6.22746	7.32097	-0.308628
116.0	-0.025372	0.154956	2.036232	-0.350969	0.067297	5.9699	7.18854	0.40397
116.099998	-0.006281	0.134707	2.021091	-0.359689	0.06633	5.89713	7.16499	0.992
116.199997	-0.046078	0.128353	2.004063	-0.367432	0.065618	5.8275	7.21627	1.196389
116.300003	-0.043088	0.127617	1.986248	-0.373408	0.064693	5.98094	7.28532	0.822684
116.400002	-0.147655	0.099047	1.968552	-0.376141	0.063625	5.934	7.14069	0.028944
116.5	-0.121855	0.095768	1.952328	-0.373635	0.062243	5.9551	7.08727	-1.015941
116.599998	-0.183417	0.04428	1.937884	-0.367803	0.061071	6.08384	7.07175	-2.06105
116.699997	-0.094069	0.011014	1.925299	-0.357851	0.059814	6.18333	7.24967	-2.62328
116.800003	-0.008718	-0.016897	1.914278	-0.347234	0.058542	6.1511	7.24453	-2.807876
116.900002	0.046305	-0.059835	1.904012	-0.338144	0.057208	6.00274	7.18565	-2.654883
117.0	0.07576	-0.105382	1.894077	-0.331289	0.056275	5.88776	7.1484	-2.175252
117.099998	0.116732	-0.136704	1.883566	-0.328429	0.055223	5.81034	7.07046	-1.475618
117.199997	0.077694	-0.219275	1.873246	-0.328691	0.054389	5.71024	6.82574	-0.710478
117.300003	0.014189	-0.270684	1.863342	-0.331566	0.053482	5.74107	6.75712	-0.1563
117.400002	-0.082356	-0.376112	1.853956	-0.336014	0.052755	5.81787	6.79341	0.037544
117.5	-0.143073	-0.392667	1.84509	-0.34105	0.051896	5.80815	6.81428	-0.04925
117.599998	-0.175887	-0.398386	1.835454	-0.345956	0.05124	5.83512	7.00452	-0.338281
117.699997	-0.216994	-0.443896	1.823558	-0.351767	0.050457	5.82523	6.92048	-0.423816
117.800003	-0.211137	-0.50257	1.808601	-0.357645	0.049489	5.71444	6.79244	-0.18532
117.900002	-0.216189	-0.550486	1.790134	-0.364024	0.048445	5.73152	6.79737	0.248632
118.0	-0.183392	-0.572947	1.769	-0.370003	0.046995	5.71611	6.65488	0.629965
118.099998	-0.098242	-0.611235	1.747168	-0.373776	0.045625	5.77286	6.68453	0.743564
118.199997	0.062724	-0.609736	1.727222	-0.3735	0.044423	5.70525	6.66944	0.311943
118.300003	0.086381	-0.633384	1.711848	-0.369314	0.043474	5.67932	6.70455	-0.716545
118.400002	0.205843	-0.664002	1.701611	-0.360779	0.043131	5.73213	6.68346	-1.797871
118.5	0.28901	-0.69642	1.694643	-0.349935	0.043221	5.66487	6.63047	-2.660052
118.599998	0.248429	-0.710208	1.688462	-0.339014	0.043603	5.757	6.72168	-2.982562
118.699997	0.136152	-0.721936	1.680547	-0.331902	0.044108	5.87838	6.95249	-2.541463
118.800003	-0.046503	-0.732133	1.670153	-0.329494	0.044243	5.86945	6.83901	-1.462405
118.900002	-0.260186	-0.743225	1.658742	-0.33085	0.044155	5.75911	6.71333	-0.236359
119.0	-0.479243	-0.732604	1.647977	-0.334989	0.04359	5.64858	6.62769	0.609208
119.099998	-0.566019	-0.759367	1.640293	-0.339662	0.043216	5.64228	6.62201	0.880152
119.199997	-0.421296	-0.765957	1.635451	-0.343113	0.04284	5.61776	6.50126	0.333542
119.300003	-0.234314	-0.804736	1.631213	-0.346277	0.04279	5.7204	6.65188	-0.353468
119.400002	-0.010721	-0.864315	1.624714	-0.348879	0.042787	5.71243	6.57545	-0.764267
119.5	0.188376	-0.928778	1.613867	-0.352037	0.042762	5.65086	6.61923	-0.498863
119.599998	0.253447	-0.953288	1.599033	-0.356213	0.042644	5.56022	6.51004	0.030358
119.699997	0.263725	-1.026074	1.583331	-0.359067	0.042614	5.58921	6.69535	0.537421
119.800003	0.115482	-1.063902	1.568722	-0.361396	0.042423	5.4786	6.48049	0.591978
119.900002	-0.076947	-1.048014	1.556826	-0.361984	0.042545	5.44015	6.21082	0.193293
120.0	-0.293249	-0.992614	1.546811	-0.360701	0.042652	5.47825	6.25097	-0.594912
120.099998	-0.407929	-0.91106	1.536762	-0.35875	0.042962	5.81515	6.67929	-1.263931
120.199997	-0.416549	-0.900433	1.526033	-0.355055	0.043486	5.99941	6.9557	-1.644261
120.300003	-0.329848	-0.923394	1.51549	-0.350808	0.043915	5.9213	6.75391	-1.688972
120.400002	-0.184793	-0.938801	1.506066	-0.345937	0.044235	5.92892	6.83591	-1.677885
120.5	-0.071756	-0.913521	1.499184	-0.340471	0.044459	5.86008	6.7826	-1.567827
120.599998	0.014675	-0.873766	1.494047	-0.33618	0.044576	6.0094	7.19197	-1.422859
120.699997	0.038944	-0.81438	1.489067	-0.334211	0.044542	5.96482	6.68807	-1.196582
120.800003	-0.010159	-0.80715	1.483373	-0.334097	0.044608	5.55978	6.23437	-0.769264
120.900002	-0.026626	-0.83535	1.476089	-0.337296	0.044487	5.52475	6.44977	-0.311924
121.0	-0.112072	-0.898149	1.468084	-0.341651	0.044542	5.23925	6.11233	0.152341
121.099998	0.023249	-0.946668	1.460953	-0.344755	0.045064	5.28742	6.25396	0.321796
121.199997	-0.072346	-0.981892	1.455033	-0.348542	0.045624	5.09221	6.02733	0.194995
121.300003	-0.020211	-0.956608	1.450218	-0.349585	0.046533	5.9551	6.74973	-0.212722
121.400002	-0.049593	-0.938427	1.444983	-0.35036	0.047455	5.5815	6.82531	-0.482152
121.5	-0.126574	-0.90819	1.437983	-0.351812	0.048224	5.22725	6.14873	-0.594036
121.599998	-0.148056	-0.896641	1.429053	-0.353114	0.048937	6.06238	6.6734	-0.427754
121.699997	-0.222511	-0.919954	1.418573	-0.355671	0.049489	5.91779	6.88858	-0.178154
121.800003	-0.141816	-0.987408	1.407807	-0.358172	0.050115	5.93382	6.65135	0.042646
121.900002	-0.187884	-1.038491	1.397618	-0.359308	0.050711	5.95388	6.76943	-0.013587
122.0	-0.056558	-1.069701	1.388528	-0.359865	0.051211	5.93478	6.75808	-0.36128
122.099998	-0.036154	-1.071723	1.38046	-0.358173	0.051783	5.72915	6.51057	-0.83207
122.199997	-0.074217	-1.06107	1.373861	-0.353968	0.052641	5.76348	6.67982	-1.257874
122.300003	0.005994	-1.072961	1.368486	-0.349198	0.053651	5.69868	6.2575	-1.589488
122.400002	-0.001438	-1.115684	1.364559	-0.343056	0.054845	5.65305	6.29315	-1.709029
122.5	-0.080933	-1.196926	1.361291	-0.338129	0.055907	5.56425	6.39956	-1.629519
122.599998	-0.133823	-1.245277	1.358008	-0.335192	0.05671	5.33629	6.41176	-1.342887
122.699997	-0.213377	-1.256429	1.353659	-0.33462	0.057203	5.18863	6.1468	-0.866564
122.800003	-0.251495	-1.230293	1.34834	-0.337046	0.05765	5.92708	6.71173	-0.324612
122.900002	-0.238271	-1.216603	1.342816	-0.340612	0.058275	5.64622	7.0543	0.088591
123.0	-0.145633	-1.253872	1.338664	-0.344009	0.059268	5.3602	6.18427	0.157903
123.099998	-0.029269	-1.363506	1.336231	-0.346926	0.060427	5.86647	6.40855	-0.012269
123.199997	0.02317	-1.478591	1.334999	-0.348618	0.061583	6.17571	6.92819	-0.276029
123.300003	0.027955	-1.530758	1.332763	-0.350449	0.062627	6.063	6.9101	-0.356895
123.400002	-0.035128	-1.556101	1.326777	-0.353907	0.063488	5.89783	6.68443	-0.110833
123.5	-0.131596	-1.544945	1.315974	-0.35863	0.064175	5.87042	6.7963	0.50423
123.599998	-0.190367	-1.553717	1.301209	-0.364373	0.064723	5.82479	6.79641	1.244698
123.699997	-0.264623	-1.57311	1.285936	-0.368643	0.065252	5.72119	6.73581	1.40922
123.800003	-0.15522	-1.664522	1.27469	-0.368154	0.066073	5.71488	6.66676	0.685732
123.900002	-0.060712	-1.763863	1.270831	-0.362366	0.067257	5.7063	6.57641	-0.617832
124.0	-0.004315	-1.785361	1.27473	-0.3509	0.068666	5.20072	6.15944	-2.332108
124.099998	-0.019292	-1.748522	1.282963	-0.337817	0.069902	5.14353	6.04221	-3.653912
124.199997	-0.041603	-1.686175	1.291756	-0.326562	0.071001	4.79892	5.87853	-4.122629
124.300003	-0.100209	-1.627223	1.297526	-0.32019	0.071931	6.2089	6.28469	-3.307886
124.400002	-0.156781	-1.606517	1.29866	-0.321823	0.072429	7.01241	8.23831	-1.41761
124.5	-0.180041	-1.620421	1.296018	-0.329492	0.072893	6.05643	7.16906	0.93646
124.599998	-0.169371	-1.639196	1.291606	-0.340862	0.073149	6.86169	7.23854	2.729441
124.699997	-0.177112	-1.646865	1.289704	-0.35332	0.073748	5.79913	6.49473	3.39275
124.800003	-0.079978	-1.672231	1.291959	-0.363284	0.074518	6.96486	7.57854	2.797731
124.900002	-0.040929	-1.662504	1.296217	-0.368906	0.07562	7.6074	8.71887	1.132112
125.0	0.005064	-1.703818	1.298346	-0.372308	0.076591	6.18052	6.99103	-0.627495
125.099998	0.029517	-1.73525	1.294997	-0.372891	0.077593	5.76594	6.56421	-1.530982
125.199997	-0.021049	-1.724743	1.286378	-0.371213	0.07833	4.83395	5.72073	-1.475998
125.300003	-0.064956	-1.729522	1.276367	-0.367328	0.078833	4.31532	5.30729	-0.912021
125.400002	-0.115857	-1.717006	1.270417	-0.360476	0.079612	4.38503	5.27335	-0.549596
125.5	-0.261519	-1.665448	1.271566	-0.351199	0.080535	4.60634	5.51069	-0.89633
125.599998	-0.196584	-1.590122	1.279584	-0.341715	0.081807	6.19742	6.17892	-1.775287
125.699997	-0.102258	-1.471999	1.291092	-0.332711	0.082905	8.29558	9.4796	-2.666435
125.800003	-0.09411	-1.331854	1.301351	-0.327762	0.083687	6.97493	8.0985	-2.866434
125.900002	-0.048015	-1.204668	1.306799	-0.327798	0.084253	6.23999	6.58626	-2.045037
126.0	0.05255	-1.100796	1.306816	-0.33255	0.084626	7.61879	8.05493	-0.421375
126.099998	0.123229	-1.012801	1.303026	-0.340702	0.085024	8.21133	9.39192	1.387069
126.199997	0.118187	-0.929198	1.29903	-0.349339	0.085236	7.39932	8.32192	2.537968
126.300003	0.10301	-0.876384	1.297795	-0.357057	0.085701	7.22478	7.88022	2.800947
126.400002	-0.001303	-0.75687	1.299495	-0.362205	0.086184	6.0362	6.71151	1.895964
126.5	-0.159726	-0.659976	1.302554	-0.364619	0.086469	5.59499	6.03151	0.367739
126.599998	-0.254357	-0.554554	1.30342	-0.365146	0.086624	5.07426	5.89919	-1.040927
126.699997	-0.28952	-0.485551	1.300672	-0.363853	0.086897	4.83605	5.5715	-1.619424
126.800003	-0.207774	-0.388579	1.295263	-0.360434	0.086951	4.73525	5.63958	-1.572751
126.900002	-0.104402	-0.310939	1.290241	-0.355399	0.087	5.1106	6.03472	-1.277207
127.0	0.006299	-0.230271	1.289103	-0.348462	0.087059	7.01688	6.98942	-1.317505
127.099998	0.052075	-0.133588	1.293935	-0.340958	0.087158	6.22335	8.29837	-1.687564
127.199997	0.049151	-0.00568	1.303848	-0.334663	0.087097	6.68207	7.53722	-2.214004
127.300003	0.021477	0.141521	1.316071	-0.329962	0.087256	7.7026	7.92422	-2.590655
127.400002	-0.015338	0.282198	1.326498	-0.329494	0.087702	7.57141	8.50584	-2.351575
127.5	-0.022058	0.385731	1.331676	-0.334107	0.088378	7.58113	7.95462	-1.041165
127.599998	-0.123628	0.499555	1.329481	-0.344862	0.089012	7.74411	7.89842	1.063647
127.699997	-0.329577	0.639455	1.319602	-0.360187	0.0893	7.43549	7.7768	3.219149
127.800003	-0.454001	0.782226	1.305766	-0.374798	0.089224	6.76229	7.3442	4.710296
127.900002	-0.471858	0.905532	1.294505	-0.383263	0.089195	6.01807	6.82456	4.27861
128.0	-0.38086	0.945946	1.291344	-0.383202	0.0895	5.4109	6.49708	1.997586
128.100006	-0.071298	0.897588	1.298012	-0.373922	0.08961	5.01541	6.01181	-1.125519
128.199997	0.076423	0.872489	1.313044	-0.358914	0.09023	4.91075	6.13225	-4.403795
128.300003	0.276844	0.842918	1.332818	-0.340121	0.090813	5.59411	6.19059	-6.660094
128.399994	0.369679	0.779156	1.353635	-0.321276	0.091384	7.55337	8.09379	-7.216399
128.5	0.315345	0.776418	1.372928	-0.308788	0.091773	7.00637	8.54095	-5.987724
128.600006	0.127462	0.777487	1.388397	-0.308172	0.092076	7.01661	7.27697	-2.877701
128.699997	-0.137677	0.773317	1.398952	-0.318201	0.092312	8.08233	7.89649	1.315903
128.800003	-0.450115	0.828105	1.401666	-0.338734	0.092356	8.13593	8.96467	5.296891
128.899994	-0.702249	0.854983	1.398161	-0.363376	0.092038	7.58315	8.19934	7.950094
129.0	-0.605091	0.845341	1.394457	-0.383784	0.091864	7.24011	7.6113	8.428328
129.100006	-0.499141	0.929027	1.394736	-0.397913	0.091472	6.38046	7.25759	6.310499
129.199997	-0.26616	1.064896	1.400662	-0.401475	0.091366	5.8381	6.62073	2.099047
129.300003	0.055762	1.038915	1.410876	-0.395462	0.091533	5.95712	6.66816	-2.748276
129.399994	0.22191	0.939672	1.421989	-0.381827	0.091928	5.85054	7.05226	-6.976246
129.5	0.369738	0.801361	1.434319	-0.360979	0.092775	7.2641	7.27579	-9.050515
129.600006	0.353107	0.689674	1.448224	-0.338956	0.093848	7.80042	8.909	-8.925124
129.699997	0.186672	0.685617	1.463707	-0.320889	0.094365	6.91003	7.82744	-7.067746
129.800003	-0.063716	0.727729	1.479752	-0.309009	0.094828	8.61838	8.27589	-4.382537
129.899994	-0.333402	0.756813	1.495058	-0.307094	0.094911	7.93792	9.16015	-1.032916
130.0	-0.571682	0.835535	1.508923	-0.312661	0.09476	7.22767	7.6386	2.015199
130.100006	-0.78631	0.901383	1.520458	-0.325367	0.094754	6.51323	7.18148	4.2641
130.199997	-0.598678	1.032977	1.529238	-0.341961	0.094459	5.2453	6.33254	5.57264
130.300003	-0.36805	1.148741	1.535855	-0.359652	0.09459	5.76576	6.61334	5.467132
130.399994	-0.114903	1.265184	1.539949	-0.374881	0.094861	5.73511	6.65852	4.187607
130.5	0.018006	1.34976	1.540597	-0.386723	0.095012	8.25993	8.32353	2.119195
130.600006	0.223279	1.402694	1.538445	-0.390348	0.095168	9.84848	11.31921	-0.450666
130.699997	0.13302	1.351861	1.535411	-0.387421	0.095002	7.73894	8.83107	-2.744129
130.800003	-0.005623	1.160596	1.534548	-0.377349	0.09478	9.83053	8.88053	-4.14906
130.899994	-0.125079	1.06785	1.538301	-0.361236	0.094778	11.46444	13.13783	-4.785883
131.0	-0.243368	1.0694	1.547783	-0.343727	0.094601	11.4901	13.20763	-4.9303
131.100006	-0.243417	1.11721	1.562656	-0.326867	0.094476	11.60841	11.63898	-4.892111
131.199997	-0.118898	1.14781	1.580212	-0.314046	0.094542	7.75112	8.46205	-4.291589
131.300003	0.00838	1.18888	1.597161	-0.309495	0.094526	5.56407	5.97573	-2.929281
131.399994	0.155968	1.203238	1.610762	-0.3125	0.094792	4.9675	5.60179	-0.749726
131.5	0.120892	1.223965	1.619094	-0.324147	0.094844	5.30222	5.44239	1.732404
131.600006	0.007405	1.244729	1.621879	-0.340822	0.094674	5.1057	6.14755	4.052423
131.699997	-0.107259	1.250475	1.620636	-0.358214	0.094434	6.82149	6.43135	5.309357
131.800003	-0.263109	1.275736	1.617713	-0.374086	0.094029	8.64615	10.8593	5.116041
131.899994	-0.397135	1.279895	1.615698	-0.384036	0.093732	8.67916	9.77892	3.479856
132.0	-0.333348	1.236449	1.616514	-0.385602	0.093772	11.30803	11.37316	0.652382
132.100006	-0.314387	1.126332	1.620749	-0.379857	0.09345	11.77236	13.1221	-2.485447
132.199997	-0.118726	0.944934	1.627907	-0.368142	0.093011	12.76232	12.19073	-4.789119
132.300003	-0.016101	0.821913	1.63701	-0.352497	0.09244	13.0804	12.92126	-5.884762
132.399994	0.020604	0.805673	1.647106	-0.338118	0.091621	12.17416	11.17929	-5.616517
132.5	0.101394	0.832504	1.656182	-0.328244	0.090748	10.78021	10.7287	-4.262762
132.600006	0.118745	0.839519	1.662395	-0.326976	0.089842	9.983	9.75836	-1.691338
132.699997	0.0365	0.831704	1.665098	-0.332461	0.089068	9.86503	10.17041	1.148439
132.800003	-0.205023	0.783957	1.664787	-0.34259	0.0883	9.58391	10.18444	3.33846
132.899994	-0.287026	0.765235	1.664465	-0.352233	0.087628	9.24578	10.31911	4.232165
133.0	-0.282759	0.798854	1.668284	-0.359051	0.087105	8.88593	10.20456	3.327948
133.100006	-0.189206	0.84855	1.67856	-0.359494	0.08695	8.29208	9.56481	0.89848
133.199997	-0.153398	0.821549	1.694127	-0.357365	0.086611	7.96971	9.11005	-1.901451
133.300003	-0.100339	0.725272	1.710682	-0.350658	0.086393	8.07445	8.90065	-4.299585
133.399994	-0.050719	0.574073	1.724956	-0.343015	0.086276	8.20511	8.9105	-5.110085
133.5	-0.076652	0.50727	1.734063	-0.338491	0.085919	10.25948	11.1674	-4.136786
133.600006	-0.16698	0.449658	1.73675	-0.340031	0.085387	9.27635	11.22746	-1.501804
133.699997	-0.330913	0.408937	1.732464	-0.35065	0.084408	10.4687	11.20787	2.118867
133.800003	-0.502543	0.427452	1.721446	-0.365364	0.082998	11.95583	13.78829	5.110501
133.899994	-0.477504	0.422203	1.709638	-0.378295	0.081833	12.41543	14.28898	6.408336
134.0	-0.346921	0.430959	1.705826	-0.384964	0.081152	13.47046	15.05827	4.998378
134.100006	-0.108508	0.412638	1.714748	-0.380979	0.081169	11.78155	12.06269	1.255648
134.199997	0.121376	0.294926	1.73481	-0.369604	0.081476	9.51902	10.45432	-3.511754
134.300003	0.258096	0.147443	1.760165	-0.353841	0.081983	8.13356	8.97409	-7.635014
134.399994	0.316481	0.037181	1.785728	-0.334481	0.082472	7.59155	7.90473	-9.643329
134.5	0.135431	0.10155	1.808859	-0.317636	0.082688	7.03369	7.6887	-9.350718
134.600006	-0.057711	0.046804	1.828713	-0.309521	0.082618	6.95995	7.99187	-6.195018
134.699997	-0.332172	0.007786	1.843827	-0.31335	0.082166	7.66836	8.67113	-1.5388
134.800003	-0.640013	-0.070111	1.85289	-0.327766	0.081447	8.80229	10.04077	3.399936
134.899994	-0.778616	0.034081	1.854632	-0.34864	0.080187	8.52074	10.54863	7.224742
135.0	-0.693159	-0.049749	1.854815	-0.369217	0.079306	9.53032	10.21709	9.111207
135.100006	-0.452299	0.023318	1.859623	-0.38557	0.078782	9.33064	10.31226	8.101334
135.199997	-0.075004	0.041282	1.871204	-0.393049	0.078742	9.68051	10.28914	4.822571
135.300003	0.17748	-0.010908	1.887181	-0.393754	0.078908	10.00743	10.5633	0.07745
135.399994	0.263753	-0.078272	1.902379	-0.38732	0.079187	10.01286	10.33924	-4.892287
135.5	0.286172	-0.201574	1.913495	-0.375119	0.079725	9.83876	10.30937	-8.108204
135.600006	0.047555	-0.279935	1.919084	-0.362001	0.080186	9.31716	10.16517	-8.256389
135.699997	-0.208203	-0.295545	1.921583	-0.350513	0.080555	8.454	9.40305	-6.39439
135.800003	-0.494859	-0.327592	1.923702	-0.340746	0.0809	7.27601	8.36849	-3.910449
135.899994	-0.609209	-0.311178	1.927934	-0.333453	0.081167	5.79186	6.72811	-1.656355
136.0	-0.662433	-0.28991	1.937188	-0.328859	0.081321	5.4821	6.00035	-0.091812
136.100006	-0.615302	-0.138118	1.95239	-0.326092	0.081413	5.72197	6.2848	0.352516
136.199997	-0.461053	-0.086365	1.971156	-0.326524	0.08136	7.92697	8.32106	0.154889
136.300003	-0.265935	0.02322	1.989834	-0.328663	0.08092	11.00712	12.27327	-0.549656
136.399994	-0.165103	0.07407	2.004508	-0.333883	0.080423	8.98953	10.11175	-1.058228
136.5	-0.068525	0.133219	2.012377	-0.34158	0.079615	11.49238	10.4904	-1.021389
136.600006	-0.095434	0.196487	2.01298	-0.351248	0.078886	13.67653	14.79031	-0.311011
136.699997	-0.193655	0.263736	2.007218	-0.362968	0.078039	14.01387	13.96182	1.023924
136.800003	-0.38751	0.340623	1.997735	-0.374271	0.077082	13.5435	13.52697	2.233314
136.899994	-0.50858	0.432761	1.987345	-0.381185	0.076572	8.95529	9.73374	2.442338
137.0	-0.259909	0.460324	1.97968	-0.383619	0.076357	5.84405	6.56988	1.560477
137.100006	-0.170165	0.477142	1.977274	-0.378973	0.07611	4.84481	6.34592	-0.591529
137.199997	-0.000573	0.461913	1.98	-0.368757	0.075973	5.19056	6.03932	-3.258728
137.300003	-0.000747	0.452734	1.985931	-0.355979	0.075906	5.29346	7.02989	-5.1127
137.399994	-0.016447	0.509809	1.993149	-0.341401	0.075763	6.77412	6.70702	-5.857261
137.5	-0.049216	0.550089	2.000008	-0.329322	0.07566	9.8413	10.34844	-5.583676
137.600006	-0.127069	0.543987	2.005449	-0.322029	0.075777	8.87971	10.68063	-4.24903
137.699997	-0.212282	0.531685	2.007857	-0.321959	0.07564	12.00899	11.37145	-2.047001
137.800003	-0.263133	0.521846	2.007452	-0.328289	0.075169	10.74885	12.09074	0.423417
137.899994	-0.274	0.532431	2.005058	-0.338569	0.074797	10.58859	10.86776	2.415885
138.0	-0.210855	0.597086	2.002552	-0.34979	0.074397	9.90444	10.69615	3.345627
138.100006	-0.122975	0.642141	2.001198	-0.359843	0.074201	8.46784	8.69083	3.273448
138.199997	0.093795	0.669799	2.000824	-0.365629	0.074398	8.14372	8.62488	1.947802
138.300003	0.159562	0.743097	1.99868	-0.36877	0.074571	8.46802	8.68505	0.232173
138.399994	0.115679	0.766943	1.992879	-0.368848	0.074872	8.72645	8.7754	-1.428948
138.5	-0.02437	0.690475	1.982944	-0.366442	0.074937	10.3996	10.51459	-2.535495
138.600006	-0.180826	0.529454	1.970654	-0.362186	0.075042	9.90357	10.77409	-2.780012
138.699997	-0.269832	0.425065	1.959471	-0.355924	0.074997	10.70165	11.15745	-2.688949
138.800003	-0.23505	0.38329	1.952982	-0.347616	0.075222	11.00493	11.79238	-2.60182
138.899994	-0.128728	0.395222	1.952366	-0.34003	0.07555	9.79313	10.51202	-2.809998
139.0	-0.003558	0.368674	1.956744	-0.331977	0.076433	8.78968	9.68653	-3.128054
139.100006	0.128558	0.29957	1.962574	-0.326561	0.077089	6.96582	7.86266	-3.253051
139.199997	0.155948	0.210231	1.966814	-0.325741	0.077666	6.36601	6.31702	-2.690461
139.300003	0.074864	0.128679	1.966118	-0.330921	0.077786	6.21179	6.89896	-1.181674
139.399994	-0.098646	0.10514	1.958583	-0.343442	0.077971	7.11908	7.18276	1.177074
139.5	-0.321334	0.078618	1.943202	-0.361603	0.077896	11.27948	11.44264	3.594585
139.600006	-0.368441	0.079025	1.922099	-0.379747	0.077793	9.0983	11.38986	5.187391
139.699997	-0.36399	-0.009846	1.901379	-0.393473	0.077493	11.16291	10.62957	5.030993
139.800003	-0.236578	-0.061705	1.889241	-0.395276	0.077922	13.19442	14.55073	2.586158
139.899994	-0.028094	-0.098457	1.888967	-0.384804	0.078284	12.14062	12.91902	-1.210174
140.0	0.025311	-0.123658	1.898762	-0.367281	0.079305	11.53187	12.55225	-5.197217
140.100006	0.125691	-0.083805	1.91262	-0.344742	0.080376	8.83076	9.95823	-7.54608
140.199997	0.138828	-0.010588	1.926407	-0.323328	0.080951	7.00707	8.08544	-7.908669
140.300003	0.075269	0.129995	1.937349	-0.309618	0.081681	5.94328	7.19925	-6.312127
140.399994	-0.014375	0.310068	1.944485	-0.307629	0.082312	5.83784	6.21093	-2.964122
140.5	-0.131579	0.514781	1.947706	-0.317539	0.082557	5.90378	6.35995	1.05984
140.600006	-0.189635	0.683196	1.945241	-0.335777	0.083216	6.99752	6.85304	4.649099
140.699997	-0.211738	0.824998	1.939904	-0.356936	0.083708	8.94934	8.93116	6.531148
140.800003	-0.285065	0.92964	1.938806	-0.374609	0.084153	8.34804	9.71854	6.479267
140.899994	-0.243378	1.067317	1.94354	-0.384153	0.08445	9.53128	9.87612	4.358115
141.0	-0.152571	1.143707	1.952458	-0.386229	0.08486	9.12352	10.94313	0.81245
141.100006	-0.067134	1.185833	1.960962	-0.381167	0.085253	9.03893	10.43355	-3.207345
141.199997	0.000124	1.048191	1.966413	-0.37097	0.085374	9.20322	10.61811	-6.052073
141.300003	0.011863	0.866137	1.968575	-0.359193	0.086066	8.74852	9.74177	-6.584157
141.399994	-0.016734	0.827414	1.967892	-0.350215	0.08631	8.53326	8.79649	-5.328012
141.5	-0.045122	0.801955	1.965487	-0.344951	0.086386	8.0254	8.46344	-3.146225
141.600006	-0.172982	0.766047	1.961172	-0.34437	0.086259	7.75471	7.97978	-0.609735
141.699997	-0.253173	0.755498	1.954993	-0.346518	0.086036	7.32173	7.69084	1.497279
141.800003	-0.292003	0.779406	1.949713	-0.350152	0.085892	7.31078	7.84082	2.560884
141.899994	-0.243421	0.7607	1.948478	-0.352278	0.086266	7.33863	8.01275	2.330186
142.0	-0.12305	0.731409	1.953839	-0.351468	0.086697	8.16956	8.60957	0.735375
142.100006	0.008496	0.696667	1.964546	-0.347419	0.087269	7.91488	9.12204	-1.764855
142.199997	0.091881	0.639365	1.976862	-0.341811	0.087812	8.12664	8.52639	-4.068591
142.300003	0.079253	0.580871	1.986452	-0.336181	0.088107	8.57022	8.94326	-5.162752
142.399994	-0.055091	0.600888	1.990924	-0.333414	0.088286	8.21632	9.19976	-4.584352
142.5	-0.232127	0.618963	1.989107	-0.336249	0.088159	8.18742	9.03029	-2.42551
142.600006	-0.441399	0.626795	1.981248	-0.345324	0.087549	7.76084	8.75656	0.651357
142.699997	-0.561776	0.655111	1.968334	-0.359364	0.086867	7.32331	8.21626	3.548802
142.800003	-0.484777	0.71884	1.953686	-0.373028	0.086103	7.18555	7.60744	5.238037
142.899994	-0.360516	0.755803	1.942803	-0.382375	0.085612	6.71982	7.13973	4.826615
143.0	-0.097614	0.803132	1.939172	-0.384005	0.085291	6.641	6.85807	2.398884
143.100006	0.128417	0.794039	1.942616	-0.37771	0.085176	6.32844	7.22762	-1.236677
143.199997	0.230647	0.758432	1.949167	-0.365607	0.084949	7.42516	7.72231	-4.746643
143.300003	0.310992	0.729714	1.955638	-0.349252	0.084897	8.46915	9.56995	-6.645902
143.399994	0.289627	0.728005	1.960243	-0.332136	0.085023	7.36552	9.18156	-6.608271
143.5	0.189948	0.744559	1.962868	-0.320346	0.085303	8.03828	8.18511	-5.225907
143.600006	0.023907	0.729871	1.963564	-0.316691	0.085497	9.04663	9.57573	-2.671775
143.699997	-0.193804	0.72104	1.961855	-0.321567	0.085617	8.78417	9.86178	0.233701
143.800003	-0.351618	0.785972	1.957968	-0.332808	0.08547	8.2813	9.14634	2.618943
143.899994	-0.587034	0.884681	1.953153	-0.347752	0.084958	7.76723	8.92966	4.076994
144.0	-0.520199	0.970742	1.949599	-0.360885	0.084369	6.71631	7.75561	4.068985
144.100006	-0.438919	0.936798	1.947689	-0.37181	0.083573	6.25365	6.79459	2.916342
144.199997	-0.142211	0.924365	1.945674	-0.377464	0.082542	5.44576	6.01352	0.812891
144.300003	0.124929	0.83266	1.941289	-0.378263	0.082212	5.64245	5.62738	-1.475731
144.399994	0.297565	0.707325	1.934018	-0.374611	0.081699	5.35687	5.9388	-3.108718
144.5	0.353968	0.586055	1.925238	-0.366521	0.081775	6.45665	6.549	-3.698058
144.600006	0.246636	0.549166	1.917506	-0.356304	0.081838	8.30977	9.32084	-3.530678
144.699997	0.035811	0.539156	1.913508	-0.345797	0.081924	7.30351	9.23659	-3.121529
144.800003	-0.202264	0.525724	1.913285	-0.336528	0.082048	7.73167	8.34065	-2.694012
144.899994	-0.420426	0.549508	1.914924	-0.329886	0.082325	8.83338	9.55593	-2.198852
145.0	-0.565386	0.614417	1.91589	-0.327829	0.082372	9.28169	10.56062	-1.578404
145.100006	-0.492553	0.626517	1.914066	-0.33101	0.082634	8.95871	9.27416	-0.525798
145.199997	-0.37632	0.627831	1.909	-0.338787	0.082829	8.86912	9.01648	0.617175
145.300003	-0.194762	0.583541	1.901751	-0.348292	0.082901	7.95421	8.3186	1.45502
145.399994	-0.01596	0.5386	1.893868	-0.357657	0.0829	7.0061	7.38231	1.679468
145.5	0.086664	0.529152	1.886936	-0.363774	0.082784	6.08077	6.99692	1.168755
145.600006	0.142842	0.489745	1.881258	-0.366347	0.082672	5.35634	6.4716	0.031781
145.699997	0.134969	0.419377	1.875393	-0.365461	0.082745	5.15281	6.17892	-1.297159
145.800003	0.071282	0.304805	1.868034	-0.361894	0.082721	5.12943	6.26467	-2.191479
145.899994	0.047218	0.206889	1.860204	-0.355642	0.082993	6.96083	7.2168	-2.590382
146.0	-0.066903	0.09676	1.854249	-0.347956	0.083353	8.55612	10.00106	-2.608192
146.100006	-0.138027	0.072943	1.851814	-0.340228	0.083621	7.77362	9.10962	-2.531657
146.199997	-0.195181	0.090274	1.85198	-0.33513	0.08375	8.53545	8.29773	-2.277506
146.300003	-0.284808	0.188861	1.851528	-0.334169	0.08355	9.07869	10.11335	-1.617322
146.399994	-0.374796	0.297268	1.847163	-0.338643	0.083025	8.85274	10.05105	-0.421049
146.5	-0.376327	0.35568	1.836986	-0.348715	0.08223	8.8713	9.28444	1.223121
146.600006	-0.290748	0.309349	1.821983	-0.361631	0.081541	7.83458	8.72048	2.553798
146.699997	-0.080014	0.30054	1.806929	-0.371768	0.081097	6.15267	6.91363	2.808062
146.800003	0.001119	0.34313	1.796289	-0.376924	0.08062	5.08214	6.03483	1.954648
146.899994	0.112646	0.454898	1.791889	-0.373987	0.080302	5.41467	6.06245	-0.160729
147.0	0.045256	0.501871	1.791672	-0.364556	0.080172	5.12917	6.66098	-2.597333
147.100006	0.095546	0.505195	1.792974	-0.35184	0.080279	8.00798	7.04092	-4.347473
147.199997	0.07193	0.417819	1.794444	-0.33691	0.081012	10.57808	12.38428	-4.952613
147.300003	0.054321	0.368133	1.796806	-0.323664	0.081699	7.81899	10.02696	-4.601142
147.399994	-0.094917	0.380075	1.801156	-0.314414	0.082467	10.02994	9.58794	-3.627695
147.5	-0.27559	0.422094	1.806271	-0.312286	0.082698	12.0209	14.05625	-1.951112
147.600006	-0.431758	0.489838	1.809573	-0.318933	0.082586	12.99501	13.41039	0.092029
147.699997	-0.528966	0.519869	1.808965	-0.332394	0.082049	12.83186	13.17434	2.138722
147.800003	-0.66854	0.513049	1.803162	-0.351423	0.081638	9.79313	9.88094	3.728384
147.899994	-0.533735	0.520045	1.792573	-0.371496	0.081062	6.55272	7.47256	4.538291
148.0	-0.316265	0.480563	1.7804	-0.387992	0.080876	5.57003	6.42268	4.194802
148.100006	-0.035487	0.466961	1.768855	-0.397981	0.080763	4.9668	5.92756	2.562633
148.199997	0.107618	0.410935	1.759746	-0.398253	0.0806	5.42273	5.90797	-0.149909
148.300003	0.146849	0.238274	1.753838	-0.389129	0.080527	4.92091	6.0875	-2.818785
148.399994	0.059493	0.173071	1.750967	-0.372795	0.080532	7.49031	7.15343	-4.81919
148.5	-0.040089	0.140898	1.751773	-0.352612	0.080685	8.90844	10.35005	-5.583113
148.600006	-0.195716	0.18856	1.755859	-0.332022	0.080637	8.93462	9.23402	-5.47365
148.699997	-0.206349	0.229454	1.76208	-0.315816	0.080706	10.87531	11.28441	-4.817651
148.800003	-0.230551	0.231899	1.769351	-0.306521	0.080736	9.91881	11.85394	-3.391897
148.899994	-0.15426	0.258905	1.776479	-0.305643	0.080634	12.14657	12.35527	-1.49428
149.0	-0.077569	0.270842	1.782599	-0.313023	0.080681	12.84666	13.40557	0.526808
149.100006	-0.041514	0.293566	1.786218	-0.326822	0.080715	13.44139	12.53587	2.358669
149.199997	-0.05624	0.388258	1.785078	-0.345052	0.080285	12.00978	12.17264	3.666272
149.300003	-0.156867	0.401728	1.778995	-0.36436	0.079777	10.5702	10.58996	4.322552
149.399994	-0.176599	0.453456	1.769305	-0.380163	0.079091	8.49946	9.72828	3.801634
149.5	-0.20054	0.352784	1.760045	-0.38855	0.078625	6.83209	7.94306	2.146071
149.600006	-0.112557	0.216434	1.755392	-0.386171	0.078325	5.05517	6.36102	-0.479652
149.699997	-0.057105	0.074889	1.758231	-0.374805	0.078321	4.7892	5.73989	-3.373809
149.800003	0.023432	0.027031	1.767874	-0.357881	0.078835	5.04983	6.3774	-5.511534
149.899994	0.00508	0.110131	1.781065	-0.340029	0.079178	6.48748	7.06704	-6.428337
150.0	0.021894	0.237432	1.794203	-0.326919	0.079342	10.53429	12.40441	-6.049802
150.100006	-0.03153	0.358667	1.803409	-0.322862	0.079516	9.66895	12.12789	-3.851717
150.199997	-0.113614	0.443539	1.807341	-0.329326	0.079162	10.07285	10.52251	-0.178467
150.300003	-0.260849	0.571546	1.804486	-0.344254	0.078742	14.21845	16.28371	3.682061
150.399994	-0.30959	0.639172	1.795467	-0.363381	0.078212	15.9628	17.65507	6.596097
150.5	-0.345722	0.754389	1.787596	-0.379284	0.077895	17.38241	19.07792	7.179825
150.600006	-0.197834	0.884607	1.787603	-0.387634	0.077888	14.08358	15.24786	5.351602
150.699997	-0.062607	1.022291	1.79723	-0.385944	0.078097	7.49207	9.08403	1.287681
150.800003	-0.004618	1.068756	1.813071	-0.376281	0.078059	5.67433	7.50574	-3.778925
150.899994	0.051023	0.92524	1.830673	-0.360516	0.078256	4.55336	6.04146	-7.903799
151.0	0.138254	0.757124	1.848011	-0.340046	0.078561	5.19301	5.98911	-9.622871
151.100006	0.087813	0.694194	1.864165	-0.321663	0.078994	4.94684	6.51592	-8.88139
151.199997	0.01914	0.649088	1.878735	-0.310651	0.079327	7.81163	7.20706	-6.41647
151.300003	-0.078752	0.574557	1.89162	-0.309227	0.079547	9.90243	11.76733	-2.851666
151.399994	-0.245212	0.502216	1.901214	-0.317629	0.07963	10.53236	11.54627	1.086656
151.5	-0.46071	0.505931	1.906275	-0.33375	0.079311	13.04545	13.41778	4.370137
151.600006	-0.532394	0.448899	1.908996	-0.352584	0.078959	11.24567	13.48672	6.533811
151.699997	-0.521229	0.427526	1.910902	-0.370876	0.078778	11.85433	12.58469	6.935977
151.800003	-0.38152	0.388065	1.913184	-0.38497	0.078542	10.22033	11.13079	5.493629
151.899994	-0.207845	0.305749	1.91527	-0.393527	0.07879	8.63275	8.46933	2.669917
152.0	0.029673	0.247234	1.915495	-0.395131	0.07888	7.92855	8.50744	-0.629291
152.100006	0.092954	0.161569	1.914271	-0.38936	0.078833	8.69843	8.93213	-3.724305
152.199997	0.186253	-0.020035	1.911828	-0.378191	0.078833	8.95275	10.15553	-5.355463
152.300003	0.081172	-0.114953	1.909408	-0.364008	0.078925	10.38935	11.53085	-5.563174
152.399994	-0.043048	-0.117877	1.909603	-0.348383	0.078882	10.92182	12.01345	-5.065104
152.5	-0.140784	-0.132321	1.914788	-0.333065	0.078996	11.92097	12.79847	-4.429464
152.600006	-0.164754	-0.120381	1.925969	-0.318916	0.079353	13.01428	13.01579	-4.011065
152.699997	-0.156213	-0.087607	1.942052	-0.309263	0.079478	10.62064	11.28805	-3.526927
152.800003	-0.107416	-0.000946	1.959966	-0.305724	0.079261	7.69016	8.11766	-2.849796
152.899994	-0.083229	0.069646	1.97535	-0.30904	0.079024	5.62678	6.1604	-1.621617
153.0	0.002757	0.18604	1.984143	-0.320533	0.078624	6.66272	7.57747	0.280293
153.100006	-0.112208	0.295486	1.983486	-0.339948	0.077847	5.62984	7.974	2.750881
153.199997	-0.188458	0.389556	1.973393	-0.363024	0.076913	11.23692	10.87065	5.238698
153.300003	-0.3568	0.454606	1.956944	-0.385461	0.075649	11.81737	15.57052	6.550992
153.399994	-0.296369	0.529443	1.940078	-0.401509	0.074487	11.7213	13.13783	5.988457
153.5	-0.199299	0.598489	1.929139	-0.405832	0.073578	19.17475	20.16173	3.287675
153.600006	-0.026644	0.621688	1.928025	-0.398173	0.072912	21.68827	23.6763	-0.957153
153.699997	0.0794	0.60818	1.934692	-0.381348	0.072027	24.77297	24.60531	-5.296113
153.800003	0.147708	0.608631	1.945607	-0.358646	0.07105	14.45175	15.88579	-8.173499
153.899994	0.218731	0.677721	1.958238	-0.333658	0.070296	8.63389	9.84593	-8.802567
154.0	0.199547	0.757556	1.970732	-0.313431	0.07012	6.94384	7.91041	-7.66873
154.100006	0.175357	0.810521	1.980888	-0.30439	0.070111	6.98351	7.35865	-4.962374
154.199997	0.123676	0.839962	1.988373	-0.30715	0.070252	6.80056	7.49803	-1.368394
154.300003	-0.048344	0.859529	1.991351	-0.320691	0.070338	8.59719	8.29815	2.211081
154.399994	-0.246199	0.877299	1.989996	-0.340624	0.069866	13.13487	13.22647	5.094855
154.5	-0.379151	0.860298	1.987719	-0.360562	0.06968	13.52275	15.48359	6.421794
154.600006	-0.462366	0.968561	1.987227	-0.376813	0.069253	17.47139	16.69266	5.795656
154.699997	-0.423427	1.092508	1.989185	-0.386004	0.069	18.55383	18.03147	3.450215
154.800003	-0.220451	1.107206	1.992229	-0.386706	0.068921	18.87944	17.21818	0.123429
154.899994	-0.054517	1.008982	1.994935	-0.379215	0.068998	14.1356	13.64516	-3.445273
155.0	0.088197	0.732374	1.996991	-0.366266	0.069019	9.47978	10.36985	-5.719632
155.100006	0.088681	0.529144	1.998497	-0.35146	0.069468	7.58919	8.56911	-6.204485
155.199997	0.124533	0.455557	1.999339	-0.340253	0.069691	7.20989	7.79864	-5.332593
155.300003	0.022362	0.392771	1.9986	-0.334414	0.069901	7.49767	8.31303	-3.419733
155.399994	-0.088257	0.320082	1.994725	-0.334575	0.07007	9.81555	9.47585	-1.01957
155.5	-0.164075	0.216937	1.987612	-0.339933	0.070368	14.39982	14.50234	1.255805
155.600006	-0.24907	0.089013	1.979807	-0.346327	0.071057	13.49656	13.84878	2.544983
155.699997	-0.272644	-0.037919	1.976784	-0.351282	0.07199	17.6891	17.11016	2.398309
155.800003	-0.14023	-0.136573	1.983536	-0.350792	0.07317	18.86551	20.37144	0.620976
155.899994	-0.156196	-0.153238	1.999004	-0.346364	0.074211	18.76603	20.05703	-2.139535
156.0	-0.162122	-0.115884	2.016894	-0.340747	0.075179	14.13762	14.71741	-4.594841
156.100006	-0.263152	-0.040831	2.03032	-0.3366	0.07556	8.4315	9.42286	-5.510961
156.199997	-0.291291	0.071567	2.03494	-0.337527	0.07563	5.87208	7.38306	-4.109566
156.300003	-0.281057	0.219148	2.030437	-0.347067	0.075321	5.31711	6.37793	-0.472499
156.399994	-0.319366	0.439207	2.01818	-0.362806	0.074906	5.1875	6.0708	3.524434
156.5	-0.229829	0.583954	2.000385	-0.378883	0.074791	5.32219	6.36541	6.396008
156.600006	-0.048906	0.700069	1.988724	-0.389442	0.075116	6.43257	6.56806	6.685387
156.699997	0.060165	0.884313	1.990349	-0.389447	0.075545	9.70582	9.64328	4.08664
156.800003	0.153021	1.106664	2.005497	-0.379604	0.076617	9.19989	11.77183	-0.565968
156.899994	0.158958	1.303226	2.026563	-0.36594	0.077127	11.80353	11.23517	-5.74057
157.0	0.1851	1.294674	2.046139	-0.34866	0.077927	12.82117	14.71805	-9.169171
157.100006	0.225946	1.265319	2.060677	-0.331499	0.079204	13.12926	14.91674	-9.543531
157.199997	0.243098	1.2777	2.070097	-0.321627	0.080193	14.60878	16.1895	-7.438533
157.300003	0.240325	1.294716	2.07551	-0.320852	0.081084	15.30142	15.89114	-3.777518
157.399994	0.119301	1.388116	2.075938	-0.330757	0.081323	12.05146	12.14213	0.109
157.5	-0.097884	1.479532	2.072173	-0.345662	0.081396	6.97037	7.91372	3.446204
157.600006	-0.073715	1.581178	2.069537	-0.359677	0.081632	4.67369	5.43137	5.110863
157.699997	-0.14582	1.578267	2.071591	-0.370116	0.082488	3.93384	4.82908	5.187822
157.800003	-0.025537	1.609089	2.078687	-0.374308	0.083609	4.49687	5.46894	3.263935
157.899994	0.066025	1.526824	2.088986	-0.37243	0.084595	4.74077	5.6079	-0.155486
158.0	0.095947	1.410398	2.099308	-0.365408	0.085523	9.50623	8.1835	-3.900416
158.100006	-0.199128	1.279439	2.108526	-0.356342	0.085027	11.63889	14.40942	-6.928452
158.199997	0.090871	1.005542	2.113322	-0.346631	0.086642	10.14396	10.60783	-6.927675
158.300003	0.112282	0.910999	2.115312	-0.341433	0.087286	16.27588	16.21787	-5.837807
158.399994	-0.01794	0.854808	2.113778	-0.341597	0.087651	18.10999	18.74402	-3.549696
158.5	-0.210502	0.828025	2.108225	-0.347234	0.087382	20.21489	19.34095	-0.952335
158.600006	-0.351981	0.803971	2.099029	-0.355415	0.086908	16.07279	15.66162	1.493507
158.699997	-0.415455	0.743485	2.087702	-0.365099	0.086287	6.50709	7.09198	3.286502
158.800003	-0.420359	0.746719	2.076248	-0.373377	0.085358	4.84096	5.8326	3.830553
158.899994	-0.299261	0.729886	2.068687	-0.376622	0.084647	4.35692	4.84289	2.765319
159.0	-0.042576	0.731341	2.065943	-0.373284	0.0841	5.55172	6.19434	0.334412
159.100006	0.180695	0.76295	2.067571	-0.363627	0.084013	5.69264	6.33276	-2.900933
159.199997	0.253084	0.713538	2.071457	-0.349313	0.083797	11.19663	10.48708	-5.695387
159.300003	0.28031	0.680953	2.075853	-0.333461	0.084169	11.93026	14.89052	-6.814183
159.399994	0.176576	0.74604	2.078915	-0.320631	0.084733	16.39507	15.66794	-6.41084
159.5	-0.01295	0.795793	2.080049	-0.314761	0.085148	17.49845	18.86766	-4.723835
159.600006	-0.264245	0.857863	2.077103	-0.318329	0.085189	19.88727	18.57637	-2.18768
159.699997	-0.403416	0.924445	2.069665	-0.329054	0.084905	15.40423	14.28834	0.734898
159.800003	-0.496669	1.019017	2.058123	-0.344983	0.084668	8.08417	7.8359	3.200436
159.899994	-0.448491	1.171461	2.045398	-0.361938	0.084343	6.41488	7.29784	4.600004
160.0	-0.342235	1.303055	2.034071	-0.375846	0.084221	7.03194	7.76556	4.666788
160.100006	-0.17126	1.449925	2.023977	-0.385345	0.083799	6.56087	8.91489	3.342188
160.199997	-0.046091	1.508183	2.013176	-0.388899	0.08321	11.63372	10.50442	1.126612
160.300003	0.104135	1.505668	1.999772	-0.385489	0.082349	14.20356	16.46795	-1.434703
160.399994	0.141739	1.288606	1.985421	-0.375817	0.081627	16.91983	18.77881	-3.588003
160.5	0.233958	1.039224	1.974982	-0.35934	0.081731	24.9659	24.84961	-4.942709
160.600006	0.272527	0.91161	1.973529	-0.339245	0.081941	30.65609	31.22283	-5.50906
160.699997	0.221345	1.005122	1.981537	-0.321102	0.082531	28.93434	27.26163	-5.85754
160.800003	0.146477	1.088844	1.994492	-0.307526	0.083064	13.74335	14.76612	-5.588571
160.899994	-0.018328	1.166267	2.006023	-0.302144	0.083862	8.73617	9.17225	-4.325355
161.0	-0.142803	1.247991	2.010242	-0.309173	0.084429	6.75432	7.90848	-1.401032
161.100006	-0.226481	1.363983	2.005836	-0.327381	0.084961	6.53135	6.76793	2.619713
161.199997	-0.263405	1.567447	1.991383	-0.35353	0.085481	6.17448	7.16745	6.457142
161.300003	-0.121028	1.639081	1.971192	-0.37987	0.086241	7.52736	7.97378	8.727139
161.399994	0.034608	1.785417	1.955103	-0.398606	0.08705	13.51408	14.21629	8.072937
161.5	0.013049	1.979787	1.94883	-0.405134	0.087832	13.83916	16.48037	4.738375
161.600006	0.221214	2.104411	1.952765	-0.398434	0.088604	17.30123	16.74458	-0.597686
161.699997	0.093151	2.018275	1.96219	-0.382344	0.089082	18.87156	19.07139	-5.892572
161.800003	0.142877	1.813852	1.973135	-0.359201	0.089981	20.53288	19.17694	-9.316685
161.899994	0.111864	1.631967	1.984705	-0.334371	0.091321	18.2777	17.51632	-9.967985
162.0	0.104193	1.559916	1.996134	-0.315446	0.091914	13.70412	13.91097	-8.484298
162.100006	0.009242	1.547423	2.005271	-0.308602	0.092481	12.52639	12.336	-5.033737
162.199997	-0.24076	1.60259	2.010023	-0.315452	0.092344	10.98461	10.74251	-0.640081
162.300003	-0.479052	1.627267	2.008538	-0.333412	0.091881	9.32241	9.12033	3.778386
162.399994	-0.564861	1.688752	1.999722	-0.356165	0.091666	7.9916	8.56729	7.015573
162.5	-0.475547	1.700049	1.990286	-0.376505	0.091543	7.73605	9.41676	7.966852
162.600006	-0.16082	1.631431	1.988725	-0.387344	0.09204	8.31826	10.28742	6.289847
162.699997	0.011081	1.59297	1.998039	-0.387573	0.092217	9.56438	10.71906	2.298878
162.800003	0.114417	1.504324	2.015507	-0.378077	0.092658	9.88124	10.9002	-2.809849
162.899994	-0.366794	1.458322	2.035767	-0.364471	0.091529	9.69014	10.20296	-7.823399
163.0	-0.039242	1.325901	2.051196	-0.346975	0.092615	9.7243	9.82121	-8.895281
163.100006	-0.267622	1.299379	2.0619	-0.336099	0.092816	9.02535	9.99281	-7.876064
163.199997	-0.442285	1.303907	2.066006	-0.334967	0.092685	9.11617	10.26173	-4.511405
163.300003	-0.506026	1.3859	2.064441	-0.342224	0.092686	8.95345	10.17245	-0.231091
163.399994	-0.562138	1.592547	2.056383	-0.356565	0.091801	8.85773	9.91027	3.61495
163.5	-0.377536	1.697598	2.046185	-0.370092	0.091627	8.86938	9.60217	6.015045
163.600006	-0.164433	1.855539	2.043521	-0.377949	0.091288	8.79485	9.73888	5.828957
163.699997	0.014828	2.083591	2.052934	-0.377797	0.091115	8.52748	9.7862	3.235004
163.800003	0.251242	2.212409	2.072413	-0.37019	0.090851	8.42747	9.4584	-1.04406
163.899994	0.28395	2.267733	2.095617	-0.357857	0.090848	8.21991	9.03714	-5.882264
164.0	0.144969	2.082985	2.11559	-0.34377	0.090514	7.57255	7.91747	-9.012631
164.100006	0.075487	1.817664	2.130151	-0.331441	0.090997	7.2324	7.64084	-9.22685
164.199997	0.02109	1.714271	2.137923	-0.327041	0.091072	6.80704	7.83975	-7.152171
164.300003	-0.044698	1.707005	2.140422	-0.332297	0.090878	6.81247	8.15877	-3.717632
164.399994	-0.114132	1.696353	2.136674	-0.345389	0.090144	7.30176	8.52008	-0.060278
164.5	-0.247606	1.796135	2.127586	-0.362153	0.089294	6.95549	8.07859	3.173074
164.600006	-0.236408	1.801983	2.118062	-0.376523	0.089062	7.3029	7.8253	5.21391
164.699997	-0.150639	1.808541	2.111356	-0.386148	0.088596	7.27689	7.91886	5.329122
164.800003	-0.09948	1.751837	2.108664	-0.389085	0.08813	7.05611	8.01104	3.514241
164.899994	0.073333	1.663334	2.108841	-0.384186	0.087476	7.36368	8.17386	0.243767
165.0	0.051148	1.595985	2.109807	-0.374029	0.086441	7.28022	8.18286	-3.357322
165.100006	0.038271	1.431951	2.110843	-0.359364	0.085145	7.14798	8.2564	-6.217108
165.199997	0.071353	1.202249	2.110927	-0.344253	0.084529	7.0844	8.35318	-7.212228
165.300003	0.025106	1.02543	2.109892	-0.333212	0.08385	7.14929	8.66952	-6.599942
165.399994	0.005993	0.850595	2.108444	-0.326819	0.083107	6.9124	8.23349	-5.18505
165.5	-0.045443	0.720047	2.10581	-0.325062	0.082044	6.76404	7.77916	-3.458257
165.600006	-0.118959	0.674775	2.102663	-0.328515	0.080749	6.6565	7.65262	-1.826301
165.699997	-0.149833	0.621787	2.099461	-0.333957	0.079696	6.46042	7.14861	-0.360201
165.800003	-0.131601	0.622059	2.096339	-0.341971	0.078742	6.18989	7.04413	0.655481
165.899994	-0.071732	0.570403	2.092119	-0.350628	0.077816	6.8722	7.52116	1.253628
166.0	-0.035351	0.487695	2.085433	-0.358443	0.076747	6.74162	7.9498	1.253516
166.100006	-0.027463	0.399477	2.075652	-0.364674	0.075976	6.10328	7.33381	0.881002
166.199997	-0.062892	0.387372	2.063271	-0.367956	0.075082	6.7101	7.57586	0.210832
166.300003	-0.155805	0.443971	2.049905	-0.368663	0.074063	6.53626	7.56162	-0.695136
166.399994	-0.198653	0.443533	2.036368	-0.367443	0.073112	6.38414	7.3563	-1.453707
166.5	-0.18545	0.319189	2.022598	-0.364727	0.072123	6.28999	7.3154	-1.954388
166.600006	-0.094228	0.161445	2.007494	-0.361651	0.071069	6.23587	7.36079	-2.078339
166.699997	0.056357	0.027537	1.991363	-0.358068	0.070544	6.48397	7.63924	-2.0104
166.800003	0.172582	-0.032191	1.976261	-0.35309	0.070064	6.34219	7.38338	-1.930823
166.899994	0.222057	-0.014373	1.964573	-0.347448	0.069695	6.42031	7.43573	-1.991136
167.0	0.203868	0.025675	1.957012	-0.340694	0.069225	6.68295	7.64149	-2.243595
167.100006	0.140406	0.019057	1.952175	-0.334176	0.068742	6.60247	7.49108	-2.570117
167.199997	0.078411	-0.077604	1.947672	-0.329807	0.068495	6.40822	7.2774	-2.680612
167.300003	0.021422	-0.119209	1.941823	-0.328254	0.068072	6.18674	7.14669	-2.363496
167.399994	-0.051231	-0.105824	1.933855	-0.330051	0.067655	5.88469	6.93386	-1.552563
167.5	-0.079406	-0.117296	1.923682	-0.335752	0.067161	5.78801	6.85903	-0.416818
167.600006	-0.069067	-0.142569	1.912023	-0.343491	0.066761	6.00414	6.89382	0.6218
167.699997	-0.008709	-0.283077	1.899302	-0.351867	0.066345	6.19191	7.16317	1.319659
167.800003	0.035617	-0.432034	1.88637	-0.359822	0.066105	6.11046	7.07881	1.305204
167.899994	0.063935	-0.483805	1.874149	-0.364744	0.065908	6.26661	7.05719	0.698016
168.0	0.019688	-0.373064	1.862605	-0.367606	0.065688	6.22344	7.25063	-0.275544
168.100006	-0.056403	-0.263252	1.850422	-0.368354	0.065224	6.04198	7.10986	-1.023677
168.199997	-0.117951	-0.213513	1.83571	-0.367501	0.064428	5.9586	7.09723	-1.341915
168.300003	-0.113778	-0.297259	1.817957	-0.366251	0.063896	5.86735	6.91598	-1.202884
168.399994	0.006345	-0.397164	1.799104	-0.363679	0.063124	5.89844	6.6961	-1.022017
168.5	0.065399	-0.405574	1.783238	-0.359339	0.062751	6.05616	6.73613	-1.039665
168.600006	0.166745	-0.324405	1.773804	-0.352573	0.062897	6.14768	6.93836	-1.569783
168.699997	0.246427	-0.266159	1.770416	-0.343711	0.063438	6.10959	6.93686	-2.23197
168.800003	0.209636	-0.255882	1.769834	-0.335168	0.064246	6.07526	7.07528	-2.804241
168.899994	0.10342	-0.266783	1.768269	-0.328527	0.064895	6.03313	7.29099	-2.835568
169.0	-0.101746	-0.246481	1.763125	-0.326413	0.065123	5.94923	7.19422	-2.051052
169.100006	-0.318615	-0.166458	1.753937	-0.329379	0.065002	5.96745	6.84768	-0.476345
169.199997	-0.448703	-0.080416	1.74245	-0.336498	0.064616	6.01676	6.76065	1.081232
169.300003	-0.427404	0.010172	1.730827	-0.345077	0.064364	5.89984	6.63272	2.107513
169.399994	-0.311795	0.09115	1.721603	-0.353059	0.064256	5.79142	6.49805	2.130049
169.5	-0.076218	0.15103	1.715255	-0.358053	0.064273	5.6985	6.59632	1.177705
169.600006	0.131075	0.225148	1.710051	-0.360155	0.064217	5.7937	6.76086	-0.29413
169.699997	0.224615	0.246382	1.703918	-0.360495	0.064358	5.68966	6.75626	-1.388474
169.800003	0.228477	0.25889	1.694523	-0.359726	0.064552	5.67617	6.66473	-1.695799
169.899994	0.221471	0.274292	1.68097	-0.359266	0.064761	5.88031	6.66002	-1.263049
170.0	0.159547	0.263566	1.664994	-0.359191	0.065098	5.89082	6.65456	-0.567497
170.100006	0.099363	0.275101	1.649643	-0.358985	0.065577	5.75709	6.64621	-0.121158
170.199997	0.026019	0.302871	1.637796	-0.358242	0.066368	5.68913	6.69267	-0.094226
170.300003	-0.069798	0.365406	1.630089	-0.356036	0.067301	5.77767	6.66741	-0.618113
170.399994	-0.121128	0.382811	1.625269	-0.351839	0.068271	5.92988	6.78827	-1.449604
170.5	-0.220049	0.380854	1.621457	-0.346805	0.068867	6.0735	6.81353	-2.087574
170.600006	-0.234383	0.384519	1.617374	-0.341011	0.069172	6.14313	6.78784	-2.251998
170.699997	-0.164458	0.396747	1.612357	-0.336382	0.069448	6.10862	7.07474	-1.908289
170.800003	-0.054037	0.414999	1.606719	-0.333748	0.069542	5.8959	7.10686	-1.240467
170.899994	0.063987	0.447453	1.600439	-0.333743	0.069459	5.66733	6.91245	-0.444346
171.0	0.123344	0.488397	1.594028	-0.336776	0.06945	5.65542	6.62812	0.238244
171.100006	0.14053	0.542556	1.587608	-0.341542	0.069194	5.58518	6.3167	0.571532
171.199997	0.131201	0.603015	1.581608	-0.346825	0.069216	5.27612	5.80659	0.502107
171.300003	0.072452	0.623282	1.575541	-0.351659	0.069221	5.37141	5.90229	0.14541
171.399994	0.043739	0.584822	1.568577	-0.354594	0.069487	5.19003	5.95893	-0.31069
171.5	0.014754	0.51884	1.561001	-0.355911	0.070185	6.39482	6.6977	-0.590511
171.600006	-0.006544	0.478441	1.553371	-0.355629	0.071138	5.99863	7.53251	-0.723612
171.699997	-0.058915	0.436936	1.545677	-0.354371	0.071953	5.58667	6.65852	-0.700438
171.800003	-0.147491	0.432211	1.537156	-0.353585	0.072607	5.55532	6.44441	-0.623711
171.899994	-0.255562	0.468059	1.527087	-0.353994	0.072679	6.32012	7.12549	-0.437255
172.0	-0.354906	0.514647	1.516044	-0.35543	0.072391	6.53897	7.08127	-0.278479
172.100006	-0.376447	0.502855	1.504622	-0.357922	0.072397	5.89205	6.54922	-0.081064
172.199997	-0.129628	0.452747	1.494294	-0.358228	0.072467	5.93417	6.80925	-0.345075
172.300003	0.111013	0.34279	1.486881	-0.356213	0.072873	5.66023	6.64621	-0.799722
172.399994	0.313872	0.256758	1.48256	-0.351999	0.073358	5.5893	6.61131	-1.375229
172.5	0.347449	0.23949	1.480542	-0.345282	0.074182	5.41265	6.37858	-1.855668
172.600006	0.195497	0.256942	1.479033	-0.338939	0.074774	5.72013	6.40041	-2.031468
172.699997	-0.055697	0.297601	1.47619	-0.334583	0.075163	5.93005	6.28629	-1.838866
172.800003	-0.26195	0.314168	1.471412	-0.333397	0.075167	5.88408	6.28437	-1.215237
172.899994	-0.363022	0.285279	1.465725	-0.335184	0.075506	5.72215	6.2788	-0.360142
173.0	-0.322522	0.259829	1.459565	-0.339799	0.075959	5.92699	6.86438	0.382474
173.100006	-0.150138	0.240196	1.453991	-0.344658	0.076924	6.00432	7.23843	0.714807
173.199997	0.032036	0.285762	1.448756	-0.350351	0.077521	5.60655	6.76386	0.745637
173.300003	0.103022	0.351601	1.443869	-0.35441	0.077651	5.59586	6.66055	0.39602
173.399994	0.105456	0.385662	1.437349	-0.357192	0.07746	6.07561	6.84415	0.036913
173.5	-0.026922	0.317758	1.428253	-0.359563	0.077321	6.52829	6.91234	-0.014487
173.600006	0.044708	0.233569	1.417303	-0.360207	0.077576	6.16117	6.4715	-0.040282
173.699997	0.0557	0.187985	1.405881	-0.360643	0.07798	6.13866	6.87391	-0.006695
173.800003	0.019153	0.259744	1.395304	-0.360438	0.078526	5.97446	6.90838	-0.110489
173.899994	4.1e-05	0.398866	1.386007	-0.358466	0.078672	5.8684	6.84533	-0.312991
174.0	-0.162077	0.561912	1.377503	-0.356668	0.07861	5.71619	6.8934	-0.897578
174.100006	-0.202111	0.551655	1.370703	-0.352727	0.078741	5.68186	6.71151	-1.381612
174.199997	-0.132025	0.427882	1.366711	-0.345977	0.079315	5.75175	6.61152	-1.956895
174.300003	-0.029915	0.279388	1.367624	-0.33763	0.08034	5.71383	6.27752	-2.47981
174.399994	0.010815	0.253722	1.373032	-0.328854	0.081466	5.5681	6.20119	-2.735005
174.5	-0.060452	0.357923	1.380016	-0.32279	0.082409	5.99092	6.09595	-2.603625
174.600006	-0.296714	0.520189	1.384577	-0.322499	0.082612	6.94358	7.3807	-1.684671
174.699997	-0.476045	0.612236	1.383437	-0.329002	0.0824	6.44772	7.60862	0.297999
174.800003	-0.658203	0.69664	1.375354	-0.342735	0.081931	6.67165	7.14936	2.471911
174.899994	-0.548325	0.681002	1.363176	-0.35974	0.081488	6.27668	7.07003	4.016536
175.0	-0.311231	0.628166	1.353715	-0.373039	0.081711	6.50876	7.42481	4.160432
175.100006	0.022329	0.680411	1.35042	-0.38095	0.082047	7.47753	8.82347	2.717238
175.199997	0.244321	0.728787	1.35264	-0.381577	0.082517	6.86362	7.76802	0.399504
175.300003	0.379572	0.814388	1.35547	-0.376608	0.083142	6.40559	7.20899	-1.79998
175.399994	0.239063	0.942015	1.354637	-0.369332	0.083748	5.56416	6.13021	-3.190312
175.5	0.049063	0.951689	1.349607	-0.359389	0.084878	4.70153	5.54516	-3.124928
175.600006	-0.103622	0.885393	1.342449	-0.349942	0.086021	4.81643	5.33544	-2.27685
175.699997	-0.195587	0.750604	1.337548	-0.342024	0.087455	5.01742	6.24326	-1.37728
175.800003	-0.190127	0.620255	1.338719	-0.335027	0.089071	5.44742	5.77608	-0.915021
175.899994	-0.188253	0.585701	1.346447	-0.330941	0.090639	9.48399	8.4172	-0.902009
176.0	-0.218707	0.652611	1.358358	-0.329218	0.091863	7.89693	10.47038	-1.312629
176.100006	-0.34156	0.758628	1.36977	-0.330427	0.092449	6.35191	6.78463	-1.596509
176.199997	-0.458101	0.79903	1.376006	-0.336501	0.09236	7.69183	8.22814	-1.242945
176.300003	-0.503657	0.753882	1.375351	-0.346117	0.092138	10.37657	10.7075	-0.016506
176.399994	-0.374728	0.678159	1.369296	-0.356981	0.092191	9.29036	9.85022	1.446841
176.5	-0.113354	0.511528	1.362453	-0.366203	0.092755	8.72549	9.34428	2.461142
176.600006	0.156671	0.354695	1.359138	-0.37075	0.093807	7.1401	7.98491	2.358192
176.699997	0.369845	0.311219	1.360701	-0.370073	0.0946	5.8705	6.45972	1.415823
176.800003	0.304672	0.391408	1.365684	-0.366411	0.095117	5.13083	5.69311	-0.172747
176.899994	-0.002733	0.567888	1.370501	-0.360114	0.095564	4.68069	5.39679	-1.617177
177.0	-0.315981	0.690237	1.372239	-0.354043	0.095787	4.94491	5.48114	-2.376667
177.100006	-0.476851	0.714008	1.371583	-0.3481	0.096343	4.80435	6.13749	-2.330849
177.199997	-0.432691	0.661266	1.370622	-0.343324	0.097189	7.61966	7.13127	-1.933712
177.300003	-0.242483	0.58812	1.372543	-0.339444	0.098263	7.81067	9.39235	-1.574522
177.399994	0.053395	0.582164	1.378946	-0.336344	0.099336	7.38794	8.38594	-1.481493
177.5	0.269996	0.625925	1.389326	-0.335838	0.10031	9.77833	9.45273	-1.466411
177.600006	0.317745	0.71255	1.401012	-0.337568	0.100927	9.74996	10.58364	-1.422081
177.699997	0.170989	0.804543	1.410734	-0.341091	0.101084	10.53307	9.92633	-1.065001
177.800003	-0.113397	0.866488	1.414943	-0.347948	0.10074	10.45022	10.1399	-0.147163
177.899994	-0.426353	0.896438	1.41191	-0.357441	0.100073	9.37951	9.06969	1.398944
178.0	-0.591866	0.95479	1.402318	-0.367763	0.099473	7.6328	8.02088	2.88883
178.100006	-0.593468	1.04822	1.389917	-0.37642	0.098874	6.51042	7.33221	3.606859
178.199997	-0.241617	1.121199	1.381065	-0.377688	0.098845	5.67013	6.47546	2.825582
178.300003	0.167441	1.109578	1.381573	-0.370717	0.099342	5.11034	5.86311	0.642522
178.399994	0.451499	1.08989	1.393768	-0.357507	0.099951	5.3186	6.12935	-2.295386
178.5	0.519949	1.098875	1.416093	-0.340674	0.100649	5.70236	6.78099	-5.085254
178.600006	0.433936	1.149566	1.443184	-0.3251	0.101148	7.88432	8.14646	-6.841843
178.699997	0.175328	1.25081	1.469106	-0.314628	0.101441	7.67098	9.82913	-6.834796
178.800003	-0.153072	1.431574	1.489812	-0.313703	0.10208	7.92907	8.79435	-4.651747
178.899994	-0.382768	1.515689	1.503416	-0.324124	0.10267	9.82422	9.60067	-0.390438
179.0	-0.587016	1.666217	1.508627	-0.343143	0.103045	10.05814	10.27843	4.34561
179.100006	-0.626021	1.815276	1.504629	-0.366493	0.103499	10.48674	9.7103	8.108779
179.199997	-0.504585	1.982247	1.498945	-0.387961	0.103794	10.24231	9.9517	9.434369
179.300003	-0.228716	2.181484	1.499591	-0.39995	0.10386	8.39069	9.04517	7.861045
179.399994	-0.002562	2.327069	1.510012	-0.402092	0.103919	6.86301	8.10064	3.948146
179.5	0.295624	2.381254	1.527529	-0.395406	0.104	6.11694	7.75828	-1.679196
179.600006	0.273848	2.273758	1.546254	-0.380598	0.103813	5.8769	7.19197	-7.107271
179.699997	0.3329	2.05091	1.563202	-0.360083	0.104375	5.89467	7.39676	-10.325685
179.800003	0.262394	1.836262	1.579116	-0.337487	0.105166	7.19361	7.8663	-10.680218
179.899994	0.083209	1.661407	1.595834	-0.318387	0.106214	8.22972	9.42083	-8.65824
180.0	-0.056646	1.580815	1.613557	-0.307591	0.106844	7.80795	8.95321	-5.441331
180.100006	-0.333107	1.600165	1.631764	-0.305733	0.107217	9.20226	9.19548	-1.763834
180.199997	-0.530458	1.655284	1.648116	-0.312607	0.107318	8.47187	9.74113	1.985231
180.300003	-0.689492	1.760998	1.660529	-0.327866	0.107018	8.0931	8.53517	5.089366
180.399994	-0.658328	1.829623	1.668995	-0.346603	0.106857	7.54163	8.5751	6.895749
180.5	-0.588799	1.85285	1.674582	-0.365956	0.106764	6.4302	7.83054	7.01115
180.600006	-0.321596	1.798982	1.678616	-0.383099	0.10671	6.71369	7.86673	5.656225
180.699997	-0.071666	1.753152	1.682359	-0.392445	0.1068	6.71903	7.95162	2.65586
180.800003	0.065841	1.677511	1.686	-0.394611	0.106911	9.89025	9.9683	-0.860463
180.899994	0.083051	1.606506	1.69002	-0.389215	0.106762	9.12212	10.99087	-4.162522
181.0	0.076323	1.376115	1.6948	-0.376694	0.106876	9.64241	9.09913	-6.025521
181.100006	-0.006392	1.196766	1.700721	-0.361309	0.106979	11.26118	12.55418	-6.487073
181.199997	-0.162291	1.117783	1.709725	-0.342648	0.107171	11.4485	13.16567	-5.972134
181.300003	-0.17758	1.019736	1.722351	-0.325297	0.10714	12.16978	12.35013	-4.976539
181.399994	-0.228773	0.9797	1.738089	-0.313089	0.106835	8.67986	10.16667	-3.618774
181.5	-0.265883	1.003181	1.754885	-0.307257	0.106392	5.82067	6.54718	-1.930216
181.600006	-0.365564	1.086308	1.769805	-0.310261	0.105959	4.38573	5.54623	0.040948
181.699997	-0.435053	1.223186	1.78032	-0.321628	0.105442	5.04361	5.13793	2.125544
181.800003	-0.465544	1.438475	1.784891	-0.338167	0.104634	4.694	6.33672	3.68673
181.899994	-0.385376	1.510673	1.784601	-0.357697	0.103955	6.97326	6.76911	4.591094
182.0	-0.300053	1.501235	1.781821	-0.374954	0.1036	11.52793	13.61208	4.298504
182.100006	-0.125523	1.445127	1.779542	-0.385895	0.103313	8.18777	10.59809	2.671076
182.199997	-0.06606	1.417719	1.779442	-0.390356	0.10255	11.26354	13.18986	0.07309
182.300003	-0.180543	1.3748	1.781967	-0.386348	0.101278	14.68935	17.47415	-2.707978
182.399994	-0.232579	1.306292	1.786355	-0.375619	0.10014	16.96695	17.74692	-4.799639
182.5	-0.344079	1.280263	1.791805	-0.361245	0.098425	18.51013	18.29568	-5.724297
182.600006	-0.25521	1.223735	1.798914	-0.34431	0.097343	13.85203	12.80136	-5.590055
182.699997	-0.13768	1.174799	1.806938	-0.330046	0.096591	10.26245	10.72517	-4.724276
182.800003	0.108512	1.124824	1.815082	-0.321401	0.095972	8.9524	9.35884	-2.928107
182.899994	0.184409	1.20033	1.821219	-0.31975	0.095402	7.79149	9.02066	-0.694182
183.0	0.099038	1.305107	1.824091	-0.326051	0.094709	6.90347	8.70721	1.500838
183.100006	-0.017379	1.470902	1.824013	-0.336495	0.093928	7.32313	9.64146	3.10476
183.199997	-0.286889	1.542558	1.823468	-0.348095	0.093351	8.69676	10.67453	3.560602
183.300003	-0.506249	1.531283	1.824795	-0.358655	0.09248	9.65555	10.93296	2.797097
183.399994	-0.430864	1.413757	1.829454	-0.363983	0.09161	9.73857	10.85235	0.899162
183.5	-0.370409	1.294	1.836611	-0.365104	0.090494	10.08275	10.82087	-1.531291
183.600006	-0.284099	1.099754	1.843544	-0.362474	0.089121	10.23487	11.09236	-3.484954
183.699997	-0.129244	0.921707	1.848135	-0.356714	0.08769	10.7401	11.527	-4.193665
183.800003	-0.026868	0.826686	1.848962	-0.351916	0.086355	11.80826	12.65224	-3.647446
183.899994	0.055045	0.750219	1.845834	-0.350474	0.084899	12.35851	12.86442	-1.982645
184.0	0.028266	0.645177	1.838434	-0.353389	0.083668	14.58566	14.66035	0.37024
184.100006	-0.106905	0.509712	1.827734	-0.360069	0.082489	15.94239	16.874	2.424407
184.199997	-0.247828	0.421964	1.816864	-0.366026	0.081271	16.85748	17.63912	3.283046
184.300003	-0.286941	0.429038	1.811547	-0.3673	0.080121	14.79996	15.5551	2.435169
184.399994	-0.206846	0.420138	1.816473	-0.362242	0.079171	10.48297	10.84143	-0.056612
184.5	-0.124688	0.292666	1.831811	-0.351235	0.078583	8.01297	8.27267	-3.395792
184.600006	-0.026106	0.088091	1.8531	-0.337655	0.078651	6.58907	7.19871	-6.104018
184.699997	0.02296	-0.022169	1.874837	-0.324286	0.078477	6.23123	7.00698	-7.125046
184.800003	0.000193	-0.101741	1.892914	-0.314588	0.078306	5.8141	7.8208	-6.196355
184.899994	-0.166452	-0.177382	1.904023	-0.316138	0.077614	7.87372	8.23649	-2.999535
185.0	-0.37661	-0.180114	1.907584	-0.328859	0.076297	10.48542	11.74335	1.709801
185.100006	-0.651175	-0.158294	1.902796	-0.35047	0.074602	10.6146	12.29072	6.316929
185.199997	-0.600579	-0.175515	1.890661	-0.375473	0.072885	12.81548	12.64228	9.281941
185.300003	-0.302339	-0.160913	1.881674	-0.394465	0.071724	11.29367	12.34328	9.144506
185.399994	-0.040902	-0.110092	1.883489	-0.402907	0.071308	12.40317	11.91153	6.099093
185.5	0.25936	-0.007595	1.896632	-0.401606	0.071193	12.51824	12.1295	0.881795
185.600006	0.380123	0.101684	1.915998	-0.390527	0.071336	11.75554	11.28324	-5.144857
185.699997	0.37424	0.107058	1.93441	-0.374368	0.071474	10.46546	11.04269	-9.545561
185.800003	0.181291	0.178841	1.949561	-0.354161	0.071854	9.9442	10.85117	-10.763851
185.899994	-0.029943	0.228357	1.961697	-0.336072	0.071872	8.58835	10.73833	-9.091769
186.0	-0.281122	0.236337	1.971557	-0.325354	0.07212	8.09827	9.60196	-5.769674
186.100006	-0.329608	0.239204	1.979555	-0.321598	0.072304	7.35571	8.35468	-1.806095
186.199997	-0.245299	0.327148	1.985578	-0.324022	0.072532	7.41325	7.53272	1.457659
186.300003	-0.273531	0.443795	1.993405	-0.331698	0.072474	7.60644	7.79211	3.378893
186.399994	-0.066938	0.611746	2.005444	-0.338678	0.072749	9.46026	9.56845	3.962782
186.5	0.103714	0.765342	2.021103	-0.345705	0.073403	11.96301	13.14094	3.105239
186.600006	0.225237	0.833938	2.03699	-0.352312	0.074191	10.4066	11.12041	1.366215
186.699997	0.263205	0.909474	2.048889	-0.357048	0.074904	13.89205	13.22572	-0.677977
186.800003	0.1119	0.961148	2.054134	-0.362789	0.075255	15.08686	16.36582	-2.236224
186.899994	-0.041286	0.923869	2.051428	-0.368725	0.075586	16.37432	16.88589	-2.440701
187.0	-0.195733	0.848798	2.041658	-0.37479	0.075906	17.17993	17.25961	-1.286505
187.100006	-0.233756	0.730765	2.028405	-0.380747	0.075927	10.4849	11.23057	-0.081568
187.199997	-0.180797	0.572599	2.017008	-0.380926	0.076698	5.43761	6.89543	0.525029
187.300003	-0.220231	0.548462	2.012487	-0.374973	0.076859	4.35771	5.89319	-0.282548
187.399994	-0.043851	0.478687	2.016929	-0.364718	0.077779	5.09834	5.84545	-2.060454
187.5	0.134558	0.369078	2.028575	-0.349551	0.078822	5.35135	7.22398	-4.081601
187.600006	0.238649	0.268818	2.043031	-0.334821	0.079452	6.52487	6.99296	-5.636007
187.699997	0.093766	0.257565	2.055607	-0.323158	0.080029	11.59668	11.81615	-6.048941
187.800003	-0.031028	0.308139	2.064479	-0.316987	0.080441	10.20562	14.15345	-5.055731
187.899994	-0.182448	0.436569	2.067641	-0.319838	0.080413	14.98956	15.00592	-2.727206
188.0	-0.266646	0.566434	2.065404	-0.329721	0.080539	13.99242	15.56559	0.280143
188.100006	-0.342069	0.691058	2.058275	-0.344623	0.080649	14.259	14.01396	3.059558
188.199997	-0.290393	0.776447	2.0492	-0.361186	0.080592	13.8586	14.68722	4.802948
188.300003	-0.188477	0.838777	2.042963	-0.372915	0.081165	10.5561	11.45848	4.813715
188.399994	-0.072417	0.923321	2.041569	-0.379518	0.081631	9.0398	10.99548	3.077794
188.5	-0.069128	0.999322	2.043504	-0.380267	0.082105	8.8664	9.93061	0.280043
188.600006	-0.112361	1.061236	2.045258	-0.374591	0.082462	9.54258	10.01433	-2.814896
188.699997	-0.18327	0.925522	2.043631	-0.366102	0.082656	10.72083	10.74444	-4.860994
188.800003	-0.201191	0.73609	2.037791	-0.356306	0.082727	11.92816	12.40644	-5.145941
188.899994	-0.150628	0.631261	2.029455	-0.347079	0.082571	12.21541	13.16353	-4.253864
189.0	-0.205646	0.591673	2.021456	-0.340763	0.082494	12.05181	13.5107	-2.943022
189.100006	-0.056656	0.570635	2.017438	-0.336084	0.082128	11.55473	12.84611	-1.916813
189.199997	0.038452	0.554169	2.019227	-0.332725	0.082431	10.22427	11.2189	-1.395294
189.300003	0.074598	0.528376	2.025252	-0.332	0.082828	9.0645	9.80194	-1.336566
189.399994	0.110303	0.463758	2.031365	-0.333369	0.083161	7.68035	8.16723	-1.397109
189.5	0.013415	0.408119	2.033195	-0.338948	0.083487	7.83668	8.27107	-0.978161
189.600006	-0.213087	0.398764	2.026939	-0.349511	0.083399	7.82083	8.9181	0.201467
189.699997	-0.351505	0.392491	2.01248	-0.362798	0.083001	11.29016	12.28012	1.854992
189.800003	-0.492728	0.378954	1.99205	-0.377605	0.082608	10.91858	12.85521	3.168423
189.899994	-0.468126	0.247868	1.971344	-0.387478	0.082332	11.95618	13.52462	3.37904
190.0	-0.147613	0.215093	1.956373	-0.386743	0.082029	15.25395	16.42866	1.930233
190.100006	0.052125	0.224661	1.951326	-0.377067	0.081806	15.0513	16.56023	-1.082435
190.199997	0.248693	0.220571	1.957318	-0.358869	0.081872	13.91693	14.9222	-4.420542
190.300003	0.229933	0.203792	1.971403	-0.336562	0.082558	8.90082	9.49469	-6.732447
190.399994	0.181396	0.283782	1.988343	-0.317065	0.083041	6.44903	7.22826	-7.576859
190.5	0.096201	0.359671	2.003815	-0.303835	0.083839	5.01602	5.90572	-6.663645
190.600006	-0.159743	0.470016	2.013818	-0.305023	0.084242	5.49147	5.78571	-3.726796
190.699997	-0.400676	0.605718	2.017828	-0.320692	0.084342	5.24976	6.21468	0.768461
190.800003	-0.572734	0.863961	2.015001	-0.343971	0.084162	7.96839	6.89607	4.753693
190.899994	-0.558439	1.008131	2.005329	-0.371428	0.083756	9.26408	10.36365	7.778279
191.0	-0.461439	1.179278	1.999154	-0.39209	0.083522	9.3782	11.52818	8.000844
191.100006	-0.255654	1.286784	2.001895	-0.400822	0.08329	11.87114	12.89386	5.723993
191.199997	-0.08229	1.393323	2.012511	-0.399022	0.08308	10.24538	12.68703	1.649243
191.300003	0.087918	1.520777	2.024597	-0.387024	0.082592	11.21572	12.47185	-3.193509
191.399994	0.037347	1.479438	2.033359	-0.369954	0.081948	10.81392	12.02726	-7.037317
191.5	0.094288	1.357138	2.036503	-0.35236	0.081853	9.96592	10.03232	-8.012762
191.600006	0.045903	1.264212	2.037051	-0.339155	0.082129	8.86544	8.99336	-6.818281
191.699997	0.098156	1.257752	2.036694	-0.332336	0.082539	8.32045	8.00889	-4.600388
191.800003	0.04994	1.239042	2.036764	-0.331778	0.082963	7.74788	7.5506	-2.112202
191.899994	0.047215	1.261819	2.037759	-0.335579	0.083356	7.33889	7.51527	-0.071479
192.0	-0.087815	1.298376	2.039661	-0.343034	0.083528	7.67168	7.91137	1.392829
192.100006	-0.316307	1.308818	2.042985	-0.350111	0.083532	7.77853	8.4476	1.82236
192.199997	-0.324469	1.262753	2.047194	-0.35558	0.083697	8.75894	9.20372	1.493429
192.300003	-0.24494	1.207791	2.051997	-0.357599	0.083852	8.98612	10.28582	0.19932
192.399994	-0.177875	1.12317	2.057265	-0.355196	0.084218	8.87892	9.6496	-1.572852
192.5	-0.093829	1.044466	2.062322	-0.350766	0.084204	9.42855	9.76618	-3.081214
192.600006	-0.092799	0.979656	2.065085	-0.346469	0.08388	9.22695	9.82078	-3.74999
192.699997	-0.077561	0.945766	2.063476	-0.344241	0.083326	9.05241	9.40691	-3.286036
192.800003	-0.129193	0.957036	2.055751	-0.347578	0.082747	8.47485	8.94262	-1.614963
192.899994	-0.181379	0.948294	2.041767	-0.355709	0.08195	7.73605	8.40831	0.676553
193.0	-0.19897	0.897851	2.02429	-0.365274	0.081477	7.22522	7.94905	2.452317
193.100006	-0.120777	0.842179	2.007478	-0.374298	0.081195	6.74075	7.55841	2.915754
193.199997	0.024136	0.785306	1.997629	-0.376678	0.08133	6.83664	7.12453	1.786563
193.300003	0.152721	0.783778	1.997264	-0.371275	0.081868	6.92746	7.06682	-0.854208
193.399994	0.11646	0.848742	2.004765	-0.360655	0.082628	8.24794	7.81224	-3.930122
193.5	0.083634	0.874979	2.014939	-0.345668	0.083686	9.13412	10.01219	-6.006937
193.600006	-0.221122	0.935548	2.023329	-0.330672	0.0845	8.25897	9.54319	-6.671395
193.699997	-0.331839	0.942974	2.027093	-0.319948	0.085071	9.23361	9.48559	-5.445615
193.800003	-0.491863	0.922822	2.025513	-0.317526	0.085136	9.29526	10.81948	-2.597975
193.899994	-0.540891	0.977419	2.018971	-0.325417	0.084655	8.86474	10.05983	0.652702
194.0	-0.672533	1.10117	2.008143	-0.340685	0.0837	8.6831	9.13938	3.694017
194.100006	-0.569796	1.256984	1.996847	-0.3573	0.082984	7.47236	8.04776	5.21813
194.199997	-0.140921	1.440311	1.989459	-0.372801	0.082062	6.60255	6.78356	4.929954
194.300003	0.16653	1.560956	1.987669	-0.381688	0.081678	5.58395	6.15141	2.896715
194.399994	0.450236	1.591217	1.988911	-0.383935	0.081722	5.19713	5.88474	-0.220683
194.5	0.618386	1.59478	1.989203	-0.380547	0.082048	5.2446	6.17956	-3.414025
194.600006	0.623105	1.452675	1.986151	-0.370416	0.082951	6.18	6.33575	-5.350194
194.699997	0.449619	1.313224	1.979932	-0.358458	0.084096	8.28069	8.49288	-5.294523
194.800003	0.07763	1.239183	1.972173	-0.347398	0.085422	7.71539	9.89025	-4.31104
194.899994	-0.202497	1.100121	1.96603	-0.336649	0.086871	8.43763	8.47361	-3.019738
195.0	-0.470486	0.989588	1.963592	-0.329448	0.087727	9.65967	9.83116	-1.947224
195.100006	-0.656644	0.914125	1.965321	-0.324618	0.088456	9.73647	10.82558	-1.163683
195.199997	-0.67739	0.902739	1.968908	-0.324371	0.088563	9.28808	9.79027	-0.683129
195.300003	-0.528366	0.85862	1.971195	-0.329735	0.088346	9.18281	9.67015	-0.22953
195.399994	-0.264575	0.886282	1.969153	-0.338858	0.087818	8.13733	8.89626	0.202881
195.5	0.069449	0.890537	1.962392	-0.351869	0.087588	7.06732	7.55724	0.950362
195.600006	0.281088	0.920627	1.952282	-0.364171	0.087179	6.16353	6.93654	1.279337
195.699997	0.427315	0.901594	1.941853	-0.371559	0.087498	5.50951	6.29197	1.036012
195.800003	0.431987	0.877594	1.933235	-0.374424	0.087593	5.40188	6.07957	0.13423
195.899994	0.296836	0.769146	1.927103	-0.371079	0.088115	5.20098	6.33115	-1.19849
196.0	0.088973	0.657732	1.922526	-0.362923	0.08906	6.61017	6.74309	-2.518382
196.100006	-0.083075	0.610042	1.918028	-0.353048	0.090244	8.02549	8.80612	-3.238529
196.199997	-0.216559	0.663868	1.914013	-0.342095	0.091635	7.3008	8.71705	-3.44204
196.300003	-0.301178	0.716561	1.910548	-0.334151	0.092993	8.65613	7.95783	-3.109745
196.399994	-0.309363	0.749734	1.907337	-0.330825	0.093741	9.26925	9.25296	-2.323612
196.5	-0.280438	0.762695	1.903322	-0.331781	0.093737	8.53676	9.7392	-1.212769
196.600006	-0.32288	0.751314	1.897802	-0.338641	0.093271	8.19092	8.99572	0.032835
196.699997	-0.300951	0.796536	1.889715	-0.348979	0.092362	7.79867	8.77122	1.197202
196.800003	-0.25232	0.889805	1.879311	-0.359915	0.091352	6.69722	7.36989	1.877728
196.899994	-0.082393	0.950053	1.86693	-0.36943	0.090494	5.62581	6.05335	1.766896
197.0	0.137658	0.883788	1.855037	-0.37383	0.089925	5.37692	5.42344	0.99958
197.100006	0.377514	0.771872	1.84682	-0.37007	0.089963	5.90825	6.17657	-0.77508
197.199997	0.411423	0.670504	1.844374	-0.360205	0.090213	6.43642	6.86353	-2.71478
197.300003	0.371275	0.650483	1.846941	-0.344752	0.090794	9.98028	10.23968	-4.154737
197.399994	0.173126	0.683023	1.852097	-0.328521	0.091897	8.91921	9.84144	-4.729466
197.5	-0.120564	0.709538	1.857357	-0.316766	0.092946	7.88721	7.94381	-4.464171
197.600006	-0.382623	0.822151	1.860518	-0.31203	0.093423	10.78161	11.4906	-3.038137
197.699997	-0.630649	0.892446	1.859473	-0.317499	0.09379	11.00379	11.47379	-0.609098
197.800003	-0.625225	0.982717	1.853835	-0.331604	0.093908	9.89174	9.81724	2.013673
197.899994	-0.559411	1.128303	1.844345	-0.350271	0.094017	7.68482	8.1942	4.100026
198.0	-0.374573	1.295494	1.833947	-0.369986	0.094008	5.57642	6.37761	4.969164
198.100006	-0.186614	1.451375	1.824003	-0.385839	0.093632	4.77098	5.76698	4.358393
198.199997	-0.073889	1.504157	1.814783	-0.395368	0.093121	4.55493	5.42109	2.469785
198.300003	0.069009	1.49864	1.804767	-0.39757	0.092111	4.6581	5.89748	-0.023965
198.399994	0.124945	1.347968	1.794057	-0.390326	0.091249	5.50259	6.04446	-2.587731
198.5	0.124511	1.145092	1.785238	-0.374729	0.091122	9.20156	8.71352	-4.392986
198.600006	0.102188	1.06191	1.781515	-0.353789	0.091304	8.05466	10.21259	-5.168484
198.699997	0.027907	1.084831	1.78393	-0.33107	0.09156	9.55081	8.26293	-5.395383
198.800003	-0.060818	1.175665	1.790901	-0.313118	0.091935	10.65357	10.62421	-5.058033
198.899994	-0.151162	1.204544	1.799321	-0.302159	0.092513	9.81222	10.27094	-4.154831
199.0	-0.141911	1.247599	1.806564	-0.300209	0.092999	10.43577	10.2264	-2.504035
199.100006	-0.287639	1.288975	1.810216	-0.30873	0.093205	9.91688	10.43473	-0.089812
199.199997	-0.389052	1.313397	1.809245	-0.324517	0.093254	9.3972	9.55047	2.266236
199.300003	-0.464969	1.399181	1.80388	-0.344303	0.093065	8.28209	8.96017	3.88716
199.399994	-0.414319	1.330823	1.796181	-0.364608	0.093019	7.71679	8.17836	4.805731
199.5	-0.367559	1.344327	1.78797	-0.37965	0.0927	7.03571	7.47363	4.035763
199.600006	-0.300826	1.297037	1.779888	-0.388248	0.092554	5.94345	7.04199	2.141599
199.699997	-0.144414	1.279666	1.771008	-0.38949	0.091732	5.49699	6.37387	-0.133686
199.800003	-0.134765	1.186632	1.762426	-0.382108	0.090956	5.27393	6.44431	-2.440414
199.899994	0.069361	1.036479	1.756717	-0.368517	0.090746	6.06702	6.25846	-3.958179
[truncated: 1,505 more rows]
