# Supplementary material for: Accurate time-series forecasting of floating platform motion via a reinforced fusion CNN–BiLSTM–attention model
Source: PLoS One. 2026 Feb 2;21(2):e0342081. doi: 10.1371/journal.pone.0342081 (PMC12863529; doi:10.1371/journal.pone.0342081)
Supplement: S1 Data — (ZIP) [file pone.0342081.s001.zip › S1 Dateset/Data for measured proportional model/data for dual-stage EWMA control limit/09_1.csv]

Time	Pitch	Yaw	Sway	Heave	Surge	Cable1	Cable2	Roll
0.1	-0.16139	0.183937	1.312333	-0.351554	0.070977	5.67643	6.86738	-0.53277
0.2	-0.233203	0.165216	1.310602	-0.351801	0.071169	5.57038	6.66013	-0.647461
0.3	-0.192902	0.102923	1.309553	-0.35118	0.071609	5.53701	6.61666	-0.692008
0.4	-0.106367	0.063285	1.308803	-0.350316	0.07229	5.60593	6.59793	-0.705978
0.5	-0.014091	0.097625	1.307419	-0.349484	0.072848	5.70901	6.66173	-0.708268
0.6	0.078361	0.069469	1.305874	-0.348725	0.073142	5.76077	6.77392	-0.710809
0.7	0.139965	-0.005859	1.304819	-0.348505	0.073447	5.70314	6.58572	-0.670909
0.8	0.133775	-0.041767	1.304493	-0.34864	0.073773	5.59437	6.50254	-0.628263
0.9	0.058633	-0.034059	1.304091	-0.348899	0.073921	5.56442	6.45715	-0.622293
1.0	0.005984	-0.066678	1.303228	-0.349373	0.074157	5.58124	6.59354	-0.606466
1.1	-0.040302	-0.145476	1.302575	-0.349815	0.074808	5.54919	6.62533	-0.556422
1.2	-0.092136	-0.214456	1.302508	-0.35026	0.075702	5.504	6.49462	-0.456261
1.3	-0.135775	-0.226756	1.302549	-0.350871	0.076399	5.5949	6.45929	-0.426794
1.4	-0.14832	-0.222408	1.30215	-0.351221	0.076976	5.65244	6.56164	-0.451633
1.5	-0.132928	-0.255847	1.301397	-0.351667	0.077525	5.62844	6.58626	-0.495263
1.6	-0.112886	-0.320566	1.301153	-0.351819	0.078105	5.55707	6.54975	-0.492901
1.7	-0.109579	-0.349834	1.30157	-0.351414	0.078769	5.54157	6.51186	-0.537062
1.8	-0.097939	-0.353107	1.301894	-0.351085	0.079088	5.65603	6.57384	-0.576468
1.9	-0.086488	-0.37362	1.302157	-0.35059	0.079296	5.73353	6.68978	-0.626321
2.0	-0.045602	-0.430835	1.302414	-0.349916	0.079591	5.65086	6.62212	-0.667395
2.1	-0.053828	-0.468842	1.302909	-0.349352	0.079992	5.58334	6.57662	-0.630676
2.2	0.101171	-0.501133	1.302894	-0.349202	0.08046	5.63116	6.46143	-0.598289
2.3	0.17816	-0.553971	1.302591	-0.349232	0.081389	5.68931	6.43071	-0.554379
2.4	0.217336	-0.629597	1.302123	-0.349785	0.082446	5.65191	6.46636	-0.447517
2.5	0.155584	-0.666607	1.301923	-0.350327	0.083547	5.62503	6.51485	-0.400676
2.6	0.018579	-0.6527	1.30164	-0.350819	0.08436	5.66295	6.47171	-0.396335
2.7	-0.157033	-0.629969	1.301605	-0.351219	0.084568	5.60707	6.4048	-0.398578
2.8	-0.324271	-0.571675	1.301473	-0.351058	0.084607	5.54376	6.47578	-0.434179
2.9	-0.394467	-0.524849	1.301372	-0.351016	0.084445	5.51634	6.46732	-0.46941
3.0	-0.302425	-0.511952	1.30127	-0.350542	0.084538	5.60392	6.49687	-0.481059
3.1	-0.107985	-0.512941	1.301194	-0.350397	0.084881	5.65918	6.43221	-0.531252
3.2	0.091998	-0.507133	1.300879	-0.350519	0.085528	5.70218	6.36477	-0.496929
3.3	0.211058	-0.462735	1.300241	-0.350525	0.086027	5.7493	6.35642	-0.526629
3.4	0.239266	-0.419046	1.299595	-0.350918	0.086344	5.71418	6.30214	-0.480558
3.5	0.106051	-0.346038	1.298862	-0.351772	0.086188	5.65016	6.38393	-0.445891
3.6	-0.068081	-0.290269	1.298257	-0.351733	0.086053	5.59691	6.43885	-0.428933
3.7	-0.295442	-0.18182	1.297079	-0.352014	0.08552	5.52256	6.56496	-0.446831
3.8	-0.403701	-0.083451	1.296173	-0.351559	0.085513	5.50452	6.6446	-0.451825
3.9	-0.322531	-0.042487	1.295328	-0.350449	0.085599	5.54288	6.47653	-0.366611
4.0	-0.17874	-0.008647	1.294825	-0.349793	0.085835	5.6238	6.43885	-0.42522
4.1	-0.09554	0.03993	1.293813	-0.349711	0.086155	5.68791	6.40812	-0.352765
4.2	0.083125	0.071383	1.292832	-0.349509	0.08662	5.72591	6.35385	-0.386628
4.3	0.172004	0.114789	1.292225	-0.349671	0.086989	5.73283	6.29604	-0.396504
4.4	0.127325	0.182891	1.292132	-0.350175	0.087029	5.64193	6.40063	-0.449049
4.5	0.009327	0.265071	1.291489	-0.350987	0.086777	5.60847	6.43788	-0.425653
4.6	-0.130312	0.315307	1.290652	-0.351303	0.086602	5.54218	6.42247	-0.408779
4.7	-0.26744	0.370952	1.289917	-0.351567	0.086512	5.48823	6.53648	-0.361511
4.8	-0.321992	0.393002	1.289086	-0.351902	0.086607	5.45294	6.42279	-0.288667
4.9	-0.256904	0.405074	1.287947	-0.351664	0.086625	5.55751	6.38639	-0.21696
5.0	-0.054939	0.413168	1.286976	-0.351167	0.08693	5.6478	6.38992	-0.291528
5.1	0.095772	0.418179	1.286477	-0.350873	0.087238	5.63562	6.34346	-0.321507
5.2	0.176849	0.422867	1.286228	-0.350308	0.08768	5.6372	6.29957	-0.41684
5.3	0.19681	0.399965	1.285966	-0.34987	0.08789	5.63825	6.29679	-0.490153
5.4	0.148884	0.352584	1.285646	-0.34939	0.088021	5.63851	6.39881	-0.550472
5.5	0.038329	0.320234	1.285473	-0.349058	0.08813	5.6132	6.54205	-0.52565
5.6	-0.102208	0.318857	1.285127	-0.349066	0.088195	5.59061	6.6006	-0.466132
5.7	-0.148482	0.330808	1.284634	-0.349077	0.087884	5.58185	6.50501	-0.517752
5.8	-0.275475	0.293211	1.284148	-0.35024	0.087806	5.55961	6.5398	-0.363489
5.9	-0.206858	0.208491	1.283835	-0.351023	0.087844	5.61128	6.5702	-0.366974
6.0	-0.091693	0.123527	1.284022	-0.351243	0.088186	5.55628	6.32023	-0.377153
6.1	-0.019108	0.105738	1.28426	-0.351747	0.088275	5.60664	6.30096	-0.433618
6.2	0.022184	0.097932	1.284087	-0.35183	0.088154	5.64928	6.35856	-0.453816
6.3	0.024134	0.046097	1.284187	-0.351608	0.087916	5.62012	6.39303	-0.439122
6.4	-0.021974	-0.033639	1.284595	-0.35126	0.087757	5.54542	6.37547	-0.377621
6.5	-0.068467	-0.075916	1.28488	-0.35074	0.087626	5.54857	6.40652	-0.363465
6.6	-0.057709	-0.094893	1.285117	-0.350259	0.087697	5.57038	6.38007	-0.406743
6.7	-0.052377	-0.138664	1.285838	-0.350082	0.087923	5.65866	6.46325	-0.417795
6.8	-0.069386	-0.17674	1.286735	-0.349866	0.088384	5.58859	6.3622	-0.433793
6.9	-0.039723	-0.172883	1.287832	-0.349614	0.088655	5.60392	6.35845	-0.56779
7.0	-0.10885	-0.150456	1.288974	-0.349851	0.088803	5.6386	6.40245	-0.577965
7.1	-0.130828	-0.13223	1.290357	-0.349907	0.088867	5.59096	6.35063	-0.590419
7.2	-0.129717	-0.134071	1.291338	-0.350079	0.088929	5.54726	6.43778	-0.574751
7.3	-0.107074	-0.160068	1.292054	-0.350324	0.089019	5.6146	6.58487	-0.494102
7.4	-0.070138	-0.21206	1.293153	-0.350306	0.089053	5.62415	6.3987	-0.423178
7.5	-0.012354	-0.170669	1.294153	-0.350705	0.08921	5.61592	6.28801	-0.382782
7.6	0.06566	-0.14157	1.295648	-0.350481	0.089338	5.64202	6.38168	-0.414341
7.7	0.081351	-0.196909	1.297383	-0.350131	0.089531	5.68686	6.52941	-0.47166
7.8	0.064442	-0.241798	1.299314	-0.350112	0.089376	5.62529	6.37033	-0.515201
7.9	0.053256	-0.208928	1.301543	-0.349686	0.089337	5.65699	6.40106	-0.542022
8.0	-0.051924	-0.213238	1.303578	-0.349531	0.089108	5.62135	6.4533	-0.545344
8.1	-0.080104	-0.280975	1.305248	-0.3496	0.088884	5.55102	6.39303	-0.5447
8.2	-0.08633	-0.327458	1.307302	-0.349708	0.088844	5.57992	6.45362	-0.506885
8.3	-0.062076	-0.292825	1.309365	-0.350092	0.08868	5.6668	6.50501	-0.493198
8.4	0.035638	-0.253009	1.31155	-0.350291	0.088711	5.65244	6.33854	-0.475863
8.5	0.094204	-0.247765	1.313557	-0.350651	0.088759	5.66181	6.3744	-0.454275
8.6	0.129786	-0.281592	1.315594	-0.350781	0.088867	5.67836	6.41765	-0.381744
8.7	0.092135	-0.241891	1.316983	-0.350743	0.088841	5.73275	6.42985	-0.317637
8.8	0.029026	-0.227856	1.3183	-0.350782	0.088741	5.68344	6.44977	-0.277605
8.9	-0.088801	-0.239934	1.3195	-0.350647	0.088444	5.64867	6.4958	-0.26568
9.0	-0.161384	-0.203427	1.320742	-0.350383	0.088013	5.60138	6.51271	-0.309644
9.1	-0.181208	-0.137445	1.322212	-0.349896	0.087608	5.65524	6.62747	-0.37601
9.2	-0.149605	-0.067518	1.323631	-0.349683	0.08724	5.73091	6.59825	-0.48338
9.3	-0.083225	-0.036101	1.325426	-0.349196	0.08692	5.66557	6.39506	-0.579716
9.4	0.040653	-0.017685	1.327309	-0.3489	0.086749	5.66619	6.44677	-0.601451
9.5	0.110907	0.031399	1.328946	-0.348769	0.086624	5.71891	6.35438	-0.592089
9.6	0.158558	0.092487	1.33024	-0.348885	0.086577	5.75665	6.46978	-0.570652
9.7	0.108107	0.152617	1.331478	-0.349122	0.086493	5.69929	6.51175	-0.567546
9.8	0.029845	0.169873	1.332707	-0.349425	0.086223	5.69141	6.66816	-0.497005
9.9	-0.118703	0.256337	1.33404	-0.349908	0.085888	5.75184	6.77553	-0.434625
10.0	-0.226636	0.354506	1.335188	-0.350348	0.085671	5.62275	6.52535	-0.39685
10.1	-0.28806	0.401358	1.33606	-0.3507	0.085404	5.60471	6.49944	-0.362759
10.2	-0.251185	0.392205	1.336987	-0.350808	0.085104	5.5977	6.51261	-0.368913
10.3	-0.145694	0.42097	1.338156	-0.351014	0.084701	5.63519	6.48028	-0.384256
10.4	0.013489	0.476599	1.339591	-0.351036	0.084401	5.68449	6.37215	-0.420702
10.5	0.143852	0.527031	1.340757	-0.350949	0.084384	5.80648	6.73763	-0.487979
10.6	0.20029	0.566314	1.342212	-0.350631	0.084124	5.91849	6.91181	-0.53938
10.7	0.199017	0.58729	1.344108	-0.350084	0.083686	5.79808	6.80979	-0.577436
10.8	0.08739	0.661468	1.345571	-0.349423	0.083002	5.68081	6.54986	-0.641026
10.9	0.00803	0.665657	1.346904	-0.348607	0.082441	5.68642	6.60671	-0.63473
11.0	-0.092665	0.618123	1.348335	-0.347947	0.082131	5.63624	6.59643	-0.553625
11.1	-0.121535	0.603335	1.3496	-0.347704	0.082045	5.59578	6.56967	-0.492684
11.2	-0.123004	0.604955	1.350551	-0.347708	0.081899	5.66873	6.58861	-0.390193
11.3	-0.098072	0.640762	1.351268	-0.34849	0.081675	5.73266	6.52428	-0.316301
11.4	-0.102958	0.666654	1.351916	-0.349216	0.081182	5.6844	6.46647	-0.287514
11.5	-0.064362	0.650649	1.352791	-0.350102	0.080607	5.68081	6.57577	-0.253679
11.6	0.006451	0.624635	1.353545	-0.351243	0.080052	5.61872	6.52213	-0.281953
11.7	0.061743	0.616771	1.354257	-0.352196	0.079698	5.66636	6.53455	-0.364517
11.8	0.109996	0.579262	1.355158	-0.352301	0.079464	5.66452	6.51828	-0.437038
11.9	0.114776	0.524519	1.355865	-0.351834	0.079251	5.60646	6.50201	-0.472896
12.0	0.11869	0.497957	1.356618	-0.351236	0.078954	5.70446	6.5596	-0.547677
12.1	-0.007534	0.510565	1.357448	-0.350262	0.07867	5.72583	6.56003	-0.612934
12.2	0.004541	0.46905	1.358339	-0.349796	0.078364	5.7084	6.60692	-0.660279
12.3	-0.023969	0.413403	1.359157	-0.348984	0.078242	5.65209	6.64353	-0.682698
12.4	-0.06286	0.390311	1.359814	-0.348663	0.078252	5.63667	6.59889	-0.627451
12.5	-0.078368	0.360456	1.360402	-0.348621	0.078095	5.70647	6.64343	-0.545469
12.6	-0.092069	0.326124	1.360822	-0.348755	0.077713	5.68931	6.61795	-0.470468
12.7	-0.103981	0.326814	1.361296	-0.349212	0.077133	5.74212	6.83066	-0.394927
12.8	-0.068063	0.329566	1.361711	-0.349703	0.07664	5.72337	6.69963	-0.347107
12.9	0.043532	0.287297	1.362008	-0.350241	0.076272	5.71313	6.6385	-0.314173
13.0	0.171431	0.210346	1.362234	-0.350913	0.076213	5.70341	6.74502	-0.247987
13.1	0.265704	0.156909	1.362507	-0.350789	0.076438	5.7197	6.5596	-0.250271
13.2	0.297203	0.11453	1.362836	-0.350745	0.076715	5.75902	6.58315	-0.292027
13.3	0.249659	0.058132	1.36328	-0.3505	0.076874	5.73879	6.55479	-0.364052
13.4	0.103661	0.011162	1.36367	-0.349891	0.076921	5.71146	6.63283	-0.394396
13.5	-0.037753	0.005487	1.363725	-0.349927	0.076892	5.66487	6.68839	-0.407395
13.6	-0.124532	-0.013138	1.363454	-0.350056	0.076693	5.64482	6.71719	-0.387252
13.7	-0.14883	-0.08182	1.363102	-0.350091	0.0765	5.67775	6.70413	-0.37162
13.8	-0.101299	-0.122889	1.362586	-0.350563	0.076321	5.70306	6.64428	-0.348501
13.9	-0.057298	-0.186428	1.361902	-0.350688	0.076303	5.70095	6.53177	-0.441312
14.0	0.046871	-0.306119	1.361291	-0.350812	0.076362	5.75788	6.56421	-0.465359
14.1	0.09749	-0.367346	1.361254	-0.350452	0.076473	5.72688	6.55008	-0.505103
14.2	0.094226	-0.389	1.361443	-0.349941	0.076268	5.73336	6.46347	-0.499034
14.3	0.021679	-0.424022	1.360998	-0.349367	0.075798	5.73047	6.49045	-0.503427
14.4	-0.07226	-0.446593	1.360902	-0.348756	0.075259	5.67389	6.56249	-0.492254
14.5	-0.137358	-0.433074	1.360782	-0.348581	0.074908	5.64342	6.66676	-0.440831
14.6	-0.117922	-0.43783	1.36039	-0.348757	0.074646	5.66522	6.65799	-0.398263
14.7	-0.064717	-0.483137	1.359404	-0.348813	0.074589	5.80219	6.857	-0.375804
14.8	0.019818	-0.56683	1.358616	-0.349076	0.0746	5.76296	6.74309	-0.362124
14.9	0.072963	-0.634944	1.358285	-0.349205	0.074575	5.7218	6.50179	-0.382736
15.0	0.093857	-0.659073	1.357954	-0.348994	0.07447	5.75674	6.49516	-0.423474
15.1	0.052187	-0.639359	1.357627	-0.348958	0.074196	5.74684	6.60756	-0.50476
15.2	-0.001754	-0.624519	1.357429	-0.348757	0.074019	5.72626	6.65906	-0.516659
15.3	-0.091134	-0.59565	1.356937	-0.34885	0.074	5.67775	6.64064	-0.504143
15.4	-0.113997	-0.589628	1.355845	-0.348975	0.074112	5.68791	6.66666	-0.445534
15.5	-0.131629	-0.597417	1.354394	-0.349394	0.073969	5.71173	6.71558	-0.406613
15.6	-0.107428	-0.640294	1.353261	-0.34976	0.073911	5.73213	6.7022	-0.365847
15.7	-0.077451	-0.657319	1.351981	-0.34997	0.073654	5.73423	6.6431	-0.361369
15.8	-0.046341	-0.620637	1.351213	-0.349574	0.073188	5.74264	6.60135	-0.393776
15.9	0.003935	-0.593148	1.350854	-0.349196	0.072735	5.71558	6.5323	-0.450969
16.0	0.04396	-0.591659	1.350151	-0.348853	0.072508	5.70927	6.68421	-0.484876
16.1	0.059102	-0.577931	1.34899	-0.348726	0.072294	5.71243	6.71419	-0.495894
16.200001	0.078606	-0.537882	1.347407	-0.348821	0.072147	5.68011	6.53091	-0.470026
16.299999	0.095904	-0.538498	1.345821	-0.348768	0.07197	5.68659	6.53691	-0.44527
16.4	0.058299	-0.543099	1.344209	-0.348832	0.071822	5.65217	6.55992	-0.38304
16.5	0.023985	-0.533012	1.342823	-0.348879	0.071703	5.67477	6.68614	-0.352863
16.6	-0.029734	-0.482182	1.341368	-0.348677	0.071516	5.67626	6.53241	-0.377559
16.700001	-0.078561	-0.460192	1.340095	-0.348402	0.071562	5.6534	6.58497	-0.379825
16.799999	-0.14768	-0.430895	1.338581	-0.348328	0.071371	5.68353	6.68304	-0.424283
16.9	-0.178576	-0.389961	1.33668	-0.348406	0.07107	5.66444	6.59878	-0.426985
17.0	-0.178489	-0.369328	1.334985	-0.348465	0.070661	5.67328	6.65552	-0.437322
17.1	-0.096166	-0.373302	1.333545	-0.348443	0.070319	5.65174	6.61923	-0.429332
17.200001	0.008806	-0.357353	1.331988	-0.348341	0.070124	5.59919	6.54793	-0.452859
17.299999	0.115473	-0.360741	1.330652	-0.348437	0.070195	5.65147	6.49291	-0.486508
17.4	0.191412	-0.353466	1.329581	-0.348513	0.070315	5.73029	6.50586	-0.496354
17.5	0.192353	-0.340447	1.328051	-0.348502	0.070354	5.68283	6.48338	-0.489305
17.6	0.165972	-0.353277	1.326712	-0.348763	0.07032	5.62424	6.4578	-0.497513
17.700001	-0.114838	-0.349228	1.325265	-0.349775	0.069841	5.61145	6.51518	-0.327328
17.799999	-0.216057	-0.363382	1.323468	-0.350394	0.06946	5.55505	6.56089	-0.2673
17.9	-0.337811	-0.393949	1.321175	-0.351072	0.069022	5.51091	6.5565	-0.325123
18.0	-0.328667	-0.459077	1.319379	-0.351391	0.068745	5.54507	6.51164	-0.264174
18.1	-0.211623	-0.445879	1.31778	-0.351054	0.068738	5.54761	6.49152	-0.322972
18.200001	-0.07613	-0.424144	1.316072	-0.350686	0.06875	5.69482	6.59043	-0.391812
18.299999	0.037572	-0.453943	1.314896	-0.349944	0.06866	5.88881	6.8858	-0.408495
18.4	0.076741	-0.488242	1.313882	-0.349252	0.068489	5.75079	6.70991	-0.445544
18.5	0.041608	-0.506559	1.312665	-0.348751	0.068463	5.57134	6.43028	-0.504274
18.6	-0.038838	-0.517951	1.311201	-0.348606	0.068122	5.74886	6.79287	-0.54243
18.700001	-0.092715	-0.523012	1.30982	-0.348336	0.067895	5.89082	7.13287	-0.609241
18.799999	-0.2211	-0.552856	1.308745	-0.348717	0.06787	5.44611	6.47974	-0.489118
18.9	-0.294777	-0.536404	1.307392	-0.349017	0.067954	5.56337	6.63111	-0.454444
19.0	-0.252342	-0.489483	1.305828	-0.349152	0.06815	5.78091	6.89575	-0.48611
19.1	-0.227019	-0.48773	1.304947	-0.349027	0.068194	5.62476	6.53113	-0.45177
19.200001	-0.17014	-0.514749	1.303957	-0.348659	0.06834	5.57309	6.45105	-0.433957
19.299999	-0.124288	-0.537089	1.302611	-0.348354	0.068263	5.6125	6.48381	-0.42684
19.4	-0.108897	-0.558523	1.301276	-0.347976	0.068066	5.60839	6.51229	-0.362984
19.5	-0.125737	-0.575375	1.299989	-0.348145	0.067916	5.62695	6.60446	-0.32205
19.6	-0.122493	-0.598194	1.299041	-0.348108	0.067811	5.58133	6.56378	-0.321595
19.700001	-0.102838	-0.601758	1.297905	-0.348696	0.067747	5.59	6.64193	-0.374544
19.799999	-0.106314	-0.613017	1.296463	-0.34931	0.067816	5.6372	6.62587	-0.397809
19.9	-0.058721	-0.59516	1.29514	-0.34978	0.067992	5.59779	6.49195	-0.430348
20.0	-0.042508	-0.610145	1.293863	-0.34997	0.068337	5.51564	6.37183	-0.447643
20.1	-0.06992	-0.6533	1.292475	-0.349882	0.068592	5.57449	6.44538	-0.447288
20.200001	-0.063149	-0.642106	1.291099	-0.349075	0.068546	5.58071	6.48145	-0.499895
20.299999	-0.168536	-0.648733	1.2896	-0.348873	0.068324	5.61837	6.65831	-0.495263
20.4	-0.250655	-0.633962	1.288164	-0.348646	0.067934	5.66487	6.77061	-0.468685
20.5	-0.248308	-0.596016	1.286346	-0.348651	0.067516	5.54778	6.54247	-0.4283
20.6	-0.193378	-0.587882	1.284544	-0.348918	0.067263	5.52755	6.52342	-0.402625
20.700001	-0.076528	-0.588261	1.282599	-0.349008	0.06719	5.54332	6.46722	-0.354876
20.799999	0.044983	-0.554671	1.280203	-0.349234	0.067137	5.59797	6.44431	-0.299939
20.9	0.158354	-0.533643	1.277558	-0.349766	0.067192	5.61014	6.39763	-0.288214
21.0	0.149399	-0.545446	1.27513	-0.350016	0.067216	5.62476	6.57138	-0.250642
21.1	0.060262	-0.521381	1.272933	-0.350341	0.066999	5.49804	6.43713	-0.25767
21.200001	-0.066473	-0.406682	1.270908	-0.35009	0.066654	5.44488	6.41273	-0.334016
21.299999	-0.19219	-0.309619	1.268858	-0.34931	0.066341	5.46537	6.47963	-0.44028
21.4	-0.284099	-0.283702	1.267029	-0.348485	0.066023	5.42912	6.47043	-0.52126
21.5	-0.325462	-0.233735	1.264898	-0.347677	0.065937	5.46967	6.55917	-0.544615
21.6	-0.268526	-0.190276	1.262058	-0.347465	0.065783	5.56653	6.59793	-0.500515
21.700001	-0.172119	-0.146523	1.259019	-0.347424	0.065494	5.56083	6.3881	-0.421963
21.799999	-0.086466	-0.080791	1.256256	-0.347532	0.065135	5.56311	6.41315	-0.415867
21.9	0.003612	0.00232	1.254144	-0.347488	0.064598	5.51582	6.42664	-0.40362
22.0	0.014353	0.106628	1.251887	-0.347716	0.064005	5.50978	6.44934	-0.434523
22.1	-0.00552	0.207213	1.249686	-0.348131	0.063509	5.47606	6.44152	-0.434594
22.200001	-0.030485	0.297335	1.247443	-0.348853	0.063016	5.42465	6.52149	-0.449601
22.299999	-0.015653	0.337626	1.244744	-0.349075	0.062815	5.38875	6.50179	-0.319779
22.4	-0.092092	0.407351	1.241369	-0.350205	0.062658	5.43332	6.42568	-0.355636
22.5	-0.054842	0.429212	1.238413	-0.34999	0.062613	5.40249	6.33329	-0.321498
22.6	-0.06614	0.528431	1.235678	-0.349381	0.062646	5.44164	6.37354	-0.341276
22.700001	-0.031168	0.60279	1.233396	-0.348128	0.0627	5.4645	6.41101	-0.356701
22.799999	-0.027191	0.691066	1.230745	-0.347202	0.06258	5.52326	6.45983	-0.439443
22.9	-0.047545	0.729525	1.228394	-0.346328	0.062494	5.52922	6.54173	-0.472198
23.0	-0.058135	0.769362	1.226114	-0.346401	0.062342	5.47685	6.5337	-0.471123
23.1	-0.079566	0.811155	1.223608	-0.346605	0.062166	5.46415	6.58455	-0.449875
23.200001	-0.11152	0.850302	1.220565	-0.34739	0.061992	5.41922	6.48905	-0.426915
23.299999	-0.057945	0.843221	1.217413	-0.348312	0.061875	5.42842	6.49912	-0.351914
23.4	-0.051577	0.887135	1.213879	-0.349126	0.061774	5.43647	6.59761	-0.273942
23.5	-0.054155	0.924092	1.210316	-0.349536	0.06194	5.39391	6.39035	-0.20608
23.6	-0.030558	0.952474	1.206745	-0.349751	0.062082	5.42579	6.45019	-0.226749
23.700001	0.035842	0.947395	1.203504	-0.349147	0.062243	5.38743	6.39859	-0.161309
23.799999	0.022904	0.948918	1.200154	-0.348806	0.0624	5.39899	6.43242	-0.210425
23.9	0.012826	0.945298	1.196612	-0.348669	0.06252	5.3764	6.46208	-0.286117
24.0	0.011989	0.905988	1.193611	-0.348348	0.06297	5.43464	6.5671	-0.376937
24.1	0.011635	0.930704	1.190626	-0.348695	0.063191	5.34338	6.3516	-0.467595
24.200001	-0.044986	0.933268	1.1876	-0.348813	0.063317	5.33445	6.33511	-0.476048
24.299999	-0.104618	0.904063	1.184238	-0.34864	0.063194	5.37035	6.42033	-0.481262
24.4	-0.124662	0.88573	1.180822	-0.348577	0.062966	5.36913	6.47856	-0.429581
24.5	-0.115848	0.896896	1.177667	-0.347942	0.063022	5.30931	6.43403	-0.40243
24.6	-0.027611	0.8872	1.174705	-0.347269	0.063285	5.30064	6.33158	-0.353433
24.700001	0.100301	0.801734	1.171852	-0.34686	0.063796	5.39575	6.467	-0.340663
24.799999	0.222103	0.755895	1.169341	-0.346398	0.064412	5.38183	6.31638	-0.337173
24.9	0.234935	0.683475	1.167165	-0.346519	0.065186	5.41852	6.37001	-0.355958
25.0	0.15291	0.592074	1.16486	-0.346776	0.065812	5.3489	6.26863	-0.353555
25.1	-0.000425	0.554734	1.162471	-0.347144	0.066233	5.40074	6.593	-0.378501
25.200001	-0.189695	0.476221	1.160434	-0.347581	0.066693	5.27402	6.39806	-0.310782
25.299999	-0.238537	0.389991	1.158533	-0.348074	0.067198	5.29591	6.4928	-0.362839
25.4	-0.218713	0.279796	1.156756	-0.348616	0.067591	5.3609	6.53305	-0.385814
25.5	-0.170778	0.155663	1.155544	-0.349193	0.06818	5.31352	6.26135	-0.401666
25.6	0.022976	0.001926	1.154901	-0.348839	0.069246	5.38542	6.32922	-0.415953
25.700001	0.163082	-0.156863	1.154145	-0.348375	0.070189	5.425	6.25118	-0.432001
25.799999	0.211401	-0.310533	1.152844	-0.347873	0.071176	5.44628	6.29572	-0.464107
25.9	0.179531	-0.495236	1.151713	-0.347434	0.071914	5.42956	6.35053	-0.371964
26.0	0.051057	-0.678859	1.150763	-0.347302	0.072674	5.35906	6.30449	-0.301994
26.1	-0.121896	-0.849341	1.14999	-0.347592	0.073323	5.30642	6.33886	-0.227995
26.200001	-0.171741	-0.98035	1.148941	-0.347571	0.073964	5.3179	6.39859	-0.267448
26.299999	-0.21855	-1.093415	1.148293	-0.347913	0.074864	5.28882	6.22784	-0.279057
26.4	-0.185613	-1.245449	1.148015	-0.347655	0.075837	5.3383	6.22292	-0.28464
26.5	-0.05991	-1.449677	1.147857	-0.348073	0.076892	5.36125	6.23395	-0.305475
26.6	0.042143	-1.62297	1.147284	-0.348547	0.077829	5.41187	6.17175	-0.323179
26.700001	0.09982	-1.759834	1.146691	-0.348703	0.078739	5.46564	6.24658	-0.317554
26.799999	0.127959	-1.89948	1.146317	-0.348552	0.079692	5.41633	6.19455	-0.359282
26.9	0.092545	-2.032454	1.146233	-0.348416	0.080528	5.40022	6.27313	-0.429583
27.0	0.028322	-2.166388	1.146365	-0.347798	0.081324	5.42019	6.37108	-0.465037
27.1	-0.137227	-2.23278	1.146219	-0.347103	0.082017	5.37815	6.24669	-0.505009
27.200001	-0.20316	-2.331548	1.14627	-0.346399	0.082839	5.4553	6.4472	-0.506182
27.299999	-0.226644	-2.446667	1.146443	-0.346136	0.08364	5.48184	6.52395	-0.487128
27.4	-0.223559	-2.569268	1.146855	-0.345899	0.084518	5.43595	6.26521	-0.435656
27.5	-0.130565	-2.660043	1.147656	-0.34578	0.085451	5.4673	6.25621	-0.436988
27.6	-0.063202	-2.718632	1.148552	-0.345828	0.086443	5.4892	6.22121	-0.423442
27.700001	0.025864	-2.804886	1.149245	-0.346187	0.08742	5.55969	6.42579	-0.394114
27.799999	0.041873	-2.861598	1.149846	-0.346692	0.088434	5.51056	6.31884	-0.370047
27.9	0.020378	-2.916961	1.15049	-0.347146	0.089425	5.52808	6.22817	-0.314499
28.0	-0.046438	-2.958854	1.151115	-0.347505	0.090088	5.46485	6.23041	-0.258712
28.1	-0.152009	-2.967394	1.151499	-0.347859	0.090639	5.45513	6.25471	-0.263159
28.200001	-0.228923	-3.008964	1.152121	-0.347991	0.091129	5.46222	6.29743	-0.307353
28.299999	-0.250226	-3.026025	1.15325	-0.348122	0.091713	5.4278	6.21072	-0.374398
28.4	-0.193311	-3.053887	1.15492	-0.347924	0.092569	5.4624	6.19669	-0.448736
28.5	-0.125748	-2.962541	1.156025	-0.347994	0.09322	5.5033	6.18534	-0.53643
28.6	-0.069382	-2.899762	1.15705	-0.347783	0.093885	5.56197	6.21328	-0.603789
28.700001	-0.043196	-2.893071	1.158556	-0.347325	0.094376	5.54358	6.20633	-0.59037
28.799999	-0.090512	-2.856098	1.160174	-0.346633	0.094667	5.46082	6.18042	-0.557097
28.9	-0.129481	-2.758354	1.162022	-0.345902	0.094803	5.49734	6.20461	-0.563973
29.0	-0.180686	-2.634304	1.163914	-0.345719	0.094896	5.52808	6.28362	-0.537248
29.1	-0.156969	-2.550717	1.165852	-0.345987	0.0951	5.51056	6.29593	-0.494953
29.200001	-0.080246	-2.497446	1.167556	-0.346805	0.095824	5.43936	6.25525	-0.394374
29.299999	0.005611	-2.409852	1.169208	-0.347743	0.096915	5.52256	6.28533	-0.280394
29.4	0.074846	-2.2645	1.170392	-0.349206	0.098067	5.57712	6.14627	-0.254147
29.5	0.065405	-2.123913	1.171993	-0.3504	0.099132	5.53412	6.13053	-0.227196
29.6	-0.00408	-1.998045	1.173896	-0.351072	0.099855	5.47615	6.15376	-0.28028
29.700001	-0.178586	-1.844992	1.175444	-0.35136	0.100373	5.43472	6.14734	-0.353397
29.799999	-0.330906	-1.703539	1.177362	-0.350839	0.100636	5.47466	6.25289	-0.401648
29.9	-0.412422	-1.545778	1.179239	-0.350062	0.100559	5.48508	6.36444	-0.496891
30.0	-0.405995	-1.474796	1.18127	-0.34912	0.100611	5.52221	6.35031	-0.513156
30.1	-0.289777	-1.386733	1.183359	-0.348216	0.100855	5.54192	6.33715	-0.504433
30.200001	-0.079024	-1.239647	1.185464	-0.347817	0.101097	5.56775	6.23095	-0.481805
30.299999	0.113682	-1.077511	1.187407	-0.347815	0.101656	5.63019	6.19166	-0.494126
30.4	0.270589	-0.967035	1.189648	-0.348203	0.102327	5.61417	6.21018	-0.454668
30.5	0.277865	-0.86025	1.191889	-0.348782	0.10314	5.50356	6.15044	-0.441704
30.6	0.196367	-0.75889	1.194236	-0.349001	0.103923	5.47151	6.13417	-0.402173
30.700001	-0.042981	-0.619439	1.196343	-0.349467	0.104515	5.51976	6.30771	-0.373563
30.799999	-0.337368	-0.548147	1.198442	-0.349743	0.105051	5.45022	6.36798	-0.432006
30.9	-0.543923	-0.488614	1.200546	-0.349326	0.105394	5.50478	6.58519	-0.387465
31.0	-0.614369	-0.368535	1.202921	-0.34893	0.105681	5.56311	6.66344	-0.410896
31.1	-0.542543	-0.213304	1.205694	-0.34842	0.106006	5.56293	6.29711	-0.459497
31.200001	-0.344184	-0.081883	1.208326	-0.347883	0.106424	5.60953	6.23437	-0.541485
31.299999	-0.100318	0.020717	1.210528	-0.347704	0.107025	5.5787	6.21864	-0.531346
31.4	0.128633	0.120473	1.212661	-0.347493	0.107826	5.60191	6.22196	-0.494731
31.5	0.233939	0.213061	1.214895	-0.347563	0.108593	5.61452	6.13342	-0.444505
31.6	0.205439	0.298842	1.21658	-0.348071	0.109028	5.61548	6.27184	-0.437252
31.700001	0.053254	0.35671	1.218067	-0.348536	0.109357	5.52029	6.338	-0.435019
31.799999	-0.171844	0.416392	1.219708	-0.349073	0.109677	5.44628	6.36059	-0.415098
31.9	-0.350967	0.510698	1.221772	-0.349223	0.109907	5.45662	6.31541	-0.457739
32.0	-0.46837	0.656607	1.223527	-0.349157	0.110253	5.47308	6.38404	-0.436768
32.099998	-0.452982	0.74944	1.225267	-0.349221	0.110903	5.53044	6.37065	-0.466446
32.200001	-0.312447	0.805231	1.226787	-0.349053	0.111314	5.60068	6.35267	-0.45892
32.299999	-0.170416	0.862612	1.228285	-0.349039	0.11183	5.65708	6.39121	-0.451862
32.400002	-0.016258	0.901522	1.2294	-0.348781	0.112168	5.62608	6.16597	-0.420027
32.5	0.128212	0.936831	1.230323	-0.348214	0.112462	5.63238	6.25878	-0.321521
32.599998	0.109435	0.992409	1.231299	-0.347932	0.112457	5.62047	6.32965	-0.283711
32.700001	0.038066	1.041623	1.232126	-0.348065	0.112383	5.59726	6.38789	-0.289315
32.799999	-0.104083	1.083191	1.232961	-0.347955	0.112223	5.58965	6.4639	-0.307093
32.900002	-0.239197	1.109077	1.23351	-0.348143	0.112167	5.55899	6.41283	-0.375979
33.0	-0.317099	1.174827	1.234039	-0.348335	0.112061	5.53631	6.42033	-0.40937
33.099998	-0.331369	1.25556	1.234749	-0.348313	0.112172	5.51713	6.28833	-0.444235
33.200001	-0.331094	1.280861	1.235585	-0.34808	0.112197	5.56591	6.30599	-0.419257
33.299999	-0.27594	1.31499	1.235805	-0.347402	0.111834	5.5801	6.27527	-0.416253
33.400002	-0.222272	1.367264	1.23606	-0.346649	0.111022	5.59184	6.26274	-0.430764
33.5	-0.138605	1.410475	1.23678	-0.34605	0.110043	5.62608	6.29903	-0.420914
33.599998	-0.011771	1.417048	1.237768	-0.345602	0.10929	5.60418	6.34764	-0.433239
33.700001	0.12772	1.454599	1.238488	-0.345537	0.109027	5.58343	6.32109	-0.477262
33.799999	0.268566	1.439651	1.239202	-0.345774	0.108916	5.63974	6.29357	-0.480194
33.900002	0.299491	1.435708	1.240383	-0.345738	0.109049	5.61907	6.20911	-0.463283
34.0	0.154681	1.403772	1.241394	-0.345793	0.109111	5.58133	6.21575	-0.440009
34.099998	-0.089087	1.425691	1.24187	-0.345912	0.108769	5.56556	6.3274	-0.360602
34.200001	-0.331488	1.47649	1.241989	-0.346111	0.108143	5.56364	6.52192	-0.347675
34.299999	-0.52011	1.445593	1.242262	-0.346597	0.107302	5.49524	6.46358	-0.250435
34.400002	-0.569535	1.413084	1.242735	-0.347509	0.106472	5.4673	6.49098	-0.249769
34.5	-0.460475	1.415347	1.243171	-0.348458	0.105734	5.54078	6.43938	-0.242312
34.599998	-0.242177	1.44476	1.242972	-0.34981	0.105143	5.62161	6.29068	-0.252061
34.700001	0.020958	1.390153	1.243006	-0.351067	0.104517	5.62958	6.2105	-0.223702
34.799999	0.230221	1.302178	1.242581	-0.352344	0.104	5.628	6.25182	-0.209778
34.900002	0.285898	1.266394	1.24174	-0.353179	0.103336	5.61128	6.25268	-0.166882
35.0	0.208267	1.267467	1.240544	-0.353702	0.102448	5.59227	6.22645	-0.195997
35.099998	-0.024107	1.235353	1.238973	-0.354425	0.101332	5.54332	6.32869	-0.180196
35.200001	-0.278147	1.175642	1.237236	-0.354673	0.100092	5.42649	6.44677	-0.213982
35.299999	-0.411276	1.148008	1.235403	-0.354382	0.098981	5.41957	6.54269	-0.279975
35.400002	-0.44906	1.12212	1.233953	-0.353893	0.09776	5.45732	6.46368	-0.392313
35.5	-0.331185	1.049907	1.233162	-0.352638	0.097018	5.51599	6.33136	-0.491326
35.599998	-0.10717	1.011474	1.23252	-0.351427	0.096331	5.54358	6.39999	-0.669482
35.700001	0.116403	0.955897	1.232089	-0.349844	0.095912	5.66803	6.39635	-0.724228
35.799999	0.295674	0.876075	1.232179	-0.348259	0.095449	5.67363	6.22881	-0.793724
35.900002	0.364771	0.771042	1.23246	-0.346938	0.09484	5.61863	6.23705	-0.784045
36.0	0.31264	0.652789	1.232798	-0.345597	0.09404	5.55838	6.3653	-0.735449
36.099998	0.100123	0.560988	1.233039	-0.344486	0.093242	5.53298	6.36594	-0.650317
36.200001	-0.125638	0.447694	1.233532	-0.343962	0.092323	5.4913	6.4412	-0.51857
36.299999	-0.30238	0.386746	1.234417	-0.343866	0.091383	5.42378	6.41165	-0.418161
36.400002	-0.399108	0.355035	1.234997	-0.344254	0.090081	5.45793	6.40266	-0.339129
36.5	-0.351059	0.282611	1.235591	-0.344834	0.088794	5.53666	6.46486	-0.236467
36.599998	-0.184048	0.162959	1.236452	-0.345553	0.087486	5.50855	6.32815	-0.173094
36.700001	0.05453	0.058961	1.237224	-0.34668	0.086217	5.5054	6.20847	-0.154606
36.799999	0.251222	-0.032932	1.237637	-0.34786	0.084965	5.60804	6.2333	-0.189546
36.900002	0.419409	-0.12284	1.237829	-0.34899	0.083906	5.6379	6.33864	-0.225326
37.0	0.449526	-0.198818	1.238077	-0.350126	0.082953	5.56521	6.29861	-0.256916
37.099998	0.304008	-0.243886	1.238029	-0.351676	0.081951	5.6414	6.64471	-0.257378
37.200001	0.132813	-0.250097	1.237311	-0.353004	0.080953	5.55295	6.47096	-0.266806
37.299999	-0.098886	-0.238981	1.236375	-0.354983	0.079907	5.45057	6.39913	-0.281964
37.400002	-0.241949	-0.255316	1.23533	-0.356537	0.079139	5.3961	6.42482	-0.280421
37.5	-0.319843	-0.255219	1.233763	-0.358026	0.078229	5.37421	6.3395	-0.266428
37.599998	-0.339018	-0.207209	1.232115	-0.359016	0.077279	5.44488	6.35642	-0.30427
37.700001	-0.251454	-0.196464	1.230817	-0.359139	0.075953	5.50119	6.39142	-0.386955
37.799999	-0.149083	-0.188266	1.230294	-0.35803	0.074356	5.4525	6.24422	-0.469493
37.900002	0.021678	-0.180853	1.229855	-0.355938	0.072644	5.48937	6.36359	-0.606551
38.0	0.211853	-0.128874	1.22968	-0.352941	0.07112	5.57616	6.49323	-0.733683
38.099998	0.317385	-0.130984	1.230155	-0.349369	0.06993	5.54997	6.38179	-0.79189
38.200001	0.352912	-0.143837	1.231374	-0.345874	0.068961	5.51573	6.37697	-0.841302
38.299999	0.333454	-0.1417	1.233028	-0.342486	0.067925	5.55523	6.56688	-0.864651
38.400002	0.193847	-0.103636	1.235092	-0.339864	0.066945	5.63405	6.69834	-0.843077
38.5	0.014926	-0.066175	1.237617	-0.338068	0.066199	5.51792	6.43167	-0.825012
38.599998	-0.142652	-0.040675	1.240822	-0.337324	0.065325	5.38918	6.50233	-0.730286
38.700001	-0.261997	0.000935	1.243411	-0.338232	0.064234	5.43043	6.55371	-0.580916
38.799999	-0.313215	0.053424	1.245583	-0.339688	0.063228	5.46704	6.59097	-0.429901
38.900002	-0.208549	0.062575	1.247284	-0.341826	0.062227	5.45294	6.51528	-0.216808
39.0	-0.074803	0.032459	1.248952	-0.344702	0.061462	5.42956	6.45266	0.008395
39.099998	0.067803	0.069293	1.250016	-0.347577	0.060764	5.44935	6.39196	0.124213
39.200001	0.193427	0.07419	1.250435	-0.35044	0.060007	5.54621	6.41658	0.18988
39.299999	0.18213	0.082434	1.250299	-0.35373	0.059068	5.52414	6.43039	0.250752
39.400002	0.123247	0.068093	1.249634	-0.356695	0.058152	5.47387	6.467	0.241445
39.5	0.036297	0.079888	1.247966	-0.359332	0.056927	5.41379	6.44109	0.148151
39.599998	-0.026156	0.057308	1.246348	-0.361278	0.056094	5.33348	6.43638	0.00427
39.700001	-0.063137	0.023719	1.244485	-0.362131	0.055688	5.36598	6.59536	-0.168284
39.799999	-0.035762	-0.010596	1.242374	-0.362056	0.055383	5.3672	6.51914	-0.383511
39.900002	-0.005055	-0.069333	1.240907	-0.360685	0.055293	5.4659	6.47942	-0.601328
40.0	0.040394	-0.114772	1.240242	-0.358611	0.054875	5.4821	6.39014	-0.764771
40.099998	0.033277	-0.111414	1.240241	-0.355709	0.054216	5.47063	6.45608	-0.926939
40.200001	0.021641	-0.097577	1.240182	-0.352383	0.053505	5.44278	6.44249	-1.053625
40.299999	0.022415	-0.136876	1.2407	-0.349043	0.052705	5.42343	6.47524	-1.100466
40.400002	0.030733	-0.245763	1.242488	-0.345757	0.052232	5.43735	6.55746	-1.02579
40.5	0.074406	-0.34907	1.245124	-0.342336	0.051908	5.44751	6.54504	-0.93916
40.599998	0.108395	-0.42484	1.248044	-0.339614	0.051477	5.48105	6.51411	-0.865327
40.700001	0.156141	-0.489276	1.25216	-0.337097	0.051168	5.53815	6.552	-0.781415
40.799999	0.144552	-0.516448	1.257301	-0.334767	0.05097	5.48596	6.49344	-0.733277
40.900002	0.151894	-0.54522	1.262764	-0.334074	0.050973	5.45959	6.48306	-0.608949
41.0	0.160467	-0.564998	1.268122	-0.334108	0.050938	5.54735	6.64418	-0.477557
41.099998	0.122198	-0.651258	1.273449	-0.335761	0.05122	5.56828	6.71344	-0.347437
41.200001	0.091713	-0.756435	1.278195	-0.338881	0.051529	5.48525	6.56067	-0.1109
41.299999	0.0202	-0.849001	1.281673	-0.343451	0.051624	5.45233	6.48445	0.14523
41.400002	-0.121385	-0.898089	1.283728	-0.348913	0.051445	5.4751	6.45683	0.364131
41.5	-0.204795	-1.013978	1.28452	-0.354714	0.051024	5.46178	6.51528	0.596761
41.599998	-0.230363	-1.074351	1.284366	-0.360609	0.050682	5.38682	6.47632	0.659082
41.700001	-0.156648	-1.089338	1.283163	-0.365432	0.050262	5.39137	6.42247	0.643107
41.799999	-0.035067	-1.08274	1.281587	-0.368607	0.050019	5.48744	6.52042	0.424127
41.900002	0.058379	-1.122565	1.279814	-0.369972	0.04999	5.44681	6.38286	0.139124
42.0	0.143271	-1.188562	1.278427	-0.369115	0.050265	5.41484	6.42921	-0.263966
42.099998	0.128032	-1.192615	1.277915	-0.366403	0.050395	5.47054	6.44559	-0.703348
42.200001	0.017904	-1.189607	1.278463	-0.362151	0.050413	5.52274	6.59611	-1.153231
42.299999	-0.131042	-1.186633	1.280007	-0.357107	0.05015	5.48201	6.558	-1.510925
42.400002	-0.282377	-1.15803	1.282829	-0.351198	0.050225	5.51564	6.73999	-1.75711
42.5	-0.331513	-1.097896	1.286893	-0.345694	0.050311	5.64	7.03792	-1.844609
42.599998	-0.280291	-1.063312	1.291859	-0.340544	0.050427	5.67258	6.9845	-1.760507
42.700001	-0.152075	-0.991943	1.297594	-0.336212	0.050835	5.67398	6.83623	-1.580834
42.799999	0.030074	-0.942482	1.30433	-0.33273	0.051327	5.65489	6.7159	-1.267324
42.900002	0.175134	-0.95832	1.312165	-0.330618	0.051975	5.72259	6.71397	-0.916121
43.0	0.292209	-0.970247	1.320354	-0.32979	0.052704	5.72784	6.68689	-0.606748
43.099998	0.243929	-0.989612	1.328631	-0.33111	0.053244	5.71908	6.65531	-0.268444
43.200001	0.078945	-0.968857	1.335849	-0.334201	0.053636	5.6809	6.56581	-0.026136
43.299999	-0.045542	-0.985897	1.341774	-0.339262	0.053989	5.61338	6.66002	0.354228
43.400002	-0.238708	-0.992236	1.346521	-0.344943	0.054306	5.50513	6.73806	0.706747
43.5	-0.260807	-0.937953	1.349835	-0.351345	0.054598	5.45723	6.6612	0.840266
43.599998	-0.237698	-0.894691	1.351486	-0.357655	0.054961	5.4955	6.52759	0.91052
43.700001	-0.090825	-0.916577	1.351458	-0.363084	0.0556	5.55041	6.54558	0.826743
43.799999	0.046856	-0.929157	1.350556	-0.36681	0.056509	5.57817	6.52299	0.554189
43.900002	0.162586	-0.88825	1.349325	-0.369333	0.057389	5.56477	6.41369	0.27358
44.0	0.147175	-0.806525	1.347819	-0.369748	0.058168	5.58133	6.37697	-0.116109
44.099998	0.00486	-0.731133	1.346107	-0.368305	0.058532	5.63843	6.65028	-0.579394
44.200001	-0.1883	-0.662009	1.345186	-0.365226	0.05871	5.65331	6.92605	-1.017453
44.299999	-0.356736	-0.567104	1.345509	-0.360395	0.058876	5.52318	6.71301	-1.39133
44.400002	-0.432686	-0.490053	1.347111	-0.354993	0.059134	5.62792	6.94285	-1.675319
44.5	-0.39076	-0.457467	1.349827	-0.349217	0.059542	5.67915	6.901	-1.856498
44.599998	-0.20596	-0.446966	1.353717	-0.343414	0.060231	5.70901	6.80251	-1.884785
44.700001	-0.008167	-0.42737	1.358526	-0.33872	0.06114	5.77706	6.71719	-1.718789
44.799999	0.197656	-0.386609	1.36425	-0.334816	0.06192	5.83547	6.63839	-1.403871
44.900002	0.324606	-0.349622	1.370465	-0.33253	0.062674	5.92559	6.88654	-1.059707
45.0	0.274758	-0.307842	1.376777	-0.332349	0.06329	5.83425	6.84811	-0.654825
45.099998	0.181898	-0.303217	1.382845	-0.333468	0.063973	5.79659	6.83901	-0.197693
45.200001	-0.021791	-0.303626	1.388381	-0.336607	0.064703	5.70927	6.82585	0.189656
45.299999	-0.160047	-0.34392	1.392774	-0.340975	0.065624	5.71803	6.93429	0.509131
45.400002	-0.261452	-0.37063	1.395882	-0.346398	0.06664	5.75499	6.98557	0.716581
45.5	-0.273223	-0.423458	1.397462	-0.35247	0.067704	5.65261	6.6582	0.793063
45.599998	-0.264966	-0.455833	1.397856	-0.358155	0.068555	5.63711	6.61902	0.757312
45.700001	-0.129322	-0.505264	1.397197	-0.362833	0.069396	5.67293	6.66826	0.580663
45.799999	-0.076117	-0.504872	1.395823	-0.365536	0.069991	5.70271	6.65392	0.182002
45.900002	0.074539	-0.562935	1.394728	-0.366301	0.070506	5.65612	6.48028	-0.139479
46.0	0.126981	-0.622319	1.394397	-0.364704	0.071241	5.70805	6.54879	-0.566624
46.099998	0.09846	-0.628138	1.394827	-0.360855	0.072073	5.73423	6.54108	-1.118693
46.200001	0.081764	-0.623441	1.395816	-0.355687	0.072969	5.82996	6.69503	-1.502144
46.299999	0.033213	-0.68026	1.397844	-0.350702	0.073924	5.91595	6.91449	-1.746673
46.400002	-0.079168	-0.742505	1.401232	-0.345771	0.075003	5.85325	6.81332	-1.807653
46.5	-0.202904	-0.725617	1.405144	-0.34211	0.075872	5.86919	6.77735	-1.749523
46.599998	-0.326769	-0.651881	1.409029	-0.339718	0.076605	5.92392	6.88194	-1.523727
46.700001	-0.39585	-0.605702	1.413367	-0.33857	0.077156	5.84765	6.84843	-1.222234
46.799999	-0.369303	-0.596193	1.418216	-0.33817	0.078012	5.7648	6.81642	-0.806258
46.900002	-0.268529	-0.567141	1.423147	-0.339362	0.078701	5.83346	6.71761	-0.411804
47.0	-0.186979	-0.532474	1.427372	-0.34128	0.079468	5.96018	6.68721	-0.114498
47.099998	-0.077374	-0.586874	1.431084	-0.344642	0.08007	5.93837	6.61645	0.107442
47.200001	-0.050301	-0.645903	1.433937	-0.348609	0.08064	5.88014	6.61987	0.310334
47.299999	-0.03079	-0.651597	1.435635	-0.352811	0.081233	5.84607	6.61195	0.448598
47.400002	-0.103168	-0.623213	1.435683	-0.357197	0.081529	5.8332	6.5747	0.42775
47.5	-0.175956	-0.581004	1.434516	-0.360464	0.081677	5.76445	6.56774	0.241823
47.599998	-0.223913	-0.532148	1.433193	-0.362991	0.081675	5.77811	6.6688	0.056883
47.700001	-0.271928	-0.453135	1.43248	-0.363157	0.081854	5.77207	6.67062	-0.361295
47.799999	-0.18453	-0.389137	1.432469	-0.361071	0.082172	5.78547	6.62598	-0.814645
47.900002	-0.053025	-0.338196	1.433209	-0.35749	0.082705	5.86113	6.70156	-1.312576
48.0	0.125541	-0.339804	1.435199	-0.352276	0.083768	5.95773	6.68089	-1.735931
48.099998	0.278328	-0.349489	1.438625	-0.34621	0.084835	6.05704	6.72361	-2.067605
48.200001	0.280317	-0.3627	1.443457	-0.340709	0.085976	6.14926	6.81899	-2.210773
48.299999	0.150872	-0.34312	1.449237	-0.336213	0.086737	6.14383	6.81953	-2.15056
48.400002	-0.040442	-0.311158	1.455314	-0.333104	0.087176	6.14348	6.95313	-1.848006
48.5	-0.280385	-0.278582	1.461112	-0.332238	0.087565	6.10074	7.1499	-1.331795
48.599998	-0.4242	-0.247681	1.466999	-0.33315	0.087917	5.97253	6.97904	-0.754735
48.700001	-0.455082	-0.195275	1.472495	-0.336317	0.088279	6.03777	7.00024	-0.099815
48.799999	-0.388849	-0.109382	1.476828	-0.341569	0.088601	6.0869	6.92219	0.402581
48.900002	-0.176841	-0.082495	1.479662	-0.347697	0.088707	6.10293	6.83013	0.736185
49.0	0.001483	-0.114379	1.481393	-0.354658	0.088828	6.02832	6.70316	0.883636
49.099998	0.145568	-0.128107	1.481711	-0.361142	0.088703	5.94503	6.53616	0.814241
49.200001	0.208834	-0.131499	1.480349	-0.366368	0.088611	5.95738	6.5505	0.551938
49.299999	0.212529	-0.160379	1.478126	-0.369569	0.088594	5.92331	6.49505	0.321521
49.400002	0.119121	-0.13733	1.475491	-0.371042	0.088497	5.87024	6.61752	-0.071561
49.5	-4.8e-05	-0.050515	1.473147	-0.369824	0.088744	5.82952	6.67137	-0.500121
49.599998	-0.117136	0.102966	1.471333	-0.366443	0.089032	5.88863	6.8373	-1.029816
49.700001	-0.186297	0.205023	1.471204	-0.360508	0.089241	5.99258	6.88044	-1.589314
49.799999	-0.202107	0.264262	1.473406	-0.352909	0.089249	6.10197	7.0392	-2.076688
49.900002	-0.139626	0.349152	1.478012	-0.344458	0.089402	6.30506	7.35887	-2.473883
50.0	-0.083801	0.466968	1.484574	-0.335673	0.089586	6.38414	7.24335	-2.684699
50.099998	-0.034159	0.610316	1.49272	-0.32816	0.089774	6.48827	7.34281	-2.624291
50.200001	0.076731	0.752932	1.501845	-0.323285	0.089728	6.45761	7.40276	-2.263347
50.299999	0.092073	0.913133	1.510832	-0.320937	0.089366	6.5028	7.42556	-1.61111
50.400002	0.060521	1.064116	1.518977	-0.322367	0.088855	6.71264	7.69673	-0.709363
50.5	-0.01893	1.20798	1.526008	-0.326735	0.088519	6.52566	7.53283	0.186091
50.599998	-0.044656	1.274088	1.531804	-0.333789	0.088387	6.21941	7.17837	0.993613
50.700001	-0.090019	1.395342	1.535653	-0.343505	0.088399	6.1877	7.05986	1.525735
50.799999	-0.15078	1.551612	1.537501	-0.354425	0.088441	6.14103	6.94778	1.639134
50.900002	-0.199256	1.653339	1.537493	-0.36495	0.088385	6.01614	6.83494	1.442686
51.0	-0.215926	1.66481	1.535942	-0.373708	0.088016	5.8205	6.78367	1.003256
51.099998	-0.27584	1.649535	1.532635	-0.380009	0.087484	5.58422	6.56014	0.452547
51.200001	-0.14846	1.67214	1.527983	-0.381798	0.086991	5.60664	6.51646	-0.256296
51.299999	-0.135275	1.686056	1.523146	-0.380556	0.086687	5.78774	6.66494	-0.694736
51.400002	0.008123	1.671088	1.519636	-0.375026	0.086654	5.87112	7.09626	-1.217999
51.5	0.114244	1.68636	1.518381	-0.366764	0.086684	5.98269	6.93632	-1.787912
51.599998	0.169076	1.701112	1.52013	-0.356362	0.086675	6.29954	6.98161	-2.325955
51.700001	0.130429	1.695159	1.524627	-0.345218	0.086515	6.53407	7.34506	-2.799156
51.799999	-0.045585	1.654035	1.531329	-0.334634	0.086398	6.35252	7.28232	-3.049875
51.900002	-0.183984	1.618451	1.539892	-0.325269	0.086106	6.3118	7.30855	-2.953931
52.0	-0.310384	1.603864	1.54948	-0.318695	0.085746	6.32853	7.41817	-2.640665
52.099998	-0.329241	1.569233	1.559742	-0.31564	0.085579	6.39596	7.51356	-1.939848
52.200001	-0.277542	1.512453	1.569592	-0.316239	0.085577	6.45157	7.7069	-1.045376
52.299999	-0.141905	1.414732	1.578251	-0.320619	0.085788	6.51769	7.4915	0.010705
52.400002	-0.082486	1.358709	1.584661	-0.328441	0.085921	6.62778	7.33424	1.026599
52.5	-0.061393	1.275064	1.588965	-0.338563	0.086096	6.56717	7.12249	1.747499
52.599998	-0.0716	1.16672	1.591271	-0.350153	0.085856	6.43406	7.0786	2.01252
52.700001	-0.190103	0.979063	1.591792	-0.361882	0.085537	6.18972	7.068	1.961288
52.799999	-0.310709	0.875396	1.590263	-0.371596	0.085296	5.96929	6.88622	1.402649
52.900002	-0.352323	0.744298	1.586967	-0.378762	0.084868	5.80789	6.8039	0.61141
53.0	-0.305319	0.554268	1.582818	-0.381604	0.084671	5.64797	6.66098	-0.158712
53.099998	-0.200343	0.357789	1.578291	-0.380077	0.084648	5.68493	6.64878	-0.792938
53.200001	-0.06404	0.243209	1.574229	-0.374608	0.084463	6.24953	7.38327	-1.38621
53.299999	0.012661	0.205688	1.572561	-0.36563	0.084252	6.20347	7.13255	-1.9198
53.400002	0.063153	0.176461	1.574162	-0.355578	0.084089	6.42495	6.90389	-2.452094
53.5	0.027967	0.105191	1.578878	-0.344902	0.083926	6.56069	7.29356	-2.872667
53.599998	-0.011248	0.003898	1.585721	-0.335546	0.083961	6.55465	7.49429	-3.020909
53.700001	-0.038661	-0.061219	1.593641	-0.328599	0.084007	6.67069	7.46314	-2.917259
53.799999	-0.060716	-0.166762	1.60244	-0.324026	0.084313	6.62173	7.37364	-2.403188
53.900002	-0.10117	-0.286419	1.610682	-0.322855	0.084763	6.64844	7.40886	-1.598962
54.0	-0.134523	-0.41092	1.617937	-0.325113	0.085287	6.73742	7.48337	-0.577884
54.099998	-0.20357	-0.49361	1.623792	-0.330469	0.085349	6.84111	7.46271	0.485559
54.200001	-0.255514	-0.545076	1.628145	-0.338461	0.085227	6.81256	7.26787	1.29688
54.299999	-0.263679	-0.646615	1.630911	-0.347489	0.085006	6.61735	7.28147	1.800894
54.400002	-0.239153	-0.746962	1.632217	-0.356424	0.08506	6.51682	7.19775	1.786785
54.5	-0.167471	-0.807905	1.631733	-0.364823	0.084759	6.3689	7.00602	1.349075
54.599998	-0.043342	-0.821775	1.629699	-0.371034	0.084781	6.22554	6.77681	0.579185
54.700001	0.03766	-0.873222	1.626582	-0.374529	0.084774	6.18516	6.7144	-0.156095
54.799999	0.075947	-0.938271	1.622798	-0.375	0.084718	6.05354	6.63358	-0.723498
54.900002	-0.009753	-0.936943	1.618711	-0.372017	0.084346	6.43712	7.12131	-1.22014
55.0	-0.114491	-0.890992	1.615774	-0.36654	0.083804	6.41181	7.28896	-1.638171
55.099998	-0.214664	-0.863709	1.616043	-0.358584	0.083421	6.36242	7.01255	-2.084659
55.200001	-0.252083	-0.869804	1.61913	-0.34915	0.0832	6.58188	7.364	-2.474549
55.299999	-0.199245	-0.816806	1.624034	-0.340322	0.083247	6.64818	7.53144	-2.688916
55.400002	-0.070681	-0.715609	1.630519	-0.332462	0.083514	6.8863	7.47673	-2.710467
55.5	0.076992	-0.668431	1.63836	-0.326796	0.084096	6.93788	7.42192	-2.423431
55.599998	0.117698	-0.652715	1.646547	-0.324159	0.084602	6.93998	7.49686	-1.864437
55.700001	0.094955	-0.621349	1.653795	-0.324825	0.084718	7.02572	7.57972	-1.064517
55.799999	-0.026228	-0.588517	1.659693	-0.328405	0.084456	7.09044	7.48026	-0.103114
55.900002	-0.218211	-0.575252	1.663836	-0.335644	0.083742	6.98605	7.45446	0.824662
56.0	-0.362352	-0.586972	1.666289	-0.344121	0.082991	6.76641	7.5764	1.570394
56.099998	-0.379358	-0.573646	1.666845	-0.35377	0.082201	6.61429	7.4399	1.863621
56.200001	-0.332648	-0.530691	1.666143	-0.362665	0.081744	6.55736	7.28885	1.684066
56.299999	-0.183067	-0.475762	1.664425	-0.36934	0.081235	6.36435	7.09359	1.063234
56.400002	-0.016308	-0.441731	1.66191	-0.373149	0.080923	6.41873	7.20899	0.185307
56.5	0.08568	-0.398871	1.658197	-0.373659	0.08013	6.72227	7.59278	-0.610041
56.599998	0.056838	-0.335389	1.654175	-0.370734	0.079072	6.84785	7.77348	-1.145139
56.700001	0.021182	-0.225962	1.650862	-0.365505	0.078066	6.76378	7.66814	-1.545885
56.799999	-0.02599	-0.109298	1.649418	-0.357816	0.077106	6.4873	7.60595	-1.905995
56.900002	-0.145869	0.031753	1.650408	-0.348671	0.076489	6.81668	7.76064	-2.265706
57.0	-0.093721	0.169742	1.654053	-0.340145	0.075995	6.77455	7.64159	-2.525778
57.099998	-0.085424	0.322186	1.659937	-0.331956	0.075874	6.84129	7.83086	-2.597488
57.200001	-0.058626	0.439118	1.666616	-0.325392	0.075876	6.85705	7.65808	-2.512701
57.299999	-0.02031	0.517337	1.673299	-0.321994	0.075813	7.01907	8.04679	-2.016558
57.400002	-0.048188	0.630817	1.679774	-0.321547	0.07573	7.05594	8.0196	-1.319766
57.5	-0.114219	0.723275	1.685068	-0.3241	0.075422	6.96118	7.83086	-0.478518
57.599998	-0.242025	0.857789	1.688606	-0.330175	0.07481	6.96468	7.9286	0.434461
57.700001	-0.316864	0.957087	1.690289	-0.338602	0.074207	6.98544	8.21604	1.209501
57.799999	-0.36956	1.037806	1.689924	-0.34864	0.073592	6.69731	7.77102	1.674016
57.900002	-0.39282	1.144754	1.687483	-0.358472	0.072794	6.48047	7.60905	1.693824
58.0	-0.327882	1.239865	1.682966	-0.367035	0.071967	6.37091	7.42556	1.271293
58.099998	-0.207223	1.208441	1.677483	-0.372805	0.071078	6.23622	7.28403	0.620626
58.200001	-0.078723	1.116278	1.670979	-0.375883	0.070393	5.98085	7.03835	-0.026539
58.299999	0.06881	1.08979	1.663502	-0.375507	0.06968	6.10039	6.94178	-0.65917
58.400002	0.120013	1.087056	1.656228	-0.371584	0.069092	6.40673	7.25973	-1.142726
58.5	0.078096	1.117366	1.650476	-0.364696	0.068689	6.25093	7.49033	-1.558046
58.599998	0.04928	1.102123	1.647276	-0.356086	0.068467	6.38659	7.2775	-1.957231
58.700001	-0.082783	1.110099	1.646482	-0.346086	0.068382	6.57234	7.42342	-2.4456
58.799999	-0.154454	1.05051	1.647907	-0.336558	0.068327	6.6586	7.7874	-2.625593
58.900002	-0.203632	0.982947	1.651108	-0.32863	0.068303	6.72227	7.87957	-2.59034
59.0	-0.252872	0.896711	1.654958	-0.322537	0.068273	6.67393	7.79147	-2.306502
59.099998	-0.252321	0.799861	1.65877	-0.319773	0.068288	6.72008	7.88439	-1.720658
59.200001	-0.201945	0.706511	1.662119	-0.3205	0.068335	6.72945	7.9392	-0.919346
59.299999	-0.090283	0.6264	1.664398	-0.324064	0.068584	6.69162	7.84799	-0.050528
59.400002	0.02972	0.521111	1.66516	-0.330565	0.069012	6.78349	7.73409	0.758934
59.5	0.097016	0.457018	1.664488	-0.33851	0.06956	6.85504	7.62703	1.263731
59.599998	0.142036	0.401324	1.662598	-0.347083	0.069888	6.72691	7.49964	1.365074
59.700001	-0.034169	0.284814	1.658923	-0.356405	0.069999	6.46348	7.30363	1.308181
59.799999	-0.199716	0.150035	1.652899	-0.364449	0.06981	6.24691	7.2881	0.891839
59.900002	-0.337475	0.03599	1.645086	-0.370915	0.069307	6.02061	7.18223	0.429224
60.0	-0.416808	-0.083824	1.635813	-0.375002	0.068889	5.843	7.01019	0.108393
60.099998	-0.31246	-0.13655	1.625114	-0.376004	0.06841	5.94521	7.13748	-0.257347
60.200001	-0.273489	-0.159084	1.614085	-0.37525	0.067967	6.03445	7.35737	-0.45621
60.299999	-0.081127	-0.17556	1.604393	-0.370999	0.067699	6.10897	7.11104	-0.893276
60.400002	0.204112	-0.195358	1.59686	-0.363683	0.06757	6.34867	7.05954	-1.425719
60.5	0.274538	-0.194844	1.591165	-0.355434	0.067432	6.44894	7.2258	-1.886416
60.599998	0.262863	-0.22286	1.587637	-0.346771	0.067323	6.51699	7.2911	-2.210408
60.700001	0.118176	-0.200913	1.585672	-0.338118	0.067094	6.4507	7.31347	-2.391553
60.799999	-0.055943	-0.168168	1.5848	-0.330778	0.066903	6.40787	7.54642	-2.355624
60.900002	-0.209816	-0.201451	1.585287	-0.324757	0.067042	6.3365	7.49332	-2.056442
61.0	-0.297736	-0.227071	1.586098	-0.321242	0.067196	6.328	7.57725	-1.572632
61.099998	-0.280869	-0.204921	1.587141	-0.320264	0.067455	6.40971	7.5506	-1.001258
61.200001	-0.216104	-0.206347	1.587964	-0.32162	0.068086	6.46847	7.36293	-0.389249
61.299999	-0.092368	-0.194092	1.588002	-0.325778	0.068609	6.53713	7.40351	0.199619
61.400002	-0.003981	-0.159095	1.586885	-0.332167	0.069193	6.48529	7.35298	0.657125
61.5	0.002156	-0.141947	1.583724	-0.340186	0.069517	6.47951	7.32803	0.943108
61.599998	-0.033717	-0.112077	1.578454	-0.34942	0.069564	6.22624	6.96673	1.047624
61.700001	-0.139976	-0.124934	1.571209	-0.35839	0.069581	6.09943	7.18276	1.067078
61.799999	-0.181024	-0.132051	1.561515	-0.366713	0.069667	5.92173	7.04124	0.923565
61.900002	-0.207065	-0.174066	1.550062	-0.373112	0.069971	5.7909	6.85036	0.698193
62.0	-0.131246	-0.245192	1.537957	-0.376373	0.070499	5.79834	6.86952	0.370517
62.099998	-0.080833	-0.27633	1.525786	-0.376821	0.070882	5.79265	6.81503	-0.094339
62.200001	-0.010498	-0.230484	1.514083	-0.373783	0.071156	5.89205	6.82938	-0.637041
62.299999	0.028313	-0.158878	1.504445	-0.367542	0.071268	5.96605	6.73678	-1.266539
62.400002	0.043282	-0.124971	1.497042	-0.359613	0.071452	6.06869	6.85282	-1.796319
62.5	0.063313	-0.071408	1.491527	-0.35024	0.071719	6.14514	7.11992	-2.231041
62.599998	0.082939	-0.031548	1.488214	-0.340773	0.072386	6.14926	7.15364	-2.461339
62.700001	0.101121	-0.005935	1.486606	-0.332649	0.073233	6.23841	7.20867	-2.4363
62.799999	0.100865	0.018314	1.486169	-0.325815	0.074319	6.16196	7.10365	-2.1329
62.900002	0.0366	0.055614	1.486325	-0.321719	0.075319	6.22273	7.19989	-1.653485
63.0	-0.061834	0.097579	1.486701	-0.32056	0.075939	6.22992	7.07389	-0.974767
63.099998	-0.210921	0.149496	1.486631	-0.322073	0.076467	6.19997	7.20064	-0.26614
63.200001	-0.341434	0.229758	1.48569	-0.326949	0.076572	6.1151	7.159	0.347837
63.299999	-0.408903	0.305051	1.483628	-0.333657	0.076427	6.04277	7.04627	0.829161
63.400002	-0.328612	0.372418	1.48055	-0.3412	0.076338	5.93084	7.0179	1.056258
63.5	-0.203339	0.411184	1.475803	-0.349448	0.076278	5.87882	6.88333	1.061669
63.599998	0.028509	0.445865	1.469844	-0.355734	0.076236	5.82514	6.64428	0.950053
63.700001	0.156804	0.500721	1.462339	-0.361193	0.076086	5.81156	6.54622	0.661959
63.799999	0.172649	0.532514	1.454156	-0.365177	0.075678	5.87909	6.56442	0.39587
63.900002	0.111297	0.620782	1.445647	-0.366553	0.075343	5.78748	6.60938	0.052812
64.0	0.021103	0.743657	1.437196	-0.366378	0.074927	5.74212	6.77392	-0.336666
64.099998	-0.074186	0.889908	1.429154	-0.364761	0.074681	5.74973	6.79994	-0.71102
64.199997	-0.087752	0.967866	1.421576	-0.362125	0.074925	5.76602	6.78463	-0.916162
64.300003	-0.072266	1.059248	1.414315	-0.359171	0.07541	5.83976	6.97829	-1.094891
64.400002	-0.008003	1.137738	1.4076	-0.355639	0.075884	5.86963	6.85475	-1.140932
64.5	0.028979	1.202454	1.401648	-0.351841	0.076277	5.83784	6.6688	-1.134041
64.599998	-0.014151	1.272994	1.396858	-0.348283	0.076412	5.83862	6.79491	-1.012432
64.699997	-0.068281	1.377322	1.393126	-0.344563	0.076064	5.85272	6.9618	-0.844479
64.800003	-0.148804	1.492547	1.389685	-0.341523	0.075339	5.71619	6.76044	-0.671801
64.900002	-0.153046	1.558146	1.386786	-0.338891	0.074893	5.73397	6.9208	-0.494981
65.0	-0.099764	1.574645	1.384653	-0.336678	0.074795	5.72127	6.92755	-0.277803
65.099998	0.005757	1.600641	1.38243	-0.335809	0.074824	5.72767	6.79212	-0.194594
65.199997	0.153242	1.582603	1.380787	-0.335237	0.075	5.80806	6.70573	-0.156408
65.300003	0.236293	1.566646	1.379897	-0.334981	0.075175	5.8198	6.65103	-0.168546
65.400002	0.210246	1.564436	1.378935	-0.33572	0.075314	5.8071	6.72703	-0.183997
65.5	0.145277	1.573598	1.377567	-0.336945	0.075342	5.75981	6.8251	-0.198883
65.599998	0.032711	1.594784	1.375294	-0.339365	0.075025	5.71251	6.84672	-0.16825
65.699997	-0.133831	1.615426	1.37185	-0.343397	0.074656	5.67363	6.78624	-0.002066
65.800003	-0.208312	1.652316	1.367107	-0.347852	0.074506	5.62695	6.85871	0.186651
65.900002	-0.189714	1.653983	1.361239	-0.353012	0.074571	5.55085	6.73121	0.380695
66.0	-0.138005	1.65378	1.354696	-0.357863	0.074953	5.54183	6.58166	0.477323
66.099998	0.053335	1.556568	1.347253	-0.361818	0.075601	5.57616	6.47385	0.457661
66.199997	0.152942	1.496307	1.338963	-0.365208	0.07615	5.63405	6.45747	0.341035
66.300003	0.142839	1.479072	1.330695	-0.366377	0.076615	5.65112	6.57213	0.047094
66.400002	0.042352	1.458894	1.322558	-0.36618	0.076808	5.6287	6.61452	-0.167928
66.5	-0.152222	1.475255	1.315035	-0.364012	0.076794	5.55742	6.65381	-0.460671
66.599998	-0.295171	1.451651	1.309123	-0.359673	0.076657	5.48482	6.68325	-0.839241
66.699997	-0.371823	1.372611	1.30514	-0.354059	0.076499	5.47851	6.66141	-1.230276
66.800003	-0.288817	1.306478	1.302445	-0.347977	0.076284	5.56337	6.60992	-1.621893
66.900002	-0.154536	1.258553	1.301592	-0.340921	0.076226	5.65025	6.59739	-1.876481
67.0	-0.0052	1.189744	1.30201	-0.334817	0.076006	5.70533	6.59151	-1.983096
67.099998	0.155452	1.100151	1.303906	-0.329258	0.076062	5.75779	6.73078	-1.871686
67.199997	0.245495	1.009717	1.306442	-0.325371	0.075981	5.76664	6.70959	-1.589777
67.300003	0.280611	0.895745	1.309619	-0.323752	0.076118	5.7662	6.64321	-1.182742
67.400002	0.245505	0.744822	1.313505	-0.324126	0.076571	5.73012	6.64482	-0.70726
67.5	0.121401	0.588624	1.317071	-0.326982	0.0772	5.66479	6.63293	-0.19639
67.599998	-0.072407	0.457036	1.319058	-0.332724	0.077784	5.68265	6.62651	0.319279
67.699997	-0.233403	0.329794	1.319517	-0.340052	0.078357	5.61277	6.54055	0.814411
67.800003	-0.343237	0.212182	1.317611	-0.349317	0.078813	5.53001	6.57341	1.218367
67.900002	-0.360349	0.085886	1.313506	-0.35921	0.079154	5.45311	6.45683	1.457117
68.0	-0.300547	-0.048092	1.307477	-0.367852	0.079561	5.41458	6.30856	1.4885
68.099998	-0.127529	-0.166375	1.300285	-0.374946	0.079647	5.36808	6.24583	1.259975
68.199997	0.098517	-0.285173	1.29231	-0.378636	0.080068	5.3616	6.17582	0.816981
68.300003	0.235522	-0.405854	1.285067	-0.378377	0.080458	5.40792	6.16575	0.163859
68.400002	0.172659	-0.53777	1.279277	-0.374736	0.080991	5.47273	6.27698	-0.668001
68.5	0.107624	-0.600846	1.275949	-0.366449	0.081268	5.58868	6.47385	-1.541841
68.599998	-0.016464	-0.635941	1.275877	-0.355221	0.081719	5.71961	6.72457	-2.378205
68.699997	-0.170622	-0.695508	1.279436	-0.342806	0.082138	5.7331	6.65178	-3.029028
68.800003	-0.257219	-0.798408	1.286644	-0.330033	0.082781	5.85167	7.01169	-3.387772
68.900002	-0.264085	-0.884662	1.296028	-0.319836	0.083472	5.90352	6.99317	-3.281043
69.0	-0.226391	-0.942452	1.305943	-0.313639	0.084266	5.95817	6.84768	-2.733776
69.099998	-0.089506	-0.995816	1.315287	-0.312157	0.085208	6.00336	6.90753	-1.675557
69.199997	0.015836	-1.03975	1.322442	-0.316995	0.086048	6.08436	6.89265	-0.13035
69.300003	0.113085	-1.093424	1.325963	-0.326744	0.086612	6.18604	6.86535	1.634118
69.400002	0.002014	-1.127214	1.325838	-0.340273	0.086771	6.15075	6.7933	2.925845
69.5	0.004083	-1.253659	1.322719	-0.355409	0.086683	5.88154	6.55082	3.80347
69.599998	-0.03909	-1.342916	1.317779	-0.368475	0.086779	5.59271	6.33447	3.678897
69.699997	-0.039956	-1.458873	1.311865	-0.378471	0.087137	5.3679	6.11298	2.651414
69.800003	-0.010255	-1.546809	1.305956	-0.383847	0.08764	5.21534	6.01941	0.949517
69.900002	0.010244	-1.566134	1.300783	-0.382165	0.08866	5.04597	5.81697	-0.820089
70.0	-0.031497	-1.538219	1.297273	-0.374392	0.089473	5.08853	5.84352	-2.285667
70.099998	-0.091394	-1.525252	1.297291	-0.36143	0.090056	6.05196	7.10054	-3.334146
70.199997	-0.169078	-1.469262	1.301888	-0.345848	0.090577	5.68975	6.62801	-3.974011
70.300003	-0.213074	-1.331697	1.311194	-0.33102	0.090815	5.898	6.58273	-4.209009
70.400002	-0.216474	-1.253561	1.323822	-0.318937	0.091246	6.14917	6.89404	-3.989773
70.5	-0.104257	-1.188344	1.338147	-0.311984	0.091734	6.37468	6.94821	-3.242164
70.599998	-0.020458	-1.089104	1.35079	-0.312501	0.092003	6.58942	7.47341	-1.790537
70.699997	0.103439	-0.969744	1.359605	-0.319902	0.09217	6.30549	7.13138	0.217771
70.800003	0.130073	-0.847455	1.363079	-0.333653	0.092494	6.27405	6.65873	2.39958
70.900002	0.142712	-0.737887	1.361485	-0.350862	0.092806	6.2096	6.68561	4.117407
71.0	0.101575	-0.70423	1.356609	-0.36766	0.093251	5.85018	6.56164	4.886638
71.099998	-0.138986	-0.625083	1.350189	-0.381608	0.093292	5.60375	6.14274	4.40133
71.199997	-0.290272	-0.540667	1.34444	-0.388924	0.093155	5.3221	6.09435	2.565868
71.300003	-0.337979	-0.571457	1.341162	-0.387841	0.093019	5.02933	5.86418	0.197399
71.400002	-0.419477	-0.518744	1.339888	-0.380356	0.092808	4.83158	6.07915	-2.341607
71.5	-0.3625	-0.496818	1.342213	-0.365319	0.092628	5.23636	6.08964	-4.170837
71.599998	-0.158903	-0.519485	1.349316	-0.346163	0.092664	6.62173	7.44526	-5.324903
71.699997	0.035876	-0.557166	1.36154	-0.327005	0.092924	6.09225	7.84093	-5.533717
71.800003	0.204683	-0.467571	1.377698	-0.311899	0.093368	6.56743	7.04145	-5.032847
71.900002	0.326686	-0.435306	1.395351	-0.303687	0.094358	6.51217	7.24839	-3.770137
72.0	0.272433	-0.390436	1.411443	-0.304408	0.09483	7.11558	6.70798	-1.690712
72.099998	0.090152	-0.309852	1.42294	-0.314282	0.09503	7.40142	8.08426	1.020074
72.199997	-0.23281	-0.259663	1.428292	-0.33237	0.095032	6.63601	7.46549	3.706231
72.300003	-0.440379	-0.221141	1.426802	-0.354461	0.095034	6.59747	7.06115	5.832945
72.400002	-0.563982	-0.210758	1.420717	-0.37692	0.095162	6.16966	7.14133	6.649047
72.5	-0.473826	-0.157165	1.413296	-0.394669	0.095282	5.48867	6.31606	5.736861
72.599998	-0.40215	-0.146084	1.407022	-0.405096	0.095303	5.10666	5.84823	3.363588
72.699997	-0.189925	-0.148767	1.402601	-0.404518	0.095409	4.60643	5.46701	-0.000192
72.800003	-0.054275	-0.203	1.400461	-0.394919	0.094982	4.74383	5.45909	-3.325732
72.900002	0.086484	-0.232071	1.40227	-0.376874	0.094756	4.62937	5.50181	-5.580055
73.0	0.054786	-0.256236	1.409292	-0.353071	0.094454	6.88875	6.60264	-6.760037
73.099998	0.028891	-0.304361	1.421719	-0.328406	0.094071	6.80083	8.58024	-6.749599
73.199997	-0.138146	-0.235948	1.438313	-0.307998	0.093529	6.53889	7.18844	-5.942516
73.300003	-0.192174	-0.17936	1.457822	-0.295732	0.093203	6.77587	7.49932	-4.293296
73.400002	-0.228431	-0.126107	1.477068	-0.293291	0.093039	6.93219	7.04113	-1.861452
73.5	-0.279176	-0.018462	1.49263	-0.301422	0.092692	8.29523	8.6479	0.981966
73.599998	-0.271559	0.073364	1.502424	-0.318236	0.092393	7.42183	8.48882	3.77074
73.699997	-0.305929	0.170425	1.506121	-0.340113	0.092002	7.39337	7.44429	5.79081
73.800003	-0.263464	0.199631	1.505742	-0.363616	0.091823	6.74557	7.26113	6.577718
73.900002	-0.254136	0.228645	1.503668	-0.383225	0.091953	5.76743	6.4806	5.808096
74.0	-0.187009	0.311199	1.501456	-0.395854	0.09177	5.3066	5.91096	3.530132
74.099998	-0.215286	0.300642	1.499845	-0.399468	0.091436	4.70618	5.5974	0.523066
74.199997	-0.379262	0.249255	1.498057	-0.395272	0.09061	4.64321	5.44614	-2.557705
74.300003	-0.355271	0.179	1.497215	-0.383949	0.089935	4.34405	5.77051	-4.59767
74.400002	-0.302287	0.145133	1.497619	-0.368046	0.089287	5.664	5.99457	-5.399397
74.5	-0.206687	0.107856	1.500417	-0.351176	0.088775	6.86896	8.00087	-5.101807
74.599998	-0.065177	0.108132	1.505945	-0.336816	0.088242	6.03812	7.8526	-4.145688
74.699997	0.045238	0.076515	1.513747	-0.326933	0.088036	6.52251	6.7705	-2.782406
74.800003	0.041053	0.059199	1.522249	-0.322192	0.087493	7.20911	7.22772	-1.204886
74.900002	-0.024017	0.030636	1.530514	-0.322426	0.086741	7.66231	8.24998	0.261807
75.0	-0.162487	-0.008423	1.53821	-0.326796	0.085913	6.95443	7.64245	1.404582
75.099998	-0.268105	-0.008759	1.545182	-0.333234	0.084961	6.89856	7.26005	1.932667
75.199997	-0.290717	-0.012564	1.551346	-0.341103	0.084128	6.34972	7.3594	1.847847
75.300003	-0.181466	0.039095	1.55709	-0.347349	0.084029	6.06124	6.84415	1.097942
75.400002	-0.065115	0.0402	1.562232	-0.3524	0.084051	5.89432	6.63529	0.183579
75.5	0.066163	0.039273	1.565608	-0.355233	0.084042	5.98952	6.61206	-0.744267
75.599998	0.095738	-0.001478	1.567057	-0.35616	0.084068	5.99574	6.71376	-1.215601
75.699997	0.060668	-0.002523	1.566515	-0.35615	0.083731	6.31644	6.83163	-1.245201
75.800003	-0.013432	-0.016366	1.564588	-0.356093	0.083125	6.46164	7.21573	-0.908414
75.900002	-0.144659	0.007956	1.561669	-0.356573	0.082262	6.07368	7.04862	-0.475496
76.0	-0.263181	0.060574	1.557776	-0.358414	0.081489	6.44386	7.13759	-0.047476
76.099998	-0.309397	0.094585	1.553638	-0.360545	0.080944	6.34525	7.2804	0.197196
76.199997	-0.279549	0.109488	1.549566	-0.361945	0.080412	6.14392	7.09476	0.122872
76.300003	-0.164886	0.086438	1.546134	-0.3623	0.079856	6.03593	6.84212	-0.225835
76.400002	-0.075598	0.041264	1.544283	-0.359811	0.079145	6.04066	6.79009	-0.848322
76.5	0.042329	-0.007357	1.544823	-0.354042	0.078469	6.02192	6.75808	-1.516686
76.599998	0.135095	-0.01435	1.54814	-0.345774	0.077516	6.28693	6.89158	-2.116626
76.699997	0.17524	0.025097	1.55469	-0.335774	0.076825	6.28194	7.16756	-2.683163
76.800003	0.193938	0.031651	1.564232	-0.326415	0.076235	6.37853	7.24475	-2.990576
76.900002	0.191128	0.032835	1.574904	-0.319336	0.075717	6.63758	7.37342	-2.94621
77.0	0.15882	0.030925	1.584946	-0.316552	0.07545	6.80442	7.57661	-2.316156
77.099998	0.108292	0.037778	1.592667	-0.319509	0.075184	6.78935	7.65412	-1.075038
77.199997	0.014124	0.00012	1.596567	-0.328093	0.075133	6.73076	7.54685	0.615202
77.300003	-0.058799	-0.009536	1.596153	-0.341688	0.074948	6.65142	7.52094	2.335293
77.400002	-0.180223	-0.012179	1.591973	-0.358014	0.074512	6.4366	7.19936	3.603824
77.5	-0.243822	0.075238	1.58557	-0.373212	0.074095	6.23605	6.99156	3.960711
77.599998	-0.349264	0.114143	1.578402	-0.385293	0.073404	5.91508	6.73282	3.274548
77.699997	-0.314818	0.073219	1.57201	-0.390753	0.072877	5.48744	6.46657	1.624493
77.800003	-0.193318	0.049947	1.56661	-0.389582	0.072333	5.35564	6.32847	-0.542313
77.900002	-0.083471	0.015503	1.562578	-0.382272	0.071509	5.05543	6.26467	-2.344261
78.0	0.001116	-0.004409	1.560946	-0.368585	0.070895	6.04898	6.59279	-3.604737
78.099998	0.054243	-0.006589	1.562312	-0.351957	0.069963	6.65028	7.94027	-4.190804
78.199997	0.046823	0.098614	1.567464	-0.335222	0.068914	6.19988	7.39773	-4.242503
78.300003	0.05202	0.203522	1.575789	-0.321579	0.068055	6.66254	7.3973	-3.862369
78.400002	0.079016	0.279473	1.585951	-0.312752	0.067466	7.00138	7.50114	-2.98173
78.5	0.067551	0.361639	1.595889	-0.310505	0.066876	7.46317	8.47608	-1.693957
78.599998	0.071588	0.417028	1.604452	-0.314359	0.066814	6.95189	8.37587	-0.172353
78.699997	0.054112	0.491866	1.610568	-0.323639	0.066897	6.96363	7.77188	1.249879
78.800003	0.018478	0.480167	1.614234	-0.336104	0.067291	6.84838	7.95291	2.316338
78.900002	-0.025645	0.483102	1.615967	-0.349072	0.067516	6.42828	7.37	2.733024
79.0	-0.132981	0.515178	1.616642	-0.360793	0.067536	6.19068	7.00045	2.459743
79.099998	-0.215055	0.54931	1.616327	-0.36939	0.067223	6.00108	6.936	1.56127
79.199997	-0.336727	0.529181	1.61526	-0.374418	0.06679	5.7493	6.88355	0.317605
79.300003	-0.220113	0.442389	1.611999	-0.37648	0.066153	5.57572	6.77874	-0.764143
79.400002	-0.133392	0.351477	1.606563	-0.375881	0.065693	5.65498	6.75209	-1.325755
79.5	0.037053	0.288535	1.599995	-0.373178	0.065429	6.32686	7.08427	-1.498885
79.599998	0.178359	0.236067	1.593693	-0.369353	0.065496	5.97603	7.3852	-1.389611
79.699997	0.268849	0.174127	1.588263	-0.364481	0.065553	6.04101	6.91962	-1.252981
79.800003	0.208797	0.124215	1.584443	-0.35829	0.065562	6.61315	7.04905	-1.26073
79.900002	0.143259	0.055678	1.583161	-0.351172	0.065283	6.46655	7.41228	-1.567897
80.0	0.004979	-0.00902	1.586115	-0.34203	0.065237	6.26617	7.41293	-2.044281
80.099998	-0.110678	-0.035	1.593076	-0.331622	0.065539	6.28202	7.31433	-2.615903
80.199997	-0.144128	-0.044774	1.60338	-0.321508	0.06604	6.40437	7.49953	-3.049603
80.300003	-0.107944	-0.096311	1.616682	-0.312549	0.067024	6.53538	7.63431	-3.259993
80.400002	-0.067392	-0.168446	1.631481	-0.306883	0.067935	6.64223	7.8526	-3.013557
80.5	0.017304	-0.279078	1.645559	-0.306824	0.068635	6.8757	7.83161	-2.136581
80.599998	0.043647	-0.356936	1.655811	-0.314182	0.068894	7.15656	7.89981	-0.552585
80.699997	0.017789	-0.461644	1.660368	-0.329369	0.068851	7.24782	7.84136	1.708295
80.800003	-0.129605	-0.5104	1.657549	-0.351264	0.068122	7.08343	7.74479	4.051145
80.900002	-0.231144	-0.586415	1.647979	-0.376086	0.06738	6.77954	7.49868	5.857584
81.0	-0.273539	-0.671146	1.634024	-0.39877	0.066503	6.26451	7.2	6.280746
81.099998	-0.26547	-0.754701	1.619475	-0.414455	0.065995	5.68432	6.67415	5.014258
81.199997	-0.113267	-0.873287	1.60837	-0.417873	0.066198	4.97609	6.11587	2.004433
81.300003	-0.004015	-0.896395	1.60265	-0.410306	0.066525	4.57166	5.48992	-1.675603
81.400002	0.146042	-0.877903	1.603775	-0.390986	0.06739	4.45982	5.44186	-5.103942
81.5	0.237366	-0.830881	1.612888	-0.363277	0.068249	5.52668	6.174	-7.737746
81.599998	0.207965	-0.801787	1.630073	-0.332177	0.069114	8.00824	9.39267	-8.88378
81.699997	0.043968	-0.689815	1.653136	-0.304293	0.069841	7.30842	8.55348	-8.527034
81.800003	-0.049383	-0.561191	1.678946	-0.285836	0.070636	8.14915	9.11176	-6.903093
81.900002	-0.129714	-0.429979	1.703681	-0.280325	0.071654	7.599	8.37951	-3.816261
82.0	-0.192021	-0.302809	1.723955	-0.287882	0.0724	9.80023	9.30681	0.276413
82.099998	-0.270646	-0.159177	1.736449	-0.308471	0.0726	11.08199	12.49069	4.566074
82.199997	-0.265247	-0.054115	1.740078	-0.336712	0.072803	10.44015	10.94923	7.990799
82.300003	-0.131596	-0.022233	1.739423	-0.364733	0.073309	9.78017	10.49382	9.59994
82.400002	-0.093665	0.057829	1.73957	-0.387892	0.073884	7.73378	8.28113	8.556725
82.5	-0.031782	0.191991	1.74393	-0.400912	0.074487	5.13355	6.10013	5.228435
82.599998	-0.093741	0.230776	1.752102	-0.403422	0.074868	4.47813	5.34454	0.500908
82.699997	-0.208963	0.244654	1.760924	-0.396378	0.074972	4.24955	5.07263	-4.433715
82.800003	-0.268454	0.11537	1.768858	-0.381572	0.075043	4.31357	5.49399	-7.76549
82.900002	-0.330616	0.020379	1.775766	-0.364081	0.075414	4.4367	5.79353	-8.534236
83.0	-0.290188	-0.019466	1.782239	-0.348059	0.075579	7.70864	7.2061	-7.287709
83.099998	-0.210311	0.012149	1.788422	-0.337196	0.075585	7.86663	10.86048	-4.87371
83.199997	-0.128595	0.027794	1.794047	-0.332383	0.075566	6.85871	7.74651	-1.924701
83.300003	-0.074881	0.082817	1.798558	-0.333488	0.075288	9.64539	9.4311	0.881939
83.400002	-0.091108	0.142676	1.802235	-0.339727	0.075441	10.01637	10.79668	2.856477
83.5	-0.078533	0.200651	1.806136	-0.347926	0.075533	9.64101	9.45883	3.80185
83.599998	-0.07268	0.205693	1.812416	-0.354705	0.075975	9.1054	9.3779	3.340668
83.699997	-0.117247	0.184576	1.821542	-0.359049	0.07663	7.54146	7.92593	1.752817
83.800003	-0.166348	0.259869	1.831732	-0.359423	0.077383	6.66316	7.29902	-0.636068
83.900002	-0.265512	0.283041	1.840906	-0.356393	0.077662	6.3548	7.21713	-2.830843
84.0	-0.320979	0.236047	1.847451	-0.351051	0.077886	6.37845	7.40222	-4.034661
84.099998	-0.366788	0.232925	1.851039	-0.345419	0.077671	6.40559	7.60198	-3.861876
84.199997	-0.349778	0.265111	1.851673	-0.342131	0.077071	8.37133	9.00085	-2.594845
84.300003	-0.287031	0.314814	1.850335	-0.342139	0.076322	7.67107	9.38646	-0.751714
84.400002	-0.200521	0.377393	1.847167	-0.346263	0.07532	8.75369	9.14249	1.045415
84.5	-0.109456	0.449004	1.843607	-0.352228	0.074607	9.05355	9.89475	2.185224
84.599998	0.001714	0.504193	1.841255	-0.358386	0.07406	8.14801	8.77401	2.386978
84.699997	0.113744	0.54942	1.841044	-0.36212	0.073628	7.98153	8.59309	1.528784
84.800003	0.03448	0.549576	1.84291	-0.363624	0.07319	7.01241	7.92625	0.002411
84.900002	-0.065586	0.526789	1.845852	-0.361177	0.072666	6.79802	7.59385	-1.843635
85.0	-0.163219	0.455441	1.84846	-0.356212	0.072506	6.52111	7.74501	-3.129828
85.099998	-0.201372	0.43016	1.849992	-0.349069	0.072442	6.7813	7.89253	-3.509367
85.199997	-0.191906	0.464242	1.850542	-0.342018	0.072561	8.12139	9.05684	-3.093857
85.300003	-0.13014	0.508541	1.850101	-0.337536	0.072742	7.48191	9.38293	-2.170139
85.400002	-0.075296	0.55289	1.848793	-0.336636	0.072936	8.29917	8.72797	-0.882745
85.5	-0.067474	0.583289	1.846763	-0.339763	0.07302	8.7952	9.65945	0.474071
85.599998	-0.065993	0.596856	1.844022	-0.345672	0.072961	8.21606	9.08007	1.466199
85.699997	-0.054131	0.638978	1.840728	-0.353061	0.072887	8.22753	8.91211	1.812458
85.800003	-0.116003	0.651791	1.837078	-0.360345	0.072745	7.60802	8.56311	1.576499
85.900002	-0.143512	0.66421	1.832998	-0.366058	0.072829	7.11216	7.99359	0.701596
86.0	-0.185163	0.62949	1.828224	-0.369065	0.072796	6.62199	7.69362	-0.463363
86.099998	-0.307247	0.540759	1.822221	-0.3685	0.07257	6.43957	7.42171	-1.429496
86.199997	-0.24668	0.381005	1.815146	-0.365196	0.072165	6.45245	7.45189	-1.964496
86.300003	-0.204432	0.272407	1.80802	-0.359264	0.071658	7.20674	7.85752	-2.145976
86.400002	-0.13275	0.199866	1.802479	-0.351491	0.071166	7.34914	8.63762	-2.067429
86.5	-0.040678	0.169729	1.798999	-0.343761	0.070476	7.34117	8.56515	-2.024296
86.599998	0.079063	0.142918	1.798403	-0.33594	0.070333	7.96498	8.42972	-2.051881
86.699997	0.107458	0.131433	1.800416	-0.329203	0.070466	7.69831	8.63013	-2.135778
86.800003	0.176413	0.094573	1.804191	-0.324745	0.070694	7.8062	8.51547	-2.03978
86.900002	0.118301	0.03517	1.808168	-0.322879	0.070916	7.83589	8.59416	-1.868414
87.0	-0.007016	-0.009027	1.811417	-0.324174	0.071245	7.79201	8.62338	-1.445414
87.099998	-0.195507	-0.032413	1.812945	-0.329392	0.071407	7.6878	8.53046	-0.72356
87.199997	-0.301687	-0.036558	1.811862	-0.337988	0.071611	7.51002	8.45831	0.25774
87.300003	-0.336948	-0.026349	1.807108	-0.34957	0.071711	7.37673	8.42341	1.315225
87.400002	-0.314422	-0.020973	1.798876	-0.362487	0.071979	7.34222	8.17911	2.165709
87.5	-0.266242	-0.039934	1.787915	-0.374567	0.072208	7.157	7.96243	2.467017
87.599998	-0.207189	-0.076566	1.774967	-0.384426	0.072342	6.93867	7.60873	2.177773
87.699997	-0.133716	-0.109178	1.761818	-0.389064	0.072332	6.6001	7.19839	1.205361
87.800003	-0.083775	-0.132906	1.749779	-0.38819	0.072241	6.37915	6.95709	-0.27452
87.900002	-0.079157	-0.143713	1.740391	-0.380671	0.072265	6.09487	6.75979	-1.62524
88.0	-0.077653	-0.110711	1.734571	-0.367479	0.072021	6.56507	7.19411	-2.796102
88.099998	-0.110266	-0.06654	1.733453	-0.350766	0.072169	7.20736	8.34997	-3.796413
88.199997	-0.121699	-0.063976	1.736902	-0.33432	0.07248	6.95496	8.08779	-4.283756
88.300003	-0.108693	-0.062815	1.743627	-0.320003	0.072918	7.41158	8.09871	-4.31821
88.400002	-0.078722	-0.07814	1.751372	-0.311104	0.073529	7.89623	8.62242	-3.626896
88.5	-0.094456	-0.063728	1.757727	-0.308968	0.073945	8.16763	9.03993	-2.149743
88.599998	-0.181544	-0.075219	1.761443	-0.314224	0.074023	8.10685	8.94219	-0.110579
88.699997	-0.209204	-0.046056	1.760938	-0.325571	0.074153	8.2327	8.88524	1.979676
88.800003	-0.28237	-0.046132	1.756826	-0.340721	0.074415	8.00307	8.82989	3.492111
88.900002	-0.183176	0.023954	1.751129	-0.355546	0.074776	7.45782	8.28756	4.141497
89.0	-0.164897	-0.042248	1.746396	-0.368406	0.076082	6.82149	7.48744	3.436064
89.099998	-0.021364	-0.028209	1.74212	-0.376042	0.077353	6.34341	6.98878	1.89839
89.199997	0.035089	-0.086192	1.738479	-0.37851	0.078948	5.95309	6.51689	-0.217314
89.300003	-0.032781	-0.145349	1.733935	-0.376593	0.080186	5.78258	6.32815	-2.002554
89.400002	-0.179575	-0.183064	1.728057	-0.370464	0.081221	5.76611	6.36284	-2.846416
89.5	-0.334275	-0.141254	1.721123	-0.362299	0.081668	7.00821	7.41228	-2.871735
89.599998	-0.476	-0.069946	1.714557	-0.354472	0.081714	6.76667	8.45402	-2.409955
89.699997	-0.347477	-0.013348	1.709338	-0.348358	0.081931	6.4669	7.47427	-1.806366
89.800003	-0.277615	0.030705	1.706071	-0.344511	0.082323	7.53104	7.9589	-1.161101
89.900002	-0.002015	0.06585	1.705667	-0.341071	0.083057	7.36587	8.40221	-0.938037
90.0	0.247079	0.060207	1.70857	-0.337551	0.084219	7.09175	7.65765	-1.093706
90.099998	0.451988	0.049294	1.71368	-0.335284	0.085328	7.22837	7.42031	-1.431446
90.199997	0.389267	0.04877	1.718957	-0.334424	0.086317	7.11067	7.5369	-1.610872
90.300003	0.233328	0.034296	1.722005	-0.335885	0.087115	7.01031	7.38177	-1.316138
90.400002	-0.045409	0.04724	1.720734	-0.341017	0.087741	7.05427	7.59781	-0.435664
90.5	-0.317039	0.074222	1.714041	-0.349928	0.088245	6.94848	7.9043	0.955832
90.599998	-0.483433	0.070348	1.702224	-0.361287	0.088616	6.80468	7.90677	2.336641
90.699997	-0.558806	0.084555	1.687287	-0.373498	0.088885	6.74381	7.59213	3.156035
90.800003	-0.437453	0.131672	1.673028	-0.38089	0.08914	6.68417	7.36796	2.795266
90.900002	-0.212304	0.195245	1.6634	-0.381601	0.089207	6.30357	6.85914	1.167357
91.0	-0.021492	0.24057	1.661257	-0.373806	0.089282	6.07263	6.71783	-1.227244
91.099998	0.16993	0.284594	1.667119	-0.358257	0.08943	5.96876	6.45512	-3.681241
91.199997	0.288977	0.340636	1.679854	-0.339188	0.089524	7.20446	7.71899	-5.465555
91.300003	0.245838	0.390652	1.697014	-0.320492	0.089909	7.62842	8.72915	-6.168207
91.400002	0.169758	0.514217	1.714733	-0.307674	0.090493	7.45721	8.10139	-5.601996
91.5	0.012739	0.608911	1.72918	-0.305582	0.091431	7.71687	8.14742	-3.272806
91.599998	-0.150787	0.763504	1.736891	-0.316385	0.092288	8.7177	8.79895	0.5891
91.699997	-0.381858	0.907966	1.736179	-0.338921	0.092895	8.99277	10.03628	4.950167
91.800003	-0.541263	1.003904	1.726104	-0.367163	0.093309	8.47721	8.85997	8.44093
91.900002	-0.687821	1.117026	1.713006	-0.393918	0.093423	8.15554	8.7693	9.454884
92.0	-0.632865	1.308699	1.705225	-0.40962	0.093247	6.41698	7.49836	7.464867
92.099998	-0.412653	1.435622	1.70718	-0.412507	0.093148	4.94473	5.86911	3.057455
92.199997	0.059087	1.441055	1.717221	-0.4009	0.092972	3.89373	4.97617	-2.702869
92.300003	0.149343	1.339349	1.731056	-0.380874	0.092934	4.46359	5.37794	-7.891765
92.400002	0.475595	1.242904	1.746784	-0.352386	0.093291	4.38941	5.40321	-10.843484
92.5	0.578226	1.265107	1.764844	-0.323038	0.093652	8.22806	7.1864	-11.136291
92.599998	0.364897	1.252145	1.784986	-0.300685	0.093122	10.37017	11.81754	-9.03519
92.699997	0.067255	1.295352	1.804362	-0.289996	0.092894	9.35	10.20724	-5.577399
92.800003	-0.191488	1.329664	1.822248	-0.291631	0.092626	8.62171	8.30115	-1.256496
92.900002	-0.471786	1.375668	1.835498	-0.306011	0.092027	11.97046	12.44894	2.984981
93.0	-0.582495	1.493983	1.842634	-0.328401	0.091816	13.06822	15.23244	6.469574
93.099998	-0.595508	1.592073	1.846469	-0.354493	0.091918	12.61029	13.69794	8.284828
93.199997	-0.423621	1.772892	1.849953	-0.377969	0.092619	10.67678	11.65835	7.950663
93.300003	-0.196381	1.84551	1.853505	-0.394738	0.093328	6.6847	7.38081	5.893781
93.400002	-0.083465	1.91008	1.856758	-0.403672	0.093969	5.1748	5.90518	2.284558
93.5	-0.123607	1.945238	1.8589	-0.403237	0.094062	4.68603	5.34422	-1.784701
93.599998	-0.30798	1.907746	1.85947	-0.395312	0.093434	4.38232	5.05657	-5.121205
93.699997	-0.429774	1.751378	1.858484	-0.382175	0.092693	4.29176	5.41413	-6.571949
93.800003	-0.534468	1.614352	1.85719	-0.367138	0.09196	5.03791	6.04724	-6.305991
93.900002	-0.449262	1.464346	1.857865	-0.351669	0.091118	7.9451	8.01339	-5.098098
94.0	-0.292265	1.39297	1.860982	-0.337685	0.090404	6.90504	10.04516	-3.745659
94.099998	-0.088165	1.316658	1.867157	-0.326638	0.089606	9.228	9.04657	-2.425788
94.199997	0.155846	1.265234	1.876486	-0.319181	0.088878	10.75455	11.03755	-1.388419
94.300003	0.271747	1.254019	1.888484	-0.315825	0.088543	10.45976	10.38377	-0.728575
94.400002	0.351199	1.242182	1.901927	-0.315626	0.088374	11.06133	10.63128	-0.488497
94.5	0.245394	1.231206	1.91559	-0.318107	0.088578	10.82496	10.45882	-0.566011
94.599998	0.063412	1.215754	1.927197	-0.32329	0.088807	10.61005	9.95706	-0.650298
94.699997	-0.187643	1.171666	1.935106	-0.330878	0.088928	8.89407	9.8924	-0.484029
94.800003	-0.459514	1.171516	1.938077	-0.340553	0.088904	8.76578	9.44877	0.069649
94.900002	-0.618079	1.157863	1.935325	-0.352022	0.08854	8.392	9.76768	0.983466
95.0	-0.652622	1.177754	1.927317	-0.36453	0.087864	8.41398	9.77592	1.882987
95.099998	-0.566708	1.180794	1.915576	-0.376534	0.087211	8.27018	9.6238	2.461241
95.199997	-0.402502	1.195401	1.901977	-0.385995	0.086147	7.92303	8.96328	2.279636
95.300003	-0.081525	1.18638	1.889729	-0.389866	0.084819	7.52272	8.24035	1.182547
95.400002	0.120811	1.11304	1.881299	-0.386472	0.083275	7.0858	7.62136	-0.705153
95.5	0.305891	1.021153	1.878449	-0.375084	0.082069	6.76387	7.40811	-2.934839
95.599998	0.407954	0.948073	1.882065	-0.357707	0.08136	7.10139	7.41721	-4.64247
95.699997	0.388566	0.979472	1.891838	-0.337885	0.081106	8.53203	9.01616	-5.803862
95.800003	0.341985	1.026777	1.90569	-0.319753	0.080973	8.19425	9.97194	-6.151358
95.900002	0.229434	1.035999	1.920183	-0.307664	0.081565	8.91816	9.28219	-5.351882
96.0	0.096962	1.002134	1.931283	-0.30603	0.081875	10.29223	10.47766	-3.00563
96.099998	-0.181118	0.986286	1.935776	-0.316614	0.08205	10.90833	12.61798	0.59093
96.199997	-0.54325	0.997212	1.931815	-0.337384	0.081685	11.31013	12.62365	4.369174
96.300003	-0.634523	0.956544	1.920078	-0.362233	0.081275	11.70633	13.26223	7.317774
96.400002	-0.619582	0.970975	1.906651	-0.3843	0.080983	10.71225	12.09759	7.994282
96.5	-0.40023	1.007342	1.899364	-0.395817	0.081279	7.69787	8.58763	6.048777
96.599998	-0.047416	1.025993	1.901609	-0.394618	0.081755	5.39242	6.41133	1.799761
96.699997	0.134088	0.956003	1.913114	-0.381418	0.08214	4.40824	5.08547	-3.558032
96.800003	0.242139	0.809849	1.930505	-0.360222	0.082185	4.92144	5.28674	-8.084311
96.900002	0.281633	0.778272	1.952077	-0.334096	0.082002	5.17541	5.49506	-10.632646
97.0	0.249739	0.81766	1.976011	-0.309462	0.081458	9.78105	8.51676	-10.609689
97.099998	0.00519	0.945162	2.000817	-0.294542	0.081036	12.14079	14.61539	-8.826318
97.199997	-0.092673	1.000547	2.02222	-0.294035	0.08062	9.23151	11.18014	-5.241484
97.300003	-0.168968	1.066561	2.03836	-0.308482	0.080142	15.31009	14.52696	-0.757767
97.400002	-0.294025	1.162315	2.046522	-0.334163	0.079477	18.94845	20.82856	3.791234
97.5	-0.353525	1.180385	2.044989	-0.364744	0.07923	24.48432	24.25428	7.79877
97.599998	-0.244891	1.22213	2.038603	-0.393187	0.079096	29.40497	28.07053	9.953364
97.699997	-0.231929	1.273762	2.034081	-0.41419	0.079174	16.6451	16.04991	9.373486
97.800003	-0.180733	1.363925	2.034762	-0.423243	0.078711	6.16555	6.939	6.211568
97.900002	-0.2214	1.422495	2.040133	-0.420349	0.078429	4.4741	5.3605	0.986107
98.0	-0.213849	1.478483	2.048156	-0.405811	0.077388	3.99681	5.09457	-4.80238
98.099998	-0.164623	1.34195	2.055576	-0.384448	0.07608	4.30945	4.9812	-8.669422
98.199997	-0.284765	2.333014	2.065848	-0.365816	0.068902	3.83348	5.93655	-10.839929
98.300003	0.0161	1.928795	2.072081	-0.343616	0.070024	6.2575	5.71966	-9.527762
98.400002	0.11959	1.064952	2.076837	-0.32552	0.07368	9.19306	11.66006	-7.364739
98.5	0.2561	1.027707	2.085351	-0.315733	0.072342	11.91914	14.35311	-5.373313
98.599998	0.394108	0.846934	2.094636	-0.312177	0.07192	18.37193	17.27139	-3.526075
98.699997	0.360785	0.712825	2.103963	-0.315285	0.071267	23.39111	22.51284	-2.160784
98.800003	0.268667	0.644061	2.113749	-0.321299	0.071006	25.54093	27.81221	-1.215486
98.900002	0.216174	0.561291	2.122692	-0.327611	0.071039	29.69643	31.16438	-0.709395
99.0	0.088692	0.444788	2.129647	-0.334098	0.071799	28.97357	27.78726	-0.640806
99.099998	-0.014443	0.352519	2.132465	-0.340047	0.072649	19.13253	22.63145	-0.619312
99.199997	-0.106636	0.300824	2.129532	-0.345887	0.073458	19.48021	20.51811	-0.369297
99.300003	-0.200844	0.279411	2.119642	-0.353682	0.073622	16.27921	17.96959	0.229625
99.400002	-0.253966	0.22352	2.103454	-0.363454	0.073459	15.17216	15.99884	1.238024
99.5	-0.297146	0.165683	2.082333	-0.375765	0.072882	12.93476	13.93774	2.231581
99.599998	-0.32773	0.083521	2.05861	-0.387946	0.072338	11.50919	12.02266	2.849308
99.699997	-0.253183	0.052147	2.036213	-0.395586	0.071702	8.95984	9.84058	2.306885
99.800003	-0.152033	0.012185	2.01828	-0.396247	0.07118	7.39547	8.0424	0.596946
99.900002	-0.011978	-0.046127	2.006029	-0.388277	0.071175	6.3322	6.89693	-1.710469
100.0	0.170322	-0.124107	1.998239	-0.373167	0.07188	6.16108	6.88911	-3.674974
100.099998	0.138556	-0.022689	1.993572	-0.355158	0.071564	7.04122	7.45992	-5.053749
100.199997	0.125092	0.069273	1.991131	-0.335245	0.071597	9.50615	10.54339	-5.378692
100.300003	0.068382	0.13649	1.990305	-0.318154	0.071793	9.2964	11.03391	-4.942376
100.400002	0.033251	0.171585	1.990373	-0.306757	0.071839	10.65979	10.76863	-3.884415
100.5	-0.073443	0.21237	1.990542	-0.302517	0.071948	12.05094	13.15807	-2.343595
100.599998	-0.172224	0.275908	1.990012	-0.306038	0.071828	12.54557	13.83004	-0.592345
100.699997	-0.196229	0.338391	1.987687	-0.315664	0.071645	13.46836	14.52353	1.100918
100.800003	-0.203584	0.390462	1.982507	-0.329872	0.071637	13.05106	14.18161	2.445115
100.900002	-0.190519	0.469911	1.97317	-0.347056	0.071623	10.97314	11.83156	3.271965
101.0	-0.149138	0.535565	1.959553	-0.363933	0.071496	8.78259	9.75355	3.587912
101.099998	-0.159862	0.561454	1.942365	-0.378556	0.071282	7.35825	8.14389	3.088265
101.199997	-0.091879	0.607719	1.92354	-0.386931	0.070882	6.0228	7.17452	1.826383
101.300003	-0.090527	0.631139	1.905753	-0.388447	0.070209	5.06752	6.09863	-0.045129
101.400002	-0.073148	0.573569	1.891091	-0.382219	0.069835	5.06638	6.05345	-2.040228
101.5	0.001115	0.529735	1.880451	-0.369783	0.070334	5.05631	6.3365	-3.497422
101.599998	0.046107	0.492844	1.873929	-0.353683	0.070672	6.79969	7.67606	-4.229367
101.699997	0.091462	0.460376	1.870675	-0.338183	0.071006	7.8845	9.71479	-4.438354
101.800003	0.051422	0.434124	1.868912	-0.32591	0.071433	7.71153	9.06776	-3.978132
101.900002	-0.006148	0.439406	1.866202	-0.319643	0.071523	9.22415	9.34557	-2.75615
102.0	-0.130113	0.440106	1.861147	-0.320925	0.071663	9.05854	10.36825	-0.959617
102.099998	-0.215245	0.423262	1.853971	-0.327692	0.071698	8.72785	10.00598	0.850587
102.199997	-0.310717	0.391557	1.845529	-0.337863	0.071878	8.60437	9.69488	2.07253
102.300003	-0.320863	0.370194	1.838474	-0.348288	0.072029	8.03574	9.57627	2.376675
102.400002	-0.31399	0.371645	1.832709	-0.356522	0.072272	7.19159	8.1744	1.700389
102.5	-0.170715	0.3667	1.827654	-0.361988	0.072706	6.71386	7.72788	0.620547
102.599998	-0.103502	0.345671	1.820741	-0.364299	0.072876	6.37503	7.22173	-0.683515
102.699997	-0.027851	0.296215	1.810464	-0.363435	0.072953	6.4549	7.14561	-1.477951
102.800003	-0.009144	0.223834	1.796364	-0.361755	0.07267	6.42556	7.29752	-1.485901
102.900002	-0.054003	0.120665	1.780308	-0.359266	0.072438	7.3332	7.90505	-0.986907
103.0	-0.064067	0.053447	1.764431	-0.356652	0.071902	7.04464	8.39568	-0.562399
103.099998	-0.076321	-0.034366	1.751651	-0.353077	0.071697	7.03194	7.94177	-0.56678
103.199997	-0.013188	-0.112826	1.743627	-0.347789	0.071712	7.40274	8.21262	-1.140987
103.300003	0.05527	-0.20103	1.740823	-0.341044	0.072693	6.81887	7.80442	-2.090505
103.400002	0.174275	-0.254649	1.742076	-0.333582	0.07392	6.99411	7.78108	-3.008158
103.5	0.190358	-0.274009	1.745332	-0.326471	0.075308	6.9984	7.79061	-3.504259
103.599998	0.188934	-0.343471	1.748429	-0.322645	0.076962	7.22925	7.96597	-3.115855
103.699997	0.117596	-0.388685	1.748379	-0.324083	0.078342	7.19439	7.83515	-1.832423
103.800003	-0.068485	-0.44201	1.742774	-0.332864	0.079516	7.3783	8.04883	0.460327
103.900002	-0.291589	-0.490332	1.729662	-0.349145	0.080277	7.51089	8.26143	3.128184
104.0	-0.401216	-0.524682	1.710137	-0.369155	0.080511	7.24799	7.9164	5.250444
104.099998	-0.56807	-0.560979	1.688995	-0.386537	0.080695	6.81694	7.45425	5.602083
104.199997	-0.514391	-0.548603	1.674359	-0.393397	0.080897	6.30418	7.03792	3.551398
104.300003	-0.425441	-0.519816	1.671976	-0.387788	0.080769	5.05639	6.07219	-0.271235
104.400002	-0.263229	-0.488274	1.681664	-0.370774	0.08124	5.08179	5.96802	-4.37321
104.5	-0.022242	-0.54296	1.699836	-0.347266	0.081624	4.90384	5.73186	-7.55311
104.599998	0.141036	-0.556726	1.721761	-0.322589	0.082048	7.72905	8.6161	-8.934333
104.699997	0.202053	-0.494461	1.743453	-0.304003	0.082183	9.26277	10.23325	-8.074516
104.800003	0.29764	-0.404469	1.761163	-0.297978	0.082916	8.07462	8.8634	-4.967813
104.900002	0.220472	-0.351076	1.773618	-0.307815	0.083216	8.54596	8.05578	-0.031636
105.0	-0.00973	-0.278953	1.778519	-0.330812	0.083634	10.17225	9.71897	5.303033
105.099998	-0.306761	-0.2554	1.773502	-0.362334	0.08354	11.03873	11.65	9.547992
105.199997	-0.512487	-0.255396	1.761963	-0.394163	0.083498	10.0993	9.47446	11.231295
105.300003	-0.570105	-0.177779	1.753081	-0.416919	0.083665	8.03968	8.62584	9.806808
105.400002	-0.439048	-0.044366	1.752381	-0.425345	0.084274	4.96286	5.89587	5.680538
105.5	-0.231808	0.137081	1.759729	-0.419001	0.084988	3.84889	5.07466	-0.704392
105.599998	-0.106902	0.159047	1.772383	-0.399371	0.08566	3.51698	4.42645	-7.338107
105.699997	0.219604	0.091142	1.788416	-0.368662	0.086178	3.97097	5.38362	-11.975326
105.800003	0.434857	0.112201	1.809549	-0.333796	0.086796	4.67421	5.09222	-13.73432
105.900002	0.403133	0.078344	1.837892	-0.301755	0.08697	9.24823	9.68193	-12.839692
106.0	0.149874	0.28207	1.870612	-0.280194	0.087101	12.0773	13.88657	-10.340436
106.099998	-0.054522	0.483541	1.902578	-0.273542	0.086849	9.81529	10.11539	-6.504695
106.199997	-0.113454	0.68649	1.929738	-0.282788	0.086073	13.34724	11.68833	-1.301674
106.300003	-0.58748	0.93203	1.948935	-0.308659	0.085368	18.42246	18.37639	3.921401
106.400002	-0.770828	1.07433	1.957241	-0.342081	0.084284	21.95845	19.91315	8.563076
106.5	-0.7705	1.125392	1.957605	-0.375817	0.08341	26.80579	24.47599	11.326705
106.599998	-0.672357	1.23309	1.958127	-0.402659	0.082479	18.56127	18.75258	10.830132
106.699997	-0.394034	1.290669	1.964018	-0.416833	0.081702	7.43829	7.99241	7.608707
106.800003	-0.22523	1.34729	1.974876	-0.419046	0.080965	3.98306	5.40835	2.399506
106.900002	-0.039685	1.348232	1.988064	-0.410417	0.080902	3.80265	4.82619	-3.374868
107.0	0.069443	1.31559	1.999264	-0.394599	0.081209	3.66524	4.7505	-7.974009
107.099998	0.079374	1.068587	2.006269	-0.376377	0.081845	4.49083	5.35835	-9.643841
107.199997	0.01015	0.927273	2.009327	-0.360789	0.082606	4.45045	5.56829	-8.463922
107.300003	-0.082397	0.853868	2.011091	-0.348094	0.082856	8.20354	7.01726	-5.977021
107.400002	-0.25781	0.850975	2.012994	-0.33896	0.082792	8.34725	10.29556	-3.49234
107.5	-0.352895	0.84051	2.017215	-0.333198	0.082092	14.47181	13.83304	-1.472776
107.599998	-0.343786	0.831462	2.026882	-0.32955	0.081513	15.77381	15.91791	-0.382987
107.699997	-0.363173	0.845503	2.042358	-0.327793	0.08078	15.84282	15.86256	-0.254611
107.800003	-0.297187	0.889463	2.060798	-0.326477	0.080294	18.31299	17.59041	-0.902543
107.900002	-0.250341	0.952304	2.078004	-0.326596	0.079611	17.28634	16.06404	-1.773765
108.0	-0.143584	1.066224	2.089917	-0.328253	0.078884	16.22675	15.0573	-2.466059
108.099998	-0.137444	1.159729	2.094917	-0.332187	0.07779	14.56849	14.13686	-2.311249
108.199997	-0.179036	1.217569	2.093126	-0.338688	0.076586	14.25366	14.16651	-1.272351
108.300003	-0.267986	1.248463	2.086125	-0.348141	0.075162	13.80133	14.71548	0.114188
108.400002	-0.314444	1.214784	2.076649	-0.358531	0.073677	13.66961	15.06159	1.43376
108.5	-0.331864	1.203402	2.067121	-0.368174	0.072139	12.94702	14.53253	1.914623
108.599998	-0.169707	1.168921	2.058693	-0.374715	0.071321	11.63723	13.16877	1.702693
108.699997	-0.034183	1.06936	2.051113	-0.377094	0.070456	10.4828	11.46737	0.616704
108.800003	0.00131	0.978791	2.043852	-0.376594	0.070146	9.46498	10.01058	-1.002509
108.900002	0.0126	0.844577	2.035551	-0.37312	0.069675	8.90739	8.93105	-2.51334
109.0	-0.054681	0.683634	2.026807	-0.367228	0.069418	8.46022	9.02879	-3.427215
109.099998	-0.213845	0.616948	2.018338	-0.359633	0.068954	8.73915	9.27063	-3.682905
109.199997	-0.297395	0.575135	2.011543	-0.35075	0.068378	9.47672	10.67035	-3.485301
109.300003	-0.357065	0.560635	2.005938	-0.342397	0.067663	9.24578	11.40603	-3.030768
109.400002	-0.306988	0.531998	2.001222	-0.336194	0.066916	10.30633	11.40517	-2.390133
109.5	-0.154011	0.484661	1.997088	-0.331596	0.066168	10.10105	12.08753	-1.620886
109.599998	-0.06594	0.462902	1.99343	-0.330401	0.065226	10.46519	11.84216	-0.998576
109.699997	0.055993	0.42064	1.990555	-0.330894	0.06455	10.60742	11.76284	-0.621555
109.800003	0.12083	0.370671	1.98816	-0.332914	0.063881	10.33943	10.99055	-0.524366
109.900002	0.167592	0.280521	1.985649	-0.336516	0.06349	9.88159	10.70825	-0.604583
110.0	0.116197	0.231582	1.981213	-0.341396	0.062841	9.37119	10.2749	-0.711284
110.099998	0.000268	0.151145	1.973864	-0.347549	0.062386	9.02745	10.00908	-0.599944
110.199997	-0.053286	0.09629	1.962573	-0.355876	0.062201	8.70193	9.89207	-0.121654
110.300003	-0.132355	0.030239	1.947636	-0.364269	0.062179	8.40303	9.56963	0.473306
110.400002	-0.179814	-0.039192	1.929735	-0.372111	0.062329	8.09266	9.21699	0.897277
110.5	-0.240465	-0.120796	1.911507	-0.377201	0.062473	7.80095	8.8604	0.865678
110.599998	-0.209617	-0.211265	1.895082	-0.377457	0.062709	7.48856	8.4901	0.200664
110.699997	-0.248368	-0.248186	1.881761	-0.373687	0.062831	7.40572	8.32096	-0.881738
110.800003	-0.233126	-0.26314	1.872179	-0.365096	0.062892	7.38365	8.21315	-2.072831
110.900002	-0.217504	-0.254794	1.865579	-0.353778	0.062559	7.63595	8.60122	-3.021
111.0	-0.223355	-0.210989	1.861207	-0.341982	0.06245	8.05036	9.21764	-3.520474
111.099998	-0.169767	-0.193022	1.857638	-0.331594	0.062282	7.87223	8.98683	-3.43803
111.199997	-0.127179	-0.225453	1.853347	-0.324873	0.062599	8.12314	9.03832	-2.685647
111.300003	-0.055568	-0.217018	1.847547	-0.323596	0.062675	8.38114	9.3157	-1.427831
111.400002	-0.026077	-0.212194	1.8405	-0.327046	0.062831	8.44761	9.36409	-0.007918
111.5	-0.094293	-0.212322	1.832612	-0.334448	0.062982	8.42213	9.1549	1.093165
111.599998	-0.150277	-0.190835	1.825222	-0.343338	0.063387	7.89991	8.63998	1.599847
111.699997	-0.21697	-0.168267	1.818617	-0.352136	0.063604	7.32383	8.19453	1.427857
111.800003	-0.268841	-0.160849	1.811755	-0.359728	0.063675	6.88245	7.88032	0.777223
111.900002	-0.298537	-0.20641	1.802942	-0.365055	0.063811	6.50893	7.60841	-0.118145
112.0	-0.234034	-0.29468	1.790776	-0.368243	0.063771	6.38405	7.4839	-0.771571
112.099998	-0.244815	-0.390288	1.77539	-0.370175	0.063618	6.28518	7.42909	-0.827629
112.199997	-0.164402	-0.421406	1.759041	-0.368617	0.063519	6.69039	7.51163	-0.755008
112.300003	-0.08191	-0.434975	1.74457	-0.364798	0.063692	6.91581	7.99166	-0.772519
112.400002	0.003582	-0.471597	1.734037	-0.358742	0.063992	6.70038	7.54632	-1.059653
112.5	0.099671	-0.504591	1.727171	-0.351435	0.064245	7.19457	7.87754	-1.630629
112.599998	0.106895	-0.571306	1.721595	-0.345234	0.064652	7.24037	8.40178	-2.046323
112.699997	0.119681	-0.607583	1.715167	-0.339908	0.065019	7.19299	8.1622	-2.127165
112.800003	-0.016877	-0.618158	1.706493	-0.336528	0.065531	6.98369	7.77263	-1.834349
112.900002	-0.119836	-0.646273	1.696652	-0.335447	0.065921	6.86012	7.73259	-1.193696
113.0	-0.25811	-0.632873	1.688721	-0.334066	0.066201	6.72104	7.68998	-0.856569
113.099998	-0.312292	-0.625081	1.685518	-0.33201	0.066604	6.68058	7.7282	-0.888255
113.199997	-0.228594	-0.690377	1.687186	-0.330075	0.067396	6.73164	7.77734	-1.164066
113.300003	-0.09602	-0.725101	1.690522	-0.32949	0.068135	6.78427	7.6857	-1.378432
113.400002	0.04366	-0.790764	1.690671	-0.332894	0.069226	7.00488	7.71054	-1.059764
113.5	0.064269	-0.866405	1.683847	-0.342167	0.069786	7.04464	7.60413	0.140313
113.599998	0.010942	-0.897779	1.668809	-0.35703	0.069885	6.84654	7.4049	1.972039
113.699997	-0.182165	-0.95131	1.647558	-0.374791	0.069277	6.61131	7.29131	3.479808
113.800003	-0.470984	-1.004115	1.62656	-0.389229	0.068651	6.38396	7.26444	3.703687
113.900002	-0.469228	-1.026009	1.612981	-0.394021	0.068224	5.79519	6.87284	2.305807
114.0	-0.382326	-1.034967	1.608643	-0.389995	0.06847	5.59656	6.7296	-0.358645
114.099998	-0.250652	-1.030063	1.611236	-0.378141	0.069048	5.29346	6.50169	-3.012067
114.199997	-0.10862	-1.031154	1.615951	-0.362307	0.06984	5.91867	7.1499	-4.766913
114.300003	-0.032194	-0.99716	1.61884	-0.346272	0.070346	7.41631	8.46259	-5.040017
114.400002	0.033421	-0.973483	1.617822	-0.334934	0.07104	6.94086	7.62479	-3.665667
114.5	0.004939	-0.929324	1.612812	-0.331396	0.071508	6.92081	7.38445	-1.207883
114.599998	-0.140214	-0.869826	1.604818	-0.333753	0.071846	7.07126	7.2106	1.297265
114.699997	-0.290068	-0.793405	1.597677	-0.338847	0.072135	7.89159	8.7921	2.766131
114.800003	-0.385236	-0.655927	1.59794	-0.342434	0.072596	6.868	7.69833	2.579415
114.900002	-0.385696	-0.531027	1.608149	-0.342009	0.073242	6.22098	6.78538	0.907172
115.0	-0.285313	-0.465785	1.62462	-0.339818	0.074014	5.88776	6.98728	-1.507726
115.099998	-0.169239	-0.487157	1.640638	-0.337038	0.075139	6.15574	6.90945	-3.503811
115.199997	0.012128	-0.517497	1.650627	-0.336023	0.076568	6.06895	6.93707	-3.913246
115.300003	0.06994	-0.514136	1.652009	-0.34054	0.07789	7.08527	7.22109	-2.305671
115.400002	-0.022047	-0.478835	1.646017	-0.350466	0.078648	7.1351	7.87668	0.626565
115.5	-0.234767	-0.422639	1.633413	-0.364527	0.078518	6.3019	6.87445	3.504214
115.599998	-0.580337	-0.294797	1.619437	-0.378271	0.077781	7.64051	7.95687	5.218102
115.699997	-0.54612	-0.242697	1.611083	-0.386705	0.077332	6.39727	7.56195	4.847867
115.800003	-0.547345	-0.19929	1.610826	-0.389353	0.077485	5.90869	6.80529	2.597279
115.900002	-0.196388	-0.154695	1.616244	-0.385872	0.078245	5.45898	6.73335	-0.938302
116.0	0.115111	-0.134975	1.62245	-0.37785	0.079541	5.57152	6.53048	-4.124191
116.099998	0.332163	-0.112374	1.625415	-0.366479	0.08076	5.35056	6.09392	-5.771505
116.199997	0.359099	-0.074736	1.625409	-0.353379	0.081628	6.98062	7.30844	-5.519317
116.300003	0.276005	0.010862	1.624018	-0.34132	0.082051	7.87512	8.57253	-3.981852
116.400002	0.059349	0.093738	1.623226	-0.333562	0.082364	6.25715	6.82702	-2.008554
116.5	-0.18267	0.215434	1.62511	-0.3281	0.082662	6.74688	7.21488	-0.470539
116.599998	-0.271624	0.316642	1.630402	-0.325902	0.083129	7.85323	9.13157	0.586871
116.699997	-0.263806	0.447116	1.639407	-0.325212	0.084074	7.23879	8.31871	0.672273
116.800003	-0.143445	0.551405	1.651432	-0.325477	0.085264	6.89462	7.67489	0.072341
116.900002	0.010122	0.6017	1.664174	-0.327418	0.086409	6.87614	7.60145	-0.820244
117.0	0.114787	0.61467	1.67458	-0.33079	0.08748	6.56323	7.00495	-1.414081
117.099998	0.019999	0.601207	1.680895	-0.335358	0.08848	6.66044	7.05494	-1.344448
117.199997	-0.034655	0.584352	1.681994	-0.343347	0.088709	6.60588	7.17698	-0.606933
117.300003	-0.198827	0.624848	1.678444	-0.352703	0.088775	6.90854	7.32236	0.615588
117.400002	-0.297595	0.678312	1.671836	-0.362886	0.088637	6.53512	7.54075	1.758777
117.5	-0.383954	0.726723	1.66442	-0.371845	0.088542	6.68409	7.61151	2.200505
117.599998	-0.235394	0.71278	1.657871	-0.377435	0.088717	6.66929	7.55253	2.034272
117.699997	-0.04051	0.671968	1.652827	-0.379294	0.088761	6.2984	7.06907	1.04155
117.800003	0.048239	0.645342	1.64874	-0.377732	0.08906	6.40629	6.81353	-0.395954
117.900002	0.12892	0.646796	1.644912	-0.372971	0.089201	6.2265	6.71098	-1.595285
118.0	0.129381	0.724739	1.641113	-0.366169	0.089241	6.58758	7.13994	-2.407676
118.099998	0.036578	0.817042	1.637687	-0.357401	0.08909	6.76501	7.51163	-2.769216
118.199997	-0.005137	0.87235	1.635194	-0.348987	0.089134	6.27502	7.20888	-2.686234
118.300003	-0.052903	0.881432	1.633767	-0.34158	0.08926	6.54011	7.28286	-2.317393
118.400002	-0.116983	0.894697	1.633062	-0.336445	0.089147	6.85136	7.74704	-1.774216
118.5	-0.118802	0.909617	1.633061	-0.332971	0.08935	6.95671	7.66247	-1.147542
118.599998	-0.199153	0.986635	1.634673	-0.33105	0.089341	6.78016	7.36829	-0.779032
118.699997	-0.055463	1.061347	1.639263	-0.32952	0.089293	6.78646	7.47181	-0.834751
118.800003	0.061976	1.157567	1.646386	-0.327743	0.088885	6.65326	7.3093	-1.154997
118.900002	0.016709	1.183284	1.654667	-0.327486	0.08849	6.59091	7.22847	-1.349826
119.0	0.00345	1.181187	1.661202	-0.329381	0.087846	6.67533	7.41828	-1.167092
119.099998	-0.071989	1.148783	1.663496	-0.335161	0.087151	6.8454	7.54974	-0.436555
119.199997	-0.113178	1.159837	1.660124	-0.344734	0.086283	6.6565	7.49279	0.719948
119.300003	-0.180764	1.16715	1.65158	-0.357351	0.08555	6.6318	7.4489	2.039152
119.400002	-0.160961	1.1906	1.639849	-0.370235	0.084718	6.60509	7.39012	2.839373
119.5	-0.192255	1.203219	1.628607	-0.379671	0.084342	6.37801	7.1317	2.722646
119.599998	-0.081945	1.26367	1.620098	-0.382989	0.083641	6.0432	6.80775	1.531667
119.699997	0.02515	1.318226	1.616013	-0.37962	0.083122	5.99705	6.62319	-0.245753
119.800003	0.020035	1.346064	1.615224	-0.371434	0.08251	5.7394	6.57812	-2.055611
119.900002	-0.023549	1.351789	1.616023	-0.360689	0.081895	6.47968	7.15	-3.238524
120.0	-0.181166	1.370817	1.616495	-0.349455	0.0813	6.9476	7.91297	-3.608862
120.099998	-0.203926	1.400176	1.615534	-0.342121	0.080478	6.39999	7.43412	-3.044763
120.199997	-0.258061	1.482002	1.612389	-0.33942	0.079777	6.46821	7.19079	-1.748475
120.300003	-0.352177	1.58635	1.607084	-0.341813	0.079034	6.70913	7.67253	-0.016342
120.400002	-0.344395	1.703347	1.600726	-0.347858	0.078289	6.91362	7.99872	1.399072
120.5	-0.309934	1.775654	1.595339	-0.355263	0.077373	6.35857	7.31893	1.990103
120.599998	-0.165555	1.809827	1.593181	-0.358789	0.076438	6.2061	7.11725	1.433653
120.699997	-0.098331	1.803033	1.595435	-0.359084	0.07544	5.89494	7.00013	0.057168
120.800003	-0.002152	1.716713	1.600648	-0.354435	0.074542	5.80342	6.56645	-1.733577
120.900002	0.060778	1.591933	1.60695	-0.346389	0.074056	5.64429	6.68015	-2.973597
121.0	0.069923	1.490562	1.612493	-0.337291	0.073811	6.5599	6.95185	-3.381637
121.099998	-0.007044	1.439168	1.617037	-0.32888	0.07397	7.07301	7.96115	-3.07368
121.199997	-0.099745	1.38246	1.620337	-0.325135	0.073849	6.3132	7.84649	-2.026697
121.300003	-0.286532	1.33903	1.621939	-0.327214	0.073673	6.94883	7.6174	-0.443023
121.400002	-0.431649	1.266213	1.621096	-0.335549	0.073064	7.14675	8.42298	1.323814
121.5	-0.492824	1.19443	1.617366	-0.348052	0.07244	6.71115	7.81374	2.68455
121.599998	-0.473494	1.189514	1.610805	-0.362205	0.07172	6.50543	7.49215	3.332664
121.699997	-0.3757	1.184324	1.603075	-0.374201	0.071236	6.17781	7.14872	3.046216
121.800003	-0.250305	1.141905	1.596102	-0.381486	0.070877	5.67967	6.60403	1.750815
121.900002	-0.105315	1.129331	1.590784	-0.382818	0.070331	5.49077	6.19155	-0.16009
122.0	0.030728	1.050656	1.587709	-0.378054	0.069817	5.22401	6.30781	-1.996163
122.099998	0.075671	0.989257	1.586583	-0.368448	0.069602	5.6414	6.48756	-3.310011
122.199997	0.120006	0.910343	1.586903	-0.357159	0.069325	6.89812	7.43691	-3.750691
122.300003	0.072737	0.875904	1.587751	-0.34712	0.068797	6.2787	7.86683	-3.472287
122.400002	-0.025336	0.852498	1.58761	-0.341387	0.068308	6.3562	7.20931	-2.479017
122.5	-0.133032	0.827349	1.585348	-0.340587	0.067734	6.66193	7.44804	-0.885042
122.599998	-0.279041	0.83199	1.580879	-0.344408	0.067308	6.8729	8.06285	0.771034
122.699997	-0.378746	0.798018	1.576347	-0.349824	0.067044	6.41961	7.63035	1.851166
122.800003	-0.423302	0.802381	1.574272	-0.35363	0.06666	6.25277	7.09487	1.849898
122.900002	-0.199098	0.746016	1.576903	-0.352991	0.066264	6.12386	7.32803	0.83481
123.0	-0.202082	0.702972	1.583644	-0.349346	0.065532	5.82925	6.78388	-0.964465
123.099998	-0.030933	0.604074	1.592671	-0.341803	0.065005	5.82426	6.76482	-2.580436
123.199997	0.0645	0.573015	1.601463	-0.333068	0.064553	5.99399	6.85454	-3.445865
123.300003	0.150719	0.526815	1.608919	-0.324929	0.064061	7.27575	7.67767	-3.328337
123.400002	0.144802	0.513926	1.614324	-0.321513	0.063522	6.73015	8.17879	-2.374061
123.5	0.064717	0.447483	1.616966	-0.32498	0.062844	6.56174	7.38028	-0.615484
123.599998	-0.048734	0.378944	1.615952	-0.334929	0.062422	7.15087	8.18532	1.491241
123.699997	-0.249723	0.314719	1.610892	-0.350997	0.062225	6.94156	8.27182	3.19629
123.800003	-0.242237	0.266612	1.603011	-0.368939	0.062146	6.50823	7.41978	4.359987
123.900002	-0.302585	0.246022	1.59388	-0.384898	0.062508	6.19734	7.06147	4.213338
124.0	-0.278837	0.162785	1.584541	-0.396866	0.063213	5.66128	6.59579	2.791348
124.099998	-0.203356	0.178245	1.575044	-0.400536	0.063876	5.10263	6.0344	0.637742
124.199997	-0.20512	0.105497	1.566542	-0.396253	0.064225	5.09046	5.88345	-1.689785
124.300003	-0.148279	0.040099	1.561132	-0.383026	0.064591	4.73446	5.88238	-3.512885
124.400002	-0.197931	-0.001215	1.562626	-0.362127	0.065196	6.30462	6.63122	-4.883456
124.5	-0.145813	-0.070341	1.572187	-0.33833	0.065479	6.90338	8.54138	-5.589621
124.599998	-0.081039	-0.101372	1.588389	-0.316158	0.065999	6.52006	7.88311	-5.589944
124.699997	0.010959	-0.141334	1.607265	-0.300002	0.066638	7.13642	8.12783	-4.815772
124.800003	-0.072224	-0.151639	1.623602	-0.29408	0.067155	7.62369	8.06456	-2.953403
124.900002	-0.124948	-0.188239	1.634503	-0.299364	0.067173	8.61094	9.56631	0.100146
125.0	-0.19817	-0.240524	1.638695	-0.314367	0.066729	8.00623	9.0638	3.372843
125.099998	-0.315752	-0.317517	1.637503	-0.335374	0.066465	7.98687	8.61856	5.808229
125.199997	-0.228928	-0.428448	1.635841	-0.356168	0.066608	7.6032	8.42972	6.721636
125.300003	-0.208047	-0.459847	1.636015	-0.373452	0.067024	6.32143	7.14412	5.621673
125.400002	-0.138979	-0.557296	1.638518	-0.384759	0.068318	5.50759	6.23512	3.061464
125.5	-0.049891	-0.604789	1.640381	-0.389185	0.069232	5.22953	5.8447	-0.211185
125.599998	-0.115255	-0.688979	1.639405	-0.387472	0.069908	5.06392	5.68915	-3.179947
125.699997	-0.133932	-0.746925	1.635633	-0.380423	0.070258	4.66344	5.70242	-4.748024
125.800003	-0.233575	-0.77695	1.632059	-0.367403	0.070494	5.6703	6.15398	-4.929582
125.900002	-0.310305	-0.75194	1.631452	-0.354005	0.07049	7.28495	8.51975	-4.179578
126.0	-0.282028	-0.73848	1.63544	-0.341303	0.07068	5.93837	7.73066	-3.350096
126.099998	-0.177844	-0.749743	1.643311	-0.331463	0.071115	6.72787	7.11928	-2.486318
126.199997	-0.083961	-0.772521	1.653021	-0.325875	0.071671	7.75269	8.60336	-1.681651
126.300003	-0.007127	-0.829696	1.662567	-0.324184	0.072381	7.66993	8.48378	-0.801515
126.400002	-0.019701	-0.835854	1.670997	-0.326699	0.072905	7.49163	7.59631	0.019966
126.5	-0.085286	-0.867573	1.678529	-0.331629	0.07335	7.53183	7.81309	0.608864
126.599998	-0.190232	-0.865799	1.685875	-0.337519	0.073843	7.05637	7.56815	0.889995
126.699997	-0.257293	-0.896657	1.692459	-0.344306	0.074322	6.71702	7.39633	0.90486
126.800003	-0.306741	-0.92091	1.69675	-0.351826	0.074929	6.64879	7.60434	0.796334
126.900002	-0.341196	-0.913392	1.696696	-0.360224	0.075133	6.81151	7.46292	0.781282
127.0	-0.296175	-0.885455	1.690268	-0.369986	0.074929	6.57716	7.29613	1.032759
127.099998	-0.261264	-0.878088	1.678187	-0.379116	0.074309	6.42031	7.1439	1.404318
127.199997	-0.198582	-0.854684	1.663808	-0.384813	0.073313	6.37442	6.95046	1.358857
127.300003	-0.132288	-0.831481	1.653175	-0.383001	0.07274	6.14952	6.96684	0.49061
127.400002	-0.015603	-0.785368	1.652424	-0.371882	0.072925	6.15907	6.91973	-1.356622
127.5	0.161532	-0.746296	1.6657	-0.352751	0.073869	6.37521	7.08534	-3.789696
127.599998	0.169797	-0.638959	1.69161	-0.331197	0.075032	7.00838	7.90098	-6.242222
127.699997	0.181125	-0.453704	1.725285	-0.311605	0.076343	7.43584	8.2002	-7.829826
127.800003	0.126636	-0.262606	1.759604	-0.298902	0.07768	7.93599	8.52864	-7.829228
127.900002	0.018725	-0.097699	1.789156	-0.29744	0.078772	8.37273	8.87581	-5.598474
128.0	-0.117271	0.0904	1.809393	-0.310208	0.079711	9.07247	9.76179	-0.840535
128.100006	-0.313076	0.26711	1.819359	-0.336446	0.080502	9.31628	10.58846	4.966964
128.199997	-0.45888	0.422069	1.817272	-0.3691	0.08098	9.70337	10.76809	10.017591
128.300003	-0.543411	0.592462	1.805037	-0.402805	0.081099	10.75665	11.11805	12.495811
128.399994	-0.477859	0.747839	1.796145	-0.425106	0.081445	8.9538	9.31345	11.227594
128.5	-0.229213	0.907255	1.799004	-0.430612	0.081774	5.55059	6.50875	6.679618
128.600006	-0.046528	1.02525	1.81492	-0.420659	0.082201	4.05557	5.15966	-0.228175
128.699997	0.040743	0.962562	1.839409	-0.399465	0.082088	3.50454	4.51445	-7.774916
128.800003	0.315338	0.703652	1.866649	-0.370559	0.082472	4.23966	5.4866	-12.940758
128.899994	0.228914	0.705836	1.895338	-0.339507	0.08262	4.66773	5.3408	-14.675486
129.0	0.280832	0.623402	1.923603	-0.3138	0.082436	9.93387	9.05181	-13.137611
129.100006	0.068228	0.71898	1.950967	-0.299725	0.081925	12.59155	15.53669	-9.4487
129.199997	-0.05402	0.833091	1.976105	-0.298999	0.081332	9.04716	10.04388	-4.528127
129.300003	-0.183851	1.012682	1.997302	-0.310948	0.080409	14.88552	12.6577	0.238403
129.399994	-0.409935	1.255948	2.011895	-0.33164	0.079537	20.3043	20.64882	4.220011
129.5	-0.402981	1.395674	2.02221	-0.354393	0.078939	26.09038	24.13235	6.889159
129.600006	-0.325341	1.520554	2.032452	-0.374169	0.078511	30.87406	28.574	7.654923
129.699997	-0.214811	1.636371	2.045074	-0.386586	0.078589	17.07405	17.50112	6.28201
129.800003	-0.076572	1.73874	2.059088	-0.390374	0.078544	7.16322	8.26529	3.170001
129.899994	0.021664	1.751353	2.073827	-0.386992	0.078938	6.1567	7.11971	-0.781231
130.0	-0.091309	1.792257	2.086403	-0.380161	0.079032	5.40591	6.37836	-4.594635
130.100006	-0.286486	1.678876	2.094948	-0.371755	0.079022	5.69342	6.83784	-6.786425
130.199997	-0.378859	1.470162	2.098729	-0.364766	0.079099	5.97936	7.30962	-6.716503
130.300003	-0.367277	1.249544	2.098669	-0.360525	0.078928	8.01568	9.27352	-5.108951
130.399994	-0.295074	1.095275	2.095304	-0.35806	0.078808	11.33518	12.27937	-2.934083
130.5	-0.190726	0.983599	2.090845	-0.356795	0.078156	13.14135	15.28105	-0.958736
130.600006	-0.084277	0.905461	2.088738	-0.355182	0.077315	14.8589	16.7875	0.145077
130.699997	0.088013	0.795992	2.092685	-0.351163	0.076286	16.00422	16.9149	0.125099
130.800003	0.168571	0.714683	2.10415	-0.345547	0.075448	16.78514	15.47406	-1.172858
130.899994	0.150653	0.712494	2.120054	-0.338748	0.074606	15.19142	14.18557	-3.106113
131.0	0.196649	0.72817	2.135095	-0.331503	0.074329	14.6354	14.62492	-4.689402
131.100006	0.203006	0.708385	2.144318	-0.328613	0.073544	15.5962	15.56345	-5.272617
131.199997	0.057143	0.699789	2.145448	-0.330902	0.073446	15.95229	16.00923	-4.114063
131.300003	-0.181456	0.695688	2.137899	-0.338762	0.07314	16.27518	16.93867	-1.672132
131.399994	-0.352264	0.631946	2.123093	-0.351351	0.072189	17.65521	20.12736	1.144386
131.5	-0.39538	0.601964	2.106279	-0.364045	0.071293	20.50547	23.44742	3.199649
131.600006	-0.262062	0.657126	2.093077	-0.372507	0.07069	18.7521	20.4785	3.851595
131.699997	-0.098151	0.679763	2.086896	-0.375359	0.070583	13.06612	13.35697	2.688931
131.800003	0.069478	0.780147	2.086661	-0.372094	0.070894	10.62292	9.53441	0.228116
131.899994	0.07851	0.861149	2.088339	-0.366685	0.071129	9.02667	8.23745	-2.691537
132.0	-0.041638	0.848637	2.087062	-0.360059	0.071031	8.56199	8.07634	-4.737123
132.100006	-0.176804	0.747143	2.080699	-0.354485	0.070789	7.84763	8.82304	-5.030393
132.199997	-0.336775	0.703619	2.069003	-0.351981	0.070291	9.35394	10.14183	-3.707995
132.300003	-0.368199	0.668428	2.053666	-0.352636	0.069602	11.29743	13.10604	-1.760143
132.399994	-0.297347	0.663799	2.037863	-0.354072	0.069008	10.81874	13.99747	0.021992
132.5	-0.16264	0.710558	2.026267	-0.354669	0.068573	12.2077	13.5911	0.781072
132.600006	0.023793	0.748232	2.022522	-0.350838	0.068483	10.39032	12.16664	0.228308
132.699997	0.116135	0.754047	2.026351	-0.34343	0.068393	10.62213	11.44446	-1.39359
132.800003	0.25854	0.665909	2.033862	-0.3347	0.068211	9.6933	10.83147	-3.274138
132.899994	0.219914	0.51077	2.039885	-0.32631	0.068196	10.08879	11.3206	-4.409244
133.0	0.188935	0.354507	2.040422	-0.322066	0.068278	10.77005	11.94858	-4.076725
133.100006	0.041401	0.253245	2.032773	-0.325813	0.068169	11.64388	12.47678	-1.911323
133.199997	-0.190626	0.139723	2.01698	-0.338423	0.068341	12.03658	13.13569	1.369763
133.300003	-0.394078	0.102157	1.993624	-0.357508	0.067961	12.84149	13.38095	4.38934
133.399994	-0.612501	-0.068638	1.968226	-0.378038	0.067524	12.05085	12.84451	6.125556
133.5	-0.608325	-0.248741	1.94853	-0.392241	0.067299	9.35324	10.38912	5.527276
133.600006	-0.468277	-0.433925	1.937257	-0.396428	0.06728	6.44527	7.52512	2.866045
133.699997	-0.309336	-0.543849	1.932243	-0.390892	0.067429	4.69707	5.62963	-0.97884
133.800003	-0.144725	-0.508307	1.928367	-0.378108	0.067506	4.74462	5.60757	-4.5096
133.899994	-0.067196	-0.437793	1.922389	-0.360429	0.067408	5.33112	5.60897	-6.23917
134.0	-0.080921	-0.356329	1.915485	-0.340736	0.066921	6.32161	7.72916	-6.120028
134.100006	-0.151744	-0.266233	1.91025	-0.324107	0.066305	10.39312	11.76658	-4.991434
134.199997	-0.179866	-0.209661	1.908689	-0.312917	0.065615	8.72321	9.64039	-3.561176
134.300003	-0.257692	-0.163877	1.910481	-0.308901	0.065203	9.90865	9.85557	-1.967853
134.399994	-0.215779	-0.106567	1.913233	-0.312005	0.064686	11.88997	13.32528	-0.244703
134.5	-0.165586	-0.024222	1.912925	-0.321947	0.064308	10.55006	11.7167	1.296386
134.600006	-0.1386	0.039495	1.907004	-0.338007	0.064002	11.06693	11.57357	2.71985
134.699997	-0.103752	0.120323	1.894685	-0.356624	0.063518	9.27144	10.19514	3.737988
134.800003	-0.141397	0.194359	1.879077	-0.373088	0.063274	7.73202	8.33562	3.863933
134.899994	-0.122402	0.291549	1.86448	-0.383573	0.063004	6.51095	7.52266	2.738107
135.0	-0.115484	0.298614	1.854331	-0.385264	0.063101	5.42351	6.67586	0.582477
135.100006	-0.11706	0.164587	1.848076	-0.379587	0.063316	5.3806	6.45287	-1.830256
135.199997	-0.103246	0.058008	1.843486	-0.369895	0.063654	5.29136	6.50458	-3.558724
135.300003	-0.126201	0.004266	1.837382	-0.359091	0.063714	6.58302	7.26883	-3.993141
135.399994	-0.215219	0.044629	1.827886	-0.351279	0.063858	8.05036	9.52477	-3.183725
135.5	-0.310028	0.088593	1.814429	-0.348769	0.063884	7.35405	9.02194	-1.392748
135.600006	-0.348131	0.104413	1.79738	-0.350645	0.063602	7.98381	8.20866	0.660918
135.699997	-0.352414	0.124805	1.780304	-0.353977	0.063229	8.07567	9.55368	1.821735
135.800003	-0.293347	0.1029	1.769499	-0.354037	0.06282	7.29878	8.53132	1.386267
135.899994	-0.178439	0.091372	1.76949	-0.34793	0.062858	6.94962	7.7342	-0.520293
136.0	-0.024899	0.029801	1.779152	-0.337095	0.063223	6.49475	7.46067	-3.04705
136.100006	0.126008	0.00786	1.793308	-0.324255	0.063784	6.53976	7.48016	-4.948688
136.199997	0.136369	0.044756	1.806691	-0.312406	0.064738	7.38408	8.01628	-5.482117
136.300003	0.040205	0.061084	1.815747	-0.306642	0.065333	8.73801	9.97033	-4.434825
136.399994	-0.113209	0.044766	1.818821	-0.309903	0.06573	7.9162	9.13446	-1.695804
136.5	-0.40918	0.026626	1.814843	-0.325615	0.065355	8.67242	9.18317	2.191183
136.600006	-0.639698	0.040113	1.803026	-0.351092	0.064588	9.21373	10.93488	5.952657
136.699997	-0.811197	0.069349	1.784964	-0.381529	0.063842	8.31887	9.74348	8.221715
136.800003	-0.41416	0.038976	1.766477	-0.406396	0.063644	7.45984	8.73311	8.426506
136.899994	-0.12397	0.083865	1.751246	-0.421841	0.064031	5.812	6.77457	5.797872
137.0	0.175261	0.140477	1.741365	-0.423453	0.065078	4.50913	5.28663	1.303126
137.100006	0.246792	0.17652	1.736223	-0.411894	0.065956	4.00618	4.55085	-3.78186
137.199997	0.208411	0.293315	1.736331	-0.38732	0.06683	4.02203	4.75275	-7.750268
137.300003	0.054511	0.473018	1.743083	-0.354438	0.067503	4.58698	4.83668	-9.907531
137.399994	-0.132953	0.64915	1.757402	-0.320083	0.067998	8.62705	9.13617	-10.1468
137.5	-0.266243	0.750084	1.777436	-0.291839	0.06824	9.15952	11.34244	-8.854759
137.600006	-0.230197	0.780221	1.800014	-0.275727	0.068688	9.27048	10.65419	-6.470054
137.699997	-0.231721	0.834017	1.821147	-0.274669	0.069215	8.61383	10.20349	-2.710739
137.800003	-0.208952	0.871492	1.837029	-0.288855	0.069418	12.3705	14.39593	1.764687
137.899994	-0.345706	0.935749	1.844316	-0.315117	0.069657	13.52353	15.23255	6.047816
138.0	-0.251806	0.897591	1.842468	-0.345937	0.069911	13.42317	13.71185	9.143857
138.100006	-0.233528	0.945249	1.836297	-0.376102	0.069806	12.21111	12.37497	9.753549
138.199997	-0.157922	0.89493	1.833115	-0.396526	0.07026	7.31753	7.75989	7.768186
138.300003	-0.077454	0.852155	1.835382	-0.405672	0.070901	4.65591	5.60875	3.84973
138.399994	0.017276	0.829598	1.841375	-0.402994	0.071624	4.09157	4.9356	-1.163322
138.5	-0.17573	0.766942	1.847634	-0.392707	0.072213	3.75536	4.55053	-5.866213
138.600006	-0.293983	0.642575	1.851732	-0.376104	0.073119	4.1703	5.35921	-8.229754
138.699997	-0.36121	0.52529	1.853364	-0.359122	0.07373	4.60494	5.44817	-7.937261
138.800003	-0.500179	0.458598	1.853301	-0.346033	0.07378	8.02803	8.20587	-5.916152
138.899994	-0.503055	0.403143	1.852722	-0.336965	0.07367	7.45493	10.12909	-3.309477
139.0	-0.496663	0.369236	1.853236	-0.332842	0.073341	8.07068	8.49995	-0.832618
139.100006	-0.271815	0.406377	1.855967	-0.332378	0.073163	11.02393	12.18399	0.970493
139.199997	-0.105187	0.401137	1.861714	-0.335782	0.073318	9.59031	10.74636	1.869931
139.300003	0.129708	0.368308	1.870346	-0.339874	0.074098	9.85706	10.09023	1.79642
139.399994	0.244607	0.328837	1.879776	-0.34454	0.075271	9.27547	9.24654	1.03588
139.5	0.231434	0.313826	1.887144	-0.348817	0.076658	8.33753	8.09786	-0.089854
139.600006	0.041803	0.315212	1.890429	-0.352544	0.077866	7.60127	8.12901	-1.046746
139.699997	-0.264863	0.300015	1.889443	-0.354452	0.078997	7.26235	8.02581	-1.633664
139.800003	-0.576557	0.273107	1.885683	-0.355137	0.079496	7.03465	8.02024	-1.645744
139.899994	-0.799275	0.24636	1.880868	-0.354561	0.079862	7.17197	8.64351	-1.236081
140.0	-0.850012	0.241511	1.876264	-0.353413	0.080413	7.90078	9.25382	-0.796724
140.100006	-0.666731	0.254157	1.872957	-0.351775	0.081072	8.21676	9.54351	-0.497677
140.199997	-0.354262	0.275702	1.869997	-0.350176	0.0817	8.45751	9.16454	-0.406416
140.300003	-0.0915	0.292856	1.866439	-0.349338	0.082138	8.49569	8.66235	-0.45806
140.399994	-0.010015	0.334805	1.861279	-0.34938	0.082142	8.35224	8.41805	-0.543185
140.5	0.018981	0.310113	1.854535	-0.350735	0.081845	8.06709	8.3717	-0.631496
140.600006	-0.095996	0.26338	1.84717	-0.351591	0.081466	7.69945	8.32834	-0.774938
140.699997	-0.19292	0.253667	1.841388	-0.351391	0.081077	7.42419	8.39279	-1.14473
140.800003	-0.231694	0.268406	1.838358	-0.348881	0.081509	7.26638	8.3247	-1.719068
140.899994	-0.226149	0.313867	1.838578	-0.345059	0.082284	7.40703	8.15716	-2.317284
141.0	-0.141338	0.330296	1.840671	-0.340481	0.083238	7.65864	8.30586	-2.70227
141.100006	-0.024589	0.323519	1.842383	-0.337369	0.084227	7.95622	8.50702	-2.674904
141.199997	-0.015164	0.292553	1.841467	-0.337736	0.085129	8.07646	8.47554	-1.932593
141.300003	0.030438	0.27947	1.836294	-0.342357	0.085842	8.11351	8.43529	-0.490079
141.399994	-0.054867	0.277211	1.826439	-0.351365	0.086624	8.08399	8.41666	1.177085
141.5	-0.286457	0.324296	1.813844	-0.362294	0.087029	7.93958	8.28873	2.432585
141.600006	-0.413148	0.409568	1.802056	-0.37059	0.08714	7.50599	7.97335	2.680471
141.699997	-0.439517	0.502106	1.794491	-0.373678	0.086796	6.98973	7.74833	1.578417
141.800003	-0.459444	0.492091	1.791957	-0.370883	0.086459	6.39736	7.56591	-0.446966
141.899994	-0.308688	0.385645	1.79163	-0.363418	0.086016	6.25146	7.48637	-2.476328
142.0	-0.127547	0.282541	1.79059	-0.353274	0.085981	6.35165	7.48872	-3.67649
142.100006	0.016298	0.228097	1.787017	-0.342808	0.085894	7.85165	8.09175	-3.657825
142.199997	0.091998	0.230631	1.780831	-0.334943	0.085878	8.15712	9.09924	-2.781468
142.300003	0.02985	0.229174	1.773467	-0.330515	0.085534	7.56274	7.78965	-1.482042
142.399994	-0.242674	0.279493	1.767328	-0.328303	0.084894	8.45611	7.98877	-0.434787
142.5	-0.372376	0.295284	1.765249	-0.32848	0.084176	8.04099	9.16625	0.163895
142.600006	-0.510276	0.325666	1.768535	-0.328418	0.083634	7.50292	8.29751	-0.127581
142.699997	-0.457424	0.312656	1.775572	-0.328987	0.083813	7.24387	8.23071	-0.962364
142.800003	-0.290603	0.233582	1.782874	-0.331198	0.084231	7.02082	8.1683	-1.818248
142.899994	-0.053881	0.10677	1.786569	-0.335011	0.084963	7.26638	7.62885	-1.995091
143.0	0.065992	0.018038	1.78382	-0.342783	0.08579	7.3706	7.53443	-1.203677
143.100006	0.031878	-0.101973	1.77456	-0.353965	0.086154	7.56843	7.63635	0.433062
143.199997	-0.231103	-0.212999	1.759382	-0.367846	0.086126	7.53655	7.78687	2.282711
143.300003	-0.54662	-0.306036	1.740765	-0.382465	0.085577	7.37384	7.75314	3.594411
143.399994	-0.706238	-0.394844	1.722954	-0.392559	0.084944	7.02388	7.78119	3.602653
143.5	-0.669463	-0.439667	1.709067	-0.395201	0.084343	6.22475	7.44087	2.136436
143.600006	-0.50821	-0.448951	1.701462	-0.389904	0.084248	5.85693	6.93301	-0.504715
143.699997	-0.311216	-0.437136	1.700204	-0.37573	0.084013	5.66741	6.60446	-3.252488
143.800003	-0.08499	-0.465699	1.704268	-0.355979	0.083915	6.05468	7.06168	-5.289589
143.899994	0.025834	-0.514868	1.711995	-0.33378	0.083556	8.04388	8.80859	-6.245852
144.0	0.07265	-0.455786	1.722214	-0.314267	0.083266	7.81829	8.09871	-5.969584
144.100006	0.094933	-0.371282	1.732354	-0.303175	0.083069	7.77073	8.20566	-4.485685
144.199997	0.04114	-0.285148	1.739659	-0.301627	0.082854	8.5689	7.94809	-1.902524
144.300003	-0.008052	-0.198561	1.743222	-0.30927	0.082896	9.66299	9.85493	1.009706
144.399994	-0.12337	-0.1069	1.743135	-0.323583	0.083393	9.05215	9.81628	3.44881
144.5	-0.117813	-0.017199	1.742574	-0.339332	0.083762	8.76884	8.63227	4.790818
144.600006	-0.208391	0.01053	1.744052	-0.353679	0.084484	7.99318	8.39546	4.575493
144.699997	-0.221065	0.024785	1.746614	-0.364779	0.084856	6.58959	7.10622	3.094994
144.800003	-0.182469	-0.00024	1.748253	-0.371589	0.084903	6.16782	6.71215	1.057074
144.899994	-0.229139	0.027718	1.745025	-0.376022	0.084413	5.75473	6.55061	-1.070632
145.0	-0.262733	-0.024012	1.737106	-0.377008	0.08351	5.57984	6.40256	-2.385882
145.100006	-0.227045	-0.071366	1.726372	-0.373922	0.082812	5.29784	6.48552	-2.730256
145.199997	-0.053018	-0.111026	1.716837	-0.368204	0.082001	6.53924	7.00291	-2.375601
145.300003	0.105085	-0.096605	1.712659	-0.36014	0.081584	6.79881	8.02527	-2.163524
145.399994	0.24595	-0.111713	1.714493	-0.351132	0.081632	6.5367	7.27022	-2.191266
145.5	0.315658	-0.072287	1.719715	-0.343238	0.081844	7.95806	7.73452	-2.40789
145.600006	0.293428	-0.029593	1.724608	-0.337704	0.081814	7.44048	8.1107	-2.25634
145.699997	0.087603	0.038303	1.725786	-0.336767	0.081627	7.34397	7.70454	-1.546083
145.800003	-0.20319	0.108542	1.723898	-0.338633	0.080957	7.26997	7.9969	-0.535895
145.899994	-0.471569	0.187784	1.723316	-0.340298	0.080145	6.9272	7.8997	0.130764
146.0	-0.584045	0.285951	1.727363	-0.340716	0.07937	6.76509	7.87561	0.194189
146.100006	-0.564795	0.351937	1.735746	-0.34077	0.078561	6.72656	7.75978	-0.070099
146.199997	-0.370766	0.401103	1.744603	-0.340875	0.07773	6.9751	7.90527	-0.437972
146.300003	-0.058449	0.465615	1.748754	-0.344329	0.077076	7.33347	8.01489	-0.372987
146.399994	0.207152	0.527322	1.743968	-0.352567	0.07648	7.38645	7.8678	0.708929
146.5	0.250581	0.592108	1.729396	-0.365653	0.075701	7.37594	7.64245	2.30603
146.600006	0.181435	0.668177	1.709444	-0.377058	0.074898	7.00856	7.46292	3.34523
146.699997	0.000544	0.683571	1.694919	-0.380849	0.074366	6.75607	7.39976	2.699809
146.800003	-0.166679	0.676718	1.693962	-0.37545	0.074116	6.25155	7.07282	0.280846
146.899994	-0.313309	0.705299	1.707067	-0.362187	0.073875	5.79816	7.07828	-2.935768
147.0	-0.369032	0.777763	1.730006	-0.345169	0.073758	5.92655	7.25299	-5.933559
147.100006	-0.330705	0.826099	1.756647	-0.328551	0.073655	7.58218	8.74489	-7.62465
147.199997	-0.231157	0.815681	1.781719	-0.316514	0.073532	7.75646	9.15373	-7.520073
147.300003	-0.065951	0.893342	1.801199	-0.313183	0.07379	7.48094	8.3915	-5.160385
147.399994	-0.105565	0.925487	1.81366	-0.322415	0.073431	8.11062	8.30361	-0.72903
147.5	-0.298407	0.960008	1.817942	-0.341576	0.072747	9.56167	10.36911	4.208713
147.600006	-0.550979	0.931643	1.812371	-0.366837	0.072	9.69785	10.58064	8.207671
147.699997	-0.509535	0.841812	1.80451	-0.388961	0.071198	9.53005	10.48248	9.950592
147.800003	-0.481716	0.892696	1.801723	-0.402567	0.07053	8.30477	9.44662	8.495736
147.899994	-0.342022	0.943608	1.807667	-0.405293	0.070134	5.6809	6.56217	4.648295
148.0	-0.097949	0.948497	1.820642	-0.396304	0.070137	4.6524	5.68241	-1.11922
148.100006	0.011899	0.83559	1.835602	-0.378319	0.0699	4.48128	5.20719	-6.841926
148.199997	0.256284	0.891237	1.850741	-0.355831	0.069303	5.06725	6.33115	-10.080904
148.300003	0.179164	0.578503	1.863426	-0.330535	0.070132	5.35906	5.85369	-10.683269
148.399994	0.065742	0.60107	1.877977	-0.3115	0.069989	11.10082	11.19599	-9.090167
148.5	0.063069	0.585541	1.893537	-0.300236	0.069945	9.8272	12.95659	-6.434492
148.600006	-0.006771	0.587791	1.909757	-0.298554	0.069895	8.23918	8.34601	-3.23378
148.699997	-0.031649	0.629666	1.92485	-0.306109	0.069797	12.81653	13.7869	0.059723
148.800003	-0.212022	0.643681	1.938014	-0.322337	0.070223	14.0179	14.74246	2.82
148.899994	-0.277771	0.745013	1.948474	-0.342514	0.070261	15.12986	15.08214	4.984642
149.0	-0.387628	0.7503	1.954805	-0.364743	0.070434	14.13955	14.21308	6.121441
149.100006	-0.435491	0.747531	1.955538	-0.386284	0.07038	9.69916	10.19878	6.174043
149.199997	-0.433848	0.766567	1.94988	-0.402914	0.070123	7.30509	8.61022	4.935408
149.300003	-0.32592	0.724834	1.939695	-0.411232	0.070269	5.51801	6.97283	2.706373
149.399994	-0.196435	0.663162	1.930172	-0.408996	0.070715	4.6313	5.88795	-0.354982
149.5	0.01508	0.592291	1.925835	-0.395941	0.071257	4.23283	5.20527	-3.67047
149.600006	0.082208	0.36431	1.92916	-0.376476	0.072135	4.92275	5.68101	-5.966321
149.699997	0.068118	0.303231	1.939834	-0.352284	0.073245	5.48963	6.13225	-7.410295
149.800003	0.007189	0.382676	1.955374	-0.328221	0.073884	9.50982	9.14013	-7.925702
149.899994	-0.1002	0.390022	1.972265	-0.310085	0.074552	9.5163	12.34499	-7.4811
150.0	-0.151469	0.484626	1.986762	-0.301228	0.074788	11.46391	11.08123	-5.459228
150.100006	-0.23642	0.617382	1.997954	-0.304027	0.074717	13.78582	14.42365	-2.450101
150.199997	-0.186663	0.752635	2.005365	-0.314745	0.074464	14.10373	15.69674	0.612478
150.300003	-0.162421	0.915022	2.009753	-0.329741	0.074544	17.4607	17.689	2.936753
150.399994	-0.045106	1.05425	2.015176	-0.344257	0.074901	19.28938	18.45754	4.078991
150.5	-0.069722	1.156063	2.024177	-0.355907	0.075385	15.07434	14.47386	3.774099
150.600006	-0.039991	1.203306	2.0352	-0.363933	0.075997	9.86582	9.80911	2.305493
150.699997	-0.06859	1.294248	2.043665	-0.369182	0.076186	8.46154	8.8316	0.329873
150.800003	-0.160881	1.366171	2.045638	-0.371905	0.076328	7.85113	8.78782	-1.318494
150.899994	-0.285274	1.40817	2.039673	-0.37422	0.076116	7.2698	8.68761	-2.051726
151.0	-0.360444	1.390632	2.027157	-0.377292	0.075872	6.61306	8.60486	-1.587177
151.100006	-0.347357	1.334534	2.010476	-0.380197	0.075901	7.2789	9.44898	-0.548353
151.199997	-0.228762	1.22537	1.994352	-0.38062	0.076014	8.41284	10.25445	-0.016199
151.300003	-0.097593	1.122158	1.983892	-0.375596	0.076578	9.33607	10.44447	-0.50994
151.399994	0.039258	1.018272	1.98222	-0.364454	0.077269	9.38941	9.98318	-2.074111
151.5	0.089207	0.920005	1.989708	-0.349796	0.077767	9.42242	9.73492	-3.978756
151.600006	0.150806	0.881196	2.003508	-0.33327	0.078213	9.29947	10.17266	-5.630742
151.699997	0.08457	0.875603	2.019554	-0.319747	0.078633	9.8949	11.07545	-6.462251
151.800003	0.060726	0.861761	2.03306	-0.31199	0.078979	10.75244	11.86764	-5.876879
151.899994	-0.050597	0.864297	2.040724	-0.314105	0.078921	11.73111	12.17253	-3.504439
152.0	-0.175546	0.872032	2.040652	-0.326983	0.078752	13.53842	13.92061	0.178125
152.100006	-0.374799	0.914774	2.031988	-0.347688	0.07811	15.01373	15.28597	4.098116
152.199997	-0.469719	0.905933	2.017561	-0.370079	0.077586	16.64607	16.12559	6.925677
152.300003	-0.405039	0.912654	2.004315	-0.387402	0.077257	14.75731	14.28149	7.531168
152.399994	-0.214886	0.949153	1.998393	-0.3942	0.077362	8.84398	9.61277	5.460624
152.5	-0.020629	0.975177	2.001116	-0.389795	0.078011	5.72154	7.05515	1.331717
152.600006	0.130017	0.981343	2.009234	-0.376591	0.078386	4.51123	5.59505	-3.741661
152.699997	0.124549	0.853095	2.019385	-0.356204	0.079213	5.64587	5.83239	-7.658511
152.800003	0.050786	0.806501	2.029994	-0.3336	0.079826	4.97267	6.19102	-9.204818
152.899994	-0.152824	0.928263	2.041214	-0.314161	0.080394	9.96671	8.58795	-8.789858
153.0	-0.321388	0.99492	2.052447	-0.303576	0.080535	13.04467	15.58305	-7.061066
153.100006	-0.331462	1.043047	2.061339	-0.304686	0.080842	11.75519	12.43342	-4.048856
153.199997	-0.315779	1.128028	2.065953	-0.319719	0.080579	18.69474	19.29427	-0.315563
153.300003	-0.387957	1.265673	2.063856	-0.344378	0.079877	15.98618	22.1602	3.713386
153.399994	-0.442703	1.311188	2.051852	-0.375085	0.07925	23.98829	24.43991	7.404308
153.5	-0.428344	1.337313	2.032562	-0.404749	0.078657	20.40239	20.09107	9.26697
153.600006	-0.284012	1.487172	2.013485	-0.425385	0.077868	9.87318	10.29149	8.350308
153.699997	-0.167933	1.612104	2.00293	-0.431436	0.077078	5.511	6.42065	4.572492
153.800003	0.044985	1.662786	2.003088	-0.420081	0.07641	3.71858	4.9326	-0.990101
153.899994	-0.082988	1.511675	2.012026	-0.397335	0.075738	3.59483	4.50803	-6.620266
154.0	0.053711	1.242112	2.026727	-0.366962	0.075929	4.02676	5.15046	-10.157054
154.100006	0.01083	1.147806	2.043014	-0.336401	0.076173	4.49853	5.43265	-11.015218
154.199997	-0.023791	1.04341	2.059317	-0.312788	0.076336	9.29798	8.74371	-9.850918
154.300003	-0.086449	0.920787	2.074307	-0.300468	0.077335	11.50569	15.15355	-7.065089
154.399994	-0.149474	0.818934	2.086405	-0.300597	0.078013	16.03023	15.30556	-3.908995
154.5	-0.305756	0.741237	2.094851	-0.311898	0.078024	22.66659	24.92872	-1.101538
154.600006	-0.439974	0.673036	2.098651	-0.326641	0.078059	25.63297	30.88711	1.323779
154.699997	-0.562633	0.593466	2.102089	-0.341449	0.077814	44.78863	42.99006	2.866692
154.800003	-0.541692	0.568969	2.107807	-0.353442	0.077491	32.96101	32.29337	3.233541
154.899994	-0.463218	0.564339	2.114069	-0.361021	0.077393	15.52369	15.08589	2.590311
155.0	-0.313707	0.623919	2.11768	-0.365327	0.077129	12.48392	13.0872	1.176778
155.100006	-0.20127	0.67264	2.116071	-0.368107	0.077178	11.86843	12.35998	-0.255938
155.199997	-0.116892	0.659013	2.107503	-0.371978	0.077284	10.00043	10.59852	-1.009632
155.300003	-0.099362	0.64267	2.092108	-0.379953	0.077434	8.55148	9.19302	-0.66059
155.399994	-0.118752	0.603227	2.071556	-0.389647	0.07748	8.30223	8.95996	0.227982
155.5	-0.149835	0.585756	2.049017	-0.396845	0.077469	8.75527	9.09495	0.708935
155.600006	-0.201726	0.603052	2.029907	-0.397807	0.077143	8.83505	9.02301	0.087514
155.699997	-0.232185	0.58591	2.01824	-0.389591	0.077147	7.931	8.31282	-1.462365
155.800003	-0.195788	0.51911	2.014902	-0.373915	0.077298	7.45064	8.51836	-3.452805
155.899994	-0.099928	0.448054	2.018067	-0.353389	0.077783	7.77739	9.123	-5.008349
156.0	0.036491	0.418749	2.024472	-0.331684	0.07816	9.44073	10.89292	-5.986944
156.100006	0.104221	0.431708	2.030209	-0.313596	0.078351	10.82802	12.32144	-5.983577
156.199997	0.05143	0.464939	2.033823	-0.302408	0.078479	12.02528	12.07062	-4.972078
156.300003	-0.038671	0.510494	2.035018	-0.299758	0.078135	14.35927	13.97274	-3.1524
156.399994	-0.137566	0.548929	2.034282	-0.3049	0.077793	16.34086	16.03738	-0.92357
156.5	-0.315074	0.620234	2.031975	-0.316565	0.07758	17.94272	18.20447	1.097631
156.600006	-0.399998	0.623828	2.02729	-0.332773	0.077413	17.41052	18.31323	2.892389
156.699997	-0.377618	0.684626	2.018949	-0.351601	0.077086	13.59202	14.77779	4.099854
156.800003	-0.358108	0.738149	2.006392	-0.370366	0.076582	10.39899	11.14417	4.454312
156.899994	-0.314975	0.813912	1.989162	-0.386909	0.07594	8.23708	9.07708	3.910203
157.0	-0.277899	0.918851	1.969259	-0.397647	0.074975	6.28535	6.93172	2.326284
157.100006	-0.141165	0.963393	1.951911	-0.398072	0.074114	4.91872	5.86804	-0.103115
157.199997	-0.225347	0.874101	1.939393	-0.39203	0.072927	4.62412	5.57621	-2.627065
157.300003	-0.137449	0.778264	1.932347	-0.378108	0.072455	4.56316	5.86857	-4.536708
157.399994	0.000952	0.715352	1.928884	-0.360733	0.071923	6.06151	6.31231	-5.427729
157.5	0.138188	0.702723	1.927135	-0.343689	0.071983	8.2912	9.41462	-5.405475
157.600006	0.248036	0.63607	1.925031	-0.330028	0.072157	8.00596	10.30081	-4.476603
157.699997	0.195236	0.567946	1.921859	-0.322188	0.072299	9.1829	9.55421	-2.774461
157.800003	0.008586	0.510598	1.917666	-0.321126	0.07248	10.68308	11.49199	-0.758462
157.899994	-0.249069	0.50817	1.913038	-0.324944	0.072886	10.3333	11.30818	1.028488
158.0	-0.459242	0.502496	1.907861	-0.333271	0.073027	10.28487	11.10574	2.261767
158.100006	-0.576163	0.491855	1.901448	-0.344056	0.073075	9.60371	11.34618	2.77876
158.199997	-0.612443	0.468545	1.89279	-0.354523	0.073077	8.00535	9.5753	2.560545
158.300003	-0.524282	0.480413	1.881228	-0.364321	0.072648	7.14666	8.61332	1.620611
158.399994	-0.293077	0.49102	1.868375	-0.370631	0.072176	6.4161	7.7328	0.396546
158.5	-0.051277	0.478342	1.855821	-0.371831	0.071801	5.96605	6.72532	-1.078171
158.600006	0.140621	0.392057	1.844443	-0.368129	0.071825	5.84423	6.48156	-2.207528
158.699997	0.245927	0.319112	1.834645	-0.360333	0.072234	6.33396	6.79341	-2.88043
158.800003	0.29342	0.2428	1.826121	-0.352074	0.072662	7.80655	8.16551	-2.87528
158.899994	0.186452	0.190059	1.817595	-0.345851	0.073318	7.35588	8.71994	-2.493509
159.0	-0.000447	0.164666	1.808122	-0.341608	0.073669	7.77555	8.19528	-1.722285
159.100006	-0.295855	0.143445	1.797697	-0.34154	0.074074	8.00842	8.99454	-0.794116
159.199997	-0.487499	0.100382	1.788034	-0.342592	0.074709	7.39337	8.79809	-0.087461
159.300003	-0.612574	0.050977	1.781608	-0.343169	0.075048	7.30255	8.32984	-0.075251
159.399994	-0.610092	0.024663	1.77946	-0.342407	0.075466	6.96039	8.24677	-0.685293
159.5	-0.510291	0.006123	1.779815	-0.341559	0.075353	6.82789	7.90719	-1.391758
159.600006	-0.265807	-0.051769	1.779217	-0.341746	0.075288	6.86283	7.8238	-1.617331
159.699997	0.003335	-0.128068	1.773421	-0.346059	0.075576	7.00847	7.91576	-0.962434
159.800003	0.186367	-0.187341	1.760291	-0.354348	0.075986	7.41649	8.02463	0.458156
159.899994	0.252078	-0.284915	1.740365	-0.367553	0.076099	7.23398	7.73441	2.194778
160.0	0.074246	-0.347337	1.718088	-0.379124	0.076264	7.19177	7.50681	3.000873
160.100006	-0.110764	-0.35428	1.70101	-0.383266	0.076285	6.91397	7.39269	2.273689
160.199997	-0.298306	-0.395192	1.69572	-0.378649	0.076476	5.99617	7.02207	-0.081624
160.300003	-0.517811	-0.443384	1.702484	-0.365746	0.076742	5.71243	6.94917	-3.048149
160.399994	-0.596768	-0.445907	1.717527	-0.348217	0.077076	5.61504	7.19936	-5.517908
160.5	-0.520989	-0.433376	1.735336	-0.330582	0.077333	7.34284	8.9332	-6.681651
160.600006	-0.266416	-0.357278	1.751151	-0.316079	0.077776	7.81741	8.92474	-6.038589
160.699997	-0.078397	-0.235972	1.761292	-0.312375	0.077891	7.38592	8.3125	-3.414349
160.800003	0.065737	-0.145187	1.76459	-0.322788	0.077513	8.45576	8.39675	1.051533
160.899994	-0.075675	0.022617	1.758655	-0.345046	0.076902	9.45763	10.18508	5.722393
161.0	-0.030706	0.070233	1.742934	-0.373733	0.076114	9.22897	9.51782	9.556341
161.100006	-0.060252	0.108349	1.723682	-0.400443	0.075421	8.60315	8.59919	10.461777
161.199997	-0.133597	0.206058	1.710716	-0.415268	0.075387	6.57567	7.53979	8.051617
161.300003	-0.172368	0.357338	1.7102	-0.415317	0.076054	4.75837	5.83153	2.71158
161.399994	-0.111911	0.414204	1.721434	-0.400339	0.076968	3.5471	4.61615	-4.126091
161.5	-0.053484	0.348169	1.740934	-0.37402	0.078231	4.10418	5.25387	-10.103087
161.600006	0.139565	0.290186	1.766702	-0.3409	0.079195	3.85283	5.00197	-13.552778
161.699997	0.194375	0.34129	1.797876	-0.307305	0.080083	9.1653	8.94133	-14.084942
161.800003	0.17814	0.427842	1.832273	-0.281944	0.08008	10.98067	13.80446	-12.072948
161.899994	0.034074	0.631989	1.865939	-0.272371	0.080567	10.6632	11.95382	-8.197072
162.0	-0.020286	0.845408	1.894868	-0.279649	0.080085	9.14954	9.3961	-2.692934
162.100006	-0.261624	1.026731	1.916659	-0.303945	0.079591	15.19843	14.24841	3.236403
162.199997	-0.585657	1.18568	1.927533	-0.338962	0.078567	19.4422	19.79389	8.533115
162.300003	-0.679218	1.181491	1.927023	-0.376994	0.07768	21.96878	19.99173	12.227503
162.399994	-0.788814	1.176731	1.92186	-0.411571	0.07653	21.2454	20.42315	12.662483
162.5	-0.615278	1.214096	1.918436	-0.432801	0.075357	8.26642	9.32105	10.040579
162.600006	-0.387021	1.274099	1.92026	-0.438099	0.074338	4.06319	5.28963	4.730102
162.699997	0.039387	1.26062	1.927935	-0.429074	0.073723	3.42117	4.72449	-2.055974
162.800003	0.154214	1.158164	1.939818	-0.408822	0.073557	3.00378	4.38716	-8.674593
162.899994	0.494487	0.834599	1.953341	-0.381947	0.074272	3.71753	4.74494	-12.60569
163.0	0.554046	0.488031	1.967698	-0.354199	0.075151	4.02904	5.33084	-13.052162
163.100006	0.481208	0.355762	1.983481	-0.330195	0.076198	6.95899	6.40512	-11.02703
163.199997	0.10337	0.281466	1.999154	-0.315808	0.076639	8.46933	10.55474	-7.618514
163.300003	-0.232147	0.342619	2.013016	-0.311493	0.076618	11.4563	9.98425	-3.550435
163.399994	-0.350367	0.259956	2.02375	-0.315971	0.077221	18.35573	16.90077	0.326727
163.5	-0.642835	0.355896	2.032313	-0.328037	0.076832	22.89157	21.8551	3.084509
163.600006	-0.614124	0.465164	2.043136	-0.338533	0.076442	25.03413	26.32984	4.365269
163.699997	-0.533357	0.51323	2.058436	-0.346872	0.076045	22.70687	26.48635	3.904549
163.800003	-0.30691	0.54302	2.07649	-0.351421	0.076224	19.96319	16.30341	2.139882
163.899994	-0.04772	0.603777	2.092698	-0.352889	0.076192	10.62371	11.36181	-0.292969
164.0	0.063016	0.658832	2.102922	-0.35374	0.076012	12.04831	10.89356	-2.581354
164.100006	0.001133	0.704688	2.10535	-0.355665	0.075507	9.58111	10.17116	-3.54392
164.199997	-0.116361	0.725775	2.100024	-0.360395	0.074582	9.1441	9.51096	-2.856467
164.300003	-0.256491	0.717494	2.087936	-0.36895	0.073652	9.06774	10.63	-0.958304
164.399994	-0.300843	0.67767	2.072837	-0.376536	0.072882	10.50951	12.27552	0.788512
164.5	-0.242852	0.667052	2.059434	-0.381286	0.072284	11.34087	13.19307	1.499308
164.600006	-0.121314	0.631075	2.051426	-0.381404	0.072125	11.14531	12.53212	0.991619
164.699997	0.017436	0.606327	2.049851	-0.376349	0.072285	10.30992	11.07459	-0.595117
164.800003	0.108083	0.572621	2.051591	-0.368506	0.072765	9.75188	10.41321	-2.617378
164.899994	0.092333	0.49132	2.052292	-0.358918	0.073439	9.83473	10.52294	-4.154114
165.0	0.007509	0.413538	2.049584	-0.349148	0.073946	9.73017	10.83714	-4.644836
165.100006	-0.18585	0.401869	2.044096	-0.340909	0.074053	10.47614	11.45099	-4.210073
165.199997	-0.306429	0.387528	2.038946	-0.334151	0.073626	10.35756	11.94204	-3.364077
165.300003	-0.365211	0.384513	2.036627	-0.329215	0.073429	10.53219	12.13731	-2.300105
165.399994	-0.3323	0.35953	2.037932	-0.327783	0.072957	11.19742	12.97094	-1.510711
165.5	-0.196517	0.336876	2.041251	-0.328234	0.072712	11.19838	13.45867	-0.935988
165.600006	-0.011006	0.29251	2.043051	-0.332262	0.072508	12.1379	13.70265	-0.466409
165.699997	0.140809	0.273407	2.04032	-0.338955	0.072514	12.44512	12.74891	0.117523
165.800003	0.216551	0.276458	2.032129	-0.347691	0.072326	11.94488	11.52368	0.874477
165.899994	0.128274	0.328613	2.02009	-0.357062	0.072144	10.78572	10.52123	1.407981
166.0	-0.064548	0.345094	2.006697	-0.364791	0.07174	9.69978	9.80451	1.532411
166.100006	-0.228262	0.33392	1.993756	-0.368931	0.071853	8.54307	9.55325	1.038355
166.199997	-0.328756	0.230207	1.981481	-0.371171	0.072102	7.78396	9.39952	0.055925
166.300003	-0.312269	0.148658	1.969105	-0.370652	0.072668	7.43059	9.15929	-1.083184
166.399994	-0.202311	0.103611	1.955582	-0.368323	0.073374	7.56738	8.91039	-1.882683
166.5	-0.053682	0.066904	1.940587	-0.365091	0.074322	7.80506	8.78386	-2.144293
166.600006	0.048007	0.072604	1.925894	-0.359297	0.07511	8.66287	9.30992	-2.139177
166.699997	0.092149	0.072427	1.913902	-0.352428	0.075583	8.28288	9.16946	-2.218444
166.800003	0.006656	0.02418	1.906841	-0.3438	0.075849	8.47231	8.72337	-2.486122
166.899994	-0.120248	0.01002	1.905229	-0.334062	0.076132	8.57862	9.28294	-2.925818
167.0	-0.188211	-0.020911	1.9067	-0.326743	0.076569	8.31327	9.4007	-3.048289
167.100006	-0.198633	0.016714	1.907718	-0.3223	0.077067	8.56969	9.55957	-2.675623
167.199997	-0.211921	0.064031	1.904405	-0.323561	0.077592	8.6465	9.98243	-1.50232
167.300003	-0.18861	0.10084	1.894661	-0.332641	0.077893	8.767	9.6314	0.468688
167.399994	-0.194544	0.126494	1.878953	-0.346003	0.078046	8.78767	9.24558	2.493163
167.5	-0.302574	0.245612	1.860033	-0.36087	0.077723	8.59526	8.96617	3.627632
167.600006	-0.305203	0.190038	1.844102	-0.373098	0.077566	7.77441	8.33262	3.573336
167.699997	-0.278443	0.230896	1.833953	-0.377124	0.077391	6.80091	7.79393	1.898468
167.800003	-0.392472	0.201854	1.828668	-0.375311	0.077207	5.79405	7.07389	-0.662666
167.899994	-0.287019	0.10902	1.824153	-0.370148	0.077029	5.69955	7.06126	-2.74507
168.0	-0.221337	0.056471	1.81667	-0.361664	0.076927	5.81568	7.09755	-3.627552
168.100006	-0.18768	0.058751	1.804491	-0.354513	0.07657	7.52193	8.63666	-3.096434
168.199997	-0.164066	0.088515	1.789334	-0.349276	0.076326	7.63376	9.17631	-1.76493
168.300003	-0.135517	0.100319	1.774108	-0.346193	0.075836	7.08834	7.45339	-0.516372
168.399994	-0.126309	0.134653	1.762758	-0.344846	0.075576	8.19145	8.44396	0.110703
168.5	-0.061045	0.15259	1.757753	-0.342584	0.07544	7.4608	8.90654	-0.072051
168.600006	-0.043856	0.167786	1.758342	-0.33973	0.075753	6.88437	7.66054	-0.901387
168.699997	-0.063765	0.173529	1.760352	-0.336485	0.076009	6.98973	7.8117	-1.839069
168.800003	-0.07132	0.143743	1.759269	-0.334089	0.076255	6.80941	7.81117	-2.11842
168.899994	-0.218611	0.194949	1.752325	-0.334679	0.076347	6.99638	7.74265	-1.446602
169.0	-0.18367	0.253247	1.740654	-0.338165	0.076068	7.38373	8.44835	-0.237056
169.100006	-0.286608	0.298438	1.727975	-0.343114	0.076084	6.80792	7.92935	0.824679
169.199997	-0.328679	0.346849	1.717648	-0.350402	0.075795	7.10804	8.06456	1.462597
169.300003	-0.318512	0.41046	1.710284	-0.357682	0.075313	7.04175	8.08972	1.480345
169.399994	-0.337485	0.502729	1.703596	-0.364801	0.074657	6.66202	7.60402	0.762027
169.5	-0.290199	0.556611	1.693761	-0.371519	0.073622	6.38449	7.40972	-0.011949
169.600006	-0.206257	0.602321	1.678474	-0.37683	0.072558	6.00861	7.06372	-0.398832
169.699997	-0.167122	0.5736	1.658798	-0.38042	0.071492	5.91315	6.9618	-0.250391
169.800003	-0.084182	0.567156	1.63941	-0.378798	0.070507	6.23762	7.14123	-0.083697
169.899994	-0.114487	0.578425	1.625153	-0.370489	0.069895	5.98891	7.16381	-0.47971
170.0	0.05881	0.578852	1.618477	-0.358343	0.069632	6.09251	7.10301	-1.47761
170.100006	0.14604	0.598828	1.618535	-0.342746	0.069747	6.61105	7.60498	-2.669408
170.199997	0.172509	0.580497	1.621854	-0.327185	0.070514	6.72639	7.73676	-3.369135
170.300003	0.160672	0.560972	1.624924	-0.317001	0.071303	6.92886	7.85527	-3.38881
170.399994	-0.033876	0.551513	1.624855	-0.312769	0.071867	6.94533	7.91501	-2.333301
170.5	-0.182543	0.532804	1.620597	-0.316475	0.072201	6.9138	7.90024	-0.535176
170.600006	-0.484479	0.502606	1.612046	-0.327181	0.071909	6.68015	7.95965	1.623949
170.699997	-0.615037	0.484284	1.602042	-0.340015	0.071714	6.43887	7.74329	2.960091
170.800003	-0.557619	0.523767	1.594644	-0.352156	0.071391	6.16108	7.26434	2.842283
170.899994	-0.392836	0.506574	1.593801	-0.360065	0.071324	5.86691	6.95153	1.642709
171.0	-0.07157	0.398825	1.598131	-0.362573	0.071317	5.54875	6.44195	-0.31361
171.100006	0.139599	0.244922	1.603	-0.362955	0.071284	5.62949	6.35813	-2.049004
171.199997	0.299683	0.058331	1.603231	-0.361268	0.07149	5.73099	6.42868	-2.548484
171.300003	0.377064	-0.122156	1.595791	-0.361198	0.071546	6.73803	7.1469	-1.632771
171.399994	0.185259	-0.294685	1.580094	-0.36633	0.070798	6.35226	7.57233	0.476294
171.5	-0.205975	-0.444283	1.558823	-0.372828	0.069978	6.07499	6.69299	2.536901
171.600006	-0.507086	-0.495278	1.5381	-0.379155	0.068942	6.61184	7.57287	3.592762
171.699997	-0.627265	-0.506847	1.52567	-0.379543	0.068676	6.04601	7.51152	2.709347
171.800003	-0.475376	-0.522152	1.525367	-0.37066	0.069523	5.45241	6.57213	0.107158
171.899994	-0.257867	-0.566399	1.533995	-0.359306	0.070787	5.56521	6.78752	-3.140929
172.0	0.034488	-0.691851	1.54593	-0.344617	0.072407	5.46958	6.34443	-5.551012
172.100006	0.239748	-0.820978	1.556427	-0.329302	0.073926	6.91949	7.71139	-6.435522
172.199997	0.283069	-0.88706	1.563497	-0.319797	0.074849	7.43575	8.21776	-5.171788
172.300003	0.200655	-0.966979	1.567223	-0.317299	0.075573	6.55386	7.10076	-2.583556
172.399994	-0.137873	-1.055288	1.567801	-0.321862	0.075707	6.38405	6.59493	0.464826
172.5	-0.441194	-1.156666	1.567853	-0.331084	0.075112	7.42787	7.75732	2.882734
172.600006	-0.754054	-1.226283	1.572509	-0.33895	0.074602	7.41044	8.73193	3.690233
172.699997	-0.824799	-1.293627	1.583281	-0.344849	0.074367	6.14059	7.03492	3.111099
172.800003	-0.667428	-1.320244	1.597762	-0.348228	0.074758	6.02709	7.07089	1.311715
172.899994	-0.35117	-1.349244	1.610837	-0.350152	0.07535	5.91105	6.8662	-0.764572
173.0	-0.023174	-1.37085	1.617392	-0.353152	0.075626	6.07517	6.60713	-2.179055
173.100006	0.191575	-1.370283	1.615488	-0.357126	0.075626	6.04364	6.47824	-1.986959
173.199997	0.19747	-1.369591	1.606083	-0.363639	0.074789	6.20163	6.5747	-0.483626
173.300003	-0.010282	-1.354998	1.592099	-0.371342	0.07357	6.68172	6.97957	1.205104
173.399994	-0.32245	-1.297992	1.577914	-0.37684	0.072105	6.23158	7.28735	2.159595
173.5	-0.569114	-1.206124	1.568306	-0.378162	0.071154	6.371	7.40126	1.7912
173.600006	-0.497555	-1.107078	1.565778	-0.375326	0.070809	5.90974	7.00462	0.404173
173.699997	-0.402958	-1.02591	1.569335	-0.367583	0.07116	5.71453	6.92765	-1.62547
173.800003	-0.151452	-1.002582	1.575777	-0.358151	0.072074	6.05441	6.8191	-3.264606
173.899994	0.063769	-0.986089	1.582196	-0.347676	0.073217	6.47513	7.21338	-4.134749
174.0	0.219868	-0.955092	1.587272	-0.338569	0.074311	6.76422	7.39376	-4.022658
174.100006	0.182772	-0.893271	1.590582	-0.332942	0.07513	6.39027	6.90838	-3.046223
174.199997	-0.088329	-0.772538	1.592723	-0.330509	0.075223	6.62576	6.86588	-1.497753
174.300003	-0.444771	-0.625679	1.594741	-0.330878	0.074638	6.95864	7.77038	0.056946
174.399994	-0.722021	-0.468911	1.597846	-0.332751	0.073762	6.61271	7.83729	1.190426
174.5	-0.800125	-0.330938	1.603575	-0.333636	0.073128	6.31259	7.46538	1.424875
174.600006	-0.709863	-0.235688	1.611099	-0.334582	0.072517	6.33545	7.69062	0.968538
174.699997	-0.366846	-0.200579	1.618753	-0.33609	0.072356	6.2209	7.37321	0.127736
174.800003	0.038982	-0.20401	1.623858	-0.338675	0.072567	6.35077	7.05558	-0.558116
174.899994	0.39966	-0.222479	1.624461	-0.343808	0.072923	6.46243	6.87637	-0.700988
175.0	0.508187	-0.197569	1.620221	-0.350979	0.073081	6.58294	6.83762	-0.221788
175.100006	0.374334	-0.228227	1.61218	-0.359825	0.072956	6.60404	6.86385	0.609834
175.199997	0.061367	-0.213404	1.601569	-0.369254	0.072406	6.04338	7.01094	1.357381
175.300003	-0.327664	-0.236527	1.591079	-0.375996	0.072099	6.09864	7.00227	1.585855
175.399994	-0.558239	-0.242715	1.582655	-0.379101	0.072079	5.88688	7.24111	1.089992
175.5	-0.69087	-0.157061	1.577612	-0.377498	0.072687	5.64937	7.06104	-0.22296
175.600006	-0.541576	-0.083719	1.5765	-0.370205	0.073664	5.71777	6.9603	-1.672979
175.699997	-0.29633	-0.040189	1.57894	-0.359	0.074887	5.92226	6.96309	-2.862791
175.800003	-0.079138	-0.055506	1.583412	-0.345928	0.075366	6.70554	7.36711	-3.501664
175.899994	0.053854	-0.102989	1.587984	-0.33482	0.075467	6.68216	7.28329	-3.412323
176.0	0.030377	-0.129162	1.590226	-0.32872	0.075074	6.57365	7.15664	-2.49742
176.100006	-0.08659	-0.136579	1.588769	-0.32909	0.073998	6.93604	7.58507	-0.726186
176.199997	-0.177739	-0.12678	1.583817	-0.335323	0.073046	7.01907	7.86095	1.22566
176.300003	-0.216733	-0.045178	1.577284	-0.344702	0.072485	6.493	7.50071	2.559999
176.399994	-0.062795	0.018839	1.57333	-0.352503	0.072871	6.27186	7.18191	2.662596
176.5	0.019262	0.021963	1.573751	-0.357104	0.073686	6.04198	6.98653	1.658113
176.600006	0.131418	-0.078979	1.579113	-0.356921	0.074927	5.69999	6.47728	-0.346418
176.699997	0.144192	-0.216138	1.586755	-0.352795	0.07603	5.83565	6.47321	-2.319079
176.800003	0.037659	-0.301918	1.594564	-0.346012	0.077154	5.82829	6.47268	-3.516233
176.899994	-0.127828	-0.314061	1.601086	-0.338557	0.077548	6.86528	7.38659	-3.664169
177.0	-0.254883	-0.252258	1.605659	-0.333018	0.077549	6.65921	8.15952	-2.969758
177.100006	-0.37619	-0.211388	1.607103	-0.33327	0.077209	6.20373	7.22526	-1.292609
177.199997	-0.371463	-0.209232	1.60519	-0.338724	0.076904	6.87115	7.62521	0.832057
177.300003	-0.298646	-0.215688	1.600015	-0.349081	0.076666	7.06355	8.20095	2.747914
177.399994	-0.168557	-0.234091	1.592769	-0.361192	0.076673	6.60798	7.29271	3.88746
177.5	0.034775	-0.23862	1.584722	-0.371598	0.076665	6.41663	6.95891	3.7671
177.600006	0.070214	-0.231969	1.577771	-0.379049	0.076897	6.16152	6.77789	2.47788
177.699997	0.131666	-0.246974	1.572895	-0.380695	0.077286	5.54989	6.15879	0.280914
177.800003	0.051902	-0.27454	1.569936	-0.376439	0.077617	5.43849	6.12957	-2.014174
177.899994	-0.064773	-0.303914	1.568906	-0.367493	0.077938	5.10587	6.15012	-3.561675
178.0	-0.248645	-0.281266	1.570071	-0.355721	0.078282	6.62357	7.10558	-4.393424
178.100006	-0.359322	-0.207768	1.57321	-0.34369	0.078681	6.67042	8.30511	-4.304068
178.199997	-0.314372	-0.11121	1.577105	-0.335286	0.079223	6.08918	7.2866	-3.448886
178.300003	-0.237774	-0.004464	1.580069	-0.33132	0.079712	6.41602	7.06532	-1.963995
178.399994	-0.124111	0.140425	1.581063	-0.332596	0.079982	7.12749	7.71064	-0.109034
178.5	-0.032218	0.242168	1.580305	-0.337235	0.080263	7.13388	8.22022	1.593648
178.600006	-0.025248	0.318346	1.579339	-0.342314	0.080414	6.51498	7.19914	2.464911
178.699997	-0.066404	0.352379	1.580361	-0.346075	0.080321	6.68969	7.41892	2.305529
178.800003	-0.137194	0.414516	1.585023	-0.346063	0.080096	6.17422	7.04862	1.067513
178.899994	-0.303296	0.498121	1.592101	-0.343662	0.079589	5.91911	6.70841	-0.740593
179.0	-0.391601	0.549182	1.599916	-0.339219	0.079196	5.87768	6.85047	-2.284257
179.100006	-0.374157	0.598877	1.606156	-0.334539	0.078679	6.03085	6.99713	-2.967085
179.199997	-0.224908	0.68675	1.609797	-0.331879	0.078231	7.0597	7.62254	-2.656774
179.300003	0.004066	0.737332	1.610045	-0.334782	0.078027	6.42547	8.11424	-1.473318
179.399994	0.222566	0.749459	1.607067	-0.34279	0.077728	6.4549	7.18298	0.327188
179.5	0.264612	0.764174	1.600799	-0.356265	0.077515	7.12188	7.57768	2.114641
179.600006	0.264649	0.82529	1.592102	-0.371037	0.077478	6.78857	7.53936	3.38367
179.699997	0.145694	0.826668	1.583056	-0.384341	0.077916	6.09155	6.79426	3.546622
179.800003	0.028152	0.818672	1.575326	-0.392652	0.078732	5.89135	6.76718	2.410976
179.899994	-0.128798	0.733956	1.570053	-0.393776	0.079902	5.28435	6.43885	0.386612
180.0	-0.21164	0.619175	1.566758	-0.38749	0.081353	5.16849	6.24861	-1.861943
180.100006	-0.31581	0.50935	1.565308	-0.373954	0.082884	5.02644	6.21114	-3.5783
180.199997	-0.345735	0.428758	1.567118	-0.353531	0.084039	6.39719	6.94093	-4.573815
180.300003	-0.384931	0.419102	1.57442	-0.330255	0.084483	7.17618	8.38647	-5.023258
180.399994	-0.440918	0.507004	1.588166	-0.308712	0.084318	6.49448	7.53047	-5.027014
180.5	-0.401509	0.570387	1.60686	-0.292584	0.083605	7.23564	7.86791	-4.523078
180.600006	-0.280838	0.65216	1.626611	-0.285953	0.082717	7.96734	8.44899	-3.316359
180.699997	-0.116436	0.743841	1.642498	-0.290956	0.081561	8.49762	9.65795	-1.020348
180.800003	0.068694	0.825086	1.651292	-0.307157	0.08118	7.95394	8.84734	2.052087
180.899994	0.157463	0.908278	1.650807	-0.332188	0.080567	8.06919	8.42533	5.164605
181.0	0.106667	0.927162	1.643007	-0.36019	0.080381	7.63429	8.06381	7.260856
181.100006	-0.029502	0.972358	1.633042	-0.385238	0.080196	6.6424	7.09348	7.421501
181.199997	-0.121678	0.953182	1.626113	-0.401097	0.080313	5.68939	6.37879	5.560373
181.300003	-0.21228	0.897917	1.623616	-0.40604	0.080617	4.69497	5.81376	1.916549
181.399994	-0.203707	0.676279	1.624673	-0.401021	0.081353	4.08964	5.32527	-2.223201
181.5	-0.188518	0.456755	1.626286	-0.38795	0.082124	4.26444	5.77597	-5.565613
181.600006	-0.114997	0.280919	1.628501	-0.368211	0.083246	4.7236	5.43158	-7.271482
181.699997	-0.105803	0.137098	1.632302	-0.346021	0.084381	7.43356	8.2366	-7.179808
181.800003	-0.11231	0.101328	1.63949	-0.325909	0.085095	7.24711	9.21004	-5.724845
181.899994	-0.176021	0.100023	1.649563	-0.312005	0.085747	6.93026	7.60209	-3.846725
182.0	-0.33144	0.082605	1.661393	-0.306341	0.085789	7.43409	7.37674	-1.537302
182.100006	-0.447122	0.056973	1.673056	-0.307929	0.085553	9.02956	9.09067	0.623595
182.199997	-0.481095	0.030298	1.682848	-0.316889	0.084901	8.57223	10.03917	2.447862
182.300003	-0.523787	0.032564	1.688835	-0.331628	0.083781	8.09284	8.28488	3.596546
182.399994	-0.472506	0.038284	1.690912	-0.348125	0.082674	7.54741	8.28509	4.072008
182.5	-0.309527	0.040128	1.690046	-0.364475	0.081408	6.56358	7.16157	3.657475
182.600006	-0.020728	0.107634	1.688067	-0.375406	0.080958	6.00108	6.67758	2.440365
182.699997	0.300949	0.169513	1.68588	-0.380128	0.080765	5.67398	6.54269	0.5437
182.800003	0.328894	0.091421	1.683396	-0.380196	0.081011	5.3757	6.02305	-1.251863
182.899994	0.316874	-0.03197	1.678985	-0.375177	0.081288	5.48263	6.25257	-2.512002
183.0	0.110972	-0.09178	1.672542	-0.367363	0.081616	5.93067	6.3972	-2.835329
183.100006	-0.167046	-0.034374	1.665026	-0.357804	0.081492	7.01504	7.47641	-2.544704
183.199997	-0.413483	0.077503	1.659778	-0.34644	0.081273	6.21643	8.03427	-2.331705
183.300003	-0.528175	0.183125	1.661379	-0.334586	0.081357	6.68452	7.38402	-2.501952
183.399994	-0.481129	0.215619	1.67344	-0.321427	0.081877	7.11374	8.12044	-3.210635
183.5	-0.277275	0.180841	1.695003	-0.311186	0.082254	7.04026	8.32031	-3.875401
183.600006	-0.031151	0.146332	1.719862	-0.306523	0.082769	7.43899	8.12558	-4.010684
183.699997	0.097806	0.137126	1.741235	-0.309697	0.083172	7.82372	8.30993	-3.000914
183.800003	0.089317	0.133296	1.752459	-0.323312	0.08299	7.85069	8.26989	-0.034263
183.899994	-0.116726	0.137536	1.751959	-0.347795	0.082557	7.85936	8.09604	4.292216
184.0	-0.241751	0.194938	1.739065	-0.377207	0.081657	7.71705	8.25169	8.391115
184.100006	-0.366853	0.192503	1.718482	-0.406107	0.080743	7.49329	8.32984	10.376036
184.199997	-0.309317	0.23354	1.703242	-0.422497	0.079784	6.71325	7.37332	8.935963
184.300003	-0.277157	0.304834	1.701753	-0.422553	0.078975	5.28637	6.48959	4.468647
184.399994	-0.095664	0.310684	1.714712	-0.407896	0.078604	3.84022	5.06235	-2.018357
184.5	0.142703	0.289727	1.736609	-0.383963	0.07841	4.5016	5.58349	-8.485113
184.600006	0.425308	0.198489	1.763684	-0.352688	0.078321	4.16364	5.24092	-12.648899
184.699997	0.570735	0.170003	1.792444	-0.320075	0.078316	8.46565	9.11508	-13.743645
184.800003	0.454841	0.193646	1.822083	-0.293999	0.078188	10.75314	12.48898	-11.744123
184.899994	0.232956	0.367818	1.849661	-0.283435	0.078884	10.24056	10.88093	-7.556199
185.0	0.063437	0.545386	1.873414	-0.289143	0.079454	8.9327	9.06316	-2.105671
185.100006	-0.275978	0.668307	1.891145	-0.307959	0.080047	12.84438	10.85845	3.313057
185.199997	-0.588335	0.785617	1.899739	-0.337009	0.080168	17.39844	18.68953	8.001572
185.300003	-0.69538	0.866494	1.902293	-0.366795	0.080124	16.88322	16.61675	10.352782
185.399994	-0.75166	0.966895	1.905345	-0.391114	0.08002	15.97252	15.94585	9.735369
185.5	-0.56335	1.040956	1.912954	-0.40486	0.079922	7.43295	8.34108	6.733681
185.600006	-0.239984	1.065127	1.925955	-0.407024	0.080068	4.14061	5.23589	1.961109
185.699997	-0.010838	0.989255	1.942263	-0.400138	0.080232	4.1308	5.13065	-3.653031
185.800003	0.174049	0.824164	1.958428	-0.386491	0.080517	3.89137	4.87062	-8.209221
185.899994	0.247266	0.493779	1.971129	-0.370866	0.080693	4.65573	5.56004	-9.860279
186.0	0.134854	0.346592	1.979586	-0.357772	0.080746	4.87966	5.54174	-8.71057
186.100006	0.065109	0.254937	1.984263	-0.348735	0.080784	8.31143	7.92443	-5.770988
186.199997	-0.160824	0.235266	1.985669	-0.343888	0.080585	9.19945	10.59627	-2.19247
186.300003	-0.399684	0.239907	1.984235	-0.343448	0.080209	12.85769	12.08914	0.940574
186.399994	-0.536554	0.257869	1.984463	-0.344388	0.079926	14.47742	15.0405	2.96233
186.5	-0.594737	0.35612	1.991354	-0.344889	0.079681	15.42122	14.66431	3.174814
186.600006	-0.550788	0.515529	2.006241	-0.343907	0.079421	15.34766	15.11982	1.811002
186.699997	-0.361111	0.683763	2.026619	-0.34128	0.079089	11.60815	11.79763	-0.740333
186.800003	-0.147787	0.801865	2.047251	-0.338346	0.07885	9.93588	10.5421	-3.564659
186.899994	0.017787	0.829334	2.062516	-0.33624	0.078327	9.65564	10.22908	-5.436116
187.0	0.139782	0.795029	2.070404	-0.336137	0.077662	9.67622	10.1338	-5.329361
187.100006	0.135359	0.778066	2.069844	-0.341792	0.07696	10.1479	10.63064	-3.232868
187.199997	-0.005637	0.700958	2.06213	-0.351949	0.076316	11.71018	11.81743	0.019671
187.300003	-0.188898	0.6201	2.049433	-0.363731	0.075717	12.99396	13.16984	3.045868
187.399994	-0.360898	0.633171	2.036734	-0.373738	0.074972	13.91053	13.97863	4.525415
187.5	-0.430578	0.615984	2.030389	-0.377793	0.07449	12.75645	13.51809	3.992453
187.600006	-0.326267	0.586252	2.032532	-0.375167	0.07435	9.9372	11.18218	1.618327
187.699997	-0.138313	0.474909	2.04076	-0.368946	0.074381	7.89115	9.76768	-1.569801
187.800003	-0.00739	0.376593	2.049771	-0.360556	0.074091	7.67168	8.9667	-4.642767
187.899994	0.011024	0.234187	2.054272	-0.351709	0.074041	7.96296	8.92592	-5.978858
188.0	-0.052161	0.203816	2.052004	-0.344958	0.072811	9.01335	9.32951	-5.261804
188.100006	-0.192815	0.125153	2.044642	-0.341798	0.071694	11.56393	12.24704	-3.210483
188.199997	-0.311719	0.063911	2.034006	-0.34319	0.070031	10.68422	11.69882	-0.787356
188.300003	-0.421552	0.048779	2.025003	-0.346027	0.068762	12.58253	13.54828	0.958705
188.399994	-0.31153	0.030335	2.023188	-0.347483	0.068127	12.27627	14.11052	1.445619
188.5	-0.128865	0.030287	2.03013	-0.346337	0.068132	11.28885	12.45665	0.510936
188.600006	0.041596	0.005817	2.042537	-0.342662	0.068512	10.59393	11.42037	-1.340707
188.699997	0.163306	-0.071414	2.054822	-0.338396	0.068724	10.51222	10.3857	-3.337079
188.800003	0.172217	-0.147355	2.061034	-0.335404	0.068715	10.73326	10.81787	-4.274997
188.899994	0.059532	-0.197226	2.058984	-0.335703	0.068141	11.26047	10.92482	-3.535336
189.0	-0.165424	-0.244017	2.048841	-0.34211	0.067613	11.48896	12.08635	-1.257145
189.100006	-0.40725	-0.314898	2.031763	-0.354382	0.06671	12.1069	12.65063	1.808547
189.199997	-0.657403	-0.381063	2.009897	-0.370423	0.065595	12.7202	13.37421	4.282348
189.300003	-0.711624	-0.409024	1.988015	-0.385052	0.064355	11.68461	12.80661	5.312268
189.399994	-0.567609	-0.475028	1.971987	-0.391832	0.063345	9.30271	10.43098	4.176801
189.5	-0.291317	-0.482684	1.963779	-0.389058	0.062416	7.14255	8.36067	1.202207
189.600006	-0.049571	-0.484833	1.962466	-0.378376	0.061658	5.48657	6.31798	-2.646175
189.699997	0.162565	-0.427708	1.964459	-0.361134	0.060913	5.79624	6.33939	-5.792994
189.800003	0.262774	-0.399505	1.96802	-0.340862	0.060403	6.01579	6.59921	-7.276852
189.899994	0.308512	-0.316756	1.972588	-0.322336	0.059848	10.01707	10.99837	-7.101192
190.0	0.280251	-0.251534	1.978087	-0.309876	0.059726	10.50031	12.37947	-5.784967
190.100006	0.16167	-0.219047	1.983275	-0.306697	0.060103	9.65345	9.87334	-3.430466
190.199997	0.028465	-0.203913	1.986621	-0.31214	0.060396	13.2693	13.79364	-0.727187
190.300003	-0.242244	-0.236654	1.986647	-0.324906	0.060712	13.06586	14.83153	2.060222
190.399994	-0.470331	-0.234334	1.982433	-0.342462	0.060789	13.60148	14.52835	4.130671
190.5	-0.519794	-0.155651	1.974544	-0.359739	0.060878	12.35614	13.86601	5.267804
190.600006	-0.527209	-0.083305	1.964204	-0.375161	0.060766	9.20199	10.28978	5.112587
190.699997	-0.428135	-0.000268	1.952771	-0.385178	0.060716	7.21567	8.56322	3.653267
190.800003	-0.20612	-0.051485	1.940658	-0.389115	0.060603	5.84335	6.8115	1.256691
190.899994	-0.066789	-0.129647	1.928686	-0.385889	0.060384	5.36028	6.24026	-1.559754
191.0	0.032937	-0.251815	1.918478	-0.376874	0.060112	5.46608	6.14691	-3.806154
191.100006	0.099999	-0.299743	1.911508	-0.363525	0.060215	5.27411	5.96171	-4.939301
191.199997	0.039489	-0.235768	1.907761	-0.350959	0.059968	7.70742	7.88407	-5.054554
191.300003	-0.020645	-0.187304	1.905832	-0.340979	0.059936	8.42633	10.74797	-4.431944
191.399994	-0.0865	-0.171775	1.902761	-0.336026	0.059794	8.02444	9.05995	-3.116014
191.5	-0.147807	-0.185054	1.897055	-0.336603	0.059733	9.5932	10.39683	-1.201448
191.600006	-0.190999	-0.177549	1.889385	-0.340384	0.05968	8.7127	10.91968	0.620806
191.699997	-0.106568	-0.120876	1.882656	-0.343935	0.059947	8.64702	9.3992	1.525359
191.800003	-0.148736	-0.094747	1.880015	-0.345344	0.060304	8.57302	9.67743	1.440179
191.899994	-0.123995	-0.09814	1.883564	-0.341577	0.061315	7.81163	8.88352	0.097214
192.0	-0.017055	-0.166392	1.892413	-0.335217	0.062558	7.69813	8.61289	-1.836143
192.100006	0.024199	-0.273862	1.902581	-0.328567	0.063683	7.76618	8.77968	-3.431445
192.199997	-0.064341	-0.346348	1.909694	-0.324482	0.06468	8.07445	8.78418	-3.740699
192.300003	-0.162886	-0.365732	1.910311	-0.327436	0.065129	9.13815	9.61887	-2.518835
192.399994	-0.358043	-0.425781	1.902493	-0.339933	0.065108	9.11853	10.36814	0.436918
192.5	-0.593963	-0.49728	1.886145	-0.361741	0.064932	8.84135	9.6891	3.872324
192.600006	-0.650561	-0.488843	1.862255	-0.387631	0.064392	9.13097	10.1399	6.594279
192.699997	-0.546088	-0.580304	1.838935	-0.410024	0.064351	7.82442	8.95739	7.019993
192.800003	-0.308944	-0.697012	1.824318	-0.419867	0.064805	6.83446	7.39387	4.805835
192.899994	-0.169523	-0.796455	1.820701	-0.416322	0.065386	5.08845	5.85037	0.290743
193.0	-0.003925	-0.798695	1.825598	-0.399123	0.066163	4.54057	5.25922	-4.930377
193.100006	0.05405	-0.653412	1.835207	-0.371915	0.066955	4.91715	5.23963	-8.91146
193.199997	0.10906	-0.467499	1.849103	-0.338047	0.067821	5.6908	6.63647	-10.636053
193.300003	0.092578	-0.248438	1.867228	-0.305636	0.068675	10.25335	11.99514	-10.086819
193.399994	0.049244	-0.038215	1.887728	-0.28305	0.06974	10.93951	12.31266	-8.116856
193.5	0.116926	0.199764	1.907991	-0.27506	0.070728	9.69566	10.94484	-4.907583
193.600006	0.164067	0.418566	1.925445	-0.281916	0.071841	12.94387	12.48887	-0.793973
193.699997	-0.044081	0.612016	1.936949	-0.304118	0.07265	16.55823	18.23819	3.227091
193.800003	-0.23242	0.735739	1.93995	-0.333573	0.07316	18.33979	17.77647	6.955502
193.899994	-0.383925	0.804499	1.935393	-0.365696	0.073603	18.9255	18.32458	9.30471
194.0	-0.550917	1.023612	1.927309	-0.394292	0.073831	11.85573	12.15337	9.244797
194.100006	-0.553559	1.236026	1.920171	-0.413455	0.074072	5.80675	6.9952	6.616739
194.199997	-0.396675	1.361739	1.916222	-0.420472	0.074432	4.18825	5.41927	2.350642
194.300003	-0.160178	1.340089	1.915791	-0.414514	0.075013	3.59194	4.84343	-2.575786
194.399994	0.0475	1.116634	1.917645	-0.39909	0.07543	3.58572	4.60223	-6.783837
194.5	0.277062	0.786515	1.920781	-0.377885	0.076263	3.98726	5.21158	-8.752664
194.600006	0.311235	0.543438	1.924665	-0.35527	0.076883	5.50706	5.39497	-8.61776
194.699997	0.077146	0.456244	1.929807	-0.33592	0.077046	8.0212	8.24452	-7.205001
194.800003	-0.112075	0.385327	1.9353	-0.322753	0.076684	7.49846	10.04548	-4.808868
194.899994	-0.253075	0.319805	1.940288	-0.317216	0.076278	11.22194	10.3721	-2.019011
195.0	-0.373802	0.319501	1.944957	-0.319904	0.07554	13.79581	15.04746	0.478826
195.100006	-0.370378	0.315904	1.949219	-0.327959	0.074877	12.72028	14.45866	2.332674
195.199997	-0.247438	0.28025	1.953985	-0.339144	0.07458	14.33563	14.32367	3.09771
195.300003	-0.072713	0.23798	1.959301	-0.349553	0.074605	12.26296	12.34981	2.839625
195.399994	0.027359	0.184788	1.964569	-0.357601	0.074906	9.498	9.05267	1.781612
195.5	0.087484	0.218398	1.967525	-0.36163	0.075321	8.33604	7.98984	0.123779
195.600006	0.041016	0.251068	1.966641	-0.362778	0.075531	7.77397	7.64202	-1.344754
195.699997	-0.108568	0.281835	1.961752	-0.360764	0.07533	7.16199	7.80699	-2.235802
195.800003	-0.321557	0.290952	1.953662	-0.357842	0.074836	7.11251	7.91672	-2.265845
195.899994	-0.535699	0.31502	1.943739	-0.355655	0.073929	8.05466	9.11647	-1.749596
196.0	-0.567824	0.378283	1.934671	-0.353564	0.072973	9.07571	10.19086	-1.152279
196.100006	-0.489727	0.473748	1.927847	-0.35224	0.072479	8.9052	10.39373	-0.845861
196.199997	-0.258457	0.559073	1.923362	-0.350968	0.072196	9.03148	10.04452	-0.872203
196.300003	-0.010259	0.596521	1.920457	-0.350137	0.072036	8.63993	9.29889	-1.224238
196.399994	0.133654	0.628911	1.917738	-0.350047	0.071291	8.60139	9.10213	-1.614564
196.5	0.168799	0.604052	1.913722	-0.350638	0.070289	8.34086	8.95161	-1.776328
196.600006	0.135363	0.576881	1.90829	-0.351358	0.069306	8.08531	8.76405	-1.642396
196.699997	-0.020697	0.57967	1.902346	-0.35211	0.068444	7.8605	8.93084	-1.534305
196.800003	-0.074353	0.56129	1.897253	-0.351188	0.06798	7.90157	9.09174	-1.343387
196.899994	-0.07555	0.549764	1.893657	-0.348906	0.06829	8.03311	9.16068	-1.198604
197.0	-0.034617	0.51718	1.890896	-0.346338	0.068845	8.12761	9.2671	-1.084825
197.100006	0.020667	0.492169	1.887125	-0.344467	0.069695	8.36897	9.19376	-0.882857
197.199997	-0.002198	0.484343	1.880458	-0.345235	0.07045	8.5323	9.25093	-0.468885
197.300003	-0.163921	0.493405	1.869942	-0.34938	0.070703	8.46311	9.14741	0.162202
197.399994	-0.26941	0.518796	1.856312	-0.35559	0.070429	8.08767	8.82689	0.737993
197.5	-0.458472	0.565428	1.841929	-0.363005	0.069585	7.54838	8.72669	0.968449
197.600006	-0.52834	0.573653	1.830267	-0.367038	0.068858	7.06697	8.53924	0.467059
197.699997	-0.365991	0.523709	1.823289	-0.365632	0.068555	6.6036	8.20887	-0.925059
197.800003	-0.156513	0.308564	1.820354	-0.359657	0.06847	6.69223	8.36399	-2.338226
197.899994	0.029912	0.071204	1.819467	-0.349192	0.068842	7.21042	8.41152	-3.397237
198.0	0.13686	-0.132019	1.818814	-0.338002	0.06913	8.10528	8.50241	-3.718917
198.100006	0.076335	-0.262486	1.816852	-0.328214	0.06906	8.01017	8.96906	-3.307863
198.199997	-0.063436	-0.363075	1.813189	-0.322993	0.06863	8.2221	8.39557	-2.116482
198.300003	-0.286373	-0.373877	1.807747	-0.323842	0.068013	8.54999	8.90022	-0.613481
198.399994	-0.456687	-0.332796	1.802246	-0.328773	0.067578	8.20739	9.56053	0.640526
198.5	-0.445209	-0.230161	1.798818	-0.336224	0.067496	8.05212	9.17535	1.246846
198.600006	-0.276397	-0.158849	1.798934	-0.344845	0.068181	7.32646	8.57435	0.995766
198.699997	-0.006221	-0.228369	1.8014	-0.352417	0.069144	6.91905	8.0302	0.193991
198.800003	0.228488	-0.359966	1.802581	-0.359608	0.070296	6.96967	7.62275	-0.739649
198.899994	0.33314	-0.528575	1.798901	-0.365888	0.071556	7.00681	7.35148	-1.152022
199.0	0.278615	-0.660093	1.788319	-0.371829	0.072558	7.11645	7.29324	-0.782293
199.100006	0.055979	-0.80727	1.7711	-0.379002	0.073178	7.06723	7.29699	0.364727
199.199997	-0.341833	-0.872574	1.7504	-0.384392	0.0733	7.00532	7.64641	1.406181
199.300003	-0.681998	-0.91057	1.731085	-0.385666	0.072685	6.95706	7.88236	1.656641
199.399994	-0.943341	-0.853289	1.717917	-0.380959	0.071934	6.9004	8.02506	0.709965
199.5	-0.889854	-0.805747	1.713647	-0.368715	0.071274	6.70694	8.05728	-1.182837
199.600006	-0.614764	-0.843243	1.717111	-0.351836	0.07083	6.53582	7.79136	-3.252349
199.699997	-0.242631	-0.952399	1.726002	-0.332863	0.070511	7.2197	8.20887	-4.944371
199.800003	0.082539	-1.048265	1.737489	-0.315068	0.070175	8.06315	8.54074	-5.796226
199.899994	0.34835	-1.138926	1.749427	-0.302893	0.069673	7.96489	8.39118	-5.426071
[truncated: 1,716 more rows]
