# Supplementary material for: Accurate time-series forecasting of floating platform motion via a reinforced fusion CNN–BiLSTM–attention model
Source: PLoS One. 2026 Feb 2;21(2):e0342081. doi: 10.1371/journal.pone.0342081 (PMC12863529; doi:10.1371/journal.pone.0342081)
Supplement: S1 Data — (ZIP) [file pone.0342081.s001.zip › S1 Dateset/Data for measured proportional model/data for dual-stage EWMA control limit/09_2.csv]

Time	Pitch	Yaw	Sway	Heave	Surge	Cable1	Cable2	Roll
0.1	0.058261	-1.073835	1.379874	-0.349458	0.074961	5.77636	6.58701	-0.465736
0.2	0.236391	-1.071342	1.38133	-0.349345	0.074703	5.78047	6.62116	-0.534089
0.3	0.350891	-1.045966	1.382808	-0.348535	0.074782	5.72942	6.58144	-0.643553
0.4	0.408007	-1.001562	1.384342	-0.348453	0.074849	5.75035	6.59718	-0.609792
0.5	0.293853	-0.946611	1.385811	-0.348172	0.074751	5.76016	6.52899	-0.605645
0.6	0.080535	-0.881506	1.387096	-0.347684	0.074523	5.79685	6.50843	-0.55118
0.7	-0.181185	-0.784964	1.388321	-0.347745	0.07413	5.84616	6.53916	-0.495196
0.8	-0.379461	-0.673301	1.389328	-0.347553	0.073769	5.87716	6.45769	-0.385585
0.9	-0.435452	-0.623108	1.390102	-0.347576	0.073347	5.9093	6.5519	-0.309891
1.0	-0.346668	-0.609202	1.390875	-0.347885	0.073004	5.81148	6.57384	-0.257033
1.1	-0.121808	-0.567961	1.392097	-0.347965	0.072814	5.79168	6.68015	-0.247725
1.2	0.146541	-0.474355	1.393753	-0.348357	0.072766	5.80859	6.90956	-0.312254
1.3	0.368751	-0.422821	1.395084	-0.348996	0.072736	5.72845	6.8206	-0.354735
1.4	0.490919	-0.437991	1.396275	-0.349049	0.072687	5.71216	6.80272	-0.443746
1.5	0.435573	-0.428083	1.397492	-0.34909	0.072799	5.76839	6.68668	-0.527197
1.6	0.223406	-0.387899	1.39906	-0.348564	0.07276	5.83827	6.60039	-0.5796
1.7	-0.049698	-0.342259	1.400614	-0.347811	0.072653	5.96736	6.63946	-0.662547
1.8	-0.305995	-0.319571	1.402382	-0.347629	0.072132	5.93391	6.6157	-0.707013
1.9	-0.452719	-0.246847	1.404527	-0.347153	0.071724	5.84388	6.53669	-0.725146
2.0	-0.373325	-0.182877	1.406776	-0.347051	0.071333	5.79878	6.55543	-0.677177
2.1	-0.136241	-0.154979	1.408973	-0.346933	0.071234	5.79527	6.72596	-0.603523
2.2	0.162404	-0.187546	1.410825	-0.346951	0.071434	5.75709	6.84865	-0.519731
2.3	0.426443	-0.267592	1.412456	-0.347177	0.071779	5.69999	6.84972	-0.40996
2.4	0.518799	-0.363171	1.413905	-0.347759	0.071962	5.70831	6.76814	-0.326065
2.5	0.457277	-0.430093	1.41577	-0.347763	0.07215	5.77855	6.81086	-0.299535
2.6	0.200298	-0.473156	1.417934	-0.348109	0.072048	5.82934	6.7387	-0.34812
2.7	-0.085186	-0.457564	1.420551	-0.347613	0.071892	5.88224	6.56817	-0.512779
2.8	-0.278034	-0.488893	1.423277	-0.347142	0.071967	5.9283	6.52053	-0.60817
2.9	-0.360728	-0.513353	1.426005	-0.346806	0.072336	5.95642	6.53873	-0.684707
3.0	-0.352055	-0.555314	1.428817	-0.346828	0.072794	5.90431	6.65424	-0.793247
3.1	-0.219019	-0.628151	1.431077	-0.347249	0.073277	5.77023	6.66601	-0.731859
3.2	-0.079944	-0.67967	1.432837	-0.347941	0.073488	5.69588	6.78078	-0.65248
3.3	0.018266	-0.743814	1.434383	-0.348386	0.073404	5.67153	6.83569	-0.557277
3.4	-0.002081	-0.773208	1.435814	-0.348471	0.073228	5.76121	6.83548	-0.472165
3.5	-0.023935	-0.766757	1.4371	-0.348619	0.072797	5.85089	6.722	-0.424105
3.6	-0.079709	-0.801016	1.438502	-0.348391	0.072414	5.95344	6.70916	-0.437312
3.7	-0.104547	-0.837749	1.43961	-0.348035	0.072216	6.03453	6.79309	-0.48699
3.8	-0.150286	-0.89936	1.441066	-0.346861	0.072174	5.94161	6.57909	-0.53309
3.9	-0.137563	-0.910968	1.442887	-0.346076	0.072296	5.88495	6.59825	-0.613756
4.0	-0.117226	-0.865021	1.44475	-0.345469	0.072483	5.86315	6.58497	-0.710315
4.1	-0.119577	-0.80679	1.446051	-0.34521	0.072553	5.86779	6.7037	-0.822573
4.2	-0.116026	-0.773958	1.447461	-0.345732	0.072657	5.8226	6.70809	-0.867346
4.3	-0.113383	-0.731429	1.44863	-0.346755	0.072577	5.85702	6.67361	-0.800275
4.4	-0.127317	-0.710423	1.450116	-0.34739	0.072685	5.93259	6.75744	-0.736557
4.5	-0.166687	-0.675502	1.450885	-0.348311	0.072522	5.97087	6.82477	-0.648721
4.6	-0.177322	-0.647851	1.451847	-0.34874	0.072411	5.91438	6.68378	-0.56863
4.7	-0.172314	-0.568681	1.453114	-0.348732	0.072343	5.92357	6.7493	-0.562929
4.8	-0.125162	-0.523845	1.453863	-0.348775	0.072246	5.93934	6.81921	-0.560866
4.9	-0.072882	-0.529625	1.454662	-0.348215	0.072368	5.92769	6.74341	-0.636959
5.0	0.009233	-0.517569	1.456335	-0.347467	0.07273	5.90536	6.64171	-0.664223
5.1	0.041832	-0.473531	1.458125	-0.347098	0.073111	5.88784	6.68871	-0.718669
5.2	-0.019535	-0.438964	1.45969	-0.34631	0.073408	5.87103	6.66998	-0.792808
5.3	-0.066097	-0.438854	1.461077	-0.346199	0.073561	5.8776	6.72393	-0.796364
5.4	-0.181845	-0.38977	1.462444	-0.346351	0.073538	5.91604	6.71108	-0.744765
5.5	-0.289466	-0.33901	1.46393	-0.346119	0.073482	5.96062	6.77178	-0.695995
5.6	-0.351502	-0.333787	1.465443	-0.346255	0.073125	6.00484	6.78784	-0.71009
5.7	-0.346661	-0.388233	1.46744	-0.346135	0.073083	5.9706	6.7098	-0.745336
5.8	-0.2511	-0.416614	1.469978	-0.34586	0.073326	5.95843	6.83173	-0.837131
5.9	-0.043333	-0.427418	1.472403	-0.346144	0.073672	5.91324	6.74159	-0.848292
6.0	0.105469	-0.501467	1.474584	-0.345792	0.074516	5.89861	6.73282	-0.828569
6.1	0.154672	-0.536175	1.47673	-0.345838	0.075192	5.90834	6.81867	-0.783898
6.2	0.110311	-0.523598	1.479255	-0.34601	0.075799	5.88119	6.76943	-0.712068
6.3	-0.013964	-0.487942	1.481977	-0.345702	0.076102	5.90615	6.68186	-0.679924
6.4	-0.178411	-0.535041	1.484438	-0.34576	0.076148	5.99188	6.70359	-0.644148
6.5	-0.278346	-0.579706	1.486518	-0.346204	0.076171	6.0066	6.68507	-0.630328
6.6	-0.293528	-0.601062	1.488859	-0.346512	0.076483	6.07893	6.77093	-0.606845
6.7	-0.247934	-0.572537	1.491247	-0.34762	0.07667	6.07377	6.79148	-0.553686
6.8	-0.131027	-0.577147	1.493524	-0.34798	0.076858	5.98663	6.72864	-0.571757
6.9	0.002857	-0.599	1.495925	-0.348204	0.076872	5.93102	6.92466	-0.621748
7.0	0.08791	-0.595452	1.498659	-0.348382	0.076906	5.90641	6.8571	-0.711173
7.1	0.114963	-0.581392	1.501287	-0.347827	0.077116	5.95677	6.82231	-0.758591
7.2	0.099232	-0.526321	1.503483	-0.347154	0.077575	5.98891	6.73785	-0.812549
7.3	0.025389	-0.477295	1.505616	-0.34677	0.078086	6.04329	6.80904	-0.78123
7.4	-0.118463	-0.327383	1.50785	-0.345906	0.078495	6.05625	6.70841	-0.731636
7.5	-0.231553	-0.17921	1.510156	-0.346042	0.078494	6.0721	6.68807	-0.723805
7.6	-0.345103	-0.05883	1.512317	-0.346016	0.078045	6.0679	6.71183	-0.721741
7.7	-0.403248	0.0644	1.514508	-0.346258	0.077645	6.08112	6.80957	-0.725735
7.8	-0.381354	0.206552	1.516572	-0.347323	0.076955	6.1024	6.88248	-0.714855
7.9	-0.242329	0.40166	1.518192	-0.347953	0.076299	6.07762	6.84768	-0.657676
8.0	-0.05764	0.554261	1.519295	-0.348538	0.075696	6.06702	6.84073	-0.63515
8.1	0.133909	0.662535	1.520369	-0.348942	0.075183	6.04058	6.90785	-0.611243
8.2	0.273086	0.780801	1.522373	-0.348341	0.075038	5.98917	6.91855	-0.624506
8.3	0.31085	0.943472	1.524835	-0.347874	0.075123	6.00152	6.93279	-0.693046
8.4	0.204519	1.087997	1.526929	-0.347384	0.074952	6.05844	6.89051	-0.779734
8.5	0.043702	1.196916	1.528783	-0.346262	0.074816	6.10057	6.8677	-0.867003
8.6	-0.215743	1.324736	1.530564	-0.345519	0.074598	6.11449	6.78581	-0.873454
8.7	-0.415929	1.487743	1.532153	-0.34528	0.07431	6.1532	6.89511	-0.803282
8.8	-0.480034	1.638	1.53327	-0.345238	0.074282	6.1595	6.8221	-0.700461
8.9	-0.416583	1.778591	1.533985	-0.345865	0.074483	6.17772	6.939	-0.596673
9.0	-0.210221	1.845953	1.534965	-0.346402	0.074983	6.09146	7.02282	-0.548991
9.1	0.045523	1.90686	1.536136	-0.347009	0.075618	5.9678	7.03257	-0.602531
9.2	0.188666	1.906306	1.537816	-0.347282	0.076213	5.98102	7.06725	-0.622349
9.3	0.21144	1.857196	1.53929	-0.347346	0.07658	6.02035	7.12303	-0.70612
9.4	0.11091	1.798785	1.540014	-0.347663	0.076562	6.05003	7.12078	-0.749271
9.5	-0.089437	1.703997	1.540415	-0.348138	0.076436	6.06431	6.88751	-0.702686
9.6	-0.260277	1.672055	1.541138	-0.348012	0.076349	6.14707	6.80497	-0.724492
9.7	-0.383682	1.640696	1.542038	-0.348228	0.076425	6.2138	6.83901	-0.749962
9.8	-0.384454	1.609291	1.543109	-0.347963	0.076672	6.2068	6.96384	-0.80273
9.9	-0.252574	1.550047	1.544297	-0.347649	0.0773	6.1588	7.15771	-0.872138
10.0	-0.009332	1.46358	1.545739	-0.347077	0.077736	6.02008	7.20899	-0.75419
10.1	0.143039	1.350713	1.546956	-0.34668	0.077897	5.92095	7.15771	-0.715681
10.2	0.216245	1.165549	1.547586	-0.346344	0.07792	6.00038	7.21338	-0.652613
10.3	0.203156	0.965117	1.547935	-0.34617	0.077943	6.07184	7.22216	-0.565511
10.4	0.140824	0.781248	1.548036	-0.345893	0.078165	6.13927	7.08277	-0.473834
10.5	0.036785	0.651911	1.547547	-0.346318	0.078318	6.18928	7.00805	-0.456813
10.6	-0.082991	0.574167	1.547165	-0.346794	0.078522	6.21555	6.95549	-0.42496
10.7	-0.166242	0.528123	1.546867	-0.347445	0.078818	6.19235	6.92862	-0.372177
10.8	-0.220382	0.479217	1.546318	-0.347919	0.078968	6.15775	7.06072	-0.422663
10.9	-0.198056	0.364192	1.546056	-0.34812	0.079081	6.17212	7.10215	-0.471242
11.0	-0.140663	0.238538	1.545645	-0.348438	0.078882	6.14435	7.07196	-0.561238
11.1	-0.063329	0.145286	1.545139	-0.348342	0.078508	6.10687	7.06843	-0.634827
11.2	0.005831	0.054534	1.544159	-0.347763	0.077998	6.07578	7.0437	-0.70832
11.3	0.057133	-0.049996	1.543121	-0.347313	0.077323	6.10994	7.03877	-0.73314
11.4	0.080551	-0.138571	1.542008	-0.346481	0.076687	6.10197	6.97476	-0.720501
11.5	0.072837	-0.185994	1.540881	-0.345747	0.076148	6.12342	6.92615	-0.724115
11.6	0.023986	-0.189506	1.539452	-0.345486	0.075716	6.28062	7.08588	-0.693697
11.7	-0.005474	-0.209822	1.538153	-0.345306	0.075233	6.28754	7.07946	-0.655653
11.8	-0.063902	-0.279438	1.536815	-0.345364	0.074949	6.25768	7.18265	-0.585111
11.9	-0.077707	-0.35688	1.535092	-0.34613	0.074807	6.20574	7.0103	-0.506118
12.0	-0.096353	-0.416783	1.533262	-0.347159	0.074855	6.21249	6.92979	-0.451427
12.1	-0.084901	-0.450971	1.530966	-0.348396	0.074775	6.18333	6.97005	-0.43677
12.2	-0.127261	-0.498661	1.528793	-0.349366	0.07482	6.13008	6.94906	-0.471217
12.3	-0.113026	-0.513507	1.527488	-0.349345	0.074528	6.10416	6.91802	-0.556136
12.4	-0.181892	-0.493662	1.526413	-0.348961	0.073834	6.13989	7.03406	-0.675068
12.5	-0.258569	-0.514405	1.525068	-0.348389	0.072927	6.16493	7.00034	-0.669845
12.6	-0.210309	-0.609998	1.52368	-0.347093	0.072198	6.15767	6.87273	-0.740424
12.7	-0.066057	-0.686309	1.522134	-0.346312	0.071559	6.14733	6.80914	-0.756339
12.8	0.109092	-0.724137	1.520653	-0.345635	0.071223	6.1067	6.87295	-0.678012
12.9	0.242968	-0.725437	1.518868	-0.345284	0.071266	6.11353	6.90089	-0.576736
13.0	0.253061	-0.739858	1.516813	-0.345611	0.071125	6.1137	6.9997	-0.522756
13.1	0.187572	-0.780297	1.515141	-0.3455	0.071296	6.09435	6.98482	-0.446254
13.2	0.042094	-0.815219	1.514011	-0.345868	0.071179	6.11326	6.96319	-0.430589
13.3	-0.161459	-0.844548	1.512679	-0.346236	0.071184	6.20977	6.93086	-0.506424
13.4	-0.45464	-0.883648	1.511056	-0.346696	0.070992	6.22098	6.78784	-0.575045
13.5	-0.523342	-0.86748	1.509481	-0.347529	0.070825	6.19567	6.84094	-0.574621
13.6	-0.522097	-0.844683	1.507631	-0.348128	0.070533	6.1574	6.98803	-0.516581
13.7	-0.40103	-0.832315	1.50528	-0.348426	0.069959	6.02621	6.86107	-0.483878
13.8	-0.236203	-0.803467	1.502845	-0.348934	0.069504	6.05231	7.04252	-0.479222
13.9	-0.107734	-0.752723	1.500535	-0.349263	0.068999	6.02989	7.03042	-0.448763
14.0	0.027163	-0.754268	1.498416	-0.349183	0.068405	6.01299	6.97444	-0.491605
14.1	0.052195	-0.786761	1.496008	-0.349077	0.06758	6.05897	6.9451	-0.564409
14.2	-0.014993	-0.76337	1.493722	-0.348039	0.066796	6.0996	6.87616	-0.629164
14.3	-0.114797	-0.671039	1.491392	-0.347213	0.065845	6.12456	6.86481	-0.64871
14.4	-0.214094	-0.617463	1.488872	-0.34628	0.065144	6.13052	6.74673	-0.639597
14.5	-0.265697	-0.582672	1.486294	-0.34558	0.06467	6.1095	6.82338	-0.598702
14.6	-0.285113	-0.466489	1.484084	-0.345326	0.064355	6.07333	6.94757	-0.536314
14.7	-0.275112	-0.332954	1.481723	-0.345748	0.063882	6.08051	7.00334	-0.476929
14.8	-0.253621	-0.259771	1.47886	-0.346228	0.06312	5.98715	6.88644	-0.441909
14.9	-0.17282	-0.220871	1.475715	-0.346971	0.062298	5.92839	6.95452	-0.505657
15.0	-0.113653	-0.187455	1.47257	-0.347621	0.06138	5.92025	6.95056	-0.443741
15.1	-0.086665	-0.094925	1.469218	-0.347908	0.060688	6.00318	6.8707	-0.466962
15.2	-0.04273	-0.040296	1.46549	-0.348078	0.059976	6.03839	6.81578	-0.463567
15.3	-0.074913	0.076869	1.462262	-0.347735	0.059303	6.02052	6.8965	-0.513235
15.4	-0.102603	0.224296	1.459334	-0.347676	0.058278	5.93347	6.85015	-0.573038
15.5	-0.13303	0.357829	1.456012	-0.347637	0.057202	5.87672	6.76354	-0.599907
15.6	-0.099603	0.416245	1.452166	-0.347395	0.056423	5.89213	6.81364	-0.63741
15.7	-0.040112	0.429687	1.447917	-0.34773	0.055901	5.93426	6.92797	-0.575376
15.8	0.039261	0.454121	1.443659	-0.347821	0.05558	5.96815	7.06993	-0.513986
15.9	0.070203	0.466417	1.439144	-0.347519	0.055647	5.87129	6.82424	-0.507048
16.0	0.014586	0.474982	1.434675	-0.347491	0.05537	5.85491	6.86149	-0.508389
16.1	-0.078684	0.535183	1.430929	-0.34716	0.05504	5.81253	6.9451	-0.487544
16.200001	-0.222614	0.604812	1.427507	-0.347301	0.054405	5.78923	6.85753	-0.529653
16.299999	-0.319274	0.583044	1.423711	-0.347586	0.053733	5.86052	6.73057	-0.530701
16.4	-0.301145	0.524326	1.419612	-0.347468	0.052951	5.90247	6.85743	-0.482508
16.5	-0.269823	0.512791	1.415064	-0.348089	0.052042	5.79922	6.76161	-0.446565
16.6	-0.135547	0.495157	1.410333	-0.348589	0.051239	5.78161	6.90528	-0.384513
16.700001	0.017075	0.443282	1.405622	-0.348491	0.050606	5.74693	6.87466	-0.359108
16.799999	0.184536	0.39443	1.401095	-0.348531	0.049894	5.68037	6.90164	-0.349277
16.9	0.27435	0.3688	1.3968	-0.348281	0.049373	5.61951	6.89564	-0.403981
17.0	0.24601	0.360086	1.392652	-0.347754	0.048869	5.66084	6.76697	-0.474434
17.1	0.130701	0.318111	1.388459	-0.347668	0.048366	5.73204	6.78024	-0.447832
17.200001	-0.039763	0.228845	1.383477	-0.347764	0.047918	5.73774	6.77874	-0.362521
17.299999	-0.185968	0.203733	1.378317	-0.348037	0.047251	5.77172	6.77007	-0.286164
17.4	-0.334305	0.210085	1.373304	-0.348829	0.046457	5.75473	6.68518	-0.251859
17.5	-0.356582	0.212138	1.368286	-0.349315	0.045739	5.7049	6.6719	-0.251763
17.6	-0.2351	0.181025	1.362775	-0.349792	0.045027	5.6069	6.72896	-0.268732
17.700001	-0.074363	0.18184	1.35732	-0.350124	0.044454	5.58246	6.78249	-0.329875
17.799999	0.112136	0.137658	1.352472	-0.350123	0.04417	5.57905	6.84565	-0.323388
17.9	0.255051	0.096005	1.347869	-0.350168	0.044003	5.55899	6.76707	-0.373455
18.0	0.267172	0.054983	1.343253	-0.349853	0.043764	5.57134	6.7538	-0.446262
18.1	0.188285	0.065322	1.338816	-0.349666	0.043185	5.58509	6.7659	-0.499565
18.200001	0.014764	0.052162	1.334588	-0.349511	0.042664	5.61548	6.63197	-0.512633
18.299999	-0.1411	0.038954	1.33022	-0.349123	0.041965	5.64044	6.57031	-0.507201
18.4	-0.197436	-0.010034	1.325588	-0.349028	0.041564	5.64841	6.6157	-0.449598
18.5	-0.15593	-0.023738	1.32101	-0.349115	0.041726	5.60865	6.61045	-0.379154
18.6	-0.068755	-0.032698	1.316551	-0.348878	0.041951	5.55164	6.60489	-0.394063
18.700001	0.02819	-0.044411	1.312288	-0.349172	0.04209	5.51144	6.71215	-0.36078
18.799999	0.060858	-0.047765	1.308028	-0.349463	0.0418	5.44217	6.71719	-0.350265
18.9	0.022529	-0.055211	1.303802	-0.349566	0.041154	5.47685	6.7644	-0.306844
19.0	-0.016071	-0.108443	1.299294	-0.349679	0.040168	5.51319	6.73656	-0.310541
19.1	-0.051079	-0.194045	1.294664	-0.349509	0.039239	5.52659	6.58744	-0.309808
19.200001	-0.058437	-0.25192	1.290563	-0.349097	0.038469	5.58483	6.63572	-0.348875
19.299999	-0.023628	-0.274827	1.286566	-0.348841	0.038163	5.57555	6.58455	-0.385431
19.4	0.075672	-0.320512	1.28239	-0.348354	0.037958	5.51223	6.69781	-0.423559
19.5	0.156316	-0.368895	1.278415	-0.348198	0.037865	5.43017	6.66013	-0.429569
19.6	0.22942	-0.374663	1.274558	-0.348079	0.038017	5.42299	6.69171	-0.406283
19.700001	0.220576	-0.370451	1.270378	-0.347884	0.038292	5.43621	6.66366	-0.367257
19.799999	0.074935	-0.436552	1.265803	-0.348215	0.038214	5.47422	6.59536	-0.319102
19.9	-0.095728	-0.532133	1.261437	-0.348657	0.038156	5.50233	6.56239	-0.2895
20.0	-0.287499	-0.557473	1.257207	-0.349071	0.037946	5.48158	6.59782	-0.249414
20.1	-0.378067	-0.582698	1.253111	-0.349472	0.037585	5.47974	6.57138	-0.261423
20.200001	-0.4286	-0.529411	1.249294	-0.349583	0.037337	5.49261	6.51635	-0.387726
20.299999	-0.316772	-0.529752	1.245864	-0.348835	0.0373	5.44733	6.57213	-0.44438
20.4	-0.139638	-0.531529	1.242317	-0.348178	0.037262	5.40652	6.65852	-0.550726
20.5	0.01556	-0.511921	1.239019	-0.347367	0.037271	5.33611	6.51004	-0.587974
20.6	0.114428	-0.531362	1.235684	-0.347236	0.037119	5.36878	6.60242	-0.573405
20.700001	0.121167	-0.52967	1.231784	-0.347297	0.036974	5.39505	6.66698	-0.540059
20.799999	0.046493	-0.519265	1.228285	-0.347754	0.036919	5.51223	6.81535	-0.45552
20.9	-0.036883	-0.505475	1.225247	-0.348407	0.036839	5.55435	6.66377	-0.375437
21.0	-0.161535	-0.52318	1.221911	-0.348824	0.036688	5.54726	6.50276	-0.324076
21.1	-0.251413	-0.535719	1.218123	-0.349016	0.036694	5.46818	6.50276	-0.3628
21.200001	-0.310489	-0.494861	1.21442	-0.349499	0.036612	5.39488	6.50126	-0.378985
21.299999	-0.249881	-0.440772	1.211029	-0.349756	0.036859	5.3785	6.53637	-0.361228
21.4	-0.125786	-0.384372	1.207816	-0.35013	0.037281	5.34364	6.59547	-0.352606
21.5	0.026212	-0.361029	1.20468	-0.350225	0.038151	5.35223	6.60424	-0.379053
21.6	0.16507	-0.326686	1.201816	-0.350671	0.039105	5.35967	6.5595	-0.423748
21.700001	0.180556	-0.315301	1.198933	-0.350682	0.04014	5.39803	6.64492	-0.442518
21.799999	0.11418	-0.337502	1.19522	-0.350915	0.040822	5.33095	6.40823	-0.446521
21.9	-0.076986	-0.352455	1.191155	-0.351367	0.04141	5.3136	6.39528	-0.404999
22.0	-0.248457	-0.286233	1.187482	-0.351613	0.041604	5.3489	6.36166	-0.343638
22.1	-0.340036	-0.24623	1.184408	-0.351123	0.042156	5.39698	6.37504	-0.285098
22.200001	-0.355727	-0.20024	1.181196	-0.350585	0.042724	5.41108	6.37708	-0.383893
22.299999	-0.262435	-0.166633	1.1784	-0.349463	0.043279	5.37937	6.37943	-0.429969
22.4	-0.11536	-0.149051	1.175999	-0.3484	0.04406	5.33392	6.38982	-0.453453
22.5	0.056449	-0.137851	1.173432	-0.347724	0.044513	5.3087	6.50683	-0.434209
22.6	0.178387	-0.180291	1.170584	-0.347098	0.045077	5.27533	6.56292	-0.360583
22.700001	0.242844	-0.19864	1.167025	-0.34747	0.045657	5.28935	6.54686	-0.302763
22.799999	0.171056	-0.223883	1.163449	-0.348276	0.04628	5.34242	6.45383	-0.248956
22.9	0.063546	-0.226736	1.160022	-0.348572	0.046947	5.37999	6.32954	-0.186138
23.0	-0.102153	-0.189305	1.157034	-0.349394	0.047629	5.40521	6.33682	-0.169723
23.1	-0.285364	-0.188153	1.154214	-0.349981	0.048468	5.39996	6.41251	-0.121853
23.200001	-0.345131	-0.224754	1.151311	-0.349414	0.049613	5.37754	6.32954	-0.169315
23.299999	-0.383148	-0.241024	1.148574	-0.349479	0.050362	5.3707	6.37943	-0.226077
23.4	-0.339809	-0.260527	1.146442	-0.349011	0.050935	5.25826	6.36723	-0.279804
23.5	-0.244007	-0.273227	1.143632	-0.349025	0.051498	5.24967	6.44163	-0.35773
23.6	-0.111379	-0.300827	1.141026	-0.349602	0.052126	5.2248	6.37205	-0.388663
23.700001	0.005825	-0.287795	1.138726	-0.349923	0.05315	5.2636	6.338	-0.401537
23.799999	0.145005	-0.313373	1.136813	-0.350567	0.054307	5.32578	6.4063	-0.365521
23.9	0.171247	-0.352213	1.134394	-0.351289	0.055503	5.34697	6.38832	-0.329261
24.0	0.088134	-0.388219	1.132133	-0.351413	0.056724	5.33725	6.33372	-0.2618
24.1	-0.076599	-0.413088	1.130007	-0.351983	0.057838	5.38647	6.48938	-0.165991
24.200001	-0.258743	-0.435624	1.127862	-0.351979	0.058664	5.35494	6.35192	-0.115575
24.299999	-0.406374	-0.4916	1.125558	-0.35153	0.059397	5.33278	6.27463	-0.074308
24.4	-0.448194	-0.507387	1.12295	-0.351527	0.060059	5.35021	6.2667	-0.072003
24.5	-0.361588	-0.528895	1.12083	-0.350969	0.061051	5.37412	6.42054	-0.097005
24.6	-0.186719	-0.524564	1.119226	-0.35059	0.062309	5.29171	6.3364	-0.159607
24.700001	-0.005427	-0.523922	1.11763	-0.350795	0.063637	5.23225	6.3228	-0.245826
24.799999	0.150128	-0.566935	1.115852	-0.35066	0.065199	5.24757	6.41529	-0.286413
24.9	0.275198	-0.612651	1.114584	-0.350423	0.06668	5.27455	6.37162	-0.375121
25.0	0.21215	-0.648092	1.113155	-0.350598	0.067956	5.277	6.23138	-0.381331
25.1	0.011231	-0.660233	1.111185	-0.350729	0.069012	5.39575	6.35074	-0.324666
25.200001	-0.234029	-0.685555	1.108575	-0.351183	0.070039	5.44217	6.31563	-0.266957
25.299999	-0.48466	-0.676082	1.106063	-0.351758	0.070781	5.35424	6.15173	-0.145479
25.4	-0.492639	-0.638852	1.104234	-0.351231	0.0716	5.39654	6.27152	-0.234761
25.5	-0.459594	-0.639616	1.102668	-0.351124	0.072273	5.34732	6.27056	-0.215775
25.6	-0.306568	-0.661261	1.101566	-0.350502	0.073204	5.32394	6.34903	-0.239613
25.700001	-0.072856	-0.705383	1.100425	-0.350226	0.074247	5.25834	6.27024	-0.280373
25.799999	0.151092	-0.718555	1.09914	-0.350242	0.075579	5.28313	6.46272	-0.318299
25.9	0.263566	-0.681091	1.098021	-0.349944	0.077019	5.22244	6.27024	-0.282418
26.0	0.249911	-0.685091	1.096822	-0.350679	0.078435	5.27025	6.22217	-0.218304
26.1	0.126425	-0.727748	1.095219	-0.351088	0.079793	5.32884	6.13107	-0.231009
26.200001	-0.083854	-0.74712	1.094344	-0.351128	0.081263	5.4328	6.2757	-0.207138
26.299999	-0.290883	-0.709409	1.093577	-0.351459	0.082629	5.41948	6.13942	-0.230635
26.4	-0.479463	-0.726408	1.092502	-0.351035	0.083933	5.4222	6.16425	-0.221541
26.5	-0.547696	-0.77549	1.091058	-0.351031	0.085127	5.39058	6.22774	-0.178685
26.6	-0.50235	-0.756602	1.089821	-0.35137	0.086269	5.30476	6.16318	-0.143854
26.700001	-0.330325	-0.70597	1.089074	-0.351386	0.087315	5.2763	6.17614	-0.101523
26.799999	-0.089873	-0.702582	1.088071	-0.352069	0.088164	5.2417	6.15077	-0.138258
26.9	0.09329	-0.712367	1.086868	-0.352281	0.088988	5.26526	6.2166	-0.17616
27.0	0.188932	-0.703792	1.08615	-0.351907	0.089643	5.3094	6.30171	-0.177662
27.1	0.192435	-0.692898	1.085194	-0.351982	0.090217	5.28339	6.11565	-0.153349
27.200001	0.106927	-0.709796	1.084037	-0.35171	0.090549	5.35442	6.08953	-0.15914
27.299999	-0.050761	-0.714862	1.082415	-0.351626	0.091138	5.37307	6.05923	-0.146246
27.4	-0.143677	-0.671976	1.080933	-0.351758	0.092149	5.41703	6.10944	-0.178906
27.5	-0.224752	-0.602968	1.080201	-0.351257	0.093149	5.3517	6.00314	-0.207055
27.6	-0.178266	-0.552603	1.079781	-0.350428	0.094064	5.38927	6.11983	-0.35719
27.700001	-0.193128	-0.497543	1.079081	-0.35006	0.094657	5.37902	6.28533	-0.411405
27.799999	-0.203892	-0.400531	1.078465	-0.349375	0.094921	5.30353	6.25782	-0.430036
27.9	-0.162398	-0.305049	1.077551	-0.349686	0.094952	5.30958	6.21457	-0.39153
28.0	-0.112348	-0.261088	1.07638	-0.349732	0.095122	5.32455	6.12315	-0.324686
28.1	-0.031167	-0.203845	1.07541	-0.349999	0.095268	5.38875	6.2803	-0.208527
28.200001	0.028443	-0.111244	1.074674	-0.350588	0.095518	5.35923	6.18213	-0.190329
28.299999	0.028908	-0.016118	1.074175	-0.350751	0.095648	5.39558	6.19305	-0.211447
28.4	0.010846	0.008851	1.073475	-0.35079	0.096006	5.43113	6.29101	-0.240447
28.5	-0.031758	0.09545	1.072806	-0.350971	0.096389	5.3193	6.14456	-0.245593
28.6	-0.083405	0.237726	1.072204	-0.350582	0.096917	5.33699	6.17485	-0.230904
28.700001	-0.17	0.390486	1.07153	-0.350659	0.097288	5.36466	6.11137	-0.220888
28.799999	-0.245728	0.480149	1.070684	-0.350814	0.09768	5.35459	6.03665	-0.227642
28.9	-0.276217	0.573387	1.070137	-0.350433	0.097888	5.35354	6.16607	-0.244199
29.0	-0.284268	0.663545	1.069526	-0.350545	0.097869	5.33427	6.13813	-0.277243
29.1	-0.226384	0.721843	1.069044	-0.350378	0.097852	5.35713	6.13824	-0.296595
29.200001	-0.135229	0.793687	1.068505	-0.350205	0.097756	5.31124	6.08268	-0.315696
29.299999	-0.006482	0.87851	1.06804	-0.350741	0.097562	5.3228	6.20675	-0.308226
29.4	0.090889	0.930845	1.067856	-0.350778	0.097506	5.29311	6.12058	-0.289109
29.5	0.122811	0.992724	1.06722	-0.35075	0.097442	5.32902	6.1634	-0.278239
29.6	0.098998	1.043933	1.066493	-0.350846	0.097346	5.37176	6.15612	-0.259957
29.700001	0.038488	1.068014	1.065922	-0.350295	0.097125	5.35004	6.15644	-0.239024
29.799999	-0.056172	1.09146	1.065376	-0.350103	0.096997	5.38305	6.08503	-0.227847
29.9	-0.114097	1.123283	1.064652	-0.350214	0.09664	5.36177	6.01127	-0.193136
30.0	-0.122515	1.15763	1.064077	-0.350484	0.096471	5.32805	6.06598	-0.15011
30.1	-0.126466	1.200755	1.063434	-0.351627	0.096322	5.31842	6.09178	-0.157715
30.200001	-0.081148	1.20994	1.062715	-0.352414	0.096157	5.36116	6.31017	-0.179186
30.299999	-0.0895	1.217577	1.061801	-0.352756	0.095768	5.30047	6.21981	-0.147117
30.4	-0.071798	1.232196	1.06135	-0.353027	0.095364	5.32552	6.23073	-0.170344
30.5	-0.084185	1.241731	1.061422	-0.352268	0.095026	5.33699	6.16126	-0.216879
30.6	-0.069501	1.247295	1.06102	-0.35157	0.094926	5.28523	6.0876	-0.303758
30.700001	-0.022636	1.242435	1.060547	-0.351018	0.095065	5.29075	6.06801	-0.376739
30.799999	-0.01212	1.249214	1.060175	-0.349941	0.095237	5.31947	6.03547	-0.368086
30.9	-0.064503	1.249633	1.059718	-0.349727	0.095231	5.26404	6.01267	-0.291117
31.0	-0.158347	1.226445	1.058764	-0.349546	0.094903	5.2981	6.15194	-0.236236
31.1	-0.286059	1.233744	1.057897	-0.349778	0.094038	5.31807	6.12571	-0.217003
31.200001	-0.428073	1.264135	1.057168	-0.350775	0.092965	5.32841	6.19402	-0.163973
31.299999	-0.419826	1.277152	1.056576	-0.35128	0.091933	5.31851	6.08867	-0.205614
31.4	-0.27665	1.225455	1.056149	-0.351843	0.091154	5.30677	6.03033	-0.227403
31.5	0.007167	1.16585	1.056146	-0.351891	0.09076	5.32096	6.17068	-0.292062
31.6	0.249805	1.07864	1.056502	-0.351239	0.090686	5.28672	6.18267	-0.323744
31.700001	0.394879	0.979847	1.056547	-0.350461	0.090712	5.22226	6.12111	-0.359979
31.799999	0.324382	0.885044	1.056593	-0.349441	0.09044	5.2227	6.20311	-0.37009
31.9	0.108878	0.837959	1.056698	-0.348504	0.0898	5.26929	6.15451	-0.339505
32.0	-0.172334	0.858	1.056611	-0.348601	0.088776	5.37351	6.28319	-0.336907
32.099998	-0.445847	0.860468	1.0563	-0.349017	0.087883	5.41948	6.21104	-0.235932
32.200001	-0.556541	0.814513	1.05586	-0.349884	0.087191	5.44786	6.08268	-0.238559
32.299999	-0.446624	0.715726	1.055777	-0.351204	0.086679	5.4349	6.16126	-0.239097
32.400002	-0.250132	0.592372	1.056137	-0.351813	0.086257	5.31474	6.14145	-0.240291
32.5	0.022253	0.469602	1.056536	-0.352057	0.085784	5.2742	6.29272	-0.304457
32.599998	0.221751	0.426139	1.057353	-0.351603	0.084958	5.1684	6.25771	-0.358419
32.700001	0.237198	0.434631	1.058601	-0.350243	0.084121	5.16367	6.22656	-0.408395
32.799999	0.190498	0.416555	1.059532	-0.349095	0.083186	5.22314	6.20012	-0.424684
32.900002	0.179306	0.340569	1.059769	-0.348527	0.082373	5.28094	5.9692	-0.404136
33.0	0.074464	0.305546	1.059943	-0.348101	0.081839	5.35853	5.96364	-0.33694
33.099998	-0.016358	0.284538	1.060533	-0.34869	0.081246	5.39067	6.00474	-0.215789
33.200001	-0.064459	0.220631	1.061427	-0.349442	0.080428	5.36265	6.02583	-0.183169
33.299999	-0.148049	0.169	1.062229	-0.350726	0.079381	5.31229	6.13653	-0.183879
33.400002	-0.167654	0.183902	1.063395	-0.352027	0.077933	5.24652	6.24497	-0.259648
33.5	-0.183858	0.243916	1.064941	-0.352646	0.076155	5.24854	6.30771	-0.301243
33.599998	-0.185985	0.285743	1.066316	-0.352965	0.074302	5.22708	6.11726	-0.321626
33.700001	-0.090154	0.29228	1.067333	-0.352986	0.072729	5.25826	6.14252	-0.320261
33.799999	0.066306	0.316763	1.068718	-0.352177	0.071288	5.26807	6.17517	-0.331016
33.900002	0.231254	0.378547	1.070571	-0.351205	0.069987	5.2051	6.05035	-0.359729
34.0	0.240695	0.416241	1.072906	-0.349413	0.068977	5.24153	6.05709	-0.350631
34.099998	0.201683	0.400883	1.07492	-0.347514	0.067788	5.24407	6.1726	-0.326948
34.200001	0.100011	0.471802	1.076688	-0.346514	0.066393	5.23584	6.18053	-0.431776
34.299999	-0.085397	0.541861	1.078936	-0.345323	0.065206	5.2699	6.20162	-0.358374
34.400002	-0.287293	0.620998	1.081043	-0.345217	0.063823	5.29364	6.13792	-0.301586
34.5	-0.418212	0.662702	1.082812	-0.345929	0.062569	5.33751	6.16875	-0.251607
34.599998	-0.429661	0.750448	1.084818	-0.346838	0.06136	5.29662	6.12968	-0.205367
34.700001	-0.363415	0.815678	1.087055	-0.348602	0.060138	5.31264	6.25311	-0.111747
34.799999	-0.165844	0.845187	1.088988	-0.349807	0.059077	5.25414	6.18502	-0.066994
34.900002	0.026856	0.876403	1.090331	-0.350865	0.05797	5.21937	6.26595	-0.088418
35.0	0.142075	0.908374	1.091408	-0.351711	0.056588	5.203	6.37183	-0.056836
35.099998	0.155576	0.926508	1.092568	-0.35209	0.055238	5.16849	6.1968	-0.024533
35.200001	0.121696	0.893615	1.093534	-0.352296	0.053869	5.191	6.13246	-0.037834
35.299999	0.039855	0.833732	1.094618	-0.352373	0.052717	5.25834	6.15762	-0.090316
35.400002	0.005891	0.832428	1.095864	-0.3526	0.051644	5.31571	6.12175	-0.161649
35.5	-0.077538	0.871881	1.097217	-0.353028	0.050894	5.29942	6.08589	-0.184325
35.599998	-0.159777	0.905186	1.097918	-0.353741	0.050062	5.29924	6.24829	-0.200113
35.700001	-0.198853	0.888386	1.097902	-0.354348	0.049079	5.21491	6.23031	-0.174778
35.799999	-0.238969	0.911	1.097493	-0.355146	0.047833	5.19844	6.33318	-0.149467
35.900002	-0.176132	0.897819	1.097313	-0.35545	0.046423	5.15789	6.25172	-0.06353
36.0	-0.122833	0.824237	1.097124	-0.35508	0.044942	5.20492	6.23148	-0.058414
36.099998	-0.054507	0.745547	1.096979	-0.354533	0.043707	5.17497	6.23673	-0.117298
36.200001	0.012259	0.695379	1.09739	-0.353198	0.042434	5.20011	6.23213	-0.237856
36.299999	0.052778	0.679532	1.098056	-0.351426	0.041266	5.21788	6.2606	-0.352494
36.400002	0.029757	0.602966	1.098696	-0.349611	0.039979	5.20913	6.27216	-0.44849
36.5	0.073481	0.516	1.099936	-0.347133	0.039056	5.27849	6.50565	-0.602906
36.599998	0.071136	0.455569	1.101703	-0.345594	0.038055	5.21254	6.30246	-0.630433
36.700001	0.001517	0.39475	1.103291	-0.34444	0.037084	5.2382	6.34839	-0.620984
36.799999	0.005636	0.317039	1.104644	-0.34374	0.036166	5.23006	6.32644	-0.556712
36.900002	-0.022114	0.242784	1.10586	-0.343566	0.035297	5.22366	6.30792	-0.478497
37.0	0.013533	0.185776	1.107401	-0.343425	0.034643	5.22577	6.35631	-0.366719
37.099998	0.046622	0.105233	1.109326	-0.343155	0.034226	5.22831	6.37697	-0.229917
37.200001	0.084714	-0.000608	1.110971	-0.343464	0.033909	5.21097	6.34261	-0.159731
37.299999	0.086141	-0.148616	1.111897	-0.344083	0.033431	5.21447	6.38072	-0.114853
37.400002	0.054187	-0.246584	1.113134	-0.3454	0.032947	5.17961	6.35663	-0.040354
37.5	-0.006577	-0.282701	1.114152	-0.347366	0.032198	5.19476	6.32259	0.036455
37.599998	-0.072741	-0.3154	1.114399	-0.349531	0.03144	5.21631	6.3304	0.077296
37.700001	-0.156204	-0.402772	1.114013	-0.351317	0.030526	5.21858	6.26863	0.096518
37.799999	-0.116109	-0.484117	1.113507	-0.353222	0.029805	5.23908	6.30289	-0.040322
37.900002	-0.032453	-0.555348	1.113209	-0.353981	0.02916	5.20974	6.29807	-0.14148
38.0	0.061307	-0.688704	1.112673	-0.35512	0.028496	5.21202	6.33757	-0.201038
38.099998	0.147889	-0.810904	1.112224	-0.355906	0.028284	5.15395	6.3775	-0.240827
38.200001	0.176464	-0.852008	1.111731	-0.356177	0.028064	5.21307	6.56624	-0.289042
38.299999	0.118703	-0.82819	1.111213	-0.356495	0.027385	5.17068	6.47171	-0.394892
38.400002	-0.038872	-0.826249	1.110645	-0.355975	0.026544	5.20904	6.32408	-0.437085
38.5	-0.185469	-0.866162	1.110217	-0.354293	0.025604	5.22253	6.33864	-0.436653
38.599998	-0.257627	-0.897785	1.109859	-0.352408	0.024823	5.22927	6.31284	-0.53208
38.700001	-0.211783	-0.968593	1.110521	-0.349162	0.024609	5.28812	6.38832	-0.529826
38.799999	-0.134485	-1.013095	1.112157	-0.346703	0.024594	5.21701	6.25568	-0.631824
38.900002	0.005361	-1.044576	1.11475	-0.343783	0.024838	5.14143	6.29454	-0.700824
39.0	0.074376	-1.014366	1.118238	-0.34108	0.024988	5.15465	6.5929	-0.809906
39.099998	0.095543	-0.990945	1.122344	-0.339184	0.024991	5.16534	6.51657	-0.872175
39.200001	0.052271	-0.964858	1.12682	-0.337566	0.0249	5.23522	6.42782	-0.775189
39.299999	0.011651	-0.932835	1.131113	-0.33712	0.025056	5.25913	6.37269	-0.6405
39.400002	-0.029736	-0.95425	1.134825	-0.338051	0.025439	5.30502	6.36551	-0.37814
39.5	-0.022593	-1.001095	1.138125	-0.339388	0.026069	5.3468	6.50715	-0.145669
39.599998	-0.007422	-1.053185	1.141196	-0.341723	0.026821	5.24512	6.29154	0.110956
39.700001	-0.058322	-1.002518	1.144345	-0.344575	0.027608	5.22226	6.42225	0.196617
39.799999	-0.126767	-0.943445	1.147555	-0.346667	0.028068	5.18837	6.42878	0.266666
39.900002	-0.187521	-0.933016	1.149737	-0.349331	0.028136	5.27796	6.56164	0.256731
40.0	-0.182569	-0.940984	1.151284	-0.351988	0.02804	5.29171	6.64717	0.283615
40.099998	-0.092159	-0.944063	1.152445	-0.354535	0.027999	5.22708	6.42343	0.199003
40.200001	0.035682	-0.967384	1.15306	-0.357596	0.028275	5.24372	6.45983	0.206334
40.299999	0.192222	-1.017317	1.152777	-0.360075	0.029083	5.26439	6.43135	0.008399
40.400002	0.354365	-1.087056	1.152164	-0.361549	0.030265	5.22261	6.40887	-0.109079
40.5	0.409043	-1.063595	1.151835	-0.361774	0.031844	5.23207	6.49248	-0.283774
40.599998	0.341341	-1.041674	1.15235	-0.359988	0.033299	5.22962	6.46475	-0.495187
40.700001	0.194968	-1.094994	1.153367	-0.357032	0.03461	5.16639	6.259	-0.762449
40.799999	-0.047777	-1.194617	1.155251	-0.35323	0.035613	5.28689	6.52117	-1.003229
40.900002	-0.279522	-1.249599	1.158395	-0.348444	0.036626	5.39864	6.64182	-1.177724
41.0	-0.382801	-1.279538	1.162735	-0.343547	0.03771	5.31536	6.28897	-1.244997
41.099998	-0.33283	-1.278507	1.16781	-0.339343	0.038915	5.29311	6.27323	-1.369723
41.200001	-0.161413	-1.285872	1.173609	-0.335079	0.040475	5.26421	6.4275	-1.347399
41.299999	0.038832	-1.308761	1.179896	-0.332389	0.041902	5.2819	6.51346	-1.182108
41.400002	0.220478	-1.346455	1.187058	-0.330468	0.043298	5.24643	6.4806	-0.955778
41.5	0.324075	-1.421038	1.194472	-0.329933	0.044739	5.26045	6.49473	-0.690007
41.599998	0.329727	-1.53632	1.201981	-0.331403	0.046089	5.30669	6.51871	-0.409342
41.700001	0.255258	-1.623151	1.208954	-0.334122	0.047634	5.40206	6.51775	-0.110059
41.799999	0.070158	-1.656474	1.21498	-0.338281	0.049422	5.47457	6.46518	0.163786
41.900002	-0.108649	-1.646851	1.219623	-0.343667	0.051008	5.47939	6.37932	0.429808
42.0	-0.226569	-1.634182	1.223344	-0.349085	0.052576	5.47921	6.35235	0.57537
42.099998	-0.341338	-1.599525	1.225958	-0.354634	0.053762	5.44409	6.48467	0.617389
42.200001	-0.347163	-1.576407	1.227844	-0.359385	0.054722	5.50557	6.71087	0.524795
42.299999	-0.256973	-1.555068	1.228747	-0.362943	0.055658	5.4405	6.60114	0.345159
42.400002	-0.107188	-1.518102	1.229284	-0.365722	0.056626	5.30397	6.45576	0.119039
42.5	0.122119	-1.515352	1.22948	-0.366217	0.057694	5.31071	6.44923	-0.167914
42.599998	0.219099	-1.498496	1.229537	-0.365256	0.059182	5.31518	6.36241	-0.432297
42.700001	0.374379	-1.471262	1.229803	-0.363662	0.060786	5.33051	6.30888	-0.722277
42.799999	0.359116	-1.376782	1.230897	-0.35963	0.06238	5.36641	6.28319	-1.025234
42.900002	0.150483	-1.283263	1.233228	-0.354849	0.063974	5.43201	6.43649	-1.305174
43.0	-0.006432	-1.160274	1.236935	-0.349896	0.065149	5.39558	6.31381	-1.535009
43.099998	-0.237761	-1.014095	1.242097	-0.344184	0.066345	5.43534	6.30899	-1.674655
43.200001	-0.351965	-0.912543	1.24774	-0.339281	0.067681	5.4976	6.37012	-1.662844
43.299999	-0.312537	-0.8411	1.25454	-0.334731	0.069276	5.50391	6.4154	-1.541999
43.400002	-0.168424	-0.735839	1.262315	-0.331574	0.070998	5.49673	6.44131	-1.29564
43.5	0.06842	-0.629136	1.270558	-0.329839	0.072905	5.44725	6.50447	-0.924069
43.599998	0.239105	-0.529326	1.278372	-0.329221	0.074638	5.61618	6.93697	-0.535393
43.700001	0.327024	-0.448785	1.285816	-0.330797	0.076051	5.65988	7.11799	-0.190296
43.799999	0.303817	-0.35055	1.292705	-0.333866	0.077336	5.71681	7.09701	0.141343
43.900002	0.208211	-0.289395	1.298921	-0.338061	0.078501	5.67451	6.72736	0.395578
44.0	0.058518	-0.268724	1.303699	-0.343603	0.07973	5.96736	6.96908	0.543624
44.099998	-0.045098	-0.253602	1.307214	-0.348976	0.08127	5.98654	6.81942	0.629606
44.200001	-0.121638	-0.212526	1.309819	-0.354261	0.082807	5.71794	6.49719	0.661537
44.299999	-0.171864	-0.178016	1.311104	-0.359236	0.084298	5.69701	6.53263	0.546652
44.400002	-0.124115	-0.195337	1.311219	-0.362566	0.085466	5.58509	6.44238	0.294198
44.5	-0.107188	-0.181708	1.311057	-0.364756	0.086538	5.5477	6.59247	0.005703
44.599998	-0.062193	-0.125077	1.311165	-0.365007	0.087495	5.52125	6.51475	-0.316137
44.700001	-0.025024	-0.051157	1.311796	-0.363025	0.08844	5.52677	6.36252	-0.71356
44.799999	0.0194	-0.050735	1.312686	-0.360123	0.089284	5.54095	6.26478	-1.062179
44.900002	0.061287	-0.025461	1.314097	-0.356404	0.090139	5.6083	6.44773	-1.378543
45.0	0.111615	0.014493	1.316861	-0.351433	0.091181	5.58938	6.37055	-1.55985
45.099998	0.137045	0.01471	1.320846	-0.34686	0.092394	5.64858	6.43628	-1.659111
45.200001	0.162979	-0.04475	1.325909	-0.342023	0.093837	5.70104	6.46968	-1.668277
45.299999	0.115851	-0.076327	1.332109	-0.337776	0.095115	5.86639	6.86824	-1.637248
45.400002	0.007291	-0.036119	1.339482	-0.334673	0.096464	5.78687	6.75947	-1.463489
45.5	-0.09133	0.038397	1.347486	-0.331935	0.097571	5.86744	6.76076	-1.162933
45.599998	-0.194138	0.054975	1.355278	-0.331196	0.098687	5.93995	6.82295	-0.783587
45.700001	-0.240713	0.063838	1.362725	-0.332308	0.099539	5.81638	6.61356	-0.413939
45.799999	-0.162273	0.066365	1.369885	-0.33451	0.100303	5.85561	6.67297	-0.002156
45.900002	-0.097184	0.078257	1.37608	-0.338578	0.101002	5.81445	6.5322	0.343972
46.0	0.041458	0.08527	1.380706	-0.343767	0.1016	5.97848	6.92273	0.566792
46.099998	0.186453	0.032624	1.383772	-0.349197	0.102427	5.84432	6.71879	0.681649
46.200001	0.196737	0.027937	1.385627	-0.354607	0.103382	5.83714	6.68004	0.638953
46.299999	0.169293	0.054286	1.386785	-0.359543	0.104158	5.85343	6.56421	0.556981
46.400002	0.069181	0.087482	1.387371	-0.362742	0.104921	5.92935	6.56121	0.283019
46.5	-0.044067	0.082481	1.387106	-0.364342	0.105754	5.88819	6.51293	-0.123658
46.599998	-0.133934	0.099484	1.387519	-0.363283	0.106544	5.89748	6.44388	-0.58652
46.700001	-0.225887	0.190246	1.389519	-0.359785	0.107219	5.84081	6.36145	-1.0673
46.799999	-0.272277	0.275375	1.393078	-0.35473	0.107466	5.89213	6.39635	-1.532177
46.900002	-0.257986	0.283733	1.397148	-0.348388	0.107707	5.91289	6.60628	-1.922372
47.0	-0.176474	0.26489	1.402006	-0.343097	0.10777	5.72206	6.45276	-2.099881
47.099998	-0.049258	0.284905	1.408103	-0.338584	0.108065	5.762	6.55222	-1.987705
47.200001	0.042703	0.423701	1.414824	-0.335646	0.108418	5.78056	6.52952	-1.679667
47.299999	0.133946	0.563185	1.421405	-0.33513	0.108591	6.04802	6.89158	-1.254907
47.400002	0.17819	0.604653	1.427677	-0.335684	0.108837	6.18858	6.99799	-0.706797
47.5	0.12133	0.647682	1.433575	-0.337893	0.108984	6.08541	6.71644	-0.250181
47.599998	-0.00122	0.643122	1.439264	-0.340757	0.10895	6.19086	6.89179	0.195076
47.700001	-0.135291	0.633962	1.444334	-0.343649	0.108944	6.2674	6.93665	0.470357
47.799999	-0.269592	0.611015	1.44823	-0.347467	0.108683	6.11712	6.68282	0.554483
47.900002	-0.327385	0.576435	1.45094	-0.351063	0.108611	6.07123	6.59151	0.528217
48.0	-0.309525	0.603839	1.452505	-0.354336	0.10858	6.0545	6.64642	0.43263
48.099998	-0.252495	0.673355	1.453242	-0.356946	0.108338	6.02402	6.58423	0.184478
48.200001	-0.015168	0.713689	1.453253	-0.359183	0.108043	5.98102	6.62758	-0.001588
48.299999	0.163157	0.737651	1.452901	-0.359308	0.107914	5.99477	6.69149	-0.321772
48.400002	0.236121	0.731347	1.453293	-0.357871	0.107776	5.93715	6.60071	-0.711678
48.5	0.273518	0.716063	1.454892	-0.354196	0.107407	5.92603	6.50961	-1.121469
48.599998	0.120853	0.697116	1.457739	-0.349763	0.10688	5.97971	6.4988	-1.512063
48.700001	-0.006449	0.726461	1.461223	-0.344848	0.105962	5.98645	6.57116	-1.794621
48.799999	-0.13486	0.812036	1.465819	-0.339427	0.105215	5.99609	6.57031	-1.91372
48.900002	-0.141725	0.898019	1.471571	-0.335389	0.10454	6.05214	6.49826	-1.794742
49.0	-0.086394	0.993833	1.47789	-0.332148	0.104061	6.08506	6.53263	-1.571204
49.099998	0.04704	1.026598	1.484559	-0.33037	0.103764	6.15889	6.7098	-1.181977
49.200001	0.103205	1.043344	1.490907	-0.330872	0.10329	6.16677	6.88654	-0.662964
49.299999	0.15031	1.068335	1.496117	-0.333457	0.102479	6.0834	6.90378	-0.119328
49.400002	0.139247	1.066798	1.499912	-0.337912	0.101633	6.11834	6.95292	0.432001
49.5	0.105667	1.071045	1.502088	-0.3447	0.100523	6.13962	6.87209	0.854766
49.599998	0.055471	1.115152	1.503044	-0.351465	0.099661	6.27055	6.97786	1.071249
49.700001	0.009783	1.151987	1.502575	-0.358527	0.09889	6.33185	6.85657	1.065151
49.799999	-0.075957	1.134971	1.500241	-0.364864	0.097943	6.32713	6.82831	0.929589
49.900002	-0.101842	1.114943	1.497135	-0.36852	0.097063	6.26284	6.81942	0.624407
50.0	-0.184954	1.171056	1.493868	-0.370579	0.095799	6.13183	6.78934	0.102059
50.099998	-0.200863	1.240055	1.491031	-0.369308	0.094424	6.00511	6.75144	-0.40362
50.200001	-0.123178	1.246005	1.488569	-0.365424	0.092702	6.00738	6.71537	-0.922544
50.299999	-0.045226	1.246925	1.486662	-0.359828	0.091292	6.01851	6.91813	-1.46453
50.400002	0.15334	1.229951	1.487428	-0.35173	0.090275	5.94512	6.81846	-1.910183
50.5	0.276868	1.22875	1.490986	-0.343252	0.089486	5.9227	6.57791	-2.243944
50.599998	0.310475	1.281947	1.496533	-0.335202	0.089036	5.89616	6.60553	-2.418867
50.700001	0.281701	1.25889	1.503205	-0.327938	0.088627	5.95983	6.84651	-2.350513
50.799999	0.109566	1.237249	1.510411	-0.323018	0.088387	6.06343	6.89125	-1.973035
50.900002	-0.09123	1.243898	1.517651	-0.321047	0.087949	6.18911	6.97936	-1.374791
51.0	-0.282118	1.247437	1.524255	-0.322472	0.087318	6.31206	7.07164	-0.514183
51.099998	-0.431624	1.204038	1.529177	-0.327068	0.086441	6.36023	7.09369	0.388533
51.200001	-0.511778	1.166832	1.532532	-0.334052	0.085566	6.39666	7.13887	1.226308
51.299999	-0.427663	1.183649	1.53424	-0.343023	0.084567	6.38466	7.27055	1.772231
51.400002	-0.286292	1.226478	1.534175	-0.35305	0.083659	6.24682	7.24689	1.846145
51.5	-0.051401	1.21159	1.532172	-0.362133	0.082854	6.37643	7.46196	1.578387
51.599998	0.193108	1.139903	1.528195	-0.370074	0.082222	6.31487	7.44579	1.11853
51.700001	0.317403	1.015718	1.522421	-0.37537	0.08166	6.13174	7.17174	0.603643
51.799999	0.304351	0.856352	1.515486	-0.377369	0.081116	6.15136	7.00173	0.030024
51.900002	0.17047	0.777196	1.508973	-0.37607	0.080395	6.10144	6.80829	-0.548968
52.0	-0.049509	0.76703	1.504475	-0.370779	0.079606	6.0073	6.75069	-1.130137
52.099998	-0.214825	0.794395	1.501783	-0.362829	0.078833	5.97612	6.72286	-1.803724
52.200001	-0.303266	0.759713	1.50163	-0.35295	0.078342	5.85956	6.44837	-2.467108
52.299999	-0.210561	0.772089	1.504336	-0.341895	0.077899	5.922	6.40641	-2.861771
52.400002	-0.122513	0.823107	1.509274	-0.331643	0.077323	5.88854	6.72564	-3.022429
52.5	-0.054544	0.820778	1.515612	-0.323159	0.076436	5.80815	7.10686	-2.840581
52.599998	0.014328	0.774665	1.522463	-0.317146	0.07536	5.93005	6.87745	-2.350377
52.700001	0.039478	0.765374	1.529987	-0.314899	0.074291	6.20758	7.15846	-1.592302
52.799999	0.06302	0.780246	1.537405	-0.316335	0.073381	6.34499	7.4277	-0.6305
52.900002	0.029082	0.803427	1.543292	-0.321269	0.07275	6.32984	7.16852	0.280278
53.0	0.045845	0.790616	1.546929	-0.329532	0.072316	6.41689	7.19154	1.131498
53.099998	-0.014659	0.796221	1.548609	-0.339733	0.07184	6.42215	7.21242	1.658897
53.200001	-0.073189	0.761589	1.548634	-0.350256	0.071303	6.41137	7.29795	1.823629
53.299999	-0.138618	0.703802	1.546847	-0.359972	0.070552	6.44273	7.2774	1.561344
53.400002	-0.164173	0.605471	1.542965	-0.3678	0.069734	6.40551	7.28104	1.014885
53.5	-0.208312	0.521892	1.537061	-0.373471	0.06886	6.36872	7.32108	0.372232
53.599998	-0.186566	0.428854	1.530224	-0.376008	0.068061	6.192	7.08342	-0.160048
53.700001	-0.100761	0.375523	1.523435	-0.374659	0.067258	6.04758	6.92187	-0.666625
53.799999	0.059939	0.350779	1.517473	-0.370568	0.066586	5.88049	6.91192	-1.090317
53.900002	0.223537	0.338461	1.513813	-0.363356	0.065999	5.72977	6.78088	-1.674432
54.0	0.30069	0.345018	1.512698	-0.354325	0.065703	5.63081	6.6703	-2.208694
54.099998	0.327534	0.328387	1.514018	-0.344871	0.065603	5.66041	6.59086	-2.619046
54.200001	0.223652	0.298094	1.517163	-0.335513	0.065805	5.85124	6.90924	-2.844166
54.299999	0.023696	0.276552	1.522052	-0.328206	0.065967	5.81542	7.07731	-2.64752
54.400002	-0.107499	0.316643	1.527488	-0.323671	0.065728	6.01605	6.82948	-2.181924
54.5	-0.290044	0.352391	1.532705	-0.321796	0.065437	6.26775	6.93622	-1.407266
54.599998	-0.384882	0.342176	1.536636	-0.324119	0.06491	6.30234	7.26926	-0.440696
54.700001	-0.398727	0.371117	1.538963	-0.32915	0.0644	6.31364	7.29057	0.445152
54.799999	-0.268597	0.437674	1.540042	-0.337123	0.064157	6.28894	7.27151	1.271871
54.900002	-0.054411	0.503006	1.539474	-0.346928	0.064034	6.24962	7.22055	1.677642
55.0	0.14181	0.513119	1.536835	-0.356877	0.063938	6.21021	7.36111	1.716761
55.099998	0.219466	0.458156	1.532528	-0.365882	0.06394	6.20075	7.50339	1.320229
55.200001	0.268144	0.344039	1.526933	-0.371976	0.063477	6.19672	7.36711	0.738998
55.299999	0.103153	0.232442	1.520499	-0.374746	0.06297	6.16634	7.16831	0.03054
55.400002	-0.029896	0.111548	1.513543	-0.374869	0.062225	6.13271	6.98942	-0.399419
55.5	-0.178964	0.118923	1.507052	-0.371097	0.061285	6.00449	6.85314	-0.969861
55.599998	-0.207213	0.207581	1.502006	-0.364353	0.060528	5.8522	6.65456	-1.47466
55.700001	-0.122354	0.280963	1.499558	-0.355946	0.059848	5.70621	6.52502	-2.043219
55.799999	0.054156	0.275659	1.499639	-0.34688	0.05956	5.69141	6.51068	-2.403162
55.900002	0.242025	0.245439	1.50156	-0.33813	0.059614	5.75753	6.69235	-2.579763
56.0	0.385015	0.222631	1.50483	-0.331072	0.060131	5.6478	7.10429	-2.490794
56.099998	0.419297	0.23123	1.508901	-0.326545	0.060298	5.75131	6.99799	-2.078903
56.200001	0.292219	0.210926	1.512909	-0.324752	0.060761	6.07552	6.96544	-1.402791
56.299999	0.063034	0.232476	1.51604	-0.326649	0.060997	6.1884	7.15225	-0.558243
56.400002	-0.20573	0.274133	1.517646	-0.331284	0.060904	6.30707	7.29164	0.338598
56.5	-0.461019	0.309958	1.51765	-0.338702	0.060594	6.37748	7.23575	1.152095
56.599998	-0.578767	0.356594	1.515906	-0.347262	0.060261	6.33448	7.09466	1.595451
56.700001	-0.516613	0.393532	1.512789	-0.355854	0.059665	6.27011	7.15889	1.582843
56.799999	-0.317406	0.360728	1.50795	-0.364194	0.059367	6.19392	7.31101	1.30685
56.900002	-0.029842	0.28526	1.50174	-0.370151	0.059104	6.11204	7.23425	0.75512
57.0	0.258999	0.215493	1.494998	-0.373085	0.059026	5.97901	7.2334	0.174304
57.099998	0.385942	0.238003	1.488133	-0.372233	0.05903	5.87917	7.19304	-0.454488
57.200001	0.466571	0.207139	1.482056	-0.368201	0.059012	5.80964	6.96245	-0.935438
57.299999	0.298472	0.185065	1.477265	-0.36187	0.058935	5.79519	6.75637	-1.414447
57.400002	-0.001555	0.259988	1.474774	-0.353532	0.058708	5.67328	6.53295	-2.095946
57.5	-0.205053	0.324704	1.474718	-0.344687	0.058804	5.77487	6.49922	-2.486363
57.599998	-0.331284	0.299512	1.476456	-0.336678	0.059143	5.96859	6.72254	-2.612944
57.700001	-0.27324	0.318674	1.479878	-0.329761	0.059775	5.88101	7.0483	-2.563745
57.799999	-0.135224	0.337541	1.484456	-0.32505	0.060702	5.8797	6.87166	-2.172699
57.900002	0.040628	0.34521	1.489133	-0.32328	0.061706	6.05161	7.00602	-1.601847
58.0	0.123437	0.340851	1.493118	-0.324736	0.062504	6.07911	7.31005	-0.829781
58.099998	0.139277	0.294162	1.496091	-0.328911	0.063114	6.03068	7.34324	0.029354
58.200001	0.076108	0.272575	1.497866	-0.335289	0.063316	6.1201	7.34484	0.79904
58.299999	-0.030933	0.207248	1.497931	-0.343656	0.063266	6.1821	7.19989	1.404418
58.400002	-0.149145	0.114173	1.496191	-0.352567	0.06335	6.22046	7.13234	1.529475
58.5	-0.145359	0.021972	1.492909	-0.361353	0.063583	6.22545	7.23243	1.322548
58.599998	-0.078291	-0.066232	1.488054	-0.368643	0.064298	6.14304	6.96951	0.920758
58.700001	0.001009	-0.155753	1.481626	-0.374078	0.065207	6.1222	7.00773	0.49887
58.799999	0.034733	-0.250037	1.474089	-0.376235	0.065973	6.00371	7.14048	-0.025256
58.900002	0.054327	-0.311157	1.466686	-0.37513	0.066721	5.82321	6.96523	-0.518922
59.0	-0.00862	-0.332315	1.460863	-0.370504	0.067026	5.70069	6.73303	-1.070204
59.099998	-0.094613	-0.339216	1.457137	-0.362773	0.067238	5.67004	6.65681	-1.722406
59.200001	-0.165984	-0.358653	1.455715	-0.353306	0.067497	5.59919	6.51411	-2.272235
59.299999	-0.168595	-0.373181	1.456567	-0.343486	0.067913	5.71348	6.53391	-2.646784
59.400002	-0.078271	-0.390166	1.458905	-0.334618	0.068628	5.74947	6.66676	-2.754812
59.5	0.046975	-0.428613	1.46251	-0.327736	0.069703	5.71812	6.66687	-2.559523
59.599998	0.160678	-0.454345	1.467079	-0.323674	0.070906	5.92033	6.78816	-2.12105
59.700001	0.246137	-0.514481	1.471803	-0.322091	0.072015	6.02578	6.96534	-1.346927
59.799999	0.159948	-0.566081	1.475717	-0.32412	0.072614	6.06527	7.1393	-0.511793
59.900002	0.016448	-0.554694	1.478906	-0.328382	0.073045	6.15513	7.08342	0.333259
60.0	-0.165837	-0.518575	1.480782	-0.335103	0.072897	6.24139	7.11328	1.051603
60.099998	-0.251494	-0.499977	1.480792	-0.34342	0.072974	6.24078	7.03877	1.435694
60.200001	-0.162862	-0.528221	1.479186	-0.351889	0.073264	6.23508	6.94628	1.532215
60.299999	-0.061259	-0.503113	1.475688	-0.360601	0.073705	6.22948	6.96951	1.344735
60.400002	0.092182	-0.503422	1.470184	-0.368086	0.074347	6.17536	6.98022	1.001109
60.5	0.207064	-0.549466	1.46311	-0.373123	0.075029	6.02875	6.94275	0.635347
60.599998	0.210558	-0.529924	1.454995	-0.376339	0.075237	5.95729	7.02015	0.346329
60.700001	0.072296	-0.372403	1.446361	-0.37667	0.074896	5.89275	6.91213	-0.102902
60.799999	-0.080054	-0.259125	1.438755	-0.374186	0.074303	5.81043	6.55671	-0.650351
60.900002	-0.216108	-0.192781	1.432686	-0.369696	0.073897	5.80088	6.46711	-1.187006
61.0	-0.150921	-0.152044	1.428612	-0.363116	0.07407	5.76208	6.39635	-1.688669
61.099998	0.011756	-0.055343	1.426225	-0.355227	0.074811	5.81437	6.43874	-2.096837
61.200001	0.202576	-0.023649	1.424765	-0.347082	0.075557	5.71514	6.58497	-2.245008
61.299999	0.350016	0.019891	1.425062	-0.33841	0.076282	5.65997	6.53252	-2.241603
61.400002	0.347457	0.098096	1.427226	-0.330968	0.076705	5.74159	6.70113	-1.994166
61.5	0.199147	0.200467	1.43032	-0.325464	0.076763	5.83906	6.8328	-1.624819
61.599998	0.033193	0.298818	1.434365	-0.322057	0.076621	5.96649	6.79855	-1.123639
61.700001	-0.135766	0.385216	1.438776	-0.321866	0.076738	6.10416	6.72703	-0.604569
61.799999	-0.167818	0.438608	1.442902	-0.323883	0.07706	6.11642	6.63037	-0.051595
61.900002	-0.158568	0.467815	1.445737	-0.328603	0.077486	6.20154	6.86995	0.380578
62.0	-0.113134	0.48046	1.447353	-0.334863	0.077584	6.18368	6.93151	0.685957
62.099998	-0.01808	0.496524	1.447351	-0.342874	0.077459	6.05888	6.90945	1.033332
62.200001	0.037418	0.540045	1.444998	-0.351562	0.077341	5.93741	6.98921	1.15896
62.299999	0.034296	0.598593	1.440501	-0.360348	0.076977	5.9121	6.93183	1.154547
62.400002	0.013345	0.661136	1.434194	-0.367721	0.076747	5.98899	6.94071	1.106004
62.5	0.046611	0.686581	1.426533	-0.373735	0.076318	5.96132	6.7189	0.892099
62.599998	-0.07169	0.722164	1.418444	-0.376937	0.07623	5.9488	6.70851	0.47305
62.700001	-0.065029	0.799536	1.410175	-0.377682	0.075815	5.84265	6.57384	-0.142035
62.799999	-0.109374	0.876673	1.402609	-0.37589	0.075476	5.77259	6.59771	-0.691363
62.900002	-0.109597	0.922519	1.396206	-0.371046	0.075116	5.68029	6.52899	-1.251131
63.0	-0.0969	0.9744	1.391553	-0.363549	0.07499	5.62888	6.49783	-1.765451
63.099998	-0.026984	1.049537	1.388639	-0.35509	0.074848	5.6069	6.55693	-2.111585
63.200001	-0.000304	1.143518	1.387612	-0.345451	0.074979	5.61452	6.52792	-2.308074
63.299999	0.039244	1.207448	1.388794	-0.336546	0.075125	5.6555	6.52781	-2.315185
63.400002	-0.002236	1.305543	1.391509	-0.329273	0.074948	5.7084	6.66441	-2.084368
63.5	-0.021167	1.408425	1.395231	-0.324057	0.074434	5.78722	6.7053	-1.699929
63.599998	-0.123267	1.479921	1.398885	-0.322494	0.073748	5.83451	6.67544	-1.105028
63.700001	-0.146482	1.523453	1.402167	-0.323864	0.073229	5.9727	6.8707	-0.400386
63.799999	-0.128657	1.539483	1.404479	-0.327939	0.072803	5.95939	6.79202	0.261978
63.900002	-0.086572	1.551879	1.405431	-0.334684	0.072663	5.98059	6.9041	0.766239
64.0	-0.018376	1.529516	1.405298	-0.342217	0.072549	6.00204	6.97401	1.070443
64.099998	-0.00784	1.489694	1.404407	-0.350166	0.072417	5.94345	6.93386	1.123663
64.199997	-0.045222	1.474336	1.402073	-0.357739	0.071703	5.84344	6.96245	0.926518
64.300003	-0.057459	1.463105	1.398143	-0.363223	0.070937	5.81603	6.85753	0.65936
64.400002	-0.034033	1.454591	1.393507	-0.367323	0.070241	5.82566	6.79266	0.354968
64.5	0.039355	1.441194	1.388116	-0.368947	0.069856	5.78188	6.62865	0.003668
64.599998	0.194447	1.389143	1.382912	-0.36811	0.06978	5.70358	6.62469	-0.291985
64.699997	0.318609	1.354801	1.377939	-0.366553	0.069852	5.59586	6.48766	-0.674848
64.800003	0.339486	1.339844	1.373281	-0.363583	0.069913	5.57703	6.46989	-1.001528
64.900002	0.318608	1.312353	1.36906	-0.360983	0.069818	5.50846	6.52577	-1.234415
65.0	0.226492	1.290256	1.365165	-0.35824	0.069688	5.51906	6.67051	-1.28747
65.099998	0.035453	1.276625	1.361639	-0.355573	0.069484	5.58737	6.61613	-1.15317
65.199997	-0.105882	1.233482	1.358827	-0.352898	0.069539	5.71199	6.53113	-0.97179
65.300003	-0.198259	1.163419	1.356302	-0.350344	0.069564	5.82741	6.5611	-0.766049
65.400002	-0.26542	1.091253	1.354615	-0.347453	0.069532	5.78888	6.65167	-0.569542
65.5	-0.231406	1.046987	1.353525	-0.344779	0.069401	5.74693	6.71547	-0.431203
65.599998	-0.138274	0.979658	1.353611	-0.341979	0.06906	5.66575	6.73656	-0.426807
65.699997	-0.078466	0.896577	1.354992	-0.339217	0.068653	5.67459	6.82617	-0.464704
65.800003	0.089971	0.844564	1.356751	-0.336738	0.068118	5.66006	6.89886	-0.57086
65.900002	0.182062	0.768936	1.358549	-0.335418	0.067603	5.63562	6.77906	-0.559061
66.0	0.260688	0.674814	1.36043	-0.335416	0.067326	5.75534	6.75251	-0.533191
66.099998	0.27647	0.577691	1.362135	-0.337115	0.067132	5.73546	6.63957	-0.446819
66.199997	0.269505	0.494882	1.3628	-0.340249	0.067034	5.78555	6.72629	-0.252623
66.300003	0.185314	0.375487	1.362312	-0.344807	0.067151	5.76051	6.58851	-0.029532
66.400002	0.106347	0.249685	1.360773	-0.349923	0.067354	5.77907	6.69642	0.215545
66.5	0.064542	0.171486	1.357952	-0.355062	0.067761	5.7408	6.65895	0.42837
66.599998	-0.004372	0.13632	1.353661	-0.359909	0.068229	5.73301	6.69278	0.53226
66.699997	-0.043114	0.066479	1.349026	-0.363837	0.068755	5.73625	6.67993	0.485489
66.800003	-0.022195	-0.045124	1.344314	-0.366668	0.069238	5.6922	6.52599	0.46912
66.900002	0.010503	-0.161669	1.339285	-0.368079	0.069676	5.68467	6.67415	0.220608
67.0	0.00171	-0.245697	1.33394	-0.368065	0.070059	5.58229	6.56731	-0.1641
67.099998	-0.001511	-0.357697	1.329112	-0.366295	0.070502	5.55243	6.45105	-0.580122
67.199997	0.031509	-0.425451	1.325007	-0.36386	0.070618	5.58658	6.5201	-0.808958
67.300003	-0.01111	-0.437949	1.32166	-0.359981	0.070801	5.58562	6.54965	-1.173847
67.400002	-0.04023	-0.479749	1.319498	-0.35528	0.070707	5.67433	6.58101	-1.396118
67.5	-0.086065	-0.522187	1.318835	-0.349568	0.070688	5.67494	6.52278	-1.620833
67.599998	-0.119807	-0.579664	1.319389	-0.343768	0.070456	5.65139	6.52899	-1.76064
67.699997	-0.157172	-0.626119	1.321605	-0.338028	0.0704	5.65104	6.52085	-1.86411
67.800003	-0.025443	-0.695477	1.32551	-0.332984	0.070219	5.68975	6.549	-1.754827
67.900002	0.067151	-0.757843	1.331003	-0.328735	0.07061	5.68642	6.53605	-1.570382
68.0	0.181406	-0.777175	1.337006	-0.326697	0.071127	5.68878	6.63818	-1.272894
68.099998	0.269227	-0.851695	1.342975	-0.32639	0.071992	5.68134	6.66216	-0.734989
68.199997	0.165313	-0.866924	1.347994	-0.329764	0.07263	5.77925	6.71558	-0.301821
68.300003	0.001836	-0.895286	1.351364	-0.33551	0.073048	5.75849	6.643	0.350658
68.400002	-0.199697	-0.920998	1.352696	-0.343692	0.073033	5.81673	6.76183	0.927515
68.5	-0.318123	-0.957626	1.351443	-0.353983	0.07282	5.86998	6.61292	1.380401
68.599998	-0.325547	-0.950413	1.347995	-0.364264	0.072708	5.94293	6.69995	1.572225
68.699997	-0.200106	-0.947601	1.342739	-0.373437	0.072941	5.86315	6.58326	1.478178
68.800003	-0.031866	-0.979919	1.336015	-0.380305	0.073552	5.78599	6.53166	1.210482
68.900002	0.173086	-1.006352	1.329454	-0.382558	0.074354	5.70218	6.49162	0.628399
69.0	0.26933	-0.99079	1.324019	-0.379938	0.075208	5.60278	6.64407	-0.100792
69.099998	0.18775	-0.979836	1.32092	-0.373182	0.075914	5.48175	6.48188	-1.045935
69.199997	-0.037905	-0.975229	1.321378	-0.362708	0.076113	5.41694	6.22046	-2.011134
69.300003	-0.321688	-0.89226	1.324892	-0.351129	0.075736	5.3905	6.15023	-2.847398
69.400002	-0.497622	-0.756687	1.331626	-0.33847	0.075281	5.53246	6.16211	-3.365577
69.5	-0.572388	-0.608839	1.341094	-0.328132	0.074928	5.73931	6.27334	-3.632674
69.599998	-0.418584	-0.486343	1.351878	-0.320555	0.074947	5.70008	6.37568	-3.221426
69.699997	-0.135167	-0.339623	1.362638	-0.317097	0.075122	5.75709	6.74117	-2.328703
69.800003	0.200707	-0.232665	1.372213	-0.318484	0.075472	5.78879	6.78773	-0.992344
69.900002	0.376982	-0.147187	1.379351	-0.325044	0.075607	5.89073	7.02593	0.656526
70.0	0.360336	-0.075495	1.383385	-0.335711	0.075564	5.9248	7.01297	2.249212
70.099998	0.21036	0.015181	1.383615	-0.349031	0.075133	5.95834	6.92979	3.412319
70.199997	0.00577	0.109103	1.381246	-0.362763	0.074787	6.09943	7.08117	3.749133
70.300003	-0.296069	0.177225	1.377366	-0.375102	0.074689	6.20942	6.94682	3.344297
70.400002	-0.40713	0.27829	1.371961	-0.383379	0.074874	6.22633	6.75294	2.078443
70.5	-0.346815	0.268661	1.366448	-0.38527	0.075452	6.24384	6.84854	0.403718
70.599998	-0.205674	0.279426	1.362336	-0.381503	0.076304	6.01422	6.71676	-1.131737
70.699997	-0.052442	0.329264	1.360106	-0.37179	0.076837	5.64158	6.58059	-2.402308
70.800003	-0.001303	0.370849	1.361495	-0.357586	0.076848	5.32201	6.41872	-3.287697
70.900002	-0.044368	0.471392	1.367878	-0.341733	0.076526	5.08617	6.16404	-3.830537
71.0	-0.01016	0.589742	1.378831	-0.327206	0.076394	4.99132	6.21853	-3.898623
71.099998	-0.057841	0.752524	1.392253	-0.316813	0.076456	5.0098	5.94565	-3.712185
71.199997	-0.102807	0.899144	1.40629	-0.312238	0.076702	6.07359	6.40063	-2.778544
71.300003	-0.132326	1.084641	1.418002	-0.314875	0.076794	5.82391	7.06543	-1.137143
71.400002	-0.175226	1.237214	1.424961	-0.324693	0.076976	5.85229	6.58315	0.968002
71.5	-0.285999	1.328999	1.426936	-0.340523	0.077261	6.20986	6.93686	2.983091
71.599998	-0.246328	1.449865	1.424352	-0.358156	0.077349	6.3689	7.07549	4.424434
71.699997	-0.255974	1.55082	1.419099	-0.375264	0.077293	6.60317	7.63581	4.796337
71.800003	-0.257751	1.61025	1.412998	-0.38805	0.07733	6.32669	7.50093	3.967777
71.900002	-0.139317	1.556489	1.408443	-0.393289	0.077499	6.19567	7.04477	1.791226
72.0	-0.012047	1.425255	1.406031	-0.389936	0.077929	6.14803	6.99296	-0.806387
72.099998	0.125512	1.336107	1.406664	-0.378815	0.078541	5.8931	6.88237	-3.091905
72.199997	0.208815	1.278965	1.411713	-0.360654	0.079252	5.67932	6.56239	-4.780797
72.300003	0.191486	1.224164	1.421971	-0.339654	0.079515	5.37088	6.26285	-5.571602
72.400002	0.119708	1.141461	1.437157	-0.319162	0.079775	5.09493	6.11447	-5.402769
72.5	0.025471	1.101697	1.455769	-0.304693	0.080041	4.97985	6.06341	-4.657677
72.599998	-0.103881	1.064647	1.474975	-0.299405	0.080169	5.10535	5.9069	-3.045605
72.699997	-0.20005	1.019775	1.491354	-0.304207	0.080272	6.78235	6.82863	-0.595036
72.800003	-0.322054	0.977489	1.502322	-0.318841	0.080377	6.3534	8.42608	2.247243
72.900002	-0.34789	0.97695	1.506578	-0.340599	0.080212	6.52172	7.36358	4.872875
73.0	-0.283332	0.985233	1.505091	-0.364651	0.080262	6.60711	7.64877	6.456107
73.099998	-0.180782	0.945313	1.499994	-0.387376	0.080056	6.72805	7.14294	6.672702
73.199997	-0.083087	0.94389	1.494849	-0.402874	0.080205	7.7195	8.47501	5.125568
73.300003	-0.009327	0.880762	1.49148	-0.408572	0.080587	6.93175	8.20459	2.051322
73.400002	0.040803	0.797941	1.489981	-0.403889	0.080662	6.7658	7.46067	-1.508255
73.5	0.0603	0.687078	1.491055	-0.389788	0.081269	6.50937	7.52009	-4.486505
73.599998	0.038492	0.63313	1.496653	-0.368173	0.082029	5.70709	6.49141	-6.39798
73.699997	0.033021	0.567439	1.50806	-0.342615	0.082904	5.30423	6.03493	-7.173573
73.800003	-0.111461	0.638716	1.525277	-0.318569	0.083431	4.74121	5.67877	-6.794824
73.900002	-0.095212	0.687273	1.546479	-0.300413	0.083859	4.78499	5.29947	-5.599849
74.0	-0.136293	0.742095	1.568926	-0.291687	0.084105	4.54801	5.69375	-3.652561
74.099998	-0.170398	0.826196	1.589348	-0.293319	0.084169	5.88425	6.05377	-0.949407
74.199997	-0.182732	0.888343	1.605021	-0.305098	0.084197	7.64068	8.82314	2.077152
74.300003	-0.286117	1.008559	1.614622	-0.3248	0.084002	6.45455	8.0833	4.679822
74.400002	-0.261148	1.07232	1.619088	-0.347969	0.083859	7.11794	7.68409	6.353173
74.5	-0.238623	1.165373	1.620245	-0.370474	0.08358	7.01968	7.44718	6.508544
74.599998	-0.184825	1.236207	1.620408	-0.388122	0.083478	8.68669	9.04325	5.147261
74.699997	-0.066415	1.251904	1.621291	-0.397962	0.083474	8.32711	9.56481	2.489867
74.800003	0.01839	1.199047	1.622318	-0.398954	0.083921	8.11044	8.2928	-0.686264
74.900002	0.064874	1.054612	1.623176	-0.391893	0.084391	7.7054	8.28595	-3.431143
75.0	0.116883	0.910439	1.624349	-0.378432	0.084836	6.48205	7.10097	-4.891623
75.099998	0.058049	0.847299	1.62704	-0.361545	0.085535	5.67783	6.37065	-5.377661
75.199997	-0.064139	0.825155	1.632334	-0.344718	0.085438	5.09755	6.0936	-4.812894
75.300003	-0.172367	0.815606	1.640337	-0.331243	0.085157	4.64855	5.71452	-3.76694
75.400002	-0.285182	0.817178	1.649805	-0.322556	0.08473	4.65109	5.69718	-2.403196
75.5	-0.37001	0.832887	1.659345	-0.319797	0.08387	5.12295	5.8857	-0.790314
75.599998	-0.313686	0.869233	1.668403	-0.322008	0.083333	7.24405	7.16446	0.676912
75.699997	-0.206582	0.942805	1.676309	-0.328165	0.082688	6.75502	8.96306	1.726345
75.800003	-0.079818	0.982251	1.683276	-0.336327	0.082007	6.64993	7.41646	2.077273
75.900002	0.04546	1.023351	1.689867	-0.343971	0.081568	7.81592	7.9361	1.725419
76.0	0.16694	1.073503	1.696633	-0.349766	0.081347	8.13724	9.24215	0.806326
76.099998	0.163237	1.090722	1.702921	-0.353511	0.081237	7.52955	8.5553	-0.361559
76.199997	0.095312	1.027782	1.708	-0.354852	0.081206	7.70094	8.22343	-1.315053
76.300003	-0.041994	0.963372	1.710873	-0.354831	0.081141	7.22872	8.07687	-1.770143
76.400002	-0.165842	0.951097	1.711747	-0.354647	0.081123	6.85749	7.40672	-1.63247
76.5	-0.301505	0.972059	1.710719	-0.355093	0.080698	6.61306	7.2076	-1.055198
76.599998	-0.418263	1.010114	1.708163	-0.35656	0.080231	6.48214	7.20353	-0.23777
76.699997	-0.293668	1.062237	1.704097	-0.359738	0.079748	6.30374	7.17859	0.516331
76.800003	-0.194774	1.118411	1.699725	-0.362295	0.079607	6.53556	7.43241	0.926528
76.900002	-0.01099	1.196513	1.695686	-0.363753	0.079374	6.98929	7.67275	0.756862
77.0	0.097996	1.210215	1.692764	-0.36274	0.078816	6.5649	7.95483	0.004616
77.099998	0.113642	1.138968	1.691915	-0.35818	0.078044	6.97072	7.66268	-1.083466
77.199997	0.186289	1.012087	1.693558	-0.350612	0.077566	7.15463	8.16626	-2.076331
77.300003	0.090727	0.960511	1.698163	-0.340904	0.076673	6.83323	7.98235	-2.812088
77.400002	0.0026	0.946747	1.705576	-0.329704	0.076367	6.72148	7.39451	-3.262899
77.5	0.015223	0.92974	1.715001	-0.320628	0.076395	6.62287	7.32707	-3.361529
77.599998	0.006326	0.944531	1.724771	-0.315224	0.076247	6.41041	7.23372	-2.939553
77.699997	-0.039577	0.909245	1.733116	-0.31541	0.076165	6.43686	7.28832	-1.827257
77.800003	-0.08662	0.883562	1.73816	-0.3223	0.07581	7.04525	7.58892	-0.17655
77.900002	-0.153708	0.832058	1.73926	-0.334157	0.075479	6.98605	8.49631	1.723528
78.0	-0.361896	0.785931	1.735892	-0.35042	0.075212	7.13887	8.22943	3.204861
78.099998	-0.326	0.755808	1.729189	-0.366214	0.074766	7.59146	8.09711	4.176877
78.199997	-0.207661	0.714728	1.721187	-0.379712	0.074348	7.73632	8.66342	3.84576
78.300003	-0.19373	0.631868	1.713321	-0.387596	0.074637	7.61502	8.49395	2.354693
78.400002	-0.023471	0.579915	1.706081	-0.38914	0.074549	7.49601	8.26604	0.308585
78.5	-0.026074	0.48107	1.699769	-0.384668	0.07422	7.29204	8.29205	-1.765158
78.599998	-0.038057	0.425879	1.694929	-0.373628	0.073517	6.86222	7.80656	-3.297575
78.699997	-0.147791	0.482748	1.692735	-0.358304	0.07256	6.46121	7.30801	-4.136249
78.800003	-0.185863	0.577549	1.694234	-0.34112	0.071443	6.01176	6.87798	-4.316116
78.900002	-0.10003	0.627714	1.699656	-0.325452	0.070881	5.75552	6.38714	-4.167186
79.0	-0.057336	0.673476	1.707609	-0.314392	0.070364	5.53859	6.52524	-3.51944
79.099998	0.046974	0.71153	1.716667	-0.309545	0.069875	6.06361	6.54397	-2.417722
79.199997	0.102721	0.749907	1.724761	-0.310917	0.069462	7.29992	8.14699	-0.978081
79.300003	0.129995	0.811725	1.73042	-0.318193	0.069103	6.58057	8.44503	0.523523
79.400002	0.097364	0.885829	1.733419	-0.329381	0.069181	7.0393	7.79704	1.799996
79.5	0.036115	0.916065	1.734134	-0.342601	0.069275	7.57255	8.16519	2.568288
79.599998	0.010176	0.899066	1.733154	-0.355131	0.069923	8.2115	9.20543	2.700177
79.699997	-0.029219	0.848267	1.73084	-0.365638	0.070664	7.89527	8.92559	2.178984
79.800003	-0.0865	0.812713	1.727149	-0.372912	0.07137	7.84736	8.33027	1.12856
79.900002	-0.164448	0.740582	1.721733	-0.377005	0.072037	7.57211	8.5644	-0.047949
80.0	-0.189045	0.613327	1.714326	-0.377507	0.072638	7.06531	8.14282	-0.947083
80.099998	-0.220929	0.526857	1.705454	-0.375045	0.072758	6.90811	7.92047	-1.349688
80.199997	-0.150085	0.459478	1.69592	-0.370174	0.072578	6.48932	7.44494	-1.338499
80.300003	-0.116082	0.436983	1.686785	-0.364816	0.072032	6.23929	7.26915	-1.387997
80.400002	-0.087341	0.355491	1.67963	-0.358292	0.07148	6.05984	6.84297	-1.384161
80.5	0.01978	0.266248	1.675369	-0.350588	0.071107	5.87225	6.80047	-1.653461
80.599998	0.098723	0.223112	1.674867	-0.340921	0.070908	6.47198	7.04434	-2.200017
80.699997	0.174671	0.176476	1.678471	-0.330138	0.070735	6.57891	7.81138	-2.748831
80.800003	0.172332	0.130265	1.686145	-0.319224	0.070783	6.34245	7.64427	-3.148937
80.900002	0.139337	0.132246	1.696817	-0.30925	0.071025	7.09587	7.69887	-3.351153
81.0	0.08506	0.095457	1.709063	-0.303386	0.071241	6.90075	7.85249	-3.016629
81.099998	-0.00914	0.046757	1.720379	-0.303461	0.071671	6.81037	7.58967	-2.038932
81.199997	-0.039488	-0.015772	1.727907	-0.311098	0.07211	6.84978	7.62928	-0.323692
81.300003	-0.1219	-0.059912	1.729133	-0.327282	0.072701	6.95654	7.74822	2.035512
81.400002	-0.213645	-0.039956	1.722651	-0.350442	0.072924	7.12223	8.00911	4.513715
81.5	-0.276483	-0.058327	1.708909	-0.376738	0.073063	7.25754	8.20427	6.292541
81.599998	-0.359365	-0.06299	1.690851	-0.400716	0.072895	7.52736	8.55048	6.61586
81.699997	-0.34904	-0.074157	1.673086	-0.416174	0.072738	7.6208	8.487	5.017844
81.800003	-0.267995	-0.069867	1.659755	-0.418832	0.072553	7.62851	8.3747	1.671403
81.900002	-0.186787	-0.121468	1.652884	-0.409064	0.072681	7.43041	8.03759	-2.329766
82.0	-0.043582	-0.186068	1.65411	-0.386795	0.073031	7.01022	7.69576	-5.764724
82.099998	0.072975	-0.14651	1.663732	-0.356702	0.073188	6.25549	7.18533	-8.311399
82.199997	0.146826	-0.106723	1.681084	-0.323797	0.073307	5.49156	6.43885	-9.142143
82.300003	0.033396	0.022675	1.703858	-0.296412	0.072999	4.60073	5.55212	-8.369832
82.400002	0.0385	0.208188	1.728649	-0.279745	0.073347	4.43977	5.46541	-6.303215
82.5	0.03325	0.379455	1.751007	-0.278288	0.073553	4.18965	5.20195	-2.75262
82.599998	-0.061585	0.560006	1.76836	-0.291183	0.073765	7.13186	7.66215	1.620484
82.699997	-0.126366	0.763139	1.777611	-0.315707	0.074107	8.2496	10.00876	5.823597
82.800003	-0.368874	0.933962	1.778108	-0.346338	0.074712	8.22587	9.01477	8.43253
82.900002	-0.243934	0.950575	1.777048	-0.372629	0.075398	8.66498	9.70355	9.276321
83.0	-0.242163	1.133517	1.778048	-0.391711	0.075819	8.98384	8.31989	7.403819
83.099998	-0.247455	1.254891	1.784603	-0.399532	0.07634	12.22232	12.5485	3.533109
83.199997	-0.110256	1.33977	1.794332	-0.396162	0.076528	11.53021	12.51853	-1.341085
83.300003	-0.312389	1.298689	1.803892	-0.385709	0.076013	11.6529	11.33013	-5.87468
83.400002	-0.218296	1.172236	1.811596	-0.36969	0.075894	9.31435	9.9456	-8.3333
83.5	-0.124038	1.080165	1.818025	-0.353018	0.075929	5.8092	6.69117	-8.168128
83.599998	0.014426	1.029118	1.823579	-0.340123	0.075799	4.70889	5.56518	-6.252942
83.699997	0.091503	1.009837	1.827913	-0.333008	0.075392	3.95258	5.29519	-3.463751
83.800003	0.178208	0.994489	1.831338	-0.33169	0.075058	4.23002	5.22914	-0.509149
83.900002	0.140543	0.977997	1.833464	-0.335953	0.074987	4.20918	5.9858	2.010584
84.0	0.048476	0.991935	1.835306	-0.34405	0.075093	6.74005	6.3183	3.59423
84.099998	-0.026356	0.973803	1.839745	-0.351334	0.075878	8.64282	10.45785	3.760591
84.199997	-0.132982	0.925733	1.847677	-0.356456	0.076785	6.9808	9.0896	2.479424
84.300003	-0.226504	0.910399	1.858739	-0.358021	0.077429	9.69925	9.25125	0.17201
84.400002	-0.350893	0.847642	1.869833	-0.355586	0.078002	10.63965	11.60964	-2.381967
84.5	-0.442234	0.793304	1.878722	-0.350525	0.078377	9.73805	9.72207	-4.225167
84.599998	-0.402865	0.735838	1.884723	-0.344069	0.078758	9.60099	9.95716	-4.638554
84.699997	-0.303245	0.73847	1.888033	-0.339379	0.079127	7.92259	8.46312	-3.696892
84.800003	-0.1199	0.684364	1.888739	-0.338734	0.07935	6.89199	7.61911	-1.771629
84.900002	0.046407	0.675322	1.886938	-0.342021	0.079534	6.39789	7.56708	0.320021
85.0	0.024182	0.612328	1.883587	-0.349436	0.079155	6.62716	7.78654	1.987705
85.099998	-0.038958	0.535485	1.880761	-0.357131	0.07884	6.36934	7.69373	2.725766
85.199997	-0.143415	0.474806	1.879573	-0.362765	0.078507	8.58616	9.34535	2.328261
85.300003	-0.132057	0.429722	1.88098	-0.365349	0.078285	8.41346	9.81917	1.04318
85.400002	-0.157929	0.392048	1.884199	-0.363781	0.078354	9.26733	9.38047	-1.013082
85.5	-0.170925	0.320279	1.888007	-0.358292	0.078485	9.99386	10.36932	-2.94281
85.599998	-0.114972	0.254681	1.891194	-0.349908	0.078691	9.0476	9.11422	-4.033956
85.699997	-0.095368	0.215588	1.893866	-0.340634	0.078553	8.48728	8.89616	-4.053688
85.800003	-0.030195	0.177122	1.89609	-0.333081	0.078265	7.32637	8.21711	-3.401557
85.900002	-0.015001	0.17938	1.897582	-0.329668	0.078102	6.87527	7.7145	-2.147475
86.0	0.008089	0.19603	1.897676	-0.331283	0.077948	6.82806	8.02228	-0.500477
86.099998	-0.01881	0.249115	1.895895	-0.337635	0.077774	6.86519	8.01093	1.130977
86.199997	-0.106974	0.322314	1.892876	-0.347039	0.077951	8.66322	9.14762	2.213919
86.300003	-0.163457	0.369249	1.888932	-0.356771	0.077805	8.73486	10.11154	2.546811
86.400002	-0.217849	0.412769	1.884907	-0.364643	0.077662	8.64089	8.7481	1.993674
86.5	-0.250739	0.449117	1.880866	-0.369663	0.077523	10.1275	10.30016	0.781494
86.599998	-0.24709	0.453412	1.876568	-0.370341	0.077259	9.55834	10.0852	-0.75705
86.699997	-0.221889	0.416077	1.870814	-0.36834	0.076796	9.58278	9.52435	-2.047917
86.800003	-0.150974	0.383413	1.863723	-0.36292	0.076242	8.65333	9.38785	-2.612988
86.900002	-0.080226	0.388791	1.85562	-0.356205	0.075612	7.8196	8.44364	-2.577073
87.0	-0.064875	0.396613	1.848165	-0.348311	0.075166	7.0111	8.09957	-2.306349
87.099998	0.001097	0.419621	1.843019	-0.341311	0.074412	6.52881	7.73462	-1.870512
87.199997	-0.014675	0.449654	1.840762	-0.334185	0.073733	6.45183	7.47909	-1.749078
87.300003	-0.045902	0.46942	1.841284	-0.328535	0.07278	6.69652	7.76974	-1.680723
87.400002	-0.064782	0.489849	1.843956	-0.323685	0.072009	7.8323	8.43764	-1.849804
87.5	-0.025566	0.526919	1.847848	-0.320624	0.071434	7.91418	9.25949	-2.046124
87.599998	0.004239	0.564111	1.851744	-0.320224	0.071399	8.16912	8.69693	-1.963618
87.699997	0.083949	0.637026	1.854137	-0.32324	0.071526	8.45129	8.9788	-1.493584
87.800003	0.081811	0.644652	1.852798	-0.33056	0.071903	8.07059	9.02687	-0.471414
87.900002	-0.032405	0.603717	1.847193	-0.341691	0.072295	8.16421	8.86747	0.933608
88.0	-0.194815	0.606727	1.8373	-0.356031	0.072121	8.017	9.3506	2.217922
88.099998	-0.370574	0.610705	1.823713	-0.371097	0.071774	7.97838	9.08907	3.061877
88.199997	-0.537078	0.67123	1.808891	-0.383586	0.071182	8.05509	8.93202	2.945835
88.300003	-0.433953	0.692048	1.794543	-0.390964	0.070623	8.08688	8.88031	2.099425
88.400002	-0.319799	0.672341	1.781779	-0.391437	0.070058	8.06744	8.74607	0.328375
88.5	-0.1119	0.543016	1.771635	-0.384282	0.069969	7.96331	8.78985	-1.637697
88.599998	0.105701	0.384393	1.76485	-0.370785	0.069822	7.53279	8.49363	-3.206609
88.699997	0.230841	0.286459	1.762466	-0.352232	0.069829	6.89444	8.00472	-4.253568
88.800003	0.236646	0.316802	1.764663	-0.332772	0.069698	6.19086	7.537	-4.737729
88.900002	0.216187	0.375257	1.770851	-0.315567	0.069725	5.82339	7.01244	-4.691926
89.0	0.123006	0.409588	1.778587	-0.304353	0.069816	5.68449	6.8403	-3.870335
89.099998	-0.125921	0.462198	1.78479	-0.301318	0.070068	6.41532	6.96887	-2.287816
89.199997	-0.232172	0.480322	1.787595	-0.307399	0.070414	7.81802	8.55455	-0.038304
89.300003	-0.351848	0.501388	1.786132	-0.320839	0.070825	7.31359	8.63088	2.197417
89.400002	-0.412475	0.514886	1.780811	-0.338491	0.071266	7.72659	8.16294	3.78005
89.5	-0.343511	0.559726	1.773343	-0.356286	0.071502	8.50191	8.76266	4.411857
89.599998	-0.259858	0.550777	1.766672	-0.370098	0.071799	8.75789	10.04131	3.663405
89.699997	-0.186012	0.482926	1.761966	-0.37779	0.072194	8.53527	10.04141	1.874266
89.800003	-0.122696	0.455889	1.757739	-0.378849	0.072286	8.52275	9.57059	-0.418784
89.900002	-0.023684	0.419975	1.752709	-0.375211	0.072144	8.14784	9.46568	-2.482482
90.0	-0.02876	0.361557	1.746451	-0.367274	0.072135	7.32252	8.17815	-3.385289
90.099998	0.005834	0.355847	1.739227	-0.357101	0.07213	6.55211	7.21188	-3.331094
90.199997	0.012391	0.346119	1.73228	-0.34794	0.072006	5.92156	6.54622	-2.740034
90.300003	0.027565	0.319784	1.726739	-0.341116	0.071953	5.63107	6.10934	-1.899409
90.400002	0.053522	0.317243	1.722999	-0.336913	0.07181	5.53377	6.31916	-1.121107
90.5	0.027933	0.322713	1.721655	-0.3346	0.071835	5.93767	6.47407	-0.748133
90.599998	-0.020435	0.328596	1.723106	-0.333373	0.072034	7.52149	8.12173	-0.770527
90.699997	0.068481	0.295115	1.72666	-0.332843	0.072485	6.58618	8.43293	-1.116654
90.800003	0.059781	0.266238	1.730757	-0.33361	0.073015	7.11794	7.53176	-1.415689
90.900002	0.002823	0.220616	1.73297	-0.336117	0.073548	8.08566	8.55423	-1.306675
91.0	-0.041428	0.174707	1.731018	-0.341647	0.07381	7.26218	8.27921	-0.599826
91.099998	-0.165447	0.146754	1.723411	-0.350728	0.073802	7.23012	7.86234	0.629889
91.199997	-0.263212	0.132934	1.710285	-0.362469	0.073533	7.03711	7.95248	2.039479
91.300003	-0.375091	0.139515	1.693881	-0.374244	0.073003	6.76571	7.66065	2.911669
91.400002	-0.276781	0.17257	1.678134	-0.381351	0.072643	6.90154	7.6129	2.633492
91.5	-0.079935	0.170952	1.667617	-0.380465	0.072475	6.95382	7.72456	1.048757
91.599998	-0.023954	0.134603	1.66547	-0.371565	0.072468	6.95636	7.68581	-1.263043
91.699997	0.137598	0.144944	1.67245	-0.354319	0.072705	6.93333	7.88685	-3.785383
91.800003	0.172832	0.180855	1.687226	-0.333851	0.073095	6.82806	7.61098	-5.690183
91.900002	0.209393	0.256824	1.70708	-0.314366	0.073284	6.53232	7.37846	-6.529827
92.0	0.203106	0.377423	1.727283	-0.301537	0.073795	6.11493	6.94864	-6.012832
92.099998	0.139197	0.49526	1.7435	-0.299996	0.074469	5.91911	6.84426	-3.522898
92.199997	-0.015563	0.645796	1.752373	-0.312272	0.074825	6.24813	6.76515	0.756603
92.300003	-0.240583	0.815465	1.752357	-0.337028	0.07513	7.63788	8.55369	5.381658
92.400002	-0.243795	0.913128	1.74209	-0.3668	0.075251	7.51475	8.76683	9.18568
92.5	-0.31839	1.037047	1.728362	-0.394766	0.075525	7.60294	8.36752	10.203895
92.599998	-0.281678	1.180353	1.720434	-0.412075	0.076041	8.26458	8.8149	8.162905
92.699997	-0.249498	1.356641	1.723321	-0.41469	0.076929	8.99391	10.04484	3.346816
92.800003	-0.103308	1.507137	1.735021	-0.403479	0.077441	8.80895	9.97258	-2.963436
92.900002	-0.072811	1.471758	1.751137	-0.382067	0.077625	8.77024	9.35798	-8.686649
93.0	0.106937	1.418859	1.769547	-0.352985	0.077968	7.99642	9.11058	-11.739846
93.099998	0.177397	1.477002	1.789703	-0.32378	0.077822	5.87663	6.69738	-12.019083
93.199997	0.051434	1.614513	1.811622	-0.301356	0.077574	4.43127	5.44517	-9.904029
93.300003	0.112193	1.639618	1.833005	-0.290834	0.077042	3.66157	4.63317	-6.166095
93.400002	0.071352	1.65147	1.852546	-0.293967	0.076631	4.29422	5.52921	-1.623458
93.5	-0.087802	1.69095	1.867253	-0.309143	0.076107	4.63524	5.46519	2.846071
93.599998	-0.126381	1.79025	1.87555	-0.331248	0.075782	9.42952	8.50434	6.590154
93.699997	-0.215987	1.868579	1.881061	-0.35645	0.075991	10.26517	13.3012	8.268352
93.800003	-0.148488	1.969537	1.886591	-0.377308	0.077133	8.7522	9.52788	8.092381
93.900002	-0.099443	1.99202	1.89342	-0.392147	0.078099	8.97718	9.7862	5.887192
94.0	-0.123781	1.999196	1.900119	-0.398936	0.078763	14.08245	15.53198	2.190005
94.099998	-0.117418	1.960577	1.905786	-0.397297	0.078952	14.30682	15.43403	-1.767872
94.199997	-0.398065	1.873906	1.909188	-0.390304	0.079083	14.63313	15.0937	-5.281984
94.300003	-0.507814	1.616386	1.910045	-0.379025	0.079074	10.94713	11.21686	-6.646976
94.400002	-0.456119	1.400108	1.909114	-0.366418	0.079136	6.04881	6.80229	-6.179942
94.5	-0.299929	1.268065	1.908252	-0.354408	0.079056	5.01383	5.93441	-4.712556
94.599998	-0.11148	1.175823	1.908665	-0.343579	0.078824	4.28817	5.47965	-3.130756
94.699997	0.083246	1.07199	1.911915	-0.33531	0.078384	4.245	5.35407	-1.710104
94.800003	0.163428	0.988351	1.9186	-0.329351	0.078091	4.31839	5.81729	-0.788619
94.900002	0.207905	0.913144	1.928794	-0.32559	0.077929	5.60427	6.39763	-0.528439
95.0	0.16066	0.863839	1.941991	-0.323203	0.077978	7.99169	9.16058	-0.825802
95.099998	0.081124	0.826634	1.956315	-0.321631	0.07786	7.7731	10.2491	-1.568728
95.199997	-0.053014	0.744929	1.969939	-0.322204	0.077812	11.25995	10.67453	-2.208835
95.300003	-0.156164	0.682752	1.98058	-0.325109	0.077824	10.9346	11.73746	-2.359794
95.400002	-0.167547	0.630369	1.986179	-0.331525	0.077818	11.6071	10.98563	-1.672499
95.5	-0.112797	0.610364	1.985295	-0.341849	0.077822	11.70501	11.36995	-0.194732
95.599998	-0.013369	0.630936	1.978088	-0.355975	0.077921	10.79877	10.56908	1.708217
95.699997	0.005017	0.667116	1.965691	-0.372355	0.077769	9.82475	10.70836	3.395822
95.800003	0.076529	0.656711	1.951614	-0.386185	0.077679	9.57139	10.54681	4.089192
95.900002	-0.001351	0.574916	1.938931	-0.394585	0.077843	9.65406	10.68759	3.330975
96.0	-0.064972	0.543643	1.931433	-0.393914	0.077748	10.11594	10.88018	0.894453
96.099998	-0.103251	0.43416	1.930981	-0.383622	0.078087	10.4278	10.83907	-2.259122
96.199997	-0.180609	0.365233	1.936617	-0.367088	0.078519	10.18048	10.50249	-5.131413
96.300003	-0.240042	0.354353	1.947517	-0.345813	0.078741	9.37373	9.59671	-6.933697
96.400002	-0.260919	0.453272	1.962012	-0.325039	0.07865	8.46075	8.66074	-7.448339
96.5	-0.215755	0.541261	1.977714	-0.3102	0.078288	7.14833	7.666	-6.754364
96.599998	-0.14148	0.713574	1.991136	-0.305976	0.077467	6.45674	7.25096	-4.519284
96.699997	-0.044246	0.901524	1.998502	-0.314994	0.076267	6.05765	7.27386	-0.768042
96.800003	-0.000573	1.146229	1.997747	-0.335264	0.075073	7.91585	8.55069	3.559838
96.900002	0.04898	1.308896	1.987657	-0.361606	0.074382	10.28566	11.84538	7.355804
97.0	0.194457	1.457048	1.972664	-0.386298	0.074359	8.90415	10.69209	9.141303
97.099998	0.285628	1.58603	1.962146	-0.401342	0.074994	11.72918	11.18646	7.907524
97.199997	0.25495	1.713363	1.962077	-0.403124	0.076005	14.04461	14.56882	3.884587
97.300003	0.313557	1.773133	1.973035	-0.390481	0.076827	15.17776	14.98494	-1.78068
97.400002	-0.103931	1.718437	1.991408	-0.369755	0.076434	17.1372	16.35062	-7.412619
97.5	-0.197112	1.71762	2.013695	-0.342471	0.076511	15.04911	14.84919	-10.808802
97.599998	-0.285884	1.70087	2.038158	-0.315808	0.076273	8.86666	9.26292	-11.500458
97.699997	-0.167258	1.568208	2.062647	-0.297445	0.076228	5.04369	6.26371	-10.177625
97.800003	0.114654	1.419942	2.084067	-0.293717	0.075882	3.92587	4.99919	-7.117027
97.900002	0.343911	1.276623	2.100672	-0.306205	0.075334	4.46289	5.27699	-3.118002
98.0	0.3215	1.208345	2.110216	-0.331181	0.074293	4.40737	6.14498	1.057209
98.099998	0.195082	1.085227	2.109424	-0.361505	0.073155	8.45348	7.6933	5.350623
98.199997	0.122641	0.903734	2.101056	-0.390516	0.07257	12.61633	17.42779	8.360214
98.300003	-0.021411	0.76311	2.092526	-0.412892	0.072665	12.05619	14.46958	9.045734
98.400002	-0.103037	0.708823	2.087711	-0.423441	0.072759	17.02378	22.04212	7.211427
98.5	-0.192246	0.656494	2.087807	-0.421833	0.073266	22.92827	29.47753	3.04889
98.599998	-0.031436	0.617873	2.091706	-0.408796	0.073847	37.3788	39.75254	-2.236921
98.699997	-0.293109	0.568643	2.096582	-0.390383	0.074064	41.13135	40.84395	-6.778153
98.800003	-0.15257	0.445341	2.099811	-0.36874	0.07443	19.43239	19.13134	-8.739305
98.900002	-0.108259	0.400387	2.102349	-0.349781	0.07416	6.5938	7.85666	-8.525637
99.0	-0.002377	0.354327	2.104641	-0.334694	0.074077	4.89525	5.55758	-7.100429
99.099998	0.036377	0.27783	2.107576	-0.324507	0.07345	4.00189	5.33673	-5.344155
99.199997	0.068961	0.296686	2.111684	-0.319994	0.072525	4.68034	5.30504	-3.774349
99.300003	0.117153	0.303143	2.116762	-0.31978	0.071825	4.42155	6.13428	-2.647216
99.400002	0.118641	0.312966	2.123103	-0.322516	0.071589	6.12027	6.22313	-1.893627
99.5	0.165455	0.336582	2.129886	-0.325986	0.071718	9.83421	12.04739	-1.549318
99.599998	0.162009	0.400347	2.134805	-0.329591	0.072296	12.20936	14.62588	-1.586813
99.699997	0.162139	0.48551	2.136031	-0.334534	0.07264	19.8088	19.00244	-1.541881
99.800003	0.103171	0.546794	2.131529	-0.340875	0.072798	21.04073	21.75372	-1.023677
99.900002	0.052515	0.570391	2.120289	-0.349872	0.072452	27.87484	26.03918	0.053739
100.0	-0.08181	0.506557	2.102469	-0.362131	0.07194	29.77989	27.72389	1.44659
100.099998	-0.225236	0.441438	2.080716	-0.376365	0.071278	24.4542	23.64118	2.747085
100.199997	-0.271591	0.391561	2.056193	-0.390062	0.070579	21.48422	21.80168	3.421966
100.300003	-0.272482	0.382467	2.032562	-0.399462	0.069996	19.2082	20.55108	2.893488
100.400002	-0.227882	0.427505	2.012313	-0.401524	0.069854	16.62768	19.09601	1.162341
100.5	-0.10748	0.394746	1.996638	-0.395087	0.069542	13.99434	16.75293	-1.17784
100.599998	0.033051	0.353235	1.984941	-0.381609	0.069297	12.41902	14.68454	-3.442495
100.699997	0.183109	0.310676	1.976684	-0.362683	0.069298	10.11357	11.3601	-4.823284
100.800003	0.214787	0.335794	1.971338	-0.342236	0.068884	8.08233	8.9848	-5.332447
100.900002	0.248247	0.348218	1.969177	-0.323214	0.069051	6.38344	7.1924	-5.149951
101.0	0.232103	0.355666	1.968941	-0.309323	0.069342	5.7366	6.38746	-4.340311
101.099998	0.168874	0.362996	1.969605	-0.302447	0.070094	5.44987	6.65948	-2.994132
101.199997	0.057108	0.390918	1.969676	-0.303719	0.070662	7.02432	7.76588	-1.278579
101.300003	-0.109087	0.438373	1.967484	-0.312427	0.071299	9.10224	11.02845	0.581156
101.400002	-0.277891	0.474121	1.962313	-0.326748	0.07171	8.84372	10.88842	2.186566
101.5	-0.343809	0.529621	1.9533	-0.343742	0.071984	10.53928	10.56769	3.168519
101.599998	-0.40717	0.523357	1.940432	-0.362237	0.071951	11.6508	12.80372	3.764232
101.699997	-0.298729	0.455315	1.924411	-0.378135	0.072277	11.77901	12.98089	3.382254
101.800003	-0.113578	0.430043	1.907133	-0.388636	0.072723	12.18887	13.277	2.245589
101.900002	0.071421	0.449248	1.88997	-0.391849	0.073226	11.65667	13.06343	0.353155
102.0	0.135546	0.437859	1.87472	-0.388046	0.073877	9.74374	11.06699	-1.789875
102.099998	0.143385	0.450233	1.86262	-0.377428	0.07445	7.8069	9.47275	-3.349511
102.199997	0.027474	0.478226	1.854241	-0.362756	0.074932	6.60176	7.75122	-4.113895
102.300003	-0.156797	0.498416	1.848858	-0.347275	0.075211	5.80202	6.82338	-4.2174
102.400002	-0.276557	0.50755	1.845487	-0.334376	0.075329	5.20221	5.90069	-3.835958
102.5	-0.308277	0.542634	1.841477	-0.326952	0.075507	5.45819	5.79235	-2.80127
102.599998	-0.199369	0.530975	1.836109	-0.325466	0.076097	5.44278	6.00699	-1.222547
102.699997	-0.026663	0.534649	1.829054	-0.329745	0.07657	7.30868	7.51912	0.368573
102.800003	0.104248	0.498635	1.821471	-0.337005	0.077388	7.76259	9.36473	1.442279
102.900002	0.212788	0.454567	1.815337	-0.34469	0.078437	7.40037	8.78321	1.665023
103.0	0.201765	0.392861	1.810971	-0.351871	0.079219	8.43535	9.54201	1.179722
103.099998	0.167772	0.381182	1.807368	-0.355976	0.080377	8.57836	10.3933	0.126576
103.199997	-0.028753	0.36871	1.802061	-0.358858	0.081463	8.32667	9.51685	-0.94317
103.300003	-0.1958	0.325219	1.793263	-0.360816	0.082383	8.40347	8.98512	-1.344266
103.400002	-0.309841	0.285781	1.78016	-0.362436	0.083142	7.94081	8.72101	-1.048952
103.5	-0.352753	0.2405	1.763429	-0.364439	0.083735	7.22391	7.81898	-0.343718
103.599998	-0.268288	0.171919	1.745277	-0.365763	0.084165	6.78042	7.49268	0.250692
103.699997	-0.210531	0.058349	1.729434	-0.365691	0.084372	6.48713	7.2941	0.345024
103.800003	-0.088734	-0.012272	1.718259	-0.362132	0.084789	6.47933	7.45425	-0.359049
103.900002	0.007572	-0.023589	1.713831	-0.353631	0.085262	6.60229	7.59652	-1.774211
104.0	0.06672	-0.011241	1.716185	-0.342157	0.085508	7.0456	8.17804	-3.195344
104.099998	0.010426	0.034935	1.723857	-0.329642	0.086069	6.75984	7.8663	-4.184773
104.199997	0.01696	0.098204	1.733866	-0.319687	0.086673	7.19177	7.63517	-4.308791
104.300003	-0.048302	0.163547	1.741615	-0.316322	0.087442	6.91923	7.56312	-3.230136
104.400002	-0.091301	0.269364	1.74301	-0.323163	0.088081	6.77473	7.21274	-0.550624
104.5	-0.207287	0.37033	1.735404	-0.341514	0.088654	6.68908	7.36636	3.239459
104.599998	-0.224345	0.492099	1.718115	-0.366686	0.088901	7.09788	7.91608	6.743641
104.699997	-0.138617	0.518727	1.695771	-0.390404	0.089385	7.31218	8.10107	8.207558
104.800003	-0.138928	0.574894	1.680107	-0.404685	0.090177	7.17364	7.84232	6.450525
104.900002	-0.143862	0.672272	1.679162	-0.403226	0.091143	7.80445	8.56343	2.161148
105.0	-0.051615	0.74314	1.692983	-0.387532	0.092307	7.87013	8.77315	-3.429359
105.099998	0.03253	0.817722	1.716471	-0.364176	0.093295	7.64655	8.07944	-8.209611
105.199997	0.202252	0.879381	1.744542	-0.336542	0.093936	7.21848	7.7798	-10.935577
105.300003	0.210497	0.973136	1.772498	-0.312051	0.093827	6.31863	6.9132	-10.883187
105.400002	0.107649	1.155471	1.798204	-0.298847	0.093694	4.69645	5.74182	-8.288379
105.5	0.128429	1.202381	1.819417	-0.302093	0.093174	4.44993	5.16287	-3.251674
105.599998	0.020335	1.335012	1.834525	-0.320813	0.0926	4.27285	5.51711	2.496656
105.699997	-0.14787	1.577494	1.840529	-0.35017	0.091778	7.2275	7.21895	7.760927
105.800003	-0.184566	1.736558	1.836432	-0.383576	0.091359	10.16218	11.4967	11.138022
105.900002	-0.231208	1.844962	1.830508	-0.412673	0.091383	9.02693	10.40914	11.329759
106.0	-0.127834	1.925066	1.829278	-0.428372	0.091583	8.32728	8.50851	8.484804
106.099998	-0.006551	2.057424	1.835959	-0.430232	0.091601	10.18512	10.80674	3.315032
106.199997	0.043187	2.129341	1.849898	-0.417139	0.091375	13.81648	14.14895	-3.502141
106.300003	0.130335	2.081514	1.868582	-0.39207	0.090804	12.34598	11.88167	-9.889933
106.400002	0.446717	1.888598	1.889695	-0.359523	0.090868	10.43875	10.4555	-13.480233
106.5	0.547361	1.673454	1.915646	-0.326577	0.090228	5.78652	6.90849	-14.066906
106.599998	0.466969	1.729584	1.947536	-0.29837	0.089822	4.00014	5.05454	-12.641008
106.699997	0.009627	1.796088	1.981681	-0.28279	0.088631	3.63591	4.9068	-9.800481
106.800003	-0.163962	1.813469	2.013208	-0.281739	0.08703	3.8545	4.64292	-5.937283
106.900002	-0.362039	1.772284	2.038071	-0.299295	0.085005	4.27802	5.97199	-1.384171
107.0	-0.485168	1.698198	2.054107	-0.328219	0.083117	6.76159	5.89619	3.473794
107.099998	-0.579596	1.689435	2.058074	-0.361802	0.081111	13.26466	13.98763	7.623791
107.199997	-0.237676	1.587453	2.055359	-0.392562	0.079632	10.71855	12.54069	9.850744
107.300003	0.00862	1.5258	2.053744	-0.413458	0.07845	15.81313	12.71444	9.14165
107.400002	0.185707	1.522127	2.057592	-0.420432	0.077435	22.16775	22.20816	5.902051
107.5	0.256595	1.594385	2.06709	-0.416126	0.07647	28.1839	29.213	0.902434
107.599998	0.240683	1.70661	2.078956	-0.403138	0.075416	39.85896	41.40149	-4.299972
107.699997	0.047367	1.696774	2.088918	-0.385702	0.074213	36.31273	35.71886	-8.01844
107.800003	-0.091861	1.386644	2.094196	-0.368276	0.073566	18.11901	16.836	-8.877591
107.900002	-0.193561	1.180722	2.095225	-0.355515	0.073245	5.03923	6.44302	-7.465708
108.0	-0.10772	0.984478	2.094657	-0.346725	0.073425	4.68262	5.46862	-5.108953
108.099998	-0.017649	0.861232	2.094189	-0.342049	0.073269	3.64957	5.11941	-3.121255
108.199997	0.044791	0.80322	2.096757	-0.339542	0.072742	4.92319	5.49057	-1.760409
108.300003	0.094822	0.768044	2.104396	-0.338079	0.072011	4.40868	6.37387	-1.213911
108.400002	0.135061	0.811828	2.116836	-0.336466	0.071227	6.99919	6.87573	-1.503385
108.5	0.19604	0.797876	2.130103	-0.334706	0.070607	9.23133	10.88532	-2.298955
108.599998	0.142972	0.737182	2.139668	-0.333642	0.070213	14.85785	16.76716	-3.028252
108.699997	0.147989	0.695665	2.143017	-0.334713	0.069237	19.2174	19.56608	-3.047039
108.800003	0.093507	0.614868	2.138533	-0.338553	0.068231	19.45648	21.05091	-2.210459
108.900002	0.020494	0.529774	2.127093	-0.346616	0.067116	22.83193	20.83317	-0.642972
109.0	-0.037496	0.496293	2.111292	-0.357145	0.065934	19.91923	20.05928	1.127163
109.099998	-0.081853	0.471419	2.093984	-0.368373	0.064799	18.42614	19.85662	2.294113
109.199997	-0.0792	0.431249	2.078371	-0.376791	0.064075	18.332	19.95843	2.426531
109.300003	0.004505	0.357704	2.065847	-0.380041	0.063603	18.23383	19.67742	1.453747
109.400002	0.076138	0.263732	2.055769	-0.378816	0.063606	17.72247	18.78791	-0.379516
109.5	0.076418	0.135681	2.046158	-0.373943	0.064007	17.76091	18.80022	-2.309232
109.599998	0.009209	0.065192	2.03534	-0.366752	0.064435	16.64519	18.34107	-3.516861
109.699997	-0.117012	0.095048	2.022973	-0.35879	0.064672	13.34453	14.66634	-3.679643
109.800003	-0.249482	0.145786	2.010489	-0.351021	0.065051	9.9132	10.99109	-3.170997
109.900002	-0.348477	0.191165	1.998905	-0.345079	0.06509	7.993	8.82786	-2.351726
110.0	-0.391965	0.191856	1.988832	-0.341178	0.065098	7.661	8.16776	-1.48535
110.099998	-0.313232	0.204092	1.980542	-0.33866	0.064904	7.77371	8.2563	-0.935992
110.199997	-0.203112	0.222148	1.974423	-0.337327	0.064643	8.78171	9.07215	-0.73333
110.300003	-0.08609	0.237278	1.969789	-0.336957	0.064363	10.15561	11.62624	-0.881445
110.400002	0.075233	0.219252	1.965378	-0.337347	0.064172	9.31444	10.835	-1.122862
110.5	0.199115	0.204382	1.959535	-0.339132	0.063925	10.44925	11.5619	-1.242941
110.599998	0.274318	0.173338	1.951139	-0.342261	0.06394	9.90672	11.48311	-1.058643
110.699997	0.220619	0.115313	1.939515	-0.347129	0.063747	9.75521	10.87108	-0.535385
110.800003	0.095575	0.107777	1.924991	-0.353479	0.063879	9.42741	10.64006	0.13396
110.900002	-0.059904	0.134466	1.908029	-0.361464	0.063595	9.04471	9.97408	0.806013
111.0	-0.228513	0.18848	1.889578	-0.369464	0.063506	8.92744	9.78245	1.134557
111.099998	-0.268647	0.248222	1.870768	-0.375666	0.063678	8.99356	9.69114	0.997862
111.199997	-0.179923	0.293778	1.852773	-0.377594	0.064154	9.08709	9.63429	0.214712
111.300003	-0.0242	0.206318	1.83641	-0.37521	0.064791	9.00022	9.70944	-0.73821
111.400002	0.047639	0.110463	1.822601	-0.368167	0.065473	8.61383	9.5221	-1.632355
111.5	0.135421	0.109458	1.811542	-0.357196	0.066018	7.9338	9.09677	-2.447813
111.599998	0.014007	0.22151	1.803942	-0.344318	0.066607	7.34249	8.73654	-2.952219
111.699997	-0.046632	0.367138	1.798722	-0.33271	0.067096	6.78734	8.22193	-3.010323
111.800003	-0.148252	0.510721	1.794185	-0.324761	0.067535	6.67498	7.95762	-2.576235
111.900002	-0.277502	0.641651	1.788121	-0.322499	0.067779	6.92781	7.74351	-1.546842
112.0	-0.298421	0.727782	1.779901	-0.325852	0.068263	7.60872	8.25533	-0.258952
112.099998	-0.228765	0.757324	1.770226	-0.333433	0.068901	7.62133	8.53057	0.889653
112.199997	-0.185849	0.800155	1.760318	-0.343068	0.069485	7.60539	8.41441	1.457968
112.300003	-0.138332	0.880872	1.751397	-0.351919	0.070037	7.73562	8.70046	1.389753
112.400002	-0.191547	0.998057	1.743262	-0.35926	0.070425	7.73562	8.97837	0.750877
112.5	-0.276307	1.073367	1.733771	-0.364527	0.070235	7.58201	9.06262	0.002298
112.599998	-0.360259	1.090589	1.72108	-0.367642	0.069992	7.3191	8.50573	-0.414397
112.699997	-0.336144	1.074548	1.70487	-0.369865	0.069723	7.10524	8.02699	-0.462439
112.800003	-0.053098	0.987664	1.687424	-0.369215	0.070042	6.79207	7.53475	-0.447806
112.900002	0.077516	0.905635	1.672092	-0.365826	0.070758	6.41067	7.18897	-0.683626
113.0	0.31358	0.823609	1.66153	-0.36079	0.071677	6.40288	7.25331	-1.097928
113.099998	0.400981	0.832549	1.655096	-0.353243	0.07254	6.1652	7.30127	-1.731649
113.199997	0.270636	0.897333	1.650462	-0.345399	0.073167	6.34692	7.51516	-2.227459
113.300003	0.027833	0.957749	1.644866	-0.338706	0.073837	6.5437	7.80142	-2.25988
113.400002	-0.167083	0.935028	1.636767	-0.334161	0.074492	6.30716	7.71557	-1.833173
113.5	-0.281364	0.829151	1.627807	-0.331809	0.075388	6.73068	7.32589	-1.170481
113.599998	-0.22467	0.669303	1.622349	-0.329836	0.076545	6.844	7.52287	-0.796245
113.699997	-0.099259	0.540433	1.622819	-0.327833	0.077746	6.92343	7.81288	-0.883021
113.800003	0.030409	0.520451	1.627954	-0.327002	0.079094	6.86432	8.12366	-1.194089
113.900002	0.018495	0.590446	1.633603	-0.328414	0.080102	6.72691	8.06735	-1.32532
114.0	-0.120831	0.646244	1.634817	-0.334063	0.080657	6.53039	7.9377	-0.823718
114.099998	-0.308935	0.700052	1.627631	-0.346271	0.080433	6.38536	7.55927	0.631513
114.199997	-0.399259	0.703722	1.612822	-0.362438	0.080098	6.71596	7.57436	2.493129
114.300003	-0.432528	0.724436	1.593459	-0.378928	0.079778	6.82254	7.50007	3.776105
114.400002	-0.19932	0.685532	1.576792	-0.389817	0.08002	6.81563	7.66001	3.558677
114.5	0.074254	0.639764	1.567508	-0.391381	0.080863	6.79329	7.72895	1.716816
114.599998	0.248161	0.61281	1.565506	-0.385379	0.082152	6.55649	7.72124	-0.89293
114.699997	0.285019	0.667591	1.568082	-0.373122	0.083475	6.12439	7.49065	-3.341046
114.800003	0.178024	0.755006	1.571901	-0.358027	0.084579	5.9713	7.14743	-4.850102
114.900002	-0.017311	0.864342	1.574504	-0.342965	0.085274	6.04942	6.88772	-4.967821
115.0	-0.229025	0.964541	1.575592	-0.331549	0.085676	5.73853	6.3046	-3.796336
115.099998	-0.378853	1.064664	1.574557	-0.327345	0.085828	5.80368	6.44291	-1.730416
115.199997	-0.379313	1.169423	1.571899	-0.329116	0.086117	5.91324	6.4655	0.516082
115.300003	-0.194724	1.198248	1.56876	-0.334438	0.086861	7.21769	7.81513	2.136199
115.400002	0.0205	1.220768	1.567944	-0.340377	0.088247	6.70449	7.91512	2.504403
115.5	0.224307	1.218807	1.572502	-0.343774	0.089847	6.62988	7.3306	1.576859
115.599998	0.262701	1.227658	1.582475	-0.342941	0.091609	6.28115	7.26937	-0.219841
115.699997	0.142941	1.290556	1.594329	-0.341157	0.092737	6.82053	7.80977	-2.128609
115.800003	-0.075562	1.350073	1.604167	-0.339038	0.093769	7.53638	8.65068	-3.068826
115.900002	-0.324606	1.416914	1.608679	-0.339157	0.094425	6.48152	7.14304	-2.587318
116.0	-0.456237	1.475625	1.606641	-0.344387	0.09521	6.42381	6.80936	-0.873679
116.099998	-0.43327	1.528686	1.598064	-0.355076	0.095648	6.12693	6.49623	1.545475
116.199997	-0.328566	1.586074	1.584563	-0.368697	0.096293	6.05371	6.39442	3.544437
116.300003	-0.099611	1.527354	1.5718	-0.381545	0.097069	5.95107	6.71376	4.450661
116.400002	0.14954	1.554356	1.564674	-0.387955	0.098188	6.91783	7.3124	3.34355
116.5	0.295464	1.575947	1.564951	-0.386993	0.099192	6.56787	7.86319	0.746292
116.599998	0.20301	1.596175	1.569542	-0.379695	0.099945	5.83565	7.22087	-2.3441
116.699997	0.090813	1.613813	1.573985	-0.367754	0.100418	7.18931	7.75218	-4.560523
116.800003	-0.075136	1.650542	1.576662	-0.353385	0.100684	6.63828	7.08695	-5.327091
116.900002	-0.188074	1.670576	1.578267	-0.339235	0.100939	6.02394	6.29539	-4.637659
117.0	-0.192129	1.72327	1.579572	-0.329024	0.101091	5.83836	6.24412	-3.112357
117.099998	-0.136271	1.778999	1.58181	-0.323689	0.101464	5.75963	6.27227	-1.286037
117.199997	-0.044298	1.827038	1.585604	-0.322908	0.101888	5.40933	6.1908	0.276118
117.300003	0.037476	1.836064	1.591034	-0.324898	0.102572	7.16182	7.42556	1.154993
117.400002	0.070518	1.817092	1.598636	-0.328369	0.103276	7.12223	8.355	1.177316
117.5	0.037108	1.796578	1.608436	-0.331789	0.103946	6.31644	7.16531	0.539649
117.599998	-0.120953	1.803529	1.618157	-0.335965	0.104223	6.38431	7.03471	-0.409809
117.699997	-0.320783	1.835549	1.625735	-0.339663	0.104164	7.68106	8.25116	-1.0537
117.800003	-0.493365	1.886382	1.628522	-0.344861	0.103529	7.6511	7.91811	-1.073196
117.900002	-0.513238	1.867852	1.625969	-0.351512	0.103055	6.82981	7.08855	-0.33001
118.0	-0.35482	1.876378	1.618522	-0.359052	0.102582	6.89261	7.2426	0.623222
118.099998	-0.245621	1.785757	1.608663	-0.367999	0.101927	6.22168	6.75369	1.602092
118.199997	-0.028377	1.705426	1.599894	-0.374815	0.101194	6.25207	6.84501	1.844885
118.300003	0.215201	1.713434	1.595057	-0.376821	0.1007	6.03296	7.00377	1.107749
118.400002	0.369414	1.772932	1.59373	-0.37557	0.100257	6.41917	7.12517	-0.177087
118.5	0.320404	1.858625	1.5937	-0.370842	0.09976	6.42723	7.23715	-1.484298
118.599998	0.205602	1.9501	1.592174	-0.364067	0.098998	6.23841	7.16499	-2.312963
118.699997	0.001072	1.997014	1.588372	-0.356914	0.097876	6.7023	7.08748	-2.513596
118.800003	-0.104187	2.018751	1.583695	-0.349801	0.09652	6.26171	6.69545	-2.105954
118.900002	-0.218035	2.059653	1.580194	-0.343449	0.095019	6.21774	6.67715	-1.638218
119.0	-0.144313	2.115893	1.579047	-0.33859	0.093716	6.10433	6.64653	-1.141082
119.099998	0.028391	2.174247	1.580827	-0.333894	0.092863	6.40481	7.0377	-1.03852
119.199997	0.194058	2.176389	1.585198	-0.330311	0.092037	6.69617	7.40939	-1.216014
119.300003	0.276236	2.130627	1.591894	-0.32738	0.091145	6.13069	7.16274	-1.582961
119.400002	0.233074	2.110967	1.600209	-0.325078	0.089778	6.20058	7.24068	-1.828221
119.5	0.044048	2.18175	1.608667	-0.325208	0.087942	6.56069	7.40736	-1.761747
119.599998	-0.144905	2.303939	1.615113	-0.327881	0.085732	6.6558	7.40822	-1.223818
119.699997	-0.307613	2.382648	1.617833	-0.334043	0.083907	6.56936	7.10932	-0.119917
119.800003	-0.332748	2.433664	1.615041	-0.344788	0.082187	6.58259	7.11746	1.355846
119.900002	-0.259431	2.425666	1.607205	-0.357648	0.081033	6.53074	7.10622	2.547332
120.0	-0.008358	2.482898	1.597034	-0.368925	0.079844	6.45919	7.1272	3.119556
120.099998	0.054468	2.480043	1.588727	-0.377693	0.078671	6.36627	7.33745	2.718331
120.199997	0.195122	2.459017	1.584456	-0.378581	0.077689	6.2787	7.56933	0.979223
120.300003	0.067604	2.381736	1.583911	-0.375182	0.076336	6.31959	7.70914	-0.965905
120.400002	-0.053792	2.336226	1.585218	-0.367221	0.074997	6.34692	7.49354	-2.651363
120.5	-0.159778	2.306674	1.58666	-0.356601	0.073902	6.39806	7.10782	-3.583458
120.599998	-0.221393	2.313913	1.587126	-0.347189	0.072506	6.19681	6.80925	-3.633792
120.699997	-0.217634	2.300849	1.586297	-0.340895	0.071211	5.92042	6.4958	-2.71884
120.800003	-0.152772	2.307287	1.583836	-0.339203	0.069786	5.61084	6.55072	-1.24878
120.900002	0.026937	2.274237	1.579429	-0.342779	0.068657	5.91228	6.64846	0.509245
121.0	0.143381	2.250787	1.573917	-0.348443	0.06776	6.85372	7.78644	1.711581
121.099998	0.19794	2.202998	1.569144	-0.354149	0.066603	6.18604	7.93353	2.091919
121.199997	0.107645	2.142773	1.566816	-0.357799	0.065244	6.21625	7.26305	1.451008
121.300003	0.127149	2.093551	1.567358	-0.355762	0.063989	6.30619	7.36636	-0.112479
121.400002	0.016964	1.909541	1.570162	-0.351531	0.062697	6.91984	7.87615	-1.788118
121.5	-0.010472	1.690312	1.574749	-0.343373	0.061999	6.6558	7.83793	-3.068253
121.599998	-0.052485	1.504419	1.580956	-0.332895	0.061426	6.32844	7.14315	-3.657808
121.699997	-0.022345	1.372378	1.588778	-0.324235	0.060691	6.11607	7.17141	-3.596031
121.800003	-0.049123	1.283374	1.596933	-0.318995	0.059974	5.74142	6.80882	-2.828276
121.900002	-0.067608	1.202433	1.602427	-0.320655	0.058997	5.57318	6.87627	-1.287309
122.0	-0.118623	1.109456	1.602989	-0.330034	0.057719	5.71943	6.9724	0.971497
122.099998	-0.185332	1.005713	1.597607	-0.345448	0.05654	6.86651	7.58218	3.163112
122.199997	-0.209492	0.934329	1.588015	-0.362963	0.055228	6.34017	8.15684	4.634162
122.300003	-0.15523	0.786791	1.578572	-0.377188	0.054648	6.3576	7.38006	4.600024
122.400002	0.011123	0.657442	1.573198	-0.383642	0.054595	7.15122	8.00311	2.650482
122.5	0.084459	0.401189	1.573256	-0.383165	0.054863	7.07179	8.44139	-0.016898
122.599998	0.034912	0.182479	1.576523	-0.376131	0.055168	6.60168	7.75871	-2.785337
122.699997	-0.075476	0.065394	1.580264	-0.364517	0.055571	6.414	7.37728	-4.553561
122.800003	-0.237365	0.048876	1.582412	-0.352161	0.055365	5.94284	7.01972	-4.916528
122.900002	-0.418497	0.064226	1.582403	-0.342648	0.054835	5.50557	6.47086	-3.822746
123.0	-0.507322	0.055815	1.579999	-0.339224	0.05411	5.16481	5.92456	-1.762491
123.099998	-0.500678	0.050183	1.575482	-0.342042	0.052982	5.14336	6.18149	0.610317
123.199997	-0.289171	0.015618	1.570239	-0.348121	0.052124	5.75727	6.45876	2.435265
123.300003	-0.064001	-0.02714	1.566399	-0.355206	0.051344	7.23293	8.36827	3.085138
123.400002	0.175116	-0.074812	1.567112	-0.358186	0.051044	6.39727	8.30768	2.247743
123.5	0.334012	-0.160524	1.57358	-0.356226	0.051013	6.17141	7.25877	0.140089
123.599998	0.314092	-0.317928	1.583611	-0.350339	0.051006	6.42153	7.65251	-2.291907
123.699997	0.205471	-0.43988	1.594703	-0.340572	0.051426	7.30045	8.60572	-4.036829
123.800003	0.050615	-0.475005	1.605006	-0.328766	0.051999	6.46576	7.51837	-4.60065
123.900002	-0.115709	-0.461036	1.613987	-0.319473	0.052539	6.22922	6.77178	-3.954685
124.0	-0.188038	-0.435898	1.621116	-0.314882	0.053292	5.93855	6.8752	-2.361333
124.099998	-0.302503	-0.430438	1.625483	-0.318695	0.053945	5.84721	6.5808	-0.085919
124.199997	-0.324673	-0.419621	1.626436	-0.330271	0.054429	5.58448	6.6536	2.393122
124.300003	-0.325757	-0.360353	1.623371	-0.348083	0.054537	6.71342	7.20771	4.363382
124.400002	-0.26997	-0.297703	1.61687	-0.368184	0.054521	7.19334	8.76823	5.398776
124.5	-0.286329	-0.294167	1.607987	-0.386744	0.054328	6.13647	7.79821	5.056406
124.599998	-0.235392	-0.31395	1.597515	-0.399594	0.054366	7.32751	8.08501	3.337961
124.699997	-0.092086	-0.428896	1.587794	-0.404268	0.0546	7.58928	8.9045	0.653021
124.800003	-0.010988	-0.551698	1.580591	-0.397859	0.055276	7.04043	7.87144	-2.252251
124.900002	0.059448	-0.60871	1.578771	-0.381554	0.056009	6.6939	7.42085	-4.674012
125.0	0.037426	-0.615545	1.584963	-0.358291	0.0571	5.9911	6.84897	-6.230467
125.099998	-0.030452	-0.492912	1.598464	-0.33274	0.057829	5.28541	6.30107	-6.807286
125.199997	-0.174057	-0.296188	1.616718	-0.310361	0.058444	4.76765	5.43115	-6.37851
125.300003	-0.238162	-0.097333	1.635311	-0.296138	0.058892	4.60485	5.60608	-4.901747
125.400002	-0.201466	0.084103	1.650566	-0.292937	0.05926	4.66081	5.40664	-2.057239
125.5	-0.137917	0.258386	1.660509	-0.301293	0.059365	6.97834	7.46463	1.484305
125.599998	-0.066435	0.443081	1.664311	-0.318029	0.059347	7.08711	9.08564	4.63839
125.699997	0.042659	0.596808	1.665147	-0.338443	0.059556	7.0886	8.12087	6.611852
125.800003	0.057296	0.791754	1.666869	-0.35833	0.059727	7.40335	8.739	6.848924
125.900002	0.01011	1.054529	1.67016	-0.373563	0.059876	8.03408	8.72123	5.171339
126.0	-0.03096	1.285895	1.673408	-0.383749	0.060233	8.75045	10.71178	2.373
126.099998	-0.097731	1.418084	1.674178	-0.386905	0.060449	8.07673	9.32608	-0.835199
126.199997	-0.142223	1.318135	1.671767	-0.383161	0.060828	8.54105	9.37329	-3.489505
126.300003	-0.11955	1.144992	1.666933	-0.373836	0.062074	7.33802	8.16091	-4.728611
126.400002	0.034873	0.998058	1.662269	-0.361419	0.063522	5.8973	6.49762	-4.324158
126.5	0.058455	0.95492	1.659854	-0.349229	0.064195	5.22253	6.27602	-3.412066
126.599998	-0.016607	0.978412	1.660627	-0.338746	0.064417	4.73157	6.02134	-2.465059
126.699997	-0.219609	1.005423	1.664314	-0.330743	0.063797	4.49249	5.88495	-1.573098
126.800003	-0.331003	1.004485	1.670038	-0.326102	0.063169	4.7751	6.0101	-0.918569
126.900002	-0.272897	0.973063	1.677073	-0.324369	0.062724	7.04762	6.73496	-0.502334
127.0	-0.124536	0.900183	1.685286	-0.324587	0.062796	6.43397	8.79916	-0.390321
127.099998	0.117886	0.823273	1.694422	-0.326983	0.063078	6.41532	7.4399	-0.461389
127.199997	0.253165	0.762371	1.70327	-0.331155	0.063258	7.53218	7.8891	-0.50092
127.300003	0.31427	0.73985	1.71001	-0.337008	0.063436	7.4333	9.11861	-0.291199
127.400002	0.221292	0.7345	1.711621	-0.345794	0.063593	6.87719	8.20791	0.388365
127.5	0.010643	0.757383	1.705912	-0.357614	0.063592	6.92107	8.24891	1.54093
127.599998	-0.247825	0.775037	1.692922	-0.371499	0.063797	6.90005	7.89167	2.775376
127.699997	-0.377866	0.756367	1.675007	-0.384558	0.064161	6.83446	7.4004	3.61238
127.800003	-0.356524	0.660734	1.658051	-0.390726	0.064707	6.77613	7.35726	3.004004
127.900002	-0.251656	0.499215	1.64907	-0.387216	0.065708	6.87132	7.7342	0.837067
128.0	-0.089656	0.412053	1.652876	-0.373026	0.066815	6.82868	7.91897	-2.277962
128.100006	0.003888	0.544316	1.670634	-0.350693	0.067755	6.42381	7.71471	-5.602581
128.199997	0.153061	0.681849	1.699909	-0.325693	0.068359	6.43406	7.60627	-8.196569
128.300003	0.138523	0.846912	1.734752	-0.30399	0.068768	5.96447	7.13448	-9.047384
128.399994	0.114205	0.936144	1.769002	-0.290472	0.069381	5.86437	6.94885	-8.147847
128.5	0.105046	0.963923	1.798184	-0.292218	0.069621	5.70744	6.61024	-4.652715
128.600006	0.041537	1.041143	1.818611	-0.310276	0.070096	6.43519	7.02315	0.937752
128.699997	-0.025315	1.167011	1.829219	-0.340298	0.070347	7.87679	9.39267	6.856603
128.800003	-0.177141	1.456818	1.827249	-0.376774	0.070335	7.52876	8.90022	11.329037
128.899994	-0.273716	1.610372	1.817554	-0.411166	0.070823	8.2722	9.1018	12.794299
129.0	-0.186167	1.731883	1.813837	-0.431192	0.072005	7.98678	8.80056	10.437403
129.100006	0.185641	1.825781	1.822054	-0.433842	0.073329	9.94595	11.49574	5.330837
129.199997	0.413932	1.860211	1.841645	-0.421113	0.074772	10.72004	12.342	-1.773422
129.300003	0.252693	1.92784	1.867567	-0.398753	0.075495	10.87496	11.8109	-9.055749
129.399994	0.315718	1.896701	1.893997	-0.368965	0.075923	10.73213	11.41652	-13.492027
129.5	0.313879	1.916569	1.920203	-0.338384	0.076859	6.94997	7.80271	-14.320727
129.600006	0.356567	1.938987	1.945761	-0.314511	0.077941	4.20769	5.26233	-12.20898
129.699997	0.126642	2.034066	1.970565	-0.301751	0.078446	3.5126	4.80532	-8.406083
129.800003	0.118615	2.111583	1.993496	-0.301432	0.078844	3.57311	4.33749	-3.855411
129.899994	0.106617	2.18	2.012927	-0.313081	0.078989	4.53969	6.0405	0.370862
130.0	0.030694	2.248706	2.026412	-0.33237	0.079007	5.59832	5.29562	3.798557
130.100006	-0.042568	2.211947	2.037242	-0.353428	0.079128	12.0766	12.40355	5.972336
130.199997	-0.064077	2.155305	2.04901	-0.371189	0.079491	10.52317	13.79696	6.454195
130.300003	-0.045729	2.126538	2.062354	-0.381964	0.080165	11.51129	11.79442	5.040927
130.399994	-0.037472	2.117697	2.076422	-0.38603	0.081182	18.77943	20.5893	2.168907
130.5	0.028352	2.084783	2.089864	-0.38338	0.082196	22.47156	24.53412	-1.293244
130.600006	-0.026839	2.073365	2.100164	-0.377934	0.083362	30.29343	33.1256	-4.314372
130.699997	-0.147014	2.040059	2.106247	-0.372656	0.084218	23.95256	25.37749	-5.761716
130.800003	-0.224031	1.935675	2.106771	-0.368646	0.085156	11.07376	11.26547	-5.379405
130.899994	-0.26403	1.816834	2.102777	-0.366226	0.086267	7.21839	8.19763	-3.807519
131.0	-0.251055	1.6566	2.095849	-0.364531	0.086996	6.67095	7.35983	-1.978575
131.100006	-0.241306	1.515141	2.089665	-0.361634	0.087404	6.41304	7.1545	-0.684324
131.199997	-0.216633	1.408133	2.088001	-0.356728	0.087659	6.55833	7.26626	-0.379728
131.300003	-0.204824	1.36356	2.093509	-0.349338	0.087565	7.64322	8.5128	-1.143491
131.399994	-0.117898	1.441363	2.105288	-0.340365	0.087389	9.89525	10.68823	-2.707042
131.5	-0.026866	1.563236	2.119032	-0.331759	0.087139	12.71643	13.23707	-4.411502
131.600006	0.048222	1.674307	2.129787	-0.325703	0.086908	14.31531	15.50939	-5.392678
131.699997	0.103119	1.815936	2.133727	-0.324738	0.08668	14.94209	15.47856	-4.988223
131.800003	0.134719	1.972021	2.129899	-0.330191	0.086314	15.322	14.74631	-3.117029
131.899994	0.122126	2.109042	2.119342	-0.340125	0.08615	14.78822	13.94587	-0.506527
132.0	-0.047437	2.217992	2.104631	-0.352898	0.085713	14.31619	14.44228	1.943305
132.100006	-0.144978	2.31447	2.090213	-0.363962	0.085813	14.85478	15.60017	3.418659
132.199997	-0.157565	2.405596	2.080194	-0.370443	0.085942	15.56678	15.9345	3.405341
132.300003	-0.159284	2.408582	2.0757	-0.372645	0.086187	16.3406	16.11521	1.696205
132.399994	-0.081203	2.39111	2.073719	-0.369827	0.086682	17.84831	17.23113	-0.743583
132.5	-0.059473	2.286021	2.071465	-0.364408	0.087237	20.09377	19.794	-3.178942
132.600006	-0.084272	2.012644	2.066296	-0.358281	0.087231	17.92985	19.38687	-4.53901
132.699997	-0.166806	1.767608	2.057321	-0.353275	0.087361	12.7124	14.59601	-4.376218
132.800003	-0.249225	1.581945	2.044457	-0.351808	0.087033	9.45404	11.57796	-3.011138
132.899994	-0.326993	1.424618	2.02884	-0.353905	0.086294	7.72511	9.98981	-1.13945
133.0	-0.313541	1.284481	2.012913	-0.356517	0.085596	7.60513	8.80334	0.332667
133.100006	-0.16183	1.083601	2.000703	-0.357333	0.08493	7.63665	8.40028	0.733818
133.199997	0.032218	0.799685	1.995854	-0.35323	0.085108	9.09524	8.87517	-0.058781
133.300003	0.127638	0.569421	1.999222	-0.344811	0.085345	11.07796	11.01496	-1.853253
133.399994	0.140328	0.436182	2.00735	-0.333979	0.085521	10.39767	12.79954	-3.779999
133.5	0.019409	0.433694	2.014977	-0.323832	0.085363	11.71386	12.84954	-4.731919
133.600006	-0.216835	0.507164	2.017638	-0.318259	0.084838	10.0387	11.44863	-4.232149
133.699997	-0.478632	0.599584	2.012648	-0.321352	0.083983	10.08485	10.34984	-1.970466
133.800003	-0.593208	0.742151	1.999268	-0.333981	0.083043	9.49371	9.72379	1.49285
133.899994	-0.552479	0.884978	1.978277	-0.354031	0.082124	9.84988	9.37329	4.753991
134.0	-0.326136	0.963997	1.95476	-0.375773	0.08133	10.66653	10.07182	6.569022
134.100006	-0.095908	1.003535	1.936206	-0.39198	0.080733	11.35506	11.26279	6.162767
134.199997	0.108649	1.099709	1.92554	-0.398552	0.080139	11.90556	12.29393	3.469873
134.300003	0.229444	1.211718	1.920979	-0.394559	0.07965	12.28056	13.00412	-0.545454
134.399994	0.219831	1.26563	1.917512	-0.383033	0.078624	12.74472	13.62728	-4.309953
134.5	0.064087	1.400918	1.911925	-0.36611	0.078063	11.37196	11.83874	-6.604772
134.600006	-0.008253	1.498448	1.905322	-0.346382	0.077452	8.64422	8.9424	-6.700046
134.699997	-0.017768	1.489277	1.899998	-0.328557	0.077034	6.12482	6.20269	-5.447809
134.800003	-0.055362	1.410465	1.898114	-0.315937	0.076378	4.74042	5.20495	-3.799819
134.899994	-0.046086	1.364185	1.899946	-0.309276	0.076009	4.86285	5.51444	-2.108856
135.0	-0.066768	1.338227	1.90358	-0.310091	0.075843	4.48794	5.69804	-0.48009
135.100006	-0.130771	1.341893	1.905635	-0.317635	0.075334	7.40186	7.31455	1.012393
135.199997	-0.256317	1.287381	1.90326	-0.331006	0.07478	9.82413	11.90094	2.327441
135.300003	-0.319472	1.18945	1.894449	-0.348557	0.07364	7.86173	9.78234	3.421705
135.399994	-0.308048	1.1299	1.880564	-0.366616	0.072584	9.71887	10.78351	3.82218
135.5	-0.231724	1.112321	1.865255	-0.380194	0.071972	11.75397	13.09255	3.155866
135.600006	0.037255	1.090072	1.852552	-0.386647	0.072101	10.89677	11.49745	1.544372
135.699997	0.223724	0.955395	1.843638	-0.384799	0.072471	10.99363	11.92385	-0.666004
135.800003	0.292584	0.822001	1.837106	-0.377344	0.073013	9.00985	10.08841	-2.637117
135.899994	0.251748	0.728616	1.830059	-0.367911	0.073368	7.3544	8.77872	-3.555919
136.0	-0.014791	0.70839	1.820374	-0.358859	0.073415	6.27975	7.58646	-3.351184
136.100006	-0.345977	0.714698	1.807053	-0.353819	0.072627	5.44891	6.54536	-2.123106
136.199997	-0.578165	0.726262	1.790718	-0.352659	0.071287	5.46266	5.94158	-0.44751
136.300003	-0.70841	0.730572	1.774428	-0.352501	0.069849	5.44926	6.05902	0.711498
136.399994	-0.45605	0.687586	1.7625	-0.351294	0.068476	6.84225	6.66377	0.866293
136.5	-0.124358	0.686201	1.760023	-0.345405	0.067963	7.97277	8.64875	-0.423067
136.600006	0.24549	0.638837	1.76673	-0.335562	0.067681	7.07336	8.89583	-2.464118
136.699997	0.498131	0.567527	1.779153	-0.324417	0.06763	7.65382	8.37031	-4.254166
136.800003	0.525268	0.545094	1.792235	-0.314051	0.067732	7.66617	9.53302	-4.927426
136.899994	0.345512	0.545039	1.801876	-0.308817	0.067649	7.19518	8.63676	-4.301333
137.0	0.012603	0.502083	1.805445	-0.312389	0.067418	6.88954	7.81149	-1.865957
137.100006	-0.323886	0.49527	1.801412	-0.326824	0.06695	6.96888	7.62554	1.783508
137.199997	-0.65183	0.57437	1.78898	-0.351079	0.06635	6.88595	7.44515	5.45294
137.300003	-0.77616	0.648103	1.769831	-0.38053	0.065649	7.9789	8.0879	7.979122
137.399994	-0.629501	0.786195	1.749516	-0.405918	0.065596	8.6465	9.43506	8.041588
137.5	-0.326195	0.853122	1.733326	-0.421701	0.065783	7.49679	8.82347	5.949257
137.600006	-0.042009	0.949447	1.7224	-0.424838	0.066081	8.29838	9.58976	1.637411
137.699997	0.141758	0.938792	1.715803	-0.41445	0.065975	8.47931	10.16303	-3.271636
137.800003	0.253647	0.954393	1.713274	-0.391763	0.066001	7.76031	9.14056	-7.26521
137.899994	0.317445	1.008151	1.718296	-0.359261	0.065586	6.87964	8.16187	-9.835697
138.0	0.362912	1.086974	1.731136	-0.324287	0.065928	5.4962	6.4716	-10.141581
138.100006	0.265402	1.246338	1.750944	-0.295053	0.065632	4.07177	5.03259	-8.969028
138.199997	0.194258	1.318787	1.774508	-0.277444	0.065499	4.25367	4.73841	-6.660391
138.300003	0.053873	1.421179	1.796543	-0.275326	0.066074	3.7706	4.72213	-3.09387
138.399994	0.064758	1.49251	1.812367	-0.288658	0.0666	6.02096	5.63616	1.476973
138.5	0.051881	1.551861	1.81995	-0.313752	0.067372	9.13946	10.32661	6.03661
138.600006	0.017977	1.570926	1.817626	-0.34626	0.06809	8.58738	10.76242	9.247702
138.699997	-0.062543	1.615436	1.812438	-0.376694	0.069208	9.28519	10.12534	10.029039
138.800003	-0.048128	1.64832	1.811426	-0.397371	0.070367	8.53562	10.0032	8.131677
138.899994	-0.093727	1.765655	1.816707	-0.406575	0.071337	12.50712	15.23095	4.166108
139.0	-0.050839	1.885611	1.825737	-0.403644	0.071957	12.06784	14.37109	-1.082685
139.100006	-0.226128	1.957311	1.833747	-0.393434	0.071926	12.04314	13.52965	-5.949683
139.199997	-0.204414	1.862063	1.838282	-0.377613	0.071829	10.34408	11.01892	-8.485167
139.300003	-0.117106	1.742503	1.83953	-0.361623	0.071797	6.11773	6.59525	-8.159884
139.399994	-0.027539	1.609964	1.838706	-0.348993	0.072027	4.46639	5.17476	-6.040677
139.5	0.165579	1.503901	1.837781	-0.3407	0.071856	3.93314	4.80981	-3.378586
139.600006	0.211324	1.393573	1.83824	-0.337049	0.072066	3.83427	4.74804	-0.801386
139.699997	0.154033	1.287721	1.841373	-0.337435	0.07221	4.40509	5.75713	1.084338
139.800003	0.03701	1.227937	1.848746	-0.340357	0.072611	5.56083	5.6854	1.920943
139.899994	-0.028709	1.261239	1.860168	-0.34375	0.073053	8.02505	9.46429	1.753291
140.0	-0.083915	1.28091	1.871997	-0.347274	0.073701	7.15104	9.41579	0.819481
140.100006	-0.11734	1.319254	1.88189	-0.350134	0.074418	9.36734	9.1655	-0.528445
140.199997	-0.126353	1.242478	1.88787	-0.352333	0.075002	10.96482	11.75063	-1.623533
140.300003	-0.078394	1.128428	1.889713	-0.353462	0.075475	9.29316	9.52841	-2.097492
140.399994	0.019066	0.983868	1.888453	-0.353743	0.076164	9.31873	10.09366	-1.937791
140.5	0.128806	0.856363	1.885446	-0.354057	0.077157	8.03005	8.98255	-1.327879
140.600006	0.259015	0.759972	1.882604	-0.353705	0.07843	7.34748	8.5205	-0.706944
140.699997	0.217123	0.698769	1.880448	-0.352615	0.079707	6.97046	8.3929	-0.331413
140.800003	0.085699	0.684362	1.878958	-0.351543	0.080569	6.99901	8.09229	-0.256474
140.899994	-0.106121	0.641318	1.877111	-0.350839	0.080974	7.06066	8.27417	-0.396956
141.0	-0.331082	0.632687	1.874056	-0.351313	0.080939	8.07655	8.84766	-0.575938
141.100006	-0.418315	0.588468	1.869495	-0.352966	0.080643	8.55857	9.23712	-0.750054
141.199997	-0.323669	0.570012	1.864235	-0.354237	0.080347	8.70727	9.4478	-0.964851
141.300003	-0.108843	0.552074	1.859981	-0.354631	0.080042	8.64764	9.10363	-1.326876
141.399994	0.140568	0.524674	1.85788	-0.352963	0.080248	8.24811	8.96681	-1.799296
141.5	0.436234	0.464521	1.858495	-0.348894	0.0808	7.84824	8.96542	-2.276201
141.600006	0.575178	0.425643	1.860989	-0.344046	0.081412	7.58043	8.79745	-2.559924
141.699997	0.47527	0.38966	1.863438	-0.340027	0.082145	7.5722	8.59373	-2.492943
141.800003	0.232268	0.396449	1.863656	-0.338564	0.082828	7.52044	8.33402	-1.843071
141.899994	-0.153378	0.434027	1.860047	-0.341821	0.083501	7.68324	8.24602	-0.562168
142.0	-0.518797	0.458683	1.851574	-0.349287	0.084149	7.931	8.12376	1.029726
142.100006	-0.680685	0.553419	1.839869	-0.359377	0.08444	8.14355	8.2624	2.376195
142.199997	-0.688387	0.583062	1.8272	-0.369173	0.084701	8.18628	8.51965	2.786177
142.300003	-0.5127	0.585283	1.817766	-0.375068	0.08453	8.25932	8.71502	2.086974
142.399994	-0.218023	0.636451	1.813095	-0.374784	0.084526	8.20993	8.95364	0.271486
142.5	0.028591	0.673361	1.811677	-0.369133	0.084445	7.94457	9.0607	-1.794873
142.600006	0.196844	0.745039	1.810081	-0.359808	0.084474	7.76977	9.14324	-3.205743
142.699997	0.232929	0.771143	1.806133	-0.349643	0.084489	7.36963	8.57189	-3.454634
142.800003	0.219525	0.813753	1.798624	-0.340941	0.084584	7.06163	7.82722	-2.834967
142.899994	0.079503	0.829552	1.788797	-0.335992	0.08449	6.65352	7.23318	-1.527651
143.0	-0.134419	0.834301	1.778892	-0.334638	0.084194	6.77858	6.89907	-0.302341
143.100006	-0.335772	0.835066	1.772304	-0.33475	0.083746	6.85337	7.16157	0.333867
143.199997	-0.372892	0.898891	1.771935	-0.334235	0.0838	8.19171	7.99905	0.020918
143.300003	-0.286515	0.995452	1.777439	-0.333051	0.083979	8.08093	9.44448	-1.01915
143.399994	-0.114125	0.998651	1.786088	-0.331835	0.084417	7.1591	8.30501	-2.172461
143.5	0.119088	0.908005	1.79283	-0.33149	0.085371	8.36853	8.79627	-2.736955
143.600006	0.240208	0.800928	1.793734	-0.335783	0.086404	8.00885	9.10876	-2.105456
143.699997	0.167957	0.702285	1.787445	-0.34489	0.087339	7.2895	8.13415	-0.267109
143.800003	-0.060738	0.589692	1.773626	-0.360129	0.087545	7.11382	8.11681	2.167201
143.899994	-0.475015	0.564927	1.753819	-0.378235	0.087285	6.99271	7.86544	4.297447
144.0	-0.576815	0.466246	1.733321	-0.393992	0.086802	7.157	7.84253	5.062778
144.100006	-0.609489	0.415497	1.716994	-0.40283	0.086539	7.71521	7.86876	3.772007
144.199997	-0.42209	0.264498	1.708864	-0.401213	0.087083	7.6603	8.18746	0.759726
144.300003	-0.127043	0.155573	1.707793	-0.390664	0.08783	7.57299	8.30286	-2.701499
144.399994	0.182574	0.05512	1.711544	-0.372085	0.088827	7.69297	8.22718	-5.501513
144.5	0.319437	0.060352	1.717624	-0.348387	0.089639	6.82929	7.86887	-6.92859
144.600006	0.230223	0.185313	1.724985	-0.325344	0.089791	6.24086	7.29613	-6.660098
144.699997	0.019471	0.38399	1.732345	-0.308619	0.089685	5.31396	6.4564	-5.016891
144.800003	-0.161689	0.520323	1.738362	-0.301357	0.089299	5.32403	6.23352	-2.347142
144.899994	-0.287394	0.644772	1.741961	-0.304481	0.088915	5.34636	6.03568	0.573374
145.0	-0.367813	0.748532	1.742966	-0.316236	0.088509	8.00167	8.85344	3.057056
145.100006	-0.291949	0.979484	1.742805	-0.332107	0.088571	8.73328	8.79949	4.517613
145.199997	-0.138671	1.226167	1.743594	-0.349094	0.088985	7.90849	8.33391	4.718844
145.300003	-0.046431	1.513967	1.744769	-0.364221	0.089288	8.29829	8.02196	3.630136
145.399994	0.020791	1.68433	1.744174	-0.375504	0.089574	9.77807	10.1323	1.761739
145.5	0.047448	1.777953	1.738814	-0.382707	0.089459	9.67377	11.27853	-0.231367
145.600006	0.023858	1.699282	1.729067	-0.384642	0.089381	8.90196	9.23434	-1.754952
145.699997	0.081184	1.549827	1.717194	-0.381333	0.089605	7.98775	8.50509	-2.430585
145.800003	0.086599	1.511301	1.707445	-0.373396	0.089892	6.50175	6.99627	-2.610389
145.899994	0.034366	1.573126	1.703232	-0.362774	0.090275	5.77478	6.45812	-2.558516
146.0	-0.056959	1.72358	1.703809	-0.351784	0.090137	5.31763	6.3	-2.620506
146.100006	-0.2149	1.877093	1.706456	-0.342561	0.089692	5.22077	6.10484	-2.534179
146.199997	-0.386505	2.053514	1.707223	-0.337579	0.088825	5.2544	6.1559	-1.97915
146.300003	-0.346734	2.180525	1.703995	-0.337752	0.087935	6.64906	6.83773	-0.81736
146.399994	-0.143152	2.252845	1.698393	-0.340958	0.087347	6.40244	8.00772	0.338073
146.5	0.213109	2.277171	1.695066	-0.344318	0.08739	6.81098	7.73045	0.812968
146.600006	0.478875	2.307611	1.697629	-0.345682	0.087409	7.65636	7.9012	0.514477
146.699997	0.55477	2.421501	1.705454	-0.345035	0.087471	7.26218	8.55594	-0.300085
146.800003	0.362438	2.572467	1.713842	-0.345267	0.087004	7.01968	8.15834	-1.097915
146.899994	-0.018566	2.657436	1.717252	-0.347859	0.086407	6.92142	8.2564	-1.153481
147.0	-0.437791	2.714176	1.71154	-0.355019	0.085836	6.7087	7.86394	0.06458
147.100006	-0.651614	2.776758	1.696508	-0.366687	0.085569	6.77508	7.31262	2.015788
147.199997	-0.580961	2.854017	1.675271	-0.378613	0.085547	6.86432	6.98	3.529078
147.300003	-0.35096	2.92671	1.657455	-0.384216	0.085857	6.92054	7.43841	3.384382
147.399994	0.019913	3.03329	1.652254	-0.380048	0.085844	6.83323	7.8618	1.186654
147.5	0.440287	3.070566	1.661406	-0.366444	0.085379	6.71912	7.99005	-2.133559
147.600006	0.603271	3.092076	1.681113	-0.348964	0.084698	6.19051	8.14796	-5.322175
147.699997	0.638448	3.122526	1.705709	-0.330387	0.084182	6.29726	7.9498	-7.419384
147.800003	0.518882	3.115184	1.729594	-0.315357	0.083594	6.58758	7.47427	-7.59229
147.899994	0.263166	3.170722	1.74866	-0.309625	0.083587	6.15294	6.84404	-5.63313
148.0	-0.075678	3.201476	1.761359	-0.317416	0.083336	6.0841	6.63144	-1.365113
148.100006	-0.405905	3.258537	1.766392	-0.336534	0.083045	6.26363	6.69941	3.727296
148.199997	-0.656391	3.23192	1.762178	-0.363484	0.082751	8.37449	8.63516	8.149297
148.300003	-0.548114	3.266771	1.752974	-0.388489	0.08297	7.81864	9.17835	10.191573
148.399994	-0.409893	3.307138	1.748471	-0.4062	0.083105	7.40685	8.21754	9.219769
148.5	-0.118356	3.377722	1.753408	-0.410847	0.083313	7.35694	8.68398	5.417041
148.600006	0.213256	3.344772	1.766896	-0.402595	0.083589	8.94706	10.83201	-0.345455
148.699997	0.265944	3.256173	1.782892	-0.385865	0.083278	8.77541	10.4738	-6.352834
148.800003	0.352413	3.098252	1.797634	-0.361643	0.083156	8.12682	10.21752	-10.11625
148.899994	0.377056	2.998968	1.811362	-0.334737	0.083346	6.77464	8.44482	-10.892586
149.0	0.155392	2.920867	1.825593	-0.31282	0.083929	5.15956	5.70917	-9.319901
149.100006	-0.064122	2.799151	1.841174	-0.299414	0.084377	4.31856	5.13493	-6.529058
149.199997	-0.245408	2.70203	1.857711	-0.296191	0.08455	4.78797	4.94588	-3.197942
149.300003	-0.344597	2.592667	1.873339	-0.303431	0.084626	4.85943	6.02037	0.264289
149.399994	-0.503112	2.582327	1.886054	-0.320171	0.084472	6.91275	5.86964	3.325797
149.5	-0.474083	2.558299	1.895848	-0.341929	0.084291	11.86466	12.13442	5.725193
149.600006	-0.441028	2.571734	1.901263	-0.366057	0.084228	8.95792	11.60194	6.868272
149.699997	-0.354851	2.557858	1.901692	-0.38872	0.084039	8.24277	8.86586	6.623337
149.800003	-0.202141	2.488778	1.897415	-0.405833	0.08406	12.04139	14.8372	4.965919
149.899994	-0.047831	2.369983	1.89033	-0.413436	0.084424	12.75724	14.14103	2.097919
150.0	0.04149	2.233475	1.884261	-0.410371	0.084727	12.49845	13.89577	-1.306107
150.100006	0.063229	2.048677	1.882559	-0.39716	0.084913	11.30496	12.26171	-4.462075
150.199997	0.005517	1.905034	1.886491	-0.37705	0.085505	7.91541	8.40799	-6.402624
150.300003	0.001832	1.813203	1.895718	-0.35353	0.086129	5.99022	7.12881	-7.272026
150.399994	-0.068798	1.77715	1.908723	-0.330446	0.086743	5.08223	5.97894	-7.23207
150.5	-0.021743	1.714345	1.922095	-0.312721	0.087891	4.32023	5.26875	-6.135996
150.600006	-0.115028	1.706012	1.932893	-0.305202	0.088394	4.46648	4.93399	-3.761468
150.699997	-0.175484	1.715053	1.940369	-0.307047	0.088664	4.52437	5.53285	-0.892497
150.800003	-0.260412	1.829044	1.945327	-0.315948	0.088163	7.25421	6.731	1.651553
150.899994	-0.330898	1.97379	1.949788	-0.328091	0.087915	9.42479	11.01079	3.137159
151.0	-0.304668	2.173584	1.956824	-0.339677	0.087201	8.97009	10.79743	3.376182
151.100006	-0.151753	2.277576	1.96761	-0.349071	0.087041	12.13554	11.65343	2.319568
151.199997	-0.015833	2.278807	1.979162	-0.356662	0.08682	12.52376	14.24787	0.690226
151.300003	0.075364	2.231904	1.986847	-0.362404	0.086724	14.39527	13.21288	-1.042165
151.399994	0.070719	2.139052	1.987493	-0.367425	0.086445	15.58788	14.86033	-1.915298
151.5	0.019275	2.046204	1.979674	-0.372764	0.086162	12.99869	13.25356	-1.525716
151.600006	-0.15833	2.006497	1.964633	-0.380093	0.085846	8.8749	10.22576	-0.114961
151.699997	-0.231473	2.055059	1.945992	-0.386346	0.085902	7.39127	8.90418	1.225105
151.800003	-0.269551	2.011077	1.929473	-0.387926	0.08652	7.02415	8.07548	1.532811
151.899994	-0.059744	1.855369	1.921476	-0.381923	0.087508	7.09193	7.7995	0.344208
152.0	0.048734	1.608072	1.924991	-0.367951	0.088521	7.29563	7.58571	-2.033324
152.100006	0.040517	1.471074	1.938791	-0.349271	0.088927	7.84071	8.34815	-4.666561
152.199997	-0.075093	1.516026	1.957862	-0.330128	0.088538	8.3927	9.49919	-6.440917
152.300003	-0.257092	1.69685	1.976632	-0.315	0.087492	8.48895	9.84005	-6.993994
152.399994	-0.354619	1.803921	1.991288	-0.308357	0.086321	8.25144	9.46011	-5.609576
152.5	-0.305504	1.978356	1.99973	-0.314095	0.085294	8.14845	8.94337	-2.255787
152.600006	-0.151442	2.195091	2.001084	-0.330515	0.084639	8.49692	8.71727	1.965921
152.699997	0.102888	2.442881	1.994259	-0.352802	0.084156	9.22362	9.35702	5.769115
152.800003	0.338074	2.617361	1.984428	-0.374849	0.084468	10.16884	11.47625	7.696901
152.899994	0.438513	2.710346	1.979547	-0.389952	0.08498	9.85847	11.2114	7.288257
153.0	0.358374	2.893839	1.983186	-0.394596	0.085642	11.26214	12.79301	4.35896
153.100006	0.13021	3.117525	1.993086	-0.389322	0.08552	12.13904	15.38478	-0.31516
153.199997	-0.200298	3.17706	2.004834	-0.375987	0.084713	13.81797	15.36851	-5.204559
153.300003	-0.392474	2.93348	2.015479	-0.356227	0.08429	15.38891	15.01909	-8.561666
153.399994	-0.326529	2.616608	2.025856	-0.3337	0.084509	11.29621	10.92129	-9.41272
153.5	-0.192366	2.281514	2.039155	-0.314171	0.084482	6.86003	6.84651	-8.757378
153.600006	-0.076575	2.095086	2.056626	-0.302619	0.084294	4.99816	6.01438	-7.260632
153.699997	0.108536	2.025981	2.073899	-0.302922	0.08358	5.0789	5.7658	-4.93079
153.800003	0.059465	1.984113	2.086621	-0.316308	0.082609	4.79734	7.33585	-1.719486
153.899994	-0.125032	1.887844	2.089987	-0.341466	0.081597	6.76807	7.07314	2.349489
154.0	-0.30884	1.785944	2.081267	-0.373252	0.080502	11.84189	13.56369	6.85795
154.100006	-0.373798	1.579376	2.061767	-0.405121	0.079552	9.69067	15.29464	9.819767
154.199997	-0.384267	1.333313	2.042593	-0.428337	0.078736	16.19137	14.16651	9.518099
154.300003	-0.372386	1.182639	2.03469	-0.435466	0.077945	20.32786	21.88989	5.975335
154.399994	-0.187277	1.111387	2.040802	-0.425395	0.077369	25.60241	25.31796	0.252993
154.5	-0.134465	1.046458	2.05759	-0.403948	0.077329	30.95621	29.35613	-6.223186
154.600006	0.239315	0.760103	2.077791	-0.374398	0.07796	21.70167	23.15505	-10.504264
154.699997	0.366068	0.569365	2.097312	-0.344486	0.078588	11.00291	11.66767	-11.721172
154.800003	0.376918	0.524122	2.114854	-0.320909	0.079111	5.05867	6.16993	-10.385307
154.899994	0.238431	0.557702	2.130452	-0.308915	0.079011	3.98174	5.07616	-7.883904
155.0	0.029521	0.608308	2.144263	-0.308684	0.078517	3.57609	4.26673	-5.69879
155.100006	0.02805	0.705795	2.155136	-0.317514	0.078297	4.49144	5.63734	-3.783562
155.199997	0.017816	0.746212	2.162323	-0.329759	0.077885	4.70101	5.23353	-2.130706
155.300003	0.002327	0.709882	2.167922	-0.341805	0.077484	10.27349	9.51921	-0.898937
155.399994	0.002429	0.704592	2.172373	-0.352017	0.07729	15.11716	15.08931	-0.167419
155.5	0.000379	0.699023	2.174285	-0.358713	0.076989	19.05687	19.00962	0.062677
155.600006	-0.001068	0.692315	2.171214	-0.362796	0.076639	30.61291	30.97254	0.036139
155.699997	-0.033757	0.708296	2.161451	-0.366193	0.076323	50.41479	48.8279	0.067133
155.800003	-0.048013	0.680451	2.145026	-0.371767	0.075819	56.91724	60.52158	0.444408
155.899994	-0.172636	0.654259	2.122973	-0.380517	0.075521	37.92659	38.7426	1.216105
156.0	-0.274229	0.60425	2.097481	-0.390733	0.074889	27.82037	28.52165	1.759454
156.100006	-0.279822	0.527403	2.07236	-0.39768	0.074127	24.48388	25.19153	1.553465
156.199997	-0.256475	0.387501	2.051075	-0.398221	0.0731	20.16234	20.97662	0.244199
156.300003	-0.192498	0.19227	2.036685	-0.389712	0.072531	16.93892	17.7542	-1.941612
156.399994	-0.041312	0.05008	2.028426	-0.37401	0.072273	13.87253	14.78207	-3.984078
156.5	0.046274	0.063509	2.025355	-0.353363	0.072172	12.13904	13.2345	-5.439458
156.600006	0.125886	0.139993	2.025173	-0.331489	0.072131	8.99216	9.9471	-5.998717
156.699997	0.159345	0.254762	2.0262	-0.31207	0.072111	7.01731	7.93353	-5.722713
156.800003	0.101499	0.258012	2.027698	-0.299324	0.072178	6.12684	7.02925	-4.740646
156.899994	-0.028974	0.219851	2.028741	-0.294734	0.071974	6.24454	6.95859	-3.20728
157.0	-0.201032	0.147349	2.028511	-0.299391	0.071443	7.94116	8.42234	-1.300559
157.100006	-0.349114	0.112065	2.026186	-0.311752	0.070922	10.25904	12.07982	0.80997
157.199997	-0.462721	0.134075	2.019586	-0.330718	0.070115	10.68702	11.42187	2.857174
157.300003	-0.46094	0.262131	2.007396	-0.35243	0.069467	12.72098	12.69174	4.352214
157.399994	-0.29483	0.31074	1.99002	-0.374528	0.068967	14.4796	15.10923	4.967252
157.5	0.007601	0.231263	1.969262	-0.391901	0.06893	16.30794	17.42576	4.392841
157.600006	0.086639	0.13299	1.9495	-0.401204	0.068626	17.74646	18.66212	2.576418
157.699997	0.064525	-0.00842	1.934218	-0.399427	0.068478	15.84194	16.80303	-0.235744
157.800003	0.000697	0.021592	1.923584	-0.387763	0.067765	11.45778	12.61295	-3.120857
157.899994	-0.239717	0.224382	1.916373	-0.371242	0.067306	8.33148	9.54736	-4.995505
158.0	-0.299342	0.400592	1.910717	-0.352614	0.067224	6.00414	7.31818	-5.516946
158.100006	-0.20907	0.435244	1.905414	-0.335855	0.067749	4.96391	5.90272	-4.931396
158.199997	-0.060032	0.406575	1.899867	-0.324995	0.068256	4.49976	5.24723	-3.652186
158.300003	0.113058	0.334361	1.894576	-0.319892	0.068931	4.73219	5.07059	-1.944051
158.399994	0.174567	0.31138	1.889866	-0.320554	0.069226	4.95402	5.45438	-0.401329
158.5	0.103618	0.372897	1.886362	-0.32592	0.069436	7.58498	7.99348	0.74938
158.600006	-0.123663	0.512987	1.882437	-0.334692	0.069229	7.89851	10.57914	1.447543
158.699997	-0.352171	0.655973	1.876617	-0.344797	0.068806	7.70076	9.87259	1.635673
158.800003	-0.390684	0.724825	1.867503	-0.354938	0.068444	9.99342	11.01004	1.429203
158.899994	-0.229787	0.685563	1.855155	-0.363688	0.068624	10.6111	11.13336	0.930285
159.0	-0.013398	0.540206	1.841263	-0.367799	0.069445	9.73708	9.84893	0.164877
159.100006	0.259351	0.368791	1.828056	-0.367959	0.070192	9.51245	9.84069	-0.698996
159.199997	0.336072	0.330313	1.816035	-0.36402	0.070877	8.02111	9.27266	-1.418977
159.300003	0.149429	0.506652	1.804726	-0.358148	0.07099	6.87807	8.56001	-1.904073
159.399994	-0.117534	0.718016	1.793441	-0.352544	0.070843	6.22913	8.34226	-1.926219
159.5	-0.375241	0.864068	1.781185	-0.34868	0.070294	5.96684	7.6826	-1.678934
159.600006	-0.40338	0.879671	1.768065	-0.346592	0.070206	6.359	7.03514	-1.185258
159.699997	-0.173923	0.824283	1.75514	-0.345307	0.070557	6.81125	6.84148	-0.838933
159.800003	0.060397	0.788479	1.745486	-0.343514	0.071431	7.55994	7.57147	-0.867296
159.899994	0.2887	0.837972	1.741753	-0.34016	0.072345	7.49863	8.67573	-1.467386
160.0	0.342195	0.918577	1.743214	-0.335691	0.073341	6.98544	8.5007	-2.110957
160.100006	0.156775	1.000709	1.745987	-0.332814	0.073754	6.83743	8.80398	-2.397155
160.199997	-0.123808	1.019814	1.745901	-0.333559	0.074071	6.85652	8.54898	-1.899408
160.300003	-0.453534	1.053679	1.73914	-0.340355	0.073824	7.10533	7.9316	-0.32432
160.399994	-0.611356	1.164405	1.724792	-0.352901	0.073749	7.08554	7.52416	2.001042
160.5	-0.533838	1.346247	1.70348	-0.369139	0.073517	6.9328	7.45489	4.013904
160.600006	-0.272137	1.42663	1.681208	-0.382268	0.074275	6.84996	7.7237	4.613864
160.699997	0.079348	1.486328	1.665435	-0.386383	0.075367	6.99192	8.16262	3.000077
160.800003	0.40802	1.385535	1.661867	-0.379565	0.076783	6.7178	8.30565	-0.278623
160.899994	0.509816	1.335797	1.670304	-0.363646	0.078165	6.63758	8.3246	-4.020249
161.0	0.400495	1.38809	1.687809	-0.342808	0.079835	6.68864	8.00076	-6.808945
161.100006	0.124884	1.619739	1.708715	-0.322786	0.08073	6.56638	7.46945	-7.950988
161.199997	-0.229291	1.805451	1.728592	-0.309146	0.081563	6.19182	7.02293	-6.974303
161.300003	-0.625552	1.956304	1.744159	-0.30857	0.08197	5.9079	6.1847	-3.809841
161.399994	-0.824198	2.070723	1.753211	-0.322789	0.082281	5.48797	5.89298	1.171854
161.5	-0.81276	2.309247	1.753356	-0.349092	0.082122	6.78716	6.47439	6.359199
161.600006	-0.506428	2.652602	1.742585	-0.380572	0.082545	8.64676	9.62465	10.288892
161.699997	-0.171589	2.953656	1.72603	-0.409155	0.0833	7.38724	9.35488	11.17404
161.800003	0.351306	3.178995	1.715637	-0.423002	0.084557	7.27899	8.38112	8.569493
161.899994	0.555905	3.353677	1.718182	-0.420888	0.085913	6.87054	9.36655	3.204307
162.0	0.631791	3.473166	1.733152	-0.402232	0.086911	9.34702	11.58192	-4.039615
162.100006	0.572925	3.388768	1.756676	-0.373134	0.087621	8.40724	10.05062	-10.622355
162.199997	0.591103	3.297167	1.786348	-0.337325	0.088618	7.43523	8.85109	-14.48435
162.300003	0.142857	3.353702	1.822032	-0.305124	0.090033	6.10328	6.86428	-15.39438
162.399994	-0.09408	3.319672	1.860956	-0.281194	0.091012	4.14288	5.10496	-13.664966
162.5	-0.183262	3.217532	1.899386	-0.270787	0.092361	3.70159	4.25035	-9.664487
162.600006	-0.305961	3.067871	1.933034	-0.279858	0.093266	4.27775	5.00551	-4.239261
162.699997	-0.42136	2.941164	1.959802	-0.30398	0.093472	5.2608	5.38951	1.752411
162.800003	-0.562092	2.875702	1.976353	-0.337808	0.092864	10.86682	8.81308	7.233671
162.899994	-0.414285	2.793199	1.98094	-0.375131	0.092055	12.60004	15.72436	11.172899
163.0	-0.380604	2.713255	1.979707	-0.409139	0.091512	10.80315	11.95104	11.971395
163.100006	-0.244017	2.673505	1.978975	-0.430654	0.090798	10.48963	12.17178	9.860577
163.199997	-0.108012	2.590498	1.982265	-0.4379	0.089963	17.39607	19.2294	5.304441
163.300003	0.211882	2.492023	1.991162	-0.429067	0.08926	19.47338	22.09041	-0.845592
163.399994	0.280344	2.26302	2.004562	-0.409684	0.089456	24.76071	27.5753	-6.953247
163.5	0.189221	2.55058	2.021186	-0.387553	0.085842	22.05837	22.32699	-12.153434
163.600006	-0.091696	1.736175	2.035384	-0.359468	0.090502	8.64799	8.73129	-13.378151
163.699997	-0.491988	1.791486	2.052124	-0.337281	0.090888	4.32767	5.17326	-12.449823
163.800003	-0.617902	1.750668	2.069123	-0.321514	0.092482	3.60622	4.81549	-9.695507
163.899994	-0.881352	1.804627	2.085002	-0.317008	0.093043	3.45278	4.54346	-6.490704
164.0	-0.670246	1.774475	2.097207	-0.319411	0.094331	4.17932	5.11663	-2.609223
164.100006	-0.660122	1.882903	2.106893	-0.33097	0.093602	4.53978	5.58702	-0.068346
164.199997	-0.663939	1.939371	2.115575	-0.342786	0.092452	7.1626	6.4442	1.589538
164.300003	-0.535052	2.004086	2.125532	-0.352021	0.09099	11.24821	11.10285	1.958893
164.399994	-0.236449	2.059622	2.1376	-0.356055	0.089566	18.23321	14.22346	1.135097
164.5	-0.009276	2.210059	2.149208	-0.357038	0.087963	21.48536	21.48534	-0.437331
164.600006	0.193304	2.290872	2.157009	-0.355475	0.086547	27.60624	26.73899	-2.045913
164.699997	0.220176	2.289097	2.158465	-0.354424	0.0853	38.63788	38.35292	-2.956342
164.800003	0.132585	2.223239	2.151885	-0.357391	0.084445	35.252	36.2051	-2.574679
164.899994	0.113571	2.013594	2.137568	-0.364407	0.084216	22.83097	21.69473	-0.904805
165.0	0.033061	1.777319	2.118296	-0.372284	0.084243	18.96141	18.71939	0.777715
165.100006	-0.008898	1.678479	2.099936	-0.378236	0.084143	17.75645	17.78128	1.483786
165.199997	-0.034172	1.692854	2.087364	-0.378354	0.084088	14.98431	16.11938	0.868247
165.300003	-0.019098	1.733664	2.081555	-0.373332	0.084103	14.18736	15.74566	-0.905291
165.399994	-0.154274	1.627663	2.07995	-0.365672	0.084084	14.5903	16.64437	-3.008368
165.5	-0.161197	1.301299	2.077675	-0.355238	0.083887	16.416	17.66631	-4.486194
165.600006	-0.240873	0.955146	2.071415	-0.346279	0.083582	16.71613	17.37384	-4.926531
165.699997	-0.223825	0.695435	2.061434	-0.338798	0.083141	14.07211	13.95069	-4.08435
165.800003	-0.235953	0.53893	2.050619	-0.334075	0.082401	10.67152	10.8577	-2.736702
165.899994	-0.289499	0.528412	2.041491	-0.332711	0.081305	9.45229	10.71435	-1.515598
166.0	-0.301896	0.561521	2.036208	-0.332974	0.079943	9.32696	11.58031	-0.694261
166.100006	-0.27095	0.573879	2.0351	-0.333956	0.078558	10.11191	11.86111	-0.438886
166.199997	-0.228322	0.570163	2.035384	-0.336464	0.076457	11.88997	12.34039	-0.620252
166.300003	-0.100168	0.529594	2.033508	-0.339491	0.074666	11.99428	12.52699	-0.843375
166.399994	0.03365	0.48095	2.026486	-0.344893	0.07318	13.40023	12.4619	-0.659168
166.5	0.182741	0.452179	2.013273	-0.352302	0.071834	13.47475	12.84815	-0.091196
166.600006	0.24264	0.382041	1.995923	-0.359852	0.07092	12.71941	12.50129	0.702473
166.699997	0.147618	0.364885	1.97689	-0.366905	0.070047	11.77928	12.07276	1.181285
166.800003	0.009576	0.413609	1.958265	-0.371174	0.069212	10.8402	11.39254	1.115321
166.899994	-0.204596	0.518786	1.941281	-0.371708	0.068285	10.49129	10.98049	0.338977
167.0	-0.427592	0.547145	1.925577	-0.369146	0.067378	10.38348	10.45293	-0.793149
167.100006	-0.526737	0.53837	1.910869	-0.36316	0.066511	9.89253	9.85921	-1.760912
167.199997	-0.407752	0.450357	1.897017	-0.355115	0.065692	9.60721	9.19623	-2.376083
167.300003	-0.262956	0.40273	1.884314	-0.347214	0.064607	9.07002	8.79563	-2.686339
167.399994	-0.028648	0.34994	1.874336	-0.338687	0.06396	8.27246	8.95289	-2.834684
167.5	0.194048	0.287293	1.86801	-0.331697	0.06369	7.69384	9.13617	-2.848097
167.600006	0.258653	0.258445	1.864733	-0.326969	0.063516	7.14745	9.14762	-2.678199
167.699997	0.247028	0.27071	1.862355	-0.325142	0.063323	7.7336	9.32308	-2.181216
167.800003	0.017823	0.295027	1.858199	-0.3282	0.062503	8.09932	9.69959	-1.232385
167.899994	-0.295199	0.306452	1.850242	-0.335697	0.061448	7.91094	8.93651	0.234683
168.0	-0.503369	0.320732	1.837083	-0.346076	0.060265	8.4879	8.75185	1.750367
168.100006	-0.598879	0.275524	1.820272	-0.358846	0.059294	8.38377	8.95503	2.769607
168.199997	-0.451937	0.217431	1.803058	-0.367963	0.058684	8.30512	9.29857	2.741114
168.300003	-0.262464	0.126908	1.789405	-0.371723	0.058091	8.12524	9.38732	1.675617
168.399994	-0.053529	0.083767	1.779565	-0.371135	0.05738	7.79701	9.12193	-0.1574
168.5	-0.028485	0.13202	1.771553	-0.366286	0.05637	7.42489	8.89541	-1.9163
168.600006	1.7e-05	0.170284	1.762033	-0.36	0.05553	7.20245	8.73151	-2.642311
168.699997	-0.0026	0.185729	1.748733	-0.354252	0.055019	7.00575	8.21016	-2.484172
168.800003	0.110977	0.156532	1.732729	-0.34962	0.05534	6.68943	7.6903	-1.622931
168.899994	0.147383	0.037278	1.71727	-0.347141	0.055954	6.56533	7.00869	-0.861865
169.0	0.181203	-0.084006	1.706734	-0.344331	0.057247	6.43292	6.74374	-0.60891
169.100006	0.110958	-0.105497	1.702765	-0.340931	0.058495	6.92124	7.48594	-0.990525
169.199997	-0.166119	0.030465	1.703974	-0.337714	0.059524	7.47008	8.89476	-1.668624
169.300003	-0.502032	0.272346	1.705755	-0.334191	0.059486	6.62121	8.17044	-2.213112
169.399994	-0.71856	0.435071	1.705008	-0.332894	0.058888	6.73383	7.85774	-2.084758
169.5	-0.7866	0.463022	1.698993	-0.334868	0.058371	7.26297	8.15952	-1.057391
169.600006	-0.442572	0.348247	1.689172	-0.33917	0.058037	7.21524	8.01682	0.376937
169.699997	0.008842	0.180305	1.67808	-0.345157	0.058313	6.77385	7.72146	1.539153
169.800003	0.433113	0.143642	1.669362	-0.35074	0.058869	6.53512	7.74897	1.873791
169.899994	0.579642	0.265604	1.663348	-0.355687	0.059018	6.40656	7.80121	1.495556
170.0	0.43698	0.509072	1.657998	-0.360649	0.058732	6.52715	8.04422	0.626886
170.100006	0.005937	0.696695	1.649572	-0.36574	0.057762	6.44938	8.38508	-0.174773
170.199997	-0.330535	0.731361	1.636008	-0.371528	0.056903	6.74924	7.8754	-0.349005
170.300003	-0.424453	0.653803	1.61767	-0.376738	0.056607	7.18231	7.21391	-0.089688
170.399994	-0.175608	0.497676	1.599553	-0.377113	0.057075	7.00952	7.109	-0.131145
170.5	0.058072	0.415123	1.587205	-0.372477	0.057924	6.65554	7.20824	-0.790488
170.600006	0.284445	0.520773	1.583528	-0.361901	0.058754	6.05678	7.21445	-1.973173
170.699997	0.265063	0.751799	1.588056	-0.347993	0.059657	5.47974	7.28318	-3.19647
170.800003	0.205738	1.018246	1.596349	-0.334161	0.060507	5.68983	7.40693	-4.10122
170.899994	0.030102	1.197685	1.604329	-0.323473	0.061137	5.51932	7.34966	-4.098254
171.0	-0.194473	1.312258	1.607856	-0.318913	0.061911	5.57984	6.81621	-2.7581
171.100006	-0.309488	1.422669	1.606032	-0.32172	0.062232	6.33685	6.91684	-0.481395
171.199997	-0.362201	1.521133	1.599582	-0.329591	0.062573	6.57716	7.20771	1.907687
171.300003	-0.34371	1.63891	1.592704	-0.339898	0.062905	6.74224	7.6022	3.395337
171.399994	-0.20441	1.811517	1.589839	-0.348707	0.063187	6.76825	7.84778	3.524742
171.5	-0.094747	1.899047	1.592854	-0.35456	0.063707	6.59371	7.92507	2.138719
171.600006	0.06014	2.024315	1.598646	-0.357397	0.063761	6.65974	8.63387	0.073781
171.699997	0.059634	2.041088	1.603903	-0.35851	0.063926	6.6713	8.22397	-1.944342
171.800003	0.008175	2.018489	1.605425	-0.358249	0.064466	6.54554	7.70101	-2.918919
171.899994	-0.127204	2.014806	1.60158	-0.358998	0.065193	6.29936	7.32172	-2.406015
172.0	-0.245915	2.042827	1.592377	-0.362652	0.06577	6.05494	6.95549	-0.805479
172.100006	-0.330494	2.112177	1.578157	-0.369503	0.066293	5.79484	6.75316	1.266506
172.199997	-0.277395	2.16489	1.561371	-0.377455	0.066909	5.67801	6.65413	2.773797
172.300003	-0.101976	2.111943	1.546543	-0.381678	0.068115	5.68405	6.71215	2.894134
172.399994	0.049381	1.956619	1.539893	-0.379609	0.069536	6.66482	7.18608	1.426232
172.5	0.091101	1.83859	1.542758	-0.369901	0.0708	5.90317	7.68923	-1.231647
172.600006	0.010138	1.833467	1.552378	-0.355129	0.071617	5.64972	6.89093	-3.974065
172.699997	-0.095966	1.870971	1.564473	-0.338792	0.072146	6.50044	7.68784	-5.539937
172.800003	-0.201113	1.94367	1.575989	-0.32339	0.072618	6.34009	7.38723	-5.76684
172.899994	-0.215517	1.98026	1.585164	-0.313341	0.073387	5.67967	6.58133	-4.398214
173.0	-0.097815	2.047465	1.590931	-0.312202	0.074269	5.8783	6.4958	-1.834836
173.100006	0.083445	2.115398	1.593414	-0.318589	0.075339	5.51415	6.43039	1.116551
173.199997	0.290587	2.161328	1.593868	-0.32957	0.076395	6.30103	7.07496	3.329323
173.300003	0.272861	2.167089	1.59653	-0.342266	0.077221	7.33276	8.66235	4.31242
173.399994	0.148862	2.19519	1.603782	-0.351615	0.078083	6.37302	7.77027	3.646573
173.5	0.013154	2.237182	1.614656	-0.358259	0.078935	6.32353	7.41732	1.707044
173.600006	-0.218468	2.323688	1.62494	-0.362303	0.07952	6.95181	8.35243	-0.56362
173.699997	-0.40441	2.32487	1.630578	-0.364488	0.079791	7.89868	8.53753	-2.378668
173.800003	-0.452292	2.180279	1.629586	-0.365918	0.080334	6.98911	7.42267	-2.790254
173.899994	-0.36446	2.032826	1.622572	-0.367948	0.080924	6.55955	6.99809	-1.777223
174.0	-0.104386	1.878992	1.611545	-0.37025	0.081849	5.9227	6.63004	-0.307749
174.100006	0.095403	1.745659	1.600155	-0.371695	0.083008	5.48683	6.71676	0.772002
174.199997	0.277114	1.607187	1.592071	-0.371424	0.084248	5.42062	6.68004	1.15093
174.300003	0.409543	1.486166	1.589967	-0.367769	0.085742	5.15036	6.80465	0.481002
174.399994	0.403282	1.39957	1.593722	-0.361239	0.087581	6.33291	6.90507	-0.971464
174.5	0.173469	1.287385	1.600903	-0.353507	0.089138	6.30926	7.77081	-2.426082
174.600006	-0.037808	1.220561	1.608767	-0.344902	0.090564	6.06168	7.38434	-3.470142
174.699997	-0.316947	1.122485	1.615167	-0.337768	0.09154	7.13642	7.25567	-3.564641
174.800003	-0.539755	1.094356	1.619445	-0.332612	0.092312	6.26004	7.00141	-2.911461
174.899994	-0.579591	1.084026	1.621761	-0.330941	0.092336	6.41146	7.06201	-1.576076
175.0	-0.429358	0.980939	1.623847	-0.331826	0.092482	6.28395	7.15782	-0.128495
175.100006	-0.122801	0.872799	1.626815	-0.333881	0.092677	6.28071	7.21049	0.933648
175.199997	0.186582	0.720113	1.632563	-0.336083	0.092967	6.78278	7.60627	1.205228
175.300003	0.409168	0.65258	1.641258	-0.337277	0.093184	6.20163	7.38049	0.716205
175.399994	0.480813	0.686785	1.651328	-0.338391	0.093528	6.26092	7.3396	-0.253948
175.5	0.322059	0.771958	1.659317	-0.340751	0.093758	6.93298	7.7252	-1.078222
175.600006	0.094233	0.797435	1.662924	-0.345818	0.094155	6.99927	7.56762	-1.21611
175.699997	-0.137487	0.751434	1.660028	-0.353606	0.094684	7.00514	7.13812	-0.520038
175.800003	-0.295176	0.647717	1.651768	-0.363625	0.095188	7.16637	7.12945	0.646965
175.899994	-0.381501	0.55688	1.640672	-0.373246	0.09558	6.86353	6.90699	1.646121
176.0	-0.400781	0.68336	1.630602	-0.380224	0.095464	6.71614	7.01554	1.868373
176.100006	-0.410417	0.930756	1.625129	-0.382026	0.095443	6.36224	7.28136	1.156286
176.199997	-0.18843	1.12949	1.62545	-0.377391	0.095476	6.53451	7.35255	-0.498984
176.300003	0.024358	1.165376	1.630016	-0.368408	0.095893	6.50237	7.57576	-2.289906
176.399994	0.311161	1.092641	1.637147	-0.35561	0.096339	6.1673	7.14722	-3.788193
176.5	0.331197	1.036656	1.645162	-0.342582	0.096763	6.72604	7.00655	-4.378729
176.600006	0.25843	1.063387	1.652621	-0.331774	0.097082	6.29499	6.76707	-4.067875
176.699997	-0.023172	1.162826	1.658147	-0.326442	0.097092	6.24874	6.91823	-2.738859
176.800003	-0.359477	1.28385	1.660333	-0.328402	0.096662	6.08095	6.93397	-0.596152
176.899994	-0.636152	1.390582	1.658411	-0.336116	0.095886	6.71842	7.11917	1.581326
177.0	-0.748596	1.45416	1.653885	-0.347902	0.095083	7.27409	7.56494	3.276879
177.100006	-0.724132	1.541977	1.650807	-0.35786	0.094447	6.79321	7.38156	3.350485
177.199997	-0.304611	1.655185	1.652964	-0.362576	0.093892	7.03028	7.27044	2.182226
177.300003	-0.004006	1.771303	1.661166	-0.361264	0.093382	7.41771	8.01146	-0.341702
177.399994	0.290663	1.678743	1.673343	-0.355497	0.093076	7.22329	8.49074	-2.912628
177.5	0.480272	1.478573	1.686263	-0.346817	0.093535	6.93298	7.84564	-4.661365
177.600006	0.504573	1.312456	1.697263	-0.337152	0.094686	6.69372	7.61419	-4.979929
177.699997	0.328725	1.284471	1.705201	-0.330957	0.095832	6.30182	6.9405	-4.031219
177.800003	-0.011768	1.280111	1.709481	-0.330902	0.09698	6.07132	6.55746	-1.875926
177.899994	-0.502042	1.341855	1.709741	-0.33822	0.097508	6.03874	6.6794	0.86404
178.0	-0.968475	1.412841	1.706237	-0.351109	0.097347	6.38247	6.83612	3.427223
178.100006	-1.231401	1.462135	1.699943	-0.36716	0.096474	8.06516	7.5476	4.953898
178.199997	-1.122827	1.453062	1.693628	-0.380184	0.095323	7.37104	8.93063	5.007404
178.300003	-0.752948	1.444832	1.688705	-0.389074	0.094147	7.11356	7.46517	3.34021
178.399994	-0.229655	1.37673	1.687406	-0.390444	0.093583	8.16202	8.04615	0.536584
178.5	0.267897	1.26614	1.688675	-0.385345	0.092668	7.7125	8.98587	-2.566435
178.600006	0.661478	1.117707	1.692138	-0.374073	0.092411	7.10682	8.0514	-4.812203
178.699997	0.765343	1.055048	1.697245	-0.358593	0.092242	6.72455	7.83943	-5.807048
178.800003	0.559273	1.036647	1.703984	-0.342784	0.092163	5.93119	7.03931	-5.481459
178.899994	0.100229	1.070843	1.710828	-0.331035	0.091926	5.50259	6.25471	-4.246363
179.0	-0.441908	1.084959	1.716175	-0.325678	0.091388	5.68729	6.06898	-2.045453
179.100006	-0.907119	1.12145	1.718017	-0.32767	0.090495	5.35398	5.78475	0.596539
179.199997	-1.034059	1.164936	1.716527	-0.335033	0.089704	7.57342	6.47118	2.929108
179.300003	-0.856367	1.218562	1.713829	-0.344103	0.089131	8.06149	8.86704	4.099323
179.399994	-0.324599	1.286124	1.714046	-0.350787	0.089185	6.8842	7.94466	3.766361
179.5	0.223638	1.340047	1.720389	-0.352819	0.089901	7.55705	7.85238	1.804261
179.600006	0.628966	1.401914	1.731895	-0.350584	0.090512	8.42107	10.01198	-1.014204
179.699997	0.666332	1.376666	1.745147	-0.345937	0.090835	7.89518	9.77421	-3.692242
179.800003	0.421488	1.377994	1.756351	-0.340361	0.091226	7.59339	9.03618	-5.03626
179.899994	-0.077645	1.352326	1.764242	-0.336217	0.091573	7.38986	8.28167	-4.669819
180.0	-0.493352	1.399088	1.767722	-0.337203	0.091391	6.7538	6.82809	-2.866784
180.100006	-0.791123	1.470409	1.767025	-0.344166	0.091051	6.69127	6.28555	-0.172512
180.199997	-0.847609	1.572303	1.762114	-0.356903	0.090728	6.65317	6.38543	2.664814
180.300003	-0.651555	1.740752	1.754308	-0.371718	0.090638	6.76606	6.70616	4.64809
180.399994	-0.276181	1.886946	1.747086	-0.384748	0.090802	8.42449	8.01179	5.225558
180.5	0.083496	2.028324	1.742461	-0.392401	0.090896	6.9434	9.23402	3.962405
180.600006	0.303995	2.115564	1.74097	-0.393709	0.090823	6.54379	8.01553	1.253626
180.699997	0.383653	2.000715	1.741123	-0.387172	0.090509	8.34506	9.43271	-1.861788
180.800003	0.299505	1.764618	1.741965	-0.373837	0.090241	7.80533	8.76255	-4.482131
180.899994	0.203225	1.567128	1.744883	-0.354004	0.09017	7.12302	7.66504	-5.939979
181.0	0.08197	1.432597	1.751919	-0.331733	0.090166	6.95128	7.09284	-6.288174
181.100006	-0.084193	1.441227	1.76503	-0.311523	0.090394	5.90737	6.41872	-5.890976
181.199997	-0.258656	1.437563	1.783561	-0.297081	0.090343	5.95887	6.10002	-5.167378
181.300003	-0.338036	1.443309	1.803362	-0.291633	0.09011	5.18714	6.27238	-3.76486
181.399994	-0.428797	1.465242	1.820915	-0.296421	0.089688	6.89418	6.51957	-1.448007
181.5	-0.536818	1.532905	1.832111	-0.311665	0.088993	8.56908	9.17856	1.550156
181.600006	-0.514529	1.6411	1.835134	-0.334599	0.088286	7.31271	9.88736	4.467057
181.699997	-0.349082	1.715915	1.830581	-0.360546	0.087665	8.28743	8.42094	6.675116
181.800003	-0.192273	1.645337	1.821092	-0.384642	0.087334	9.58707	9.8894	7.340881
181.899994	0.007811	1.53147	1.81224	-0.400192	0.087183	9.91881	11.23442	5.850599
182.0	0.005746	1.479992	1.808098	-0.404421	0.086886	9.88421	10.53482	2.492529
182.100006	-0.070594	1.477295	1.809492	-0.398536	0.086308	10.09256	10.8744	-1.69773
182.199997	-0.243661	1.514363	1.813582	-0.385373	0.085383	9.13789	9.67518	-5.308
182.300003	-0.333377	1.596527	1.818224	-0.367284	0.084541	7.62343	8.1106	-7.263624
182.399994	-0.329365	1.623298	1.823236	-0.34795	0.084005	6.27064	6.78977	-7.269689
182.5	-0.127795	1.582717	1.82808	-0.332456	0.083597	5.32017	5.72619	-5.884448
182.600006	0.090223	1.524236	1.833887	-0.322113	0.08342	4.94675	5.22143	-3.803804
182.699997	0.247764	1.441417	1.841737	-0.317636	0.083268	4.5509	5.65875	-1.691921
182.800003	0.304284	1.437759	1.852291	-0.318597	0.082891	5.33366	6.05388	0.125405
182.899994	0.145016	1.487911	1.864346	-0.324566	0.082321	8.51259	8.76683	1.425868
183.0	-0.116282	1.583925	1.875742	-0.333603	0.081733	8.0304	10.75139	2.043217
183.100006	-0.344944	1.648631	1.883671	-0.345019	0.080708	7.5637	7.96971	2.273916
183.199997	-0.466029	1.671829	1.886521	-0.357221	0.079868	9.34868	9.95845	2.173833
183.300003	-0.462855	1.625349	1.884344	-0.368356	0.079163	11.12429	11.09718	1.818787
183.399994	-0.296373	1.54016	1.879031	-0.375812	0.078853	10.42867	9.74509	1.142144
183.5	-0.09927	1.456813	1.872449	-0.378944	0.078703	10.58938	10.31033	0.212063
183.600006	0.159136	1.384431	1.865812	-0.377135	0.078905	8.94855	9.5343	-0.886199
183.699997	0.246489	1.263864	1.859397	-0.372254	0.079172	7.52753	9.27941	-1.783082
183.800003	0.194983	1.174437	1.853691	-0.364686	0.079613	6.55246	8.42159	-2.418575
183.899994	0.032558	1.03502	1.849728	-0.354136	0.079933	6.36198	7.72445	-2.903889
184.0	-0.180178	0.865786	1.850534	-0.342796	0.079668	6.30935	7.35565	-3.376146
184.100006	-0.361483	0.774053	1.858724	-0.330242	0.079127	6.7594	7.08481	-4.080462
184.199997	-0.469517	0.681189	1.875087	-0.318352	0.078567	7.20455	7.50307	-4.798897
184.300003	-0.475117	0.691931	1.896792	-0.310843	0.077622	7.81741	7.96275	-4.935247
184.399994	-0.36963	0.772697	1.917838	-0.310154	0.076536	7.94396	8.72958	-4.069648
184.5	-0.3853	0.811639	1.93255	-0.31943	0.075179	7.60863	9.02323	-1.653081
184.600006	-0.392669	0.824842	1.936357	-0.340478	0.073959	7.95675	8.98555	2.47733
184.699997	-0.266973	0.959673	1.927926	-0.369703	0.0729	8.18847	9.31955	7.052258
184.800003	0.043526	1.0783	1.907903	-0.400653	0.072534	8.58686	9.63761	10.347877
184.899994	0.276347	1.231154	1.887547	-0.422732	0.073197	9.00626	10.16003	10.07766
185.0	0.498135	1.353849	1.880083	-0.426248	0.0744	9.4797	10.81959	6.457022
185.100006	0.466037	1.417573	1.890116	-0.412345	0.076102	10.14931	11.0657	0.113473
185.199997	0.142976	1.345691	1.914072	-0.388574	0.077102	10.20028	11.16944	-6.760408
185.300003	0.391363	1.706864	1.946597	-0.35836	0.076731	9.86416	10.69037	-11.456742
185.399994	-0.170429	2.098876	1.981631	-0.332265	0.075546	8.48431	8.68162	-14.528261
185.5	-0.380152	2.26751	2.01665	-0.30818	0.075726	6.02972	6.55329	-13.611212
185.600006	-0.389086	1.12907	2.053848	-0.298952	0.073566	4.14525	4.80275	-9.839993
185.699997	0.087818	2.387259	2.077592	-0.303807	0.076405	4.43863	4.66647	-5.532455
185.800003	0.243922	2.535268	2.100374	-0.322893	0.076423	4.07957	5.64365	-1.054704
185.899994	0.085983	2.665199	2.113514	-0.349983	0.076144	8.84118	7.53732	2.5982
186.0	1.215827	2.99522	2.115576	-0.375914	0.075744	12.78203	15.43981	6.780544
186.100006	1.288419	3.205557	2.116237	-0.397074	0.075036	11.59642	15.31027	8.133877
186.199997	0.503262	1.834418	2.11446	-0.406645	0.081028	12.07485	12.19747	6.72146
186.300003	0.216925	1.878097	2.122866	-0.406627	0.081985	23.7422	23.28437	3.760103
186.399994	-0.082436	1.832026	2.136807	-0.397002	0.083216	23.65716	28.99975	-0.654803
186.5	-0.313121	1.781172	2.152557	-0.384605	0.08397	44.46862	44.81928	-5.099904
186.600006	-0.560039	1.667625	2.165841	-0.370597	0.085172	43.13895	43.36549	-8.184327
186.699997	-0.683568	1.364175	2.174256	-0.359368	0.08596	12.55056	12.88272	-8.722975
186.800003	-0.569377	1.152928	2.178199	-0.352558	0.086866	6.402	7.0513	-7.30461
186.899994	-0.331331	1.074908	2.177874	-0.349669	0.087007	4.72807	5.54677	-4.999202
187.0	-0.083656	1.207609	2.173939	-0.35008	0.086171	5.27376	6.39399	-2.786152
187.100006	0.091634	1.287647	2.17001	-0.351675	0.085072	5.94556	7.3305	-1.236895
187.199997	0.230715	1.381646	2.169242	-0.351629	0.084215	6.0383	8.61385	-0.715552
187.300003	0.321955	1.486968	2.173842	-0.349303	0.083895	10.77171	11.58973	-1.363255
187.399994	0.286176	1.555033	2.181799	-0.345217	0.083873	15.45985	17.80826	-2.783731
187.5	0.208885	1.525756	2.188585	-0.340878	0.084166	19.70546	22.80959	-4.245869
187.600006	0.083478	1.443603	2.190048	-0.338476	0.084418	26.67741	25.31475	-4.89447
187.699997	-0.057778	1.304113	2.183575	-0.340272	0.084363	34.94899	29.02545	-4.235822
187.800003	-0.157912	1.235078	2.168284	-0.348392	0.084075	31.32885	25.73087	-2.130284
187.899994	-0.089041	1.158909	2.146008	-0.361436	0.083644	23.69211	23.28941	0.645169
188.0	-0.064955	1.097865	2.119954	-0.375604	0.08308	23.01103	25.08491	2.89558
188.100006	0.127512	1.049714	2.097422	-0.384361	0.08303	20.77835	24.59728	3.590046
188.199997	0.248974	1.087763	2.084008	-0.385361	0.083116	19.36014	23.97573	2.342592
188.300003	0.295152	1.186656	2.079145	-0.378197	0.083587	20.57106	25.18051	-0.283534
188.399994	0.170514	1.359643	2.077642	-0.367821	0.083425	22.08167	25.58153	-3.310012
188.5	-0.012326	1.439592	2.074502	-0.355131	0.083513	22.82388	23.63166	-5.173517
188.600006	-0.178731	1.449269	2.066813	-0.344312	0.083206	17.52787	16.08887	-5.084809
188.699997	-0.278815	1.469244	2.055095	-0.338218	0.083316	11.39578	9.22599	-3.584451
188.800003	-0.250494	1.460492	2.041126	-0.338112	0.083022	8.69852	7.01383	-1.547245
188.899994	-0.104413	1.472783	2.026502	-0.342089	0.083119	8.18497	6.95195	0.262887
189.0	0.079909	1.451384	2.014736	-0.346846	0.083371	8.10974	8.67562	1.067361
189.100006	0.254834	1.426063	2.009566	-0.348673	0.083939	9.31129	10.20596	0.65577
189.199997	0.317922	1.379599	2.010683	-0.347077	0.084422	12.12152	14.64344	-0.782705
189.300003	0.246791	1.269102	2.014867	-0.342086	0.084845	10.02258	13.79718	-2.488142
189.399994	0.034521	1.13289	2.016957	-0.336851	0.084865	13.00473	14.09746	-3.596111
189.5	-0.278801	0.975423	2.013391	-0.334233	0.084403	11.69249	13.22497	-3.297781
189.600006	-0.614047	0.876595	2.002162	-0.338034	0.083446	10.34775	10.60612	-1.433624
189.699997	-0.79029	0.815064	1.983132	-0.349779	0.081951	9.33371	9.74937	1.481206
189.800003	-0.758438	0.810455	1.958213	-0.366961	0.080751	8.84004	8.96435	4.089365
189.899994	-0.376845	0.800025	1.9317	-0.383961	0.079888	9.27083	9.64724	5.275643
190.0	0.129597	0.678454	1.910933	-0.393567	0.080233	9.72062	10.59713	4.273314
190.100006	0.556238	0.575218	1.900275	-0.392757	0.081071	10.66338	11.60493	1.199205
190.199997	0.699938	0.579788	1.898198	-0.38194	0.082207	10.30913	12.13742	-2.701135
190.300003	0.543458	0.728051	1.900159	-0.364588	0.08312	10.32428	12.22938	-5.780523
190.399994	0.070576	1.030882	1.903375	-0.343977	0.083545	9.34308	10.60987	-7.359308
190.5	-0.262661	1.292057	1.907154	-0.32385	0.083733	7.89098	8.32181	-7.058409
190.600006	-0.493531	1.434916	1.911201	-0.310664	0.083827	6.49667	6.30942	-5.362712
190.699997	-0.523012	1.533434	1.914639	-0.306602	0.083831	6.15329	5.35311	-2.834087
190.800003	-0.305183	1.613877	1.91679	-0.311396	0.083809	5.86499	5.31018	-0.094044
190.899994	-0.068495	1.717384	1.916959	-0.323261	0.084052	7.87644	7.05537	2.301417
191.0	0.205036	1.864471	1.914485	-0.338924	0.084074	10.36509	11.59005	4.029453
191.100006	0.298729	2.013331	1.909183	-0.356416	0.084252	8.3145	10.69744	4.771284
191.199997	0.167838	2.175574	1.900661	-0.372037	0.084495	8.04143	10.59799	4.316274
191.300003	0.09574	2.22548	1.889197	-0.384343	0.08429	10.60619	13.62396	2.900638
191.399994	-0.072327	2.147152	1.876433	-0.390532	0.084246	11.72682	12.99642	0.834746
191.5	-0.177978	2.004928	1.863514	-0.389402	0.084217	10.77031	11.66274	-1.456054
191.600006	-0.221525	1.791646	1.85272	-0.38203	0.08506	10.39618	9.847	-3.218613
191.699997	-0.189162	1.571645	1.845195	-0.369458	0.086547	7.59646	8.03973	-4.094224
191.800003	-0.175921	1.464589	1.840863	-0.355065	0.088055	6.54107	7.28147	-4.247985
191.899994	-0.202917	1.392904	1.837911	-0.342451	0.088879	5.10789	6.58401	-3.936956
192.0	-0.313987	1.318668	1.834893	-0.333825	0.089062	4.76993	6.17036	-2.976768
192.100006	-0.397049	1.268787	1.830337	-0.330591	0.088541	4.65512	6.23684	-1.502289
192.199997	-0.438172	1.263397	1.824262	-0.332706	0.087605	6.41768	6.5003	0.053354
192.300003	-0.291372	1.285873	1.818958	-0.33613	0.086809	7.38233	9.03918	0.99255
192.399994	-0.014083	1.232879	1.817388	-0.338753	0.086555	7.21252	9.11615	0.883289
192.5	0.29918	1.058424	1.821842	-0.337755	0.087241	8.5316	8.48218	-0.212361
192.600006	0.545808	0.798535	1.83162	-0.33386	0.088365	8.79152	9.6982	-1.800969
192.699997	0.51105	0.597299	1.842776	-0.329778	0.089694	8.24408	9.39749	-2.988865
192.800003	0.239137	0.494708	1.850725	-0.32818	0.090597	7.97251	9.05106	-3.098622
192.899994	-0.309889	0.456208	1.851641	-0.332357	0.09081	7.75593	8.84509	-1.714303
193.0	-0.867383	0.473351	1.844007	-0.346093	0.089977	7.3332	8.05878	1.133953
193.100006	-1.235576	0.534198	1.827314	-0.367318	0.089388	7.38873	7.60466	4.409477
193.199997	-1.099682	0.692399	1.803235	-0.391719	0.088747	7.77853	7.7858	6.764975
193.300003	-0.56488	0.732834	1.780163	-0.411098	0.089514	8.49946	8.03673	6.815464
193.399994	0.09321	0.69405	1.766145	-0.41831	0.090544	8.61173	8.991	4.102131
193.5	0.447566	0.609997	1.764074	-0.411839	0.09147	7.86094	9.23519	-0.609707
193.600006	0.52181	0.548654	1.771592	-0.393753	0.091899	7.90201	9.43142	-5.626158
193.699997	0.453415	0.699962	1.785063	-0.36567	0.09214	7.54689	9.12054	-9.413438
193.800003	0.160555	0.918785	1.803305	-0.332874	0.09219	7.01005	7.71621	-10.984923
193.899994	-0.045323	1.184641	1.825364	-0.301283	0.092197	6.12369	6.53659	-10.33389
194.0	-0.094666	1.326991	1.849263	-0.279575	0.092176	5.05359	4.8764	-8.07652
194.100006	-0.165352	1.599337	1.872448	-0.272956	0.092261	5.3806	5.07787	-4.422865
194.199997	-0.02306	1.839649	1.891267	-0.281496	0.092589	5.39645	4.82544	-0.05057
194.300003	-0.095076	2.201771	1.902268	-0.30475	0.092599	9.97932	9.35402	4.364604
194.399994	-0.196936	2.391375	1.903754	-0.337151	0.092884	9.60878	11.79313	8.118851
194.5	-0.131148	2.494202	1.898258	-0.369445	0.093249	9.88631	10.9124	10.244763
194.600006	-0.339491	2.588122	1.890503	-0.398917	0.093251	8.79021	10.27319	9.551273
194.699997	-0.342592	2.68928	1.88594	-0.416613	0.092528	13.34899	14.57781	6.209772
194.800003	-0.373104	2.817327	1.885896	-0.421063	0.091681	16.77296	17.45841	1.169218
194.899994	-0.355867	2.808389	1.889458	-0.414603	0.090834	16.76719	16.29324	-4.291952
195.0	-0.213722	2.609936	1.8948	-0.397748	0.090287	16.21922	15.16971	-8.31828
195.100006	0.048665	2.409903	1.900722	-0.375402	0.090231	8.13829	8.44524	-9.753063
195.199997	0.135811	2.259962	1.90753	-0.352344	0.090054	4.59399	5.8174	-8.889311
195.300003	0.137017	2.173628	1.915279	-0.333763	0.089764	3.56085	4.83122	-6.843706
195.399994	0.021083	2.148341	1.922542	-0.322075	0.089027	3.30522	4.4591	-3.854899
195.5	-0.079604	2.120317	1.927925	-0.318723	0.088065	3.40576	4.82137	-0.770211
195.600006	-0.165151	2.056771	1.932338	-0.322044	0.087287	4.32075	5.36178	1.769443
195.699997	-0.170093	2.044324	1.936241	-0.330021	0.086629	7.38575	6.50661	3.303485
195.800003	-0.157872	2.036407	1.942065	-0.339225	0.086439	7.52394	9.92526	3.605862
195.899994	-0.185083	2.014099	1.950538	-0.346665	0.086875	8.26939	9.06712	2.566562
196.0	-0.137028	2.02586	1.959838	-0.353007	0.087009	13.02225	13.66058	0.902569
196.100006	-0.1793	2.095196	1.967	-0.356497	0.086876	13.94915	15.11768	-1.140287
196.199997	-0.245034	2.099386	1.970102	-0.357411	0.08654	14.19481	14.18	-2.692746
196.300003	-0.373198	1.982662	1.968268	-0.358716	0.085627	14.52357	14.58563	-3.088129
196.399994	-0.347491	1.818871	1.962102	-0.359551	0.084992	10.4193	10.03371	-2.404449
196.5	-0.208443	1.653661	1.953467	-0.360191	0.084624	8.21974	8.46751	-1.116098
196.600006	-0.037842	1.587157	1.944985	-0.360631	0.084294	6.91389	7.7525	-0.059849
196.699997	0.119436	1.537133	1.939193	-0.357766	0.084548	6.59826	7.78772	0.289286
196.800003	0.153387	1.548713	1.937103	-0.354068	0.084313	6.36058	8.1076	-0.093128
196.899994	0.025982	1.534607	1.937826	-0.349207	0.083985	7.35641	8.59127	-0.98717
197.0	-0.152363	1.447005	1.938764	-0.344693	0.083177	8.86553	9.88811	-1.955047
197.100006	-0.319349	1.315246	1.937383	-0.343008	0.082211	8.96186	10.11657	-2.457867
197.199997	-0.431387	1.171327	1.933446	-0.344061	0.080856	9.84183	9.96862	-2.345396
197.300003	-0.307545	1.048708	1.928737	-0.34626	0.079903	9.21364	9.69071	-1.955569
197.399994	0.005315	0.986781	1.924971	-0.349415	0.079305	9.19972	9.53698	-1.442833
197.5	0.378623	0.920477	1.923226	-0.351365	0.079362	8.50716	9.84187	-0.991989
197.600006	0.578196	0.88144	1.923086	-0.351602	0.0799	8.40531	9.93661	-0.802498
197.699997	0.577823	0.882123	1.922145	-0.350934	0.080616	8.24925	9.72143	-0.702262
197.800003	0.40092	0.828115	1.918323	-0.34961	0.081174	8.42615	9.41911	-0.320397
197.899994	-0.016067	0.811843	1.910051	-0.35111	0.081127	8.31222	9.18135	0.084773
198.0	-0.480124	0.757026	1.897904	-0.355396	0.080275	8.54333	8.91575	0.762731
198.100006	-0.758964	0.806749	1.883837	-0.359392	0.079124	8.81035	8.78139	1.031547
198.199997	-0.731245	0.861699	1.871678	-0.362008	0.078031	8.79765	8.84381	0.579718
198.300003	-0.473066	0.864241	1.864454	-0.360075	0.077467	8.92946	9.22363	-0.666716
198.399994	-0.043743	0.780367	1.862321	-0.354382	0.077069	8.61462	9.378	-2.216036
198.5	0.284228	0.658158	1.863579	-0.346367	0.077114	8.18164	9.41772	-3.440563
198.600006	0.362111	0.622678	1.865382	-0.336526	0.076971	7.87749	9.39181	-4.057731
198.699997	0.290351	0.636221	1.865561	-0.329668	0.07643	7.69069	8.96071	-3.825005
198.800003	0.028849	0.663953	1.863028	-0.326808	0.075433	7.34432	8.54224	-2.675606
198.899994	-0.258261	0.68099	1.858205	-0.328181	0.074148	7.32663	8.42309	-1.044162
199.0	-0.445033	0.595311	1.852004	-0.332999	0.073425	8.05317	8.2367	0.554693
199.100006	-0.352836	0.537939	1.847981	-0.338471	0.073127	8.74581	8.78932	1.464821
199.199997	-0.186402	0.488167	1.84761	-0.342899	0.073457	8.34497	9.0455	1.37246
199.300003	-0.038182	0.501057	1.850051	-0.347307	0.073904	8.52967	8.86308	0.478774
199.399994	0.024057	0.577588	1.853009	-0.350366	0.074039	8.50077	9.77057	-0.589293
199.5	-0.06531	0.698708	1.852396	-0.35538	0.073596	8.09634	9.88704	-1.305246
199.600006	-0.184508	0.753328	1.845251	-0.362364	0.072991	8.1925	9.74327	-1.031326
199.699997	-0.235267	0.765736	1.830479	-0.371913	0.072523	7.86943	9.21132	0.150635
199.800003	-0.241415	0.716605	1.809157	-0.382928	0.072136	7.86067	8.32909	1.550252
199.899994	-0.202887	0.616653	1.786528	-0.390427	0.072235	7.74718	8.07634	2.132303
[truncated: 1,514 more rows]
