# Supplementary material for: Accurate time-series forecasting of floating platform motion via a reinforced fusion CNN–BiLSTM–attention model
Source: PLoS One. 2026 Feb 2;21(2):e0342081. doi: 10.1371/journal.pone.0342081 (PMC12863529; doi:10.1371/journal.pone.0342081)
Supplement: S1 Data — (ZIP) [file pone.0342081.s001.zip › S1 Dateset/Data for measured proportional model/data for dual-stage EWMA control limit/09_3.csv]

Time	Pitch	Yaw	Sway	Heave	Surge	Cable1	Cable2	Roll
0.1	0.134842	-1.140732	1.263674	-0.349899	0.079243	5.55488	6.51635	-0.23823
0.2	0.123466	-1.087846	1.263837	-0.349971	0.079831	5.55619	6.46047	-0.248545
0.3	0.015203	-1.014617	1.263814	-0.349723	0.080347	5.60672	6.3804	-0.281384
0.4	-0.16414	-0.923508	1.263608	-0.348983	0.080694	5.60567	6.41519	-0.317247
0.5	-0.343142	-0.794881	1.263379	-0.348519	0.080781	5.59455	6.33136	-0.354653
0.6	-0.412151	-0.630393	1.263153	-0.348025	0.080783	5.5702	6.40577	-0.377864
0.7	-0.374309	-0.52432	1.263121	-0.347435	0.080939	5.535	6.47846	-0.404858
0.8	-0.22669	-0.405345	1.263071	-0.347569	0.081318	5.48709	6.44795	-0.39645
0.9	-0.051003	-0.290646	1.263003	-0.347598	0.081985	5.47037	6.40159	-0.370772
1.0	0.137009	-0.236945	1.262961	-0.348096	0.082721	5.54559	6.40416	-0.354962
1.1	0.2727	-0.176942	1.263054	-0.348715	0.083426	5.57204	6.31477	-0.39518
1.2	0.258975	-0.079103	1.263121	-0.348666	0.084019	5.62511	6.30332	-0.37639
1.3	0.146079	0.051121	1.262633	-0.348725	0.084615	5.6266	6.3213	-0.303975
1.4	-0.066425	0.175116	1.262006	-0.348535	0.085162	5.57493	6.2939	-0.26598
1.5	-0.259091	0.27885	1.261195	-0.348496	0.085619	5.55172	6.27034	-0.208474
1.6	-0.400816	0.410319	1.260361	-0.348891	0.086026	5.56775	6.43371	-0.190385
1.7	-0.443592	0.508403	1.259851	-0.34883	0.086232	5.52773	6.63154	-0.219718
1.8	-0.408666	0.550054	1.259519	-0.349109	0.086232	5.49349	6.57962	-0.277044
1.9	-0.267522	0.616723	1.259319	-0.349116	0.086104	5.52282	6.45769	-0.36656
2.0	-0.108296	0.684214	1.259299	-0.349017	0.08602	5.51354	6.4381	-0.491531
2.1	0.106737	0.733006	1.258941	-0.348969	0.086025	5.54778	6.42589	-0.487552
2.2	0.241164	0.787615	1.258249	-0.348619	0.08637	5.57467	6.32312	-0.497949
2.3	0.257243	0.847749	1.257555	-0.348372	0.086907	5.58141	6.256	-0.441211
2.4	0.158632	0.884892	1.256669	-0.348635	0.087251	5.61171	6.32216	-0.380956
2.5	-0.042034	0.910572	1.255632	-0.348432	0.087521	5.63151	6.43242	-0.312424
2.6	-0.219327	0.94137	1.254733	-0.348303	0.087808	5.55514	6.30696	-0.259079
2.7	-0.373811	0.980453	1.254099	-0.348446	0.087805	5.54787	6.48124	-0.251849
2.8	-0.393674	0.998861	1.253577	-0.348071	0.088173	5.46546	6.39249	-0.267625
2.9	-0.308051	1.011522	1.252885	-0.348423	0.088655	5.44024	6.44581	-0.249792
3.0	-0.123314	1.034066	1.251961	-0.348832	0.089095	5.4236	6.44666	-0.269165
3.1	0.052633	1.018453	1.250934	-0.349171	0.089607	5.44296	6.34828	-0.282216
3.2	0.154009	1.020236	1.249646	-0.349732	0.089972	5.50829	6.24647	-0.269489
3.3	0.153601	1.034404	1.2486	-0.349629	0.090122	5.57406	6.30139	-0.278324
3.4	0.038477	1.058839	1.24743	-0.349418	0.089758	5.58877	6.30985	-0.299671
3.5	-0.156338	1.089295	1.246549	-0.349042	0.089344	5.58404	6.31445	-0.380469
3.6	-0.289371	1.130768	1.245844	-0.348137	0.088708	5.56679	6.33939	-0.428877
3.7	-0.371125	1.153798	1.244982	-0.347397	0.088272	5.47457	6.38125	-0.452437
3.8	-0.255298	1.161329	1.243997	-0.346867	0.087927	5.47667	6.48574	-0.475072
3.9	-0.125316	1.15512	1.243217	-0.346606	0.088021	5.46047	6.53145	-0.49565
4.0	0.065508	1.151887	1.242333	-0.346651	0.088245	5.46327	6.46604	-0.415063
4.1	0.194908	1.142589	1.241323	-0.346881	0.0884	5.55339	6.39388	-0.376169
4.2	0.201215	1.177374	1.239989	-0.347467	0.088271	5.53981	6.26146	-0.292397
4.3	0.159587	1.177738	1.238512	-0.348544	0.088023	5.55672	6.28587	-0.209893
4.4	0.004463	1.201189	1.236872	-0.349143	0.087585	5.58045	6.26949	-0.16075
4.5	-0.185531	1.217534	1.235451	-0.350068	0.087113	5.57747	6.4442	-0.176874
4.6	-0.279595	1.216452	1.234164	-0.350463	0.086951	5.47492	6.44313	-0.22847
4.7	-0.232417	1.195151	1.233592	-0.349914	0.086921	5.40057	6.43735	-0.347701
4.8	-0.130223	1.168171	1.23317	-0.349268	0.087219	5.3926	6.46839	-0.49399
4.9	-0.04906	1.110798	1.232776	-0.348367	0.087286	5.43621	6.46604	-0.617677
5.0	0.029009	1.051502	1.232823	-0.347166	0.087122	5.45565	6.36038	-0.627555
5.1	0.070089	1.008989	1.232572	-0.346928	0.086561	5.52309	6.3607	-0.636746
5.2	0.080116	0.996549	1.232365	-0.346279	0.086326	5.58728	6.29882	-0.578921
5.3	0.11109	0.952058	1.231993	-0.34667	0.086129	5.57449	6.36188	-0.477384
5.4	0.103726	0.888053	1.231509	-0.347388	0.086328	5.54113	6.5762	-0.354705
5.5	0.09412	0.804742	1.230868	-0.347883	0.08672	5.50251	6.44677	-0.23317
5.6	0.013588	0.692764	1.230401	-0.348932	0.08689	5.45706	6.40191	-0.155302
5.7	-0.11875	0.58804	1.229753	-0.349554	0.086797	5.46275	6.32762	-0.156869
5.8	-0.23509	0.494794	1.229175	-0.349517	0.086387	5.49103	6.36648	-0.167785
5.9	-0.333308	0.412893	1.228981	-0.349521	0.085811	5.49585	6.39934	-0.209998
6.0	-0.306838	0.360708	1.228685	-0.349202	0.085111	5.44628	6.43028	-0.274641
6.1	-0.18031	0.297318	1.228564	-0.348842	0.084598	5.40933	6.46111	-0.349551
6.2	0.050456	0.201668	1.228551	-0.34879	0.084583	5.40941	6.40802	-0.404771
6.3	0.305245	0.071038	1.228351	-0.348775	0.084927	5.40976	6.32098	-0.434877
6.4	0.436599	-0.053609	1.228113	-0.348648	0.085427	5.49655	6.35941	-0.466002
6.5	0.414777	-0.193812	1.227569	-0.348886	0.085781	5.56416	6.30107	-0.429835
6.6	0.215355	-0.284753	1.226915	-0.348337	0.085894	5.61277	6.32334	-0.401075
6.7	-0.088708	-0.365694	1.226274	-0.347919	0.085498	5.65804	6.4943	-0.398725
6.8	-0.365625	-0.450878	1.225454	-0.347455	0.085029	5.58019	6.46197	-0.319173
6.9	-0.566111	-0.498658	1.224725	-0.347051	0.084575	5.51004	6.50329	-0.294988
7.0	-0.53239	-0.552472	1.224404	-0.34756	0.084192	5.41484	6.43478	-0.242358
7.1	-0.317269	-0.650914	1.224177	-0.348161	0.08418	5.41195	6.55682	-0.223038
7.2	0.038322	-0.76247	1.2241	-0.348541	0.084548	5.42553	6.50575	-0.279196
7.3	0.353546	-0.871105	1.223786	-0.349357	0.084969	5.48867	6.38232	-0.279643
7.4	0.548833	-0.973287	1.222896	-0.34934	0.085368	5.55462	6.29101	-0.295622
7.5	0.542498	-1.060384	1.221784	-0.348902	0.085596	5.59735	6.19626	-0.286014
7.6	0.242363	-1.122941	1.220605	-0.349059	0.085411	5.64561	6.14188	-0.192646
7.7	-0.151625	-1.125499	1.219128	-0.34866	0.085028	5.66426	6.28105	-0.245155
7.8	-0.431849	-1.117031	1.217955	-0.348061	0.084757	5.55575	6.28019	-0.273437
7.9	-0.624518	-1.111855	1.217057	-0.348437	0.084461	5.49673	6.45565	-0.327424
8.0	-0.57782	-1.100452	1.216228	-0.348402	0.084539	5.44838	6.45266	-0.388546
8.1	-0.361697	-1.11891	1.214921	-0.349223	0.08484	5.39339	6.46454	-0.400877
8.2	-0.025382	-1.167721	1.213381	-0.350027	0.085213	5.37859	6.39859	-0.397262
8.3	0.238629	-1.242017	1.211865	-0.350391	0.08546	5.44296	6.26488	-0.366494
8.4	0.343489	-1.269736	1.210564	-0.350524	0.085267	5.58264	6.3076	-0.332887
8.5	0.274826	-1.273718	1.209312	-0.349867	0.08486	5.6139	6.16094	-0.337483
8.6	0.107327	-1.229221	1.208192	-0.348965	0.084468	5.59175	6.09478	-0.384105
8.7	-0.096896	-1.177328	1.207107	-0.34787	0.084298	5.60558	6.25107	-0.377795
8.8	-0.214754	-1.143829	1.20619	-0.346884	0.084198	5.5547	6.32623	-0.359296
8.9	-0.304661	-1.112925	1.20502	-0.346585	0.084496	5.47632	6.49302	-0.342872
9.0	-0.288277	-1.100301	1.203572	-0.347003	0.084783	5.46292	6.50126	-0.316284
9.1	-0.190823	-1.098124	1.202314	-0.347465	0.085119	5.45889	6.37825	-0.272771
9.2	-0.143537	-1.066283	1.200725	-0.348813	0.085342	5.52125	6.46251	-0.248601
9.3	-0.08973	-1.022306	1.199147	-0.349987	0.085352	5.53868	6.29304	-0.240619
9.4	-0.122727	-0.943674	1.197447	-0.35074	0.085026	5.51801	6.18149	-0.268148
9.5	-0.169084	-0.844102	1.196	-0.351054	0.084681	5.52335	6.1999	-0.297301
9.6	-0.168261	-0.753508	1.194706	-0.350824	0.084013	5.49795	6.26253	-0.35668
9.7	-0.167619	-0.699456	1.193417	-0.350247	0.083637	5.45977	6.28854	-0.362541
9.8	-0.122279	-0.625836	1.19231	-0.349657	0.083283	5.4969	6.36594	-0.434639
9.9	-0.105771	-0.574012	1.191489	-0.348222	0.082936	5.44926	6.31028	-0.444542
10.0	-0.074779	-0.550779	1.190546	-0.348309	0.082357	5.4412	6.35973	-0.473713
10.1	-0.062693	-0.477983	1.189413	-0.347624	0.081735	5.50277	6.31723	-0.465626
10.2	-0.125403	-0.370322	1.188471	-0.347631	0.080915	5.50014	6.27216	-0.473166
10.3	-0.135011	-0.24809	1.187691	-0.347716	0.080085	5.50846	6.32152	-0.428572
10.4	-0.111835	-0.092563	1.186598	-0.347939	0.079609	5.4708	6.26242	-0.397008
10.5	0.028568	-0.011093	1.185783	-0.347887	0.079542	5.44532	6.34057	-0.410877
10.6	0.106279	0.040306	1.184733	-0.348441	0.079734	5.43534	6.38189	-0.334692
10.7	0.113534	0.115108	1.183512	-0.348459	0.07993	5.3806	6.3031	-0.266469
10.8	0.140653	0.156489	1.182457	-0.348245	0.079825	5.48044	6.37804	-0.164049
10.9	0.022733	0.218445	1.181188	-0.348139	0.079172	5.54813	6.47856	-0.195611
11.0	-0.13581	0.303194	1.18032	-0.34767	0.078373	5.52755	6.34528	-0.22303
11.1	-0.268586	0.435943	1.179311	-0.347616	0.077355	5.46073	6.26381	-0.286011
11.2	-0.263807	0.533045	1.178029	-0.347654	0.07654	5.40031	6.35063	-0.332616
11.3	-0.156652	0.616828	1.176645	-0.347684	0.075941	5.38139	6.36284	-0.33584
11.4	0.075164	0.681856	1.175289	-0.348195	0.075359	5.35853	6.37494	-0.335469
11.5	0.277196	0.726082	1.173888	-0.348372	0.075173	5.35757	6.36348	-0.32616
11.6	0.424819	0.738684	1.172585	-0.348462	0.07518	5.41204	6.32976	-0.3155
11.7	0.473808	0.747303	1.171091	-0.348931	0.075052	5.44208	6.20654	-0.294215
11.8	0.32928	0.764416	1.169544	-0.348582	0.075004	5.57099	6.34453	-0.310065
11.9	0.151849	0.732042	1.168253	-0.348565	0.074968	5.50802	6.36766	-0.338726
12.0	-0.104341	0.745661	1.166608	-0.348522	0.074968	5.41222	6.27334	-0.32143
12.1	-0.354439	0.778669	1.16495	-0.348152	0.07483	5.3848	6.31531	-0.313002
12.2	-0.461097	0.8054	1.163447	-0.348629	0.074469	5.32499	6.36241	-0.271564
12.3	-0.400598	0.804458	1.162215	-0.34872	0.074041	5.33795	6.51314	-0.273906
12.4	-0.238081	0.760184	1.161017	-0.348862	0.073628	5.32552	6.37097	-0.251186
12.5	0.002008	0.720045	1.159487	-0.349214	0.073164	5.32236	6.28137	-0.255688
12.6	0.250311	0.625426	1.157993	-0.348607	0.073073	5.36484	6.36584	-0.25551
12.7	0.39051	0.549353	1.155859	-0.349106	0.072804	5.42789	6.33372	-0.254467
12.8	0.362147	0.488336	1.153495	-0.3492	0.072429	5.49138	6.39089	-0.191819
12.9	0.178371	0.445342	1.151495	-0.348378	0.071875	5.46266	6.21061	-0.215949
13.0	-0.205007	0.418706	1.14952	-0.348123	0.070933	5.4701	6.2393	-0.218529
13.1	-0.3518	0.38727	1.147934	-0.347938	0.069668	5.42877	6.31937	-0.316481
13.2	-0.435018	0.353497	1.146883	-0.347264	0.068858	5.29206	6.27944	-0.407794
13.3	-0.320552	0.285235	1.145722	-0.347939	0.06834	5.28707	6.46411	-0.439272
13.4	-0.05024	0.237366	1.144319	-0.348132	0.068559	5.2608	6.4716	-0.485269
13.5	0.258966	0.14277	1.142475	-0.348785	0.06894	5.25782	6.37504	-0.383922
13.6	0.439645	0.079332	1.140017	-0.349957	0.069237	5.32569	6.27666	-0.317991
13.7	0.503413	0.020743	1.137558	-0.350064	0.069402	5.40127	6.17089	-0.197959
13.8	0.348204	-0.001077	1.135236	-0.350434	0.069248	5.4814	6.22998	-0.156007
13.9	0.039503	-0.026198	1.13318	-0.350657	0.068777	5.44523	6.12422	-0.169431
14.0	-0.253277	-0.049059	1.131731	-0.349916	0.068489	5.40337	6.2363	-0.214738
14.1	-0.434426	-0.095906	1.130468	-0.349527	0.068108	5.31518	6.29004	-0.300998
14.2	-0.458993	-0.152404	1.129327	-0.348465	0.067953	5.20282	6.30032	-0.373075
14.3	-0.417593	-0.216969	1.128167	-0.347326	0.067971	5.18977	6.45212	-0.399158
14.4	-0.136964	-0.282106	1.12636	-0.347658	0.067737	5.25318	6.41476	-0.374947
14.5	0.051744	-0.355989	1.124611	-0.347137	0.06789	5.39601	6.61795	-0.286521
14.6	0.12505	-0.391461	1.122655	-0.348174	0.067314	5.42089	6.41583	-0.161899
14.7	0.156912	-0.440126	1.120992	-0.348556	0.066701	5.42413	6.20022	-0.148959
14.8	0.074453	-0.487753	1.119526	-0.348072	0.066038	5.4243	6.21286	-0.178483
14.9	-0.027483	-0.514356	1.118466	-0.347863	0.065685	5.43122	6.27259	-0.236506
15.0	-0.159069	-0.556073	1.118019	-0.347585	0.065518	5.36641	6.4214	-0.31668
15.1	-0.137677	-0.64474	1.11754	-0.346768	0.065657	5.29083	6.41497	-0.234514
15.2	-0.09954	-0.744516	1.116768	-0.347287	0.065952	5.39523	6.73335	-0.238691
15.3	-0.081458	-0.869282	1.115886	-0.347741	0.066294	5.33156	6.50115	-0.207354
15.4	-0.075094	-0.988902	1.114594	-0.34856	0.066587	5.30774	6.24219	-0.093048
15.5	-0.101197	-1.0395	1.11302	-0.349682	0.066682	5.37675	6.29893	-0.082543
15.6	-0.131744	-1.065026	1.111767	-0.349676	0.066707	5.31089	6.08236	-0.016312
15.7	-0.176702	-1.074369	1.110539	-0.349856	0.066591	5.34452	6.25322	-0.037507
15.8	-0.119472	-1.114287	1.109774	-0.349649	0.066652	5.36431	6.40159	-0.152829
15.9	0.023997	-1.203612	1.109264	-0.348338	0.067027	5.28786	6.37376	-0.293567
16.0	0.076937	-1.344286	1.10881	-0.348053	0.067407	5.28199	6.32366	-0.2941
16.1	0.16891	-1.490161	1.108695	-0.347358	0.067778	5.31404	6.25033	-0.3553
16.200001	0.167296	-1.558892	1.108384	-0.347028	0.068028	5.3623	6.27944	-0.379796
16.299999	0.072552	-1.585425	1.107985	-0.347556	0.067973	5.37	6.20022	-0.418969
16.4	-0.092627	-1.60339	1.108283	-0.347572	0.067679	5.36186	6.17357	-0.406861
16.5	-0.276058	-1.624891	1.108359	-0.348289	0.067337	5.37946	6.21318	-0.366758
16.6	-0.342141	-1.65738	1.108339	-0.348662	0.066834	5.36913	6.36402	-0.330461
16.700001	-0.307642	-1.698276	1.108164	-0.348526	0.066484	5.22419	6.28266	-0.224839
16.799999	-0.164275	-1.741975	1.107641	-0.349562	0.06603	5.24897	6.3622	-0.145854
16.9	-0.002435	-1.774859	1.10713	-0.350033	0.065895	5.28243	6.33715	-0.065795
17.0	0.149349	-1.81342	1.106754	-0.350372	0.065877	5.3214	6.27666	-0.013029
17.1	0.272966	-1.837927	1.106581	-0.35154	0.065971	5.38603	6.24604	-0.055751
17.200001	0.274937	-1.827203	1.106815	-0.351536	0.066155	5.40775	6.22849	-0.163778
17.299999	0.093824	-1.801165	1.107148	-0.351087	0.066482	5.40714	6.26917	-0.203713
17.4	-0.046292	-1.7348	1.10734	-0.350591	0.066878	5.32639	6.13824	-0.387751
17.5	-0.146385	-1.660834	1.108115	-0.348834	0.067239	5.30152	6.24283	-0.517782
17.6	-0.239375	-1.583534	1.108456	-0.347964	0.067441	5.28698	6.24058	-0.546621
17.700001	-0.242055	-1.518313	1.108925	-0.346833	0.067672	5.27638	6.28651	-0.543188
17.799999	-0.208109	-1.434218	1.109645	-0.345697	0.067737	5.26001	6.33318	-0.487224
17.9	-0.023343	-1.362277	1.110295	-0.346204	0.067612	5.31098	6.26553	-0.420267
18.0	0.036793	-1.276376	1.111065	-0.346111	0.067439	5.36992	6.30289	-0.381126
18.1	0.102719	-1.187921	1.11212	-0.346566	0.067219	5.36852	6.18331	-0.336257
18.200001	0.148838	-1.102517	1.112927	-0.347347	0.066905	5.38831	6.22174	-0.342508
18.299999	0.128317	-1.002559	1.11411	-0.347125	0.066843	5.36291	6.17057	-0.385136
18.4	0.064827	-0.871493	1.115447	-0.347207	0.066768	5.30993	6.16136	-0.372745
18.5	0.022588	-0.736481	1.117089	-0.346962	0.06693	5.30958	6.24936	-0.385481
18.6	-0.036705	-0.628287	1.118904	-0.34591	0.066968	5.29083	6.22313	-0.33386
18.700001	0.006563	-0.498648	1.120809	-0.346288	0.067268	5.30178	6.22324	-0.375895
18.799999	0.009269	-0.358101	1.122365	-0.346704	0.067672	5.29136	6.26885	-0.355619
18.9	0.058769	-0.249322	1.123686	-0.347215	0.068208	5.33121	6.27345	-0.334519
19.0	0.048494	-0.180469	1.124919	-0.349101	0.06864	5.34907	6.26349	-0.254567
19.1	0.022487	-0.095934	1.126045	-0.350018	0.069006	5.34715	6.23716	-0.202079
19.200001	-0.019408	-0.037983	1.127346	-0.35107	0.069269	5.37972	6.36937	-0.191866
19.299999	-0.082004	0.027824	1.128448	-0.351734	0.069294	5.34566	6.32119	-0.211633
19.4	-0.106815	0.105685	1.129714	-0.351097	0.069471	5.28908	6.15847	-0.24925
19.5	-0.090376	0.202251	1.130789	-0.350556	0.069677	5.28751	6.26585	-0.296542
19.6	-0.097689	0.287829	1.131601	-0.349444	0.069942	5.33865	6.42311	-0.263135
19.700001	-0.045774	0.355634	1.132465	-0.34775	0.070274	5.29556	6.31231	-0.285921
19.799999	0.010733	0.431382	1.133452	-0.34748	0.070428	5.34067	6.39346	-0.336325
19.9	0.038542	0.468557	1.134948	-0.347234	0.07062	5.35118	6.31606	-0.321647
20.0	0.085961	0.495298	1.136438	-0.347768	0.070855	5.36125	6.35888	-0.399409
20.1	0.008599	0.519308	1.137589	-0.349653	0.071089	5.35074	6.25728	-0.380749
20.200001	0.018076	0.522218	1.138938	-0.350057	0.071751	5.3841	6.35567	-0.40674
20.299999	0.040812	0.499557	1.140163	-0.350112	0.072493	5.38883	6.4473	-0.453593
20.4	-0.034033	0.481846	1.141043	-0.349954	0.07306	5.30196	6.25204	-0.374521
20.5	-0.085941	0.487874	1.142103	-0.348652	0.0736	5.27665	6.24412	-0.324469
20.6	-0.104092	0.486541	1.143206	-0.348143	0.073905	5.31431	6.29475	-0.268911
20.700001	-0.141462	0.480059	1.144446	-0.347786	0.074331	5.35739	6.30439	-0.229743
20.799999	-0.204503	0.488539	1.145639	-0.347491	0.074745	5.36221	6.303	-0.229711
20.9	-0.140137	0.482479	1.14667	-0.348453	0.075039	5.36037	6.35909	-0.246358
21.0	-0.066931	0.420548	1.147916	-0.348791	0.075395	5.31448	6.34571	-0.26807
21.1	0.011794	0.358926	1.1495	-0.34914	0.076025	5.36527	6.34817	-0.274358
21.200001	0.015851	0.347138	1.150647	-0.349887	0.076533	5.33007	6.2393	-0.432021
21.299999	0.019889	0.303257	1.152088	-0.349579	0.077182	5.34522	6.31573	-0.489966
21.4	-0.038832	0.264771	1.15327	-0.349516	0.07761	5.34864	6.27174	-0.506921
21.5	-0.170526	0.251988	1.154576	-0.349288	0.077842	5.37482	6.21093	-0.49946
21.6	-0.292663	0.287474	1.156034	-0.348482	0.077915	5.41984	6.31167	-0.498384
21.700001	-0.353259	0.273714	1.156927	-0.348443	0.077816	5.3193	6.22988	-0.452545
21.799999	-0.373591	0.271805	1.157951	-0.347781	0.078025	5.3595	6.34507	-0.407822
21.9	-0.265365	0.248172	1.158974	-0.347505	0.078524	5.35801	6.37622	-0.359474
22.0	-0.12526	0.194904	1.159658	-0.348241	0.078961	5.31781	6.39206	-0.321013
22.1	0.041274	0.154964	1.160519	-0.348357	0.079547	5.32595	6.31295	-0.32167
22.200001	0.120932	0.126107	1.161385	-0.349215	0.080011	5.42483	6.25407	-0.18288
22.299999	0.118137	0.103474	1.161815	-0.350473	0.080414	5.44567	6.20536	-0.186994
22.4	0.055469	0.064247	1.162416	-0.351229	0.080653	5.45924	6.25814	-0.259859
22.5	-0.08798	0.054681	1.16319	-0.351841	0.080806	5.40828	6.30963	-0.31352
22.6	-0.237598	0.04694	1.163901	-0.351612	0.080859	5.34058	6.24508	-0.336039
22.700001	-0.339445	0.097008	1.164735	-0.350118	0.08077	5.32368	6.36305	-0.39514
22.799999	-0.394498	0.090312	1.165388	-0.349299	0.080321	5.31457	6.32462	-0.44044
22.9	-0.340994	0.106603	1.166066	-0.347887	0.080003	5.3334	6.30032	-0.413195
23.0	-0.172752	0.156907	1.166957	-0.346627	0.079719	5.38866	6.37215	-0.405772
23.1	0.082988	0.194829	1.167533	-0.346883	0.079499	5.39111	6.33897	-0.366953
23.200001	0.227054	0.192313	1.16835	-0.346806	0.079623	5.47151	6.41016	-0.381144
23.299999	0.365164	0.180273	1.169176	-0.347436	0.080008	5.47518	6.27281	-0.35871
23.4	0.318469	0.180369	1.169783	-0.348721	0.0802	5.45557	6.29839	-0.320614
23.5	0.179323	0.199357	1.170362	-0.349681	0.080243	5.5117	6.41144	-0.325266
23.6	-0.102798	0.233827	1.171085	-0.350585	0.080217	5.45381	6.28822	-0.323357
23.700001	-0.39931	0.303882	1.172058	-0.35112	0.079829	5.39636	6.24669	-0.334206
23.799999	-0.607687	0.371611	1.173271	-0.350441	0.079258	5.33935	6.33479	-0.3416
23.9	-0.646974	0.440805	1.174185	-0.350399	0.078175	5.3031	6.47225	-0.325456
24.0	-0.500196	0.53193	1.175033	-0.349656	0.077101	5.30546	6.50072	-0.319226
24.1	-0.190077	0.577726	1.176195	-0.348431	0.076413	5.33077	6.40427	-0.319468
24.200001	0.187609	0.573895	1.177137	-0.348344	0.076178	5.38682	6.35738	-0.336295
24.299999	0.518998	0.560785	1.178236	-0.347812	0.076181	5.43928	6.41133	-0.362997
24.4	0.685786	0.563737	1.179229	-0.347979	0.076331	5.48893	6.30085	-0.454718
24.5	0.577226	0.517786	1.180395	-0.348132	0.076515	5.51888	6.25782	-0.456069
24.6	0.247548	0.505086	1.181697	-0.347956	0.076505	5.52099	6.23266	-0.45249
24.700001	-0.221011	0.52114	1.182575	-0.348228	0.07616	5.50198	6.21725	-0.429654
24.799999	-0.622204	0.572694	1.183434	-0.348257	0.075516	5.4039	6.30664	-0.372525
24.9	-0.851079	0.608913	1.184417	-0.348076	0.074855	5.30677	6.426	-0.293156
25.0	-0.813791	0.636825	1.184988	-0.348803	0.073886	5.24109	6.49291	-0.200858
25.1	-0.50387	0.647761	1.185425	-0.348929	0.073247	5.23067	6.5171	-0.173648
25.200001	-0.076186	0.618779	1.185653	-0.349351	0.072792	5.26123	6.45084	-0.13176
25.299999	0.345804	0.58111	1.185283	-0.350977	0.072162	5.38813	6.41893	-0.114537
25.4	0.608829	0.539728	1.185343	-0.351242	0.071635	5.49235	6.30974	-0.180956
25.5	0.652652	0.489293	1.185508	-0.351876	0.071047	5.5639	6.28437	-0.230398
25.6	0.441307	0.477877	1.185668	-0.352317	0.070338	5.5406	6.20515	-0.300334
25.700001	0.07932	0.472498	1.186167	-0.351907	0.069703	5.48998	6.18599	-0.381998
25.799999	-0.306228	0.453581	1.185893	-0.352136	0.068905	5.40486	6.29625	-0.407147
25.9	-0.616612	0.446589	1.185314	-0.35201	0.068125	5.3115	6.39881	-0.372216
26.0	-0.706475	0.468044	1.184442	-0.351621	0.067278	5.25992	6.44174	-0.326146
26.1	-0.59956	0.47727	1.183248	-0.351808	0.06651	5.22445	6.54922	-0.251944
26.200001	-0.262507	0.499036	1.182198	-0.351472	0.065933	5.25729	6.60125	-0.197032
26.299999	0.071161	0.509462	1.181462	-0.350992	0.065565	5.32271	6.43906	-0.142937
26.4	0.376869	0.486204	1.180733	-0.351347	0.065184	5.42097	6.34721	-0.176424
26.5	0.534279	0.440298	1.180023	-0.350995	0.064923	5.44891	6.30139	-0.234856
26.6	0.450569	0.396204	1.179244	-0.351096	0.064515	5.47002	6.25097	-0.286603
26.700001	0.213296	0.333293	1.17829	-0.351492	0.063835	5.49699	6.22988	-0.340063
26.799999	-0.064517	0.300759	1.177438	-0.351351	0.063215	5.39111	6.22131	-0.339244
26.9	-0.372647	0.309952	1.176243	-0.351468	0.062437	5.37079	6.39474	-0.340095
27.0	-0.548644	0.330283	1.174961	-0.351188	0.061761	5.26938	6.46722	-0.313909
27.1	-0.618255	0.36513	1.174214	-0.349528	0.061116	5.24836	6.61409	-0.359417
27.200001	-0.43164	0.390206	1.17314	-0.349815	0.060259	5.26807	6.65092	-0.360463
27.299999	-0.180082	0.359484	1.1723	-0.349152	0.059501	5.28742	6.45854	-0.323988
27.4	0.118286	0.339866	1.171267	-0.349423	0.05878	5.38051	6.43274	-0.341001
27.5	0.328819	0.358386	1.169931	-0.350158	0.057879	5.39785	6.30781	-0.267956
27.6	0.455476	0.373962	1.168659	-0.350799	0.056991	5.43542	6.32644	-0.305464
27.700001	0.43517	0.297999	1.167491	-0.351332	0.056085	5.41738	6.20279	-0.292224
27.799999	0.312535	0.25989	1.166302	-0.351538	0.055461	5.40328	6.32023	-0.33839
27.9	0.144804	0.222693	1.16565	-0.35045	0.055127	5.35739	6.37344	-0.354219
28.0	-0.018195	0.21787	1.164866	-0.350058	0.054895	5.29521	6.40181	-0.398068
28.1	-0.130826	0.223775	1.164227	-0.34896	0.055038	5.25677	6.36605	-0.411306
28.200001	-0.225459	0.250425	1.163759	-0.348091	0.055021	5.25651	6.40063	-0.370141
28.299999	-0.274089	0.271278	1.162917	-0.34829	0.054713	5.29338	6.43788	-0.346988
28.4	-0.197762	0.281972	1.162201	-0.348542	0.054111	5.35074	6.46208	-0.321044
28.5	-0.101116	0.293343	1.161523	-0.349603	0.053474	5.38542	6.48627	-0.296696
28.6	0.031426	0.255155	1.160344	-0.351096	0.052925	5.34224	6.37279	-0.271293
28.700001	0.2269	0.187181	1.159897	-0.351557	0.052599	5.27857	6.27645	-0.308402
28.799999	0.299794	0.121937	1.159485	-0.352076	0.052468	5.28654	6.30225	-0.332898
28.9	0.243291	0.081758	1.158876	-0.351931	0.052279	5.25607	6.23373	-0.389978
29.0	0.208729	0.00813	1.158714	-0.350821	0.052094	5.28348	6.21767	-0.376303
29.1	0.029334	0.007615	1.158372	-0.35065	0.051565	5.34802	6.26403	-0.387673
29.200001	-0.133062	-0.009937	1.157961	-0.350102	0.051009	5.38174	6.42868	-0.381313
29.299999	-0.243231	-0.007163	1.158172	-0.349391	0.050578	5.30485	6.42825	-0.418517
29.4	-0.273205	-0.023823	1.158325	-0.349493	0.050138	5.2558	6.41711	-0.458435
29.5	-0.165429	-0.043193	1.158568	-0.348956	0.049891	5.27052	6.47321	-0.486093
29.6	0.007274	-0.096223	1.158799	-0.34865	0.049851	5.25186	6.42129	-0.480883
29.700001	0.229705	-0.205001	1.159198	-0.348557	0.05021	5.27954	6.42953	-0.474281
29.799999	0.375506	-0.296766	1.160168	-0.347627	0.05068	5.30126	6.39089	-0.460217
29.9	0.354198	-0.377299	1.161126	-0.34729	0.05093	5.36072	6.35781	-0.461242
30.0	0.186885	-0.461555	1.1623	-0.347107	0.050995	5.36764	6.25664	-0.47011
30.1	-0.067379	-0.522782	1.163968	-0.346442	0.050947	5.37596	6.22891	-0.462192
30.200001	-0.303273	-0.519113	1.165301	-0.347135	0.050535	5.39698	6.32408	-0.435406
30.299999	-0.429395	-0.52466	1.16667	-0.347576	0.050354	5.30327	6.31863	-0.395781
30.4	-0.397576	-0.577997	1.167861	-0.348488	0.050362	5.23444	6.5657	-0.321341
30.5	-0.208315	-0.647631	1.168875	-0.350168	0.050452	5.23233	6.57438	-0.253696
30.6	0.079187	-0.737809	1.169694	-0.351058	0.051002	5.22979	6.49676	-0.178004
30.700001	0.325243	-0.842297	1.170291	-0.352508	0.051545	5.241	6.37665	-0.111753
30.799999	0.433514	-0.950602	1.17072	-0.354079	0.051969	5.35547	6.34689	-0.073684
30.9	0.393153	-1.029534	1.170979	-0.354688	0.052246	5.40381	6.20493	-0.086903
31.0	0.196173	-1.059456	1.170916	-0.355841	0.05226	5.41633	6.23951	-0.157244
31.1	-0.13799	-1.060291	1.170744	-0.356855	0.052161	5.35906	6.31713	-0.308107
31.200001	-0.313016	-1.089487	1.171158	-0.356305	0.05224	5.3376	6.35973	-0.33214
31.299999	-0.42357	-1.123944	1.171392	-0.356311	0.052214	5.25721	6.36284	-0.432584
31.4	-0.360839	-1.175358	1.17184	-0.354984	0.052439	5.16998	6.42728	-0.50273
31.5	-0.132118	-1.22344	1.172458	-0.352974	0.05302	5.20545	6.54376	-0.59284
31.6	0.126683	-1.238006	1.173018	-0.351975	0.053639	5.27779	6.63326	-0.606113
31.700001	0.378736	-1.237732	1.174284	-0.349478	0.054754	5.33278	6.464	-0.662032
31.799999	0.472589	-1.240617	1.175967	-0.348615	0.055739	5.44401	6.50104	-0.693187
31.9	0.371674	-1.253363	1.177909	-0.347873	0.056727	5.54428	6.55628	-0.667312
32.0	0.142496	-1.24949	1.179906	-0.346956	0.05741	5.46616	6.28255	-0.679238
32.099998	-0.170014	-1.255001	1.182004	-0.34684	0.057593	5.39707	6.25107	-0.618893
32.200001	-0.498356	-1.27319	1.18415	-0.346464	0.05777	5.36755	6.30717	-0.48
32.299999	-0.680342	-1.243753	1.186623	-0.345708	0.057879	5.28234	6.3744	-0.377421
32.400002	-0.657969	-1.185769	1.189487	-0.345824	0.05825	5.21386	6.40759	-0.441993
32.5	-0.40294	-1.146295	1.192909	-0.344917	0.058897	5.22839	6.4806	-0.500461
32.599998	-0.144209	-1.113177	1.196497	-0.345086	0.059535	5.30397	6.48017	-0.455762
32.700001	0.146945	-1.066929	1.199898	-0.345834	0.060181	5.39277	6.38928	-0.465139
32.799999	0.274198	-1.090488	1.203501	-0.345997	0.061114	5.449	6.32366	-0.396815
32.900002	0.338879	-1.119182	1.206727	-0.347244	0.061844	5.48981	6.24979	-0.374261
33.0	0.188488	-1.147686	1.209397	-0.349019	0.062581	5.48753	6.16565	-0.25368
33.099998	0.025468	-1.148516	1.21163	-0.350437	0.063381	5.51853	6.36648	-0.275906
33.200001	-0.244337	-1.184421	1.213249	-0.353436	0.064199	5.42605	6.35674	-0.081255
33.299999	-0.395216	-1.151579	1.214317	-0.355752	0.065182	5.44129	6.60585	-0.046229
33.400002	-0.38117	-1.085314	1.215006	-0.357319	0.066491	5.41003	6.59354	-0.087021
33.5	-0.339856	-1.007513	1.215453	-0.359272	0.067454	5.31124	6.45191	-0.100039
33.599998	-0.237348	-0.960695	1.216057	-0.359396	0.068464	5.3129	6.379	-0.189857
33.700001	-0.132794	-0.902274	1.216507	-0.359011	0.06925	5.38997	6.29336	-0.37609
33.799999	-0.042093	-0.862791	1.217589	-0.357429	0.069814	5.46047	6.41679	-0.541588
33.900002	0.023363	-0.829815	1.219315	-0.354699	0.070433	5.47212	6.44366	-0.768492
34.0	-0.03831	-0.791538	1.221324	-0.352404	0.070872	5.44462	6.27473	-0.862647
34.099998	-0.076442	-0.748099	1.224104	-0.349192	0.071559	5.47045	6.33083	-0.983868
34.200001	-0.125638	-0.687384	1.227391	-0.345963	0.07226	5.49463	6.43307	-1.099821
34.299999	-0.168113	-0.635294	1.230951	-0.343985	0.072931	5.48709	6.39731	-1.045161
34.400002	-0.221715	-0.536587	1.234666	-0.341674	0.07377	5.49655	6.41979	-0.924668
34.5	-0.254031	-0.431979	1.23851	-0.340106	0.074755	5.49979	6.4473	-0.769771
34.599998	-0.240793	-0.377385	1.242419	-0.339403	0.075658	5.58098	6.67094	-0.588343
34.700001	-0.237344	-0.334296	1.246726	-0.338383	0.076909	5.54332	6.56592	-0.406264
34.799999	-0.201842	-0.300821	1.250929	-0.338688	0.07788	5.4659	6.38607	-0.281732
34.900002	-0.16282	-0.297823	1.255295	-0.339658	0.078993	5.48464	6.43735	-0.171429
35.0	-0.119876	-0.273851	1.259659	-0.340798	0.08034	5.54848	6.49794	-0.188389
35.099998	-0.182507	-0.229682	1.263302	-0.344334	0.081304	5.61618	6.57224	-0.012991
35.200001	-0.178735	-0.185583	1.266266	-0.347625	0.082276	5.60112	6.55757	0.17098
35.299999	-0.228089	-0.144979	1.267978	-0.351452	0.083395	5.57651	6.56624	0.234788
35.400002	-0.245909	-0.12555	1.268338	-0.35608	0.084201	5.4666	6.37344	0.321406
35.5	-0.083831	-0.105611	1.267853	-0.359449	0.085213	5.5075	6.42204	0.379005
35.599998	-0.062011	-0.067224	1.266601	-0.362309	0.086277	5.47939	6.39217	0.329068
35.700001	0.000321	-0.03923	1.265085	-0.363918	0.087208	5.45995	6.33458	0.193187
35.799999	-0.062721	0.047942	1.263944	-0.363996	0.088094	5.48701	6.35395	-0.108801
35.900002	-0.054879	0.129186	1.262983	-0.36259	0.088863	5.51941	6.37718	-0.393031
36.0	-0.082509	0.205973	1.262561	-0.359832	0.089414	5.56057	6.53766	-0.714886
36.099998	-0.041691	0.261812	1.262856	-0.355764	0.089994	5.54349	6.40384	-0.992644
36.200001	-0.006541	0.291332	1.263819	-0.352031	0.090721	5.54323	6.31317	-1.17589
36.299999	0.056264	0.295232	1.265522	-0.347862	0.091754	5.5364	6.41401	-1.25913
36.400002	0.133414	0.304154	1.267553	-0.344467	0.092792	5.54016	6.40063	-1.266406
36.5	0.136073	0.326058	1.270453	-0.341643	0.094089	5.5646	6.38457	-1.176199
36.599998	0.114202	0.354441	1.274094	-0.338262	0.095332	5.68291	6.43521	-0.957247
36.700001	-0.029821	0.437726	1.278219	-0.336478	0.096501	5.69036	6.4518	-0.951948
36.799999	-0.136116	0.465757	1.283068	-0.334992	0.097296	5.65069	6.42225	-0.762376
36.900002	-0.278818	0.491709	1.288183	-0.334051	0.097901	5.64946	6.41048	-0.55515
37.0	-0.355527	0.518533	1.292844	-0.335026	0.098373	5.65979	6.47439	-0.317961
37.099998	-0.351709	0.529429	1.296951	-0.337145	0.098794	5.61382	6.52042	-0.021029
37.200001	-0.242255	0.56438	1.300143	-0.340656	0.099457	5.61557	6.47599	0.1963
37.299999	-0.024396	0.545596	1.302389	-0.345216	0.100213	5.69509	6.56656	0.50665
37.400002	0.172945	0.54128	1.303437	-0.349924	0.101185	5.67424	6.51849	0.598097
37.5	0.274571	0.525943	1.303499	-0.355156	0.10237	5.63081	6.36648	0.664915
37.599998	0.255352	0.542031	1.302136	-0.359889	0.103599	5.65997	6.32194	0.580146
37.700001	0.07282	0.543334	1.299707	-0.3636	0.104655	5.69045	6.29957	0.422973
37.799999	-0.155567	0.580499	1.296284	-0.366647	0.105361	5.7218	6.29614	0.271525
37.900002	-0.495699	0.641479	1.292754	-0.368435	0.105664	5.64254	6.31788	0.160066
38.0	-0.663458	0.692614	1.289339	-0.367805	0.105601	5.60593	6.41872	-0.139933
38.099998	-0.697599	0.713117	1.286297	-0.365575	0.105534	5.53482	6.43628	-0.489375
38.200001	-0.490002	0.737697	1.284145	-0.361272	0.105312	5.46424	6.38489	-0.915081
38.299999	-0.166927	0.731773	1.28283	-0.356235	0.105535	5.48858	6.4108	-1.223859
38.400002	0.186803	0.704693	1.282083	-0.350929	0.105943	5.58956	6.57491	-1.400397
38.5	0.4635	0.714387	1.282563	-0.344749	0.106717	5.71523	6.54676	-1.499362
38.599998	0.560324	0.71463	1.284246	-0.339538	0.107353	5.81708	6.49227	-1.435489
38.700001	0.413165	0.737704	1.286745	-0.334888	0.107781	5.90387	6.60093	-1.295364
38.799999	0.095142	0.784924	1.290216	-0.331208	0.107855	5.93198	6.57513	-1.067302
38.900002	-0.310924	0.85489	1.293986	-0.329979	0.107545	5.94626	6.55714	-0.810588
39.0	-0.629228	0.89622	1.297854	-0.33021	0.107066	5.83985	6.558	-0.536767
39.099998	-0.675762	0.925477	1.301621	-0.332179	0.106895	5.72434	6.70669	-0.245149
39.200001	-0.546919	0.965963	1.304565	-0.336005	0.107074	5.61609	6.72703	0.076796
39.299999	-0.234423	0.987012	1.306552	-0.340348	0.107739	5.56215	6.63486	0.332342
39.400002	0.148936	0.980424	1.307492	-0.345647	0.108499	5.62038	6.558	0.575976
39.5	0.295226	1.027432	1.30695	-0.351996	0.108987	5.6978	6.35674	0.641941
39.599998	0.298014	1.066815	1.305155	-0.356716	0.109344	5.79422	6.32815	0.612236
39.700001	0.079387	1.066774	1.30231	-0.36169	0.109162	5.84143	6.24165	0.52888
39.799999	-0.175617	1.068111	1.298905	-0.365194	0.108665	5.80359	6.16971	0.406866
39.900002	-0.496096	1.116021	1.295127	-0.366701	0.108	5.7126	6.23063	0.124168
40.0	-0.662205	1.14126	1.291358	-0.367251	0.107245	5.60296	6.47674	-0.252575
40.099998	-0.628709	1.105072	1.287952	-0.365634	0.106544	5.48604	6.51989	-0.641596
40.200001	-0.394826	1.085711	1.285583	-0.362751	0.106134	5.42045	6.52781	-1.006716
40.299999	-0.060417	1.081608	1.284451	-0.358759	0.105983	5.51599	6.61399	-1.326051
40.400002	0.264173	1.034611	1.284722	-0.353269	0.106044	5.628	6.63058	-1.583955
40.5	0.491406	0.940169	1.286582	-0.3476	0.106078	5.72793	6.45865	-1.720451
40.599998	0.508675	0.8764	1.289748	-0.342595	0.105962	5.86586	6.40256	-1.740577
40.700001	0.360104	0.837474	1.293803	-0.337517	0.106028	5.96675	6.51839	-1.585068
40.799999	0.078555	0.789607	1.29843	-0.334352	0.105899	5.88977	6.4761	-1.304337
40.900002	-0.308776	0.76661	1.303081	-0.332248	0.10569	5.84519	6.47578	-0.990199
41.0	-0.537882	0.724734	1.307649	-0.332113	0.105231	5.81419	6.51667	-0.460258
41.099998	-0.722271	0.700467	1.311636	-0.334247	0.104477	5.75184	6.72853	0.021342
41.200001	-0.681753	0.638225	1.314949	-0.337574	0.103576	5.69771	6.76975	0.392634
41.299999	-0.454582	0.573047	1.317305	-0.342523	0.102776	5.69605	6.69374	0.646598
41.400002	-0.138201	0.54276	1.318421	-0.348268	0.10212	5.6943	6.61399	0.813245
41.5	0.186325	0.526433	1.318368	-0.353601	0.101768	5.72609	6.61441	0.796272
41.599998	0.421357	0.492292	1.317049	-0.358804	0.101567	5.836	6.71804	0.688444
41.700001	0.456062	0.479521	1.314824	-0.362453	0.101292	5.78617	6.33286	0.453423
41.799999	0.290074	0.477036	1.312108	-0.364308	0.100908	5.73642	6.19798	0.127494
41.900002	-0.051754	0.446889	1.309619	-0.364856	0.100213	5.75665	6.31381	-0.218643
42.0	-0.35442	0.401037	1.30778	-0.362222	0.098862	5.7373	6.49955	-0.562608
42.099998	-0.688471	0.456467	1.306418	-0.35858	0.097473	5.60112	6.33543	-0.986812
42.200001	-0.738607	0.503206	1.306017	-0.354071	0.095626	5.51669	6.42472	-1.324339
42.299999	-0.590858	0.581882	1.306865	-0.348542	0.093985	5.50251	6.52502	-1.547639
42.400002	-0.200151	0.66244	1.308508	-0.343625	0.092934	5.57012	6.60649	-1.578442
42.5	0.293352	0.711772	1.311372	-0.33957	0.092322	5.69719	6.73175	-1.504703
42.599998	0.743083	0.722653	1.315212	-0.336535	0.092291	5.76033	6.58037	-1.331787
42.700001	0.890608	0.71311	1.319772	-0.335833	0.092291	5.8487	6.53327	-0.973927
42.799999	0.740677	0.733228	1.323579	-0.336466	0.09197	5.98934	6.51635	-0.571425
42.900002	0.276468	0.737494	1.327088	-0.338304	0.091565	5.972	6.37975	-0.150865
43.0	-0.305958	0.732595	1.329599	-0.341983	0.090439	5.91525	6.37365	0.279579
43.099998	-0.841223	0.761352	1.33113	-0.345758	0.089273	5.86201	6.48723	0.629903
43.200001	-1.121873	0.817654	1.331284	-0.350147	0.087753	5.67477	6.65734	0.821027
43.299999	-1.096207	0.877617	1.330344	-0.354908	0.08604	5.46783	6.72489	0.962983
43.400002	-0.651249	0.905748	1.328991	-0.357747	0.084718	5.42483	6.70584	0.780526
43.5	-0.048071	0.935755	1.327042	-0.360129	0.083778	5.4758	6.60756	0.502545
43.599998	0.505644	0.953594	1.325112	-0.361454	0.082803	5.48622	6.50961	0.123114
43.700001	0.882235	0.910348	1.323717	-0.360518	0.082091	5.62275	6.3152	-0.34119
43.799999	0.924943	0.849261	1.322953	-0.358254	0.081191	5.78021	6.32815	-0.816758
43.900002	0.646909	0.817416	1.323219	-0.35384	0.080457	5.79536	6.20804	-1.267328
44.0	0.197911	0.806223	1.32494	-0.348426	0.07974	5.77601	6.26317	-1.615646
44.099998	-0.326828	0.8592	1.328034	-0.342338	0.07941	5.68861	6.4138	-1.798571
44.200001	-0.71307	0.93652	1.332231	-0.336588	0.078833	5.65366	6.58005	-1.812835
44.299999	-0.859634	0.983059	1.337255	-0.332209	0.078385	5.62424	6.84105	-1.653899
44.400002	-0.823821	1.012352	1.342451	-0.329892	0.077656	5.56898	6.85925	-1.282594
44.5	-0.58617	1.055155	1.347561	-0.329567	0.076839	5.64841	6.97604	-0.782903
44.599998	-0.196012	1.063617	1.351725	-0.332567	0.075845	5.69246	6.857	-0.130088
44.700001	0.180883	1.059903	1.354741	-0.337361	0.074794	5.76865	6.88398	0.480997
44.799999	0.41647	1.054996	1.356482	-0.343952	0.073881	5.78906	6.73731	0.891463
44.900002	0.429066	1.046367	1.356864	-0.351406	0.073132	5.89467	6.55125	1.035035
45.0	0.320929	0.981413	1.355858	-0.357934	0.072447	5.90956	6.6279	1.000714
45.099998	0.053827	0.896093	1.353968	-0.363477	0.071671	5.80745	6.61367	0.801374
45.200001	-0.179959	0.825856	1.350935	-0.367819	0.070864	5.68747	6.52813	0.478803
45.299999	-0.443118	0.794032	1.347483	-0.369485	0.070043	5.54104	6.54183	0.080969
45.400002	-0.526781	0.779274	1.343905	-0.369113	0.069496	5.468	6.61067	-0.418029
45.5	-0.41003	0.730452	1.341389	-0.365657	0.069214	5.45452	6.70926	-0.762879
45.599998	-0.223503	0.727787	1.340237	-0.360241	0.068811	5.42211	6.74812	-1.300128
45.700001	-0.016298	0.679974	1.341028	-0.35349	0.068171	5.46949	6.71162	-1.777553
45.799999	0.164443	0.62279	1.343766	-0.345384	0.067399	5.60199	6.60735	-2.148337
45.900002	0.264485	0.595894	1.348615	-0.337224	0.066663	5.72872	6.56174	-2.338853
46.0	0.35389	0.556482	1.354957	-0.330332	0.065895	5.87173	6.78581	-2.305304
46.099998	0.328227	0.471885	1.362814	-0.324798	0.065791	5.94135	6.93643	-2.084058
46.200001	0.213131	0.411636	1.371531	-0.321907	0.065915	5.92077	6.89415	-1.576181
46.299999	0.054688	0.352581	1.379723	-0.322004	0.066108	5.90912	6.97583	-0.863689
46.400002	-0.143229	0.262665	1.386911	-0.324474	0.066496	5.9008	7.07367	-0.039093
46.5	-0.362446	0.158598	1.392345	-0.330947	0.066341	5.89616	7.05965	0.818955
46.599998	-0.498137	0.113691	1.39576	-0.339306	0.065999	5.95458	7.07293	1.485608
46.700001	-0.54251	0.055842	1.396664	-0.349204	0.065352	5.96719	7.18747	1.878893
46.799999	-0.450979	-0.013572	1.395912	-0.359549	0.06457	5.79633	6.97808	1.891386
46.900002	-0.267659	-0.04899	1.393428	-0.368214	0.063899	5.74536	6.75316	1.566015
47.0	0.011156	-0.092234	1.389757	-0.374673	0.06328	5.67065	6.73271	1.065659
47.099998	0.238448	-0.143828	1.384545	-0.378453	0.06283	5.49401	6.50865	0.4717
47.200001	0.385605	-0.208673	1.37919	-0.379174	0.062537	5.44777	6.36584	-0.030537
47.299999	0.415428	-0.252375	1.374798	-0.37548	0.062663	5.48429	6.33843	-0.685979
47.400002	0.283534	-0.297646	1.372356	-0.368207	0.062559	5.5984	6.3546	-1.375625
47.5	0.051695	-0.307837	1.372575	-0.357645	0.062801	5.60462	6.4821	-2.14369
47.599998	-0.169763	-0.281329	1.376213	-0.346102	0.063067	5.6802	6.68186	-2.709463
47.700001	-0.224297	-0.248624	1.382548	-0.333848	0.063348	5.74746	6.69899	-3.090182
47.799999	-0.223707	-0.262192	1.39116	-0.323502	0.064074	5.78529	6.88483	-3.088098
47.900002	-0.157767	-0.300422	1.400817	-0.316561	0.064701	5.93373	7.15075	-2.702251
48.0	0.00389	-0.344986	1.41066	-0.313196	0.065362	5.95948	7.06511	-1.965932
48.099998	0.132243	-0.411468	1.419853	-0.31409	0.065879	6.05108	7.13609	-0.911467
48.200001	0.201885	-0.511775	1.427735	-0.318866	0.066277	6.1088	7.1423	0.243213
48.299999	0.209102	-0.594598	1.433848	-0.326641	0.066444	6.13998	7.05762	1.306167
48.400002	0.091923	-0.654979	1.437802	-0.336742	0.066641	6.18175	7.01961	2.013675
48.5	-0.032546	-0.736321	1.439962	-0.347867	0.066765	6.1313	6.85721	2.276502
48.599998	-0.17708	-0.84739	1.43992	-0.35819	0.066957	6.07193	6.83655	2.12294
48.700001	-0.248057	-0.923968	1.437875	-0.367211	0.067061	5.9558	6.85122	1.506999
48.799999	-0.276383	-0.94211	1.434014	-0.37385	0.067094	5.73091	6.68561	0.635988
48.900002	-0.22753	-1.006765	1.429568	-0.376846	0.067337	5.56048	6.62726	-0.026997
49.0	-0.153169	-1.026264	1.424685	-0.37677	0.067517	5.50032	6.55907	-0.62195
49.099998	-0.035488	-1.01677	1.420429	-0.372448	0.068036	5.42964	6.45683	-1.167214
49.200001	0.059021	-1.023414	1.418025	-0.365362	0.068772	5.49305	6.4594	-1.654374
49.299999	0.091338	-1.01145	1.418289	-0.356256	0.069507	5.6612	6.75283	-2.145442
49.400002	-0.014778	-1.000657	1.421209	-0.34623	0.070219	5.75867	6.74416	-2.499495
49.5	-0.166655	-0.953694	1.426275	-0.336763	0.070709	5.96018	6.68528	-2.701157
49.599998	-0.299433	-0.918456	1.433302	-0.328609	0.070896	6.03191	6.78773	-2.643484
49.700001	-0.404852	-0.896108	1.441196	-0.32301	0.071094	6.1828	7.08588	-2.268482
49.799999	-0.412167	-0.895037	1.448731	-0.321188	0.071197	6.1243	7.07571	-1.580747
49.900002	-0.297081	-0.90994	1.455837	-0.322494	0.071485	6.05783	6.99638	-0.664673
50.0	-0.092869	-0.934359	1.461689	-0.327159	0.072063	6.03944	7.07656	0.331309
50.099998	0.12117	-0.965006	1.465946	-0.334568	0.072788	6.0587	7.04809	1.179049
50.200001	0.250639	-0.948449	1.467849	-0.343824	0.073432	6.05091	6.95549	1.664313
50.299999	0.273472	-0.995681	1.468348	-0.353825	0.074103	6.13603	6.87241	1.841164
50.400002	0.223903	-1.031959	1.467551	-0.362531	0.074462	6.19813	6.75016	1.491092
50.5	-0.022943	-1.082596	1.464938	-0.370116	0.074591	6.13297	6.69513	1.011832
50.599998	-0.287646	-1.095427	1.460684	-0.375198	0.074409	5.91928	6.55072	0.423646
50.700001	-0.386518	-1.081409	1.456137	-0.376249	0.074423	5.6696	6.50693	-0.123996
50.799999	-0.395836	-1.055308	1.451855	-0.373939	0.07433	5.58465	6.56496	-0.650032
50.900002	-0.260877	-1.015756	1.44909	-0.368018	0.074706	5.49025	6.5201	-1.233239
51.0	-0.044049	-0.981713	1.448498	-0.359878	0.075105	5.61706	6.75508	-1.803897
51.099998	0.138363	-0.912157	1.450467	-0.350402	0.075751	5.63352	6.77435	-2.310314
51.200001	0.223019	-0.813724	1.454507	-0.340821	0.076194	5.85211	6.70487	-2.597551
51.299999	0.240393	-0.726482	1.460302	-0.332327	0.076378	6.12071	6.70819	-2.58098
51.400002	0.060129	-0.621587	1.467074	-0.326269	0.076274	6.26066	6.90003	-2.337669
51.5	-0.124438	-0.522766	1.47438	-0.322783	0.076353	6.34158	6.94585	-1.808643
51.599998	-0.252901	-0.442935	1.48133	-0.323338	0.076385	6.31233	6.98418	-1.022378
51.700001	-0.31073	-0.3715	1.487164	-0.327103	0.076729	6.23955	7.02518	-0.044442
51.799999	-0.252075	-0.264278	1.491332	-0.333445	0.077222	6.11204	7.06768	0.850948
51.900002	-0.167366	-0.184229	1.493779	-0.341962	0.077786	6.05511	7.17709	1.524373
52.0	-0.116985	-0.087762	1.494476	-0.351229	0.078389	6.11186	7.05205	1.734612
52.099998	0.000445	-0.015863	1.493041	-0.360597	0.078758	6.13139	6.88023	1.726447
52.200001	0.018826	0.010548	1.489773	-0.368165	0.079099	6.0665	6.82777	1.31444
52.299999	0.059164	-0.026212	1.485587	-0.372864	0.079303	6.03007	6.76333	0.776066
52.400002	-0.075884	-0.000961	1.480815	-0.374364	0.079664	5.90886	6.55339	0.044377
52.5	-0.120731	0.061322	1.476217	-0.372636	0.079961	5.74203	6.47225	-0.609525
52.599998	-0.155334	0.103945	1.472779	-0.367026	0.080349	5.61881	6.4685	-1.199703
52.700001	-0.163678	0.164559	1.471718	-0.35928	0.080791	5.80202	6.58626	-1.816157
52.799999	-0.115488	0.185895	1.472996	-0.349818	0.081252	5.81542	6.91149	-2.278033
52.900002	-0.054566	0.212656	1.476737	-0.340147	0.08149	5.8296	6.83227	-2.640168
53.0	-0.029553	0.237819	1.482528	-0.331342	0.081759	6.00379	6.74363	-2.739438
53.099998	0.029855	0.282509	1.489578	-0.324234	0.082001	6.20785	7.04563	-2.532372
53.200001	0.031706	0.311844	1.49716	-0.320361	0.082386	6.35541	7.14765	-1.989575
53.299999	0.056066	0.383979	1.504668	-0.319864	0.082686	6.32318	7.12645	-1.223663
53.400002	0.017748	0.424121	1.511041	-0.323078	0.083126	6.32643	7.12335	-0.238616
53.5	-0.031103	0.430784	1.515811	-0.329561	0.0837	6.38344	7.2273	0.742105
53.599998	-0.111876	0.422161	1.518797	-0.338035	0.084392	6.3809	7.367	1.488436
53.700001	-0.189273	0.421719	1.519597	-0.347859	0.084931	6.31854	7.15247	1.930861
53.799999	-0.190133	0.419033	1.51877	-0.357191	0.085663	6.25899	7.10033	1.935438
53.900002	-0.222539	0.389796	1.516041	-0.365528	0.086281	6.20802	7.15546	1.543657
54.0	-0.214183	0.302216	1.511966	-0.371954	0.087023	6.09251	6.91813	0.912175
54.099998	-0.286405	0.262505	1.50651	-0.376251	0.087171	5.95825	6.75037	0.285964
54.200001	-0.270892	0.232482	1.50049	-0.376957	0.087082	5.83556	6.70605	-0.318274
54.299999	-0.253737	0.239465	1.494708	-0.37466	0.086665	5.67722	6.56003	-0.840805
54.400002	-0.17612	0.272283	1.490672	-0.369145	0.086149	5.75184	6.59258	-1.391043
54.5	-0.03618	0.309694	1.488962	-0.360938	0.086014	5.85334	6.77799	-1.944072
54.599998	0.110768	0.287091	1.489794	-0.351145	0.08603	5.7507	6.75316	-2.408729
54.700001	0.287239	0.251778	1.493303	-0.340853	0.086482	5.94888	6.70991	-2.688865
54.799999	0.368995	0.21954	1.498771	-0.331282	0.087337	6.1518	6.80304	-2.669861
54.900002	0.274682	0.243572	1.504909	-0.323613	0.087947	6.31198	7.04734	-2.390286
55.0	0.075685	0.23918	1.511727	-0.318519	0.088401	6.40384	7.10065	-1.853231
55.099998	-0.167338	0.270783	1.51858	-0.317138	0.088446	6.45648	6.98685	-1.084186
55.200001	-0.478194	0.346221	1.524417	-0.319912	0.087951	6.5	7.04777	-0.189631
55.299999	-0.637784	0.418633	1.529006	-0.32614	0.0873	6.44649	7.19893	0.700749
55.400002	-0.608977	0.483685	1.531768	-0.335248	0.086549	6.31145	7.20835	1.367763
55.5	-0.385707	0.577893	1.533418	-0.345372	0.086343	6.31898	7.26091	1.672558
55.599998	-0.046292	0.674305	1.532918	-0.355831	0.086087	6.22589	7.27847	1.579393
55.700001	0.246723	0.710351	1.530602	-0.364798	0.086004	6.06361	7.1044	1.213984
55.799999	0.443033	0.705811	1.52641	-0.371349	0.085612	6.03576	6.82895	0.730656
55.900002	0.424453	0.694631	1.52039	-0.375171	0.08514	6.07885	6.56196	0.298533
56.0	0.217519	0.726962	1.513044	-0.376287	0.084354	5.98015	6.36723	-0.027767
56.099998	-0.058883	0.822582	1.505397	-0.375029	0.083323	5.87077	6.35374	-0.395018
56.200001	-0.362839	0.955506	1.497877	-0.371799	0.082323	5.97516	6.42921	-0.862974
56.299999	-0.479303	1.048236	1.492072	-0.366874	0.081438	5.86096	6.75005	-1.292601
56.400002	-0.42758	1.140501	1.488186	-0.360691	0.080821	5.73651	6.88108	-1.731945
56.5	-0.247155	1.219491	1.485945	-0.353327	0.080414	5.8078	6.89061	-2.098212
56.599998	0.058826	1.26928	1.485398	-0.345124	0.080018	5.90159	6.95142	-2.331105
56.700001	0.322753	1.294986	1.486687	-0.336735	0.079631	6.06878	7.04391	-2.348897
56.799999	0.389315	1.339931	1.489633	-0.328973	0.0794	6.14628	6.90282	-2.157055
56.900002	0.323075	1.415002	1.493383	-0.322874	0.079016	6.19033	6.83473	-1.825588
57.0	0.13517	1.485765	1.497711	-0.319507	0.078508	6.2744	6.9268	-1.326158
57.099998	-0.083141	1.529974	1.501842	-0.319069	0.078108	6.34972	6.99135	-0.712718
57.200001	-0.257478	1.570768	1.505424	-0.321633	0.077731	6.33536	7.17473	-0.107775
57.299999	-0.367566	1.586518	1.50824	-0.327098	0.077686	6.26687	7.1985	0.396463
57.400002	-0.315471	1.59248	1.509862	-0.334354	0.077883	6.11081	7.244	0.860405
57.5	-0.245042	1.585252	1.509511	-0.34315	0.078032	6.04697	7.27718	1.030972
57.599998	-0.168287	1.53222	1.506979	-0.352678	0.077884	6.04408	7.16917	1.038098
57.700001	-0.128408	1.435338	1.50294	-0.361243	0.077452	6.03094	7.12324	0.940739
57.799999	-0.171741	1.365373	1.497158	-0.368172	0.076501	5.99451	6.9283	0.797893
57.900002	-0.05741	1.263082	1.489611	-0.373649	0.075304	5.89362	6.81653	0.605662
58.0	-0.035874	1.202954	1.481809	-0.376314	0.073863	5.82426	6.7205	0.258292
58.099998	0.02589	1.13729	1.474393	-0.376132	0.072745	5.77811	6.58894	-0.241098
58.200001	0.053275	1.041533	1.46779	-0.373301	0.072029	5.71663	6.6962	-0.740353
58.299999	0.23541	0.937875	1.462566	-0.367171	0.071759	5.70148	6.76836	-1.435238
58.400002	0.254898	0.792336	1.459355	-0.359809	0.071556	5.70472	6.72329	-1.819832
58.5	0.26828	0.664795	1.458587	-0.35066	0.07151	5.85921	6.7614	-2.209592
58.599998	0.224253	0.560685	1.459981	-0.341825	0.071185	5.98961	6.80947	-2.35364
58.700001	0.086896	0.464832	1.463253	-0.333402	0.071234	6.00406	6.8388	-2.312911
58.799999	-0.016543	0.418606	1.46741	-0.326364	0.071383	6.00379	6.92273	-2.009445
58.900002	-0.119318	0.369508	1.472078	-0.322171	0.071659	6.08717	7.03952	-1.435701
59.0	-0.234013	0.307083	1.476368	-0.321043	0.071907	6.10573	7.05944	-0.70709
59.099998	-0.290193	0.194161	1.479781	-0.323233	0.071699	6.07867	7.15386	0.071203
59.200001	-0.303476	0.099951	1.482417	-0.327721	0.071104	6.16765	7.29046	0.713299
59.299999	-0.290617	0.035576	1.484405	-0.334047	0.070048	6.21503	7.32654	1.112702
59.400002	-0.198183	-0.027127	1.484914	-0.341523	0.068863	6.20321	7.22901	1.253107
59.5	-0.061856	-0.095663	1.483913	-0.349221	0.067959	6.14987	7.10579	1.149566
59.599998	0.124772	-0.154113	1.481469	-0.356345	0.067357	5.97034	6.90367	0.942468
59.700001	0.239958	-0.232419	1.477695	-0.362556	0.06694	5.92068	6.91748	0.662523
59.799999	0.299078	-0.326598	1.472481	-0.36681	0.066508	5.86332	6.84255	0.395196
59.900002	0.232754	-0.405764	1.466506	-0.36895	0.066149	5.77198	6.54729	0.040942
60.0	-0.003897	-0.418738	1.461118	-0.368949	0.065778	5.84134	6.50543	-0.442594
60.099998	-0.061762	-0.439988	1.456268	-0.366935	0.065577	5.83486	6.60617	-0.848425
60.200001	-0.185883	-0.427582	1.452002	-0.363375	0.065543	5.75534	6.59011	-1.170166
60.299999	-0.266251	-0.437381	1.448114	-0.358951	0.065532	5.79282	6.72211	-1.357597
60.400002	-0.357632	-0.428943	1.444982	-0.354385	0.065624	5.83433	6.83559	-1.491517
60.5	-0.333356	-0.449268	1.442152	-0.350775	0.065426	5.91832	6.90389	-1.407355
60.599998	-0.245855	-0.492085	1.440016	-0.348107	0.065065	5.9706	6.87423	-1.22283
60.700001	-0.138478	-0.575477	1.438506	-0.346154	0.064722	5.96071	6.8798	-1.005585
60.799999	0.020438	-0.642792	1.437707	-0.344528	0.064568	5.91744	6.8312	-0.89177
60.900002	0.062371	-0.72185	1.437468	-0.343301	0.064491	5.9572	6.892	-0.669513
61.0	-0.019736	-0.800087	1.438079	-0.341226	0.06457	5.87628	6.77521	-0.574109
61.099998	-0.030488	-0.860611	1.439488	-0.339768	0.064556	5.8557	6.75337	-0.557325
61.200001	-0.144746	-0.884774	1.441025	-0.338033	0.064258	5.93207	6.81814	-0.502344
61.299999	-0.27255	-0.931181	1.442347	-0.337176	0.063755	5.90492	6.7645	-0.466256
61.400002	-0.320896	-0.976052	1.44345	-0.337225	0.063262	5.941	6.82103	-0.385781
61.5	-0.272022	-1.015926	1.44424	-0.338434	0.063284	5.92944	6.87199	-0.301761
61.599998	-0.050655	-1.047007	1.444209	-0.340411	0.063625	5.91841	7.01479	-0.290952
61.700001	0.06678	-1.135313	1.443557	-0.344313	0.064067	5.88994	6.95913	-0.156581
61.799999	0.212265	-1.208419	1.441953	-0.348353	0.064666	5.94503	6.92648	-0.088677
61.900002	0.190869	-1.275012	1.439407	-0.352825	0.065033	5.99039	6.67415	0.016356
62.0	0.074674	-1.281087	1.436029	-0.357112	0.06532	6.0087	6.68924	0.076209
62.099998	-0.116085	-1.254961	1.431735	-0.360977	0.065421	5.93049	6.59568	0.122595
62.200001	-0.263519	-1.21265	1.426558	-0.364189	0.065695	5.91464	6.61013	0.155812
62.299999	-0.362184	-1.16332	1.420526	-0.366493	0.065938	5.7965	6.69203	0.038379
62.400002	-0.34303	-1.149044	1.414821	-0.367269	0.066499	5.69579	6.70413	-0.14255
62.5	-0.277446	-1.143935	1.409389	-0.366605	0.067002	5.71978	6.81139	-0.39167
62.599998	-0.16311	-1.126227	1.404382	-0.363892	0.067373	5.73712	6.73699	-0.68958
62.700001	-0.081043	-1.105443	1.400374	-0.359645	0.06736	5.72145	6.63839	-1.010685
62.799999	-0.012368	-1.040793	1.398179	-0.353998	0.06729	5.75622	6.60853	-1.360673
62.900002	-0.033993	-0.923945	1.396925	-0.347882	0.066991	5.86166	6.5853	-1.63038
63.0	-0.066669	-0.795287	1.39713	-0.341781	0.066706	5.92138	6.68068	-1.851191
63.099998	-0.08738	-0.68304	1.398949	-0.33652	0.066516	5.84134	6.67158	-1.876864
63.200001	-0.065898	-0.613885	1.402298	-0.331583	0.066786	5.855	6.69278	-1.806918
63.299999	-0.007423	-0.546957	1.406001	-0.328016	0.067053	5.81927	6.74266	-1.610044
63.400002	0.020239	-0.502293	1.409984	-0.326471	0.067655	5.81261	6.85164	-1.25009
63.5	0.047665	-0.439746	1.413642	-0.326932	0.068466	5.85106	6.7781	-0.74525
63.599998	0.002024	-0.317755	1.416302	-0.330431	0.068872	5.92436	6.82103	-0.105264
63.700001	-0.064307	-0.199398	1.417134	-0.3364	0.069394	6.01255	6.86556	0.501329
63.799999	-0.119952	-0.101713	1.416358	-0.344643	0.069812	5.96605	6.80272	1.022191
63.900002	-0.163749	-0.010134	1.413799	-0.354461	0.070247	5.8987	6.68978	1.354788
64.0	-0.190822	0.067052	1.408911	-0.36442	0.070615	5.83206	6.72693	1.430394
64.099998	-0.254202	0.067068	1.40199	-0.373759	0.070794	5.72451	6.73217	1.350116
64.199997	-0.179672	0.044758	1.393939	-0.380417	0.070905	5.59805	6.60446	0.988172
64.300003	-0.124272	0.048427	1.38509	-0.383002	0.07098	5.51678	6.47749	0.506608
64.400002	-0.111265	0.11518	1.376533	-0.381193	0.071087	5.42176	6.31798	-0.18024
64.5	-0.035755	0.15511	1.370839	-0.374213	0.071451	5.38769	6.28897	-1.043816
64.599998	0.120164	0.163666	1.368877	-0.362676	0.072091	5.43954	6.38179	-1.851333
64.699997	0.099794	0.238442	1.370604	-0.349782	0.072868	5.53544	6.47364	-2.819663
64.800003	0.109814	0.255334	1.37604	-0.335782	0.073634	5.71015	6.7356	-3.450531
64.900002	0.030815	0.273437	1.384512	-0.323721	0.074235	5.8085	6.67469	-3.667349
65.0	-0.11835	0.305205	1.394621	-0.315445	0.074697	6.01807	6.97294	-3.346768
65.099998	-0.243403	0.348044	1.404807	-0.312196	0.074878	6.19699	7.27076	-2.49463
65.199997	-0.30491	0.344985	1.413345	-0.314572	0.075309	6.13691	7.01469	-1.054786
65.300003	-0.345124	0.39041	1.419022	-0.322663	0.075731	6.13726	7.12131	0.684027
65.400002	-0.331559	0.404234	1.421055	-0.33532	0.076126	6.10284	7.16628	2.381038
65.5	-0.312203	0.40682	1.419179	-0.350833	0.076507	6.05415	7.14069	3.592908
65.599998	-0.242231	0.428481	1.414408	-0.366064	0.076392	6.0157	7.05141	3.993063
65.699997	-0.203623	0.373777	1.408989	-0.378689	0.076612	6.00397	6.83762	3.383341
65.800003	-0.094599	0.325052	1.403431	-0.385877	0.07664	5.84589	6.67982	1.901625
65.900002	0.02788	0.223066	1.398103	-0.386498	0.076861	5.63378	6.45523	0.118558
66.0	0.072975	0.160823	1.393139	-0.381833	0.07749	5.3115	6.18288	-1.654891
66.099998	0.09865	0.09911	1.389979	-0.371013	0.078499	5.1776	6.00646	-2.875015
66.199997	0.094959	0.049956	1.391536	-0.355607	0.079646	4.96558	5.95903	-3.782395
66.300003	-0.078045	0.08127	1.398043	-0.339826	0.08053	5.49559	6.16661	-4.009915
66.400002	-0.191302	0.144595	1.408811	-0.325216	0.081149	6.17106	7.28361	-3.994302
66.5	-0.309351	0.197057	1.422517	-0.314813	0.081707	5.73607	6.87819	-3.543724
66.599998	-0.372248	0.254209	1.436696	-0.310832	0.082202	6.12824	6.82563	-2.457024
66.699997	-0.386843	0.356788	1.448068	-0.31359	0.082878	6.21879	6.97872	-0.746926
66.800003	-0.316833	0.421698	1.454335	-0.3243	0.083097	6.67174	7.48251	1.409008
66.900002	-0.191276	0.431611	1.455289	-0.340642	0.083462	6.53004	7.89595	3.303382
67.0	-0.139321	0.432425	1.452249	-0.359181	0.083566	6.35401	7.35212	4.705318
67.099998	-0.046475	0.426886	1.447014	-0.376318	0.083456	6.42285	7.18608	4.882493
67.199997	-0.007262	0.421443	1.441341	-0.388728	0.083698	6.23718	6.98418	3.759851
67.300003	0.033286	0.377948	1.436856	-0.393301	0.084111	5.80841	6.55971	1.431457
67.400002	0.130514	0.261359	1.43477	-0.389126	0.084926	5.65489	6.18856	-1.122364
67.5	0.076738	0.154726	1.435571	-0.377341	0.085954	5.22147	6.07294	-3.403644
67.599998	-0.059634	0.068788	1.440466	-0.358637	0.086955	5.03467	5.85005	-4.918711
67.699997	-0.118055	-0.008002	1.450408	-0.338144	0.087591	4.78885	6.16629	-5.526592
67.800003	-0.213224	0.024023	1.464537	-0.319435	0.088062	5.76708	6.13267	-5.292039
67.900002	-0.248474	0.101105	1.481539	-0.306494	0.088449	6.87675	8.27385	-4.368835
68.0	-0.137501	0.192382	1.498608	-0.30204	0.089046	6.20907	7.89767	-2.728423
68.099998	-0.087181	0.315947	1.512616	-0.307653	0.089593	6.70773	7.52383	-0.252635
68.199997	-0.027079	0.455073	1.521494	-0.322393	0.090158	6.61245	7.29217	2.449226
68.300003	-0.006929	0.574346	1.524004	-0.344038	0.090488	7.62947	7.91073	4.85099
68.400002	-0.003174	0.591623	1.520796	-0.368101	0.090649	7.27514	8.60572	6.314753
68.5	-0.127443	0.584101	1.513924	-0.390402	0.090491	7.00672	7.49729	6.353421
68.599998	-0.178082	0.578758	1.507251	-0.404055	0.090347	6.84856	7.39259	4.502356
68.699997	-0.182997	0.547842	1.502885	-0.408325	0.090086	6.10705	6.83709	1.52286
68.800003	-0.243373	0.509865	1.501084	-0.402345	0.089641	5.57563	6.18085	-1.938587
68.900002	-0.102732	0.451173	1.501936	-0.386726	0.089563	4.94412	5.91589	-4.855692
69.0	0.050037	0.361258	1.507264	-0.363959	0.090118	4.45404	5.41777	-6.6019
69.099998	0.204208	0.22934	1.518253	-0.338303	0.090787	4.45588	5.85337	-7.201417
69.199997	0.232626	0.211481	1.534697	-0.315065	0.091368	4.92538	5.75788	-6.584919
69.300003	0.18825	0.304217	1.554737	-0.298774	0.092058	7.44241	7.75957	-5.296625
69.400002	0.091754	0.340269	1.575921	-0.292317	0.092341	6.74583	8.74232	-3.223927
69.5	-0.133071	0.421446	1.594911	-0.295962	0.092573	7.23389	7.48712	-0.421131
69.599998	-0.344386	0.523121	1.608976	-0.310016	0.092352	7.16357	7.60659	2.507206
69.699997	-0.499739	0.659768	1.616698	-0.330793	0.091926	8.41284	7.79061	5.017447
69.800003	-0.529408	0.77789	1.619116	-0.35458	0.091812	8.78819	9.73117	6.515779
69.900002	-0.443089	0.911686	1.618945	-0.376373	0.091621	7.89649	8.50809	6.469567
70.0	-0.265224	0.991264	1.61873	-0.392671	0.091677	7.73544	8.26507	4.836044
70.099998	0.021977	1.028448	1.619338	-0.399892	0.091872	6.66955	7.66429	1.881806
70.199997	0.188805	1.011746	1.620184	-0.398802	0.091705	5.84213	6.55018	-1.335503
70.300003	0.196176	0.902407	1.62054	-0.390837	0.091455	5.23549	5.97616	-3.977786
70.400002	0.191129	0.793153	1.621144	-0.376647	0.09158	4.73087	5.6414	-5.280199
70.5	0.082483	0.727654	1.622999	-0.360393	0.0917	4.82887	5.43725	-5.325108
70.599998	-0.06062	0.719999	1.627276	-0.344913	0.091716	4.74988	5.81986	-4.562522
70.699997	-0.173246	0.677783	1.634326	-0.332835	0.091914	6.56901	6.30653	-3.404042
70.800003	-0.228289	0.681432	1.643333	-0.325125	0.092017	7.09613	8.55979	-2.017375
70.900002	-0.231293	0.684201	1.653263	-0.322536	0.09212	6.27642	7.85784	-0.6332
71.0	-0.202422	0.694666	1.663027	-0.324404	0.091892	7.14666	7.30898	0.519509
71.099998	-0.15941	0.714012	1.672264	-0.329462	0.091439	8.05974	8.85333	1.256662
71.199997	-0.132951	0.750651	1.680668	-0.336472	0.090945	7.70251	8.50594	1.467682
71.300003	-0.012124	0.788965	1.688317	-0.343414	0.090623	7.64112	7.99915	1.151613
71.400002	0.056628	0.752756	1.695332	-0.349203	0.09042	7.42533	7.96404	0.463191
71.5	0.1473	0.658711	1.70124	-0.353394	0.090498	6.90784	7.50981	-0.295751
71.599998	0.101198	0.584553	1.705537	-0.356231	0.090409	6.68216	7.1591	-1.02413
71.699997	0.057143	0.555809	1.707837	-0.357	0.090259	6.42924	7.14379	-1.34376
71.800003	-0.012934	0.52299	1.708564	-0.357536	0.090056	6.5416	7.03128	-1.208079
71.900002	-0.073432	0.496889	1.707891	-0.358116	0.090079	6.45402	7.16649	-0.848287
72.0	-0.144696	0.5138	1.706129	-0.358992	0.090161	6.80871	7.27279	-0.333614
72.099998	-0.142479	0.562514	1.703537	-0.360772	0.08998	6.92273	7.64266	0.084003
72.199997	-0.134079	0.584741	1.701178	-0.36222	0.089794	6.72402	7.66675	0.233145
72.300003	-0.119293	0.581905	1.699191	-0.362692	0.089434	7.16339	7.64705	-0.014066
72.400002	-0.132681	0.584338	1.698117	-0.361358	0.088654	6.99525	7.76792	-0.649639
72.5	-0.130453	0.53993	1.699381	-0.357399	0.087594	6.76728	7.48829	-1.417195
72.599998	-0.07603	0.471924	1.703628	-0.350575	0.086716	6.6819	7.36722	-2.202311
72.699997	0.015406	0.439758	1.710259	-0.341434	0.085862	6.59283	7.2516	-2.821458
72.800003	0.081247	0.45667	1.719454	-0.331727	0.085209	6.4859	7.28735	-3.252037
72.900002	0.181019	0.424072	1.730749	-0.322787	0.084924	6.63233	7.34431	-3.334406
73.0	0.214283	0.382333	1.74247	-0.317316	0.084676	7.06172	7.87765	-3.00639
73.099998	0.175475	0.343723	1.752949	-0.316975	0.08448	7.18835	7.96971	-1.964278
73.199997	0.068497	0.318605	1.760543	-0.323519	0.084163	7.48769	7.90859	-0.472287
73.300003	-0.071089	0.320218	1.764046	-0.334952	0.083955	7.81513	8.37759	1.354597
73.400002	-0.188639	0.323604	1.763259	-0.350013	0.083841	7.95815	8.39825	2.849542
73.5	-0.315678	0.347456	1.759067	-0.366006	0.083697	7.90639	8.3262	3.733799
73.599998	-0.298823	0.300612	1.753806	-0.379466	0.083476	7.73509	8.33177	3.636734
73.699997	-0.349142	0.261281	1.748595	-0.38865	0.083079	7.46658	8.07752	2.348255
73.800003	-0.360672	0.182659	1.744202	-0.391392	0.08233	6.87492	7.58443	0.286297
73.900002	-0.232544	0.089454	1.740969	-0.386682	0.081457	6.45963	7.21145	-1.93443
74.0	-0.244929	0.034701	1.738873	-0.377124	0.080427	5.97034	6.80069	-3.495639
74.099998	-0.036715	-0.037671	1.738777	-0.3614	0.079696	5.72478	6.52588	-4.205656
74.199997	0.037658	5.1e-05	1.741835	-0.34454	0.078665	5.48823	6.51528	-4.541452
74.300003	0.135173	0.036762	1.748854	-0.328516	0.078204	6.30926	6.96234	-4.327416
74.400002	0.182669	0.113332	1.758655	-0.316248	0.077568	7.53761	8.61717	-3.763155
74.5	0.101708	0.133556	1.770206	-0.309482	0.077264	6.94279	8.07366	-2.788008
74.599998	0.037509	0.195942	1.7812	-0.308703	0.077047	7.74087	7.72713	-1.431989
74.699997	-0.097881	0.294035	1.789785	-0.314496	0.076829	8.45444	8.74553	0.195332
74.800003	-0.272674	0.410645	1.795051	-0.325748	0.076412	8.58581	9.57948	1.671206
74.900002	-0.456799	0.498144	1.797123	-0.340458	0.076002	8.38385	9.12354	2.726563
75.0	-0.509982	0.596978	1.797427	-0.355566	0.075274	8.65166	9.30895	3.080667
75.099998	-0.50473	0.656913	1.796421	-0.369292	0.074235	8.25775	9.25682	2.8284
75.199997	-0.333995	0.720375	1.793937	-0.37828	0.07325	7.59243	8.6798	1.755557
75.300003	-0.18318	0.755597	1.790342	-0.382979	0.072387	6.76825	8.00151	0.231427
75.400002	0.001	0.680375	1.785399	-0.383247	0.071334	6.5585	7.63538	-1.116183
75.5	0.082903	0.609981	1.778973	-0.379165	0.070715	5.97411	7.15632	-1.906624
75.599998	0.192849	0.581685	1.771083	-0.372971	0.070096	5.84773	6.83163	-2.080873
75.699997	0.195776	0.620119	1.763119	-0.365545	0.069509	5.83066	6.84672	-1.94633
75.800003	0.077898	0.644066	1.75672	-0.357453	0.069027	6.71316	7.03503	-1.734237
75.900002	-0.059677	0.647362	1.7535	-0.349408	0.068542	6.99411	8.09047	-1.658239
76.0	-0.146066	0.648843	1.752835	-0.340839	0.068212	6.68225	8.07409	-1.840444
76.099998	-0.201367	0.588315	1.756495	-0.331073	0.068308	7.45485	7.89842	-2.199271
76.199997	-0.193322	0.537792	1.764276	-0.322559	0.068063	7.15481	8.45531	-2.713109
76.300003	-0.141008	0.484577	1.774838	-0.314451	0.067825	7.11128	8.25212	-3.015792
76.400002	-0.115817	0.462855	1.786318	-0.308324	0.067941	7.08177	8.30918	-2.920964
76.5	-0.064234	0.407895	1.797099	-0.307502	0.067738	7.05401	8.24035	-2.141768
76.599998	-0.025844	0.360389	1.804689	-0.312954	0.067309	7.25456	8.38529	-0.66209
76.699997	-0.024197	0.300574	1.806629	-0.32565	0.066794	7.70199	8.80912	1.485438
76.800003	-0.231449	0.291541	1.801173	-0.346866	0.065912	7.87863	8.93041	3.67777
76.900002	-0.305333	0.223266	1.78913	-0.371244	0.065131	8.05361	8.93362	5.617415
77.0	-0.36462	0.184758	1.772452	-0.395187	0.06441	8.10825	8.96895	6.219383
77.099998	-0.284409	0.128669	1.754787	-0.413004	0.06379	7.82976	8.55519	5.152941
77.199997	-0.246591	0.083733	1.739863	-0.419147	0.063266	7.24046	8.2761	2.324025
77.300003	-0.194926	0.03325	1.730637	-0.412533	0.062963	6.27852	7.32022	-1.42639
77.400002	-0.002891	0.007907	1.728217	-0.394049	0.062775	5.33191	6.47856	-5.017557
77.5	0.104168	-0.037606	1.73355	-0.365977	0.063284	4.46061	5.5578	-7.606241
77.599998	0.217767	-0.070545	1.747139	-0.334034	0.063874	4.47375	5.62652	-8.764429
77.699997	0.189055	-0.076163	1.767829	-0.305142	0.064665	4.51876	5.41734	-8.554133
77.800003	0.080211	-0.011846	1.791933	-0.284992	0.065711	7.63841	8.84841	-7.213217
77.900002	0.029019	-0.030032	1.815771	-0.277475	0.066957	8.30136	10.10222	-4.291398
78.0	-0.139028	-0.000808	1.834801	-0.285469	0.06761	8.69484	9.67476	-0.347092
78.099998	-0.414524	0.041877	1.846326	-0.305688	0.068205	8.72164	9.56192	3.808472
78.199997	-0.574853	0.102222	1.848465	-0.333898	0.068022	11.0996	10.28935	7.334932
78.300003	-0.61628	0.068433	1.846075	-0.36293	0.067951	12.94001	14.5124	9.135657
78.400002	-0.538396	0.144994	1.844525	-0.386047	0.067743	12.51194	13.03945	8.436237
78.5	-0.320069	0.224935	1.847341	-0.399968	0.067795	13.12059	13.69644	5.513465
78.599998	-0.047913	0.285615	1.854279	-0.402342	0.067936	9.76257	10.70333	0.972304
78.699997	0.126616	0.334156	1.862722	-0.394909	0.068243	6.00852	6.94703	-3.982624
78.800003	0.209996	0.192557	1.869905	-0.380331	0.068704	4.45755	5.66089	-7.474574
78.900002	0.283845	0.07214	1.875902	-0.362607	0.069604	4.04471	5.05347	-8.524157
79.0	0.095448	0.043066	1.880877	-0.346657	0.070295	4.37908	5.12819	-7.327113
79.099998	-0.066959	0.038016	1.885048	-0.336131	0.070893	4.3592	5.65917	-4.88314
79.199997	-0.262896	0.073371	1.888382	-0.331502	0.071165	6.53127	6.07262	-2.019243
79.300003	-0.37803	0.110044	1.890853	-0.333011	0.071423	9.27731	10.79486	0.691343
79.400002	-0.432479	0.132193	1.892959	-0.338817	0.072112	7.4989	9.2337	2.738717
79.5	-0.45491	0.205506	1.896061	-0.346317	0.072797	10.28715	10.14825	3.545954
79.599998	-0.341624	0.286429	1.902105	-0.352378	0.07352	11.10415	12.99385	3.037925
79.699997	-0.222966	0.360186	1.91132	-0.355395	0.07417	10.291	11.34372	1.387115
79.800003	-0.118412	0.411876	1.92123	-0.355599	0.07477	10.51748	11.4557	-0.962122
79.900002	-0.071799	0.466959	1.929489	-0.353009	0.07516	8.74598	9.21807	-3.098665
80.0	-0.063729	0.465869	1.934812	-0.348438	0.075525	7.52114	8.10374	-4.139237
80.099998	-0.025106	0.458077	1.936415	-0.344583	0.076101	7.11216	7.97036	-3.768904
80.199997	-0.058109	0.452534	1.934831	-0.343487	0.07673	7.16576	7.78901	-2.323675
80.300003	-0.144625	0.441564	1.930571	-0.345703	0.077261	6.90049	7.85142	-0.4129
80.400002	-0.247194	0.425492	1.924537	-0.350159	0.077645	8.81604	9.21603	1.330935
80.5	-0.363557	0.426787	1.918678	-0.356034	0.077889	8.93033	10.17405	2.294702
80.599998	-0.388153	0.470297	1.914598	-0.360254	0.078024	9.47576	10.09612	2.203329
80.699997	-0.329521	0.517294	1.913014	-0.362163	0.078298	10.02127	10.61843	1.099938
80.800003	-0.222615	0.582271	1.913719	-0.360107	0.078643	8.90239	9.78577	-0.749687
80.900002	-0.147302	0.573291	1.915621	-0.355721	0.078719	8.58265	9.48688	-2.57246
81.0	-0.00385	0.48711	1.917289	-0.348575	0.079165	7.49723	8.58441	-3.683077
81.099998	0.007236	0.498123	1.917537	-0.340954	0.079544	7.45362	8.18778	-3.814097
81.199997	0.012876	0.517591	1.916441	-0.335324	0.079801	7.21427	8.3079	-3.14545
81.300003	-0.06597	0.553804	1.913707	-0.333116	0.079773	7.79333	8.2412	-1.849011
81.400002	-0.180051	0.595903	1.909686	-0.335021	0.079615	9.24622	9.59532	-0.231736
81.5	-0.330602	0.651801	1.904557	-0.340972	0.079075	8.50804	9.72486	1.218296
81.599998	-0.387069	0.695202	1.898924	-0.34833	0.078852	9.50098	9.49801	2.032907
81.699997	-0.346263	0.774652	1.893281	-0.35559	0.078705	9.43092	10.48472	2.11988
81.800003	-0.235054	0.8691	1.887422	-0.361925	0.078707	9.04558	9.81018	1.40726
81.900002	-0.147316	0.971469	1.880832	-0.36565	0.078799	8.66629	9.74659	0.240719
82.0	-0.007018	1.001578	1.872978	-0.3671	0.078741	7.83344	8.98233	-1.091889
82.099998	-0.033664	0.917765	1.863541	-0.366956	0.078527	7.59716	8.23852	-1.846866
82.199997	-0.044724	0.87086	1.852854	-0.363426	0.078189	7.02686	7.79543	-2.054991
82.300003	-0.141055	0.90267	1.841818	-0.358207	0.077661	6.83594	7.49043	-1.945683
82.400002	-0.227996	0.960112	1.831982	-0.351854	0.076751	6.69959	7.48819	-1.682649
82.5	-0.243172	1.018863	1.824708	-0.34421	0.076061	7.58647	8.02699	-1.545247
82.599998	-0.191712	1.047219	1.820448	-0.336915	0.075246	7.36771	8.80034	-1.624935
82.699997	-0.069281	1.043385	1.819252	-0.32926	0.07495	7.41675	8.75591	-1.839233
82.800003	0.061138	1.011658	1.819986	-0.323724	0.074708	7.9909	8.88267	-2.018347
82.900002	0.103902	0.961973	1.8216	-0.320102	0.074789	7.65075	8.97762	-2.128027
83.0	0.109722	0.916885	1.82221	-0.320024	0.074915	7.75217	8.76084	-1.745253
83.099998	0.011784	0.902197	1.820288	-0.324542	0.074866	7.8492	8.86939	-0.911632
83.199997	-0.217147	0.903032	1.815004	-0.333582	0.074285	7.91751	8.78717	0.364583
83.300003	-0.426316	0.930013	1.805311	-0.346574	0.073326	7.97496	8.73108	1.741074
83.400002	-0.602542	0.958568	1.79141	-0.362447	0.072405	7.77564	8.68933	2.801865
83.5	-0.580605	0.977883	1.774868	-0.37741	0.071625	7.4932	8.69222	3.191458
83.599998	-0.342999	0.982412	1.757012	-0.388639	0.071114	7.26156	8.69179	2.69904
83.699997	-0.039578	0.948417	1.739805	-0.394345	0.07108	6.8475	8.32203	1.42776
83.800003	0.272805	0.849036	1.724648	-0.391075	0.071277	6.43082	7.80068	-0.335505
83.900002	0.451268	0.77272	1.712335	-0.380702	0.071677	5.83766	7.11104	-1.960214
84.0	0.334138	0.776134	1.704378	-0.364443	0.071749	5.86761	6.45715	-3.348038
84.099998	0.143708	0.830679	1.702038	-0.343986	0.071513	5.57914	6.29646	-4.111558
84.199997	-0.149743	0.920921	1.704531	-0.325087	0.071088	6.44807	6.41915	-4.400454
84.300003	-0.329164	1.002934	1.710642	-0.309391	0.070835	7.32725	8.24923	-4.068239
84.400002	-0.372181	1.059924	1.717305	-0.300936	0.07084	6.7799	8.45852	-3.000241
84.5	-0.26892	1.083747	1.721732	-0.30195	0.071098	7.29388	8.34205	-1.110963
84.599998	-0.040299	1.113691	1.722372	-0.311063	0.07152	7.37839	8.76137	1.127711
84.699997	0.046075	1.113208	1.718717	-0.327267	0.072186	8.02803	9.83394	2.947098
84.800003	0.16727	1.105776	1.711753	-0.345969	0.072507	7.92408	9.82056	4.149467
84.900002	0.182021	1.078587	1.70392	-0.363051	0.072737	7.91523	8.8892	4.13731
85.0	0.132396	1.034112	1.696625	-0.375459	0.072762	7.80121	8.57649	2.893094
85.099998	-0.108937	0.943259	1.690521	-0.381647	0.07293	7.05208	7.65594	1.047826
85.199997	-0.327174	0.875796	1.684453	-0.38109	0.072722	6.32205	6.72618	-1.054514
85.300003	-0.431514	0.784526	1.677273	-0.375537	0.072885	5.62135	6.40898	-2.491383
85.400002	-0.380842	0.71266	1.66934	-0.365847	0.073021	5.24748	6.20365	-2.995198
85.5	-0.260996	0.71582	1.661524	-0.35538	0.073223	5.0592	6.43092	-2.76836
85.599998	-0.079291	0.733274	1.655046	-0.346411	0.073608	5.66531	6.66484	-2.20909
85.699997	0.097042	0.733892	1.650555	-0.339199	0.074246	6.92545	8.08983	-1.56837
85.800003	0.15928	0.737798	1.648175	-0.335201	0.074299	6.21258	8.15352	-1.067412
85.900002	0.134244	0.730378	1.64856	-0.333035	0.074128	6.6812	7.22398	-0.888353
86.0	0.05006	0.67633	1.651133	-0.331171	0.073965	7.51527	7.81181	-1.009708
86.099998	-0.071579	0.567143	1.654619	-0.332031	0.073706	7.1443	8.11552	-1.113817
86.199997	-0.185754	0.506226	1.656724	-0.334715	0.073671	6.78208	7.56377	-1.018536
86.300003	-0.218475	0.423476	1.655378	-0.339924	0.074018	6.64406	7.52673	-0.404805
86.400002	-0.203575	0.375024	1.648621	-0.348983	0.07434	6.38431	7.60648	0.645521
86.5	-0.12827	0.285778	1.636839	-0.359568	0.074705	6.37065	7.34934	1.930046
86.599998	-0.128361	0.205163	1.621053	-0.371407	0.075044	6.48686	7.42288	2.785083
86.699997	-0.141526	0.135724	1.604548	-0.380617	0.074923	6.52838	7.39922	2.78085
86.800003	-0.148737	0.083971	1.591967	-0.381686	0.074788	6.46094	7.2957	1.491216
86.900002	-0.14486	-0.006926	1.586452	-0.37569	0.074375	6.4676	7.08941	-0.486339
87.0	-0.217998	-0.04834	1.589676	-0.361914	0.074201	6.17711	6.76911	-2.846815
87.099998	-0.184713	-0.100701	1.601042	-0.342138	0.074576	5.97883	6.77178	-4.838816
87.199997	-0.111119	-0.155451	1.617555	-0.322642	0.075194	5.60278	6.6021	-5.965543
87.300003	-0.022743	-0.182817	1.635636	-0.307312	0.07594	6.42215	7.31358	-5.770143
87.400002	0.036631	-0.21492	1.650676	-0.301902	0.076808	6.92264	8.24131	-3.947117
87.5	-0.045925	-0.195819	1.659428	-0.309738	0.077272	6.89182	7.98727	-0.325242
87.599998	-0.253255	-0.141079	1.660259	-0.329245	0.077335	7.29064	8.12194	3.963673
87.699997	-0.337093	-0.12247	1.651405	-0.357324	0.076996	7.73062	7.92882	7.700443
87.800003	-0.298589	-0.194149	1.637693	-0.384892	0.076791	8.50541	9.08328	9.510492
87.900002	-0.270227	-0.208655	1.627099	-0.405287	0.076892	8.03197	8.87207	8.225785
88.0	-0.220892	-0.195865	1.62547	-0.412528	0.077593	7.84885	8.0409	4.217659
88.099998	-0.06094	-0.178033	1.632807	-0.405529	0.078337	6.84663	7.79939	-1.391659
88.199997	0.034078	-0.323307	1.645279	-0.387172	0.079304	5.31693	6.26199	-6.741107
88.300003	0.133143	-0.414809	1.660021	-0.360581	0.080514	4.07843	5.09457	-10.227261
88.400002	0.256122	-0.453849	1.677404	-0.330409	0.081389	4.08027	4.76753	-11.075995
88.5	0.103958	-0.425796	1.696449	-0.306118	0.082136	4.16163	5.48832	-9.677127
88.599998	-0.002165	-0.279343	1.716102	-0.291886	0.082986	5.7944	5.94908	-6.437819
88.699997	-0.006098	-0.166318	1.7349	-0.289602	0.0837	9.58768	10.72003	-2.233638
88.800003	-0.119304	0.021842	1.749858	-0.300235	0.084013	8.7473	10.53964	2.104008
88.900002	-0.423913	0.20091	1.759095	-0.321064	0.08397	7.73404	8.48175	5.658219
89.0	-0.50738	0.313186	1.765468	-0.344556	0.084116	9.36208	8.64918	7.643758
89.099998	-0.491505	0.401419	1.771159	-0.367395	0.084182	12.41604	12.82545	7.786313
89.199997	-0.385956	0.481002	1.777374	-0.384571	0.084267	11.38597	11.7349	6.063468
89.300003	-0.312468	0.492276	1.783565	-0.395157	0.084372	10.48656	10.30584	2.859117
89.400002	-0.138338	0.571906	1.787815	-0.397649	0.084156	7.49802	8.12794	-0.823369
89.5	-0.145146	0.578145	1.789542	-0.392851	0.084302	5.52466	6.13974	-4.094207
89.599998	-0.098214	0.415736	1.788664	-0.383976	0.084701	4.65897	5.75991	-5.73716
89.699997	-0.077599	0.266358	1.786376	-0.372457	0.085393	4.33441	5.50694	-5.556071
89.800003	-0.116165	0.238732	1.783814	-0.359842	0.085939	4.4515	5.48029	-4.365603
89.900002	-0.199887	0.222449	1.78333	-0.347379	0.086144	4.6242	5.90069	-2.983858
90.0	-0.344899	0.260473	1.785937	-0.336581	0.085947	6.48643	6.64396	-1.795242
90.099998	-0.346086	0.32079	1.793097	-0.326965	0.085858	7.75488	8.83449	-1.111571
90.199997	-0.320235	0.375861	1.804461	-0.320408	0.085616	7.16488	8.30329	-0.971168
90.300003	-0.236319	0.456085	1.819374	-0.315213	0.085855	9.86442	9.30521	-1.391271
90.400002	-0.090616	0.478999	1.835631	-0.31324	0.086091	8.43211	10.14611	-1.869089
90.5	0.042869	0.494986	1.850693	-0.314415	0.08656	8.83338	9.2292	-2.14637
90.599998	0.101436	0.581867	1.862467	-0.319042	0.086992	8.87595	9.59275	-1.887492
90.699997	0.013193	0.618549	1.868823	-0.328016	0.087225	8.55813	8.77989	-0.775574
90.800003	-0.159615	0.657176	1.869112	-0.340857	0.087049	8.62451	8.68215	0.922798
90.900002	-0.471352	0.690813	1.863293	-0.356676	0.0867	8.5598	8.74767	2.760622
91.0	-0.660752	0.778817	1.852491	-0.374418	0.086018	8.62802	8.71994	4.099903
91.099998	-0.728837	0.820091	1.839952	-0.388104	0.085304	8.41398	8.95214	4.341022
91.199997	-0.672328	0.880912	1.828979	-0.395933	0.084746	8.53615	9.00813	3.012116
91.300003	-0.34231	0.910135	1.82239	-0.394951	0.08437	7.83099	8.73129	0.39447
91.400002	-0.076433	0.799365	1.821431	-0.384582	0.08413	7.05664	8.1501	-2.666598
91.5	0.192641	0.695095	1.825895	-0.366448	0.084259	6.14663	7.37428	-5.155394
91.599998	0.356885	0.639317	1.836465	-0.344357	0.084408	5.82847	6.82767	-6.604351
91.699997	0.316773	0.753649	1.85157	-0.322701	0.084454	5.68615	6.5003	-6.968294
91.800003	0.215059	0.91302	1.868719	-0.308223	0.084433	7.13975	7.21081	-6.159941
91.900002	0.005346	1.030372	1.883973	-0.303792	0.084416	9.10942	9.82228	-3.86289
92.0	-0.278694	1.090819	1.89333	-0.312181	0.084347	8.21702	9.40016	-0.1314
92.099998	-0.506494	1.201088	1.894459	-0.332061	0.084174	8.82025	8.77026	4.019075
92.199997	-0.539597	1.262359	1.886508	-0.357488	0.084159	10.51914	10.54799	7.523481
92.300003	-0.650792	1.338385	1.873966	-0.382686	0.084109	11.11212	13.03249	8.693083
92.400002	-0.361247	1.380296	1.865824	-0.397553	0.084012	11.09942	12.42721	7.418141
92.5	-0.130488	1.452818	1.867148	-0.399369	0.083515	11.44114	12.77995	3.439036
92.599998	0.180674	1.464238	1.877997	-0.388467	0.083172	8.97184	9.8727	-2.100662
92.699997	0.116513	1.382424	1.89469	-0.370356	0.082388	6.0369	6.85561	-7.452625
92.800003	0.376824	1.174304	1.915456	-0.343499	0.082365	4.43872	5.57182	-10.529169
92.900002	0.465873	1.097829	1.938258	-0.317432	0.082835	4.43276	4.86098	-11.162263
93.0	0.251492	1.201062	1.962107	-0.298554	0.083079	4.68052	5.85947	-9.638862
93.099998	-0.039466	1.382459	1.983847	-0.292738	0.083472	6.38405	6.10623	-6.44213
93.199997	-0.220029	1.427078	2.001779	-0.300902	0.083933	11.60053	11.94237	-1.941036
93.300003	-0.433567	1.544739	2.013102	-0.321322	0.084012	10.47553	13.52708	2.675787
93.400002	-0.653752	1.660881	2.015225	-0.349308	0.083944	11.56358	10.20125	6.834737
93.5	-0.54734	1.726787	2.01158	-0.378582	0.083659	18.03932	17.44246	9.455349
93.599998	-0.401415	1.81857	2.008354	-0.401074	0.083561	19.48748	20.42112	9.473998
93.699997	-0.161348	1.913441	2.008928	-0.414943	0.083386	24.58022	24.8237	7.058809
93.800003	-0.019557	2.013419	2.013071	-0.41747	0.083262	20.74972	22.19403	2.502895
93.900002	0.122038	1.993052	2.018972	-0.408635	0.08321	8.71533	9.9744	-2.732816
94.0	0.080005	1.846735	2.024341	-0.39321	0.082566	4.95805	5.9631	-7.098717
94.099998	0.112065	1.542352	2.028056	-0.373846	0.082429	4.09971	5.13975	-8.82663
94.199997	0.028607	1.341891	2.031063	-0.355281	0.082553	3.98647	4.8901	-8.264515
94.300003	-0.30523	1.266551	2.034612	-0.341433	0.081973	4.3239	5.2482	-7.087251
94.400002	0.012733	1.142328	2.038033	-0.327332	0.082859	4.35701	5.50127	-4.650852
94.5	-0.175554	1.118708	2.043578	-0.320679	0.082305	8.79503	7.39162	-2.862836
94.599998	-0.240875	1.100744	2.051428	-0.318373	0.081426	8.79091	12.02073	-1.550637
94.699997	-0.350365	1.115701	2.061579	-0.31841	0.080515	13.2594	13.19179	-0.859723
94.800003	-0.218952	1.128798	2.073536	-0.320837	0.079507	16.79425	17.03994	-0.813981
94.900002	-0.088423	1.149228	2.085707	-0.32315	0.078581	16.85546	16.98256	-1.265104
95.0	0.060585	1.171078	2.095567	-0.32642	0.077925	21.85581	20.94097	-1.799021
95.099998	0.106942	1.214792	2.100798	-0.331961	0.077326	21.30022	20.71734	-1.863119
95.199997	0.127243	1.237243	2.099097	-0.339455	0.076406	18.00473	17.55743	-1.240528
95.300003	0.076606	1.228475	2.09035	-0.350651	0.075625	15.72266	15.74384	0.178563
95.400002	-0.119835	1.180272	2.074872	-0.366279	0.074758	15.46466	15.22656	1.958654
95.5	-0.255431	1.118899	2.054536	-0.381757	0.073592	14.77815	15.39656	3.426732
95.599998	-0.449618	1.012651	2.033268	-0.394821	0.072696	13.8953	14.99875	3.818306
95.699997	-0.399787	0.91427	2.015183	-0.400972	0.071697	12.67947	14.05196	2.788583
95.800003	-0.253823	0.798475	2.002886	-0.396981	0.071181	10.9403	12.42389	0.40333
95.900002	-0.172982	0.666014	1.995656	-0.386983	0.070458	8.9207	10.38688	-2.570806
96.0	-0.001004	0.505668	1.991728	-0.370561	0.070289	6.9321	8.37063	-4.867467
96.099998	0.057734	0.447271	1.989381	-0.350303	0.069989	6.11449	6.93525	-6.003556
96.199997	0.065755	0.479177	1.988527	-0.33103	0.069403	6.0298	7.21595	-6.006346
96.300003	0.102321	0.456733	1.989324	-0.314255	0.069028	7.01425	7.61151	-5.192103
96.400002	0.002842	0.471274	1.991519	-0.304374	0.068678	10.13564	11.02331	-3.824988
96.5	-0.086925	0.47533	1.99423	-0.302367	0.068197	9.38117	11.88905	-2.147614
96.599998	-0.180626	0.504408	1.996537	-0.306821	0.067786	10.77749	10.10094	-0.429243
96.699997	-0.248407	0.508285	1.996871	-0.317633	0.067216	12.69839	13.42988	1.178292
96.800003	-0.32378	0.513256	1.993846	-0.332581	0.066504	13.43858	14.69493	2.487976
96.900002	-0.331016	0.520334	1.986146	-0.349475	0.065907	14.62883	15.64663	3.275572
97.0	-0.265859	0.577429	1.973561	-0.366695	0.065222	14.3055	15.60531	3.579283
97.099998	-0.152046	0.553662	1.95775	-0.38089	0.064817	11.74363	12.9416	3.147522
97.199997	0.013338	0.534011	1.941069	-0.388653	0.064427	9.0123	10.45411	1.82091
97.300003	0.093614	0.48341	1.925694	-0.389028	0.064377	7.66976	8.43647	-0.191495
97.400002	0.105925	0.331116	1.913696	-0.381677	0.064273	6.09452	7.10408	-2.260638
97.5	0.055547	0.231462	1.90551	-0.369244	0.064775	5.38428	6.16843	-3.673218
97.599998	-0.020833	0.187536	1.901035	-0.354101	0.065079	5.34618	5.86879	-4.369332
97.699997	-0.108801	0.237114	1.899052	-0.339076	0.065415	5.29539	6.19177	-4.474569
97.800003	-0.227663	0.250063	1.897371	-0.328707	0.065754	6.83209	6.89671	-3.972239
97.900002	-0.278729	0.216679	1.894747	-0.323954	0.065714	8.1587	9.54447	-2.600286
98.0	-0.267551	0.150714	1.89052	-0.324597	0.065766	7.68237	9.64789	-0.848351
98.099998	-0.291305	0.113366	1.884543	-0.33088	0.065355	9.18719	9.78909	0.75549
98.199997	-0.164144	0.061807	1.878679	-0.338571	0.064993	9.25962	11.13893	1.791693
98.300003	-0.0977	0.057181	1.874253	-0.346809	0.064568	8.89276	10.3887	1.97402
98.400002	0.0064	0.030297	1.870934	-0.353456	0.064489	9.22897	10.16538	1.410426
98.5	0.121751	0.041842	1.867563	-0.35776	0.064414	8.83741	9.87484	0.34162
98.599998	0.16319	-0.006112	1.862334	-0.359971	0.06489	8.01157	8.81811	-0.726554
98.699997	0.139764	-0.092374	1.85328	-0.361131	0.065271	7.36858	8.21262	-1.25557
98.800003	0.019641	-0.172796	1.839878	-0.360736	0.065735	6.96617	7.91918	-1.174146
98.900002	-0.140073	-0.241434	1.823657	-0.361918	0.065875	6.86134	7.78108	-0.611506
99.0	-0.254948	-0.293945	1.806906	-0.362485	0.065927	6.91581	7.82947	-0.028049
99.099998	-0.331461	-0.311976	1.792488	-0.361095	0.066048	7.46544	8.07409	-0.052169
99.199997	-0.348291	-0.32156	1.782717	-0.357197	0.066343	7.50687	8.58666	-0.742744
99.300003	-0.248675	-0.374602	1.779031	-0.349408	0.067077	7.2726	8.3945	-1.981464
99.400002	-0.082776	-0.451695	1.781247	-0.33918	0.068266	7.4354	8.30115	-3.229493
99.5	0.010079	-0.518381	1.787922	-0.328731	0.069554	7.00505	8.15973	-3.967878
99.599998	0.039707	-0.583408	1.795963	-0.320575	0.070689	6.985	7.80721	-3.902546
99.699997	-0.047956	-0.567151	1.801238	-0.318996	0.071441	7.16129	8.08533	-2.667281
99.800003	-0.251982	-0.544475	1.799924	-0.327097	0.071402	7.661	8.3656	0.020418
99.900002	-0.544924	-0.506765	1.789732	-0.344865	0.071029	7.68272	8.34012	3.542811
100.0	-0.653368	-0.423658	1.769908	-0.369203	0.069839	7.94072	8.45884	6.567922
100.099998	-0.616239	-0.415053	1.746914	-0.391134	0.069181	8.36214	9.23541	7.513185
100.199997	-0.376899	-0.467499	1.732316	-0.401018	0.069254	8.01017	8.93887	5.689896
100.300003	0.017909	-0.537065	1.732726	-0.396693	0.07007	7.57526	8.57082	1.262009
100.400002	0.177686	-0.585711	1.747183	-0.380466	0.071218	6.77044	7.64224	-4.213966
100.5	0.267881	-0.521355	1.770137	-0.356412	0.072658	5.46914	6.33265	-8.507303
100.599998	0.295876	-0.343484	1.796366	-0.329912	0.073735	4.41542	5.318	-10.617469
100.699997	0.203306	-0.157917	1.822354	-0.30706	0.07441	4.99842	5.30536	-9.999678
100.800003	-0.07067	0.112557	1.844853	-0.297594	0.075412	5.75087	5.91	-6.97892
100.900002	-0.170405	0.317736	1.862531	-0.304366	0.076474	9.60108	10.47659	-1.895821
101.0	-0.236682	0.552898	1.873589	-0.325716	0.077369	9.98948	11.61425	3.701997
101.099998	-0.459372	0.92796	1.874849	-0.357133	0.077976	8.24522	9.09945	8.390004
101.199997	-0.365974	1.133156	1.867315	-0.390584	0.078429	9.94744	10.89517	11.351068
101.300003	-0.316064	1.31848	1.860124	-0.416731	0.078946	13.3222	15.32558	10.863499
101.400002	-0.124061	1.488116	1.859401	-0.42989	0.079298	13.52905	14.12669	7.485251
101.5	-0.054775	1.699465	1.866862	-0.42717	0.07943	12.33556	12.25186	1.768892
101.599998	0.035801	1.827516	1.880484	-0.411049	0.079275	7.26375	8.28252	-5.194412
101.699997	0.173288	1.718233	1.897513	-0.383414	0.079155	4.12879	5.08344	-10.947525
101.800003	0.468103	1.553441	1.917916	-0.349619	0.079957	3.56182	4.9478	-13.577029
101.900002	0.549815	1.366369	1.944532	-0.316899	0.081619	3.51488	4.49325	-13.477322
102.0	0.654249	1.272933	1.975976	-0.290957	0.082907	4.20769	5.92852	-11.635323
102.099998	0.454114	1.276552	2.009783	-0.277554	0.08382	5.20554	5.29284	-8.766907
102.199997	0.190306	1.248046	2.039404	-0.282687	0.084181	11.73505	11.13968	-4.804443
102.300003	-0.152586	1.201407	2.061464	-0.303845	0.084114	11.26739	14.61185	-0.338907
102.400002	-0.47249	1.124972	2.073587	-0.334805	0.083759	13.75508	11.74796	4.409783
102.5	-0.641307	1.074076	2.073214	-0.369539	0.082876	22.64995	21.53437	8.201808
102.599998	-0.611304	0.993002	2.068095	-0.398229	0.082048	23.64009	27.28004	9.824964
102.699997	-0.456118	0.959864	2.06536	-0.416093	0.081371	41.71846	41.83045	8.551728
102.800003	-0.142828	0.958803	2.068124	-0.420197	0.081326	41.55487	43.17119	5.127023
102.900002	0.230716	0.975751	2.076933	-0.41309	0.081452	23.62537	24.16992	0.043504
103.0	0.297471	1.001419	2.087775	-0.399581	0.082134	6.82114	8.45606	-5.147668
103.099998	0.317992	0.88543	2.096185	-0.381791	0.08252	4.28651	5.42494	-8.436935
103.199997	0.294669	0.612116	2.099633	-0.364947	0.083219	3.98174	5.22818	-8.619105
103.300003	0.078213	0.548809	2.099595	-0.353272	0.083569	4.62928	5.31072	-6.84026
103.400002	-0.041272	0.482936	2.097843	-0.34478	0.08411	4.76704	5.90797	-4.42653
103.5	-0.227753	0.417701	2.096458	-0.340277	0.084273	5.9671	6.33479	-2.311742
103.599998	-0.282717	0.404702	2.099153	-0.337706	0.084097	9.38021	7.99583	-1.060628
103.699997	-0.281582	0.501136	2.108537	-0.335279	0.083906	12.44503	13.41285	-0.854847
103.800003	-0.182231	0.624684	2.122691	-0.33283	0.083446	18.33428	17.47971	-1.549922
103.900002	-0.046934	0.762109	2.137119	-0.329817	0.083156	17.66414	19.99151	-2.690932
104.0	0.071359	0.915589	2.147387	-0.328672	0.082171	21.53694	21.47624	-3.487417
104.099998	0.194715	1.01852	2.150085	-0.329815	0.081358	21.72155	20.98636	-3.405408
104.199997	0.221188	1.122804	2.144673	-0.335171	0.080274	19.79111	19.56019	-2.212609
104.300003	0.19012	1.176656	2.131975	-0.345275	0.079433	19.04653	18.84775	-0.139286
104.400002	0.010265	1.195836	2.11484	-0.358803	0.078372	19.48949	19.07845	1.831763
104.5	-0.218947	1.24747	2.096502	-0.372765	0.077674	19.18096	19.12181	3.070623
104.599998	-0.252167	1.23243	2.08112	-0.382695	0.076941	18.78757	19.21773	3.060449
104.699997	-0.22786	1.120529	2.069439	-0.385807	0.076843	17.72168	19.26772	1.837348
104.800003	-0.174578	0.9838	2.060978	-0.383743	0.076473	14.3598	16.51837	-0.45034
104.900002	-0.134275	0.788612	2.053057	-0.377603	0.076075	9.91049	11.96474	-2.755008
105.0	-0.03961	0.555233	2.044309	-0.367868	0.075895	7.07941	9.13713	-4.131117
105.099998	0.010616	0.448295	2.034803	-0.356767	0.075451	6.36531	7.81438	-4.350662
105.199997	0.017071	0.396251	2.025481	-0.346914	0.07494	6.66859	7.76064	-3.808651
105.300003	0.006142	0.335185	2.017228	-0.338676	0.074438	7.38154	7.80121	-2.853417
105.400002	-0.042863	0.21716	2.009836	-0.33433	0.074049	9.93509	10.16089	-1.743805
105.5	-0.090659	0.094591	2.003498	-0.332804	0.07383	9.5995	11.96121	-0.859393
105.599998	-0.022866	0.005838	1.998319	-0.332722	0.07384	10.86822	10.79272	-0.451985
105.699997	-0.036515	-0.092923	1.994589	-0.334505	0.073829	11.2575	12.66294	-0.381372
105.800003	-0.103565	-0.135592	1.991635	-0.336563	0.073855	10.95317	11.77119	-0.745362
105.900002	-0.04151	-0.20708	1.987989	-0.339124	0.073756	10.94625	11.60772	-0.963432
106.0	-0.099935	-0.210849	1.981792	-0.343446	0.073454	10.05604	10.67881	-1.098401
106.099998	-0.142262	-0.238983	1.971803	-0.349061	0.072871	9.4818	9.96509	-0.787175
106.199997	-0.137344	-0.264765	1.957415	-0.35633	0.072044	9.06178	9.94839	-0.156547
106.300003	-0.102918	-0.330749	1.939642	-0.364437	0.071289	8.93725	9.68032	0.555835
106.400002	-0.032812	-0.402139	1.920396	-0.371261	0.070574	8.74239	9.76704	1.012591
106.5	0.030283	-0.451842	1.901553	-0.37634	0.070057	8.64939	9.70452	0.936575
106.599998	0.121655	-0.446187	1.884913	-0.376498	0.069854	8.38964	9.28315	0.166566
106.699997	0.180305	-0.430385	1.871323	-0.372185	0.070276	8.16553	8.92977	-0.95752
106.800003	0.141421	-0.399812	1.860371	-0.364284	0.070958	7.80322	8.35446	-2.223362
106.900002	0.045379	-0.345072	1.851777	-0.353207	0.071573	7.54014	7.96393	-2.987294
107.0	-0.11229	-0.309457	1.845143	-0.341822	0.072247	7.32839	7.94306	-3.27869
107.099998	-0.285113	-0.221515	1.839653	-0.332398	0.07285	7.52123	8.11616	-3.066027
107.199997	-0.421738	-0.120116	1.834009	-0.326445	0.073183	7.83247	8.7739	-2.30849
107.300003	-0.510079	-0.021189	1.827313	-0.32579	0.073197	7.78588	8.63248	-1.183823
107.400002	-0.51468	0.086438	1.819065	-0.32972	0.072897	7.84456	8.70892	0.010261
107.5	-0.443669	0.146057	1.810507	-0.336453	0.072528	8.01402	9.05363	0.878933
107.599998	-0.250721	0.220841	1.802287	-0.344363	0.07182	7.93765	9.24868	1.181585
107.699997	0.006518	0.28455	1.794426	-0.351927	0.07151	7.68088	8.93234	1.022529
107.800003	0.176639	0.355737	1.785749	-0.358498	0.071442	7.4256	8.47479	0.480422
107.900002	0.226895	0.396892	1.774409	-0.364172	0.07121	7.10953	7.9847	-0.034194
108.0	0.25087	0.370412	1.759129	-0.367997	0.071419	6.8144	7.50264	-0.30976
108.099998	0.109796	0.304718	1.740364	-0.371507	0.071146	6.70756	7.36208	-0.138163
108.199997	-0.067396	0.213898	1.721607	-0.371815	0.071019	6.60483	7.19604	-0.150517
108.300003	-0.164642	0.131349	1.706605	-0.367933	0.071135	6.56595	7.29977	-0.540952
108.400002	-0.259072	0.137441	1.69714	-0.361465	0.071455	6.65484	7.43616	-1.24031
108.5	-0.285959	0.278344	1.691773	-0.352911	0.071985	6.41567	7.90709	-1.994395
108.599998	-0.277104	0.447073	1.687144	-0.344679	0.072524	6.40953	7.66868	-2.4075
108.699997	-0.186401	0.603105	1.680315	-0.338443	0.072818	6.54423	7.59963	-2.318398
108.800003	-0.213774	0.661777	1.670312	-0.335409	0.072817	6.81239	7.88418	-1.488653
108.900002	-0.113164	0.654774	1.659836	-0.334054	0.072469	6.90408	8.01842	-0.671403
109.0	-0.059945	0.611283	1.65305	-0.333385	0.071942	6.74451	7.92165	-0.266287
109.099998	-0.00075	0.646218	1.651723	-0.33209	0.071735	6.59852	7.77659	-0.410304
109.199997	0.10421	0.747557	1.654107	-0.331551	0.071742	6.46138	7.58967	-0.938761
109.300003	0.042297	0.856909	1.656514	-0.332568	0.071994	6.5176	7.55381	-1.260435
109.400002	-0.039754	0.91927	1.653914	-0.337681	0.072388	6.5176	7.54086	-0.875086
109.5	-0.099068	0.927136	1.643994	-0.348078	0.073074	6.49448	7.52833	0.423069
109.599998	-0.162759	0.908828	1.627012	-0.362175	0.073596	6.47784	7.66729	2.031326
109.699997	-0.252751	0.87283	1.606247	-0.376623	0.073876	6.54799	7.7752	3.168154
109.800003	-0.256521	0.821128	1.587808	-0.387163	0.07401	6.37547	7.62018	3.086548
109.900002	-0.319597	0.874028	1.57537	-0.389595	0.073995	6.05555	7.31005	1.404144
110.0	-0.281162	0.858578	1.570092	-0.384614	0.074414	6.20977	7.19058	-0.754766
110.099998	-0.31344	0.852111	1.568971	-0.373512	0.074671	5.76392	6.66259	-2.930792
110.199997	-0.221953	0.788581	1.569659	-0.358692	0.074783	5.65568	6.77221	-4.290846
110.300003	-0.135965	0.691775	1.569414	-0.34397	0.075029	5.38551	6.74416	-4.316015
110.400002	-0.009945	0.635382	1.567168	-0.333075	0.075362	6.18884	7.27386	-3.146417
110.5	0.016102	0.618479	1.562104	-0.328854	0.0759	6.89261	8.1455	-1.144612
110.599998	-0.028019	0.597627	1.55495	-0.330899	0.07654	6.36382	7.36582	0.912681
110.699997	0.040728	0.539015	1.548284	-0.336275	0.077239	6.44343	7.30609	2.114945
110.800003	-0.013001	0.413179	1.547234	-0.340295	0.078458	6.47671	7.09305	2.008355
110.900002	-0.129279	0.303257	1.554233	-0.341513	0.079551	7.35764	8.31261	0.541583
111.0	-0.173476	0.192104	1.566863	-0.339506	0.080479	6.56314	7.67767	-1.209638
111.099998	-0.41132	0.235982	1.578523	-0.338579	0.080687	5.93277	6.58894	-2.715852
111.199997	-0.581235	0.287636	1.584485	-0.338444	0.08038	5.88504	6.7311	-2.749593
111.300003	-0.659849	0.321831	1.582253	-0.34323	0.0795	5.88049	6.75594	-1.2011
111.400002	-0.535329	0.382588	1.572544	-0.352901	0.078681	5.8141	6.71997	1.210254
111.5	-0.388255	0.381428	1.557491	-0.367518	0.07781	6.38668	7.34698	3.546427
111.599998	0.059076	0.425092	1.54293	-0.379487	0.077518	6.4471	7.59278	4.755021
111.699997	0.359646	0.47927	1.534	-0.387095	0.078144	5.66829	6.9223	3.856302
111.800003	0.573118	0.514182	1.532264	-0.388448	0.079268	6.77604	7.72178	1.467843
111.900002	0.475525	0.530124	1.53455	-0.384318	0.080083	6.36557	6.74545	-1.599379
112.0	0.189386	0.603564	1.536365	-0.375194	0.080984	5.79913	6.32655	-4.090712
112.099998	-0.168687	0.702881	1.535849	-0.362777	0.081396	5.72171	6.09338	-5.146657
112.199997	-0.474326	0.755505	1.533995	-0.349092	0.081979	5.45959	6.24786	-4.639948
112.300003	-0.651248	0.770402	1.53255	-0.337773	0.082312	5.34513	6.17196	-3.237073
112.400002	-0.595842	0.811001	1.533113	-0.329844	0.082741	7.0104	7.95933	-1.675435
112.5	-0.333084	0.877147	1.536281	-0.325585	0.083244	6.20102	8.08116	-0.332889
112.599998	-0.017695	0.956158	1.542069	-0.324123	0.084275	5.87768	6.94446	0.347117
112.699997	0.342903	0.928307	1.550598	-0.325037	0.085269	5.88811	7.15578	0.551081
112.800003	0.428435	0.92158	1.560548	-0.327275	0.086011	7.44188	8.3247	0.16863
112.900002	0.388079	0.9076	1.569887	-0.330145	0.086274	7.15052	7.72135	-0.466565
113.0	0.091014	0.91789	1.576335	-0.33491	0.085831	6.49098	6.8722	-0.777529
113.099998	-0.27485	0.924601	1.578331	-0.34094	0.085064	6.63811	7.08449	-0.544844
113.199997	-0.52198	0.905378	1.575531	-0.348604	0.084549	6.12579	6.7326	0.178986
113.300003	-0.572693	0.871669	1.569102	-0.357329	0.084014	6.03532	6.90988	1.031334
113.400002	-0.429451	0.804771	1.561239	-0.365738	0.083993	5.86788	7.07999	1.582973
113.5	-0.120554	0.725765	1.554404	-0.3719	0.084211	5.98917	7.2107	1.524336
113.599998	0.198709	0.674138	1.549855	-0.374906	0.084566	5.87996	7.25749	0.80726
113.699997	0.472704	0.651764	1.54697	-0.374682	0.085346	6.06895	7.02678	-0.259402
113.800003	0.553825	0.664776	1.544471	-0.37136	0.086375	6.21477	6.84576	-1.294906
113.900002	0.400467	0.714262	1.541304	-0.366348	0.087359	6.07508	6.62223	-2.038937
114.0	0.117048	0.74733	1.537566	-0.360794	0.088224	6.01509	6.42033	-2.249366
114.099998	-0.231989	0.78148	1.533554	-0.355159	0.088536	6.16029	6.69203	-2.09496
114.199997	-0.541266	0.823803	1.530133	-0.350014	0.088757	6.2716	7.06286	-1.70292
114.300003	-0.67045	0.868797	1.527671	-0.345735	0.088543	6.03156	7.03278	-1.292938
114.400002	-0.567822	0.871865	1.527097	-0.341452	0.088259	5.88977	7.0331	-1.022742
114.5	-0.255255	0.84093	1.529543	-0.337037	0.087858	5.98812	7.22526	-1.161225
114.599998	0.081546	0.784839	1.535943	-0.33179	0.08785	6.22335	7.32835	-1.539704
114.699997	0.400162	0.72717	1.545829	-0.326442	0.087482	6.17938	7.11393	-2.00197
114.800003	0.609963	0.692522	1.557405	-0.322676	0.08742	6.2448	6.96641	-2.14572
114.900002	0.659731	0.652232	1.567418	-0.32198	0.087472	6.26022	6.84415	-1.836955
115.0	0.480061	0.586622	1.572929	-0.32612	0.087823	6.34438	6.86728	-0.776799
115.099998	0.262698	0.481598	1.572455	-0.335854	0.088022	6.579	7.02753	0.97443
115.199997	-0.173641	0.405629	1.566342	-0.349892	0.088194	6.56174	7.12024	2.573636
115.300003	-0.602526	0.296885	1.557835	-0.364611	0.088167	6.49072	7.29046	3.603573
115.400002	-0.777162	0.252965	1.55055	-0.37633	0.087968	6.33474	7.3487	3.518224
115.5	-0.726774	0.287386	1.547193	-0.381716	0.087754	6.1659	7.11992	1.962659
115.599998	-0.496127	0.297963	1.547737	-0.38109	0.087753	6.13752	7.09637	-0.386608
115.699997	-0.182743	0.243642	1.550009	-0.375484	0.087795	5.8071	6.80904	-2.488302
115.800003	0.107013	0.166357	1.552441	-0.366065	0.088084	5.40048	6.49055	-3.824254
115.900002	0.337771	0.084813	1.5541	-0.35585	0.08821	5.36825	6.4047	-3.999019
116.0	0.434069	0.076158	1.555197	-0.346605	0.088688	5.40468	6.15526	-3.251551
116.099998	0.354302	0.035711	1.555258	-0.342303	0.089108	6.89453	7.41303	-1.817491
116.199997	0.096757	-0.011399	1.554043	-0.342524	0.089405	6.65641	7.3396	-0.072299
116.300003	-0.263911	-0.037138	1.551589	-0.346574	0.089425	6.21485	6.81246	1.45404
116.400002	-0.549209	-0.037249	1.549059	-0.352125	0.089433	6.57348	6.88515	2.244404
116.5	-0.702641	-0.014433	1.547745	-0.356212	0.089134	7.00847	7.77038	2.029526
116.599998	-0.639583	0.005563	1.54904	-0.357158	0.088995	6.61394	7.82251	0.798146
116.699997	-0.44614	-0.022874	1.552552	-0.354582	0.088544	6.22431	6.9284	-0.929367
116.800003	-0.148579	-0.13944	1.557748	-0.348378	0.088473	5.94486	7.03449	-2.393499
116.900002	0.137773	-0.244469	1.563817	-0.339793	0.088275	5.63089	6.59707	-3.245907
117.0	0.318965	-0.278853	1.570723	-0.330749	0.087942	5.75639	6.52299	-3.408454
117.099998	0.343096	-0.255796	1.578249	-0.323784	0.087685	5.77268	6.43264	-2.936637
117.199997	0.293732	-0.211054	1.584775	-0.321549	0.087342	7.02406	7.17998	-1.99236
117.300003	0.083456	-0.180973	1.589117	-0.32573	0.08686	6.88902	7.5962	-0.376394
117.400002	-0.198353	-0.168653	1.589941	-0.335943	0.086141	6.57435	6.88408	1.411083
117.5	-0.466543	-0.168696	1.587389	-0.350345	0.085316	7.13983	7.48861	2.969908
117.599998	-0.560503	-0.1462	1.582486	-0.365086	0.084886	6.97361	8.03951	3.648932
117.699997	-0.399358	-0.114547	1.576846	-0.376731	0.084832	6.68584	7.55852	3.142692
117.800003	-0.1523	-0.114912	1.572739	-0.383245	0.08527	6.46401	7.2592	1.568142
117.900002	0.130751	-0.227465	1.571552	-0.382586	0.086121	6.07184	7.04017	-0.633791
118.0	0.28981	-0.342539	1.573545	-0.376103	0.087024	5.72872	6.54408	-2.612394
118.099998	0.277913	-0.359435	1.577739	-0.364966	0.087842	5.3926	6.01374	-3.813386
118.199997	0.057514	-0.296947	1.582066	-0.352926	0.088252	5.34224	6.05538	-4.056071
118.300003	-0.262496	-0.160145	1.584953	-0.343935	0.087773	5.72443	5.98911	-3.36344
118.400002	-0.578353	-0.06661	1.585005	-0.340616	0.087018	7.03956	7.3109	-1.694989
118.5	-0.657619	0.015322	1.581844	-0.342467	0.086036	6.59397	7.85795	0.358455
118.599998	-0.62966	0.065433	1.576627	-0.348949	0.08503	6.28824	7.04809	2.190148
118.699997	-0.310412	0.083998	1.572758	-0.354523	0.084398	6.58653	7.53861	2.816039
118.800003	0.152976	0.113546	1.57452	-0.355777	0.084218	6.87106	8.25041	1.856272
118.900002	0.405635	0.139993	1.583143	-0.353129	0.083979	6.58372	7.73259	-0.135503
119.0	0.547514	0.172709	1.597043	-0.34593	0.083951	6.44062	6.82167	-2.548291
119.099998	0.499375	0.233432	1.611983	-0.336615	0.084087	6.25812	6.8085	-4.27544
119.199997	0.345688	0.306859	1.624874	-0.326858	0.0847	6.0355	6.24765	-4.724271
119.300003	0.152949	0.341875	1.634955	-0.319695	0.085504	5.91955	6.42236	-3.898346
119.400002	-0.08412	0.363446	1.642293	-0.319142	0.086259	6.32844	6.7477	-2.000081
119.5	-0.261972	0.37618	1.647043	-0.325454	0.086982	7.63061	8.09411	0.421233
119.599998	-0.444062	0.418471	1.649012	-0.338259	0.087567	6.45175	8.1	2.776528
119.699997	-0.569491	0.530661	1.647961	-0.355791	0.08781	6.68269	7.46249	4.480263
119.800003	-0.551773	0.656336	1.644326	-0.37344	0.087816	7.7893	8.6509	5.066898
119.900002	-0.476657	0.761292	1.638794	-0.389272	0.087641	7.46641	8.12355	4.33999
120.0	-0.333847	0.827305	1.631565	-0.399503	0.087205	6.8313	7.56248	2.549975
120.099998	-0.005629	0.710088	1.624273	-0.400607	0.086898	6.41085	7.19925	0.11312
120.199997	0.044703	0.571714	1.617872	-0.394106	0.086077	5.67757	6.57545	-2.607474
120.300003	0.276037	0.396585	1.616887	-0.377408	0.085595	5.09501	5.99275	-4.585386
120.400002	0.372522	0.294508	1.623551	-0.354493	0.085526	4.8907	5.66142	-5.883546
120.5	0.387095	0.307628	1.638098	-0.330311	0.085805	4.72255	5.70382	-6.319672
120.599998	0.235579	0.454652	1.657942	-0.309457	0.086333	6.16432	5.98248	-6.227832
120.699997	0.009093	0.579497	1.678542	-0.296578	0.086971	7.59917	8.6237	-5.054862
120.800003	-0.183135	0.715048	1.696006	-0.294422	0.087384	7.00418	8.33102	-2.578522
120.900002	-0.324848	0.842348	1.708364	-0.302929	0.087433	7.58297	8.08876	0.699577
121.0	-0.497173	0.94829	1.71441	-0.320031	0.087235	8.32719	8.43615	3.892859
121.099998	-0.429329	1.060839	1.716471	-0.341242	0.086708	8.96431	9.8909	6.142629
121.199997	-0.200642	1.258184	1.718519	-0.360683	0.086536	8.37063	9.93361	6.57759
121.300003	-0.093683	1.489728	1.722226	-0.376927	0.086503	8.6408	9.42222	5.368398
121.400002	0.017737	1.736658	1.726951	-0.385864	0.086852	8.23673	9.22824	2.576584
121.5	0.215962	1.798012	1.730559	-0.388995	0.08708	6.9815	7.49129	-0.576944
121.599998	0.219702	1.648243	1.731571	-0.384961	0.087531	5.93023	6.53573	-3.455251
121.699997	0.100706	1.337503	1.730491	-0.37451	0.088025	5.2544	6.16168	-5.068621
121.800003	-0.032957	1.067354	1.729002	-0.361381	0.08866	4.94035	5.84459	-5.136055
121.900002	-0.203887	0.991634	1.729533	-0.347877	0.08869	4.72141	5.88131	-4.359084
122.0	-0.49019	0.993603	1.733609	-0.335808	0.08853	5.81629	6.10516	-3.37221
122.099998	-0.611906	1.03828	1.74085	-0.327859	0.087958	7.63508	7.46164	-2.331076
122.199997	-0.69474	1.079824	1.74992	-0.323704	0.087219	6.42013	9.13906	-1.461136
122.300003	-0.575903	1.075774	1.759804	-0.323099	0.086657	7.33504	7.52833	-0.691973
122.400002	-0.364226	0.996259	1.769538	-0.326161	0.08594	8.36529	9.08393	-0.29731
122.5	-0.070907	0.898069	1.779602	-0.330236	0.085634	7.79377	9.43078	-0.070706
122.599998	0.146275	0.837621	1.789705	-0.335707	0.085224	7.73868	8.58677	-0.136313
122.699997	0.278048	0.834842	1.798541	-0.341549	0.085012	7.82608	8.65946	-0.210136
122.800003	0.264688	0.869962	1.804175	-0.34895	0.084546	7.71451	7.98449	-0.118025
122.900002	0.078094	0.85531	1.804332	-0.357874	0.084286	7.5482	7.56034	0.407678
123.0	-0.205364	0.845006	1.797676	-0.36899	0.083998	7.43637	7.74019	1.198944
123.099998	-0.426424	0.781518	1.785149	-0.379378	0.083971	7.5616	7.88011	2.07332
123.199997	-0.560813	0.701969	1.769676	-0.386736	0.084001	7.25561	8.05375	2.231859
123.300003	-0.416518	0.584785	1.758174	-0.385797	0.084284	7.10787	8.09636	1.177067
123.400002	-0.274804	0.460403	1.758339	-0.374152	0.084469	6.75853	7.85003	-1.325449
123.5	-0.073781	0.374278	1.773479	-0.354437	0.084746	6.47014	7.68988	-4.153018
123.599998	0.035207	0.391539	1.801802	-0.331171	0.084394	6.58959	7.43819	-6.812517
123.699997	0.123503	0.479329	1.837516	-0.310211	0.083875	6.32835	7.21327	-8.389852
123.800003	0.047061	0.667537	1.873898	-0.296767	0.083081	7.21646	7.7767	-8.514832
123.900002	0.157959	0.782165	1.904984	-0.294529	0.08223	8.49595	9.43827	-5.95025
124.0	-0.018549	0.969726	1.928074	-0.308921	0.08171	8.39139	9.43688	-1.347138
124.099998	-0.107273	1.128767	1.941055	-0.33572	0.081269	8.95433	9.45572	4.338359
124.199997	-0.055003	1.239834	1.942241	-0.368138	0.081236	9.62385	10.64905	9.647296
124.300003	-0.229122	1.378664	1.932362	-0.402027	0.080798	11.27492	13.03142	12.178069
124.400002	-0.15293	1.488113	1.924606	-0.424725	0.080931	12.34327	13.24949	11.303148
124.5	-0.067681	1.594335	1.927967	-0.430553	0.081008	14.18088	14.96963	7.023055
124.599998	-0.003422	1.764055	1.944149	-0.422465	0.080697	13.19372	13.11632	0.47155
124.699997	-0.069358	1.917778	1.969035	-0.402028	0.080833	7.66477	8.23071	-7.037424
124.800003	0.272626	1.675382	1.997358	-0.37289	0.080929	4.18291	5.36146	-12.300477
124.900002	0.450091	1.532172	2.02593	-0.343743	0.081683	3.50857	4.84964	-14.201262
125.0	0.528055	1.625471	2.05397	-0.319277	0.081544	4.00846	4.73016	-13.103788
125.099998	0.405149	1.71974	2.080977	-0.306344	0.081623	3.94365	6.10698	-10.31387
125.199997	0.573242	1.730385	2.105456	-0.306045	0.081964	7.2846	5.7976	-6.364838
125.300003	0.51161	1.725817	2.12596	-0.318238	0.082347	13.84774	15.09049	-2.897351
125.400002	0.434316	1.630394	2.14035	-0.337731	0.082642	12.66888	15.01363	0.163395
125.5	0.099471	1.464695	2.148483	-0.358449	0.082224	17.39441	16.73184	2.613967
125.599998	-0.108609	1.253656	2.153336	-0.375134	0.08211	30.49039	29.46297	4.091486
125.699997	-0.238467	1.102469	2.158107	-0.385081	0.081872	33.99467	40.92467	4.133801
125.800003	-0.284234	0.963465	2.163962	-0.387234	0.081869	55.11195	56.35602	2.673917
125.900002	-0.198126	0.877274	2.170033	-0.383309	0.081585	41.93469	40.30301	0.199231
126.0	-0.067413	0.805639	2.17516	-0.376685	0.081595	14.85399	18.27737	-2.521738
126.099998	0.037752	0.765858	2.176856	-0.370662	0.081452	13.84187	16.26059	-4.544823
126.199997	0.132879	0.760933	2.173691	-0.367701	0.081629	9.44896	10.91776	-5.143825
126.300003	0.172536	0.701203	2.165902	-0.366705	0.081824	10.91402	11.31535	-4.292136
126.400002	0.042366	0.637364	2.154634	-0.366904	0.082006	10.69543	9.99634	-2.893747
126.5	-0.06731	0.589177	2.142817	-0.365749	0.082215	12.60354	11.39736	-1.789705
126.599998	-0.232573	0.570516	2.134989	-0.361675	0.082258	13.79931	12.73328	-1.447687
126.699997	-0.317678	0.545912	2.134033	-0.353459	0.082205	16.52661	15.11137	-2.036916
126.800003	-0.312939	0.562409	2.139741	-0.342838	0.082248	16.46146	16.46549	-3.277987
126.900002	-0.120268	0.56214	2.148263	-0.331732	0.082017	15.52062	16.28703	-4.628469
127.0	-0.058382	0.683452	2.153439	-0.323516	0.081736	14.54021	15.93322	-5.326937
127.099998	0.000188	0.796359	2.151283	-0.321665	0.081102	14.84296	16.24646	-4.609293
127.199997	0.063172	0.883749	2.14079	-0.32801	0.080259	16.26616	17.23413	-2.381079
127.300003	0.024445	0.903145	2.122835	-0.340309	0.079577	18.04764	18.57048	0.535893
127.400002	-0.122695	0.922994	2.101233	-0.355365	0.07873	20.41421	20.05424	2.865573
127.5	-0.100789	1.004592	2.082799	-0.367218	0.07782	23.02005	21.57751	3.95818
127.599998	-0.158653	1.049949	2.070743	-0.374662	0.077047	23.72179	22.46466	3.340816
127.699997	-0.074943	1.019701	2.065152	-0.375148	0.076754	20.26297	20.45944	1.336157
127.800003	-0.047501	1.007456	2.061835	-0.371459	0.076406	12.87643	13.73337	-1.543931
127.900002	-0.009261	0.862941	2.055825	-0.364837	0.076423	7.90937	9.19162	-3.739669
128.0	-0.033037	0.709776	2.045388	-0.35752	0.076661	6.08217	7.84682	-4.289104
128.100006	-0.10607	0.621436	2.030335	-0.353356	0.076621	5.73056	7.19668	-3.141078
128.199997	-0.17132	0.525115	2.012029	-0.352518	0.076311	6.20574	8.00033	-1.427474
128.300003	-0.205897	0.408476	1.993334	-0.353475	0.075847	6.75896	7.87122	0.072791
128.399994	-0.228399	0.288078	1.978105	-0.354086	0.075428	9.94009	11.05682	0.617881
128.5	-0.185063	0.197584	1.970149	-0.35124	0.075241	9.76318	11.95896	-0.098429
128.600006	-0.087299	0.141118	1.970748	-0.344155	0.075543	11.34989	11.45516	-1.731767
128.699997	-0.017926	0.093686	1.97627	-0.33529	0.075831	9.76248	11.35432	-3.542819
128.800003	0.060361	0.050131	1.981558	-0.325567	0.076027	8.75255	9.35938	-4.447682
128.899994	0.099226	0.019275	1.982409	-0.319516	0.076153	8.78075	9.70066	-3.918588
129.0	0.008451	0.012973	1.976303	-0.320497	0.076033	8.53852	9.35895	-1.927765
129.100006	-0.226537	0.04538	1.963114	-0.330332	0.075662	9.17695	9.82046	1.219552
129.199997	-0.279406	0.165338	1.943544	-0.34827	0.075019	10.62204	11.07502	4.003847
129.300003	-0.359236	0.190334	1.921592	-0.368707	0.074265	10.61574	11.06902	5.85977
129.399994	-0.375918	0.198657	1.903195	-0.384346	0.07352	11.06211	11.36706	5.59108
129.5	-0.365839	0.149922	1.891762	-0.392741	0.072841	11.3322	11.54959	3.191338
129.600006	-0.227199	0.159077	1.884904	-0.391765	0.072231	9.02465	9.78427	-0.29068
129.699997	-0.056905	0.199119	1.878897	-0.383654	0.071617	7.22706	7.95119	-3.75516
129.800003	0.085956	0.229808	1.871132	-0.369378	0.071432	5.05289	6.31135	-5.693592
129.899994	0.209923	0.268878	1.862233	-0.35184	0.071312	4.51614	5.41434	-5.897556
130.0	0.240582	0.217598	1.854822	-0.335277	0.071419	4.71861	5.9919	-4.951123
130.100006	0.215114	0.189381	1.852078	-0.321834	0.071638	5.24748	6.212	-3.789964
130.199997	0.089222	0.150768	1.854486	-0.313199	0.072071	8.58134	9.7042	-2.54688
130.300003	-0.092975	0.212679	1.860284	-0.31114	0.072417	8.43001	9.92333	-1.412993
130.399994	-0.322775	0.254099	1.865486	-0.314716	0.07264	7.86208	8.23306	-0.222935
130.5	-0.557419	0.2807	1.866385	-0.324288	0.072553	9.66588	10.30659	1.075827
130.600006	-0.686473	0.262911	1.860871	-0.339556	0.07185	9.82317	10.93392	2.408994
130.699997	-0.676577	0.267921	1.849682	-0.356185	0.07093	9.01817	10.06325	3.293823
130.800003	-0.453195	0.225981	1.836168	-0.370932	0.070368	8.85309	10.4054	3.375292
130.899994	-0.045734	0.170196	1.824671	-0.379157	0.070202	7.71556	9.45551	2.261628
131.0	0.344029	0.087417	1.817127	-0.380905	0.070666	7.00208	8.32631	0.276471
131.100006	0.515693	-0.050098	1.812394	-0.37758	0.071399	6.45245	7.70186	-1.827923
131.199997	0.449256	-0.104965	1.807775	-0.370781	0.072147	6.07823	6.68015	-3.171743
131.300003	0.103666	-0.091263	1.800606	-0.363167	0.072417	6.15714	6.22024	-3.369575
131.399994	-0.320761	-0.012352	1.789679	-0.357416	0.072094	6.15425	6.12668	-2.528861
131.5	-0.657585	0.048197	1.775726	-0.354743	0.071369	7.08825	6.73421	-1.055445
131.600006	-0.817072	0.153138	1.760495	-0.354212	0.070521	7.67125	8.64929	0.301739
131.699997	-0.641008	0.223311	1.747962	-0.352795	0.069815	6.50044	8.25223	0.86015
131.800003	-0.270656	0.260895	1.74286	-0.348598	0.069607	7.16812	8.42416	0.129809
131.899994	0.248079	0.243545	1.746821	-0.339874	0.069994	7.4002	9.22995	-1.645192
132.0	0.639652	0.152066	1.757546	-0.327311	0.070711	7.04035	8.40414	-3.533401
132.100006	0.735467	0.053618	1.771612	-0.31602	0.071504	6.75564	7.63442	-4.838754
132.199997	0.66031	0.028503	1.784471	-0.306775	0.072338	6.87921	7.53754	-4.866639
132.300003	0.320739	-0.017482	1.793698	-0.30413	0.073105	6.76492	7.2804	-3.494995
132.399994	-0.177128	-0.082601	1.796676	-0.312354	0.073547	7.85253	7.87433	-0.561719
132.5	-0.701562	-0.156117	1.791821	-0.331564	0.073762	8.50935	9.31238	3.210478
132.600006	-1.089548	-0.125185	1.777672	-0.35937	0.073499	7.51764	8.52468	6.692587
132.699997	-1.240891	-0.127694	1.757213	-0.390496	0.073427	8.46696	9.45144	8.51908
132.800003	-1.000981	-0.082739	1.736174	-0.415139	0.073432	8.2376	9.96134	7.872103
132.899994	-0.475431	-0.079657	1.720404	-0.426131	0.073614	7.64935	9.27074	4.851993
133.0	-0.083254	-0.043699	1.711286	-0.423463	0.073667	6.90653	8.26604	0.001171
133.100006	0.164227	-0.007527	1.708217	-0.407118	0.073407	5.48998	6.59782	-4.979187
133.199997	0.363632	0.051777	1.711357	-0.379346	0.073181	4.18974	5.16801	-8.687124
133.300003	0.497632	0.112247	1.722019	-0.345524	0.073322	4.0187	4.4181	-10.478805
133.399994	0.433283	0.162269	1.739365	-0.311678	0.073661	3.98551	4.67171	-10.169901
133.5	0.302694	0.221344	1.760738	-0.286905	0.073975	5.136	5.11384	-8.205024
133.600006	0.156598	0.238511	1.78299	-0.275728	0.07465	9.40797	9.96209	-4.918968
133.699997	-0.042779	0.249057	1.801266	-0.280266	0.075058	8.90607	10.29727	-0.469934
133.800003	-0.397067	0.272188	1.812932	-0.299348	0.075737	9.36532	10.37467	4.085016
133.899994	-0.602238	0.349863	1.815372	-0.327002	0.075877	8.47931	9.10769	7.86313
134.0	-0.635419	0.314389	1.812688	-0.35705	0.076132	12.23406	12.88176	9.766999
134.100006	-0.624711	0.329071	1.810722	-0.382367	0.076135	13.42431	14.99457	8.976892
134.199997	-0.51584	0.358947	1.813179	-0.397658	0.076099	12.51833	12.86945	5.918168
134.300003	-0.351273	0.455891	1.818857	-0.402942	0.075755	10.61679	11.48664	1.387529
134.399994	-0.214979	0.517821	1.824699	-0.398585	0.075195	6.12167	6.87509	-3.517207
134.5	-0.090959	0.472463	1.827404	-0.386683	0.074489	4.37899	5.26832	-6.88082
134.600006	0.070155	0.429836	1.826437	-0.371942	0.07425	3.86194	4.88903	-7.658864
134.699997	0.145203	0.456988	1.82343	-0.357732	0.074315	4.03937	4.69955	-6.323289
134.800003	0.198741	0.534098	1.819913	-0.346665	0.07451	3.98709	5.43918	-4.164418
134.899994	0.077563	0.576143	1.818064	-0.338947	0.074597	5.85833	5.61143	-1.993179
135.0	-0.065876	0.618261	1.819658	-0.334443	0.074969	8.45716	9.12803	-0.323211
135.100006	-0.210779	0.684661	1.824748	-0.334083	0.075283	5.36291	8.41763	0.730318
135.199997	-0.367061	0.793876	1.832456	-0.336688	0.075753	9.56929	9.0501	1.0263
135.300003	-0.369177	0.907254	1.840948	-0.340242	0.0762	10.11752	11.3449	0.681587
135.399994	-0.414346	0.962682	1.847443	-0.346124	0.076507	8.58931	9.32105	0.181096
135.5	-0.313377	1.017186	1.850701	-0.350896	0.0769	8.73723	9.96915	-0.410027
135.600006	-0.175383	1.026225	1.850543	-0.354348	0.077233	7.69892	8.95396	-0.827115
135.699997	-0.015277	0.999085	1.847922	-0.355665	0.077991	7.1471	8.40307	-0.981194
135.800003	0.071165	0.912022	1.844485	-0.355033	0.07878	6.98001	8.0743	-0.903644
135.899994	0.091016	0.860855	1.841462	-0.353336	0.079721	7.08729	7.89938	-0.771321
136.0	0.028832	0.848653	1.838832	-0.351599	0.080574	7.18572	7.91522	-0.724117
136.100006	-0.099441	0.835599	1.836342	-0.349767	0.081364	7.80007	8.14111	-0.726263
136.199997	-0.311706	0.818245	1.832605	-0.349448	0.081883	8.02322	8.72251	-0.674075
136.300003	-0.486741	0.795056	1.82698	-0.350495	0.082177	7.99143	8.95846	-0.524173
136.399994	-0.61879	0.747964	1.819529	-0.352528	0.081923	7.95088	8.92292	-0.334838
136.5	-0.574893	0.693281	1.81176	-0.354217	0.081774	7.52569	8.68408	-0.356604
136.600006	-0.382132	0.622446	1.805778	-0.354191	0.08151	7.35431	8.52318	-0.693344
136.699997	-0.158879	0.510271	1.803408	-0.351416	0.081616	7.20613	8.37887	-1.424911
136.800003	0.186344	0.338027	1.805175	-0.347187	0.082292	7.08125	8.14924	-2.202816
136.899994	0.369721	0.188694	1.809764	-0.341707	0.083176	7.07258	8.02859	-2.847161
137.0	0.41525	0.102748	1.815165	-0.337224	0.084254	7.22005	7.85442	-3.024961
137.100006	0.238258	0.072453	1.818347	-0.336608	0.085129	7.57666	7.82797	-2.497676
137.199997	-0.038537	0.073911	1.817012	-0.340218	0.085807	7.86619	8.01179	-1.062522
137.300003	-0.309532	0.030706	1.810267	-0.349234	0.086418	7.73299	8.2138	0.942464
137.399994	-0.526702	-0.018741	1.79918	-0.360328	0.087194	7.80209	8.27921	2.672357
137.5	-0.571047	-0.107597	1.787771	-0.370198	0.088076	7.76452	8.42116	3.337325
137.600006	-0.468573	-0.185393	1.780428	-0.375008	0.088926	7.56353	8.59844	2.679039
137.699997	-0.313506	-0.209721	1.778486	-0.373977	0.089391	7.49715	8.27	0.70047
137.800003	-0.190837	-0.209571	1.780428	-0.367392	0.089808	7.16497	7.8193	-1.693354
137.899994	-0.064063	-0.210382	1.782176	-0.358809	0.089914	6.89348	7.29999	-3.492162
138.0	0.038209	-0.161778	1.780788	-0.34879	0.089965	6.58022	6.83591	-3.974442
138.100006	0.07694	-0.129062	1.775372	-0.341111	0.090197	6.75572	6.99617	-3.194841
138.199997	0.06699	-0.11992	1.767384	-0.3369	0.090423	6.80205	7.18383	-1.683681
138.300003	-0.036593	-0.137002	1.758999	-0.335501	0.090606	8.25118	8.43272	-0.194452
138.399994	-0.191826	-0.173046	1.752989	-0.335509	0.090593	8.0001	9.03886	0.735272
138.5	-0.328111	-0.193195	1.7532	-0.334743	0.090233	7.09613	7.65208	0.561013
138.600006	-0.389001	-0.134819	1.760364	-0.332256	0.08977	8.6613	8.63462	-0.540868
138.699997	-0.487959	-0.012913	1.771447	-0.330224	0.089563	8.05667	8.61032	-2.149067
138.800003	-0.379521	0.088802	1.782382	-0.329048	0.089215	7.41106	7.65797	-3.144965
138.899994	-0.178957	0.135218	1.788968	-0.330703	0.089153	7.14088	7.94413	-2.966929
139.0	0.001297	0.208901	1.788817	-0.337901	0.0891	6.96468	7.95333	-1.483334
139.100006	0.124524	0.220379	1.7814	-0.350544	0.08897	7.02712	7.87165	1.058753
139.199997	0.03056	0.271868	1.766645	-0.368343	0.08839	7.69095	8.13789	3.665679
139.300003	-0.166613	0.250468	1.747682	-0.386337	0.087461	7.88914	8.01403	5.356583
139.399994	-0.328593	0.275377	1.730252	-0.399099	0.0866	7.60171	7.95258	5.16725
139.5	-0.402676	0.311581	1.719287	-0.403384	0.085962	8.15616	8.23799	2.942395
139.600006	-0.364343	0.298523	1.716191	-0.397058	0.085842	7.16935	7.64095	-0.76493
139.699997	-0.229143	0.252131	1.718964	-0.382455	0.086114	6.57654	7.3654	-4.233234
139.800003	-0.094829	0.199371	1.725187	-0.361489	0.086594	5.24433	6.51989	-6.65799
139.899994	-0.008424	0.164007	1.733308	-0.337025	0.08657	5.0028	6.48167	-7.459892
140.0	-0.070235	0.200609	1.742446	-0.316016	0.086035	4.82493	6.12807	-6.523024
140.100006	-0.172268	0.306004	1.751253	-0.303466	0.085215	7.46238	8.19592	-4.379623
140.199997	-0.281701	0.38417	1.759049	-0.300462	0.084032	8.83715	9.76543	-1.615496
140.300003	-0.320748	0.427673	1.76554	-0.30672	0.082773	8.02225	8.68505	1.194095
140.399994	-0.3683	0.479736	1.770561	-0.319476	0.082066	7.97023	8.06049	3.17501
140.5	-0.168325	0.573209	1.7756	-0.335976	0.081432	9.57402	9.46118	4.401076
140.600006	-0.039805	0.659167	1.780347	-0.352931	0.081252	10.34951	11.79677	4.365427
140.699997	0.061456	0.763753	1.782596	-0.368538	0.081233	9.0222	9.75205	3.339498
140.800003	0.018756	0.832604	1.780679	-0.380393	0.081436	8.57766	9.18477	1.747319
140.899994	-0.007109	0.888271	1.77346	-0.387048	0.081204	7.19527	7.57233	0.041357
141.0	-0.179005	0.792206	1.763574	-0.387209	0.081045	6.55123	6.81493	-1.536602
141.100006	-0.289157	0.585169	1.754387	-0.380699	0.081042	5.68896	6.51014	-2.70047
141.199997	-0.278515	0.400693	1.749582	-0.37033	0.08124	5.13985	6.14616	-3.104642
141.300003	-0.272635	0.41686	1.750051	-0.357775	0.081558	5.06795	6.27709	-3.345361
141.399994	-0.225263	0.507053	1.754347	-0.34612	0.08194	5.51267	6.54408	-3.491012
141.5	-0.172264	0.698992	1.758484	-0.337511	0.081657	7.12705	7.59813	-3.274487
141.600006	-0.231573	0.843036	1.759862	-0.334696	0.081086	6.75572	8.7527	-2.150008
141.699997	-0.189687	0.925444	1.757275	-0.337243	0.080084	7.49697	8.04337	-0.551549
141.800003	-0.08174	0.97207	1.753671	-0.341558	0.079086	8.28262	8.39461	0.817849
141.899994	0.076494	0.95779	1.754354	-0.34526	0.078204	7.46334	8.60711	1.209897
142.0	0.24292	0.919421	1.762075	-0.346296	0.077927	7.46028	8.48882	0.579711
142.100006	0.283915	0.960395	1.774212	-0.345683	0.077963	7.26603	8.32695	-0.544366
142.199997	0.180329	1.023017	1.785569	-0.345756	0.077908	6.9843	7.91297	-1.549082
142.300003	-0.05492	1.038364	1.790424	-0.348373	0.077727	6.94533	7.42941	-1.517635
142.399994	-0.367402	1.093126	1.78507	-0.355322	0.077488	7.01915	7.663	-0.165136
142.5	-0.582347	1.169834	1.770846	-0.366719	0.076906	7.22014	8.01457	1.961141
142.600006	-0.68056	1.250108	1.751201	-0.377574	0.07648	7.12144	8.25844	3.355173
142.699997	-0.341802	1.294386	1.735985	-0.382407	0.076418	7.15551	8.35275	3.397875
142.800003	-0.042711	1.320648	1.732898	-0.378269	0.076954	6.69985	8.4855	1.282225
142.899994	0.338329	1.275795	1.743328	-0.366342	0.077494	6.99349	8.30543	-2.036579
143.0	0.411753	1.239506	1.763002	-0.350163	0.078028	6.77622	7.64598	-5.328279
143.100006	0.417071	1.280634	1.78644	-0.331988	0.078544	6.40481	7.14176	-7.409293
143.199997	0.395017	1.288522	1.80859	-0.316617	0.078585	6.52373	6.80593	-7.540628
143.300003	0.028724	1.446569	1.826928	-0.309978	0.078966	7.07827	7.42171	-5.647253
143.399994	-0.252721	1.490211	1.838994	-0.315773	0.079003	8.62425	9.47253	-1.700337
143.5	-0.446989	1.497505	1.843697	-0.333026	0.079057	7.83134	9.46536	3.153136
143.600006	-0.472531	1.581703	1.839304	-0.358419	0.078806	7.54242	8.56472	7.44623
143.699997	-0.390594	1.714284	1.830424	-0.384189	0.0789	8.81736	10.37478	9.64434
143.800003	-0.125525	1.873804	1.825269	-0.402453	0.079193	10.21446	12.26374	8.852044
143.899994	0.125331	1.991937	1.828701	-0.408606	0.07997	9.57113	11.45559	5.363163
144.0	0.30853	2.036116	1.839691	-0.401613	0.080646	9.16223	10.84164	-0.298286
144.100006	0.146831	1.979996	1.854375	-0.386226	0.080648	6.63128	7.27783	-6.106871
144.199997	0.049458	1.830354	1.868776	-0.363087	0.080788	5.10579	5.59291	-9.853548
144.300003	-0.007113	1.743503	1.882545	-0.336884	0.081208	4.24237	4.87458	-10.744733
144.399994	-0.178339	1.729773	1.896965	-0.315639	0.081949	5.06681	5.59505	-9.33562
144.5	-0.14027	1.766497	1.912044	-0.302278	0.082716	4.63366	5.72094	-6.678014
144.600006	-0.096588	1.791044	1.92734	-0.298451	0.08349	9.596	8.17483	-3.534112
144.699997	-0.02777	1.852288	1.941923	-0.304444	0.08402	10.84081	14.21479	-0.352877
144.800003	-0.116413	1.835008	1.953732	-0.319555	0.084471	7.91278	9.6132	2.551645
144.899994	-0.237624	1.895528	1.961713	-0.340513	0.084454	11.36635	13.35183	4.977156
145.0	-0.385092	1.903553	1.964997	-0.36419	0.084442	14.84769	15.74962	6.470059
145.100006	-0.52625	1.921268	1.963155	-0.386673	0.084135	15.79631	15.58497	6.585759
145.199997	-0.573163	1.949325	1.956545	-0.404448	0.083948	16.03426	16.41314	5.286949
145.300003	-0.418219	1.929835	1.948174	-0.412789	0.083913	11.32598	11.48086	2.634094
145.399994	-0.103956	1.780798	1.94226	-0.408991	0.084735	7.45721	9.03907	-0.807173
145.5	0.159247	1.523057	1.941587	-0.395689	0.085417	5.44698	7.08609	-4.208791
145.600006	0.34458	1.238258	1.946892	-0.37526	0.086528	4.4565	6.01031	-6.500578
145.699997	0.312841	1.167808	1.957215	-0.351575	0.087424	4.23773	5.18985	-7.525808
145.800003	0.190006	1.209715	1.970032	-0.328813	0.087966	4.43881	5.31682	-7.465984
145.899994	-0.047356	1.287762	1.982089	-0.312205	0.088514	5.2213	5.58638	-6.341048
146.0	-0.215752	1.352101	1.991683	-0.305418	0.089044	9.41174	8.1881	-3.88838
146.100006	-0.306891	1.408279	1.998245	-0.308711	0.089241	10.1867	12.07522	-1.046299
146.199997	-0.278022	1.471727	2.002386	-0.318209	0.08958	11.22457	10.85941	1.413469
146.300003	-0.216318	1.53137	2.006958	-0.330515	0.089757	13.35854	15.60199	2.952106
146.399994	-0.155522	1.639194	2.014446	-0.341981	0.089855	14.08691	15.78377	3.25035
146.5	-0.092775	1.82021	2.025	-0.35129	0.089841	17.10532	17.93801	2.315915
146.600006	0.001455	2.015634	2.035251	-0.358451	0.089795	18.02172	17.71823	0.755542
146.699997	0.025171	2.165904	2.040852	-0.363873	0.089861	13.2883	12.04706	-0.782741
146.800003	0.087356	2.18864	2.039021	-0.368581	0.090296	9.49161	9.67326	-1.528348
146.899994	0.019661	2.184032	2.028838	-0.374644	0.090805	8.42904	9.04153	-1.172227
147.0	-0.060352	2.10687	2.012349	-0.381702	0.091492	7.64208	9.51439	0.068101
147.100006	-0.176764	2.036913	1.992933	-0.387383	0.091988	7.32313	9.04432	1.111222
147.199997	-0.307677	1.993273	1.976292	-0.388121	0.092234	7.50222	9.02601	1.125512
147.300003	-0.366572	1.92959	1.967557	-0.38088	0.092298	8.50778	9.52799	-0.18518
147.399994	-0.377715	1.778296	1.968718	-0.366795	0.091984	9.0687	9.91477	-2.477794
147.5	-0.203831	1.579712	1.978139	-0.348132	0.091904	8.88427	9.97279	-4.783174
147.600006	-0.018979	1.484372	1.992114	-0.329415	0.091814	8.4399	9.62744	-6.247312
147.699997	0.117544	1.482111	2.006655	-0.31425	0.091734	8.32754	9.62712	-6.513606
147.800003	0.202277	1.56513	2.017925	-0.307885	0.091512	8.87446	9.90364	-5.15918
147.899994	0.096664	1.621529	2.02314	-0.31362	0.090987	10.15596	10.93253	-2.074164
148.0	-0.06859	1.672144	2.020914	-0.330716	0.090204	10.55478	11.47005	1.948183
148.100006	-0.267574	1.74037	2.010004	-0.354399	0.089498	12.42839	11.21708	5.711772
148.199997	-0.277519	1.723687	1.995528	-0.377725	0.089243	14.10942	13.8886	7.723011
148.300003	-0.226109	1.65257	1.985791	-0.393617	0.089712	14.78551	15.20664	7.300396
148.399994	-0.161172	1.698206	1.984487	-0.397945	0.090201	15.73413	15.83569	4.25174
148.5	-0.066513	1.800841	1.991034	-0.390855	0.090159	12.9803	13.20249	-0.595103
148.600006	-0.128055	1.784041	2.001222	-0.373866	0.089828	7.32952	8.24655	-5.621603
148.699997	-0.255232	1.897518	2.012918	-0.352541	0.087545	5.18785	6.19434	-9.49495
148.800003	-0.164459	1.584695	2.023896	-0.32637	0.089088	4.639	5.26532	-9.454775
148.899994	-0.013014	1.496703	2.037038	-0.306733	0.088962	5.38787	6.11865	-8.555449
149.0	0.064259	1.435459	2.049938	-0.298051	0.08862	5.019	6.0314	-6.276499
149.100006	-0.000992	1.463348	2.059311	-0.304233	0.087772	11.12692	10.2855	-2.859133
149.199997	-0.221446	1.453388	2.062302	-0.324338	0.086592	12.03552	16.0028	1.366634
149.300003	-0.546659	1.441391	2.056074	-0.354057	0.085133	12.56422	12.39852	5.743088
149.399994	-0.799119	1.404951	2.040043	-0.387752	0.083412	20.42428	19.37949	8.857639
149.5	-0.599344	1.336539	2.019876	-0.416115	0.082098	22.99885	21.12885	9.809529
149.600006	-0.306999	1.248284	2.005528	-0.432306	0.08105	27.27337	25.18511	7.441212
149.699997	-0.089937	1.159489	2.001523	-0.431978	0.080673	18.33822	20.26428	2.474779
149.800003	0.087487	1.110644	2.007152	-0.416681	0.080721	8.16404	9.52916	-3.544034
149.899994	0.081583	0.986445	2.019032	-0.391246	0.080982	4.60695	5.79974	-8.622192
150.0	0.214561	0.893094	2.032962	-0.359306	0.081477	3.63056	4.72021	-10.656754
150.100006	0.041384	1.02801	2.046871	-0.331139	0.081638	3.71253	4.24575	-10.216261
150.199997	-0.068777	1.064352	2.059312	-0.311738	0.082243	4.06468	5.12123	-7.927331
150.300003	-0.056363	1.204805	2.069635	-0.303071	0.082743	5.00989	5.32271	-4.903171
150.399994	-0.068275	1.394534	2.0775	-0.3056	0.082964	9.81275	9.78962	-2.174655
150.5	0.049186	1.540051	2.082035	-0.315415	0.083098	11.89855	12.94053	0.178433
150.600006	0.042094	1.658941	2.086566	-0.327575	0.083244	15.95886	17.33583	1.753917
150.699997	0.034716	1.712543	2.093577	-0.339198	0.083514	20.46291	26.40156	2.343305
150.800003	0.057151	1.807968	2.10288	-0.348383	0.08389	30.8978	31.74022	1.964482
150.899994	0.151001	1.856218	2.110643	-0.354082	0.084347	36.61496	38.68478	0.775599
151.0	0.102196	1.844651	2.113219	-0.358412	0.084902	22.76791	22.62557	-0.470168
151.100006	-0.048074	1.804296	2.108782	-0.362751	0.085652	13.23155	14.7507	-1.17611
151.199997	-0.111438	1.715169	2.096713	-0.370551	0.086467	12.94649	15.70327	-0.79698
151.300003	-0.195579	1.652028	2.078263	-0.381813	0.087076	11.47127	13.38812	0.493511
151.399994	-0.250447	1.588658	2.055743	-0.393905	0.087855	9.21863	11.47593	1.638944
151.5	-0.341245	1.473902	2.033921	-0.402069	0.088631	8.67986	10.07706	1.886474
151.600006	-0.172494	1.311563	2.017783	-0.401856	0.089387	9.37531	10.26516	0.6159
151.699997	-0.060022	1.056851	2.01026	-0.39198	0.089968	9.74646	10.407	-1.722713
151.800003	-0.128794	0.86481	2.010459	-0.374484	0.090625	9.1047	9.58804	-4.286862
151.899994	-0.110518	0.873286	2.015008	-0.351268	0.09065	7.94142	8.10246	-5.840428
152.0	-0.195989	1.049434	2.021976	-0.328036	0.090644	7.62527	7.56794	-6.678368
152.100006	-0.146691	1.229161	2.028646	-0.308151	0.090538	7.73518	7.58507	-6.32965
152.199997	0.088766	1.407247	2.034249	-0.296191	0.090625	9.93194	10.05737	-5.033566
152.300003	0.236555	1.533976	2.038429	-0.294883	0.090421	10.69491	12.75223	-3.16095
152.399994	0.241584	1.592514	2.041012	-0.302447	0.090144	11.52907	11.97544	-0.908963
152.5	0.109527	1.676009	2.041337	-0.317241	0.089884	14.6509	15.14252	1.362581
152.600006	-0.09919	1.859434	2.037629	-0.336687	0.089559	17.37234	18.20564	3.31824
152.699997	-0.37369	2.021384	2.029151	-0.357795	0.089103	21.64343	19.5436	4.678804
152.800003	-0.577753	2.168362	2.015384	-0.378278	0.088199	23.25563	18.78973	5.024285
152.899994	-0.559854	2.223327	1.99792	-0.393957	0.087035	16.87403	14.78614	4.13002
153.0	-0.382158	2.119579	1.981304	-0.401098	0.086032	10.46931	11.49991	2.013345
153.100006	-0.12004	2.009169	1.968573	-0.398409	0.085037	6.78305	9.89871	-0.82954
153.199997	0.155984	1.763261	1.960701	-0.387675	0.084291	5.10859	7.87069	-3.512197
153.300003	0.299284	1.609125	1.956051	-0.371522	0.084267	4.45334	6.32366	-5.169006
153.399994	0.47601	1.521443	1.95348	-0.353768	0.084213	4.41735	5.274	-5.641839
153.5	0.42636	1.441639	1.951271	-0.337338	0.084491	4.63104	5.57257	-5.199278
153.600006	0.323043	1.298957	1.949296	-0.325783	0.084801	6.18709	5.94447	-4.044459
153.699997	0.147216	1.135121	1.947321	-0.320347	0.085283	8.93996	9.47617	-2.268538
153.800003	-0.180158	1.025769	1.94539	-0.321921	0.085438	8.50252	10.66243	-0.510343
153.899994	-0.426994	0.92393	1.94329	-0.32821	0.085334	10.86104	10.2734	1.04971
154.0	-0.587094	0.875652	1.94001	-0.33737	0.084669	10.94704	12.64496	2.088135
154.100006	-0.568826	0.868635	1.934318	-0.347232	0.083712	10.27358	11.54295	2.422995
154.199997	-0.4702	0.859731	1.925617	-0.357366	0.082269	11.21651	11.69454	2.182626
154.300003	-0.200742	0.811383	1.914529	-0.364231	0.081018	9.76117	10.94955	1.421621
154.399994	0.227745	0.661915	1.902666	-0.367667	0.080044	8.60621	9.67518	0.142373
154.5	0.492997	0.445722	1.891835	-0.366925	0.07955	7.38829	8.81362	-1.337976
154.600006	0.63412	0.289329	1.881979	-0.362642	0.079405	6.85311	7.85795	-2.361243
154.699997	0.528635	0.333598	1.872731	-0.357021	0.079441	6.56603	7.20246	-2.722429
154.800003	0.232278	0.475342	1.863239	-0.351861	0.07933	6.86712	6.78666	-2.52199
154.899994	-0.185034	0.595929	1.852307	-0.348645	0.079011	7.50949	6.8343	-1.91548
155.0	-0.609433	0.619146	1.839567	-0.347805	0.078423	8.61471	8.29516	-1.054161
155.100006	-0.753121	0.56268	1.826927	-0.347359	0.077664	7.89133	8.94272	-0.394671
155.199997	-0.650027	0.454398	1.817606	-0.346218	0.077059	7.67536	8.58163	-0.366708
155.300003	-0.339516	0.38643	1.81457	-0.342681	0.076857	7.65426	9.62069	-1.011914
155.399994	0.008235	0.373325	1.816932	-0.337762	0.076599	7.31945	8.98544	-1.896079
155.5	0.22949	0.411295	1.820238	-0.334104	0.076377	7.31928	8.35703	-2.365073
155.600006	0.289153	0.416288	1.819876	-0.334171	0.075912	7.25071	8.02474	-1.960415
155.699997	0.135105	0.431577	1.812256	-0.340205	0.075185	7.34704	7.74147	-0.408584
155.800003	-0.146849	0.453027	1.7962	-0.353212	0.073933	7.54006	7.92871	1.901675
155.899994	-0.370656	0.492435	1.774004	-0.368696	0.072392	8.10545	8.38722	3.888582
156.0	-0.491208	0.487692	1.751941	-0.381382	0.070925	7.59146	8.57692	4.37682
156.100006	-0.321726	0.504766	1.73733	-0.38484	0.069785	7.17425	8.61343	2.781682
156.199997	-0.043635	0.510933	1.735097	-0.377938	0.069761	7.11225	8.25383	-0.632346
156.300003	0.205197	0.516221	1.743303	-0.362645	0.070398	6.61341	7.77316	-4.32762
156.399994	0.36461	0.553187	1.758614	-0.343984	0.071593	5.81008	6.98664	-6.9629
156.5	0.420894	0.582976	1.777598	-0.323831	0.072755	5.812	6.5975	-7.721818
156.600006	0.198233	0.687596	1.795316	-0.310674	0.073659	5.56136	6.29454	-6.657462
156.699997	-0.213449	0.795843	1.807791	-0.309753	0.073948	8.12682	8.51408	-3.441287
156.800003	-0.507836	0.902349	1.812674	-0.323302	0.074019	9.18929	10.00652	1.477748
156.899994	-0.777504	1.083328	1.807843	-0.351128	0.073556	7.96244	8.63205	6.771976
157.0	-0.798784	1.215988	1.792215	-0.383801	0.073305	7.77958	8.52832	10.664406
157.100006	-0.727903	1.434218	1.773167	-0.41242	0.072925	9.68244	11.78179	11.105955
157.199997	-0.240689	1.563349	1.762217	-0.425144	0.072863	9.8279	11.80266	8.21875
157.300003	0.20473	1.641177	1.765239	-0.419905	0.073247	8.36266	10.27394	2.311715
157.399994	0.405782	1.617701	1.780683	-0.401137	0.073644	7.03168	8.55369	-4.940008
157.5	0.623657	1.553516	1.802936	-0.370944	0.074253	4.92424	5.59269	-11.026383
157.600006	0.81093	1.640184	1.830149	-0.334332	0.075187	3.52503	4.57558	-14.249086
157.699997	0.680043	1.751001	1.862313	-0.300168	0.076185	4.11635	4.37624	-14.366244
157.800003	0.508235	1.748153	1.897031	-0.276183	0.077544	3.90906	4.99673	-12.036574
157.899994	0.17178	1.800786	1.930679	-0.268502	0.079086	8.62338	6.62598	-7.926518
158.0	-0.095724	1.69913	1.95943	-0.280125	0.080416	12.63437	13.7535	-2.471044
158.100006	-0.428283	1.557454	1.98076	-0.307039	0.081586	12.00671	14.007	3.167778
158.199997	-0.689469	1.422239	1.99115	-0.343821	0.081802	9.69408	10.96604	8.376842
158.300003	-0.766604	1.328189	1.989626	-0.383762	0.081813	15.56923	18.23787	11.814102
158.399994	-0.765422	1.312321	1.984163	-0.417699	0.081689	21.0057	24.35384	12.105889
158.5	-0.50558	1.289602	1.980888	-0.437054	0.081465	24.88341	30.08035	9.350063
158.600006	-0.199284	1.236639	1.983051	-0.439888	0.081063	26.36879	27.90577	4.022727
158.699997	0.269166	1.106573	1.991542	-0.426745	0.081306	11.31582	11.17008	-2.648154
158.800003	0.359005	0.93529	2.004061	-0.404135	0.081903	4.25349	4.98142	-8.946078
158.899994	0.521916	0.621518	2.017698	-0.374705	0.083072	3.98122	4.81688	-12.22701
159.0	0.278424	0.522963	2.031678	-0.346739	0.083991	2.96192	4.40836	-12.199337
159.100006	-0.013125	0.665449	2.045895	-0.326428	0.084404	4.17257	4.74611	-10.056294
159.199997	-0.398994	0.827272	2.059249	-0.315249	0.085221	3.89925	5.28952	-6.620305
159.300003	-0.571549	0.96883	2.070148	-0.315428	0.08607	7.11181	6.127	-3.1469
159.399994	-0.534685	0.982886	2.077804	-0.32348	0.087084	9.73472	10.30016	0.085952
159.5	-0.477233	1.115804	2.0849	-0.334884	0.087412	15.11917	11.75877	2.137039
159.600006	-0.393042	1.237852	2.095062	-0.344704	0.087566	20.15306	20.98401	2.844403
159.699997	-0.272174	1.370521	2.109954	-0.35117	0.087733	26.97552	26.14913	2.131591
159.800003	-0.094915	1.529575	2.125802	-0.353293	0.087974	28.32568	31.68872	0.368052
159.899994	0.004019	1.766264	2.138762	-0.352916	0.087726	26.88636	27.57337	-1.679619
160.0	-0.029214	1.923069	2.145217	-0.351336	0.087778	23.96832	16.41924	-3.161341
160.100006	-0.084946	1.972481	2.143381	-0.351557	0.088156	11.74538	13.29702	-3.337489
160.199997	-0.197766	1.974018	2.133135	-0.357598	0.088774	15.41544	15.02283	-1.911583
160.300003	-0.230741	1.914092	2.116477	-0.366557	0.0893	10.77627	13.91033	0.15327
160.399994	-0.198205	1.865878	2.097315	-0.37505	0.090081	12.06478	14.3196	1.799799
160.5	-0.156026	1.8905	2.080198	-0.380151	0.090532	11.96345	15.20204	2.136121
160.600006	-0.075099	1.928905	2.070021	-0.37986	0.091412	14.57708	16.78943	1.073045
160.699997	-0.014197	2.02205	2.066319	-0.374804	0.092298	14.81091	16.29463	-1.048432
160.800003	-0.076724	2.009647	2.066096	-0.366345	0.092992	13.03687	13.20881	-3.429207
160.899994	-0.088195	1.804561	2.065021	-0.355122	0.093896	10.46624	10.284	-4.975899
161.0	-0.151198	1.592187	2.060458	-0.344651	0.094633	9.27319	9.36773	-5.291798
161.100006	-0.15455	1.421174	2.054061	-0.335477	0.094961	8.80028	9.94849	-4.546213
161.199997	-0.087437	1.310642	2.048415	-0.329671	0.095307	8.93786	10.62486	-3.262197
161.300003	-0.093517	1.330152	2.044552	-0.327941	0.09563	10.88547	11.47165	-1.894304
161.399994	-0.058263	1.371895	2.043211	-0.329362	0.095834	10.71575	12.42989	-0.674665
161.5	-0.084592	1.42427	2.042544	-0.333307	0.096041	12.10725	12.07725	0.094684
161.600006	-0.130365	1.383611	2.040384	-0.33932	0.096051	13.43333	12.89193	0.558331
161.699997	-0.15236	1.368611	2.034905	-0.345958	0.095704	13.59491	12.98036	0.786961
161.800003	-0.232224	1.343156	2.02496	-0.353677	0.095209	14.0433	13.01172	0.936203
161.899994	-0.278281	1.366132	2.011536	-0.360197	0.094871	12.70802	11.95842	0.929811
162.0	-0.293797	1.410068	1.996258	-0.364265	0.094109	10.76269	10.79732	0.627168
162.100006	-0.219634	1.417746	1.980454	-0.366032	0.09335	9.82282	10.05244	0.078541
162.199997	-0.311898	1.403573	1.965248	-0.366332	0.092207	8.9834	9.35017	-0.731738
162.300003	-0.20899	1.296762	1.950279	-0.364214	0.091151	8.13803	9.05128	-1.303264
162.399994	-0.053576	1.120942	1.934094	-0.361749	0.090497	7.84351	8.84927	-1.647819
162.5	0.153557	0.989588	1.917253	-0.357414	0.090207	7.81531	8.81918	-1.785
162.600006	0.257462	0.856428	1.90166	-0.353781	0.090008	8.09258	8.95536	-1.840003
162.699997	0.303606	0.795366	1.889787	-0.34853	0.090078	8.64369	9.13349	-2.148351
162.800003	0.275675	0.776855	1.883702	-0.341038	0.090443	8.34979	9.33176	-2.672611
162.899994	0.11715	0.784899	1.882198	-0.333807	0.091078	8.47546	8.84209	-3.109928
163.0	-0.036743	0.839955	1.882503	-0.327092	0.091691	8.48133	8.53817	-3.211788
163.100006	-0.258124	0.90479	1.881223	-0.324013	0.092108	8.18751	8.68505	-2.573184
163.199997	-0.461213	0.945179	1.875381	-0.327511	0.09182	8.1058	8.75656	-1.055476
163.300003	-0.592462	0.970903	1.863712	-0.336828	0.090905	8.14591	9.13071	1.011762
163.399994	-0.639063	0.911118	1.847651	-0.349914	0.089502	8.25389	9.32383	2.827199
163.5	-0.489462	0.935559	1.831438	-0.36368	0.088024	8.34357	9.46086	3.511819
163.600006	-0.238439	0.935171	1.818427	-0.372184	0.086837	8.24426	9.21218	2.888451
163.699997	0.035919	0.905392	1.810656	-0.375	0.086146	7.96077	8.87892	1.073842
163.800003	0.359183	0.806983	1.80553	-0.373369	0.085526	7.43488	8.13511	-1.282329
163.899994	0.465928	0.684909	1.799312	-0.367647	0.085207	6.75555	7.38745	-2.926985
164.0	0.332705	0.616619	1.788896	-0.360199	0.085009	6.28483	6.6021	-3.325301
164.100006	0.211288	0.539957	1.774576	-0.353202	0.084879	6.28062	6.53402	-2.523576
164.199997	-0.054563	0.493672	1.759173	-0.346707	0.084843	6.44203	6.5049	-1.559716
164.300003	-0.196805	0.383484	1.746617	-0.343681	0.084863	7.98249	7.94755	-0.6099
164.399994	-0.412891	0.307738	1.739765	-0.339822	0.08536	7.18248	8.81479	-0.394847
164.5	-0.432618	0.352534	1.738348	-0.33657	0.085999	6.80354	7.49493	-0.834377
164.600006	-0.400532	0.444701	1.739822	-0.333871	0.086491	7.69822	8.59844	-1.599698
164.699997	-0.277322	0.532924	1.740853	-0.330954	0.086502	7.41255	8.53378	-2.073628
164.800003	-0.158758	0.525953	1.738073	-0.331433	0.085844	6.90706	7.59503	-1.788453
164.899994	-0.001187	0.437434	1.730991	-0.334561	0.085117	7.00216	7.84018	-0.770567
165.0	0.132924	0.341719	1.72047	-0.340305	0.084196	6.73707	7.60177	0.444386
165.100006	0.18656	0.276535	1.709488	-0.348195	0.083298	6.96713	7.65219	1.262413
165.199997	0.185555	0.275873	1.7006	-0.355457	0.082636	7.13931	7.91715	1.530832
165.300003	0.114581	0.334177	1.693114	-0.361438	0.081983	6.81072	7.60562	1.191366
165.399994	-0.117871	0.395922	1.684847	-0.367892	0.081145	7.20254	7.58304	0.498457
165.5	-0.276978	0.435693	1.673152	-0.37191	0.080201	6.85705	7.37246	-0.110721
165.600006	-0.350478	0.447565	1.656603	-0.375328	0.079543	6.574	7.31358	-0.261661
165.699997	-0.299936	0.412269	1.637536	-0.376159	0.078934	6.28264	7.33371	-0.085652
165.800003	-0.118167	0.390604	1.620493	-0.371473	0.078585	5.80876	7.12549	-0.317613
165.899994	-0.050043	0.363656	1.609458	-0.362698	0.078057	5.85798	7.08224	-1.068055
166.0	0.151822	0.333495	1.605622	-0.350467	0.077614	6.22011	7.29581	-2.155487
166.100006	0.053823	0.297594	1.60686	-0.336252	0.077255	6.03655	6.87006	-3.09812
166.199997	-0.065246	0.259718	1.609381	-0.325999	0.076845	6.36338	7.01726	-3.363627
166.300003	-0.175514	0.228093	1.609875	-0.320155	0.0766	6.69381	7.38124	-2.877035
166.399994	-0.311735	0.244694	1.606251	-0.32092	0.076467	6.75424	7.55424	-1.380052
166.5	-0.346885	0.277233	1.598915	-0.327291	0.076433	6.7397	7.66986	0.446635
166.600006	-0.263522	0.305144	1.58993	-0.336155	0.076334	6.59327	7.65722	1.864943
166.699997	-0.199041	0.323357	1.582342	-0.345339	0.076117	6.57365	7.79415	2.322628
166.800003	-0.119786	0.334267	1.578932	-0.352115	0.07567	6.46261	7.66772	1.791614
166.899994	-0.129577	0.423659	1.579277	-0.354332	0.075127	6.29104	7.11746	0.276896
167.0	-0.267845	0.426244	1.58037	-0.355994	0.074101	6.20119	6.84501	-0.927229
167.100006	-0.349652	0.442756	1.578865	-0.355935	0.072745	5.88557	6.63219	-1.577843
167.199997	-0.417229	0.471929	1.571933	-0.356854	0.071263	5.87295	6.62897	-1.207252
167.300003	-0.391784	0.507693	1.558414	-0.361545	0.069572	5.71768	6.78452	0.062576
167.399994	-0.234022	0.550469	1.539422	-0.368335	0.068035	6.1264	6.90924	1.666345
167.5	0.014599	0.58922	1.517425	-0.376356	0.066684	6.23263	7.56548	2.620161
167.600006	0.266221	0.569134	1.497487	-0.382118	0.066053	5.69833	7.07143	2.640012
167.699997	0.56288	0.586132	1.485562	-0.379159	0.066229	6.01334	6.84586	0.820729
167.800003	0.487229	0.580883	1.483245	-0.36941	0.066867	6.28001	7.28403	-1.535296
167.899994	0.334256	0.738668	1.487027	-0.35473	0.06683	5.83031	6.54826	-3.698325
168.0	-0.089437	0.990696	1.492993	-0.337882	0.06682	5.66803	6.34614	-5.168118
168.100006	-0.402939	1.147033	1.497695	-0.323677	0.06683	5.43569	6.13931	-4.976815
168.199997	-0.475285	1.194336	1.499295	-0.315299	0.06697	6.09531	6.88708	-3.36586
168.300003	-0.459777	1.299601	1.498206	-0.314817	0.067079	6.77928	8.27888	-0.991663
168.399994	-0.232003	1.389248	1.495343	-0.321374	0.067102	6.0087	7.50638	1.312872
168.5	-0.009219	1.484572	1.493755	-0.330599	0.067087	6.13717	7.24464	2.625397
168.600006	0.180019	1.615646	1.4963	-0.339399	0.066925	5.62748	7.58314	2.742828
168.699997	0.298824	1.756349	1.502985	-0.346743	0.066506	7.01521	8.19367	1.781797
168.800003	0.213471	1.877886	1.510281	-0.351557	0.065999	6.73952	6.97401	0.28068
168.899994	-0.040919	1.91907	1.513422	-0.356012	0.065256	5.7274	6.56292	-0.956287
169.0	-0.239042	1.819642	1.509899	-0.359676	0.064522	5.70525	6.6233	-1.353017
169.100006	-0.339561	1.723544	1.499731	-0.364001	0.063787	5.44952	6.51089	-0.650321
169.199997	-0.320962	1.658543	1.485531	-0.369337	0.063282	5.30949	6.6446	0.473863
169.300003	-0.188504	1.645549	1.470901	-0.372981	0.063026	5.461	6.70113	1.244619
169.399994	-0.04851	1.660458	1.459154	-0.374239	0.063055	6.10521	6.90549	1.231152
169.5	0.201309	1.602778	1.451544	-0.372006	0.063017	5.1769	6.99617	0.336097
169.600006	0.215318	1.531326	1.448223	-0.365592	0.063221	5.83862	6.86856	-1.084308
169.699997	0.208502	1.420888	1.447632	-0.357567	0.063226	6.0933	7.16371	-2.272694
169.800003	0.108738	1.3987	1.44805	-0.348689	0.063144	5.66146	6.6673	-3.024085
169.899994	-0.005004	1.40692	1.448395	-0.339785	0.063542	5.63729	6.58369	-3.1868
170.0	-0.115204	1.457208	1.447419	-0.33394	0.063839	5.94599	6.98514	-2.694679
170.100006	-0.166885	1.456845	1.445725	-0.330888	0.064345	6.0573	7.23693	-1.74026
170.199997	-0.138383	1.364999	1.4443	-0.330266	0.064697	5.76699	6.95388	-0.660039
170.300003	-0.129711	1.245648	1.444635	-0.332327	0.064266	5.73493	6.84105	0.03124
170.399994	-0.13641	1.143222	1.449	-0.33352	0.063576	5.8635	7.32429	0.214388
170.5	-0.177798	1.152506	1.456323	-0.33438	0.062685	6.0411	7.18383	-0.182507
170.600006	-0.142538	1.124782	1.464261	-0.335388	0.06182	5.86717	6.7401	-0.656586
170.699997	-0.053588	1.034315	1.469845	-0.336679	0.061515	5.84414	6.78292	-0.845521
170.800003	0.124819	0.887974	1.470501	-0.340933	0.061723	5.80815	6.91887	-0.341906
170.899994	0.275536	0.772075	1.465804	-0.347542	0.062302	5.69421	6.86417	0.632875
171.0	0.289184	0.705853	1.456537	-0.356581	0.063096	5.69421	6.93643	1.777858
171.100006	0.058324	0.632451	1.444039	-0.368118	0.063277	5.9868	6.89104	2.53648
171.199997	-0.113498	0.577591	1.431284	-0.376287	0.062889	5.90378	6.89125	2.693074
171.300003	-0.372089	0.538233	1.42114	-0.379353	0.062235	5.82505	6.70723	1.609202
171.399994	-0.496355	0.4909	1.415564	-0.377983	0.061758	5.89082	6.76579	-0.027124
171.5	-0.55822	0.528234	1.415506	-0.369903	0.061621	5.56512	6.76011	-1.906437
171.600006	-0.460359	0.601429	1.419572	-0.359324	0.061563	5.35345	6.61827	-3.457047
171.699997	-0.249844	0.674998	1.425336	-0.347935	0.061543	5.07119	6.46186	-4.205113
171.800003	0.056237	0.682298	1.430416	-0.337809	0.061531	5.5427	6.83655	-3.859944
171.899994	0.173283	0.68491	1.432729	-0.333751	0.061104	6.18674	7.35287	-2.517209
172.0	0.24743	0.686747	1.431753	-0.335151	0.060245	5.92103	6.79544	-0.433208
172.100006	0.282091	0.664898	1.428274	-0.340146	0.059545	6.04977	6.65788	1.616834
172.199997	0.087121	0.726628	1.423769	-0.348585	0.058767	5.91096	6.89404	3.044015
172.300003	-0.013804	0.782037	1.42129	-0.354278	0.058721	6.26731	7.44322	3.191327
172.399994	-0.046225	0.815049	1.42204	-0.356353	0.059236	6.27712	7.15118	1.930816
172.5	-0.148398	0.693416	1.425726	-0.355558	0.059835	5.8268	6.85636	0.064215
172.600006	-0.276878	0.553665	1.430886	-0.349903	0.06051	5.69439	6.75433	-1.969929
172.699997	-0.228184	0.448374	1.436324	-0.341973	0.061198	5.40363	6.54804	-3.279429
172.800003	-0.220523	0.452607	1.441708	-0.333869	0.061451	5.29784	6.37376	-3.598254
172.899994	-0.190457	0.488277	1.44691	-0.327671	0.061652	5.25519	6.52096	-3.085618
173.0	-0.127783	0.465703	1.450799	-0.327639	0.061752	6.27038	6.75401	-1.858856
173.100006	-0.061689	0.402051	1.452367	-0.33384	0.061539	6.36303	7.90109	-0.09597
173.199997	-0.127202	0.31565	1.450163	-0.345511	0.061143	5.68143	7.16221	1.744373
173.300003	-0.307927	0.237382	1.444336	-0.360572	0.060513	6.05038	6.68132	3.1569
173.399994	-0.406802	0.159351	1.436559	-0.37464	0.059561	6.42092	7.61954	3.580903
173.5	-0.352525	0.091485	1.429119	-0.384247	0.058658	6.3005	7.30523	2.865688
173.600006	-0.120091	-0.069273	1.423683	-0.387991	0.058103	5.76602	6.55264	1.276125
173.699997	0.042836	-0.310907	1.421305	-0.383035	0.058381	5.57178	6.65552	-1.10919
173.800003	0.13061	-0.524439	1.420424	-0.373444	0.05855	5.13583	6.33693	-2.908641
173.899994	0.12275	-0.623131	1.421389	-0.359771	0.05863	5.1127	6.07379	-3.91247
174.0	-0.00148	-0.579147	1.42354	-0.344789	0.058609	4.86548	5.95603	-3.940676
174.100006	-0.201191	-0.45353	1.426033	-0.334312	0.058429	5.68983	6.20986	-3.250604
174.199997	-0.288983	-0.334768	1.428045	-0.329033	0.058677	6.71413	7.82626	-1.926659
174.300003	-0.320614	-0.251027	1.428678	-0.330157	0.058685	5.84826	7.39687	-0.17508
174.399994	-0.304971	-0.202924	1.427746	-0.336323	0.058498	6.05275	6.86631	1.353815
174.5	-0.259668	-0.168774	1.426806	-0.343301	0.057958	5.93899	6.9345	2.154978
174.600006	-0.202478	-0.157592	1.427995	-0.349055	0.057065	6.49571	7.98973	1.914755
174.699997	-0.091604	-0.178255	1.432557	-0.351995	0.05625	6.10862	7.41004	0.75401
174.800003	0.009494	-0.268933	1.440459	-0.349459	0.055828	5.90133	6.68089	-0.978246
174.899994	0.110071	-0.337456	1.449552	-0.344636	0.055996	5.73686	6.98097	-2.407133
175.0	0.081492	-0.339486	1.457941	-0.338094	0.056637	5.5463	6.59043	-2.991619
175.100006	0.087335	-0.31613	1.464445	-0.332662	0.057178	5.31956	6.4048	-2.592842
175.199997	-0.024115	-0.286893	1.468327	-0.332309	0.057482	5.56223	6.41305	-1.414692
175.300003	-0.156769	-0.277541	1.468478	-0.337463	0.057615	6.62024	7.18362	0.407129
175.399994	-0.312488	-0.270913	1.464338	-0.348693	0.057713	5.87725	7.54107	2.385609
175.5	-0.423769	-0.24756	1.456258	-0.364114	0.057681	5.99617	6.80743	3.857963
175.600006	-0.421554	-0.14822	1.446111	-0.378369	0.058085	6.46226	7.54075	4.305983
175.699997	-0.386196	-0.121537	1.436271	-0.389813	0.058472	6.34193	7.72777	3.434667
175.800003	-0.261521	-0.086007	1.428088	-0.394911	0.058462	5.79072	6.82039	1.428552
175.899994	-0.191285	-0.124757	1.422287	-0.391982	0.058545	5.65743	6.56281	-1.09319
176.0	-0.018409	-0.222501	1.419211	-0.382001	0.059028	5.16639	6.21082	-3.181906
176.100006	0.128406	-0.362024	1.420919	-0.363912	0.059722	5.06576	5.8553	-4.836304
176.199997	0.21733	-0.541711	1.429509	-0.341202	0.060559	4.7335	5.8478	-5.738037
176.300003	0.132301	-0.647269	1.44543	-0.318893	0.060832	5.38857	5.90486	-5.87649
176.399994	0.023708	-0.600001	1.46695	-0.300934	0.060916	6.72971	7.76331	-5.244959
176.5	-0.147506	-0.511143	1.489068	-0.291136	0.060923	5.96798	7.50135	-3.784574
176.600006	-0.381424	-0.419316	1.506837	-0.292753	0.06076	6.68882	7.30737	-1.185728
176.699997	-0.441113	-0.345895	1.517252	-0.305175	0.060789	6.34368	7.40361	2.238636
176.800003	-0.412512	-0.244342	1.518512	-0.327515	0.060991	7.38864	7.94402	5.571982
176.899994	-0.056119	-0.248649	1.513592	-0.352669	0.061501	7.63464	9.41087	7.88518
177.0	0.051171	-0.183353	1.50759	-0.375151	0.062308	6.83113	8.42019	7.92596
177.100006	0.22007	-0.093794	1.503964	-0.3917	0.06315	6.89523	7.97539	5.918151
177.199997	0.111064	-0.027323	1.503607	-0.398824	0.064097	6.56743	7.46292	2.165136
177.300003	-0.044633	-0.024637	1.504023	-0.39644	0.064958	5.64569	6.2773	-1.973075
177.399994	-0.217384	-0.13996	1.503466	-0.387393	0.066045	5.12978	5.4759	-5.231367
177.5	-0.287129	-0.26131	1.50318	-0.371121	0.067389	4.52953	5.10164	-6.828496
177.600006	-0.361773	-0.364316	1.504713	-0.353278	0.068498	4.41787	5.39604	-6.745234
177.699997	-0.38423	-0.412815	1.509854	-0.336405	0.069473	4.20235	5.54816	-5.493015
177.800003	-0.24475	-0.397424	1.519558	-0.323194	0.070278	6.9878	6.82713	-3.927372
177.899994	-0.180687	-0.361521	1.532442	-0.3168	0.070796	6.54983	9.08864	-2.098625
178.0	-0.127654	-0.310132	1.546334	-0.315889	0.071144	6.17194	7.43477	-0.355222
178.100006	-0.167426	-0.267219	1.558587	-0.320667	0.071023	6.00966	6.78153	1.294804
178.199997	-0.197818	-0.271769	1.566952	-0.330758	0.070552	7.028	7.53979	2.536538
178.300003	-0.168979	-0.309971	1.572032	-0.342097	0.070477	8.0649	8.87999	3.213067
178.399994	-0.077797	-0.347537	1.574734	-0.353851	0.070752	6.78016	7.55017	3.15118
178.5	0.086101	-0.358828	1.576294	-0.363359	0.071685	6.88604	7.47234	2.411876
178.600006	0.25326	-0.331186	1.576578	-0.36952	0.073189	6.2096	7.15643	1.111148
178.699997	0.253084	-0.283194	1.574558	-0.373791	0.074808	5.92997	6.72714	-0.311481
178.800003	0.172558	-0.362417	1.569298	-0.375443	0.076305	5.81568	6.59504	-1.22168
178.899994	-0.065588	-0.442813	1.561099	-0.374537	0.077637	5.90842	6.69406	-1.491386
179.0	-0.363268	-0.521634	1.551857	-0.371223	0.07862	5.79055	6.30182	-1.402536
179.100006	-0.573604	-0.621507	1.546083	-0.363118	0.079396	5.55777	6.28865	-1.579468
179.199997	-0.634206	-0.704742	1.548778	-0.350192	0.080304	6.23806	6.64225	-2.384807
179.300003	-0.46798	-0.758522	1.564462	-0.333185	0.081266	5.90045	7.23897	-3.850871
179.399994	-0.277403	-0.732295	1.591339	-0.315499	0.082292	5.70393	7.03406	-5.228477
179.5	-0.094369	-0.60375	1.623334	-0.303131	0.08292	6.41146	7.13951	-5.968688
179.600006	-0.003008	-0.444344	1.653112	-0.298808	0.083314	6.52969	7.39045	-5.327145
179.699997	-0.061389	-0.30136	1.674877	-0.307109	0.083409	7.18712	8.02121	-2.351686
179.800003	-0.157132	-0.183453	1.686467	-0.329141	0.083667	7.59663	8.29355	2.523308
179.899994	-0.240821	-0.003055	1.686932	-0.359809	0.083701	7.6906	8.19956	7.478891
180.0	-0.183996	0.093309	1.675803	-0.392426	0.083909	7.79245	8.36817	11.073028
180.100006	-0.129342	0.119585	1.663222	-0.41914	0.084193	7.59453	8.3595	11.196953
180.199997	-0.111025	0.120351	1.660626	-0.429672	0.084921	7.70742	8.40713	7.820026
180.300003	-0.152805	0.195848	1.671522	-0.425279	0.085851	7.82897	8.04743	1.674297
180.399994	-0.08476	0.195062	1.693183	-0.407206	0.087276	6.14917	6.731	-5.524835
180.5	0.154798	0.067078	1.719673	-0.379401	0.089772	4.60529	5.62877	-11.381807
180.600006	0.317265	-0.09155	1.748813	-0.347224	0.092258	3.46443	4.4469	-14.365636
180.699997	0.334556	-0.085746	1.779987	-0.316159	0.095039	4.28993	5.3332	-14.157465
180.800003	0.234779	0.02505	1.812394	-0.295099	0.096501	3.82656	5.23064	-11.21272
180.899994	-0.112194	0.351994	1.843174	-0.289984	0.097592	8.57582	8.0075	-6.597655
181.0	-0.327537	0.705036	1.870575	-0.297746	0.097624	10.92103	12.72236	-1.120371
181.100006	-0.662582	1.030369	1.891622	-0.317071	0.097241	9.44729	10.76735	3.988557
181.199997	-0.763274	1.39059	1.903725	-0.342829	0.096345	8.59115	8.09657	7.978548
181.300003	-0.6244	1.58619	1.912239	-0.367524	0.096048	14.03402	12.08004	9.789648
181.399994	-0.294889	1.781693	1.92152	-0.386822	0.095949	16.4372	17.71876	8.878656
181.5	0.006222	1.935039	1.934018	-0.397715	0.095843	17.22311	16.08352	5.720552
181.600006	0.198215	2.06972	1.950852	-0.398032	0.095708	16.52355	16.46795	0.924722
181.699997	0.33625	2.204173	1.969874	-0.391871	0.09574	8.0734	8.96981	-4.163827
181.800003	0.148729	2.288527	1.987639	-0.38193	0.095533	5.09974	5.68605	-8.136935
181.899994	-0.018759	2.104941	2.001869	-0.370945	0.095599	4.50571	5.41552	-9.449987
182.0	-0.295214	1.95537	2.011542	-0.362794	0.095451	4.17494	5.21276	-8.203799
182.100006	-0.432493	1.807145	2.016961	-0.35641	0.095723	4.92809	5.781	-5.170111
182.199997	-0.400386	1.745102	2.018396	-0.352821	0.095996	4.75259	6.16286	-1.703299
182.300003	-0.258675	1.726028	2.017989	-0.351898	0.096338	9.32381	8.23788	1.209204
182.399994	-0.19946	1.821686	2.01992	-0.351058	0.096524	8.55428	10.87397	2.625387
182.5	-0.09958	1.898182	2.0292	-0.348524	0.096731	12.01547	13.47409	2.395897
182.600006	-0.010559	1.983949	2.046615	-0.343386	0.096877	14.12755	15.26713	0.614793
182.699997	0.033162	2.032061	2.069156	-0.337468	0.096981	15.13529	15.71033	-2.196734
182.800003	-0.093312	1.988374	2.091185	-0.333618	0.096329	17.60976	15.55211	-4.829306
182.899994	-0.233265	1.888139	2.108371	-0.330954	0.0957	13.92481	12.21321	-6.2188
183.0	-0.331895	1.780201	2.117362	-0.331659	0.094784	11.61148	12.23034	-5.584136
183.100006	-0.442111	1.662086	2.117634	-0.339455	0.09351	10.95457	11.96238	-2.996379
183.199997	-0.48439	1.543472	2.110591	-0.351758	0.092404	11.03243	12.30217	0.43871
183.300003	-0.444267	1.504793	2.098439	-0.366504	0.091169	11.60106	12.43802	3.394614
183.399994	-0.274457	1.491242	2.087537	-0.377582	0.090563	13.01866	14.1587	4.854158
183.5	-0.098283	1.478934	2.083232	-0.381717	0.09001	14.74969	15.64567	4.104063
183.600006	0.117139	1.366085	2.087981	-0.380434	0.089527	17.16469	17.32716	1.595732
183.699997	0.21336	1.305597	2.097197	-0.374164	0.088786	17.19526	17.03448	-1.872355
183.800003	0.26492	1.248362	2.105351	-0.36467	0.088381	12.19097	10.65633	-4.943656
183.899994	0.039341	1.150569	2.10871	-0.35674	0.087598	9.45999	8.91457	-6.475659
184.0	-0.164489	1.078449	2.10653	-0.348322	0.087331	8.72225	8.21487	-5.797198
184.100006	-0.332278	0.989522	2.099357	-0.344233	0.086827	8.56453	8.85622	-3.89092
184.199997	-0.36071	0.90723	2.090935	-0.343901	0.086175	8.23007	9.58879	-1.674931
184.300003	-0.316205	0.835614	2.083844	-0.345297	0.085212	11.83445	12.41511	0.075701
184.399994	-0.210834	0.8155	2.081013	-0.345774	0.084393	11.85302	14.39197	0.759276
184.5	-0.110342	0.803881	2.083433	-0.344436	0.08304	13.85816	15.23062	0.317117
184.600006	0.004246	0.828006	2.089961	-0.340559	0.081612	15.41623	16.83097	-1.125413
184.699997	0.071347	0.815927	2.096795	-0.336412	0.079931	15.36649	15.56699	-2.631688
184.800003	0.094395	0.835369	2.100115	-0.333428	0.07825	15.03002	13.90444	-3.552028
184.899994	0.113528	0.862559	2.097337	-0.334408	0.076806	12.63674	12.44016	-3.239049
185.0	0.051509	0.86727	2.086939	-0.342252	0.075781	12.2958	12.77952	-1.454724
185.100006	-0.010335	0.854297	2.069245	-0.356199	0.074895	12.36446	13.19061	1.127999
185.199997	-0.161673	0.862046	2.045943	-0.374403	0.073864	12.73193	13.75328	3.435445
185.300003	-0.29895	0.800538	2.022453	-0.390476	0.072533	13.34505	13.93046	4.490967
185.399994	-0.342124	0.716424	2.005042	-0.397525	0.071547	13.15939	14.01535	3.480581
185.5	-0.296215	0.566509	1.996704	-0.393903	0.07081	12.35746	13.40515	0.804351
185.600006	-0.241571	0.454062	1.995212	-0.381212	0.070451	9.75259	10.87344	-2.755802
185.699997	-0.151765	0.336635	1.996485	-0.361742	0.070387	7.03641	8.23917	-5.574865
185.800003	-0.054359	0.265794	1.997805	-0.340484	0.070213	5.42789	6.39956	-6.63482
185.899994	-0.009772	0.279719	1.999418	-0.321736	0.069607	5.84169	6.77971	-6.348366
186.0	0.048025	0.276311	2.001922	-0.30975	0.069496	6.26495	7.33381	-5.127139
186.100006	0.079661	0.29192	2.005216	-0.30683	0.069486	10.53245	11.08455	-3.318011
186.199997	0.094362	0.270277	2.008551	-0.311578	0.069655	10.73186	13.36339	-1.187887
186.300003	-0.016359	0.214779	2.009585	-0.323357	0.069592	10.41116	10.61094	0.899704
186.399994	-0.15964	0.103758	2.006678	-0.339779	0.069312	13.7049	14.22068	2.722295
186.5	-0.314188	0.055317	1.99902	-0.356741	0.068518	13.46862	14.47343	3.80375
186.600006	-0.457728	-0.054912	1.987358	-0.37325	0.067805	14.29079	13.97628	4.203557
186.699997	-0.44662	-0.135897	1.973105	-0.385255	0.067208	12.6997	12.82566	3.508329
186.800003	-0.337073	-0.258537	1.959167	-0.38944	0.067065	10.04868	10.35669	1.670278
186.899994	-0.060199	-0.444971	1.946806	-0.387621	0.066981	7.37314	9.33443	-0.63689
187.0	0.141222	-0.651629	1.936875	-0.379116	0.067377	6.10057	7.52705	-2.829946
187.100006	0.216203	-0.800627	1.928706	-0.366945	0.067754	5.5033	6.80947	-4.01933
187.199997	0.12248	-0.824685	1.921679	-0.35463	0.067934	5.43087	6.2499	-4.276599
187.300003	0.007987	-0.761663	1.915227	-0.343458	0.068109	5.83836	6.33201	-3.873963
187.399994	-0.262798	-0.670334	1.90842	-0.337145	0.067807	7.12924	7.23158	-2.852612
187.5	-0.460841	-0.578233	1.901124	-0.335571	0.067173	9.38406	10.0913	-1.523912
187.600006	-0.494847	-0.508866	1.894068	-0.336626	0.066703	8.27316	9.26966	-0.304181
187.699997	-0.350974	-0.476406	1.888454	-0.339243	0.066569	9.2583	9.39513	0.274087
187.800003	-0.036789	-0.500612	1.88642	-0.339374	0.066994	8.8121	10.86434	0.051366
187.899994	0.298592	-0.581502	1.888993	-0.336759	0.068077	8.23909	9.636	-0.899166
188.0	0.455558	-0.681845	1.894839	-0.333159	0.069391	8.30819	9.36762	-2.166289
188.100006	0.42353	-0.767007	1.901446	-0.328115	0.070634	7.90665	9.00963	-2.867452
188.199997	0.216687	-0.765273	1.904585	-0.326604	0.071357	8.11561	8.13136	-2.685065
188.300003	-0.236309	-0.767654	1.90168	-0.332148	0.0715	8.19259	8.17269	-1.177443
188.399994	-0.678956	-0.762535	1.89075	-0.345821	0.070781	8.57582	8.36057	1.466012
188.5	-0.986671	-0.732409	1.870965	-0.367702	0.069819	9.0969	9.33144	4.259312
188.600006	-0.978792	-0.627301	1.844966	-0.391878	0.068779	8.79196	9.9411	6.163093
188.699997	-0.536539	-0.572513	1.820626	-0.410268	0.06884	8.39077	9.79615	5.944573
188.800003	-0.064986	-0.52586	1.803433	-0.417644	0.069366	8.36993	9.59158	3.374549
188.899994	0.307252	-0.49237	1.796138	-0.411067	0.070162	7.21944	8.35714	-0.975218
189.0	0.446399	-0.408645	1.797511	-0.391839	0.070931	6.53565	7.27975	-5.336636
189.100006	0.422254	-0.21528	1.805637	-0.36372	0.071854	5.00394	5.5624	-8.584143
189.199997	0.351277	-0.054637	1.820743	-0.329701	0.073113	5.10605	5.29177	-9.866312
189.300003	0.131642	0.064093	1.840335	-0.299193	0.074428	4.78219	4.67792	-9.242908
189.399994	0.03211	0.190364	1.862082	-0.279278	0.075817	7.57666	7.31112	-7.200732
189.5	0.005169	0.351653	1.882095	-0.273123	0.077603	10.10744	11.41395	-3.794853
189.600006	-0.082124	0.490461	1.896303	-0.284952	0.079121	9.24867	10.8865	0.633913
189.699997	-0.243033	0.732442	1.902154	-0.310378	0.080188	9.45088	10.8592	5.127773
189.800003	-0.449005	0.939119	1.898401	-0.34381	0.081185	10.96079	12.01473	8.530775
189.899994	-0.475269	1.016198	1.889259	-0.377247	0.08187	16.23735	17.00557	10.173265
190.0	-0.431046	1.210907	1.880614	-0.402899	0.081835	15.71697	15.81792	8.881567
190.100006	-0.256975	1.378823	1.876605	-0.416932	0.081677	16.46767	15.26317	5.093215
190.199997	-0.057911	1.516441	1.876726	-0.419497	0.081848	10.23872	10.10693	-0.070916
190.300003	0.081844	1.507068	1.8792	-0.40965	0.082437	4.96321	6.22688	-5.328265
190.399994	0.254772	1.364034	1.881648	-0.39193	0.083645	3.79065	5.04597	-8.70334
190.5	0.384964	1.219278	1.883989	-0.370101	0.085559	3.40794	4.63103	-9.367594
190.600006	0.298134	1.11235	1.887203	-0.348449	0.086996	3.52679	4.53522	-7.935769
190.699997	0.052847	1.031091	1.890454	-0.33267	0.087896	4.05618	5.0312	-5.473249
190.800003	-0.197387	0.962314	1.894029	-0.322294	0.088412	6.6079	5.86418	-2.63764
190.899994	-0.379294	0.922659	1.897459	-0.318617	0.088396	8.2292	9.56556	0.097486
191.0	-0.469011	0.911192	1.90054	-0.322325	0.088626	6.75143	8.32642	2.154531
191.100006	-0.413119	0.974979	1.904969	-0.329295	0.089216	10.39487	10.7833	3.208046
191.199997	-0.287328	1.080579	1.910372	-0.338241	0.090114	13.48684	14.30408	3.112305
191.300003	-0.067454	1.180573	1.915946	-0.347811	0.091017	11.88866	12.55268	2.126815
191.399994	0.084101	1.298289	1.920317	-0.35438	0.091856	12.63586	13.15518	0.48199
191.5	0.123246	1.426627	1.921538	-0.359258	0.092341	10.27883	10.10854	-1.239279
191.600006	0.060013	1.442276	1.91927	-0.361115	0.092837	8.17586	8.36785	-2.384886
191.699997	-0.034882	1.285824	1.914008	-0.360755	0.093584	7.19518	7.48861	-2.512132
191.800003	0.077896	1.093119	1.905969	-0.360834	0.094867	6.47855	7.12335	-1.891734
191.899994	0.051463	0.915078	1.897332	-0.359549	0.096484	5.9072	7.31562	-1.04462
192.0	-0.039274	0.807132	1.889599	-0.356957	0.097908	6.38738	7.56537	-0.456651
192.100006	-0.212159	0.827919	1.883568	-0.354104	0.098626	8.1798	8.38508	-0.328945
192.199997	-0.540654	0.920104	1.879478	-0.350343	0.098212	8.2538	8.99593	-0.464913
192.300003	-0.655693	1.025201	1.875935	-0.347394	0.097031	9.27845	8.88342	-0.933979
192.399994	-0.595883	1.12041	1.871992	-0.346041	0.095629	8.64807	8.9227	-1.413892
192.5	-0.288995	1.151362	1.867974	-0.345115	0.094137	8.22648	8.92442	-1.720701
192.600006	0.136576	1.152466	1.864219	-0.345631	0.093235	7.82223	9.02954	-1.904208
192.699997	0.562346	1.111074	1.862021	-0.346118	0.092958	7.52613	8.97901	-2.047036
192.800003	0.817028	1.051131	1.86186	-0.345951	0.093189	7.70418	8.44685	-2.02573
192.899994	0.761011	0.998711	1.861679	-0.346795	0.093727	7.94019	8.01082	-1.825894
193.0	0.463728	0.967197	1.85973	-0.347249	0.094403	8.15222	7.87411	-1.260103
193.100006	0.053005	0.968438	1.854219	-0.349485	0.09506	8.10764	7.89049	-0.279436
193.199997	-0.432851	0.999393	1.843992	-0.354463	0.095902	8.13549	8.1455	0.933948
193.300003	-0.686037	1.080778	1.830997	-0.359529	0.096457	8.03889	8.47779	1.839908
193.399994	-0.905442	1.143898	1.817332	-0.364389	0.096726	7.92452	8.7875	2.076088
193.5	-0.776887	1.163643	1.806169	-0.3668	0.096581	7.70365	8.90376	1.310311
193.600006	-0.582345	1.106101	1.799716	-0.3635	0.096219	7.42778	8.69875	-0.352001
193.699997	-0.176314	0.985292	1.797096	-0.357424	0.095677	7.14964	8.23306	-2.149804
193.800003	0.132098	0.897738	1.796369	-0.347626	0.095264	7.01977	7.7692	-3.416166
193.899994	0.258741	0.873314	1.795576	-0.336838	0.094885	6.94927	7.49696	-3.812002
194.0	0.258969	0.858336	1.793242	-0.329043	0.094446	7.03772	7.244	-3.35987
194.100006	0.147067	0.862887	1.788946	-0.324989	0.093923	8.20389	8.05279	-2.153075
194.199997	-0.051382	0.893993	1.783059	-0.326044	0.093162	7.87942	8.95043	-0.547982
194.300003	-0.290195	0.941552	1.777049	-0.331109	0.09236	7.48559	8.0743	0.797376
194.399994	-0.393638	1.013107	1.773642	-0.336835	0.091776	8.13479	8.35971	1.298951
194.5	-0.354282	1.048171	1.774614	-0.341796	0.091668	8.20608	9.26838	0.857367
194.600006	-0.273584	1.038663	1.778668	-0.345536	0.091476	7.67055	8.58934	-0.181382
194.699997	-0.185041	1.054423	1.782486	-0.347737	0.091278	7.39363	8.36324	-1.25158
194.800003	-0.120467	1.002165	1.781585	-0.352107	0.091059	6.90653	8.09475	-1.615283
194.899994	-0.071819	0.961259	1.773587	-0.358211	0.090733	6.74697	7.45703	-0.883606
195.0	-0.063168	0.914916	1.758499	-0.367638	0.090419	6.91616	7.50125	0.680933
195.100006	-0.160433	0.894639	1.737931	-0.37936	0.08999	6.87132	7.64245	2.265781
195.199997	-0.246107	0.801761	1.716454	-0.388653	0.089543	7.30045	7.85699	2.93046
195.300003	-0.284586	0.741009	1.698901	-0.39149	0.088901	6.95934	7.86159	2.278741
195.399994	-0.191896	0.684045	1.689509	-0.385796	0.08845	6.79706	7.69373	0.211321
195.5	-0.087117	0.633937	1.6897	-0.370714	0.088182	6.97615	7.65337	-2.562384
195.600006	-0.050276	0.564875	1.697608	-0.350739	0.088258	6.14269	7.1454	-4.939763
195.699997	-0.029424	0.541823	1.710639	-0.328502	0.08853	6.16441	7.05162	-6.340713
195.800003	-0.051024	0.615623	1.725672	-0.308997	0.088405	5.87506	6.90153	-6.420942
195.899994	-0.1677	0.710995	1.739286	-0.297622	0.088334	7.46641	8.30575	-4.940687
196.0	-0.253097	0.825841	1.748748	-0.297098	0.08761	8.067	8.83267	-1.912071
196.100006	-0.34722	0.999635	1.752227	-0.306825	0.086805	7.55407	8.57414	1.764677
196.199997	-0.355722	1.162227	1.748465	-0.325696	0.085963	7.92548	8.48539	5.136783
196.300003	-0.186818	1.255561	1.741977	-0.346876	0.085559	9.11135	9.73663	7.048916
196.399994	-0.010245	1.303076	1.737603	-0.367087	0.085428	9.60625	11.26739	7.030147
196.5	0.086855	1.347406	1.737144	-0.382218	0.08559	8.97246	9.97408	4.906386
196.600006	0.094521	1.401686	1.739004	-0.390709	0.085867	8.59448	9.73364	1.422003
196.699997	0.017107	1.484972	1.73851	-0.393937	0.085757	6.89996	7.99658	-2.264467
196.800003	-0.140569	1.370811	1.734092	-0.390463	0.086158	6.10871	6.85475	-4.697938
196.899994	-0.263819	1.304829	1.726491	-0.38068	0.08696	5.222	6.35374	-5.29532
197.0	-0.204497	1.18184	1.718718	-0.369017	0.087921	5.08486	6.09906	-4.526128
197.100006	-0.2058	1.069746	1.715527	-0.354643	0.088794	4.66957	6.19145	-3.497658
197.199997	-0.076215	0.954897	1.718888	-0.341088	0.089476	6.74924	6.7311	-2.636421
197.300003	-0.108106	0.912563	1.727222	-0.33036	0.089842	7.34161	9.24847	-2.004965
197.399994	-0.236176	0.927022	1.737355	-0.323269	0.089717	6.08305	7.92036	-1.44151
197.5	-0.420666	0.916384	1.745201	-0.322616	0.089152	7.89474	8.1046	-0.611301
197.600006	-0.506742	0.898603	1.74822	-0.327227	0.08847	8.6754	9.60025	0.465892
197.699997	-0.424634	0.82188	1.747243	-0.335058	0.087866	8.04432	8.62927	1.475119
197.800003	-0.133127	0.712729	1.745107	-0.344132	0.087794	8.06797	8.97034	1.947446
197.899994	0.299331	0.578402	1.74516	-0.351202	0.088241	7.49662	8.84092	1.604075
198.0	0.52115	0.441793	1.74837	-0.355504	0.089097	7.05874	8.29665	0.671137
198.100006	0.428757	0.413707	1.752367	-0.358887	0.089467	7.03141	7.8709	-0.496846
198.199997	0.02799	0.456035	1.75334	-0.360889	0.089123	7.09027	7.39205	-1.263695
198.300003	-0.495926	0.505195	1.747726	-0.364171	0.087877	7.05164	7.09744	-1.084529
198.399994	-0.84968	0.573651	1.734925	-0.368138	0.086403	7.16208	7.27718	-0.189594
198.5	-0.742229	0.610828	1.719159	-0.369368	0.085218	6.83717	7.45543	0.652486
198.600006	-0.17276	0.46292	1.708314	-0.365639	0.085473	6.87019	8.21305	0.472248
198.699997	0.496797	0.223834	1.709638	-0.355407	0.086741	6.45595	8.45905	-0.868426
198.800003	0.96979	0.054504	1.724613	-0.341431	0.088473	6.28535	8.35275	-3.009077
198.899994	0.971333	0.041362	1.74814	-0.328547	0.089601	7.24519	8.5295	-5.017533
199.0	0.569606	0.156047	1.773372	-0.319177	0.089875	7.57404	7.795	-6.018596
199.100006	-0.184944	0.301211	1.79398	-0.317001	0.089371	7.97102	7.83311	-5.190586
199.199997	-0.82075	0.444443	1.805691	-0.32534	0.089006	8.47082	8.70956	-2.123564
199.300003	-1.094146	0.669498	1.807938	-0.341973	0.08866	8.9665	9.65142	2.472105
199.399994	-0.979423	1.065021	1.799073	-0.365246	0.088204	8.10011	9.40113	6.811701
199.5	-0.497872	1.286728	1.785247	-0.387285	0.088278	7.68281	10.11592	9.505563
199.600006	0.147936	1.630526	1.775918	-0.400072	0.088479	8.28971	11.06356	8.930821
199.699997	0.660343	1.946125	1.777231	-0.401624	0.088796	8.76236	10.48644	5.363688
199.800003	0.922192	2.25689	1.78941	-0.391208	0.089237	8.46635	9.77614	-0.345183
199.899994	0.721428	2.357112	1.807421	-0.373514	0.088686	7.20482	7.71032	-6.384532
[truncated: 1,540 more rows]
