# Supplementary material for: Accurate time-series forecasting of floating platform motion via a reinforced fusion CNN–BiLSTM–attention model
Source: PLoS One. 2026 Feb 2;21(2):e0342081. doi: 10.1371/journal.pone.0342081 (PMC12863529; doi:10.1371/journal.pone.0342081)
Supplement: S1 Data — (ZIP) [file pone.0342081.s001.zip › S1 Dateset/Data for measured proportional model/data for dual-stage EWMA control limit/10_1.csv]

Time	Pitch	Yaw	Sway	Heave	Surge	Cable1	Cable2	Roll
0.1	0.110134	-1.72085	1.076014	-0.348266	0.085815	5.32762	6.09745	-0.180619
0.2	-0.067631	-1.819115	1.077821	-0.348305	0.086116	5.24083	6.07112	-0.243956
0.3	-0.271889	-1.888074	1.079617	-0.348134	0.086663	5.22007	6.15762	-0.368617
0.4	-0.343512	-1.925572	1.081762	-0.347455	0.087346	5.33016	6.40812	-0.430382
0.5	-0.37517	-1.927436	1.083844	-0.347161	0.088116	5.30275	6.19894	-0.455094
0.6	-0.310247	-1.964278	1.08552	-0.346999	0.088698	5.32035	6.16522	-0.422331
0.7	-0.187398	-1.996925	1.087352	-0.346846	0.089533	5.3947	6.17239	-0.371318
0.8	-0.049901	-2.009026	1.089074	-0.347482	0.090171	5.37219	6.03151	-0.316592
0.9	0.066552	-2.076474	1.090566	-0.34802	0.090861	5.4102	6.05335	-0.232619
1.0	0.154245	-2.126268	1.091815	-0.348607	0.091421	5.39015	6.08065	-0.234135
1.1	0.126714	-2.126264	1.093594	-0.349388	0.091808	5.36396	6.08857	-0.262501
1.2	0.015117	-2.111453	1.095776	-0.349114	0.092293	5.37552	6.14059	-0.290342
1.3	-0.123603	-2.075549	1.09791	-0.348763	0.09246	5.34557	6.24165	-0.40324
1.4	-0.21756	-2.052813	1.100155	-0.348187	0.092822	5.30581	6.2074	-0.459147
1.5	-0.253915	-1.99763	1.102626	-0.347716	0.092957	5.33445	6.2105	-0.508093
1.6	-0.180075	-1.953213	1.104469	-0.347795	0.093183	5.33708	6.14509	-0.457674
1.7	-0.068921	-1.940383	1.106515	-0.347605	0.093476	5.38445	6.11083	-0.404827
1.8	-0.011546	-1.898773	1.10872	-0.347239	0.093651	5.47667	6.20708	-0.249032
1.9	0.037934	-1.770836	1.110669	-0.347626	0.093554	5.46345	6.26735	-0.232093
2.0	0.048671	-1.630569	1.11262	-0.347448	0.093514	5.41414	6.08172	-0.223554
2.1	0.044422	-1.486457	1.114708	-0.347503	0.093465	5.3968	6.08118	-0.240178
2.2	-0.042661	-1.334008	1.116879	-0.348151	0.093502	5.37745	6.21275	-0.229202
2.3	-0.116862	-1.202606	1.119414	-0.348223	0.093481	5.4271	6.40866	-0.243725
2.4	-0.242665	-1.04194	1.121655	-0.348789	0.093267	5.38559	6.20847	-0.282512
2.5	-0.324678	-0.88211	1.124013	-0.348662	0.092902	5.31115	6.13374	-0.300769
2.6	-0.361203	-0.660297	1.126558	-0.34835	0.092309	5.34653	6.24829	-0.29834
2.7	-0.305569	-0.429373	1.128413	-0.348571	0.091603	5.38008	6.25129	-0.315887
2.8	-0.179378	-0.207664	1.130365	-0.34836	0.091075	5.36247	6.09274	-0.28124
2.9	-0.055881	-0.008826	1.132147	-0.348341	0.090583	5.40801	6.10591	-0.273809
3.0	0.082581	0.181512	1.13415	-0.348599	0.090092	5.42623	6.1149	-0.249006
3.1	0.159931	0.39316	1.136008	-0.348381	0.089616	5.4469	6.15398	-0.203301
3.2	0.14397	0.650577	1.137781	-0.348535	0.088882	5.40013	6.11265	-0.216424
3.3	0.024947	0.916343	1.139709	-0.348674	0.088057	5.35459	6.21093	-0.240503
3.4	-0.106564	1.169821	1.141781	-0.348569	0.087001	5.32105	6.25054	-0.222425
3.5	-0.222815	1.392099	1.143155	-0.348722	0.086059	5.29793	6.21136	-0.188795
3.6	-0.297102	1.57946	1.144472	-0.348795	0.085076	5.2897	6.22121	-0.166582
3.7	-0.29815	1.777872	1.145953	-0.348476	0.084055	5.30914	6.21735	-0.1625
3.8	-0.236126	1.999965	1.146991	-0.348595	0.082938	5.39461	6.24883	-0.165817
3.9	-0.137143	2.208086	1.147943	-0.348258	0.081279	5.38988	6.26264	-0.203104
4.0	-0.125486	2.453499	1.149279	-0.348131	0.079413	5.38787	6.21328	-0.215213
4.1	-0.057285	2.662949	1.150771	-0.348087	0.077349	5.36746	6.16361	-0.200492
4.2	0.006544	2.82681	1.151841	-0.347743	0.075366	5.34469	6.30995	-0.197833
4.3	0.054644	2.961032	1.152544	-0.348059	0.073766	5.36098	6.3425	-0.200294
4.4	0.129587	3.097138	1.152784	-0.348253	0.072551	5.33611	6.29829	-0.162944
4.5	0.142616	3.233501	1.15302	-0.348274	0.071663	5.37123	6.3455	-0.103438
4.6	0.063009	3.350516	1.152917	-0.348816	0.070727	5.35109	6.297	-0.092187
4.7	-0.113758	3.475955	1.153021	-0.349145	0.069425	5.29101	6.23812	-0.126962
4.8	-0.337264	3.607345	1.153415	-0.349196	0.067841	5.26798	6.32119	-0.135375
4.9	-0.562157	3.763305	1.153972	-0.349778	0.06605	5.21105	6.31948	-0.278344
5.0	-0.598818	3.835575	1.154427	-0.34947	0.064175	5.30818	6.65584	-0.376502
5.1	-0.497992	3.863574	1.1547	-0.349249	0.062433	5.30248	6.5808	-0.387174
5.2	-0.274784	3.868597	1.154543	-0.349473	0.060832	5.26088	6.28908	-0.340941
5.3	-0.013429	3.896567	1.153948	-0.349056	0.059588	5.31028	6.28597	-0.291696
5.4	0.176004	3.857074	1.153121	-0.349444	0.058441	5.31886	6.19412	-0.207121
5.5	0.240706	3.826264	1.15228	-0.349454	0.05749	5.33524	6.26959	-0.195243
5.6	0.132206	3.807223	1.151189	-0.349457	0.056113	5.28742	6.32912	-0.175523
5.7	-0.024694	3.759647	1.150163	-0.349891	0.05444	5.28786	6.4473	-0.16821
5.8	-0.278278	3.704047	1.149005	-0.350053	0.05251	5.18312	6.49644	-0.271667
5.9	-0.464093	3.606252	1.147949	-0.35007	0.05067	5.10824	6.48798	-0.326967
6.0	-0.521183	3.485491	1.147239	-0.350183	0.048853	5.08118	6.45919	-0.364721
6.1	-0.356656	3.334654	1.146589	-0.349567	0.047459	5.10876	6.3866	-0.462918
6.2	-0.128842	3.13052	1.145652	-0.349202	0.046173	5.19161	6.32291	-0.528854
6.3	0.170576	2.945465	1.144534	-0.34889	0.045205	5.29083	6.33715	-0.551359
6.4	0.379471	2.793641	1.143407	-0.348284	0.044253	5.34189	6.20055	-0.545411
6.5	0.444321	2.629678	1.14211	-0.348515	0.043271	5.34478	6.22699	-0.4851
6.6	0.363362	2.415451	1.141068	-0.348691	0.042342	5.27507	6.34261	-0.404679
6.7	0.143515	2.21006	1.140367	-0.349038	0.041214	5.2072	6.50179	-0.395472
6.8	-0.167879	1.974744	1.140032	-0.349857	0.040114	5.17068	6.643	-0.367556
6.9	-0.407844	1.74559	1.139506	-0.350388	0.038746	5.09764	6.44688	-0.369065
7.0	-0.482645	1.475736	1.139122	-0.350905	0.037664	5.09887	6.50458	-0.385558
7.1	-0.376879	1.198812	1.138381	-0.351554	0.036716	5.16105	6.54065	-0.351835
7.2	-0.189362	0.929866	1.137551	-0.351573	0.035995	5.21386	6.36316	-0.333728
7.3	0.128385	0.635567	1.136711	-0.351332	0.035454	5.27595	6.26574	-0.209403
7.4	0.317417	0.352208	1.136168	-0.350964	0.034847	5.33077	6.25514	-0.206383
7.5	0.368054	0.059241	1.136121	-0.349852	0.034072	5.29977	6.25204	-0.314952
7.6	0.310863	-0.250667	1.135879	-0.349526	0.033395	5.27306	6.32227	-0.283195
7.7	0.136534	-0.487374	1.135942	-0.34882	0.032532	5.19739	6.37258	-0.316235
7.8	-0.060298	-0.713238	1.13598	-0.348564	0.031569	5.14231	6.35931	-0.337515
7.9	-0.212632	-0.971319	1.135768	-0.349007	0.03081	5.1635	6.517	-0.328138
8.0	-0.238002	-1.218456	1.135843	-0.349319	0.030188	5.1529	6.4366	-0.307298
8.1	-0.169325	-1.420461	1.135868	-0.349957	0.029786	5.19581	6.37429	-0.365311
8.2	0.041724	-1.676282	1.135438	-0.35093	0.029507	5.20168	6.22056	-0.285594
8.3	0.24815	-1.965256	1.134887	-0.351112	0.029213	5.31965	6.31413	-0.250802
8.4	0.313571	-2.206804	1.134619	-0.351014	0.028874	5.30091	6.24743	-0.200513
8.5	0.321914	-2.417302	1.134665	-0.350668	0.02832	5.39575	6.4427	-0.187552
8.6	0.281482	-2.58831	1.134594	-0.35035	0.027823	5.32201	6.43703	-0.226315
8.7	0.217259	-2.765199	1.13459	-0.350308	0.02775	5.19555	6.34806	-0.271834
8.8	0.178665	-2.939803	1.134948	-0.350101	0.028201	5.15842	6.341	-0.305385
8.9	0.142907	-3.088809	1.135388	-0.349907	0.028931	5.20589	6.48263	-0.344062
9.0	0.091819	-3.274733	1.135512	-0.349822	0.029564	5.30021	6.41305	-0.38071
9.1	-0.05323	-3.428405	1.135698	-0.349617	0.029817	5.29416	6.27206	-0.398142
9.2	-0.209345	-3.509477	1.136148	-0.349973	0.029433	5.27989	6.36295	-0.382938
9.3	-0.334493	-3.563718	1.136385	-0.350403	0.028757	5.21	6.29839	-0.364429
9.4	-0.335793	-3.61687	1.136402	-0.350697	0.027907	5.22997	6.38136	-0.336769
9.5	-0.199161	-3.690116	1.13678	-0.35089	0.027369	5.20667	6.3866	-0.286409
9.6	0.010389	-3.819052	1.137303	-0.351332	0.02741	5.23636	6.30011	-0.264091
9.7	0.319445	-3.94091	1.137783	-0.351203	0.027988	5.3313	6.28062	-0.28915
9.8	0.515404	-4.011738	1.138441	-0.351197	0.028832	5.43104	6.24144	-0.275204
9.9	0.569762	-4.012753	1.139428	-0.350945	0.029886	5.41055	6.21125	-0.290685
10.0	0.412357	-3.999114	1.140213	-0.350695	0.03083	5.33419	6.27805	-0.280793
10.1	0.103484	-3.98202	1.14084	-0.350477	0.031471	5.27752	6.41583	-0.276714
10.2	-0.229755	-3.963511	1.141574	-0.350151	0.03228	5.18417	6.38917	-0.29003
10.3	-0.505675	-3.913975	1.142474	-0.349933	0.032937	5.19424	6.50982	-0.333186
10.4	-0.590235	-3.884754	1.14341	-0.350304	0.03364	5.22577	6.5945	-0.279976
10.5	-0.51129	-3.840394	1.144632	-0.349947	0.034876	5.241	6.38853	-0.265852
10.6	-0.196946	-3.765168	1.145596	-0.350873	0.03583	5.33532	6.3319	-0.202213
10.7	0.072436	-3.668042	1.14598	-0.351477	0.036576	5.37491	6.22527	-0.116488
10.8	0.285621	-3.582507	1.146274	-0.351993	0.037155	5.37771	6.18663	-0.044961
10.9	0.32148	-3.503471	1.147066	-0.352186	0.037376	5.37062	6.18417	-0.045543
11.0	0.261775	-3.41439	1.147926	-0.352116	0.037246	5.31115	6.27067	-0.08548
11.1	0.10439	-3.201139	1.148654	-0.351569	0.03738	5.2488	6.34014	-0.216497
11.2	-0.07707	-3.039579	1.150127	-0.351322	0.037549	5.23058	6.43039	-0.287631
11.3	-0.228117	-2.857284	1.151667	-0.350823	0.037965	5.17716	6.42686	-0.316093
11.4	-0.281931	-2.62658	1.152851	-0.350661	0.038487	5.1973	6.2909	-0.346643
11.5	-0.290612	-2.371793	1.154234	-0.350389	0.039219	5.2791	6.33757	-0.375396
11.6	-0.174321	-2.151152	1.155379	-0.350358	0.039748	5.33576	6.30803	-0.321231
11.7	-0.039268	-1.962775	1.156088	-0.350713	0.040294	5.36098	6.37269	-0.31201
11.8	0.01488	-1.727741	1.156832	-0.350681	0.040602	5.35301	6.40138	-0.279401
11.9	0.016954	-1.471274	1.157898	-0.350666	0.040768	5.34995	6.40855	-0.24013
12.0	-0.006713	-1.222362	1.159002	-0.350534	0.041092	5.30388	6.35331	-0.248044
12.1	-0.054998	-0.978413	1.160406	-0.350209	0.041442	5.24065	6.3198	-0.271906
12.2	-0.05588	-0.688637	1.162058	-0.350131	0.04173	5.2594	6.44206	-0.290769
12.3	-0.121385	-0.385916	1.164023	-0.350316	0.042275	5.28576	6.40502	-0.321344
12.4	-0.122541	-0.147044	1.165692	-0.350628	0.042795	5.29259	6.36444	-0.337266
12.5	-0.142211	0.114796	1.166749	-0.351269	0.04318	5.25178	6.37151	-0.355137
12.6	-0.109519	0.403269	1.167549	-0.351622	0.043743	5.25344	6.41358	-0.292109
12.7	-0.074305	0.6923	1.168379	-0.352043	0.044135	5.29162	6.38917	-0.258808
12.8	-0.026144	0.904429	1.168915	-0.35266	0.044444	5.25265	6.31734	-0.199099
12.9	0.038072	1.094623	1.169918	-0.35267	0.044921	5.2932	6.43842	-0.162899
13.0	0.12076	1.290527	1.171048	-0.352631	0.045363	5.28234	6.36209	-0.197237
13.1	0.177753	1.457935	1.172399	-0.352232	0.04659	5.27183	6.32762	-0.280367
13.2	0.1882	1.601789	1.173923	-0.351095	0.048011	5.27122	6.34517	-0.370354
13.3	0.167263	1.776961	1.175606	-0.34984	0.049324	5.27919	6.37665	-0.517902
13.4	0.055047	1.897977	1.177118	-0.349015	0.050305	5.29556	6.37419	-0.544113
13.5	-0.163434	2.01664	1.178551	-0.348486	0.050863	5.31159	6.45308	-0.474686
13.6	-0.325221	2.143273	1.179626	-0.348993	0.051023	5.21412	6.39346	-0.408223
13.7	-0.340989	2.252445	1.180247	-0.349423	0.051349	5.21193	6.4852	-0.307089
13.8	-0.224472	2.34507	1.18086	-0.34993	0.052244	5.2051	6.47439	-0.217107
13.9	0.024167	2.366585	1.18152	-0.350526	0.053282	5.28865	6.4624	-0.15995
14.0	0.217526	2.365533	1.182089	-0.35059	0.054161	5.3313	6.37943	-0.17213
14.1	0.354889	2.334497	1.182925	-0.350887	0.054964	5.38218	6.26135	-0.208983
14.2	0.358462	2.306955	1.183658	-0.351249	0.055629	5.41011	6.43221	-0.261867
14.3	0.233209	2.274529	1.184327	-0.351352	0.056437	5.28558	6.3653	-0.273677
14.4	0.047508	2.283362	1.18455	-0.351783	0.057163	5.20702	6.35695	-0.301319
14.5	-0.145627	2.245921	1.184405	-0.351796	0.058226	5.18128	6.47118	-0.347254
14.6	-0.254617	2.168643	1.184633	-0.351341	0.059393	5.17944	6.43756	-0.359502
14.7	-0.35144	2.112885	1.185086	-0.3512	0.060107	5.2347	6.40106	-0.354039
14.8	-0.378236	2.019947	1.185578	-0.350752	0.060685	5.30721	6.43296	-0.382732
14.9	-0.318954	1.929417	1.185665	-0.350456	0.060928	5.38156	6.48327	-0.37723
15.0	-0.164008	1.88185	1.185722	-0.350478	0.060871	5.32578	6.36123	-0.368366
15.1	0.063493	1.83949	1.185751	-0.350312	0.061145	5.32692	6.36584	-0.358968
15.2	0.317634	1.731112	1.185543	-0.35064	0.062006	5.29092	6.2196	-0.200823
15.3	0.511066	1.614384	1.185014	-0.350825	0.063277	5.34426	6.34228	-0.164479
15.4	0.573234	1.463115	1.184397	-0.350754	0.064845	5.39514	6.37322	-0.140221
15.5	0.406185	1.313803	1.183797	-0.351136	0.066117	5.3524	6.22452	-0.129207
15.6	0.124047	1.176087	1.183308	-0.350992	0.067135	5.28865	6.2287	-0.157845
15.7	-0.302079	1.097587	1.182535	-0.350653	0.067635	5.24346	6.33607	-0.191053
15.8	-0.513259	1.015096	1.181548	-0.351037	0.067871	5.25545	6.51079	-0.179966
15.9	-0.590217	0.946003	1.180598	-0.350915	0.068021	5.24363	6.5657	-0.203064
16.0	-0.456345	0.863065	1.179518	-0.350723	0.06859	5.23321	6.43392	-0.175482
16.1	-0.088369	0.759713	1.178186	-0.350811	0.069446	5.31282	6.28533	-0.210205
16.200001	0.282043	0.646817	1.176734	-0.351	0.070567	5.4751	6.22667	-0.244256
16.299999	0.598831	0.52527	1.175376	-0.351095	0.071812	5.46984	6.1149	-0.2545
16.4	0.696945	0.441146	1.174081	-0.351292	0.073077	5.46459	6.14627	-0.243549
16.5	0.5394	0.372594	1.172766	-0.351082	0.073867	5.46327	6.17774	-0.246749
16.6	0.186126	0.332078	1.171232	-0.350868	0.074238	5.37911	6.2848	-0.274668
16.700001	-0.291862	0.266594	1.16968	-0.350827	0.074437	5.26307	6.42814	-0.170748
16.799999	-0.621745	0.220325	1.168133	-0.349991	0.074916	5.23365	6.52577	-0.153691
16.9	-0.693229	0.143231	1.166479	-0.349729	0.075589	5.21832	6.48873	-0.11826
17.0	-0.530703	0.074455	1.164833	-0.34944	0.076674	5.2326	6.36391	-0.088653
17.1	-0.233023	0.028834	1.162956	-0.349732	0.077935	5.39277	6.21104	-0.073453
17.200001	0.093145	0.02507	1.16106	-0.350284	0.079258	5.50601	6.1771	-0.036562
17.299999	0.304829	0.026395	1.159252	-0.350886	0.08049	5.55383	6.26403	-0.05952
17.4	0.368574	0.039417	1.157078	-0.351495	0.081588	5.45329	6.11597	-0.100739
17.5	0.211237	0.01461	1.155275	-0.351953	0.082336	5.38883	6.20172	-0.137128
17.6	-0.041544	-0.047079	1.153811	-0.351705	0.083165	5.29574	6.21532	-0.187831
17.700001	-0.29444	-0.105703	1.152085	-0.351194	0.083811	5.23794	6.32216	-0.228473
17.799999	-0.485412	-0.136329	1.150336	-0.350245	0.08441	5.29197	6.44891	-0.259326
17.9	-0.527362	-0.121416	1.148554	-0.349201	0.085096	5.34505	6.37183	-0.245916
18.0	-0.406488	-0.102473	1.146917	-0.348839	0.086133	5.48079	6.53455	-0.202031
18.1	-0.200735	-0.122813	1.145198	-0.348624	0.087235	5.42483	6.18256	-0.14481
18.200001	0.006122	-0.150954	1.143687	-0.349215	0.08809	5.45057	6.16201	-0.120008
18.299999	0.199605	-0.189876	1.142063	-0.350258	0.088978	5.47658	6.24155	-0.1333
18.4	0.316357	-0.269833	1.140705	-0.35107	0.089692	5.40539	6.06523	-0.127833
18.5	0.254595	-0.293245	1.139506	-0.352033	0.090428	5.36466	6.14284	-0.113255
18.6	0.152582	-0.304703	1.138431	-0.352791	0.091267	5.32665	6.20354	-0.107783
18.700001	0.02372	-0.314425	1.137343	-0.352771	0.092627	5.2883	6.18042	-0.151847
18.799999	-0.106369	-0.33286	1.136288	-0.352418	0.094003	5.32105	6.2347	-0.166644
18.9	-0.244725	-0.323233	1.134953	-0.351478	0.095359	5.36449	6.25771	-0.149835
19.0	-0.379777	-0.29472	1.133598	-0.350479	0.096357	5.41441	6.23791	-0.120419
19.1	-0.476565	-0.303067	1.13188	-0.350441	0.096651	5.46292	6.25825	-0.093252
19.200001	-0.489184	-0.272981	1.130367	-0.350556	0.09655	5.40197	6.29465	-0.078628
19.299999	-0.354475	-0.254778	1.1294	-0.351332	0.096319	5.3355	6.32055	-0.132005
19.4	-0.106199	-0.25571	1.128704	-0.351794	0.096405	5.34032	6.15366	-0.184906
19.5	0.166068	-0.247043	1.128076	-0.352026	0.096889	5.4659	6.3349	-0.226683
19.6	0.376633	-0.20523	1.127536	-0.352036	0.097649	5.49865	6.25985	-0.281879
19.700001	0.466687	-0.173129	1.126789	-0.351319	0.09863	5.47737	6.05452	-0.30986
19.799999	0.343422	-0.137335	1.125823	-0.350241	0.099556	5.47475	6.09756	-0.281013
19.9	0.088448	-0.098361	1.124977	-0.349612	0.100356	5.44646	6.25343	-0.220641
20.0	-0.189356	-0.063138	1.124383	-0.348674	0.100746	5.33962	6.2667	-0.196245
20.1	-0.465323	-0.056925	1.124043	-0.348312	0.101028	5.28593	6.22442	-0.177543
20.200001	-0.577576	-0.037447	1.123951	-0.348304	0.101207	5.31649	6.3699	-0.172472
20.299999	-0.539304	0.038292	1.123991	-0.348774	0.101311	5.33016	6.29679	-0.122896
20.4	-0.329942	0.119009	1.123741	-0.349921	0.101669	5.39978	6.12454	-0.116111
20.5	-0.060238	0.187202	1.123215	-0.351451	0.101936	5.41984	6.01962	-0.03794
20.6	0.169953	0.272342	1.122568	-0.352356	0.102262	5.46362	6.03686	-0.033476
20.700001	0.302982	0.325228	1.121795	-0.353502	0.10205	5.48937	6.11298	-0.005286
20.799999	0.26736	0.38289	1.120951	-0.353532	0.101774	5.46923	6.21093	-0.058682
20.9	0.124727	0.423409	1.120476	-0.352695	0.101656	5.44094	6.3759	-0.136981
21.0	-0.055708	0.464241	1.120425	-0.351091	0.10181	5.36598	6.38832	-0.18763
21.1	-0.190132	0.524662	1.120765	-0.348655	0.102179	5.31089	6.23523	-0.297962
21.200001	-0.31632	0.597706	1.12091	-0.347062	0.102804	5.3813	6.22474	-0.334326
21.299999	-0.367786	0.680686	1.121392	-0.346254	0.103205	5.4314	6.1999	-0.365977
21.4	-0.268655	0.798511	1.121864	-0.346047	0.10344	5.42036	6.18727	-0.399633
21.5	-0.199408	0.904208	1.121874	-0.34789	0.103349	5.4222	6.2256	-0.312819
21.6	-0.106376	0.978805	1.121674	-0.349612	0.103424	5.47475	6.36808	-0.217422
21.700001	0.003611	1.022937	1.121311	-0.351042	0.103467	5.36046	6.1665	-0.119394
21.799999	0.07015	1.068784	1.121106	-0.352126	0.103695	5.332	6.09071	-0.099452
21.9	0.109712	1.062337	1.121023	-0.352281	0.104079	5.36764	6.10687	-0.051049
22.0	0.058494	1.077868	1.120745	-0.352373	0.104441	5.43069	6.11597	-0.069185
22.1	-0.063334	1.116146	1.120766	-0.352001	0.104684	5.42824	6.19605	-0.072018
22.200001	-0.176853	1.177175	1.120954	-0.351373	0.104568	5.3792	6.2576	-0.144493
22.299999	-0.283119	1.204212	1.120999	-0.351173	0.104249	5.38796	6.32965	-0.2201
22.4	-0.322299	1.226431	1.121365	-0.350787	0.103951	5.30345	6.16736	-0.284048
22.5	-0.26211	1.240329	1.121734	-0.350287	0.103799	5.32289	6.1665	-0.364328
22.6	-0.14198	1.234619	1.121872	-0.350332	0.10375	5.37701	6.15087	-0.404211
22.700001	0.028308	1.214131	1.122267	-0.349816	0.103868	5.41817	6.11694	-0.389416
22.799999	0.144152	1.164472	1.12296	-0.349553	0.103638	5.47886	6.29796	-0.375456
22.9	0.168781	1.140278	1.123709	-0.349172	0.103254	5.42754	6.11822	-0.359375
23.0	0.148299	1.096357	1.124772	-0.348356	0.102873	5.40792	6.09264	-0.342152
23.1	0.085084	1.024964	1.126214	-0.348105	0.102603	5.3475	6.12946	-0.297532
23.200001	-0.000146	0.997297	1.127056	-0.347762	0.102822	5.33637	6.2423	-0.258036
23.299999	-0.060317	0.945057	1.127591	-0.347854	0.103115	5.34154	6.21607	-0.202622
23.4	-0.101866	0.868318	1.128154	-0.348399	0.10339	5.38034	6.19423	-0.16663
23.5	-0.174419	0.809854	1.129398	-0.348374	0.103452	5.37535	6.19048	-0.15984
23.6	-0.270024	0.713123	1.13092	-0.348499	0.102874	5.34977	6.08097	-0.184894
23.700001	-0.299528	0.618887	1.132496	-0.348693	0.101786	5.35512	6.11651	-0.243241
23.799999	-0.314621	0.598801	1.134429	-0.348443	0.100499	5.36685	6.12689	-0.338095
23.9	-0.194862	0.616397	1.136696	-0.348602	0.099472	5.37666	6.26146	-0.391008
24.0	-0.004268	0.593135	1.138117	-0.349021	0.098782	5.43551	6.27698	-0.371684
24.1	0.209861	0.530924	1.139514	-0.349078	0.098897	5.42877	6.19905	-0.34302
24.200001	0.395092	0.47624	1.140751	-0.349693	0.099109	5.46441	6.21735	-0.295189
24.299999	0.410274	0.450313	1.141903	-0.349654	0.099253	5.50627	6.26167	-0.24093
24.4	0.259573	0.423006	1.143429	-0.34933	0.099186	5.42728	6.10987	-0.202144
24.5	-0.000997	0.425301	1.145226	-0.349228	0.098742	5.38892	6.20087	-0.23886
24.6	-0.270831	0.427502	1.147164	-0.348722	0.09794	5.46791	6.58465	-0.245597
24.700001	-0.474628	0.42894	1.148853	-0.348939	0.09704	5.35336	6.43307	-0.253597
24.799999	-0.503258	0.412977	1.150524	-0.349661	0.096138	5.29662	6.253	-0.24192
24.9	-0.3382	0.345616	1.151891	-0.350015	0.095717	5.34189	6.25354	-0.172018
25.0	-0.068983	0.319154	1.153125	-0.351083	0.095121	5.36957	6.10859	-0.149785
25.1	0.233244	0.313828	1.154199	-0.35175	0.094628	5.50181	6.13107	-0.136905
25.200001	0.462907	0.326727	1.155394	-0.351593	0.094294	5.62319	6.33672	-0.17519
25.299999	0.525198	0.33399	1.156548	-0.351336	0.093709	5.53368	6.28565	-0.207328
25.4	0.423024	0.316951	1.158087	-0.350253	0.093057	5.44514	6.18898	-0.255562
25.5	0.181431	0.304413	1.159513	-0.348828	0.09248	5.40521	6.28758	-0.352245
25.6	-0.085299	0.270848	1.161271	-0.347963	0.09198	5.33287	6.28758	-0.38876
25.700001	-0.308821	0.250363	1.163229	-0.346931	0.09153	5.33997	6.40405	-0.422886
25.799999	-0.40497	0.250736	1.164835	-0.346914	0.09104	5.33384	6.35331	-0.423536
25.9	-0.373513	0.278229	1.166309	-0.347415	0.090293	5.37543	6.32462	-0.369741
26.0	-0.228336	0.293978	1.167463	-0.348651	0.089636	5.48482	6.39613	-0.338241
26.1	-0.03867	0.252881	1.168383	-0.349802	0.088809	5.44129	6.20568	-0.266417
26.200001	0.206045	0.180067	1.169604	-0.350355	0.088064	5.42947	6.17068	-0.197882
26.299999	0.319933	0.157539	1.170809	-0.350288	0.087468	5.50671	6.29646	-0.281624
26.4	0.347829	0.088182	1.17234	-0.349987	0.086963	5.51538	6.3668	-0.263263
26.5	0.273155	0.050872	1.174171	-0.348786	0.086434	5.49349	6.36241	-0.329972
26.6	0.116978	0.029389	1.176233	-0.347924	0.085919	5.48788	6.47439	-0.399663
26.700001	-0.080032	0.021543	1.178357	-0.347068	0.085338	5.394	6.35695	-0.454242
26.799999	-0.242319	-0.009242	1.18059	-0.346668	0.084784	5.35205	6.34742	-0.546367
26.9	-0.318019	-0.094384	1.182444	-0.346941	0.08429	5.35748	6.32323	-0.515377
27.0	-0.245214	-0.15322	1.184166	-0.347351	0.083793	5.35923	6.19723	-0.492687
27.1	-0.13157	-0.215881	1.18589	-0.348057	0.083458	5.42737	6.24337	-0.415684
27.200001	0.034164	-0.271131	1.187689	-0.348726	0.083161	5.43823	6.1983	-0.329946
27.299999	0.167528	-0.323356	1.189381	-0.349041	0.082933	5.47746	6.23609	-0.256651
27.4	0.207954	-0.372001	1.190746	-0.349425	0.082406	5.45951	6.21061	-0.241636
27.5	0.172998	-0.385458	1.192123	-0.349025	0.081918	5.46791	6.20279	-0.239595
27.6	0.085298	-0.428299	1.193752	-0.348175	0.080923	5.41125	6.20162	-0.272739
27.700001	-0.057434	-0.548656	1.195428	-0.347501	0.079825	5.39671	6.36316	-0.316443
27.799999	-0.146135	-0.60507	1.197418	-0.346656	0.078757	5.36379	6.36113	-0.42753
27.9	-0.210381	-0.654512	1.200061	-0.345725	0.077954	5.34688	6.2909	-0.508938
28.0	-0.148408	-0.699302	1.202867	-0.345699	0.077194	5.43884	6.33383	-0.597842
28.1	-0.067276	-0.752924	1.205484	-0.345979	0.076582	5.4708	6.26617	-0.630962
28.200001	0.00904	-0.727427	1.207855	-0.346678	0.075848	5.52948	6.39827	-0.543034
28.299999	0.034527	-0.669021	1.20971	-0.34781	0.074896	5.51486	6.3364	-0.439994
28.4	0.061349	-0.651289	1.210872	-0.348439	0.073977	5.48806	6.34453	-0.2916
28.5	0.059617	-0.657455	1.211744	-0.349184	0.073115	5.53053	6.60874	-0.147305
28.6	0.023553	-0.659781	1.212959	-0.349388	0.072581	5.53789	6.60382	-0.067332
28.700001	-0.043809	-0.685633	1.214466	-0.348857	0.072145	5.47002	6.43745	-0.092813
28.799999	-0.130528	-0.694276	1.216155	-0.348791	0.071336	5.47545	6.40662	-0.206512
28.9	-0.235876	-0.651327	1.218296	-0.348287	0.070576	5.43884	6.42739	-0.326588
29.0	-0.292113	-0.5761	1.220315	-0.347438	0.06979	5.45916	6.41433	-0.423633
29.1	-0.295803	-0.498914	1.22203	-0.347309	0.068781	5.45522	6.41819	-0.527425
29.200001	-0.230483	-0.423694	1.223808	-0.346847	0.067824	5.43367	6.40951	-0.592844
29.299999	-0.145744	-0.341353	1.225448	-0.346524	0.066713	5.45679	6.35331	-0.586187
29.4	-0.037331	-0.318626	1.227198	-0.346434	0.065499	5.45653	6.33682	-0.5827
29.5	0.043001	-0.326493	1.22908	-0.346201	0.064257	5.45224	6.34057	-0.569799
29.6	0.105985	-0.309577	1.230893	-0.346037	0.063218	5.46704	6.33136	-0.524847
29.700001	0.119652	-0.250214	1.232841	-0.346076	0.06232	5.51617	6.49644	-0.457034
29.799999	0.099377	-0.206846	1.234861	-0.345717	0.061709	5.50154	6.47674	-0.397193
29.9	0.06043	-0.152884	1.23663	-0.345776	0.061262	5.45811	6.41155	-0.318306
30.0	-0.004935	-0.092692	1.238297	-0.346273	0.060802	5.42973	6.41958	-0.277816
30.1	-0.100115	-0.046759	1.239948	-0.346989	0.060461	5.39645	6.32922	-0.24517
30.200001	-0.164741	-0.030875	1.241252	-0.348284	0.059912	5.39952	6.41112	-0.228804
30.299999	-0.196815	-0.028331	1.242655	-0.349102	0.059504	5.37456	6.46197	-0.235864
30.4	-0.187702	0.020205	1.24408	-0.349506	0.058998	5.38191	6.33629	-0.304006
30.5	-0.165179	0.085474	1.24539	-0.349564	0.058381	5.46774	6.49248	-0.339604
30.6	-0.156636	0.195658	1.246908	-0.349073	0.057381	5.49287	6.5337	-0.399666
30.700001	-0.097023	0.288748	1.248616	-0.34877	0.056371	5.44585	6.37676	-0.453352
30.799999	-0.074805	0.346674	1.249855	-0.348513	0.055338	5.4053	6.41305	-0.465394
30.9	0.022907	0.409305	1.250762	-0.347928	0.054512	5.38524	6.44109	-0.465511
31.0	0.085327	0.452378	1.251902	-0.34794	0.053747	5.38577	6.33468	-0.452929
31.1	0.111346	0.47049	1.253159	-0.347565	0.053328	5.41064	6.37986	-0.478955
31.200001	0.077332	0.502277	1.254242	-0.347465	0.052854	5.37622	6.46722	-0.516527
31.299999	0.011682	0.553797	1.255395	-0.3475	0.05247	5.43034	6.51807	-0.485279
31.4	-0.046207	0.614775	1.256624	-0.347499	0.052383	5.43192	6.52856	-0.42642
31.5	-0.121283	0.659137	1.257715	-0.347852	0.052046	5.34942	6.4229	-0.327369
31.6	-0.14847	0.673368	1.258493	-0.348069	0.051756	5.37789	6.53766	-0.257029
31.700001	-0.162877	0.6983	1.259461	-0.347862	0.051629	5.36405	6.44827	-0.288477
31.799999	-0.07066	0.671012	1.260701	-0.347461	0.051612	5.38279	6.44259	-0.324909
31.9	-0.013513	0.667895	1.261916	-0.347223	0.05161	5.40153	6.50426	-0.42559
32.0	0.002998	0.645263	1.263378	-0.346921	0.051728	5.50899	6.68946	-0.466316
32.099998	-0.007881	0.654056	1.265115	-0.347284	0.051536	5.49857	6.64182	-0.530375
32.200001	-0.0865	0.677485	1.266381	-0.347559	0.050969	5.54761	6.85978	-0.553284
32.299999	-0.172479	0.649885	1.267435	-0.347554	0.050277	5.44541	6.687	-0.545046
32.400002	-0.188865	0.609298	1.268538	-0.347661	0.049886	5.35047	6.53273	-0.50222
32.5	-0.127611	0.553358	1.269522	-0.347386	0.049753	5.35196	6.63475	-0.470463
32.599998	0.022827	0.432466	1.270692	-0.346939	0.050204	5.394	6.54644	-0.447324
32.700001	0.158057	0.331746	1.271978	-0.346886	0.051038	5.46897	6.47482	-0.422982
32.799999	0.215059	0.289154	1.273507	-0.346357	0.052125	5.49673	6.43028	-0.372499
32.900002	0.174297	0.197498	1.274692	-0.346389	0.053047	5.53491	6.52845	-0.376952
33.0	-0.008498	0.119487	1.275794	-0.346576	0.053483	5.44725	6.37633	-0.373023
33.099998	-0.254576	-0.001622	1.27703	-0.346494	0.053731	5.38314	6.44795	-0.342313
33.200001	-0.427908	-0.086924	1.278175	-0.346997	0.05343	5.3362	6.56549	-0.369427
33.299999	-0.496306	-0.211867	1.279482	-0.347195	0.053364	5.29591	6.5095	-0.410543
33.400002	-0.42357	-0.314915	1.280948	-0.347015	0.053448	5.36291	6.61452	-0.469928
33.5	-0.19791	-0.395142	1.28259	-0.347548	0.053571	5.42176	6.56902	-0.511019
33.599998	0.113026	-0.477629	1.28432	-0.34782	0.053679	5.53614	6.51014	-0.508991
33.700001	0.364988	-0.592999	1.286016	-0.3477	0.053931	5.54411	6.32869	-0.548375
33.799999	0.487062	-0.760329	1.287464	-0.347638	0.054348	5.55164	6.36123	-0.505966
33.900002	0.533839	-0.911049	1.289304	-0.347124	0.055127	5.52011	6.44752	-0.487224
34.0	0.357318	-1.016279	1.290975	-0.346832	0.05606	5.4927	6.50008	-0.45585
34.099998	0.084174	-1.114777	1.292454	-0.347009	0.056637	5.47151	6.51657	-0.392021
34.200001	-0.210707	-1.159661	1.293743	-0.347017	0.057191	5.42395	6.55414	-0.344359
34.299999	-0.447262	-1.229475	1.294991	-0.347425	0.057724	5.39505	6.56025	-0.326423
34.400002	-0.510056	-1.275644	1.2965	-0.347706	0.058184	5.38314	6.53648	-0.320726
34.5	-0.381279	-1.305994	1.298344	-0.347508	0.058688	5.43402	6.51839	-0.306418
34.599998	-0.144137	-1.36903	1.300172	-0.347302	0.059623	5.5491	6.46336	-0.333954
34.700001	0.091391	-1.414177	1.301961	-0.34691	0.060302	5.60199	6.3289	-0.390909
34.799999	0.196583	-1.43943	1.30376	-0.345899	0.061017	5.64324	6.37365	-0.519342
34.900002	0.252728	-1.466978	1.305398	-0.34574	0.061232	5.65165	6.38703	-0.527767
35.0	0.150645	-1.494071	1.307195	-0.344973	0.061232	5.63081	6.46272	-0.555328
35.099998	0.028157	-1.548965	1.309416	-0.344326	0.061383	5.5279	6.45844	-0.598225
35.200001	-0.092932	-1.538054	1.311689	-0.343763	0.061934	5.46686	6.53873	-0.633153
35.299999	-0.155795	-1.515146	1.313989	-0.343167	0.062925	5.51704	6.59664	-0.657005
35.400002	-0.112772	-1.527667	1.316005	-0.34348	0.064097	5.55864	6.54065	-0.59277
35.5	-0.03095	-1.50928	1.317765	-0.344158	0.065623	5.58903	6.52053	-0.502653
35.599998	0.070754	-1.459038	1.319358	-0.345173	0.067068	5.61495	6.36188	-0.418279
35.700001	0.065727	-1.447639	1.320647	-0.346872	0.068271	5.65034	6.32419	-0.315486
35.799999	0.035338	-1.468733	1.322028	-0.348361	0.069236	5.59473	6.29893	-0.243576
35.900002	-0.069373	-1.47163	1.323164	-0.349542	0.070068	5.55751	6.34378	-0.184527
36.0	-0.150823	-1.429543	1.323714	-0.351283	0.070474	5.60296	6.47182	-0.205839
36.099998	-0.224024	-1.377809	1.32426	-0.352071	0.070928	5.5857	6.53776	-0.225858
36.200001	-0.193728	-1.310677	1.324766	-0.352733	0.071322	5.53859	6.47353	-0.279562
36.299999	-0.116963	-1.240609	1.325184	-0.352993	0.07189	5.56933	6.43232	-0.400982
36.400002	-0.005606	-1.218476	1.325791	-0.351892	0.0726	5.65217	6.4336	-0.472966
36.5	0.130297	-1.163479	1.326659	-0.351398	0.073401	5.6978	6.4958	-0.569184
36.599998	0.182938	-1.063733	1.327433	-0.350456	0.074211	5.70367	6.56785	-0.64875
36.700001	0.169377	-0.954242	1.327955	-0.349524	0.074892	5.66575	6.40802	-0.730835
36.799999	0.070648	-0.854541	1.328661	-0.349219	0.075405	5.73178	6.61538	-0.736899
36.900002	-0.10159	-0.725892	1.329681	-0.348581	0.075928	5.61951	6.55982	-0.723193
37.0	-0.287259	-0.614492	1.330959	-0.347467	0.076215	5.5702	6.46497	-0.71692
37.099998	-0.396457	-0.509731	1.332354	-0.346331	0.076395	5.59683	6.5079	-0.65483
37.200001	-0.366876	-0.371894	1.333973	-0.344623	0.07689	5.5653	6.52064	-0.630823
37.299999	-0.223672	-0.18721	1.335727	-0.343229	0.077751	5.628	6.54751	-0.57129
37.400002	-0.045326	-0.066545	1.337611	-0.342408	0.078751	5.68677	6.48702	-0.528094
37.5	0.11693	0.041012	1.339531	-0.342116	0.079677	5.75105	6.42172	-0.508333
37.599998	0.149441	0.109765	1.341836	-0.342428	0.080462	5.75105	6.4366	-0.473047
37.700001	0.065232	0.204441	1.344006	-0.342936	0.080861	5.70052	6.40427	-0.475754
37.799999	-0.111304	0.282602	1.346619	-0.343347	0.081112	5.6767	6.48135	-0.505205
37.900002	-0.259288	0.356229	1.349209	-0.343932	0.081301	5.59	6.55179	-0.527245
38.0	-0.366777	0.449976	1.351628	-0.344686	0.081622	5.56871	6.52706	-0.556132
38.099998	-0.279304	0.537798	1.354189	-0.345292	0.082506	5.64727	6.68903	-0.565364
38.200001	-0.144277	0.605902	1.356522	-0.346848	0.08332	5.70209	6.61987	-0.490375
38.299999	0.006796	0.626849	1.358564	-0.348542	0.084411	5.7472	6.5747	-0.378288
38.400002	0.129113	0.67821	1.359564	-0.350759	0.085286	5.80289	6.6157	-0.291556
38.5	0.195621	0.657065	1.360003	-0.353293	0.085878	5.8388	6.5353	-0.092807
38.599998	0.123374	0.621754	1.360299	-0.355446	0.086395	5.72767	6.48049	-0.041931
38.700001	-0.027259	0.590216	1.360612	-0.356825	0.086789	5.58001	6.48456	-0.085692
38.799999	-0.179753	0.567966	1.361146	-0.357303	0.087106	5.62222	6.64878	-0.226529
38.900002	-0.248011	0.50329	1.362324	-0.356348	0.087846	5.64911	6.72993	-0.396053
39.0	-0.245852	0.467209	1.364016	-0.354269	0.088697	5.65358	6.62491	-0.672032
39.099998	-0.133049	0.426203	1.366258	-0.351985	0.089525	5.66916	6.49419	-0.780025
39.200001	-0.003045	0.402654	1.368762	-0.349086	0.090423	5.80377	6.56132	-0.963364
39.299999	0.093726	0.351824	1.371314	-0.34637	0.091033	5.88005	6.58626	-1.037127
39.400002	0.111393	0.30406	1.374216	-0.343723	0.091388	5.8487	6.50939	-1.044843
39.5	0.074932	0.253791	1.377462	-0.341482	0.091639	5.79484	6.59011	-0.973358
39.599998	0.008935	0.166355	1.38115	-0.340064	0.091948	5.84362	6.80229	-0.859168
39.700001	-0.019606	0.066895	1.385337	-0.339261	0.092677	5.79449	6.68957	-0.766187
39.799999	-0.000291	0.020612	1.389486	-0.339422	0.093644	5.75227	6.59204	-0.644982
39.900002	-0.02071	-0.002569	1.393717	-0.340165	0.094689	5.79107	6.52428	-0.48368
40.0	-0.050284	-0.063744	1.397655	-0.341233	0.095202	5.81734	6.49366	-0.27667
40.099998	-0.125838	-0.116378	1.401222	-0.342559	0.095339	5.8924	6.67137	-0.133535
40.200001	-0.192429	-0.121601	1.404313	-0.343625	0.095066	5.84195	6.6415	-0.013391
40.299999	-0.239384	-0.119401	1.406871	-0.345388	0.094628	5.87042	6.68346	0.047223
40.400002	-0.176398	-0.174852	1.408833	-0.347253	0.09437	5.86954	6.67287	0.049586
40.5	-0.016053	-0.161706	1.41024	-0.349292	0.094558	5.83661	6.64824	0.070946
40.599998	0.116991	-0.105158	1.410808	-0.351907	0.094809	5.89415	6.52588	0.077973
40.700001	0.318361	-0.09052	1.410913	-0.354368	0.095057	5.94494	6.46422	0.030004
40.799999	0.376392	-0.082128	1.410586	-0.356461	0.095081	5.89669	6.41208	-0.062138
40.900002	0.246	-0.03516	1.409431	-0.358373	0.095012	5.86428	6.49505	-0.1499
41.0	-0.007805	0.039749	1.407719	-0.359715	0.094701	5.85772	6.61313	-0.262676
41.099998	-0.280573	0.103129	1.406135	-0.359815	0.094309	5.77478	6.58904	-0.403872
41.200001	-0.456971	0.207893	1.404638	-0.359748	0.093547	5.68589	6.60264	-0.640679
41.299999	-0.477216	0.317973	1.403637	-0.357275	0.093073	5.6936	6.59739	-0.860166
41.400002	-0.356657	0.389585	1.403771	-0.35339	0.092384	5.74991	6.57341	-1.054134
41.5	-0.099752	0.467854	1.404789	-0.34872	0.09204	5.84405	6.53434	-1.259
41.599998	0.221593	0.543171	1.406583	-0.343673	0.092007	5.94731	6.55264	-1.385251
41.700001	0.457788	0.609484	1.40932	-0.340008	0.092335	6.03725	6.56314	-1.431052
41.799999	0.556852	0.678539	1.412766	-0.337402	0.092545	6.05082	6.57941	-1.322028
41.900002	0.430701	0.763346	1.416109	-0.335937	0.092715	6.02017	6.56742	-1.168719
42.0	0.082575	0.864257	1.419816	-0.335545	0.092276	5.95291	6.61056	-0.960857
42.099998	-0.277321	0.938574	1.423958	-0.336035	0.091832	5.78354	6.67394	-0.770316
42.200001	-0.533562	1.010778	1.427987	-0.337141	0.09112	5.67854	6.77296	-0.530953
42.299999	-0.625586	1.078286	1.43176	-0.338842	0.090555	5.70586	6.88654	-0.301549
42.400002	-0.444759	1.128477	1.434635	-0.341089	0.090124	5.8388	6.93857	-0.11916
42.5	-0.158269	1.182033	1.436291	-0.34412	0.09002	5.89572	6.6597	0.112873
42.599998	0.141361	1.199794	1.437562	-0.347904	0.089982	6.01693	6.61495	0.271292
42.700001	0.335816	1.222535	1.438112	-0.351821	0.089849	6.05065	6.58026	0.323175
42.799999	0.376143	1.209779	1.436999	-0.35612	0.089531	5.96833	6.51303	0.307629
42.900002	0.315615	1.209098	1.435297	-0.359869	0.088949	5.85842	6.5049	0.212115
43.0	0.133461	1.233294	1.432927	-0.363107	0.0885	5.83136	6.69235	0.139871
43.099998	-0.106135	1.269438	1.429867	-0.365184	0.088172	5.71838	6.69353	-0.029225
43.200001	-0.281961	1.256883	1.426155	-0.365585	0.088106	5.65217	6.67982	-0.280758
43.299999	-0.381534	1.221658	1.423092	-0.364477	0.087927	5.67503	6.71397	-0.596631
43.400002	-0.376866	1.180438	1.420859	-0.362075	0.087673	5.76602	6.67907	-0.89006
43.5	-0.275987	1.184923	1.419307	-0.357919	0.087449	5.83267	6.68218	-1.202913
43.599998	-0.100626	1.131998	1.418737	-0.352915	0.087231	5.85991	6.69588	-1.444117
43.700001	0.124894	1.1003	1.419568	-0.347257	0.087299	6.063	6.98568	-1.582253
43.799999	0.299745	1.118454	1.421585	-0.342161	0.087151	6.12439	7.06008	-1.625354
43.900002	0.375677	1.104945	1.424456	-0.337561	0.087075	6.11449	6.9345	-1.574177
44.0	0.334348	1.061536	1.427951	-0.334197	0.086917	6.10836	6.892	-1.416424
44.099998	0.15708	1.008623	1.431794	-0.332628	0.086723	5.99661	6.88237	-1.131072
44.200001	-0.024972	0.959154	1.435462	-0.332396	0.086499	5.96141	6.98097	-0.728803
44.299999	-0.178106	0.871518	1.43866	-0.333598	0.086252	5.87295	6.82188	-0.347141
44.400002	-0.228149	0.77737	1.441848	-0.336403	0.086359	5.84808	6.86214	0.019307
44.5	-0.191669	0.761124	1.44457	-0.340101	0.086432	5.84624	6.73292	0.229452
44.599998	-0.123627	0.759317	1.445794	-0.344608	0.086525	5.92533	6.70295	0.389196
44.700001	-0.067994	0.719255	1.445846	-0.349862	0.086557	5.9699	6.68325	0.491484
44.799999	0.011851	0.665164	1.444682	-0.354552	0.086499	5.87164	6.58883	0.509983
44.900002	0.071515	0.662988	1.44226	-0.359034	0.086049	5.83924	6.4988	0.432976
45.0	0.068759	0.667746	1.439008	-0.362423	0.085776	5.82076	6.47567	0.214751
45.099998	0.107001	0.657818	1.435698	-0.364594	0.085409	5.80211	6.58572	-0.048652
45.200001	0.051578	0.642828	1.432665	-0.365303	0.08538	5.78153	6.65745	-0.400321
45.299999	0.009389	0.627765	1.429689	-0.364532	0.08545	5.84283	6.77971	-0.756552
45.400002	-0.127155	0.670928	1.426985	-0.36185	0.085563	5.91928	6.80968	-1.175575
45.5	-0.218122	0.684998	1.424882	-0.359008	0.085433	5.91648	6.83709	-1.400761
45.599998	-0.220073	0.676166	1.423781	-0.354926	0.085273	5.84283	6.77007	-1.507719
45.700001	-0.209813	0.724912	1.423656	-0.35009	0.08498	5.84624	6.8783	-1.632215
45.799999	-0.153726	0.746053	1.424688	-0.345511	0.084653	5.90089	6.82092	-1.626261
45.900002	0.024917	0.667632	1.427225	-0.340357	0.084304	5.92147	6.76268	-1.480715
46.0	0.142945	0.593674	1.430981	-0.336809	0.084157	5.89389	6.74052	-1.371785
46.099998	0.250583	0.574394	1.435235	-0.33455	0.084141	6.0221	6.87145	-1.115355
46.200001	0.256209	0.559885	1.439426	-0.33398	0.084241	6.09522	6.8586	-0.785337
46.299999	0.190727	0.510172	1.44329	-0.335428	0.084201	6.01465	6.70723	-0.388061
46.400002	0.038459	0.45295	1.446659	-0.338619	0.083898	5.93899	6.76868	0.013562
46.5	-0.109524	0.437775	1.448891	-0.342395	0.083428	5.87479	6.80668	0.34713
46.599998	-0.288029	0.375186	1.449904	-0.346965	0.082946	5.82715	6.90678	0.540246
46.700001	-0.217761	0.295329	1.449948	-0.351801	0.08252	5.77531	6.7827	0.642022
46.799999	-0.115647	0.245842	1.44926	-0.356435	0.082384	5.73826	6.64118	0.527429
46.900002	0.025669	0.167284	1.447756	-0.360407	0.082429	5.80062	6.61516	0.366156
47.0	0.172829	0.074756	1.445935	-0.362423	0.082669	5.91114	6.66719	-0.00017
47.099998	0.265552	-0.010826	1.443815	-0.363426	0.082832	5.90755	6.59418	-0.285514
47.200001	0.311729	-0.063945	1.441973	-0.36256	0.082928	5.91517	6.56217	-0.625448
47.299999	0.198488	-0.085079	1.440246	-0.360097	0.082595	5.88732	6.58508	-1.040202
47.400002	0.027995	-0.144197	1.439462	-0.356644	0.082155	5.89993	6.73699	-1.363183
47.5	-0.180164	-0.18734	1.439633	-0.352007	0.081609	5.88381	6.83088	-1.547369
47.599998	-0.302056	-0.179756	1.440531	-0.347612	0.080804	5.87944	6.86481	-1.649098
47.700001	-0.372763	-0.161025	1.44246	-0.343997	0.07989	5.89949	6.91438	-1.706323
47.799999	-0.305642	-0.208719	1.445482	-0.340454	0.079162	5.99004	7.03139	-1.510162
47.900002	-0.142881	-0.19332	1.448937	-0.338264	0.07842	6.00012	6.95463	-1.269826
48.0	0.043435	-0.17324	1.451848	-0.337695	0.077762	6.00484	6.78035	-0.936473
48.099998	0.184315	-0.184948	1.454917	-0.338539	0.077165	6.05108	6.73207	-0.549676
48.200001	0.211303	-0.142855	1.457493	-0.341269	0.076303	6.02341	6.73956	-0.155482
48.299999	0.199834	-0.123998	1.458873	-0.344957	0.0754	5.93461	6.66441	0.16059
48.400002	0.09024	-0.090603	1.459036	-0.349353	0.074683	5.90448	6.79459	0.354584
48.5	0.017391	-0.111986	1.458505	-0.354163	0.074227	5.83626	6.77157	0.463386
48.599998	-0.07357	-0.100893	1.457246	-0.357906	0.074084	5.70087	6.67768	0.411785
48.700001	-0.099906	-0.069143	1.455064	-0.360521	0.074113	5.70884	6.58797	0.205852
48.799999	-0.076299	-0.026978	1.452399	-0.362002	0.074181	5.79554	6.66719	-0.085876
48.900002	-0.098197	0.047881	1.450067	-0.36137	0.073987	5.83538	6.71858	-0.450619
49.0	-0.117763	0.142539	1.448455	-0.359598	0.073745	5.87366	6.76761	-0.859812
49.099998	-0.104329	0.234884	1.447407	-0.356483	0.073413	5.87243	6.73485	-1.310636
49.200001	-0.047182	0.291914	1.447415	-0.35204	0.073004	5.88697	6.76504	-1.688064
49.299999	-0.022496	0.322556	1.448576	-0.34791	0.072505	5.93259	6.89468	-1.956498
49.400002	-0.066038	0.354796	1.451082	-0.343736	0.071892	5.94293	6.83966	-1.959522
49.5	0.058711	0.368721	1.454509	-0.338778	0.07161	5.93505	6.83741	-1.874424
49.599998	-0.003995	0.429424	1.458436	-0.33617	0.071258	5.94573	6.82188	-1.749361
49.700001	0.009228	0.479007	1.463146	-0.334498	0.07088	6.04154	7.15386	-1.387196
49.799999	-0.016856	0.530611	1.467907	-0.334762	0.070404	5.95256	6.93932	-0.90797
49.900002	-0.010178	0.526801	1.471787	-0.337279	0.070109	5.9156	6.83184	-0.363501
50.0	-0.020297	0.496779	1.474342	-0.341257	0.070094	5.93794	6.96052	0.172243
50.099998	-0.020666	0.463663	1.475597	-0.347101	0.070162	5.95475	6.88194	0.641392
50.200001	-0.034624	0.424426	1.47545	-0.353765	0.070318	5.91061	6.71183	0.911093
50.299999	-0.040714	0.352451	1.473565	-0.3605	0.070218	5.84598	6.74363	0.950588
50.400002	-0.047405	0.288027	1.470471	-0.366396	0.070336	5.75359	6.70669	0.79137
50.5	-0.097018	0.275865	1.466774	-0.370019	0.070428	5.69115	6.59675	0.459806
50.599998	-0.104762	0.223092	1.462341	-0.371666	0.070393	5.71357	6.62491	0.043454
50.700001	-0.054772	0.133635	1.458246	-0.371032	0.070275	5.695	6.61045	-0.444154
50.799999	-0.062042	0.061603	1.455719	-0.366669	0.070203	5.7359	6.71526	-1.01377
50.900002	-0.071274	0.062895	1.454746	-0.360333	0.069814	5.81148	6.80347	-1.617561
51.0	-0.040191	0.076347	1.455397	-0.352803	0.069458	5.90816	6.87541	-2.128903
51.099998	0.039456	0.073713	1.458278	-0.344176	0.069338	6.01001	7.07282	-2.467153
51.200001	0.113142	0.028745	1.462764	-0.336528	0.069515	6.07631	7.13994	-2.538791
51.299999	0.159327	0.000679	1.468174	-0.329833	0.069776	6.11843	7.05858	-2.385683
51.400002	0.174	-0.036298	1.474544	-0.325869	0.069677	6.18551	7.11917	-1.950547
51.5	0.108113	-0.063007	1.480885	-0.324953	0.069394	6.17203	7.11639	-1.325999
51.599998	0.010705	-0.088688	1.486855	-0.326562	0.069304	6.16739	7.14669	-0.511536
51.700001	-0.152966	-0.06957	1.491433	-0.33103	0.069105	6.18648	7.33489	0.221889
51.799999	-0.17274	-0.065217	1.494398	-0.338781	0.069051	6.04075	7.06929	0.971755
51.900002	-0.149602	-0.085313	1.495284	-0.347298	0.069137	5.97288	6.95923	1.426071
52.0	-0.073629	-0.12828	1.494443	-0.356802	0.069309	5.88005	6.76686	1.568784
52.099998	-0.019397	-0.184534	1.491765	-0.365633	0.069375	5.8374	6.71483	1.387213
52.200001	0.058592	-0.236302	1.487242	-0.37258	0.069736	5.75236	6.58829	1.033864
52.299999	0.122263	-0.253967	1.480857	-0.377645	0.069779	5.7838	6.64289	0.557998
52.400002	0.164094	-0.289424	1.474382	-0.378954	0.070131	5.71392	6.61613	0.064223
52.5	0.083389	-0.262015	1.468309	-0.376605	0.070408	5.88565	6.8844	-0.458953
52.599998	0.04652	-0.193341	1.46311	-0.371583	0.070483	5.97262	7.16328	-1.12465
52.700001	-0.058079	-0.155994	1.460112	-0.363368	0.070467	5.8839	6.92048	-1.771046
52.799999	-0.12387	-0.115218	1.459989	-0.353719	0.070379	6.09216	7.06233	-2.368967
52.900002	-0.172177	-0.046552	1.462427	-0.343768	0.070259	6.13673	7.2106	-2.76088
53.0	-0.18611	0.041203	1.46648	-0.334289	0.069994	6.15679	7.17548	-2.910981
53.099998	-0.147852	0.16421	1.472126	-0.327034	0.069574	6.1497	7.07239	-2.708095
53.200001	-0.05802	0.297195	1.478874	-0.322337	0.069268	6.17912	7.11543	-2.181818
53.299999	0.05322	0.394208	1.485317	-0.320479	0.068898	6.10459	7.08706	-1.391739
53.400002	0.153784	0.447467	1.490856	-0.322566	0.068714	6.16327	7.17366	-0.394589
53.5	0.124179	0.496458	1.495052	-0.327469	0.068475	6.17229	7.0998	0.5753
53.599998	0.141435	0.522665	1.497582	-0.33522	0.06875	6.12982	6.96812	1.313545
53.700001	0.115663	0.540553	1.498509	-0.345106	0.069133	6.0954	6.98461	1.733483
53.799999	0.110811	0.545016	1.497606	-0.355571	0.069682	5.94153	6.79448	1.772458
53.900002	0.041401	0.531732	1.494721	-0.365058	0.070391	5.78328	6.74213	1.475056
54.0	-0.100019	0.549533	1.489994	-0.372654	0.070905	5.65463	6.68603	0.998089
54.099998	-0.228679	0.523582	1.483997	-0.377027	0.071334	5.54796	6.63079	0.430036
54.200001	-0.219296	0.489807	1.477067	-0.378084	0.071636	5.51923	6.56613	-0.080992
54.299999	-0.198439	0.529474	1.470358	-0.375614	0.071647	5.70901	6.85132	-0.62411
54.400002	-0.104032	0.585709	1.465099	-0.369848	0.07175	5.65253	6.95881	-1.195783
54.5	0.028498	0.622725	1.46203	-0.362169	0.071706	5.80438	6.85743	-1.766686
54.599998	0.130413	0.647686	1.461567	-0.353401	0.071655	6.05757	6.74181	-2.234606
54.700001	0.216566	0.68711	1.463043	-0.344181	0.071847	6.14462	7.02582	-2.590834
54.799999	0.27995	0.686694	1.466557	-0.335871	0.07229	6.10967	7.03621	-2.669601
54.900002	0.251942	0.664077	1.471707	-0.329542	0.072773	6.15653	6.99563	-2.48966
55.0	0.14395	0.642439	1.477256	-0.325997	0.073257	6.10398	7.03931	-1.995561
55.099998	-0.04808	0.66716	1.482391	-0.326107	0.073367	6.10845	7.06457	-1.198702
55.200001	-0.211424	0.663775	1.486874	-0.32893	0.073617	6.09978	7.13266	-0.286928
55.299999	-0.307869	0.639465	1.489684	-0.335109	0.073705	5.99118	7.06179	0.693493
55.400002	-0.341796	0.616039	1.490515	-0.342804	0.073794	5.93338	7.01651	1.434092
55.5	-0.265811	0.640716	1.489933	-0.35167	0.073997	5.94792	6.99381	1.767915
55.599998	-0.075092	0.626461	1.487808	-0.360341	0.074343	5.84493	6.77714	1.6789
55.700001	0.114816	0.546878	1.484426	-0.367387	0.075085	5.77934	6.59953	1.203895
55.799999	0.251176	0.46995	1.479562	-0.372836	0.075562	5.76261	6.50319	0.564033
55.900002	0.287369	0.391029	1.473954	-0.375193	0.076049	5.70078	6.35941	0.000601
56.0	0.140443	0.335944	1.468471	-0.374808	0.076493	5.79221	6.40812	-0.438765
56.099998	-0.029279	0.345501	1.463913	-0.370903	0.07698	5.81209	6.77168	-0.971165
56.200001	-0.174411	0.38466	1.46129	-0.364329	0.077494	5.62976	6.70113	-1.525285
56.299999	-0.265485	0.357745	1.460761	-0.355995	0.078042	5.83679	6.73742	-2.019226
56.400002	-0.24254	0.317078	1.46225	-0.347406	0.078451	6.08296	7.02197	-2.274957
56.5	-0.212823	0.299884	1.465344	-0.338909	0.078844	6.10127	7.13148	-2.367509
56.599998	-0.101613	0.295105	1.470104	-0.332406	0.079034	6.11169	7.0088	-2.189011
56.700001	0.00789	0.327183	1.475435	-0.328166	0.079222	6.14978	6.9617	-1.75432
56.799999	0.063583	0.362986	1.480138	-0.326547	0.079197	6.15705	6.98054	-1.114873
56.900002	0.127048	0.370836	1.484125	-0.328198	0.079083	6.33982	7.3063	-0.29517
57.0	0.124075	0.339951	1.487394	-0.333048	0.078875	6.2681	7.17912	0.550551
57.099998	0.091061	0.277547	1.48904	-0.339894	0.078903	6.11992	7.00741	1.225832
57.200001	0.021241	0.208595	1.488712	-0.348657	0.079239	6.08393	7.0361	1.559773
57.299999	-0.045113	0.145754	1.486986	-0.357827	0.07974	5.96044	6.85486	1.529275
57.400002	-0.137973	0.125626	1.484017	-0.365235	0.080235	5.83941	6.78367	1.207187
57.5	-0.279114	0.13258	1.479803	-0.370997	0.080537	5.76576	6.63379	0.705279
57.599998	-0.324306	0.137242	1.474296	-0.373637	0.080599	5.62546	6.52085	0.207531
57.700001	-0.295321	0.148023	1.468586	-0.372976	0.080695	5.77154	6.93665	-0.313891
57.799999	-0.188617	0.104319	1.464391	-0.369047	0.080979	5.89056	7.08556	-0.835512
57.900002	-0.014677	0.050749	1.462257	-0.362242	0.081426	5.74702	6.8631	-1.432468
58.0	0.110768	0.085362	1.462137	-0.35361	0.082174	5.94214	6.64953	-2.007947
58.099998	0.251701	0.094034	1.464432	-0.344149	0.082792	6.27178	6.89479	-2.495361
58.200001	0.25527	0.071909	1.46859	-0.335593	0.083456	6.26591	6.96726	-2.654248
58.299999	0.155978	0.089344	1.474207	-0.328604	0.084197	6.22379	7.06254	-2.517665
58.400002	0.06073	0.110628	1.480152	-0.323887	0.084883	6.26661	7.08384	-2.089334
58.5	-0.089179	0.108222	1.485974	-0.322834	0.085573	6.22965	7.10236	-1.390722
58.599998	-0.154849	0.110341	1.491205	-0.3248	0.086376	6.20391	7.25288	-0.490669
58.700001	-0.215088	0.103214	1.495098	-0.329927	0.086844	6.1497	7.09037	0.441474
58.799999	-0.216275	0.109652	1.497416	-0.337029	0.087362	6.20119	6.94403	1.168789
58.900002	-0.167267	0.148885	1.498306	-0.345367	0.087627	6.21547	7.04627	1.563991
59.0	-0.050457	0.173685	1.497866	-0.354555	0.08781	6.02324	6.82777	1.541068
59.099998	0.054711	0.158062	1.495595	-0.362873	0.088294	5.91105	6.62266	1.210549
59.200001	0.198931	0.119251	1.491906	-0.369687	0.08896	5.83328	6.50212	0.703584
59.299999	0.257529	0.102308	1.487214	-0.374081	0.089704	5.75639	6.42247	0.197247
59.400002	0.229649	0.056829	1.481668	-0.374911	0.090506	5.84712	6.4563	-0.227558
59.5	0.03632	0.103014	1.476244	-0.3729	0.090995	5.91867	6.602	-0.780125
59.599998	-0.161246	0.177606	1.472607	-0.367488	0.091296	5.75184	6.64193	-1.30677
59.700001	-0.344582	0.268089	1.471022	-0.360098	0.091506	5.93697	6.75283	-1.767492
59.799999	-0.418286	0.327468	1.471336	-0.351561	0.091469	6.05704	6.79416	-2.241087
59.900002	-0.383456	0.377461	1.473954	-0.343094	0.091504	6.15171	7.02625	-2.505359
60.0	-0.226321	0.415894	1.478016	-0.335568	0.091759	6.16774	6.96833	-2.578229
60.099998	-0.000901	0.416612	1.48312	-0.329838	0.092138	6.2674	6.98471	-2.344823
60.200001	0.226509	0.422504	1.489095	-0.326032	0.093034	6.27283	6.8889	-1.927105
60.299999	0.369118	0.415212	1.495444	-0.324453	0.093928	6.32389	6.88804	-1.24148
60.400002	0.32516	0.4462	1.501499	-0.325467	0.094739	6.37337	6.88301	-0.493934
60.5	0.098842	0.425528	1.506861	-0.329067	0.095038	6.42434	6.83302	0.226514
60.599998	-0.19402	0.403766	1.510882	-0.334831	0.094981	6.36513	6.94671	0.752176
60.700001	-0.478006	0.367778	1.513561	-0.342067	0.094788	6.13507	6.97112	1.110999
60.799999	-0.603171	0.356634	1.514445	-0.350393	0.094465	6.01176	6.96823	1.170297
60.900002	-0.589066	0.348221	1.513661	-0.358606	0.094143	5.90851	6.83548	1.019407
61.0	-0.373709	0.317556	1.511098	-0.366157	0.09393	5.80368	6.70102	0.761734
61.099998	-0.087907	0.275078	1.506499	-0.372039	0.093706	5.80832	6.49526	0.540302
61.200001	0.172776	0.277138	1.500887	-0.375785	0.093834	5.93032	6.40587	0.246394
61.299999	0.418495	0.291445	1.495308	-0.376435	0.09403	6.01203	6.50608	-0.190092
61.400002	0.349198	0.29446	1.490293	-0.374288	0.094402	5.92997	6.35524	-0.57784
61.5	0.230221	0.32025	1.486317	-0.369361	0.09455	5.98575	6.48359	-1.207681
61.599998	-0.041858	0.350147	1.484294	-0.362325	0.094655	6.0587	6.69909	-1.762127
61.700001	-0.368448	0.433046	1.483794	-0.354232	0.094319	6.04907	6.90571	-2.134245
61.799999	-0.619808	0.497592	1.484665	-0.345995	0.093971	6.07902	6.96898	-2.305679
61.900002	-0.67525	0.586078	1.486695	-0.338907	0.093499	6.09636	7.07046	-2.280765
62.0	-0.525096	0.663639	1.490216	-0.332411	0.093135	6.09435	7.06575	-2.049002
62.099998	-0.252645	0.73666	1.494504	-0.327784	0.092889	6.17369	7.06265	-1.684948
62.200001	0.062532	0.793199	1.4996	-0.324768	0.092564	6.25304	6.95153	-1.197947
62.299999	0.329911	0.812754	1.504793	-0.323841	0.092026	6.36251	6.79865	-0.611164
62.400002	0.430054	0.823589	1.509642	-0.325195	0.091394	6.45744	6.84897	-0.117232
62.5	0.378131	0.834406	1.513936	-0.329167	0.090742	6.40367	6.87241	0.309614
62.599998	0.240521	0.866256	1.516852	-0.33494	0.090341	6.29761	6.89275	0.636714
62.700001	0.026925	0.906612	1.517943	-0.342133	0.090168	6.12255	7.0028	0.819126
62.799999	-0.173726	0.918466	1.516863	-0.350196	0.089988	5.98637	6.89318	0.97858
62.900002	-0.285657	0.932619	1.514172	-0.35846	0.0898	5.89537	6.81086	1.08824
63.0	-0.365063	0.960071	1.509774	-0.36595	0.089255	5.86893	6.82681	1.06442
63.099998	-0.237186	0.982241	1.503816	-0.371351	0.088731	5.7831	6.67715	0.796511
63.200001	-0.16599	0.990459	1.496837	-0.375421	0.087952	5.82934	6.73592	0.503223
63.299999	0.003068	1.017137	1.489761	-0.376151	0.087246	5.79694	6.55907	0.05278
63.400002	0.140641	0.995306	1.48322	-0.374108	0.086688	5.85894	6.55125	-0.459269
63.5	0.252384	0.970603	1.477957	-0.368868	0.086264	5.9368	6.56367	-0.998295
63.599998	0.23629	0.986451	1.474258	-0.361824	0.085646	6.01929	6.68261	-1.532894
63.700001	0.141561	1.007035	1.472792	-0.353139	0.085184	6.04601	6.85796	-1.956673
63.799999	-0.011233	1.029746	1.473399	-0.34433	0.084527	6.04811	6.88108	-2.239022
63.900002	-0.146778	1.043835	1.475658	-0.336169	0.083964	6.05608	6.99328	-2.26652
64.0	-0.216492	1.065747	1.4791	-0.329484	0.083471	6.04566	7.05548	-2.060583
64.099998	-0.265632	1.048687	1.483377	-0.324727	0.083061	6.0594	7.07999	-1.604151
64.199997	-0.098109	1.038434	1.487448	-0.323176	0.082646	6.11712	7.15268	-1.068635
64.300003	0.013205	1.005733	1.491128	-0.324205	0.08212	6.13174	7.07207	-0.37342
64.400002	0.122684	0.955648	1.494704	-0.327834	0.081573	6.3654	7.3609	0.272006
64.5	0.246618	0.904245	1.497359	-0.333617	0.081244	6.25356	7.13577	0.75429
64.599998	0.291732	0.864161	1.498447	-0.340542	0.081019	6.02359	6.76718	0.988241
64.699997	0.308349	0.820721	1.498284	-0.347819	0.080714	6.06597	6.91748	1.005605
64.800003	0.254022	0.740065	1.496979	-0.354792	0.080794	5.89178	6.77617	0.91932
64.900002	0.202128	0.659857	1.494331	-0.359733	0.081085	5.77005	6.60767	0.654516
65.0	0.101573	0.577089	1.490614	-0.363493	0.081083	5.79238	6.67436	0.341429
65.099998	-0.014706	0.531956	1.486514	-0.365165	0.081087	5.84344	6.77007	-0.044824
65.199997	-0.184087	0.503341	1.482397	-0.364809	0.081009	5.80009	6.72286	-0.443996
65.300003	-0.216142	0.444675	1.478388	-0.363896	0.080559	5.8536	6.88333	-0.80309
65.400002	-0.19434	0.381852	1.474741	-0.361721	0.079942	5.95974	6.83966	-1.095275
65.5	-0.109612	0.321029	1.471617	-0.359053	0.079276	5.99477	6.8722	-1.270131
65.599998	-0.0438	0.307289	1.469102	-0.35628	0.078441	5.99337	6.82991	-1.322825
65.699997	0.063171	0.273341	1.466935	-0.353213	0.077703	6.03296	6.80283	-1.247168
65.800003	0.158803	0.246542	1.465297	-0.350003	0.076878	5.9812	6.81568	-1.149525
65.900002	0.207785	0.231165	1.464472	-0.346678	0.076251	6.0376	6.86513	-0.978329
66.0	0.188221	0.218362	1.464216	-0.343147	0.075837	5.95843	6.86	-0.829545
66.099998	0.120761	0.173252	1.464738	-0.340029	0.075403	5.97218	6.85935	-0.748724
66.199997	-0.009315	0.135836	1.466286	-0.337224	0.075019	6.02578	6.90485	-0.753071
66.300003	-0.16243	0.145772	1.468334	-0.334597	0.07483	6.02332	6.95559	-0.797453
66.400002	-0.276066	0.149052	1.470418	-0.333612	0.074367	6.01299	6.92765	-0.663418
66.5	-0.259373	0.126384	1.472707	-0.333592	0.07385	5.95895	6.85978	-0.579818
66.599998	-0.236708	0.146338	1.474357	-0.334458	0.073472	5.97393	6.91877	-0.440829
66.699997	-0.17006	0.170202	1.475251	-0.336677	0.073035	5.99705	6.90196	-0.27196
66.800003	-0.0599	0.174448	1.475721	-0.339459	0.072402	6.06536	6.89361	-0.138384
66.900002	0.035826	0.192026	1.475773	-0.343078	0.071953	6.01097	6.81418	-0.052853
67.0	0.155137	0.200989	1.475139	-0.346824	0.071639	5.9664	6.80551	0.005161
67.099998	0.157414	0.22777	1.472883	-0.350965	0.071426	5.96246	6.74374	0.035027
67.199997	0.122038	0.228702	1.469657	-0.355435	0.071217	5.92252	6.76846	0.11074
67.300003	0.09823	0.202757	1.465802	-0.358835	0.071181	5.83031	6.71419	0.192368
67.400002	-0.087789	0.207704	1.460976	-0.362245	0.070951	5.77434	6.67651	0.099882
67.5	-0.225588	0.220801	1.455765	-0.364135	0.07077	5.8395	6.87402	-0.066155
67.599998	-0.320572	0.2047	1.451169	-0.36422	0.070203	5.81174	6.88451	-0.299302
67.699997	-0.346453	0.23187	1.447188	-0.36309	0.069513	5.76103	6.73603	-0.607946
67.800003	-0.277116	0.238232	1.443537	-0.360556	0.06872	5.76156	6.78559	-0.927847
67.900002	-0.163538	0.253185	1.440505	-0.35635	0.068107	5.81918	6.72125	-1.199922
68.0	0.024165	0.257569	1.438502	-0.351436	0.067351	5.8677	6.7205	-1.380231
68.099998	0.207825	0.248336	1.437982	-0.34541	0.067289	5.90334	6.75048	-1.494529
68.199997	0.291724	0.247087	1.438445	-0.339763	0.067115	5.90019	6.69278	-1.554091
68.300003	0.28205	0.238914	1.440178	-0.334543	0.067275	5.97673	6.95495	-1.537932
68.400002	0.096059	0.219614	1.442856	-0.330098	0.067357	5.99092	6.96512	-1.439437
68.5	-0.091499	0.154254	1.446506	-0.32771	0.067138	5.92322	6.88515	-1.285412
68.599998	-0.31005	0.123669	1.450503	-0.327065	0.066887	5.88767	6.96812	-1.039011
68.699997	-0.411234	0.121354	1.454421	-0.328209	0.066796	5.83083	6.92069	-0.70343
68.800003	-0.398654	0.111833	1.457513	-0.331719	0.066683	5.84099	6.9603	-0.294775
68.900002	-0.243104	0.061289	1.459382	-0.336917	0.067079	5.84222	6.94157	0.200809
69.0	0.026118	0.021177	1.459545	-0.343766	0.067532	5.87059	6.80872	0.653517
69.099998	0.167237	-0.051727	1.457492	-0.351836	0.068029	5.9431	6.70851	1.038722
69.199997	0.223643	-0.120742	1.453448	-0.359937	0.068474	5.96079	6.67961	1.19686
69.300003	0.186504	-0.186465	1.447885	-0.366991	0.068703	5.80149	6.49419	1.158896
69.400002	0.055167	-0.253742	1.441087	-0.372213	0.069101	5.67372	6.4609	0.890582
69.5	-0.090498	-0.334942	1.434072	-0.374338	0.069531	5.55794	6.45201	0.401134
69.599998	-0.300061	-0.399286	1.427676	-0.373181	0.069904	5.57353	6.61634	-0.199721
69.699997	-0.393024	-0.411579	1.422717	-0.36824	0.07006	5.58763	6.63754	-0.946293
69.800003	-0.451621	-0.4255	1.420321	-0.360055	0.070099	5.75587	6.88226	-1.721953
69.900002	-0.380974	-0.418984	1.421028	-0.350119	0.06991	5.85921	6.88901	-2.391055
70.0	-0.206732	-0.380366	1.42435	-0.339236	0.069726	6.00747	6.99574	-2.929207
70.099998	-0.005489	-0.382566	1.429871	-0.328985	0.069557	6.27773	7.20396	-3.144871
70.199997	0.197947	-0.418563	1.437214	-0.320857	0.069522	6.17168	6.96641	-2.94162
70.300003	0.311952	-0.43251	1.44484	-0.316325	0.069566	6.27116	7.0573	-2.314193
70.400002	0.267412	-0.415056	1.451505	-0.316288	0.069445	6.29148	7.03567	-1.265894
70.5	0.204463	-0.429211	1.456408	-0.320646	0.069523	6.2378	7.00591	0.079943
70.599998	0.057301	-0.438118	1.458901	-0.329641	0.069546	6.26223	7.19539	1.454308
70.699997	-0.15088	-0.427521	1.458604	-0.342032	0.069898	6.05406	7.08288	2.544607
70.800003	-0.274769	-0.406783	1.45532	-0.35527	0.070337	5.87935	6.78045	3.037572
70.900002	-0.356054	-0.388136	1.449687	-0.367279	0.070942	5.7373	6.63347	2.797173
71.0	-0.417446	-0.384166	1.443447	-0.376176	0.071302	5.47299	6.40844	1.94996
71.099998	-0.384749	-0.398243	1.437366	-0.379573	0.071509	5.31264	6.22356	0.637614
71.199997	-0.310156	-0.380252	1.431252	-0.377351	0.071726	5.18802	6.11447	-0.708597
71.300003	-0.203492	-0.340989	1.426843	-0.369479	0.071819	5.35844	6.13481	-1.835568
71.400002	-0.151845	-0.256835	1.42586	-0.357477	0.071873	6.0524	7.01918	-2.64533
71.5	-0.120042	-0.136796	1.429049	-0.343813	0.071813	5.77846	6.85818	-3.220934
71.599998	-0.070572	-0.0138	1.435811	-0.330997	0.071624	5.87602	6.70487	-3.509989
71.699997	-0.043037	0.078464	1.445416	-0.320703	0.071328	6.28982	6.98557	-3.412317
71.800003	-0.050763	0.134761	1.455691	-0.315733	0.07128	6.54335	7.3761	-2.758256
71.900002	-0.022457	0.16213	1.464515	-0.316354	0.071378	6.38282	7.47566	-1.50382
72.0	-0.043693	0.193308	1.470092	-0.322914	0.071577	6.23351	7.1591	0.199355
72.099998	-0.114773	0.237357	1.471441	-0.334524	0.072036	6.24007	7.00088	1.931035
72.199997	-0.227829	0.246667	1.46908	-0.349659	0.072555	6.16108	6.99734	3.369292
72.300003	-0.229694	0.330403	1.463863	-0.363997	0.072724	5.93084	6.83901	4.10162
72.400002	-0.302723	0.368692	1.457697	-0.376037	0.073135	5.74369	6.59193	3.581568
72.5	-0.198333	0.357161	1.452809	-0.381836	0.073815	5.50268	6.48488	1.973669
72.599998	-0.266651	0.283075	1.449187	-0.381609	0.074256	5.24862	6.20301	-0.094823
72.699997	-0.184891	0.194482	1.447093	-0.375055	0.075097	5.10456	6.29893	-2.049019
72.800003	-0.072898	0.092745	1.447996	-0.361728	0.076005	5.34942	6.11126	-3.420281
72.900002	-0.068058	0.062466	1.453127	-0.345642	0.076829	6.68803	7.65294	-4.370101
73.0	-0.016789	0.102651	1.462566	-0.329158	0.077502	6.144	7.90741	-4.63866
73.099998	0.028773	0.189917	1.475205	-0.315895	0.078126	6.25304	7.16617	-4.304149
73.199997	0.019499	0.262372	1.489133	-0.308712	0.078746	6.50709	7.17827	-3.322933
73.300003	0.011669	0.349025	1.501811	-0.30873	0.079351	7.07039	7.33467	-1.677696
73.400002	0.055775	0.357193	1.511029	-0.316584	0.07989	6.99122	8.21636	0.606427
73.5	-0.083791	0.395187	1.514741	-0.332481	0.080334	6.61306	7.61579	2.736385
73.599998	-0.085257	0.441127	1.512953	-0.351621	0.08093	6.68812	7.34559	4.556055
73.699997	-0.152319	0.413401	1.506763	-0.3724	0.081309	6.31285	7.14669	5.538301
73.800003	-0.135039	0.400161	1.498841	-0.388674	0.081897	5.81769	6.64739	5.032323
73.900002	-0.112722	0.44504	1.491502	-0.39784	0.082391	5.54831	6.43563	3.03604
74.0	-0.105043	0.403386	1.486607	-0.398089	0.083109	4.9111	5.84277	0.240834
74.099998	-0.068565	0.347504	1.48376	-0.389252	0.083719	4.95927	5.86879	-2.616292
74.199997	0.009389	0.290113	1.484604	-0.371676	0.084758	4.69742	5.89405	-4.756077
74.300003	0.033933	0.24781	1.49063	-0.349616	0.085522	6.2427	6.41861	-5.989829
74.400002	-0.007207	0.224095	1.501992	-0.326392	0.086059	7.05734	8.64533	-6.153275
74.5	-0.068623	0.342804	1.517863	-0.307385	0.086685	6.38773	7.44515	-5.457303
74.599998	-0.118251	0.422676	1.535744	-0.295882	0.087169	6.95225	7.66226	-4.023593
74.699997	-0.182501	0.536474	1.552679	-0.294075	0.087421	7.04954	7.18373	-1.775498
74.800003	-0.265744	0.665468	1.565583	-0.302271	0.087435	8.37886	8.51793	1.047218
74.900002	-0.35279	0.854554	1.572567	-0.319942	0.08708	7.66862	8.92313	3.733558
75.0	-0.331659	0.971012	1.573705	-0.342565	0.087	7.45406	7.81213	5.785336
75.099998	-0.258763	1.079183	1.571262	-0.366368	0.087155	6.99708	7.81374	6.614516
75.199997	-0.160303	1.21041	1.567116	-0.386077	0.087275	6.05266	6.9724	5.831791
75.300003	-0.064381	1.345059	1.56299	-0.398196	0.08752	5.48674	6.13481	3.44261
75.400002	0.032747	1.404107	1.559504	-0.401728	0.087744	4.81109	5.70671	0.35724
75.5	0.041752	1.329956	1.556635	-0.39636	0.087543	4.68288	5.51326	-2.635458
75.599998	0.021787	1.324754	1.554959	-0.382926	0.087946	4.42716	5.62021	-4.671007
75.699997	-0.031443	1.37615	1.555283	-0.364964	0.088247	5.44803	5.70671	-5.491676
75.800003	-0.078986	1.389841	1.558791	-0.345336	0.088565	7.16357	7.74736	-5.191348
75.900002	-0.14042	1.413065	1.565408	-0.328971	0.088691	6.22098	8.43154	-4.339453
76.0	-0.179251	1.416223	1.574508	-0.317549	0.088878	6.53757	7.27675	-3.006083
76.099998	-0.164909	1.500169	1.584419	-0.31244	0.088667	7.04805	7.7084	-1.473359
76.199997	-0.19155	1.597648	1.593309	-0.314224	0.088196	8.11535	8.60272	0.234552
76.300003	-0.197356	1.715748	1.600186	-0.321536	0.087624	7.26866	8.37951	1.673559
76.400002	-0.222147	1.840201	1.605281	-0.332043	0.087082	7.08589	7.70144	2.556272
76.5	-0.155618	1.978883	1.608677	-0.343551	0.086436	6.72542	7.87754	2.740728
76.599998	0.017719	2.071463	1.611748	-0.353522	0.085849	6.21056	7.16938	2.163598
76.699997	0.103458	2.136506	1.614024	-0.360669	0.085797	5.97349	6.73956	1.092232
76.800003	0.184183	2.076208	1.61525	-0.36459	0.085591	5.84633	6.78356	-0.190872
76.900002	0.175505	1.945346	1.614635	-0.364724	0.085667	5.79414	6.63176	-1.264285
77.0	0.032536	1.849261	1.612491	-0.362817	0.085614	5.86823	6.6962	-1.678207
77.099998	-0.128484	1.869588	1.609445	-0.359295	0.085189	6.47023	6.8403	-1.616995
77.199997	-0.311993	1.934215	1.606193	-0.356195	0.084588	6.10915	7.56034	-1.271739
77.300003	-0.38325	2.040846	1.602951	-0.354125	0.083874	6.10608	7.45222	-0.846717
77.400002	-0.375113	2.11495	1.600185	-0.352949	0.08322	6.62445	7.38488	-0.45307
77.5	-0.215908	2.154515	1.598048	-0.35233	0.082796	6.41663	7.72692	-0.193268
77.599998	-0.012333	2.173593	1.596377	-0.351771	0.082577	6.25855	7.30352	-0.255452
77.699997	0.134943	2.134038	1.595898	-0.349707	0.082323	6.35165	7.1074	-0.529268
77.800003	0.157016	2.083	1.596775	-0.346454	0.081834	6.23771	6.99049	-1.057317
77.900002	0.112366	2.021592	1.5993	-0.34199	0.081258	6.22352	7.00302	-1.427822
78.0	0.022697	1.972915	1.603201	-0.336833	0.080461	6.34009	7.16959	-1.733549
78.099998	-0.075273	1.951657	1.608376	-0.332019	0.079521	6.32126	7.38113	-1.825577
78.199997	-0.116917	1.91177	1.613867	-0.328325	0.079006	6.30576	7.54792	-1.768011
78.300003	-0.162182	1.827259	1.618795	-0.32746	0.078611	6.45464	7.55338	-1.395859
78.400002	-0.101992	1.737534	1.622119	-0.330354	0.078237	6.59528	7.62596	-0.734786
78.5	-0.073452	1.656047	1.623029	-0.336964	0.078061	6.61893	7.53604	0.254001
78.599998	0.043772	1.600175	1.620301	-0.346583	0.077764	6.60719	7.53668	1.176099
78.699997	0.025536	1.515261	1.614481	-0.358363	0.077609	6.40708	7.37813	1.966023
78.800003	-0.065696	1.481042	1.606521	-0.368972	0.077494	6.18613	7.10718	2.233801
78.900002	-0.082908	1.444722	1.59781	-0.376883	0.077082	5.98829	6.89575	1.830464
79.0	-0.127926	1.330214	1.589473	-0.380493	0.076698	5.73362	6.66323	0.946732
79.099998	-0.252291	1.148818	1.582224	-0.378938	0.076241	5.69789	6.65606	-0.271472
79.199997	-0.293115	0.983426	1.576733	-0.372037	0.075479	5.64806	6.78752	-1.488059
79.300003	-0.243507	0.839523	1.574071	-0.360657	0.074669	6.17299	7.00934	-2.509735
79.400002	-0.193895	0.77467	1.575064	-0.346785	0.074051	6.2427	7.72649	-3.24893
79.5	-0.021424	0.793955	1.579809	-0.332841	0.073544	6.15372	7.37781	-3.701579
79.599998	0.140914	0.793322	1.587281	-0.320871	0.073204	6.6276	7.22505	-3.652909
79.699997	0.245411	0.738588	1.595963	-0.313102	0.072907	6.96144	7.36936	-3.062208
79.800003	0.175336	0.686835	1.604432	-0.311011	0.072566	7.04718	7.9968	-1.945733
79.900002	0.074559	0.63203	1.610776	-0.314746	0.072092	6.9286	7.9589	-0.459501
80.0	-0.064288	0.562571	1.614608	-0.324003	0.071807	6.93683	7.6645	1.186606
80.099998	-0.203815	0.481803	1.615311	-0.33705	0.071764	6.7573	7.75753	2.534335
80.199997	-0.335876	0.42043	1.61373	-0.351851	0.072107	6.49203	7.70336	3.259638
80.300003	-0.355098	0.373256	1.610845	-0.36509	0.072609	6.20224	7.10697	3.135103
80.400002	-0.300851	0.329582	1.607249	-0.375133	0.073099	6.12386	7.05997	2.239407
80.5	-0.27924	0.259529	1.602511	-0.381448	0.073122	5.73896	6.71644	0.753844
80.599998	-0.242211	0.156578	1.596748	-0.383054	0.072935	5.50943	6.37044	-0.672335
80.699997	-0.212174	0.083163	1.590022	-0.380367	0.07263	5.38533	6.29272	-1.644255
80.800003	-0.164081	0.045732	1.583062	-0.373405	0.07245	5.83573	6.53134	-2.07113
80.900002	-0.097525	0.060066	1.577372	-0.364537	0.072201	6.40367	7.55649	-2.159631
81.0	-0.04923	0.083284	1.57438	-0.353945	0.072179	5.86008	7.14626	-2.28492
81.099998	0.010781	0.079834	1.57443	-0.343798	0.072113	6.37696	6.94746	-2.301562
81.199997	0.033893	0.048327	1.576927	-0.333776	0.072384	6.7982	7.3776	-2.407025
81.300003	0.00973	0.030773	1.582629	-0.325	0.072493	6.61008	7.63613	-2.451188
81.400002	-0.029575	0.060828	1.590783	-0.317981	0.072606	6.60194	7.42663	-2.480787
81.5	-0.08032	0.043242	1.600782	-0.313219	0.072886	6.62935	7.32568	-2.331008
81.599998	-0.104835	0.022371	1.611137	-0.312211	0.073243	6.54055	7.62147	-1.911674
81.699997	-0.129422	-0.017885	1.620638	-0.315338	0.073883	6.60106	7.63185	-1.102124
81.800003	-0.101479	-0.079727	1.627437	-0.323168	0.074561	6.64643	7.48861	0.115608
81.900002	-0.115204	-0.155818	1.62972	-0.336075	0.075126	6.60334	7.38509	1.585054
82.0	-0.195085	-0.231087	1.626565	-0.353299	0.075684	6.60299	7.34623	3.034666
82.099998	-0.220541	-0.266751	1.618132	-0.372003	0.075845	6.50718	7.18501	4.063461
82.199997	-0.175342	-0.315986	1.60622	-0.389663	0.076021	6.27143	6.97679	4.312902
82.300003	-0.11362	-0.373152	1.592841	-0.402071	0.076393	6.00336	6.68967	3.317928
82.400002	-0.040048	-0.437962	1.58062	-0.405775	0.076683	5.45233	6.4655	1.410687
82.5	-0.004679	-0.503973	1.571789	-0.400375	0.077232	5.24775	6.21221	-0.984146
82.599998	-0.054759	-0.551006	1.567991	-0.385388	0.077536	4.9224	5.7658	-3.282565
82.699997	-0.121015	-0.538206	1.57117	-0.362959	0.077448	5.9128	6.73121	-5.208407
82.800003	-0.143154	-0.538754	1.582256	-0.337023	0.077069	6.95925	8.19517	-6.407187
82.900002	-0.202917	-0.334112	1.600068	-0.312226	0.076444	6.4422	7.54139	-6.703691
83.0	-0.113435	-0.179238	1.621816	-0.293456	0.076324	7.1972	8.14539	-6.007603
83.099998	0.035541	0.001114	1.643636	-0.285247	0.076443	7.2902	7.99177	-4.195569
83.199997	0.207657	0.166492	1.661339	-0.28897	0.076753	8.47888	8.52061	-1.054447
83.300003	0.186687	0.346839	1.671944	-0.305626	0.077178	8.76814	9.9061	2.654057
83.400002	0.173446	0.512706	1.674083	-0.330145	0.07752	8.56234	8.88127	6.18364
83.5	0.045502	0.62408	1.67008	-0.35738	0.077726	8.88216	8.78803	8.364363
83.599998	-0.192212	0.770895	1.664982	-0.381749	0.077849	7.75655	8.13929	8.286383
83.699997	-0.364179	0.95275	1.662881	-0.397245	0.077943	5.86656	6.74898	5.969113
83.800003	-0.43256	1.088739	1.664519	-0.402146	0.078163	4.85173	6.01706	1.996225
83.900002	-0.47021	1.18067	1.668721	-0.398219	0.077988	4.06424	5.61325	-2.605167
84.0	-0.329105	1.028424	1.673723	-0.385431	0.077817	4.15331	5.54613	-6.204053
84.099998	-0.149481	0.911046	1.678794	-0.367162	0.078223	4.08885	5.78368	-7.781942
84.199997	0.016854	0.831699	1.683931	-0.348724	0.078326	6.57611	6.33147	-7.320027
84.300003	0.139953	0.837894	1.689388	-0.334114	0.078206	7.79096	9.59318	-5.30279
84.400002	0.142432	0.844057	1.694424	-0.327083	0.077961	6.81195	8.53014	-2.526827
84.5	0.123858	0.852016	1.698832	-0.326246	0.077743	7.24528	6.93782	0.437775
84.599998	-0.09563	0.889562	1.701776	-0.332243	0.077492	9.22459	9.39385	2.648024
84.699997	-0.221476	0.935329	1.703834	-0.34141	0.077325	8.72847	9.64414	3.955726
84.800003	-0.274422	0.913975	1.707184	-0.350677	0.077513	7.79867	8.41912	3.918063
84.900002	-0.269345	0.867825	1.713157	-0.358098	0.077794	6.99437	7.9741	2.586944
85.0	-0.18813	0.852487	1.720757	-0.361083	0.078254	6.12491	7.02496	0.437838
85.099998	-0.114243	0.840202	1.728457	-0.360163	0.078533	5.72416	6.60885	-1.99277
85.199997	-0.07072	0.735847	1.734421	-0.356104	0.078985	5.83898	6.77146	-3.562686
85.300003	0.006284	0.634097	1.737849	-0.350014	0.079366	5.74895	6.69363	-3.856921
85.400002	0.019832	0.580875	1.739271	-0.34512	0.079804	6.85066	7.22483	-3.020506
85.5	0.012692	0.525094	1.73877	-0.343513	0.080116	7.58954	8.80591	-1.508819
85.599998	-0.073293	0.493691	1.73674	-0.345092	0.080566	6.71141	7.66547	0.275268
85.699997	-0.206478	0.47713	1.73391	-0.349571	0.080593	8.27509	8.33487	1.706108
85.800003	-0.327174	0.485653	1.731145	-0.355304	0.080279	7.46001	8.5281	2.390962
85.900002	-0.404369	0.495476	1.730013	-0.3598	0.080053	7.09806	7.69105	2.105278
86.0	-0.335731	0.523094	1.731115	-0.36199	0.079713	6.80021	7.78119	0.861454
86.099998	-0.255815	0.54095	1.734022	-0.360913	0.07957	6.31583	7.46121	-0.887402
86.199997	-0.121182	0.48116	1.737684	-0.356883	0.07961	6.30768	7.23886	-2.344937
86.300003	0.063303	0.442438	1.74094	-0.350211	0.079663	6.0735	7.1636	-3.135417
86.400002	0.146368	0.414039	1.743383	-0.343011	0.079562	7.04674	7.34891	-3.120199
86.5	0.161457	0.426789	1.745188	-0.336593	0.079619	7.63648	8.29719	-2.505512
86.599998	0.128861	0.441521	1.746346	-0.33461	0.079488	6.88814	7.86234	-1.395123
86.699997	0.118362	0.468509	1.746299	-0.33571	0.079799	7.9458	8.06253	0.070891
86.800003	-0.013723	0.515586	1.744275	-0.342102	0.080126	7.75532	8.72091	1.401445
86.900002	-0.139845	0.562242	1.740737	-0.351207	0.080728	7.43654	8.18767	2.241943
87.0	-0.270032	0.655087	1.736199	-0.360672	0.08125	7.17574	7.93952	2.316741
87.099998	-0.278749	0.71021	1.731981	-0.368039	0.08199	6.66841	7.51795	1.663159
87.199997	-0.239181	0.702433	1.728561	-0.37217	0.082654	6.28089	7.10183	0.35858
87.300003	-0.273287	0.66747	1.725425	-0.371647	0.082817	6.03024	6.7842	-1.071936
87.400002	-0.258897	0.563871	1.722114	-0.367214	0.082861	5.9784	6.88869	-2.074448
87.5	-0.29117	0.529458	1.718526	-0.359359	0.082262	6.27694	6.91545	-2.511858
87.599998	-0.252287	0.556754	1.715875	-0.349872	0.08161	7.14772	7.80292	-2.597617
87.699997	-0.132506	0.612447	1.71455	-0.34157	0.080812	6.60299	8.20427	-2.404784
87.800003	0.052656	0.639937	1.715115	-0.334666	0.080251	7.09999	7.60487	-2.04734
87.900002	0.219939	0.65317	1.717212	-0.330744	0.080151	7.48173	8.06392	-1.549038
88.0	0.3632	0.631942	1.720499	-0.328654	0.08033	7.29248	8.18735	-1.122887
88.099998	0.382752	0.568648	1.724393	-0.328437	0.0806	7.36447	7.76438	-0.775281
88.199997	0.245563	0.519644	1.728056	-0.330595	0.080763	7.29222	7.77541	-0.558941
88.300003	-0.013928	0.49806	1.731128	-0.334575	0.080387	7.10209	7.83793	-0.311641
88.400002	-0.219003	0.464874	1.7328	-0.340158	0.080269	6.87614	7.60487	-0.032821
88.5	-0.365976	0.416306	1.731621	-0.348357	0.080027	6.65256	7.74062	0.419893
88.599998	-0.382717	0.346172	1.727647	-0.356486	0.080562	6.65659	7.79704	0.945391
88.699997	-0.231918	0.295689	1.719906	-0.365977	0.080933	6.71053	7.6371	1.363519
88.800003	-0.07338	0.267007	1.70922	-0.374669	0.081647	6.74811	7.44783	1.581424
88.900002	0.049273	0.260741	1.696851	-0.380753	0.082115	6.77823	7.16082	1.36445
89.0	0.049196	0.238706	1.684665	-0.383759	0.082132	6.57628	6.98996	0.799499
89.099998	-0.031487	0.231898	1.674437	-0.381565	0.08156	6.39053	6.86642	-0.180327
89.199997	-0.254584	0.241128	1.667711	-0.373726	0.080675	6.29463	6.90324	-1.362204
89.300003	-0.487938	0.251281	1.665261	-0.361765	0.079495	6.36216	7.33446	-2.566137
89.400002	-0.558429	0.298072	1.66742	-0.345982	0.078444	6.46786	7.66611	-3.608732
89.5	-0.500428	0.395444	1.672906	-0.330511	0.077275	6.61219	7.72874	-4.181838
89.599998	-0.26775	0.489052	1.680468	-0.317939	0.076683	6.93228	7.80217	-4.035445
89.699997	0.016155	0.6239	1.687408	-0.310525	0.076181	7.27733	8.15513	-3.118289
89.800003	0.266516	0.752586	1.691937	-0.311073	0.076018	7.53953	8.30597	-1.303493
89.900002	0.389486	0.88232	1.692538	-0.318985	0.075941	7.68596	8.24431	0.934378
90.0	0.348011	1.053916	1.688793	-0.332383	0.07562	7.74472	8.22611	2.890774
90.099998	0.051961	1.123365	1.682579	-0.349129	0.075435	7.49364	8.02742	4.213419
90.199997	-0.159027	1.186145	1.675756	-0.365013	0.075253	6.79907	7.63078	4.305208
90.300003	-0.342673	1.247101	1.669868	-0.37581	0.075461	6.09741	7.18126	3.028656
90.400002	-0.420968	1.231263	1.665498	-0.381356	0.075972	5.49708	6.8737	0.950621
90.5	-0.337984	1.182605	1.661578	-0.380139	0.076202	5.13337	6.44848	-1.365496
90.599998	-0.160826	1.082427	1.656659	-0.373927	0.07654	5.03231	6.4215	-2.868483
90.699997	-0.0493	1.01352	1.650592	-0.364828	0.076439	5.59481	6.30075	-3.376378
90.800003	0.061818	1.021059	1.644482	-0.354641	0.076076	7.00313	7.73816	-2.96953
90.900002	0.09994	1.052569	1.638909	-0.346337	0.075773	6.37328	8.02891	-2.170141
91.0	0.170521	1.060901	1.63419	-0.341626	0.075218	6.57829	7.02914	-1.22862
91.099998	0.120198	1.076209	1.631313	-0.339149	0.074718	7.25403	7.67499	-0.4655
91.199997	-0.001707	1.045326	1.630297	-0.338739	0.074068	7.00321	8.27856	-0.128806
91.300003	-0.095395	1.015727	1.631832	-0.338507	0.073516	6.53135	7.48005	-0.289855
91.400002	-0.106504	0.959267	1.634907	-0.338449	0.072943	6.43099	7.29784	-0.782493
91.5	-0.121557	0.877549	1.637423	-0.340257	0.072481	6.20461	7.43787	-1.091938
91.599998	0.020509	0.778797	1.637635	-0.342478	0.072431	6.15189	7.14893	-0.866865
91.699997	0.141664	0.716316	1.633813	-0.347935	0.072553	6.31101	7.0998	-0.209549
91.800003	0.235898	0.652813	1.625322	-0.355231	0.072897	6.51226	7.28928	0.804764
91.900002	0.201169	0.57665	1.612844	-0.363566	0.073281	6.36505	7.2228	1.736484
92.0	0.096308	0.520234	1.598796	-0.371615	0.073647	6.4528	7.17409	2.097148
92.099998	-0.071163	0.468271	1.586059	-0.375643	0.07365	6.34333	7.04509	1.626547
92.199997	-0.253313	0.404759	1.578603	-0.373117	0.073599	5.96684	6.8252	0.316455
92.300003	-0.367759	0.387803	1.578186	-0.364335	0.073586	5.84143	6.94746	-1.596507
92.400002	-0.385877	0.337411	1.584963	-0.349443	0.073553	5.69115	6.82681	-3.436985
92.5	-0.441146	0.29098	1.596919	-0.333133	0.073819	6.65878	7.87722	-4.769705
92.599998	-0.29863	0.233434	1.611453	-0.319963	0.073836	6.74171	7.95376	-5.120643
92.699997	-0.110759	0.161038	1.624715	-0.312528	0.074128	6.74513	7.77188	-4.197653
92.800003	-0.009023	0.099818	1.633198	-0.315643	0.074218	7.04648	7.62693	-1.713617
92.900002	0.003253	0.046656	1.63515	-0.328909	0.074122	7.5976	8.03726	1.874212
93.0	-0.096495	-2e-05	1.628832	-0.350338	0.073809	7.50722	8.40735	5.395392
93.099998	-0.26777	-0.023218	1.616227	-0.375202	0.07371	7.24256	7.58229	7.497772
93.199997	-0.297196	-0.128939	1.604046	-0.394563	0.073667	6.90793	7.51602	7.557673
93.300003	-0.341112	-0.194004	1.597898	-0.404246	0.07391	5.84414	6.71087	4.817661
93.400002	-0.298537	-0.270083	1.599955	-0.401544	0.074347	4.88264	5.93912	0.383716
93.5	-0.263626	-0.343085	1.608213	-0.387978	0.074873	4.29728	5.25462	-4.408978
93.599998	-0.062378	-0.392558	1.620291	-0.365573	0.075509	4.59627	5.74343	-7.900575
93.699997	-0.003602	-0.421803	1.635094	-0.339828	0.07576	4.89587	5.64098	-9.579386
93.800003	0.01418	-0.414799	1.652691	-0.314611	0.075848	8.50471	9.57552	-9.027771
93.900002	0.017078	-0.331826	1.671439	-0.297546	0.07599	8.33569	9.91338	-6.683021
94.0	0.101817	-0.273302	1.689093	-0.292934	0.076008	7.5341	8.50059	-3.075267
94.099998	-0.026904	-0.206301	1.703949	-0.299803	0.076216	7.77038	7.58132	0.909646
94.199997	-0.114413	-0.074001	1.713206	-0.318107	0.076376	10.73414	10.33389	4.625002
94.300003	-0.256153	0.015303	1.716956	-0.342212	0.07681	10.56801	11.34308	7.236309
94.400002	-0.191621	0.102968	1.718016	-0.367321	0.077042	9.50404	9.07247	8.264362
94.5	-0.26109	0.187897	1.719096	-0.388288	0.077554	7.7174	8.24666	7.119847
94.599998	-0.348814	0.29682	1.720548	-0.402058	0.077909	5.51197	6.36605	4.116018
94.699997	-0.269143	0.414432	1.721593	-0.40616	0.078319	4.71598	5.8523	0.236752
94.800003	-0.146801	0.390501	1.721705	-0.401162	0.079008	4.09016	5.31446	-3.485383
94.900002	-0.09348	0.310121	1.720405	-0.388614	0.079508	4.38836	5.33727	-5.921237
95.0	-0.068486	0.228536	1.719027	-0.371939	0.080245	4.19928	5.64322	-6.4231
95.099998	-0.089308	0.287637	1.719521	-0.353532	0.080398	6.22668	6.3608	-5.691608
95.199997	-0.111078	0.447985	1.723202	-0.336579	0.080418	7.9599	9.45776	-4.441818
95.300003	-0.110029	0.568254	1.730436	-0.323085	0.080467	6.45937	8.30436	-3.063289
95.400002	-0.11656	0.665564	1.740718	-0.313936	0.08044	8.80606	8.46559	-1.682601
95.5	-0.056008	0.783236	1.752845	-0.310209	0.080448	8.98778	10.2567	-0.608069
95.599998	-0.126644	0.832368	1.765662	-0.312659	0.080388	8.63537	9.1624	0.335081
95.699997	-0.11941	0.908753	1.777338	-0.318703	0.080333	8.80194	9.35263	0.929158
95.800003	-0.042544	0.967093	1.786913	-0.327895	0.080348	8.44157	9.00738	1.186675
95.900002	-0.071269	1.017991	1.793266	-0.339721	0.080496	7.70855	8.30939	1.341886
96.0	-0.06632	1.063048	1.796189	-0.351046	0.080778	7.12819	7.97903	1.324462
96.099998	-0.052898	1.125462	1.795091	-0.361987	0.081225	6.8313	7.58507	1.172248
96.199997	-0.058276	1.140645	1.790712	-0.370763	0.081866	6.59625	7.44986	0.975402
96.300003	-0.117891	1.126288	1.783229	-0.377335	0.082303	6.5726	7.29613	0.695565
96.400002	-0.235715	1.071644	1.774041	-0.380964	0.082864	6.51498	7.22633	0.286355
96.5	-0.274302	0.984319	1.764352	-0.380423	0.083172	6.57435	7.37535	-0.231532
96.599998	-0.245826	0.970451	1.756161	-0.375023	0.083269	6.63469	7.48369	-1.027757
96.699997	-0.213082	1.030192	1.751163	-0.365953	0.0833	6.65965	7.64031	-1.843367
96.800003	-0.149909	1.047165	1.751702	-0.353232	0.083177	6.79207	7.9619	-2.834367
96.900002	-0.08768	1.077864	1.757252	-0.339644	0.082884	7.04026	7.92058	-3.732313
97.0	-0.0307	1.080662	1.7671	-0.327525	0.082524	7.22329	7.97892	-4.289633
97.099998	0.097266	1.104896	1.778127	-0.318609	0.081989	7.45406	8.20919	-4.123118
97.199997	0.142519	1.191149	1.787065	-0.316166	0.081538	7.68701	8.47982	-2.985168
97.300003	0.225138	1.257933	1.791494	-0.321362	0.081346	7.90928	8.70592	-0.785521
97.400002	0.228084	1.342628	1.789199	-0.33444	0.081248	7.98127	8.82015	1.96372
97.5	0.203501	1.409098	1.78027	-0.353102	0.081455	8.01279	8.77947	4.575022
97.599998	0.108839	1.422065	1.767524	-0.371599	0.082222	7.88975	8.49524	5.821851
97.699997	-0.111128	1.408021	1.756125	-0.385467	0.082955	7.23739	7.8815	5.273319
97.800003	-0.237298	1.416643	1.750357	-0.388505	0.083732	6.49186	7.23094	2.537692
97.900002	-0.391601	1.387068	1.752537	-0.380953	0.084215	5.37053	6.35288	-1.372546
98.0	-0.390307	1.337336	1.761951	-0.365398	0.084499	5.21692	6.25086	-5.078366
98.099998	-0.166432	1.204246	1.777548	-0.342555	0.084724	4.9386	6.23577	-7.492047
98.199997	-0.092408	1.154349	1.796948	-0.318819	0.084948	7.73956	7.92753	-8.32299
98.300003	-0.047401	1.210721	1.817948	-0.3016	0.084906	8.81245	10.76199	-7.468367
98.400002	-0.003751	1.231435	1.837062	-0.29498	0.084783	8.33613	9.4462	-4.76017
98.5	-0.061379	1.279814	1.851321	-0.303061	0.084226	8.89845	8.46869	-0.524431
98.599998	-0.281797	1.372381	1.858118	-0.325183	0.083297	11.79381	11.02021	4.25028
98.699997	-0.446715	1.41261	1.855247	-0.355222	0.082512	11.63469	12.89332	8.063361
98.800003	-0.490544	1.324205	1.846575	-0.387179	0.081805	11.47924	11.57078	10.417769
98.900002	-0.395923	1.375191	1.84002	-0.412023	0.081711	9.91872	10.93553	9.469855
99.0	-0.204685	1.433456	1.840065	-0.423945	0.082206	5.84826	6.892	6.002141
99.099998	-0.072403	1.459686	1.846015	-0.423737	0.082515	4.56789	5.30472	0.62935
99.199997	0.006837	1.362871	1.854749	-0.411039	0.082582	3.74065	4.64002	-5.260312
99.300003	0.0522	1.261607	1.86282	-0.389108	0.0824	4.09883	4.76571	-9.200071
99.400002	0.078901	1.152246	1.870341	-0.363203	0.082462	4.01967	5.30911	-10.239718
99.5	0.087443	1.079434	1.8785	-0.337982	0.082236	6.61858	6.3774	-9.049973
99.599998	0.042803	1.16053	1.888307	-0.318752	0.082283	10.15999	11.74474	-6.580096
99.699997	-0.035786	1.174241	1.899536	-0.306895	0.082263	8.29794	10.12931	-3.67382
99.800003	-0.204423	1.200585	1.911218	-0.303413	0.08172	10.49961	9.53409	-0.855021
99.900002	-0.375511	1.242403	1.922924	-0.307386	0.081235	14.15356	14.30782	1.488239
100.0	-0.447183	1.301601	1.93488	-0.315945	0.080586	14.37425	14.55276	2.933495
100.099998	-0.446239	1.356627	1.947612	-0.326778	0.07998	16.13331	15.63411	3.338044
100.199997	-0.37124	1.408884	1.960884	-0.337667	0.079334	13.50164	14.09457	2.749576
100.300003	-0.21289	1.491372	1.972775	-0.346895	0.07853	9.79305	10.46021	1.450332
100.400002	-0.10135	1.548352	1.980724	-0.354554	0.07768	8.12901	9.21753	0.022154
100.5	0.002037	1.584215	1.983593	-0.360553	0.077149	7.41517	8.16765	-1.066061
100.599998	0.0738	1.630934	1.980832	-0.366441	0.076655	6.88288	7.8147	-1.34481
100.699997	0.090021	1.629315	1.972656	-0.373247	0.076583	6.96626	7.96564	-0.681016
100.800003	0.035449	1.631701	1.960234	-0.379976	0.076552	7.71057	8.51087	0.291951
100.900002	-0.07103	1.630087	1.946099	-0.385028	0.076506	8.32895	9.23198	0.973268
101.0	-0.156683	1.60324	1.93305	-0.386403	0.076626	8.42414	9.44202	0.903208
101.099998	-0.225829	1.611586	1.924499	-0.382087	0.076616	8.13015	9.27234	-0.057247
101.199997	-0.221087	1.575413	1.921318	-0.372757	0.076501	7.95788	9.10437	-1.588342
101.300003	-0.262805	1.550724	1.922644	-0.359708	0.076026	7.78063	9.15073	-3.225653
101.400002	-0.22808	1.511941	1.926811	-0.343441	0.075403	7.92688	9.35456	-4.352185
101.5	-0.083842	1.506519	1.932339	-0.32807	0.074452	8.75684	9.98907	-4.825766
101.599998	0.078561	1.500943	1.938015	-0.315345	0.073827	8.61874	10.3357	-4.549756
101.699997	0.220082	1.481635	1.943267	-0.307949	0.073136	9.06844	10.14087	-3.433283
101.800003	0.24645	1.411373	1.947144	-0.307537	0.072739	10.02722	10.88971	-1.70319
101.900002	0.198354	1.366689	1.949325	-0.313602	0.072249	10.76278	11.87396	0.212125
102.0	0.067051	1.343356	1.949337	-0.325091	0.071834	11.40077	11.96784	1.965713
102.099998	-0.071752	1.352691	1.946838	-0.33987	0.071487	11.31048	11.89151	3.184835
102.199997	-0.184679	1.333337	1.941782	-0.355193	0.071311	10.03064	10.92429	3.626554
102.300003	-0.283048	1.202409	1.934118	-0.369558	0.071608	8.19924	9.62027	3.192747
102.400002	-0.230065	1.096637	1.924179	-0.380491	0.071957	7.22286	8.75731	2.144763
102.5	-0.169321	1.006093	1.912303	-0.385868	0.07236	6.33457	7.67863	0.601759
102.599998	-0.100212	0.860034	1.899687	-0.385502	0.072803	5.62257	6.58101	-1.117886
102.699997	-0.060419	0.693842	1.888529	-0.378876	0.07341	5.73905	6.40684	-2.445313
102.800003	-0.063798	0.607564	1.880011	-0.367458	0.073771	6.21949	6.70991	-3.192318
102.900002	-0.179471	0.606367	1.875333	-0.353876	0.074042	7.89903	7.93471	-3.595068
103.0	-0.23997	0.595847	1.874086	-0.340225	0.0737	7.60565	9.57959	-3.678373
103.099998	-0.307338	0.623585	1.874231	-0.329469	0.073225	8.158	8.83064	-3.375866
103.199997	-0.270504	0.640192	1.874148	-0.323566	0.072717	8.89679	9.5859	-2.557045
103.300003	-0.180928	0.670942	1.872263	-0.322807	0.072234	8.59553	10.28154	-1.243432
103.400002	0.007073	0.653816	1.868327	-0.327443	0.072173	8.7748	9.78127	0.237943
103.5	0.106836	0.666939	1.862982	-0.335313	0.072209	8.81315	9.87248	1.34196
103.599998	0.16594	0.610845	1.858216	-0.344166	0.072626	8.68661	9.43292	1.820851
103.699997	0.143745	0.54195	1.853876	-0.352066	0.072999	8.05404	8.39129	1.68527
103.800003	0.048558	0.505635	1.849324	-0.357764	0.073259	7.48453	8.05086	0.99429
103.900002	-0.167372	0.487317	1.842601	-0.361649	0.073366	7.19536	7.78612	-0.03202
104.0	-0.321844	0.482802	1.832752	-0.364558	0.073499	6.79417	7.78601	-0.783259
104.099998	-0.373856	0.474764	1.819492	-0.365632	0.073545	6.65729	7.76417	-1.034172
104.199997	-0.40306	0.482699	1.804544	-0.364939	0.073394	6.67629	7.8451	-0.899522
104.300003	-0.317394	0.491137	1.790368	-0.362168	0.073155	7.09333	8.16551	-0.869084
104.400002	-0.193541	0.492465	1.779706	-0.356644	0.072817	6.91424	8.14956	-1.084392
104.5	-0.066586	0.492508	1.773476	-0.349564	0.072357	7.20867	7.87058	-1.671676
104.599998	0.068085	0.500182	1.770998	-0.3412	0.072001	7.39503	8.09443	-2.363003
104.699997	0.081898	0.54733	1.770177	-0.333567	0.071591	7.21278	8.00654	-2.81873
104.800003	0.079867	0.572575	1.769578	-0.32826	0.07126	7.35431	8.12537	-2.765948
104.900002	-0.003406	0.612947	1.76822	-0.325954	0.071022	7.39775	8.2883	-2.180447
105.0	-0.095573	0.651063	1.765059	-0.328343	0.070636	7.22154	8.13468	-1.031981
105.099998	-0.22492	0.693845	1.759532	-0.335422	0.07052	7.18099	8.25458	0.518191
105.199997	-0.311849	0.740374	1.750167	-0.34625	0.07026	7.1725	8.23296	2.049223
105.300003	-0.396148	0.804719	1.736916	-0.359895	0.070283	7.08983	8.13147	3.097729
105.400002	-0.310994	0.89316	1.720278	-0.373194	0.070065	6.83875	7.88771	3.424599
105.5	-0.231908	0.953231	1.703838	-0.381072	0.070197	6.49142	7.46913	2.391021
105.599998	-0.169443	0.930278	1.69207	-0.380802	0.070201	5.90641	6.90485	0.350044
105.699997	-0.048687	0.876204	1.6892	-0.369864	0.070354	5.61846	6.46593	-2.206204
105.800003	0.087478	0.835369	1.697221	-0.350785	0.070245	5.33313	6.25621	-4.406922
105.900002	0.109654	0.801872	1.713416	-0.329965	0.070423	7.01127	7.37364	-5.867885
106.0	0.151593	0.826006	1.732407	-0.312703	0.070701	7.6476	9.35745	-5.994143
106.099998	0.140046	0.821031	1.748846	-0.305064	0.071086	7.36902	8.63612	-4.490081
106.199997	0.097057	0.849948	1.757806	-0.312141	0.071566	7.98932	8.29912	-0.685352
106.300003	-0.07776	0.909045	1.75841	-0.332636	0.071459	8.84976	9.32255	4.164653
106.400002	-0.233939	0.86723	1.749643	-0.361428	0.071339	8.90362	10.2157	8.463591
106.5	-0.325065	0.864149	1.732536	-0.391453	0.071379	8.46399	8.90269	10.471573
106.599998	-0.373995	0.890338	1.720485	-0.412057	0.071524	7.73132	8.75345	9.234593
106.699997	-0.32811	0.94238	1.719947	-0.418056	0.072081	5.81279	6.90357	4.91918
106.800003	-0.120549	0.919377	1.731356	-0.4087	0.072998	4.21443	5.49003	-1.179314
106.900002	0.027042	0.830595	1.74868	-0.38785	0.073448	3.72199	4.7944	-7.376776
107.0	0.255508	0.746745	1.767501	-0.35834	0.073996	4.33135	5.51594	-11.367131
107.099998	0.276212	0.700602	1.788401	-0.325242	0.074747	5.16788	5.62117	-12.49955
107.199997	0.174725	0.799107	1.811813	-0.29672	0.074714	9.89919	10.64413	-11.003892
107.300003	-0.041962	0.909588	1.837381	-0.280175	0.074663	10.68291	13.30516	-8.008413
107.400002	-0.142525	0.994635	1.862472	-0.277458	0.074427	9.23869	10.26708	-3.90989
107.5	-0.308394	1.06093	1.883991	-0.29054	0.074002	10.22725	10.45528	0.759299
107.599998	-0.452789	1.155228	1.8982	-0.316112	0.073665	15.47333	16.6539	5.313288
107.699997	-0.600305	1.232384	1.902725	-0.349419	0.073413	15.86594	17.5402	8.844703
107.800003	-0.407735	1.21832	1.899326	-0.382797	0.073531	17.12082	17.41794	10.740605
107.900002	-0.249382	1.259863	1.89228	-0.410556	0.073559	12.20271	12.39221	9.837696
108.0	-0.038489	1.288548	1.886995	-0.425341	0.073853	6.06273	6.684	6.364999
108.099998	0.01872	1.31108	1.886528	-0.426046	0.074197	4.3719	5.45417	0.999409
108.199997	0.000336	1.272226	1.89195	-0.412947	0.074958	3.64142	4.53458	-4.691228
108.300003	-0.025016	1.154669	1.901029	-0.391561	0.075563	3.2419	4.25345	-9.015121
108.400002	-0.02483	1.033961	1.913128	-0.365294	0.075988	3.82498	4.96375	-10.801888
108.5	-0.062494	1.081969	1.925755	-0.339236	0.076741	5.33681	5.64997	-10.110353
108.599998	-0.19273	1.182449	1.938766	-0.320744	0.077003	7.3706	8.58292	-7.900224
108.699997	-0.192889	1.33975	1.950344	-0.311055	0.076989	8.95818	11.17458	-4.46786
108.800003	-0.176273	1.423292	1.959814	-0.310648	0.076811	11.07726	11.00136	-0.824313
108.900002	-0.141073	1.558523	1.967036	-0.31809	0.076663	15.17934	16.16124	2.130018
109.0	-0.114689	1.665699	1.974159	-0.32825	0.076532	16.12332	17.003	3.890836
109.099998	-0.128187	1.781914	1.984562	-0.338518	0.076123	19.31828	19.02771	4.123655
109.199997	-0.122732	1.832504	1.998966	-0.346738	0.07591	16.05764	15.69695	2.931449
109.300003	-0.047967	1.83425	2.014436	-0.351385	0.075839	10.06225	10.46214	0.879924
109.400002	-0.024124	1.805849	2.026279	-0.353918	0.07592	7.95324	9.27074	-1.381821
109.5	0.014502	1.742956	2.032005	-0.354092	0.076469	7.45257	8.5629	-2.91835
109.599998	-0.007246	1.651337	2.030906	-0.35489	0.077368	7.28565	8.60743	-3.170146
109.699997	-0.074779	1.550087	2.023955	-0.359086	0.078202	7.72414	8.85109	-2.066816
109.800003	-0.179048	1.417024	2.013034	-0.364889	0.078819	9.21294	9.99838	-0.331412
109.900002	-0.36195	1.327694	2.000907	-0.370141	0.079278	10.10709	10.87151	1.0227
110.0	-0.444195	1.208166	1.990834	-0.373796	0.07955	10.40818	11.2372	1.536281
110.099998	-0.360363	1.133471	1.984968	-0.372613	0.079907	9.72587	11.09322	0.852966
110.199997	-0.223914	1.042078	1.983546	-0.368003	0.08054	8.89101	10.32404	-0.699685
110.300003	-0.030885	0.906911	1.985082	-0.360126	0.081412	8.72391	9.8272	-2.563292
110.400002	0.138581	0.788428	1.987175	-0.350214	0.082161	8.87385	9.35691	-3.973147
110.5	0.229377	0.693056	1.988352	-0.340466	0.082819	8.93261	9.10512	-4.470594
110.599998	0.133668	0.667867	1.987849	-0.332668	0.083087	9.97249	9.891	-4.076214
110.699997	-0.05408	0.633122	1.98597	-0.32825	0.083159	10.09886	10.60837	-2.930708
110.800003	-0.26171	0.608258	1.982868	-0.328691	0.083246	10.10666	10.28325	-1.313588
110.900002	-0.413719	0.603993	1.979264	-0.332511	0.083231	11.01403	11.15424	0.255334
111.0	-0.470553	0.585315	1.976143	-0.338442	0.083282	10.60129	11.24984	1.331806
111.099998	-0.426954	0.610102	1.973879	-0.344651	0.083127	10.6449	11.07491	1.591841
111.199997	-0.253468	0.638651	1.972755	-0.3495	0.083035	9.86153	10.31686	1.034255
111.300003	-0.090531	0.659518	1.971542	-0.353429	0.083005	9.24324	9.2399	-0.020453
111.400002	0.078662	0.692749	1.968659	-0.35587	0.083095	8.76516	8.73204	-1.115093
111.5	0.128693	0.6905	1.962471	-0.357763	0.083106	8.49227	8.30265	-1.733246
111.599998	0.102025	0.665453	1.952507	-0.360284	0.083002	8.3504	8.16455	-1.707332
111.699997	0.000257	0.60987	1.938875	-0.362587	0.083151	8.37449	8.55572	-1.152725
111.800003	-0.226024	0.586738	1.923568	-0.364813	0.08318	8.78005	8.93362	-0.485959
111.900002	-0.255999	0.552649	1.908884	-0.366267	0.083153	8.59605	9.16293	-0.056065
112.0	-0.36265	0.555645	1.897214	-0.364666	0.082983	8.55104	9.1427	-0.212238
112.099998	-0.399478	0.606337	1.889841	-0.35973	0.082861	8.38035	8.97655	-1.00272
112.199997	-0.35525	0.675311	1.886502	-0.35203	0.082207	7.95499	8.72583	-2.165029
112.300003	-0.158047	0.704639	1.885483	-0.341953	0.081913	7.91961	8.651	-3.149621
112.400002	-0.007671	0.667728	1.88517	-0.333169	0.08166	7.97881	8.76137	-3.544845
112.5	0.154883	0.635648	1.884019	-0.326628	0.081722	8.51478	9.05235	-3.237313
112.599998	0.260147	0.62183	1.881027	-0.324356	0.081722	8.50681	8.9423	-2.241588
112.699997	0.221253	0.604907	1.875706	-0.327368	0.081526	8.99978	9.30103	-0.687992
112.800003	0.084278	0.633907	1.868241	-0.33434	0.081258	9.17134	9.31966	0.846205
112.900002	-0.110139	0.661318	1.859143	-0.344361	0.080853	8.65832	8.92377	1.947303
113.0	-0.26803	0.655725	1.850216	-0.354865	0.080817	8.30977	8.80869	2.319133
113.099998	-0.342956	0.668898	1.841625	-0.36297	0.080556	7.38032	8.29558	1.849986
113.199997	-0.394046	0.652235	1.833071	-0.368729	0.080371	6.93972	7.87979	0.769336
113.300003	-0.347633	0.614483	1.82367	-0.371062	0.079918	6.37345	7.47191	-0.614686
113.400002	-0.179762	0.566396	1.812384	-0.369635	0.079427	6.21695	7.18276	-1.666375
113.5	-0.068751	0.500096	1.799584	-0.365665	0.079125	6.17562	7.13887	-2.025898
113.599998	0.10137	0.478314	1.786373	-0.359491	0.078942	7.03895	7.4565	-1.992392
113.699997	0.223664	0.451504	1.77498	-0.351849	0.078854	7.44854	8.19131	-1.905296
113.800003	0.140166	0.39658	1.766864	-0.344918	0.078901	7.1316	7.88461	-1.685968
113.900002	0.01024	0.407924	1.761926	-0.338446	0.078891	7.96629	8.3399	-1.711793
114.0	-0.113583	0.409155	1.758713	-0.33351	0.078871	7.49101	8.55241	-1.689237
114.099998	-0.281625	0.421395	1.755398	-0.331355	0.078871	7.41176	8.19881	-1.529667
114.199997	-0.332935	0.433791	1.750088	-0.331133	0.078884	7.25955	8.17386	-1.174412
114.300003	-0.311089	0.412587	1.742931	-0.333899	0.078984	7.02476	8.07784	-0.699194
114.400002	-0.203732	0.388681	1.73586	-0.337135	0.079229	7.07012	8.11027	-0.391511
114.5	-0.099991	0.339075	1.731049	-0.339717	0.079378	6.94839	7.77445	-0.300748
114.599998	0.004674	0.302373	1.729106	-0.341787	0.079555	6.94585	7.60049	-0.472249
114.699997	0.040377	0.262292	1.728065	-0.343941	0.079401	7.00173	7.57854	-0.634695
114.800003	0.054488	0.23314	1.724426	-0.347101	0.07903	7.08948	7.68763	-0.602661
114.900002	-0.020863	0.199346	1.714601	-0.354817	0.078652	7.08519	7.7631	0.125958
115.0	-0.080281	0.164738	1.697583	-0.365738	0.078252	6.93123	7.76363	1.316242
115.099998	-0.121387	0.090603	1.675841	-0.37823	0.077787	6.63671	7.46025	2.319873
115.199997	-0.206182	0.057688	1.656303	-0.385635	0.077368	6.54826	7.48326	2.201774
115.300003	-0.253794	0.086782	1.645177	-0.384281	0.076867	6.33509	7.48637	0.638288
115.400002	-0.184351	0.128788	1.643885	-0.375784	0.076599	6.20951	7.4428	-1.509295
115.5	-0.124909	0.168199	1.64935	-0.360794	0.076474	5.99504	7.0817	-3.620401
115.599998	-0.012562	0.174034	1.656351	-0.344239	0.076231	6.70992	7.66418	-4.836532
115.699997	0.050476	0.203814	1.661117	-0.329923	0.076173	7.40826	8.28745	-4.690576
115.800003	0.149518	0.245236	1.662054	-0.321867	0.076001	6.97116	7.68217	-3.09467
115.900002	0.077797	0.278972	1.659173	-0.321771	0.075794	7.31122	7.90184	-0.585596
116.0	-0.033017	0.340445	1.653203	-0.327963	0.075492	7.70155	8.23446	1.863143
116.099998	-0.204894	0.387664	1.647516	-0.33683	0.075356	7.84719	8.60486	3.276397
116.199997	-0.374444	0.457862	1.64662	-0.345289	0.074778	7.0872	7.69448	3.185109
116.300003	-0.40065	0.521258	1.652874	-0.349427	0.074472	6.59073	7.4064	1.648055
116.400002	-0.296153	0.594884	1.663607	-0.349802	0.07418	5.93242	7.03749	-0.764367
116.5	-0.261627	0.635061	1.673642	-0.350303	0.073569	5.75087	6.70669	-2.832645
116.599998	-0.089431	0.632185	1.678778	-0.34943	0.073247	5.73161	6.91877	-3.490278
116.699997	-0.024115	0.652964	1.676585	-0.351738	0.072618	6.18981	6.90389	-2.340434
116.800003	-0.034157	0.67647	1.666886	-0.358999	0.071767	7.28793	7.78505	0.037088
116.900002	-0.194689	0.696447	1.651237	-0.369674	0.070737	6.07473	7.35266	2.622972
117.0	-0.278203	0.748014	1.632888	-0.38063	0.069574	7.08755	7.62918	4.227144
117.099998	-0.179011	0.760453	1.620295	-0.386425	0.068905	6.92378	8.03213	3.901255
117.199997	-0.074325	0.784693	1.619042	-0.383086	0.068763	6.0298	7.03888	1.532022
117.300003	-0.017976	0.878555	1.62727	-0.373915	0.068735	5.66741	6.79972	-1.903673
117.400002	-0.004003	0.998099	1.639491	-0.360013	0.069008	5.71646	6.55168	-4.9165
117.5	0.041593	1.101017	1.650417	-0.343667	0.06914	5.52125	6.67629	-6.326605
117.599998	-0.042075	1.193499	1.657635	-0.330712	0.069291	7.47578	8.07066	-5.847044
117.699997	-0.187598	1.244306	1.661726	-0.322112	0.06967	7.71144	8.92741	-3.76151
117.800003	-0.266794	1.262958	1.66361	-0.320678	0.06951	6.46357	7.1727	-0.968702
117.900002	-0.357283	1.296659	1.66488	-0.324511	0.069316	6.63802	7.75496	1.584792
118.0	-0.446784	1.365854	1.668727	-0.330639	0.068768	8.18304	9.51771	3.053622
118.099998	-0.3131	1.523234	1.676987	-0.33634	0.068524	7.59602	8.46195	3.070423
118.199997	-0.29634	1.604852	1.688954	-0.341952	0.068598	6.74346	7.88953	2.083508
118.300003	-0.147036	1.712665	1.700626	-0.345618	0.068627	6.56384	7.6219	0.246369
118.400002	-0.07621	1.7427	1.708681	-0.350673	0.068587	6.15732	7.23832	-1.454493
118.5	-0.084059	1.671237	1.711521	-0.353983	0.0686	6.12526	7.03203	-2.30183
118.599998	-0.135255	1.547305	1.709124	-0.357105	0.068545	5.89275	7.03867	-2.020847
118.699997	-0.249595	1.428389	1.702967	-0.361687	0.068399	6.41286	7.16264	-0.911386
118.800003	-0.407447	1.374911	1.695189	-0.365422	0.068326	6.79601	7.92496	0.352603
118.900002	-0.433586	1.332328	1.687391	-0.36861	0.068386	6.21827	7.88032	1.158703
119.0	-0.334991	1.32565	1.681524	-0.370205	0.068784	6.95426	7.79318	1.220311
119.099998	-0.324024	1.324418	1.678168	-0.368411	0.069106	6.53398	7.68431	0.56435
119.199997	-0.198593	1.271357	1.676606	-0.365895	0.069305	6.41172	7.45179	-0.531775
119.300003	-0.072647	1.200023	1.675786	-0.360861	0.069601	6.5078	7.449	-1.556243
119.400002	-0.005024	1.113847	1.674282	-0.354546	0.069888	6.19637	7.22965	-2.139056
119.5	-0.049461	1.055222	1.671777	-0.348686	0.070261	6.76203	7.51538	-2.285916
119.599998	-0.000593	1.000314	1.669937	-0.341714	0.070626	6.61	7.63249	-2.093958
119.699997	-0.090188	0.942802	1.669777	-0.335926	0.070865	6.28325	7.42438	-1.920663
119.800003	-0.165187	0.866622	1.672558	-0.331638	0.071153	6.79627	7.66729	-1.777705
119.900002	-0.19633	0.774303	1.679015	-0.326705	0.071296	6.79312	7.87465	-1.682025
120.0	-0.199262	0.670101	1.687271	-0.324407	0.071169	6.78716	7.7388	-1.683201
120.099998	-0.154005	0.549705	1.695195	-0.323711	0.07121	6.8546	7.75582	-1.529884
120.199997	-0.079185	0.43905	1.700916	-0.326105	0.071059	6.88805	7.68784	-1.047853
120.300003	0.013017	0.357722	1.702855	-0.332745	0.071182	6.91284	7.8087	-0.193893
120.400002	0.083977	0.296299	1.701598	-0.342192	0.07155	6.85276	7.59438	0.88967
120.5	0.10458	0.225412	1.697732	-0.353014	0.072336	6.81466	7.51045	1.883084
120.599998	0.067132	0.117192	1.691506	-0.364743	0.072866	6.94121	7.81213	2.507354
120.699997	-0.057614	0.033642	1.684008	-0.372829	0.073566	6.70896	7.28564	2.296512
120.800003	-0.20053	-0.088557	1.676225	-0.378196	0.073916	6.493	7.11232	1.404213
120.900002	-0.303127	-0.222317	1.66889	-0.379521	0.074505	6.21923	7.02882	0.105832
121.0	-0.387826	-0.319958	1.663406	-0.375	0.075125	5.94337	6.90592	-1.169064
121.099998	-0.361799	-0.339856	1.660477	-0.366865	0.075553	6.01728	7.03835	-2.219021
121.199997	-0.359977	-0.296716	1.660303	-0.356218	0.075572	6.64652	7.67606	-2.938026
121.300003	-0.226719	-0.236008	1.661731	-0.345417	0.075374	6.51252	7.43081	-3.242795
121.400002	-0.094969	-0.187564	1.66261	-0.338346	0.075054	6.74793	7.25695	-2.942106
121.5	0.088146	-0.14789	1.661445	-0.33588	0.07477	7.16348	7.64481	-1.91682
121.599998	0.239753	-0.110288	1.657856	-0.337946	0.074772	7.09587	7.91833	-0.482502
121.699997	0.249581	-0.12049	1.652428	-0.344743	0.074743	6.98596	7.68677	0.958152
121.800003	0.163988	-0.114719	1.647516	-0.350651	0.074577	6.88516	7.2775	1.789606
121.900002	-0.056188	-0.081412	1.645095	-0.354588	0.074281	6.63855	7.2334	1.472176
122.0	-0.219967	-0.082105	1.64604	-0.355104	0.074141	6.36119	7.07796	0.421902
122.099998	-0.328307	-0.105518	1.649188	-0.351377	0.074292	6.03024	6.97518	-1.076904
122.199997	-0.287828	-0.147773	1.652707	-0.34635	0.074735	6.02543	7.08588	-2.235107
122.300003	-0.196887	-0.132637	1.655857	-0.33954	0.075268	6.19961	7.06179	-2.74322
122.400002	-0.071785	-0.038015	1.658307	-0.333155	0.07565	7.20753	7.59128	-2.668284
122.5	-0.063177	0.045057	1.660007	-0.331065	0.075462	6.79978	8.01425	-1.97714
122.599998	-0.024375	0.102602	1.660247	-0.332335	0.074953	6.87746	7.36047	-0.803719
122.699997	-0.043032	0.132436	1.658037	-0.33881	0.074304	7.34126	7.82894	0.63939
122.800003	-0.0668	0.161654	1.652741	-0.349965	0.073843	6.90942	8.02217	1.929367
122.900002	-0.01795	0.192598	1.644468	-0.362061	0.073717	6.74574	7.45489	2.725488
123.0	-0.028233	0.258282	1.634071	-0.373688	0.073902	6.46243	7.17323	2.687285
123.099998	-0.070436	0.294801	1.624098	-0.381357	0.073786	6.09058	6.83751	1.794391
123.199997	0.045983	0.282385	1.616435	-0.381445	0.073872	5.65261	6.47396	0.09625
123.300003	-0.124565	0.241224	1.611799	-0.377667	0.07387	5.57511	6.40962	-1.648088
123.400002	-0.182264	0.247275	1.610182	-0.367791	0.073944	5.45819	6.4184	-2.938743
123.5	-0.203303	0.303983	1.61024	-0.354594	0.07397	6.57838	7.01726	-3.550554
123.599998	-0.284236	0.417127	1.610414	-0.344093	0.073553	6.70852	8.14335	-3.425901
123.699997	-0.215354	0.487555	1.609964	-0.336464	0.072963	6.28518	7.47202	-2.580257
123.800003	-0.183718	0.569577	1.607258	-0.335109	0.072306	6.71982	7.30727	-1.034367
123.900002	-0.074176	0.633598	1.602411	-0.338873	0.071847	7.06618	7.95173	0.722531
124.0	0.023724	0.720947	1.596391	-0.345192	0.071421	6.8884	7.95462	1.913904
124.099998	0.049964	0.800972	1.591758	-0.351463	0.07111	6.48091	7.14037	2.142924
124.199997	0.074618	0.881272	1.591279	-0.353828	0.070724	6.42863	7.16724	1.23823
124.300003	0.016906	0.899758	1.595628	-0.351424	0.070077	5.81086	6.77896	-0.50525
124.400002	-0.044737	0.826407	1.602864	-0.346058	0.069588	5.78993	6.62244	-2.210791
124.5	-0.057256	0.764564	1.610279	-0.338242	0.069395	5.67871	6.79823	-3.15479
124.599998	-0.074578	0.780289	1.615846	-0.331317	0.069464	6.74495	7.15643	-3.246996
124.699997	-0.024515	0.775043	1.617983	-0.329417	0.069526	6.90592	8.23574	-2.249587
124.800003	0.035126	0.769115	1.616124	-0.332722	0.069843	6.27283	7.61322	-0.416256
124.900002	-0.059253	0.796238	1.610324	-0.343024	0.070117	7.10804	7.3913	1.715947
125.0	-0.116647	0.853098	1.60123	-0.358132	0.070386	7.0724	8.08372	3.471975
125.099998	-0.23424	0.864888	1.591363	-0.372499	0.070692	6.47101	7.26733	4.120274
125.199997	-0.383244	0.859245	1.582685	-0.384386	0.070463	6.11554	6.94243	3.39392
125.300003	-0.469537	0.763679	1.576985	-0.389961	0.070185	5.62012	6.75059	1.468152
125.400002	-0.49117	0.716177	1.572271	-0.389135	0.069657	5.07032	6.20772	-0.947245
125.5	-0.504398	0.663868	1.567408	-0.382004	0.069068	5.07513	6.28051	-2.862542
125.599998	-0.165324	0.623226	1.562824	-0.368221	0.068727	4.9767	6.05056	-4.030518
125.699997	-0.050415	0.609658	1.560349	-0.350461	0.068352	6.77228	7.28221	-4.320575
125.800003	0.138061	0.572842	1.562784	-0.333435	0.067636	6.6741	8.19185	-4.02296
125.900002	0.283832	0.553578	1.57161	-0.316633	0.067166	6.42145	7.33499	-3.56751
126.0	0.257763	0.554946	1.584031	-0.306673	0.066454	6.89979	7.2911	-2.916298
126.099998	0.196237	0.559815	1.596616	-0.303647	0.065868	7.57526	8.25233	-1.866208
126.199997	0.141352	0.515281	1.60529	-0.307944	0.065682	7.44101	8.70581	-0.169326
126.300003	0.057482	0.486949	1.607396	-0.321699	0.065643	6.9857	8.015	1.934834
126.400002	-0.122844	0.534978	1.603142	-0.340202	0.065939	7.00234	8.24923	3.816731
126.5	-0.081788	0.552775	1.59562	-0.358712	0.066809	6.46541	7.49782	4.73725
126.599998	-0.159738	0.541084	1.587821	-0.375502	0.067722	6.08016	6.92177	4.555325
126.699997	-0.201151	0.478031	1.582893	-0.384425	0.068962	5.83311	6.5929	2.870687
126.800003	-0.221806	0.437856	1.579856	-0.386744	0.069418	5.32727	6.11223	0.330888
126.900002	-0.327609	0.369085	1.576686	-0.383724	0.069463	5.26763	6.01545	-2.049616
127.0	-0.38841	0.294145	1.572093	-0.375384	0.069123	5.03249	6.08578	-3.544434
127.099998	-0.363761	0.229519	1.566686	-0.363933	0.06865	6.01605	6.59054	-3.916248
127.199997	-0.269727	0.230594	1.563372	-0.350928	0.068061	6.6798	8.1531	-3.555501
127.300003	-0.112801	0.288855	1.563895	-0.338604	0.067591	5.85159	7.15835	-2.938951
127.400002	0.035509	0.355231	1.568784	-0.329682	0.067145	6.32564	6.94103	-2.283995
127.5	0.243258	0.390352	1.576248	-0.323051	0.066942	7.06119	7.4566	-1.69995
127.599998	0.230208	0.430996	1.58383	-0.321581	0.066745	7.29931	8.41324	-1.011857
127.699997	0.178301	0.427451	1.58947	-0.324832	0.066388	6.66561	7.48155	-0.239131
127.800003	0.123758	0.433573	1.592611	-0.331029	0.066206	6.69346	7.3548	0.582464
127.900002	-0.070977	0.457024	1.593086	-0.340406	0.06596	6.34359	7.40961	1.279866
128.0	-0.247639	0.487852	1.592079	-0.350477	0.0657	6.10959	7.07689	1.734691
128.100006	-0.380621	0.558286	1.589247	-0.359368	0.065502	6.0919	7.13876	1.781883
128.199997	-0.445869	0.636375	1.583383	-0.369088	0.06511	5.9572	7.05655	1.617446
128.300003	-0.33967	0.700393	1.574159	-0.376369	0.06474	5.83644	6.90228	1.279093
128.399994	-0.143096	0.679419	1.561607	-0.380786	0.064871	5.74474	6.78045	0.741073
128.5	0.091343	0.653216	1.548385	-0.381048	0.065252	5.77899	6.74727	0.086741
128.600006	0.2749	0.620534	1.539722	-0.372989	0.065733	6.06659	6.83816	-0.862925
128.699997	0.21698	0.662004	1.54065	-0.358512	0.065904	5.95685	6.95035	-2.355202
128.800003	0.076103	0.770118	1.553552	-0.339479	0.065712	6.19392	7.37375	-4.148839
128.899994	-0.116499	0.893362	1.576661	-0.319616	0.065349	6.67743	7.80774	-5.658062
129.0	-0.296681	1.067747	1.603159	-0.305633	0.06457	6.86003	7.98695	-6.300592
129.100006	-0.378211	1.23838	1.62777	-0.299924	0.063909	7.00462	8.44428	-5.262913
129.199997	-0.413743	1.399463	1.644783	-0.307108	0.063322	7.09237	8.60465	-1.839947
129.300003	-0.407092	1.563594	1.652408	-0.328301	0.063079	7.01232	8.72787	2.947823
129.399994	-0.318435	1.73582	1.649535	-0.356482	0.06291	7.3346	8.93502	7.739744
129.5	-0.133356	1.834848	1.6366	-0.387118	0.063087	7.59751	8.85494	10.706656
129.600006	-0.073696	1.860512	1.625026	-0.412058	0.063258	7.28398	8.20384	10.582534
129.699997	0.07833	1.893314	1.622963	-0.422035	0.063327	5.9629	6.78056	7.176569
129.800003	0.024143	1.931639	1.63237	-0.417916	0.063794	4.86311	5.91525	1.304711
129.899994	-0.092041	1.903033	1.648791	-0.402603	0.063725	3.66647	4.89685	-5.378304
130.0	-0.085378	1.832377	1.667606	-0.377138	0.064279	4.38819	5.49153	-10.54131
130.100006	0.059845	1.784867	1.687255	-0.347062	0.064885	3.9743	5.45203	-12.838469
130.199997	-0.01735	1.699813	1.708939	-0.318184	0.065355	8.33166	7.52951	-12.052123
130.300003	0.059487	1.694699	1.730646	-0.298212	0.065572	9.48574	12.40559	-8.888057
130.399994	-0.037115	1.682049	1.752559	-0.291484	0.065804	8.43018	10.1095	-4.444814
130.5	-0.021032	1.628606	1.771661	-0.29684	0.065993	6.9307	7.80474	0.652721
130.600006	-0.230768	1.611073	1.78539	-0.31516	0.06575	10.22532	11.27403	5.010052
130.699997	-0.252968	1.629887	1.793545	-0.339531	0.065878	13.41984	14.82136	8.083426
130.800003	-0.088123	1.610862	1.800214	-0.361964	0.066397	11.48143	12.51007	9.143457
130.899994	0.003617	1.604614	1.808057	-0.38167	0.067138	10.24074	11.01635	7.724543
131.0	0.008903	1.5201	1.818524	-0.393519	0.06808	6.21503	7.13566	4.288583
131.100006	0.055234	1.424908	1.830672	-0.396232	0.069258	4.91242	5.70435	-0.150911
131.199997	-0.063477	1.295402	1.842453	-0.392506	0.070077	4.28782	5.44464	-4.449188
131.300003	-0.217754	1.043206	1.851376	-0.382642	0.070872	4.59557	5.24809	-6.967553
131.399994	-0.353676	0.880282	1.856402	-0.371847	0.071862	4.21146	5.69343	-7.181003
131.5	-0.380978	0.900515	1.858424	-0.362449	0.072161	6.24472	6.21607	-5.585205
131.600006	-0.316276	0.883812	1.857778	-0.354454	0.072543	8.14617	9.00524	-3.040427
131.699997	-0.23845	0.859601	1.856628	-0.348876	0.072978	5.98908	9.37383	-0.702046
131.800003	-0.087535	0.82641	1.85799	-0.344124	0.073382	10.51625	9.68707	0.795305
131.899994	0.041036	0.747511	1.865538	-0.339537	0.074	9.6115	11.01432	1.109547
132.0	0.052014	0.742656	1.880275	-0.335731	0.074759	9.66335	9.8591	0.20561
132.100006	0.007831	0.748109	1.900247	-0.331285	0.075266	9.90952	9.89229	-1.435173
132.199997	-0.073176	0.760935	1.920963	-0.328219	0.075628	8.74003	8.83064	-3.075495
132.300003	-0.216244	0.740307	1.937938	-0.327994	0.076001	8.42948	9.2232	-4.002724
132.399994	-0.335386	0.742922	1.948206	-0.330271	0.076262	7.97934	9.26067	-3.532964
132.5	-0.314232	0.746978	1.950668	-0.337597	0.07676	8.37089	9.59811	-1.587171
132.600006	-0.21643	0.733316	1.946268	-0.349335	0.077436	8.91597	10.00684	1.23154
132.699997	-0.154665	0.722186	1.937347	-0.362622	0.078237	9.44038	10.1565	3.627035
132.800003	-0.045968	0.688696	1.928693	-0.374649	0.079091	10.04886	10.16731	4.777884
132.899994	0.092063	0.679267	1.924888	-0.381055	0.080254	9.27766	9.47831	3.932229
133.0	-0.018335	0.687401	1.928238	-0.380635	0.08144	8.43859	8.52618	1.307042
133.100006	-0.078944	0.65637	1.936891	-0.375817	0.082292	7.36902	7.87829	-1.968632
133.199997	-0.192382	0.641021	1.946435	-0.367033	0.082823	6.99174	7.73334	-4.844406
133.300003	-0.273295	0.655109	1.953772	-0.355671	0.082948	6.31959	7.82701	-6.096812
133.399994	-0.230116	0.640984	1.95814	-0.345085	0.083333	7.59847	8.62242	-5.67938
133.5	-0.115868	0.624618	1.95968	-0.337888	0.083443	9.70459	11.23164	-4.022141
133.600006	-0.050365	0.676126	1.959569	-0.336019	0.083369	8.20494	9.17696	-1.700451
133.699997	0.019337	0.741778	1.958967	-0.3386	0.083169	11.09732	10.1914	0.531643
133.800003	0.005841	0.849291	1.959388	-0.343203	0.083179	11.62794	11.91657	1.993604
133.899994	-0.074246	0.96374	1.962613	-0.34785	0.083439	11.65028	10.74337	2.311413
134.0	-0.075781	1.020661	1.969152	-0.350061	0.083612	11.24725	10.95651	1.442606
134.100006	-0.080124	0.980439	1.978619	-0.34848	0.084063	9.58269	9.60196	-0.420692
134.199997	-0.106185	0.95161	1.988721	-0.34619	0.08422	8.36678	9.15415	-2.524962
134.300003	-0.132788	0.896759	1.997153	-0.342041	0.084153	8.30933	9.04721	-3.995166
134.399994	-0.145017	0.841699	2.001681	-0.338909	0.084145	8.40496	8.98051	-4.145528
134.5	-0.200078	0.880804	2.000577	-0.340674	0.083862	9.35753	9.82966	-2.900733
134.600006	-0.304568	0.948669	1.993368	-0.347224	0.083488	10.34986	10.68748	-0.496057
134.699997	-0.337932	0.963592	1.980307	-0.359728	0.083131	10.31307	11.05114	2.192169
134.800003	-0.275847	0.940889	1.963892	-0.37357	0.082349	10.91604	11.36556	4.191065
134.899994	-0.277797	0.926558	1.950212	-0.383025	0.082002	9.97494	10.57165	4.404851
135.0	-0.149485	0.931755	1.943742	-0.386168	0.081712	9.06003	9.31195	2.674608
135.100006	-0.08364	1.060049	1.945537	-0.38067	0.081084	7.69918	8.01928	-0.463501
135.199997	0.009741	1.180914	1.951859	-0.368833	0.080525	6.49352	6.83591	-3.994246
135.300003	-0.018575	1.207425	1.958503	-0.354782	0.079717	6.5317	7.59021	-6.295323
135.399994	0.052476	1.180942	1.963526	-0.337916	0.07886	6.24752	7.76171	-6.678179
135.5	0.136056	1.181865	1.966804	-0.324292	0.07828	10.1409	10.47348	-5.741456
135.600006	0.166056	1.142568	1.97005	-0.316176	0.077679	9.71694	11.74025	-3.834015
135.699997	0.03458	1.116113	1.973466	-0.314852	0.076963	9.67035	9.68814	-1.528791
135.800003	-0.078586	1.176972	1.976769	-0.320556	0.076071	13.56899	13.54421	0.6139
135.899994	-0.279179	1.223258	1.97906	-0.330973	0.075357	12.88878	13.02189	2.356868
136.0	-0.347816	1.258469	1.978772	-0.344304	0.074802	13.32614	13.79086	3.392524
136.100006	-0.261559	1.314625	1.974416	-0.359455	0.074405	11.49527	13.36564	3.720019
136.199997	-0.131376	1.349236	1.966246	-0.373082	0.074582	9.1258	10.56887	3.236194
136.300003	-0.188006	1.364361	1.955299	-0.383671	0.074867	7.35063	8.96563	2.085795
136.399994	-0.055928	1.432364	1.942977	-0.388883	0.07435	6.38878	6.78377	0.414105
136.5	-0.220227	1.371809	1.931987	-0.386803	0.073604	5.48692	6.10762	-1.569799
136.600006	-0.362715	1.237123	1.923742	-0.379319	0.07256	5.43166	5.88699	-3.071395
136.699997	-0.445433	1.151099	1.918363	-0.367648	0.071691	5.56477	6.7432	-3.867525
136.800003	-0.419601	1.100882	1.914867	-0.354653	0.070706	7.4932	8.04444	-4.004235
136.899994	-0.204163	1.091209	1.911798	-0.342917	0.069881	7.69034	10.32436	-3.654228
137.0	-0.055651	1.106766	1.907714	-0.334321	0.069003	7.97277	9.71918	-2.675815
137.100006	0.157252	1.089281	1.902123	-0.329611	0.068378	9.68007	9.93918	-1.293657
137.199997	0.266147	1.039306	1.896452	-0.328474	0.067845	9.1695	10.45164	-0.190899
137.300003	0.272776	0.933571	1.893934	-0.327854	0.067397	9.45877	9.90481	0.243301
137.399994	0.132735	0.85309	1.896925	-0.327617	0.067054	9.33546	10.25038	-0.305997
137.5	-0.001268	0.767943	1.904985	-0.327497	0.066766	8.71559	9.53623	-1.202617
137.600006	-0.161289	0.707964	1.914118	-0.327193	0.066861	7.99528	9.06787	-2.160248
137.699997	-0.234925	0.646536	1.919044	-0.33077	0.067072	7.85778	9.28444	-2.288588
137.800003	-0.257558	0.593391	1.915866	-0.33993	0.06738	8.03119	9.53302	-1.06562
137.899994	-0.222195	0.535898	1.903031	-0.355689	0.067599	8.33245	9.70655	1.417305
138.0	-0.226727	0.5434	1.881113	-0.376827	0.067686	8.4773	9.48623	3.918282
138.100006	-0.169986	0.499961	1.855721	-0.397011	0.067683	8.56015	9.28005	5.46266
138.199997	-0.216822	0.506532	1.834191	-0.410093	0.067317	7.87609	8.13704	4.852844
138.300003	-0.289144	0.525355	1.82163	-0.411479	0.066973	6.76212	7.45575	2.091879
138.399994	-0.343355	0.495495	1.818067	-0.400856	0.066602	5.42202	6.12582	-1.885762
138.5	-0.218671	0.450237	1.820785	-0.380329	0.066499	5.04282	6.28683	-5.601084
138.600006	-0.180284	0.350819	1.82749	-0.353633	0.066204	5.13775	6.25161	-7.843789
138.699997	-0.15452	0.283778	1.837305	-0.324006	0.065835	8.53694	9.70998	-8.440754
138.800003	-0.060665	0.319008	1.850505	-0.299331	0.065037	9.00827	10.93638	-7.598299
138.899994	0.028031	0.335618	1.866446	-0.283904	0.06448	8.975	10.02311	-5.522762
139.0	0.14732	0.389635	1.881707	-0.281664	0.06408	9.55063	9.4281	-2.801986
139.100006	0.117577	0.376873	1.893595	-0.293133	0.06372	12.74971	12.33504	0.563618
139.199997	-0.036444	0.398122	1.898881	-0.314641	0.063658	13.16219	14.8964	3.860174
139.300003	-0.078971	0.424536	1.896501	-0.342839	0.064201	13.33954	13.25056	6.5811
139.399994	-0.267348	0.428866	1.887207	-0.372358	0.064744	12.26524	12.83112	7.812249
139.5	-0.293813	0.434283	1.875686	-0.395351	0.065522	8.48868	8.73986	7.208424
139.600006	-0.349393	0.505297	1.865824	-0.408396	0.066279	5.88294	6.6567	4.452837
139.699997	-0.356723	0.539574	1.860846	-0.408648	0.066538	4.31821	5.44432	0.388158
139.800003	-0.457665	0.563113	1.859728	-0.398607	0.066126	3.8164	4.98206	-3.945067
139.899994	-0.486563	0.554632	1.861851	-0.380834	0.065793	4.03788	5.20227	-6.881542
140.0	-0.401816	0.555292	1.866192	-0.359018	0.065265	4.21505	5.41017	-7.927521
140.100006	-0.145503	0.557547	1.872017	-0.339307	0.064561	6.79277	7.5476	-7.209866
140.199997	0.071101	0.617077	1.877449	-0.326179	0.064401	8.07988	11.19802	-5.278914
140.300003	0.226643	0.701939	1.881291	-0.320932	0.064086	7.67563	9.30028	-2.435758
140.399994	0.28186	0.770618	1.882738	-0.324372	0.0637	10.33041	10.02	0.622129
140.5	0.129616	0.774411	1.88211	-0.334037	0.063591	11.8214	12.32294	2.952819
140.600006	-0.062775	0.831331	1.88148	-0.345127	0.063217	10.72092	11.25893	4.158229
140.699997	-0.260375	0.838931	1.884089	-0.355232	0.063255	10.04632	10.97492	3.777006
140.800003	-0.295178	0.796783	1.889844	-0.360988	0.063663	7.73719	9.19259	2.156452
140.899994	-0.244548	0.811915	1.895993	-0.362658	0.064243	6.56761	8.04808	-0.19689
141.0	-0.189334	0.766055	1.899764	-0.360876	0.064904	6.11072	7.88054	-2.460943
141.100006	-0.099125	0.633802	1.899129	-0.356007	0.065386	6.4387	7.54418	-3.684108
141.199997	-0.026372	0.48115	1.894607	-0.351088	0.066045	6.17825	7.70261	-3.524124
141.300003	-0.022722	0.386751	1.887913	-0.347318	0.066617	7.92031	8.54042	-2.423422
141.399994	-0.02936	0.287502	1.880599	-0.345724	0.067272	8.62005	9.99752	-1.022264
141.5	-0.11359	0.214764	1.873726	-0.346483	0.067512	8.10615	9.09977	0.20163
141.600006	-0.170437	0.175191	1.868521	-0.347956	0.067913	9.38862	9.58644	0.851345
141.699997	-0.159445	0.150193	1.864367	-0.349663	0.068209	8.04073	9.22941	0.795775
141.800003	-0.232674	0.086434	1.860834	-0.352161	0.068772	8.19653	8.7861	0.246775
141.899994	-0.17883	0.068804	1.8573	-0.352819	0.069258	7.49408	8.81265	-0.827465
142.0	-0.181207	-0.06205	1.854185	-0.352062	0.069955	7.2035	7.95869	-1.828575
142.100006	-0.127401	-0.126185	1.852033	-0.349949	0.070313	7.07091	7.78911	-2.558056
142.199997	-0.081718	-0.163141	1.85098	-0.34608	0.070665	7.03921	7.83086	-2.811144
142.300003	-0.087238	-0.139904	1.850383	-0.341995	0.071246	7.87162	8.51237	-2.664182
142.399994	0.003224	-0.078706	1.849043	-0.339811	0.071869	7.90402	8.74489	-2.122441
142.5	0.019875	-0.008964	1.845566	-0.340829	0.072609	7.92469	8.6752	-1.041487
142.600006	0.159966	-0.045446	1.839055	-0.346095	0.073574	8.48282	9.10191	0.355441
142.699997	0.212314	-0.083218	1.829397	-0.353678	0.074841	8.01201	8.71127	1.575843
142.800003	0.102272	-0.141248	1.818255	-0.362035	0.076099	8.08531	8.34868	2.185323
142.899994	-0.10326	-0.184727	1.807793	-0.368836	0.077072	7.61196	7.9832	2.017643
143.0	-0.25836	-0.171441	1.799769	-0.370362	0.078039	7.13423	7.60134	0.621886
143.100006	-0.458651	-0.175113	1.794834	-0.367077	0.078769	6.50105	7.37064	-1.231846
143.199997	-0.525702	-0.146253	1.79197	-0.359006	0.079325	6.24901	7.38327	-2.843475
143.300003	-0.463409	-0.157427	1.790277	-0.3482	0.07962	6.1222	7.37642	-3.600361
143.399994	-0.323954	-0.123864	1.788861	-0.336867	0.07975	7.71591	8.81233	-3.616454
143.5	-0.106246	-0.067928	1.786883	-0.328201	0.079608	8.10142	9.19312	-2.965243
143.600006	0.152016	-0.024955	1.783333	-0.323942	0.079596	7.4869	7.84489	-1.706818
143.699997	0.251295	0.004253	1.77815	-0.325757	0.07922	8.83303	8.56504	-0.189657
143.800003	0.224382	0.003405	1.772678	-0.330485	0.079092	8.43439	8.99871	1.006989
143.899994	0.077874	-0.021484	1.768945	-0.336948	0.078983	8.14863	8.06264	1.503642
144.0	-0.088747	0.001548	1.7683	-0.342403	0.079066	7.76381	8.28456	1.001625
144.100006	-0.236263	0.057868	1.770881	-0.345968	0.079335	6.94217	7.86052	-0.106774
144.199997	-0.269162	0.116932	1.773322	-0.349273	0.079632	6.53845	7.3397	-1.239931
144.300003	-0.210257	0.108419	1.772202	-0.352704	0.08	6.49335	7.52662	-1.70334
144.399994	-0.071676	0.10831	1.765155	-0.357428	0.080611	6.61271	7.67307	-1.120226
144.5	0.002337	0.123541	1.751167	-0.365141	0.081143	7.03982	7.69962	0.258162
144.600006	0.003466	0.127592	1.731792	-0.374014	0.081508	7.13659	7.67938	1.840703
144.699997	-0.159161	0.152937	1.710827	-0.382821	0.081403	7.02091	7.37075	2.755775
144.800003	-0.325811	0.18411	1.693157	-0.386085	0.08106	7.23678	7.65091	2.344283
144.899994	-0.407307	0.239146	1.683295	-0.38153	0.080547	6.24489	7.04445	0.455007
145.0	-0.460332	0.237573	1.682277	-0.36963	0.080119	6.04277	7.07678	-2.059518
145.100006	-0.401629	0.227601	1.688187	-0.35196	0.079818	5.78109	6.97679	-4.32826
145.199997	-0.271066	0.232481	1.698083	-0.331995	0.079358	6.74819	7.66697	-5.62768
145.300003	-0.136508	0.3232	1.709149	-0.314385	0.07867	7.9627	8.74467	-5.707842
145.399994	-8.2e-05	0.388013	1.718355	-0.303202	0.078202	7.26034	8.11541	-4.349022
145.5	0.023991	0.494069	1.723417	-0.302882	0.077411	7.68797	7.78751	-1.602155
145.600006	0.000555	0.564692	1.723529	-0.312517	0.076812	8.6986	8.63377	1.821511
145.699997	-0.11021	0.693587	1.71759	-0.329959	0.076025	8.93471	9.99003	4.710274
145.800003	-0.186387	0.796873	1.710322	-0.349718	0.075863	8.40549	8.72284	6.229908
145.899994	-0.230928	0.916188	1.705958	-0.366423	0.075934	7.69113	8.24944	5.777112
146.0	-0.27134	0.99566	1.705591	-0.377365	0.076202	6.26197	7.30919	3.527079
146.100006	-0.173128	1.016083	1.706833	-0.382559	0.076409	5.36344	6.31135	0.445261
146.199997	-0.184251	0.98781	1.705604	-0.381794	0.076127	4.99605	5.89641	-2.562526
146.300003	-0.173972	0.911007	1.699836	-0.376446	0.076034	4.94938	5.97777	-4.178155
146.399994	-0.201051	0.89307	1.6906	-0.367766	0.076081	4.92914	5.95197	-4.197906
146.5	-0.066931	0.863762	1.680931	-0.358268	0.076303	7.0548	7.27708	-3.119403
146.600006	-0.073169	0.822637	1.673699	-0.350289	0.076232	6.6755	8.67712	-1.926892
146.699997	-0.036618	0.795009	1.670986	-0.343055	0.076177	6.0721	6.8601	-1.120658
146.800003	-0.06202	0.784504	1.672928	-0.336771	0.076331	7.86654	8.13693	-0.799961
146.899994	-0.121848	0.805152	1.677284	-0.333618	0.076329	7.41719	8.36474	-0.818614
147.0	-0.200584	0.822453	1.681206	-0.333005	0.075969	6.95233	7.63142	-0.945724
147.100006	-0.309412	0.808343	1.682374	-0.335283	0.075292	7.03422	7.95216	-0.848536
147.199997	-0.315506	0.744693	1.680437	-0.340153	0.07439	6.53118	7.63678	-0.503847
147.300003	-0.20271	0.682336	1.677039	-0.344488	0.073567	6.39316	7.39237	-0.101594
147.399994	-0.104876	0.626695	1.674387	-0.348585	0.073259	6.38545	7.29292	0.237059
147.5	0.05794	0.590277	1.672612	-0.3519	0.073048	6.60141	7.3761	0.374525
147.600006	0.248431	0.553546	1.670055	-0.354236	0.073229	6.77438	7.51024	0.350377
147.699997	0.286878	0.515592	1.66415	-0.358431	0.073507	6.78305	7.39601	0.424125
147.800003	0.251236	0.426328	1.653206	-0.363443	0.07379	6.74977	7.41582	0.780535
147.899994	0.150148	0.350449	1.63844	-0.367945	0.074054	6.57663	7.41336	0.955589
148.0	0.008825	0.324759	1.624558	-0.368797	0.074307	6.2568	7.14058	0.539353
148.100006	-0.203736	0.35889	1.618223	-0.363085	0.074312	6.12334	6.93461	-0.734236
148.199997	-0.401228	0.394523	1.623617	-0.3509	0.07452	6.14243	6.99981	-2.539831
148.300003	-0.437663	0.434154	1.639075	-0.33622	0.074666	6.13542	7.35159	-4.392725
148.399994	-0.360558	0.393156	1.659749	-0.322688	0.074807	6.78007	7.9088	-5.621498
148.5	-0.204923	0.377531	1.679288	-0.315153	0.075179	7.03536	8.13286	-5.503955
148.600006	0.027603	0.437328	1.692643	-0.317686	0.075206	7.0893	8.12548	-3.243488
148.699997	0.105776	0.476909	1.698599	-0.330512	0.074818	7.46711	8.00204	0.800085
148.800003	0.045393	0.519208	1.695758	-0.351544	0.073855	7.7273	8.25137	5.093038
148.899994	-0.033748	0.466125	1.684934	-0.374303	0.072999	7.77266	8.21786	8.236076
149.0	-0.175103	0.42883	1.675569	-0.392505	0.072475	7.70531	8.23499	8.666142
149.100006	-0.21508	0.404976	1.674625	-0.400645	0.072581	6.62199	7.56912	6.376034
149.199997	-0.270289	0.446228	1.683318	-0.397402	0.072971	5.32289	6.35299	1.683411
149.300003	-0.249718	0.398975	1.697824	-0.384218	0.072995	4.44861	5.64387	-3.961382
149.399994	-0.160723	0.327359	1.712408	-0.364781	0.073077	5.08976	6.12422	-8.313912
149.5	-0.139015	0.287464	1.726343	-0.340534	0.072244	4.74418	6.11265	-10.172308
149.600006	-0.105583	0.371264	1.73899	-0.318332	0.071904	7.31875	7.44162	-9.347332
149.699997	-0.066507	0.535464	1.753175	-0.303248	0.070616	10.09247	11.85073	-6.847011
149.800003	-0.030614	0.576214	1.768081	-0.297572	0.06988	7.80498	9.4341	-3.568676
149.899994	0.011299	0.616482	1.781989	-0.302723	0.069162	7.63368	7.73955	-0.008367
150.0	-0.060185	0.638933	1.793649	-0.316451	0.06875	10.71365	11.39746	3.11143
150.100006	-0.140865	0.699798	1.802203	-0.336115	0.06841	10.65156	12.1432	5.477362
150.199997	-0.149923	0.692645	1.807984	-0.35837	0.068475	10.23434	10.48911	6.538385
150.300003	-0.226802	0.702641	1.809827	-0.380145	0.068483	8.78636	9.60067	6.262453
150.399994	-0.285774	0.744807	1.807089	-0.398141	0.068399	6.76326	7.43562	4.629376
150.5	-0.301577	0.751728	1.801037	-0.408188	0.068139	5.63615	6.80561	2.074272
150.600006	-0.28837	0.813113	1.793935	-0.407704	0.067885	4.63112	5.92692	-0.939694
150.699997	-0.327091	0.803133	1.789181	-0.397897	0.067469	4.12055	5.30108	-3.838243
150.800003	-0.266941	0.68679	1.790353	-0.378769	0.06726	4.37251	5.50491	-5.648487
150.899994	-0.128259	0.617239	1.798414	-0.354066	0.0671	4.71835	6.06223	-6.594817
151.0	-0.02089	0.660949	1.812637	-0.328738	0.066934	7.72992	8.05814	-6.875697
151.100006	0.1579	0.776291	1.830552	-0.306574	0.067154	7.92627	10.41889	-6.522014
151.199997	0.194302	0.854543	1.847481	-0.294605	0.066979	8.87218	9.44159	-4.968875
151.300003	0.203794	1.04063	1.860917	-0.294401	0.066481	11.1426	11.22329	-2.215968
151.399994	0.100185	1.154822	1.869519	-0.303872	0.066084	11.00545	12.22038	0.939629
151.5	-0.16018	1.253051	1.873321	-0.321995	0.065503	11.84233	12.55054	3.603607
151.600006	-0.301559	1.296397	1.8765	-0.341031	0.065207	11.68461	13.13066	5.029428
151.699997	-0.361147	1.322942	1.882295	-0.357982	0.065212	10.01058	11.823	4.849016
151.800003	-0.315152	1.371509	1.890442	-0.371336	0.065335	7.30185	8.95	3.321104
151.899994	-0.168612	1.368546	1.897812	-0.379235	0.065683	5.93294	7.22837	1.10268
152.0	-0.021866	1.42057	1.899991	-0.383635	0.065927	5.54673	6.69214	-1.194571
152.100006	0.109562	1.353128	1.89602	-0.384008	0.066291	5.49725	6.41487	-2.635483
152.199997	0.203192	1.147045	1.886747	-0.380593	0.067131	5.51398	6.40491	-2.771508
152.300003	0.1658	1.009208	1.875334	-0.376166	0.068097	6.01194	6.6871	-2.15803
152.399994	0.058567	0.89599	1.865733	-0.368961	0.06902	7.57474	7.73783	-1.477838
152.5	-0.18704	0.808289	1.860566	-0.359693	0.06978	7.41684	9.00192	-1.223226
152.600006	-0.378543	0.750124	1.860865	-0.349479	0.070278	8.59649	9.57295	-1.673739
152.699997	-0.487701	0.706878	1.866093	-0.338518	0.070416	8.08829	9.62808	-2.553241
152.800003	-0.437255	0.68113	1.874597	-0.328738	0.070492	7.68824	9.54212	-3.424288
152.899994	-0.271322	0.576634	1.884356	-0.321957	0.070729	7.96139	9.43217	-3.821373
153.0	-0.034076	0.478916	1.893473	-0.318421	0.070858	7.92566	9.30649	-3.470671
153.100006	0.17834	0.400047	1.899374	-0.320911	0.071078	8.52949	9.30574	-2.190503
153.199997	0.264176	0.34138	1.900196	-0.330175	0.071239	8.57074	9.3734	-0.115395
153.300003	0.22442	0.244666	1.894904	-0.344762	0.071297	9.1857	9.33679	2.265453
153.399994	0.083194	0.145504	1.883666	-0.362552	0.071141	9.31243	9.28283	4.315226
153.5	-0.134339	0.00133	1.870132	-0.377973	0.071276	8.65946	9.07236	4.958898
153.600006	-0.272419	-0.12215	1.860263	-0.385668	0.071866	7.7195	8.33391	3.726662
153.699997	-0.31015	-0.194828	1.857784	-0.384691	0.07252	6.66114	7.60305	0.967248
153.800003	-0.293906	-0.149206	1.862416	-0.374125	0.073748	5.65831	6.80433	-2.62058
153.899994	-0.169971	-0.054958	1.870903	-0.356949	0.075083	5.695	6.81054	-5.658999
154.0	-0.062457	-0.019881	1.880959	-0.336588	0.076085	5.75919	7.07121	-7.062518
154.100006	0.00728	0.07106	1.8913	-0.316668	0.076631	8.87787	9.57691	-6.919358
154.199997	0.023527	0.185566	1.90151	-0.30477	0.076675	9.74751	11.02823	-5.464406
154.300003	0.013823	0.331592	1.909821	-0.303704	0.076426	8.40155	8.85815	-2.692097
154.399994	-0.157537	0.547535	1.913346	-0.315626	0.075695	11.70554	10.82301	0.885375
154.5	-0.275096	0.678821	1.910665	-0.338923	0.074897	12.60179	13.30077	4.635673
154.600006	-0.382238	0.801935	1.899765	-0.368394	0.074038	12.53077	12.34307	7.42742
154.699997	-0.495059	0.915202	1.883944	-0.398424	0.073551	10.9212	11.85619	8.21849
154.800003	-0.291142	1.008164	1.869586	-0.419183	0.073658	7.61975	8.63527	6.735768
154.899994	-0.084582	1.147028	1.861646	-0.425645	0.074054	5.0838	6.10816	2.905697
155.0	0.117392	1.21093	1.861313	-0.417704	0.074479	3.72681	5.092	-2.182144
155.100006	0.096233	1.083922	1.867836	-0.396758	0.074437	3.8326	4.43063	-6.942247
155.199997	0.133245	0.903232	1.880255	-0.366718	0.074636	3.93945	5.07284	-9.898433
155.300003	0.042199	0.812661	1.897798	-0.335029	0.074307	5.38621	5.44807	-10.76244
155.399994	-0.013154	0.874969	1.916312	-0.307876	0.074605	9.2139	9.83833	-9.366512
155.5	-0.134332	0.89904	1.934624	-0.291703	0.07454	9.58242	13.12295	-6.48963
155.600006	-0.24213	0.94583	1.951029	-0.289659	0.074341	10.24835	10.4768	-2.714745
155.699997	-0.155516	0.940357	1.96333	-0.298509	0.074585	14.07956	14.64354	1.23703
155.800003	-0.110384	0.975403	1.970592	-0.315566	0.074634	17.37032	19.39041	4.470075
155.899994	-0.102381	0.997553	1.976854	-0.335183	0.074705	18.21973	20.59594	6.249207
156.0	-0.067114	0.910712	1.986426	-0.351914	0.075224	18.90825	20.30282	6.355487
156.100006	-0.100326	0.83005	1.999287	-0.365231	0.075408	14.40972	12.15262	4.799306
156.199997	-0.173462	0.764269	2.012268	-0.373307	0.075604	6.95443	7.7631	1.984711
156.300003	-0.279687	0.731758	2.020628	-0.377017	0.075778	6.78568	6.67661	-1.073507
156.399994	-0.381509	0.736521	2.022791	-0.378799	0.075994	5.60629	6.40181	-3.302276
156.5	-0.493828	0.701255	2.018182	-0.380936	0.07617	5.29968	6.27538	-3.721223
156.600006	-0.443471	0.649403	2.00881	-0.383647	0.076317	5.02171	6.38842	-2.821792
156.699997	-0.308301	0.569614	1.997328	-0.385391	0.076111	6.21187	7.46774	-1.515484
156.800003	-0.17511	0.454733	1.986869	-0.382675	0.076266	7.69104	8.98608	-0.556907
156.899994	0.082197	0.357469	1.980058	-0.37696	0.076319	8.89346	9.79123	-0.339832
157.0	0.212382	0.322653	1.979009	-0.366544	0.076997	9.54223	9.69285	-0.928415
157.100006	0.197452	0.356774	1.982851	-0.352593	0.077819	9.60344	9.81981	-2.160241
157.199997	0.129989	0.437809	1.990273	-0.337693	0.078607	9.77527	9.87784	-3.502543
157.300003	-0.049064	0.505583	1.999562	-0.322692	0.079367	9.70643	10.26377	-4.513343
157.399994	-0.144738	0.566604	2.008371	-0.311059	0.079903	9.92625	10.9503	-4.809558
157.5	-0.208214	0.652384	2.015515	-0.305031	0.080556	10.51178	11.73886	-4.268376
157.600006	-0.239098	0.694823	2.019742	-0.305445	0.080815	11.15433	12.38782	-2.787943
157.699997	-0.253167	0.774707	2.020225	-0.313123	0.080795	12.11233	13.23482	-0.673178
157.800003	-0.258084	0.899227	2.017094	-0.326605	0.080539	13.00105	13.83882	1.530238
157.899994	-0.277206	1.056447	2.011917	-0.342475	0.080309	13.18803	13.29274	3.15989
158.0	-0.19693	1.270199	2.005318	-0.359037	0.079954	12.2253	12.30603	4.00047
158.100006	-0.087997	1.386981	1.99725	-0.373971	0.079888	9.77071	10.45154	3.836615
158.199997	-0.022569	1.462898	1.986616	-0.385764	0.079918	8.05886	9.26892	2.721846
158.300003	0.129356	1.417886	1.973081	-0.393594	0.080149	6.68365	8.15577	1.038682
158.399994	0.065238	1.420494	1.958317	-0.393839	0.079962	5.69211	6.89725	-0.965192
158.5	-0.131183	1.439715	1.946797	-0.386559	0.079307	5.49156	6.02048	-2.933303
158.600006	-0.253529	1.472645	1.941299	-0.37236	0.079326	5.35792	6.30096	-4.336068
158.699997	-0.28151	1.533499	1.941231	-0.354391	0.079095	6.48143	6.99788	-5.000462
158.800003	-0.20811	1.579474	1.944417	-0.337353	0.079028	8.22193	9.74509	-5.090839
158.899994	-0.060471	1.549782	1.946945	-0.324345	0.07928	7.94641	10.89292	-4.32871
159.0	0.154184	1.586777	1.945962	-0.318397	0.079773	9.7292	10.47787	-2.586743
159.100006	0.248613	1.640957	1.941432	-0.320981	0.079997	10.59647	12.11965	-0.192109
159.199997	0.214345	1.636936	1.936291	-0.328551	0.080539	10.73143	11.41684	1.72232
159.300003	0.054115	1.609634	1.933408	-0.338258	0.080687	11.54983	11.57078	2.709165
159.399994	-0.080841	1.517641	1.933834	-0.347927	0.080742	10.48271	10.82772	2.66161
159.5	-0.27575	1.377626	1.93569	-0.35596	0.080767	8.50261	9.40273	1.717943
159.600006	-0.382516	1.31866	1.934238	-0.362505	0.080453	7.2028	8.86265	0.404095
159.699997	-0.457397	1.309065	1.926424	-0.368045	0.080341	6.78112	8.28991	-0.711469
159.800003	-0.316121	1.279212	1.912725	-0.370463	0.080354	6.24953	7.92047	-1.265462
159.899994	-0.181175	1.094975	1.896935	-0.370804	0.080247	6.09312	7.65637	-1.385
160.0	-0.067974	0.940682	1.884188	-0.366858	0.080302	6.41777	7.79136	-1.462049
160.100006	0.073044	0.81214	1.877535	-0.359679	0.080286	7.39091	8.07741	-1.752784
160.199997	0.090554	0.747489	1.875839	-0.351621	0.080298	7.70172	8.68665	-2.223844
160.300003	0.013019	0.770603	1.875947	-0.343856	0.079864	8.23892	8.86447	-2.724468
160.399994	-0.152021	0.820265	1.874129	-0.338835	0.079286	8.36993	8.9075	-2.620431
160.5	-0.324394	0.833689	1.86837	-0.337993	0.078774	7.85708	8.98597	-1.824477
160.600006	-0.408123	0.817631	1.86013	-0.339494	0.078255	7.81417	9.02087	-0.708355
160.699997	-0.377812	0.739251	1.852729	-0.342439	0.078023	7.57938	9.14869	0.191674
160.800003	-0.261586	0.619738	1.847946	-0.345073	0.078267	7.66643	8.9074	0.575309
160.899994	-0.031468	0.567138	1.846383	-0.346593	0.078725	7.66879	8.55069	0.253772
161.0	0.102799	0.507374	1.845056	-0.349435	0.079028	7.75225	8.27342	-0.267329
161.100006	0.092106	0.47406	1.840526	-0.352763	0.079555	7.61091	8.07527	-0.702789
161.199997	0.023045	0.426501	1.830339	-0.35782	0.079641	7.4185	8.03159	-0.567001
161.300003	-0.106905	0.377549	1.815628	-0.364205	0.079502	7.29791	8.00365	-0.029552
161.399994	-0.177857	0.309153	1.799197	-0.368473	0.079481	7.04718	8.04144	0.361325
161.5	-0.225773	0.23127	1.785502	-0.369052	0.079507	6.81098	7.88568	0.23369
161.600006	-0.143413	0.178149	1.77783	-0.364578	0.079595	6.77324	7.8147	-0.71532
161.699997	-0.087942	0.193045	1.777782	-0.354609	0.080234	6.94244	7.70443	-2.161698
161.800003	-0.013887	0.190209	1.784158	-0.342596	0.080587	7.04657	7.85806	-3.489629
161.899994	0.021419	0.20395	1.793234	-0.331299	0.080826	7.34003	8.11638	-4.189418
162.0	0.006749	0.200399	1.800951	-0.324602	0.080785	7.79131	8.55819	-3.769784
162.100006	-0.047265	0.22356	1.803158	-0.32627	0.080433	7.66923	8.51558	-1.87743
162.199997	-0.118315	0.250782	1.797427	-0.337954	0.079757	7.84964	8.58955	1.435319
162.300003	-0.286677	0.359403	1.782354	-0.358226	0.078752	8.07681	9.03682	4.902371
162.399994	-0.375328	0.382182	1.760247	-0.381436	0.078009	7.93039	8.67509	7.228972
162.5	-0.298079	0.378455	1.739504	-0.397708	0.077442	7.35116	8.20213	7.033195
162.600006	-0.155068	0.364686	1.729004	-0.401561	0.077669	6.4457	7.3654	3.99045
162.699997	-0.012982	0.357105	1.732042	-0.390673	0.078509	5.062	6.16821	-1.102443
162.800003	0.221561	0.326516	1.74661	-0.369658	0.079664	4.80347	5.523	-6.358687
162.899994	0.305398	0.443323	1.769297	-0.341315	0.080884	4.71879	5.60276	-10.184691
163.0	0.194392	0.579495	1.797641	-0.312075	0.081774	6.78331	6.97272	-11.626889
163.100006	0.086176	0.704169	1.828505	-0.288827	0.082241	10.61337	12.01944	-10.573539
163.199997	-0.121235	0.851778	1.858225	-0.279784	0.082547	9.8709	11.38601	-7.349415
163.300003	-0.347585	0.919922	1.882542	-0.289042	0.082494	8.94417	9.86553	-2.12988
163.399994	-0.641095	0.944703	1.89899	-0.314755	0.081703	10.81778	11.12812	3.764625
163.5	-0.934496	1.039793	1.904918	-0.350887	0.080594	15.1648	16.76674	8.963845
163.600006	-0.681332	0.964674	1.900088	-0.388176	0.079803	14.70713	16.09883	12.443262
163.699997	-0.488909	0.988377	1.892966	-0.420184	0.07945	14.48171	15.02722	12.3207
163.800003	-0.176942	1.053258	1.890917	-0.437766	0.079113	8.87533	9.23209	9.102077
163.899994	0.166811	1.15667	1.89578	-0.438778	0.078676	4.56754	5.28663	3.303597
164.0	0.321298	1.154629	1.906654	-0.42537	0.078469	3.7445	4.69944	-3.783919
164.100006	0.341409	1.063113	1.919786	-0.400402	0.078326	3.30145	4.22701	-10.033554
164.199997	0.319997	0.978591	1.933082	-0.368997	0.078779	3.91449	4.83465	-13.109319
164.300003	0.136895	0.993737	1.948583	-0.338142	0.07942	4.18387	5.35429	-13.009779
164.399994	-0.055145	1.070467	1.967317	-0.312727	0.079728	8.10098	7.2789	-10.949409
164.5	-0.386933	1.237916	1.988542	-0.298154	0.080312	11.21292	12.96537	-7.865088
164.600006	-0.474581	1.3506	2.00938	-0.295956	0.080447	10.038	11.03113	-4.216993
164.699997	-0.46548	1.456744	2.027847	-0.306361	0.080113	17.17328	16.33927	-0.573314
164.800003	-0.438056	1.586885	2.041242	-0.325235	0.079571	19.359	22.12627	2.734621
164.899994	-0.330682	1.798608	2.049471	-0.346037	0.079005	26.52765	27.26987	5.231686
165.0	-0.156979	1.954982	2.054663	-0.364108	0.078649	30.34072	30.45097	6.21839
165.100006	-0.033882	2.083526	2.059614	-0.377067	0.078431	19.79286	19.4252	5.464932
165.199997	0.051531	2.170491	2.06521	-0.381195	0.078437	10.27796	10.60805	3.063955
165.300003	0.054004	2.218175	2.0724	-0.378874	0.078385	7.33995	8.25437	-0.229895
165.399994	0.002653	2.239387	2.08026	-0.371984	0.078442	5.96509	6.92605	-3.464074
165.5	-0.185902	2.077618	2.086612	-0.364002	0.078633	5.75411	6.7341	-5.460382
165.600006	-0.302535	1.806993	2.088651	-0.358849	0.078992	6.29428	7.60038	-5.629686
165.699997	-0.310985	1.560767	2.085383	-0.357403	0.079833	8.13636	9.53998	-4.231806
165.800003	-0.332504	1.326106	2.076862	-0.360904	0.080629	10.93469	11.83338	-1.827119
165.899994	-0.334159	1.12091	2.064615	-0.366225	0.081058	11.49229	13.93902	0.446476
166.0	-0.348189	0.924428	2.052785	-0.370357	0.081022	13.09476	14.16298	1.779571
166.100006	-0.346686	0.733546	2.046699	-0.370636	0.080938	12.31297	12.90392	1.641685
166.199997	-0.272619	0.611948	2.048947	-0.366194	0.080542	11.53284	11.57528	-0.000928
166.300003	-0.17611	0.492219	2.058533	-0.356929	0.080256	9.79453	9.95609	-2.625416
166.399994	-0.097507	0.420496	2.070261	-0.345891	0.079768	9.52454	9.98232	-5.126928
166.5	-0.019327	0.367547	2.079515	-0.334663	0.079361	10.25265	10.64937	-6.255002
166.600006	-0.001753	0.423525	2.083232	-0.326768	0.078713	10.98435	11.00929	-5.667297
166.699997	-0.060063	0.530834	2.080763	-0.325556	0.077697	12.7004	12.50065	-3.506843
166.800003	-0.154991	0.643392	2.073381	-0.331057	0.076634	13.73591	13.11385	-0.686068
166.899994	-0.130815	0.756724	2.063288	-0.34069	0.075777	15.66407	14.69568	2.010318
167.0	-0.20588	0.903823	2.053866	-0.352408	0.075067	18.46074	17.32192	3.411525
167.100006	-0.099593	0.98724	2.048064	-0.360909	0.074777	16.53896	16.57896	3.622765
167.199997	-0.086971	1.118977	2.044975	-0.366941	0.07452	12.61143	12.29264	2.377409
167.300003	-0.044654	1.190123	2.042207	-0.369497	0.074548	9.12729	9.53559	0.455121
167.399994	-0.00846	1.242361	2.036008	-0.369606	0.074422	7.23923	8.50905	-1.514139
167.5	-0.093379	1.206882	2.025407	-0.367781	0.074137	6.23657	7.73077	-2.838422
167.600006	-0.187803	1.061594	2.011802	-0.364729	0.07401	6.21258	7.83611	-3.116024
167.699997	-0.317005	0.945418	1.996834	-0.361336	0.073257	6.52312	8.12976	-2.627951
167.800003	-0.413237	0.869659	1.983086	-0.358367	0.072463	8.52985	9.63568	-1.915739
167.899994	-0.384773	0.836856	1.971932	-0.354687	0.071528	8.84705	10.95437	-1.439573
168.0	-0.25365	0.827559	1.963964	-0.350025	0.070803	9.28055	10.78233	-1.317526
168.100006	-0.074553	0.845416	1.9584	-0.345138	0.070217	9.31978	10.52904	-1.552886
168.199997	0.124937	0.830049	1.954698	-0.339182	0.070143	8.78995	9.80215	-1.895052
168.300003	0.279314	0.758048	1.951717	-0.334895	0.07023	9.25743	10.0746	-2.156284
168.399994	0.389646	0.643353	1.948705	-0.331619	0.070736	9.11477	9.89443	-2.148452
168.5	0.287256	0.503579	1.94396	-0.330879	0.071524	9.36068	9.80012	-1.630621
168.600006	0.148663	0.434665	1.936016	-0.334724	0.072314	9.41261	9.71801	-0.801401
168.699997	-0.187897	0.390289	1.923858	-0.343046	0.072717	9.37855	9.76554	0.483655
168.800003	-0.529683	0.376865	1.907742	-0.354423	0.072586	8.89127	9.81425	1.724233
168.899994	-0.77913	0.367716	1.889497	-0.367128	0.071829	8.33297	9.54201	2.506569
169.0	-0.673635	0.285132	1.872517	-0.375309	0.071173	7.39205	8.94808	2.280078
169.100006	-0.384088	0.166832	1.858658	-0.378284	0.070703	6.71719	8.30051	0.980542
169.199997	-0.085569	0.00192	1.847871	-0.37587	0.070527	6.23062	7.49943	-0.888924
169.300003	0.289758	-0.095847	1.839005	-0.367991	0.070478	6.54922	7.22451	-2.435861
169.399994	0.49922	-0.109191	1.829779	-0.357702	0.070129	6.85626	6.91588	-3.174375
169.5	0.527102	-0.073782	1.819627	-0.347037	0.069841	8.21448	8.08501	-3.107624
169.600006	0.389973	-0.02306	1.809099	-0.338118	0.069807	8.13628	8.88202	-2.555874
169.699997	0.141893	0.007603	1.799767	-0.33282	0.069822	7.47402	8.07206	-1.678224
169.800003	-0.111025	0.033174	1.792508	-0.330593	0.069962	7.9352	8.7937	-0.802502
169.899994	-0.352668	0.089722	1.787034	-0.331788	0.070531	7.75042	9.19291	-0.212384
170.0	-0.489809	0.182286	1.782471	-0.335149	0.070887	7.62448	8.50584	-0.040011
170.100006	-0.526087	0.264964	1.778331	-0.33925	0.071071	7.35939	8.35757	-0.211575
170.199997	-0.426406	0.286794	1.773712	-0.34413	0.071032	7.02669	8.19485	-0.50087
170.300003	-0.305621	0.298276	1.767127	-0.349197	0.070733	6.64503	7.68238	-0.611555
170.399994	-0.153663	0.306304	1.757678	-0.3535	0.07017	6.60991	7.49739	-0.418449
170.5	-0.030865	0.398755	1.744943	-0.358924	0.069162	6.88052	7.71557	-0.00984
170.600006	0.004674	0.504848	1.730888	-0.36345	0.068243	7.05961	7.84136	0.402441
170.699997	-0.030495	0.625122	1.716684	-0.367218	0.067112	6.89059	7.716	0.662128
170.800003	-0.025374	0.675647	1.703378	-0.369837	0.06632	6.74145	7.70465	0.577006
170.899994	-0.019184	0.655195	1.690423	-0.370647	0.06583	6.51901	7.7024	0.230534
171.0	-0.053013	0.629797	1.67615	-0.370434	0.065692	6.43423	7.65894	-0.171476
171.100006	-0.10597	0.649558	1.659598	-0.368956	0.065693	6.47881	7.60081	-0.457185
171.199997	-0.215158	0.754496	1.642148	-0.364635	0.065449	6.49037	7.34666	-0.811643
171.300003	-0.230036	0.878309	1.629229	-0.356936	0.064966	6.41987	7.48487	-1.455474
171.399994	-0.155337	0.877009	1.626239	-0.344871	0.065127	6.2399	7.32536	-2.322691
171.5	-0.096832	0.805386	1.630659	-0.33163	0.065663	6.24603	7.36443	-3.045011
171.600006	-0.037887	0.720855	1.637633	-0.32119	0.066227	6.61096	7.61783	-3.296602
171.699997	0.004726	0.608853	1.641851	-0.316402	0.066587	6.94445	7.9118	-2.630352
171.800003	-0.163622	0.500861	1.639055	-0.321054	0.066275	7.06093	7.97239	-0.545342
171.899994	-0.409535	0.381582	1.629912	-0.33342	0.065239	7.11417	7.92379	2.049127
172.0	-0.656305	0.290756	1.617316	-0.349309	0.063812	6.75196	7.75025	3.875303
172.100006	-0.71654	0.208756	1.609016	-0.363087	0.06263	6.37713	7.49664	4.184691
172.199997	-0.4611	0.083608	1.608296	-0.370962	0.061921	5.89783	7.08823	2.854967
172.300003	-0.081955	-0.043145	1.612831	-0.372702	0.062097	5.46345	6.65349	0.335704
172.399994	0.259686	-0.125596	1.616737	-0.371001	0.062603	5.58535	6.44827	-2.107053
172.5	0.425814	-0.174506	1.615579	-0.36677	0.063313	5.82041	6.4594	-3.2177
172.600006	0.27788	-0.1786	1.607593	-0.362781	0.06354	5.93286	6.37172	-2.591621
172.699997	-0.084426	-0.199215	1.593967	-0.362246	0.06306	7.16217	7.92968	-0.782469
172.800003	-0.476448	-0.265217	1.577128	-0.364589	0.062121	6.19813	7.19529	1.235531
172.899994	-0.799297	-0.335039	1.559566	-0.36883	0.061065	5.92629	6.99627	2.580318
173.0	-0.837441	-0.375404	1.546166	-0.370763	0.060561	6.73208	8.47918	2.402497
173.100006	-0.599508	-0.391092	1.54137	-0.367183	0.061038	6.00309	7.23747	0.635244
173.199997	-0.167144	-0.399	1.546053	-0.358413	0.06182	5.57765	6.50329	-2.013662
173.300003	0.24469	-0.383665	1.557455	-0.345368	0.062939	5.78284	6.47428	-4.393449
173.399994	0.435853	-0.386645	1.570989	-0.331489	0.063815	5.85982	6.32558	-5.681467
173.5	0.492	-0.387146	1.582556	-0.320387	0.064164	7.3036	7.86084	-5.435
173.600006	0.363139	-0.374616	1.590131	-0.316171	0.064204	7.03754	7.90612	-3.500419
173.699997	0.11711	-0.39347	1.592769	-0.320725	0.063819	6.26819	6.94082	-0.347608
173.800003	-0.214872	-0.418689	1.590415	-0.331593	0.063446	6.72752	7.6539	2.847406
173.899994	-0.486715	-0.424837	1.587129	-0.34494	0.063387	7.4009	8.616	4.929592
174.0	-0.512482	-0.458846	1.588638	-0.355519	0.06392	6.83192	7.74822	5.064049
174.100006	-0.407199	-0.534523	1.596643	-0.362373	0.065119	6.26171	7.15236	3.435602
174.199997	-0.204738	-0.640648	1.608322	-0.36531	0.066653	5.9255	6.77863	0.673918
174.300003	-0.017317	-0.706881	1.617644	-0.366127	0.067685	5.58194	6.31627	-2.174412
174.399994	0.016466	-0.759894	1.620279	-0.365687	0.068024	5.82111	6.27976	-3.666093
174.5	0.01403	-0.71359	1.615611	-0.365018	0.067799	5.37412	6.06534	-3.160056
174.600006	-0.0974	-0.711003	1.605574	-0.366556	0.067063	6.39649	6.90721	-1.404838
174.699997	-0.186771	-0.781661	1.594246	-0.367769	0.066531	6.83551	7.99583	0.281821
174.800003	-0.279887	-0.86533	1.585752	-0.36727	0.066123	5.49428	6.58423	1.23623
174.899994	-0.288836	-0.96154	1.583041	-0.364453	0.066058	7.11654	7.91362	1.071935
175.0	-0.153415	-1.017312	1.586092	-0.359537	0.066537	6.34403	7.31776	-0.159496
175.100006	-0.042216	-0.978473	1.592793	-0.354086	0.067122	6.19918	6.83398	-1.686028
175.199997	0.018516	-0.844229	1.599588	-0.349062	0.067374	6.46427	7.13234	-2.881913
175.300003	0.032611	-0.740151	1.604472	-0.343595	0.06782	6.04495	6.75754	-3.195392
175.399994	0.016177	-0.726177	1.607625	-0.339161	0.068106	6.48993	7.329	-2.78914
175.5	-0.004287	-0.763368	1.610524	-0.335462	0.068575	6.5825	7.31208	-1.954063
175.600006	-0.125842	-0.81232	1.614203	-0.333515	0.068774	5.90685	6.92177	-1.001578
175.699997	-0.266732	-0.788464	1.619194	-0.332843	0.06865	6.8673	7.66247	-0.211481
175.800003	-0.422311	-0.672078	1.625507	-0.333039	0.067677	6.97248	7.65251	0.134615
175.899994	-0.467102	-0.569982	1.63281	-0.333803	0.066761	6.70423	7.36668	0.172603
176.0	-0.325191	-0.488935	1.639541	-0.336392	0.066242	6.68917	7.71054	-0.067657
176.100006	-0.036419	-0.500677	1.644174	-0.340703	0.06626	6.3809	7.43616	-0.248294
176.199997	0.330742	-0.510818	1.644588	-0.346942	0.066694	6.40139	7.25267	-0.070814
176.300003	0.53962	-0.515071	1.639891	-0.355359	0.067371	6.46663	7.01512	0.46992
176.399994	0.53742	-0.452236	1.630719	-0.364525	0.06782	6.58153	6.95174	1.09667
176.5	0.399727	-0.384197	1.61938	-0.372584	0.068216	6.68041	6.97883	1.489364
176.600006	-0.033427	-0.343235	1.609313	-0.377207	0.068483	6.28885	6.88055	1.298329
176.699997	-0.42204	-0.264371	1.602821	-0.376877	0.068552	6.04285	6.95121	0.278884
176.800003	-0.832026	-0.174628	1.600847	-0.372416	0.068395	5.9241	7.15696	-0.982573
176.899994	-0.96983	-0.065157	1.60236	-0.364121	0.06782	5.80307	7.25716	-2.347915
177.0	-0.855687	0.051143	1.605557	-0.354001	0.067135	6.07324	7.46528	-3.360996
177.100006	-0.525022	0.152766	1.609718	-0.344854	0.065978	6.39579	7.43787	-3.798567
177.199997	-0.07785	0.229119	1.614222	-0.337241	0.065091	6.51121	7.35159	-3.423173
177.300003	0.313425	0.32571	1.617918	-0.33343	0.064257	6.57383	7.20053	-2.439639
177.399994	0.641882	0.365412	1.619541	-0.333876	0.063747	6.77569	7.42299	-0.664504
177.5	0.680489	0.370791	1.61816	-0.338409	0.063582	7.02633	7.68549	1.066573
177.600006	0.419547	0.339288	1.614103	-0.344695	0.063462	6.88113	7.41346	2.405623
177.699997	0.040652	0.342856	1.609749	-0.350708	0.063247	6.78147	7.4748	2.799305
177.800003	-0.379979	0.417836	1.607721	-0.353492	0.06295	6.43984	7.35779	2.07352
177.899994	-0.678782	0.518999	1.609782	-0.353005	0.063192	5.84843	7.10386	0.308695
178.0	-0.780004	0.531349	1.615308	-0.34885	0.063714	5.58071	7.07303	-1.650777
178.100006	-0.486651	0.405945	1.622075	-0.343143	0.064761	5.36492	7.09519	-3.06076
178.199997	-0.265355	0.28778	1.62778	-0.33776	0.065685	6.14085	7.13919	-3.537667
178.300003	-0.056245	0.215779	1.631486	-0.334988	0.066089	7.06968	8.11477	-3.014309
178.399994	-0.033897	0.18277	1.632204	-0.336852	0.066049	6.34841	7.52148	-1.650535
178.5	-0.008069	0.151864	1.629565	-0.344308	0.06515	6.77552	6.81332	0.269971
178.600006	-0.18584	0.101131	1.624288	-0.355383	0.063995	7.03439	7.70893	2.18972
178.699997	-0.357339	0.05514	1.617064	-0.367546	0.063117	6.57786	8.20502	3.273769
178.800003	-0.320379	-0.000339	1.609982	-0.377564	0.062869	6.22887	7.15011	3.393571
178.899994	-0.176958	-0.074773	1.604734	-0.382031	0.063216	6.14181	7.18683	2.232859
179.0	-0.021557	-0.158495	1.600978	-0.380885	0.064022	5.61986	6.81182	0.297862
179.100006	0.040478	-0.217825	1.598598	-0.374959	0.064832	5.7345	6.52138	-1.862813
179.199997	0.025915	-0.244174	1.597878	-0.363398	0.065632	5.4419	6.40855	-3.400476
179.300003	-0.031204	-0.23955	1.598923	-0.349365	0.066151	6.22904	6.65681	-3.999455
179.399994	-0.038039	-0.248948	1.602187	-0.335433	0.066887	7.23091	8.42533	-3.80406
179.5	-0.076404	-0.24043	1.606405	-0.325914	0.067502	6.3611	7.74394	-3.148103
179.600006	-0.140813	-0.238026	1.609755	-0.322717	0.068248	6.65019	7.34762	-1.833985
179.699997	-0.184043	-0.214603	1.610909	-0.325494	0.068645	7.1189	7.98128	-0.122524
179.800003	-0.199399	-0.188461	1.609723	-0.333562	0.068829	7.21287	8.42523	1.583891
179.899994	-0.237108	-0.141667	1.607697	-0.342847	0.068835	6.67761	7.49611	2.460284
180.0	-0.237904	-0.134622	1.60781	-0.349644	0.068739	6.55964	7.29078	2.291535
180.100006	-0.168723	-0.130866	1.611769	-0.352398	0.068424	6.18438	7.14572	1.027523
180.199997	-0.167403	-0.14354	1.618764	-0.351679	0.068151	5.8423	6.74598	-0.967917
180.300003	-0.053383	-0.184577	1.626557	-0.347135	0.068036	5.85623	6.73346	-2.477306
180.399994	0.092926	-0.203165	1.632742	-0.342098	0.068142	5.90457	6.84137	-3.071166
180.5	0.263639	-0.197311	1.635463	-0.338508	0.068506	7.04473	7.51195	-2.667033
180.600006	0.283391	-0.178743	1.63409	-0.339718	0.069032	6.92746	8.22878	-1.303964
180.699997	0.140428	-0.126619	1.628653	-0.346608	0.069601	6.44588	7.19754	0.610189
180.800003	-0.103436	-0.095102	1.619996	-0.357695	0.070266	7.24563	7.66579	2.388604
180.899994	-0.367019	-0.054718	1.61042	-0.369921	0.070968	6.81641	7.95451	3.30092
181.0	-0.538849	-0.109347	1.603044	-0.380143	0.071514	6.21547	7.05911	3.139073
181.100006	-0.640576	-0.179388	1.59873	-0.38444	0.072276	6.05757	6.97765	1.531059
181.199997	-0.586185	-0.25554	1.59668	-0.383541	0.072578	5.45951	6.53337	-0.812569
181.300003	-0.415017	-0.327116	1.596153	-0.376151	0.072917	5.45951	6.40866	-2.988315
181.399994	-0.31363	-0.350986	1.596692	-0.362646	0.073005	5.22244	6.11148	-4.286647
181.5	-0.196513	-0.334207	1.59962	-0.34607	0.072798	6.4838	7.2729	-4.681918
181.600006	-0.068645	-0.235182	1.606397	-0.328497	0.072585	7.12319	8.24987	-4.435523
181.699997	0.087359	-0.146637	1.61678	-0.313728	0.072466	6.48932	7.45104	-3.87028
181.800003	0.163734	-0.105284	1.629573	-0.304094	0.072615	7.09508	7.543	-2.90047
181.899994	0.267751	-0.11909	1.642848	-0.301309	0.073004	7.84281	8.48839	-1.533414
182.0	0.275715	-0.117437	1.653799	-0.30598	0.073694	8.00237	8.99593	0.20175
182.100006	0.164578	-0.106469	1.660187	-0.318407	0.07461	7.79525	8.12912	2.053728
182.199997	-0.063588	-0.096154	1.660378	-0.336705	0.075594	7.99966	8.42598	3.730848
182.300003	-0.233649	-0.107435	1.654009	-0.357504	0.07652	7.22829	7.70272	4.926357
182.399994	-0.500776	-0.149466	1.64296	-0.377495	0.07732	6.53083	7.24956	5.069485
182.5	-0.60245	-0.163274	1.631448	-0.391358	0.077952	5.83749	6.82777	3.758292
182.600006	-0.547785	-0.237001	1.623641	-0.39564	0.078766	5.26036	6.27334	1.205142
182.699997	-0.377836	-0.314827	1.620801	-0.391046	0.079377	4.89587	5.82179	-1.862181
182.800003	-0.306673	-0.406653	1.622906	-0.378683	0.079955	4.58804	5.85273	-4.462972
182.899994	-0.008218	-0.526435	1.62808	-0.362674	0.080088	5.36274	5.96074	-5.869542
183.0	0.145427	-0.56117	1.634585	-0.34483	0.079984	7.43374	8.47811	-6.151305
183.100006	0.16575	-0.506004	1.641302	-0.33016	0.079832	6.75888	7.90334	-5.15584
183.199997	0.087724	-0.436853	1.647841	-0.320661	0.079689	7.02012	7.47213	-3.395772
183.300003	0.009078	-0.383181	1.654786	-0.316404	0.079824	7.12389	7.12345	-1.216938
183.399994	-0.131565	-0.333726	1.662314	-0.31798	0.079755	8.25634	8.58088	0.777584
183.5	-0.259964	-0.354968	1.67004	-0.32383	0.079508	7.86917	9.09292	2.321863
183.600006	-0.375637	-0.37611	1.676704	-0.333175	0.079184	7.64375	7.76214	3.041573
183.699997	-0.362565	-0.342993	1.680494	-0.344366	0.078722	7.66109	8.28199	3.031571
183.800003	-0.310722	-0.233142	1.680392	-0.356698	0.078194	6.81773	7.53272	2.380853
183.899994	-0.132643	-0.11808	1.676959	-0.367332	0.078183	6.58513	7.37043	1.308555
184.0	0.049068	-0.053239	1.671769	-0.375096	0.078781	5.84598	6.9086	0.019394
184.100006	0.217623	-0.13976	1.66646	-0.377937	0.079631	5.53579	6.35791	-1.132191
184.199997	0.304931	-0.233412	1.661879	-0.375386	0.080644	5.48578	6.34603	-1.892911
184.300003	0.119338	-0.191373	1.658388	-0.369188	0.080996	6.07061	6.31295	-2.486941
184.399994	-0.163654	-0.06536	1.656407	-0.359304	0.080893	6.7185	7.3245	-2.848132
184.5	-0.446278	0.04695	1.656489	-0.347121	0.080636	6.21993	7.74415	-2.988461
184.600006	-0.737757	0.160276	1.660013	-0.334984	0.080124	6.78261	7.39762	-3.065484
184.699997	-0.669306	0.241074	1.669156	-0.322184	0.079928	6.84155	8.02849	-3.233843
184.800003	-0.473776	0.300922	1.683573	-0.31224	0.079864	6.97712	8.2654	-3.263233
184.899994	-0.140166	0.391615	1.700647	-0.307747	0.07972	7.27645	8.12997	-2.974532
185.0	0.12649	0.466239	1.715908	-0.311079	0.079695	7.63289	8.0575	-1.926418
185.100006	0.26485	0.573645	1.724299	-0.324252	0.079641	7.89404	8.06178	0.178759
185.199997	0.237202	0.69099	1.722814	-0.3463	0.079539	7.7999	8.00012	3.118817
185.300003	-0.042659	0.700387	1.711486	-0.374229	0.079138	7.38864	7.70529	6.123898
185.399994	-0.347525	0.696377	1.69372	-0.399839	0.078856	6.8983	7.52373	7.470861
185.5	-0.573797	0.706788	1.678138	-0.415181	0.078339	6.20312	7.11125	6.299317
185.600006	-0.651114	0.694935	1.672753	-0.414746	0.078003	5.36431	6.75305	2.634131
185.699997	-0.541231	0.586841	1.679451	-0.40026	0.077952	4.28406	5.76698	-2.305735
185.800003	-0.291786	0.491179	1.695773	-0.376275	0.077875	4.33941	5.9904	-6.908786
185.899994	0.013408	0.340625	1.719098	-0.346352	0.077928	4.52883	5.8508	-9.855698
186.0	0.30615	0.256994	1.745854	-0.315565	0.07762	8.23174	9.19633	-10.683029
186.100006	0.240318	0.339378	1.774044	-0.293035	0.076748	8.95135	10.67068	-9.28728
186.199997	0.102099	0.453917	1.800627	-0.283428	0.075981	9.08665	9.41858	-5.98549
186.300003	-0.144831	0.567453	1.823066	-0.289897	0.075099	8.89705	8.89701	-1.376242
186.399994	-0.424749	0.626112	1.838959	-0.308523	0.074006	11.91047	9.66234	3.626976
186.5	-0.598949	0.659294	1.845112	-0.336603	0.073121	13.55962	15.06897	7.89653
186.600006	-0.683008	0.724304	1.844887	-0.366852	0.072149	12.88826	13.55491	10.156293
186.699997	-0.598753	0.77755	1.845115	-0.392296	0.071756	12.0815	12.70823	9.768972
186.800003	-0.339898	0.887843	1.849412	-0.407103	0.071552	7.33776	8.49802	6.986369
186.899994	-0.151958	1.010317	1.858501	-0.41177	0.071521	4.74462	5.54677	2.200171
187.0	0.044317	0.96631	1.870314	-0.40515	0.071828	4.20375	5.17647	-3.435457
187.100006	0.0859	0.852905	1.882362	-0.390579	0.071975	3.81132	4.98302	-8.147758
187.199997	0.073987	0.695075	1.892889	-0.372017	0.072503	4.45299	5.47783	-10.014914
187.300003	0.020972	0.6869	1.90224	-0.352612	0.072446	4.41201	5.30119	-9.297964
187.399994	-0.171621	0.777984	1.910644	-0.337716	0.072024	8.21947	8.05664	-6.888781
187.5	-0.341622	0.83404	1.917894	-0.328064	0.071747	8.71393	11.304	-3.577626
187.600006	-0.441725	0.889347	1.923482	-0.325189	0.071164	8.78566	9.30435	-0.226732
187.699997	-0.492287	0.959214	1.927649	-0.32837	0.070514	12.97093	13.81559	2.478105
187.800003	-0.406844	1.049058	1.932405	-0.334529	0.06994	12.63621	14.39711	3.86279
187.899994	-0.270759	1.019023	1.941504	-0.340179	0.069501	14.4662	15.52845	3.776613
188.0	-0.020291	0.899213	1.95542	-0.343008	0.069454	12.48383	13.35001	1.941349
188.100006	0.09053	0.761702	1.97191	-0.344873	0.069385	9.32224	9.46986	-0.448585
188.199997	0.080765	0.735099	1.986645	-0.345004	0.069343	8.46171	8.42544	-2.998513
188.300003	0.01881	0.703817	1.996571	-0.345307	0.069238	7.85498	7.66921	-4.423892
188.399994	-0.098459	0.675905	2.000107	-0.348225	0.069381	7.65189	7.99969	-4.0474
188.5	-0.237385	0.624609	1.996222	-0.355386	0.069414	7.80585	8.99604	-1.924672
188.600006	-0.389264	0.561758	1.986108	-0.365494	0.06973	9.13395	10.38838	0.85504
188.699997	-0.523314	0.4615	1.972283	-0.374501	0.06983	9.60274	11.23678	2.992325
188.800003	-0.584861	0.367033	1.960893	-0.379335	0.070226	10.20439	11.33965	3.629371
188.899994	-0.449014	0.336449	1.957372	-0.377291	0.070197	9.25112	10.38056	2.447792
189.0	-0.291525	0.321591	1.962949	-0.369109	0.070446	8.71489	9.57445	-0.261128
189.100006	-0.132896	0.28903	1.973735	-0.357712	0.07058	7.96918	8.79467	-3.413639
189.199997	-0.169572	0.237725	1.985508	-0.345526	0.070418	8.3342	9.09067	-5.897971
189.300003	0.023986	0.165628	1.99257	-0.333791	0.071057	8.05728	9.0653	-6.128644
189.399994	-0.025729	0.169088	1.995735	-0.327434	0.070986	10.10105	10.77912	-4.830889
189.5	-0.110251	0.161705	1.995228	-0.32673	0.070304	10.36387	11.5786	-2.375739
189.600006	-0.292357	0.23521	1.992134	-0.332147	0.06954	10.0845	10.2856	0.178948
189.699997	-0.34707	0.294457	1.988208	-0.340433	0.06906	12.6003	13.10668	2.290494
189.800003	-0.287081	0.346945	1.986886	-0.34824	0.069102	11.66919	12.45911	3.139209
189.899994	-0.188701	0.375864	1.989696	-0.353298	0.069596	11.36784	12.14438	2.534808
190.0	-0.009532	0.426901	1.995784	-0.354547	0.070188	9.68349	10.41578	0.836531
190.100006	0.079075	0.486562	2.00257	-0.353741	0.070689	9.00354	8.8923	-1.402692
190.199997	0.056781	0.536293	2.006199	-0.352041	0.071013	8.53957	8.95878	-3.123187
190.300003	-0.010487	0.488345	2.004489	-0.35102	0.071381	8.28883	8.54063	-3.530745
190.399994	-0.081873	0.461547	1.996446	-0.352728	0.071428	7.98468	9.0273	-2.472767
190.5	-0.180756	0.43265	1.982602	-0.358476	0.07145	9.23028	10.02097	-0.4981
190.600006	-0.254561	0.423005	1.964706	-0.366231	0.071497	9.65529	10.73951	1.537863
190.699997	-0.311202	0.518372	1.947155	-0.373442	0.07143	10.09729	11.03113	2.539128
190.800003	-0.348864	0.569788	1.934661	-0.375548	0.071579	9.41874	10.06839	2.146322
190.899994	-0.305841	0.635192	1.930067	-0.371373	0.071345	8.1192	9.03061	0.233912
191.0	-0.270962	0.610651	1.932721	-0.361109	0.07083	7.65715	8.68965	-2.521626
191.100006	-0.164046	0.507816	1.939801	-0.347111	0.070413	7.26051	8.65882	-4.929832
191.199997	-0.074456	0.480969	1.947832	-0.331011	0.069974	7.20727	8.71299	-6.099341
191.300003	0.047577	0.531113	1.954675	-0.318066	0.069314	8.94793	9.81724	-5.802256
191.399994	0.127865	0.57998	1.959251	-0.311561	0.068994	10.38813	11.48557	-4.118684
191.5	0.13922	0.678724	1.95998	-0.314342	0.068544	9.26277	9.61812	-1.39796
191.600006	0.098327	0.710584	1.956815	-0.324995	0.0685	11.96739	12.22274	1.618531
191.699997	0.017854	0.782511	1.950208	-0.340865	0.068386	12.04183	13.05819	4.05277
191.800003	-0.074224	0.762246	1.942885	-0.357697	0.068808	12.08413	12.21642	5.274229
191.899994	-0.171962	0.669808	1.936103	-0.373002	0.069717	10.18083	11.15574	4.991291
192.0	-0.28073	0.621166	1.929974	-0.383653	0.070714	7.79394	8.40467	3.244966
192.100006	-0.35683	0.696937	1.921965	-0.388627	0.07133	6.488	7.39901	0.808064
192.199997	-0.476751	0.750266	1.910938	-0.387963	0.071538	5.29443	6.35749	-1.748945
192.300003	-0.49353	0.686792	1.897822	-0.38101	0.070818	5.22787	6.00785	-3.50545
192.399994	-0.471201	0.562556	1.885582	-0.369271	0.070074	4.82169	6.379	-4.192502
192.5	-0.335324	0.492494	1.878069	-0.354403	0.069131	6.06361	7.14401	-4.190779
192.600006	-0.114655	0.425028	1.876445	-0.340603	0.068164	8.07497	9.84187	-3.971551
192.699997	0.097058	0.409395	1.878777	-0.329257	0.0674	7.29721	9.18177	-3.512605
192.800003	0.260661	0.431269	1.881101	-0.3228	0.066914	9.46849	9.13906	-2.708153
192.899994	0.336121	0.505906	1.880177	-0.322298	0.066445	9.6425	10.36911	-1.338611
193.0	0.25625	0.538095	1.876241	-0.326709	0.06627	9.25971	9.61234	0.174739
193.100006	0.081224	0.529476	1.871841	-0.332942	0.066264	9.32232	9.74627	1.210134
193.199997	-0.183216	0.497385	1.870068	-0.338906	0.066434	8.49937	9.63675	1.441967
193.300003	-0.345558	0.476743	1.871991	-0.34216	0.067134	7.91681	8.91596	0.81527
193.399994	-0.448099	0.479616	1.875707	-0.344024	0.067709	7.35045	8.67102	-0.402387
193.5	-0.401613	0.434878	1.877985	-0.346292	0.068069	7.30141	8.53613	-1.467281
193.600006	-0.368575	0.360595	1.874748	-0.35109	0.068432	7.3212	8.60979	-1.614821
193.699997	-0.211952	0.260862	1.863613	-0.359748	0.068424	7.43891	8.55754	-0.566894
193.800003	-0.131042	0.1852	1.844164	-0.372662	0.06823	7.68219	8.49695	1.243103
193.899994	-0.171422	0.14684	1.819033	-0.386748	0.067826	7.58577	8.38508	2.745175
194.0	-0.172871	0.121766	1.793537	-0.397174	0.067163	7.57325	8.13276	3.226635
194.100006	-0.139395	0.210141	1.775281	-0.396963	0.066369	7.17101	7.82102	1.803942
194.199997	-0.18171	0.342899	1.768582	-0.386914	0.065709	6.27616	7.29528	-0.881486
194.300003	-0.111481	0.452074	1.772335	-0.367563	0.065552	6.02534	7.2182	-4.02251
194.399994	0.001624	0.427683	1.78406	-0.342465	0.065901	5.85343	7.28757	-6.493691
194.5	0.113665	0.377831	1.800145	-0.31661	0.06639	8.16001	9.4781	-7.74065
194.600006	0.115051	0.364887	1.817912	-0.295506	0.066986	8.41994	9.69296	-7.419672
194.699997	0.024828	0.302839	1.834898	-0.284392	0.067085	8.43605	9.36441	-5.466081
194.800003	-0.115412	0.253343	1.848116	-0.287215	0.067005	9.26925	9.48302	-1.986941
194.899994	-0.223735	0.247434	1.855323	-0.303313	0.066755	11.4083	11.73575	2.231456
195.0	-0.39522	0.268732	1.853546	-0.32984	0.066369	11.54737	12.70726	6.212057
195.100006	-0.386635	0.170398	1.844819	-0.35962	0.066289	11.44605	11.82964	8.872229
195.199997	-0.29914	0.164251	1.833688	-0.387582	0.066303	10.73729	11.15659	9.289302
195.300003	-0.225012	0.221222	1.82431	-0.407051	0.066659	7.08606	7.75678	7.13851
195.399994	-0.086442	0.368996	1.81765	-0.414915	0.066829	5.07855	5.81804	2.989225
195.5	-0.025123	0.496772	1.813485	-0.411014	0.067302	4.147	5.03987	-1.99478
195.600006	-0.006362	0.539181	1.811414	-0.396872	0.067546	3.83654	4.70276	-6.297875
195.699997	0.024101	0.567186	1.812135	-0.375805	0.068229	3.74012	5.08944	-8.595922
195.800003	0.01089	0.543826	1.816354	-0.351953	0.069029	4.95183	5.34604	-8.945284
195.899994	-0.081369	0.526692	1.824261	-0.331574	0.069397	7.89763	8.9652	-7.756144
196.0	-0.108343	0.491053	1.834166	-0.317355	0.06962	7.89457	10.31847	-5.525222
196.100006	-0.233426	0.420145	1.842962	-0.31169	0.069487	7.81452	8.46987	-2.474924
196.199997	-0.394483	0.325511	1.848376	-0.314382	0.069003	9.87379	10.65804	0.837047
196.300003	-0.551597	0.27069	1.849489	-0.325136	0.068201	11.42871	12.53801	3.698926
196.399994	-0.466527	0.311172	1.846594	-0.339155	0.067503	10.89729	11.85833	5.489972
196.5	-0.359407	0.326436	1.843642	-0.35318	0.067335	11.04688	11.86914	5.599067
196.600006	-0.062137	0.377945	1.844043	-0.362331	0.067936	8.49867	9.16036	3.85349
196.699997	0.131163	0.384515	1.848328	-0.367379	0.068716	6.70931	7.23543	1.041734
196.800003	0.202051	0.429183	1.853902	-0.366881	0.069594	5.72539	6.43478	-2.35587
196.899994	0.129015	0.467553	1.857749	-0.363026	0.070125	5.74071	6.16468	-4.805342
197.0	-0.059181	0.44992	1.857394	-0.357221	0.070969	5.32569	6.30535	-5.350285
197.100006	-0.302847	0.430055	1.852381	-0.352635	0.071786	6.21897	6.72939	-4.165113
197.199997	-0.514605	0.382799	1.843915	-0.350399	0.072341	8.3349	9.39203	-2.028975
197.300003	-0.672559	0.321405	1.834409	-0.350361	0.072444	6.43213	8.72755	0.226015
197.399994	-0.738874	0.246126	1.825966	-0.351325	0.072202	8.95801	9.21635	1.827541
197.5	-0.588498	0.167068	1.821109	-0.351801	0.071743	8.72356	10.04398	2.418695
197.600006	-0.358359	0.181832	1.819696	-0.351633	0.071283	7.71565	8.5417	1.682898
197.699997	-0.034999	0.229307	1.820854	-0.350765	0.070914	8.11202	8.83182	0.05567
197.800003	0.204594	0.299073	1.822495	-0.349467	0.070793	7.14448	7.79725	-1.83292
197.899994	0.315587	0.312735	1.822772	-0.347817	0.070773	7.09018	7.35929	-3.030285
198.0	0.301525	0.328305	1.820652	-0.345359	0.070949	6.67542	7.31294	-3.275159
198.100006	0.048388	0.30339	1.816986	-0.343912	0.071124	7.76688	7.76299	-2.704654
198.199997	-0.090698	0.270793	1.812435	-0.344152	0.071385	7.67028	8.82839	-1.697763
198.300003	-0.294437	0.202813	1.807686	-0.346161	0.071675	6.79934	8.18596	-0.468227
198.399994	-0.406725	0.187813	1.802572	-0.350484	0.071901	8.2926	8.97891	0.707557
198.5	-0.438862	0.246916	1.796448	-0.35562	0.072491	7.68403	9.01948	1.528558
198.600006	-0.385885	0.337665	1.788749	-0.360974	0.073097	7.46816	8.13907	1.789249
198.699997	-0.285652	0.386346	1.779475	-0.364607	0.073621	7.23354	8.04808	1.435539
198.800003	-0.209237	0.387697	1.769573	-0.365006	0.073748	6.80809	7.72445	0.399717
198.899994	-0.127536	0.289837	1.760989	-0.361561	0.073819	6.60606	7.3548	-0.782278
199.0	-0.110488	0.211387	1.754896	-0.354324	0.073592	6.54563	7.38681	-1.967542
199.100006	-0.132815	0.270095	1.752013	-0.344022	0.073191	6.91686	7.52416	-2.798851
199.199997	-0.17452	0.391814	1.751713	-0.334295	0.072685	7.86593	8.52361	-3.209229
199.300003	-0.143116	0.515141	1.752431	-0.326486	0.072184	7.24335	8.9697	-3.155387
199.399994	-0.097489	0.548454	1.752517	-0.32336	0.071881	7.33005	7.98652	-2.515132
199.5	-0.044905	0.582081	1.750566	-0.325639	0.07182	7.64743	8.522	-1.252384
199.600006	-0.001063	0.61818	1.746124	-0.33257	0.071829	7.47105	8.70849	0.343611
199.699997	-0.021735	0.718915	1.739851	-0.341993	0.071599	7.49338	8.31978	1.624084
199.800003	-0.064674	0.848243	1.73337	-0.351409	0.071541	7.35825	8.24613	2.118678
199.899994	-0.0929	0.927668	1.729004	-0.358595	0.07163	6.87308	8.01039	1.717071
[truncated: 1,572 more rows]
