# Supplementary material for: Accurate time-series forecasting of floating platform motion via a reinforced fusion CNN–BiLSTM–attention model
Source: PLoS One. 2026 Feb 2;21(2):e0342081. doi: 10.1371/journal.pone.0342081 (PMC12863529; doi:10.1371/journal.pone.0342081)
Supplement: S1 Data — (ZIP) [file pone.0342081.s001.zip › S1 Dateset/Data for measured proportional model/data for dual-stage EWMA control limit/10_2.csv]

Time	Pitch	Yaw	Sway	Heave	Surge	Cable1	Cable2	Roll
0.1	0.050544	0.365186	1.455676	-0.347249	0.09436	6.01877	6.84255	-0.578598
0.2	0.042352	0.28852	1.454845	-0.347954	0.093785	6.0446	6.94767	-0.516848
0.3	0.032441	0.27185	1.454303	-0.348247	0.093031	5.95545	6.68389	-0.524067
0.4	0.023088	0.266022	1.454003	-0.348181	0.092421	5.9727	6.66741	-0.570852
0.5	0.073058	0.238365	1.45366	-0.347556	0.091849	5.99162	6.53337	-0.62575
0.6	0.139117	0.213242	1.453598	-0.346783	0.091615	6.0228	6.63101	-0.692795
0.7	0.209765	0.174382	1.453933	-0.34608	0.091798	6.00309	6.64953	-0.68383
0.8	0.199204	0.157451	1.454262	-0.34523	0.092223	5.92147	6.70541	-0.689709
0.9	0.090147	0.113659	1.454391	-0.344513	0.092294	5.82391	6.74042	-0.662675
1.0	-0.109676	0.081125	1.454756	-0.344113	0.091955	5.8811	6.78174	-0.665997
1.1	-0.303487	0.072818	1.455515	-0.343763	0.09132	5.90107	6.72629	-0.62123
1.2	-0.452938	0.096275	1.45585	-0.344803	0.090383	5.91823	6.54783	-0.58159
1.3	-0.40449	0.087212	1.455735	-0.345861	0.089763	6.04925	6.51957	-0.525365
1.4	-0.216353	0.065537	1.45555	-0.34688	0.089471	6.08217	6.50522	-0.421689
1.5	0.061838	0.048379	1.455371	-0.348011	0.089489	5.99784	6.58208	-0.355124
1.6	0.253398	0.054212	1.454886	-0.349007	0.089446	5.8966	6.67907	-0.305974
1.7	0.317497	0.053171	1.454462	-0.349242	0.089308	5.879	6.76161	-0.361746
1.8	0.221931	0.045739	1.4547	-0.349161	0.088941	5.84362	6.80443	-0.450422
1.9	0.011177	0.016542	1.455172	-0.34817	0.088275	5.79773	6.69802	-0.572049
2.0	-0.204487	0.014862	1.455199	-0.348293	0.087333	5.8578	6.72789	-0.685122
2.1	-0.353209	0.026527	1.455074	-0.347923	0.086594	5.99582	6.63518	-0.718984
2.2	-0.357303	0.045869	1.4548	-0.347594	0.085952	6.08909	6.63989	-0.683017
2.3	-0.217228	0.080981	1.454396	-0.347274	0.085845	6.0947	6.57802	-0.622787
2.4	0.011683	0.066812	1.4544	-0.346553	0.086003	6.04855	6.59001	-0.521583
2.5	0.281181	0.071392	1.45447	-0.345359	0.086169	5.89424	6.60382	-0.586073
2.6	0.385807	0.026825	1.454218	-0.345099	0.086028	5.81542	6.68507	-0.590854
2.7	0.358981	-0.067431	1.454378	-0.344635	0.086013	5.83363	6.75412	-0.57084
2.8	0.174515	-0.133618	1.454487	-0.344884	0.085655	5.80587	6.67886	-0.559972
2.9	-0.059932	-0.141465	1.454347	-0.345414	0.085258	5.81086	6.66751	-0.576274
3.0	-0.220228	-0.171502	1.454495	-0.345736	0.085	5.90781	6.59825	-0.559485
3.1	-0.344801	-0.20196	1.454943	-0.346679	0.084745	6.07044	6.8069	-0.523191
3.2	-0.322112	-0.26253	1.455303	-0.347037	0.084521	5.99547	6.71001	-0.53535
3.3	-0.246467	-0.298213	1.455376	-0.347047	0.084171	5.91788	6.56346	-0.528447
3.4	-0.084313	-0.327644	1.455437	-0.347569	0.083622	6.00879	6.67051	-0.560407
3.5	0.084569	-0.377043	1.455616	-0.347453	0.083267	5.95134	6.57909	-0.576387
3.6	0.201994	-0.432687	1.455614	-0.347474	0.082854	5.88049	6.60371	-0.579063
3.7	0.16556	-0.453981	1.455323	-0.348066	0.082361	5.84589	6.61998	-0.656111
3.8	0.187188	-0.539494	1.455145	-0.348123	0.081881	5.90816	6.74727	-0.644277
3.9	0.09075	-0.599492	1.455379	-0.348079	0.081659	5.94766	6.7569	-0.642383
4.0	0.016296	-0.653791	1.455511	-0.347874	0.081445	5.90623	6.70123	-0.661806
4.1	-0.079667	-0.718207	1.455762	-0.347148	0.081444	5.89564	6.6021	-0.702044
4.2	-0.171867	-0.732104	1.456152	-0.34685	0.081267	5.93907	6.72372	-0.709235
4.3	-0.1951	-0.713949	1.456789	-0.346764	0.080978	5.87199	6.65135	-0.719593
4.4	-0.188449	-0.691503	1.457316	-0.346942	0.080448	5.92716	6.58294	-0.717244
4.5	-0.113574	-0.707708	1.457481	-0.347624	0.080109	5.96333	6.55511	-0.674186
4.6	-0.009769	-0.745812	1.457485	-0.348351	0.079884	5.97507	6.63261	-0.58926
4.7	0.1053	-0.733597	1.457089	-0.348864	0.079715	5.93067	6.65071	-0.560704
4.8	0.165691	-0.704884	1.457059	-0.349126	0.079724	5.97551	6.87852	-0.521737
4.9	0.17154	-0.672819	1.457128	-0.348802	0.079333	5.9389	6.94842	-0.505552
5.0	0.055853	-0.60415	1.456905	-0.34836	0.078813	5.80263	6.78249	-0.534411
5.1	-0.070487	-0.528024	1.456538	-0.347871	0.077886	5.87716	6.75937	-0.629378
5.2	-0.179942	-0.505464	1.456084	-0.347236	0.077046	5.97244	6.73785	-0.619903
5.3	-0.200385	-0.474107	1.455873	-0.347149	0.076415	6.02394	6.7113	-0.612979
5.4	-0.120197	-0.404366	1.455339	-0.34656	0.076268	5.95493	6.63529	-0.601641
5.5	-0.015341	-0.322588	1.454554	-0.346375	0.076059	5.95405	6.70348	-0.604512
5.6	0.083296	-0.244455	1.453944	-0.346474	0.075803	5.83451	6.63861	-0.621081
5.7	0.117618	-0.122711	1.453303	-0.346713	0.075158	5.80298	6.75348	-0.647822
5.8	0.06179	-0.034237	1.452927	-0.347122	0.074264	5.82251	6.88151	-0.640375
5.9	-0.012073	0.050977	1.452159	-0.347621	0.073332	5.78722	6.74823	-0.636288
6.0	-0.070597	0.138351	1.450454	-0.347888	0.072465	5.78748	6.62983	-0.595583
6.1	-0.074615	0.198116	1.449048	-0.348611	0.071841	5.88758	6.68978	-0.483187
6.2	-0.064935	0.250386	1.447724	-0.34904	0.071715	5.87042	6.67822	-0.421543
6.3	-0.046282	0.349667	1.445606	-0.349668	0.071486	5.79256	6.75519	-0.452495
6.4	-0.027151	0.422247	1.443556	-0.350159	0.071115	5.79247	6.76814	-0.460299
6.5	-0.028215	0.518269	1.442098	-0.35036	0.070611	5.8198	6.76076	-0.4978
6.6	-0.049054	0.565138	1.440755	-0.349798	0.07016	5.79177	6.74641	-0.597039
6.7	-0.039611	0.645131	1.438581	-0.349207	0.069434	5.83933	6.8161	-0.668424
6.8	-0.021357	0.693044	1.43666	-0.347934	0.069008	5.8846	6.82178	-0.696926
6.9	-0.023918	0.71929	1.434851	-0.347023	0.068814	5.83792	6.74566	-0.696916
7.0	0.001142	0.704393	1.433134	-0.346213	0.068762	5.78809	6.72297	-0.679683
7.1	-0.023991	0.694457	1.430985	-0.346089	0.068506	5.6978	6.71504	-0.666782
7.2	-0.080309	0.658187	1.429033	-0.346285	0.067942	5.73178	6.84255	-0.623612
7.3	-0.116943	0.615771	1.426937	-0.346851	0.067154	5.66601	6.69963	-0.590684
7.4	-0.156992	0.676171	1.424316	-0.347633	0.066178	5.69955	6.76536	-0.552574
7.5	-0.149734	0.705674	1.421858	-0.348688	0.065471	5.82628	6.79801	-0.525887
7.6	-0.014404	0.675149	1.419537	-0.34926	0.065123	5.8247	6.61623	-0.484677
7.7	0.118797	0.571762	1.417553	-0.349604	0.065319	5.81918	6.66516	-0.486075
7.8	0.223599	0.439212	1.415133	-0.349966	0.065646	5.7154	6.68368	-0.503974
7.9	0.25341	0.298385	1.412923	-0.350028	0.065773	5.61741	6.72361	-0.546739
8.0	0.185995	0.173163	1.410459	-0.34999	0.065413	5.67127	6.80422	-0.506881
8.1	-0.053767	0.143428	1.407976	-0.35022	0.064956	5.75657	6.99467	-0.636092
8.2	-0.178926	0.148527	1.40566	-0.349052	0.064507	5.86376	6.95592	-0.681743
8.3	-0.257048	0.113649	1.403777	-0.348488	0.064398	5.8769	6.72843	-0.699563
8.4	-0.199826	-0.028972	1.401836	-0.347527	0.064663	5.80683	6.4988	-0.655864
8.5	-0.124264	-0.163183	1.39913	-0.347152	0.064729	5.69806	6.54365	-0.594913
8.6	-0.023334	-0.315369	1.396073	-0.347569	0.064595	5.64587	6.53701	-0.458768
8.7	-0.028639	-0.435902	1.392936	-0.348032	0.064054	5.62476	6.5535	-0.38036
8.8	0.06184	-0.523271	1.389869	-0.349123	0.063437	5.60699	6.6111	-0.356624
8.9	0.030981	-0.575474	1.386676	-0.34998	0.062697	5.64324	6.56656	-0.391752
9.0	0.043354	-0.643674	1.38391	-0.349782	0.062286	5.73984	6.60574	-0.488005
9.1	0.027608	-0.781671	1.381578	-0.349486	0.062055	5.76655	6.61099	-0.577938
9.2	0.017695	-0.904971	1.379552	-0.349062	0.062118	5.69316	6.55297	-0.687178
9.3	0.038689	-1.03635	1.377139	-0.347724	0.062209	5.64421	6.61409	-0.762134
9.4	0.00227	-1.100324	1.374938	-0.347264	0.062271	5.6661	6.61249	-0.786223
9.5	-0.032968	-1.136336	1.373291	-0.346567	0.062252	5.61846	6.54419	-0.740028
9.6	-0.069722	-1.184155	1.371394	-0.346606	0.062254	5.6062	6.48777	-0.706064
9.7	-0.105948	-1.218458	1.369015	-0.347497	0.062286	5.66855	6.50683	-0.697185
9.8	-0.055339	-1.292521	1.367164	-0.347963	0.062484	5.69316	6.38104	-0.649033
9.9	0.008818	-1.356055	1.365726	-0.34863	0.063133	5.707	6.47257	-0.627073
10.0	0.103717	-1.457691	1.363899	-0.34935	0.063809	5.61872	6.50458	-0.596952
10.1	0.128583	-1.535207	1.362038	-0.349001	0.064376	5.64464	6.68378	-0.519436
10.2	0.027655	-1.598456	1.360597	-0.348837	0.064736	5.68116	6.80304	-0.499988
10.3	-0.135936	-1.662905	1.359443	-0.348538	0.064849	5.68108	6.78955	-0.485499
10.4	-0.348335	-1.700234	1.358472	-0.34748	0.064917	5.62897	6.57855	-0.537621
10.5	-0.419419	-1.720707	1.357638	-0.347564	0.064885	5.7246	6.61088	-0.584862
10.6	-0.388954	-1.748652	1.357058	-0.347593	0.065233	5.77461	6.54408	-0.627853
10.7	-0.298505	-1.793042	1.356329	-0.34778	0.065738	5.73581	6.48445	-0.633541
10.8	-0.130616	-1.841452	1.354747	-0.34878	0.06608	5.67643	6.55232	-0.536013
10.9	0.021574	-1.829548	1.352942	-0.349103	0.066468	5.69141	6.55735	-0.491211
11.0	0.128358	-1.837752	1.351374	-0.349416	0.067062	5.66382	6.5156	-0.404755
11.1	0.201229	-1.852363	1.349378	-0.349829	0.067673	5.73222	6.76022	-0.364446
11.2	0.169523	-1.84742	1.347614	-0.349064	0.068892	5.70314	6.64546	-0.414073
11.3	0.075756	-1.866143	1.346376	-0.348747	0.070133	5.65016	6.51796	-0.497914
11.4	-0.094661	-1.924761	1.345397	-0.347961	0.071446	5.66391	6.53091	-0.547148
11.5	-0.336546	-1.92883	1.343938	-0.347022	0.072574	5.56022	6.39549	-0.579018
11.6	-0.460919	-1.838556	1.341865	-0.347415	0.073101	5.60024	6.46786	-0.535067
11.7	-0.503255	-1.742457	1.340124	-0.347375	0.0735	5.73327	6.39656	-0.48642
11.8	-0.433069	-1.669809	1.338323	-0.347652	0.073981	5.75735	6.31156	-0.42191
11.9	-0.205162	-1.60822	1.336258	-0.348727	0.074616	5.70831	6.2667	-0.417273
12.0	0.027024	-1.557644	1.334101	-0.348775	0.07559	5.67521	6.37793	-0.38943
12.1	0.23905	-1.514757	1.331642	-0.349764	0.076475	5.6351	6.46647	-0.392932
12.2	0.280111	-1.45921	1.328965	-0.350193	0.077203	5.59192	6.59911	-0.364878
12.3	0.205745	-1.387338	1.326151	-0.349735	0.077685	5.57064	6.62994	-0.354901
12.4	0.013065	-1.287451	1.323108	-0.349413	0.077828	5.59525	6.58133	-0.380701
12.5	-0.215261	-1.152761	1.320407	-0.34839	0.078042	5.61995	6.48263	-0.447487
12.6	-0.341978	-1.025579	1.317719	-0.347465	0.078297	5.65217	6.40459	-0.48404
12.7	-0.385457	-0.892211	1.314774	-0.347431	0.078683	5.66575	6.31338	-0.508272
12.8	-0.298493	-0.792746	1.31185	-0.347077	0.079274	5.71462	6.39057	-0.510901
12.9	-0.13705	-0.689781	1.308446	-0.347857	0.079785	5.67451	6.44955	-0.496966
13.0	0.048099	-0.570765	1.304873	-0.348787	0.080304	5.609	6.36894	-0.416308
13.1	0.191894	-0.433697	1.301067	-0.349337	0.080793	5.53973	6.45298	-0.4032
13.2	0.142733	-0.247471	1.297476	-0.350812	0.081287	5.50584	6.59761	-0.281867
13.3	0.046871	-0.022783	1.293958	-0.351259	0.081694	5.4814	6.52834	-0.320483
13.4	-0.167539	0.114834	1.290471	-0.350972	0.082023	5.5223	6.51475	-0.361234
13.5	-0.344202	0.200335	1.2869	-0.350865	0.082175	5.54165	6.51357	-0.383361
13.6	-0.491627	0.344357	1.283575	-0.350137	0.082141	5.6139	6.6021	-0.406761
13.7	-0.489871	0.491316	1.280113	-0.348968	0.08214	5.6097	6.42707	-0.290163
13.8	-0.411223	0.637462	1.276508	-0.348793	0.082308	5.53692	6.24347	-0.295986
13.9	-0.288654	0.837318	1.273039	-0.348507	0.082513	5.51459	6.30139	-0.314925
14.0	-0.080546	1.024199	1.26979	-0.349063	0.082728	5.50111	6.38618	-0.279396
14.1	0.127751	1.186233	1.266227	-0.349918	0.083197	5.48499	6.3941	-0.259128
14.2	0.214844	1.282974	1.262336	-0.349335	0.083784	5.4363	6.43703	-0.252397
14.3	0.220093	1.343337	1.258343	-0.350171	0.08411	5.44585	6.5216	-0.210652
14.4	0.059246	1.410881	1.254498	-0.350123	0.08445	5.39654	6.52385	-0.164391
14.5	-0.201185	1.492381	1.250284	-0.34995	0.084456	5.37412	6.38296	-0.104413
14.6	-0.394412	1.601013	1.245746	-0.350097	0.083964	5.4786	6.38543	-0.16273
14.7	-0.487599	1.708833	1.241858	-0.349347	0.083497	5.52668	6.38114	-0.195648
14.8	-0.449216	1.81067	1.23828	-0.348979	0.0835	5.51906	6.19091	-0.27987
14.9	-0.199823	1.878646	1.234468	-0.349262	0.083839	5.4793	6.10291	-0.417939
15.0	0.092689	1.89435	1.230742	-0.349283	0.084703	5.40416	6.0967	-0.502076
15.1	0.321792	1.847449	1.227339	-0.350065	0.085609	5.44409	6.38243	-0.485601
15.2	0.435516	1.734241	1.224004	-0.350677	0.086383	5.30642	6.37429	-0.454789
15.3	0.316537	1.700819	1.220316	-0.350892	0.086585	5.296	6.44238	-0.427767
15.4	0.067172	1.669179	1.216801	-0.351087	0.086765	5.35547	6.36787	-0.352426
15.5	-0.16756	1.649673	1.213632	-0.350782	0.086824	5.41659	6.26103	-0.326881
15.6	-0.338233	1.609211	1.210646	-0.350302	0.087223	5.44751	6.25043	-0.280077
15.7	-0.395902	1.57135	1.207163	-0.350238	0.08774	5.44007	6.21714	-0.270831
15.8	-0.292774	1.444365	1.203768	-0.34962	0.088337	5.52282	6.31948	-0.249911
15.9	-0.180887	1.28175	1.200549	-0.349867	0.088783	5.57467	6.41433	-0.278699
16.0	-0.022362	1.14963	1.197327	-0.350104	0.088893	5.46345	6.3486	-0.285628
16.1	0.070059	1.007134	1.194538	-0.349776	0.088948	5.35082	6.25632	-0.277118
16.200001	0.08035	0.890367	1.191878	-0.350443	0.088672	5.43253	6.47086	-0.314061
16.299999	0.070169	0.749271	1.189502	-0.35068	0.08842	5.45557	6.41658	-0.337015
16.4	0.034675	0.617234	1.186905	-0.350643	0.088109	5.4194	6.25236	-0.392882
16.5	0.007457	0.431801	1.183965	-0.351382	0.088054	5.44173	6.28833	-0.412898
16.6	0.005642	0.277489	1.181255	-0.351073	0.088496	5.4842	6.35203	-0.406878
16.700001	-0.001286	0.159691	1.178391	-0.351105	0.089033	5.44383	6.27762	-0.35429
16.799999	-0.025221	0.048649	1.175478	-0.351265	0.089675	5.37035	6.10923	-0.302188
16.9	-0.077564	-0.064656	1.172625	-0.350896	0.09041	5.37648	6.1528	-0.378976
17.0	-0.107436	-0.222243	1.170202	-0.350619	0.091	5.39137	6.33029	-0.368203
17.1	-0.184846	-0.338586	1.167822	-0.35044	0.091324	5.3947	6.33897	-0.371388
17.200001	-0.25771	-0.441088	1.165258	-0.350096	0.091387	5.41046	6.29754	-0.352101
17.299999	-0.323936	-0.558705	1.162723	-0.350473	0.091358	5.44234	6.32034	-0.362049
17.4	-0.341677	-0.649925	1.160655	-0.350426	0.091141	5.44164	6.21949	-0.355386
17.5	-0.253164	-0.728755	1.158273	-0.350405	0.09094	5.41248	6.1301	-0.375055
17.6	-0.16084	-0.807227	1.155798	-0.350295	0.090989	5.41125	6.0769	-0.428427
17.700001	0.009159	-0.913185	1.153965	-0.349747	0.091001	5.46073	6.19316	-0.460454
17.799999	0.113829	-0.962107	1.151969	-0.349384	0.091345	5.39952	6.25118	-0.486256
17.9	0.204484	-1.036811	1.150171	-0.348789	0.091731	5.41055	6.38061	-0.387447
18.0	0.141621	-1.120819	1.148348	-0.34821	0.092131	5.39339	6.28116	-0.340404
18.1	0.031261	-1.181191	1.146214	-0.348803	0.092714	5.37754	6.2621	-0.305328
18.200001	-0.084768	-1.202281	1.143941	-0.349489	0.093312	5.37508	6.28158	-0.279952
18.299999	-0.201061	-1.216558	1.142023	-0.350231	0.093659	5.38375	6.11394	-0.272065
18.4	-0.279736	-1.230327	1.139889	-0.351758	0.094085	5.42842	6.13653	-0.247769
18.5	-0.25503	-1.255867	1.138073	-0.352282	0.094573	5.43989	6.14573	-0.271376
18.6	-0.168251	-1.295343	1.136216	-0.352819	0.094954	5.4899	6.29711	-0.305797
18.700001	-0.074869	-1.306033	1.134178	-0.353336	0.095201	5.49752	6.2363	-0.299605
18.799999	0.075892	-1.332411	1.132415	-0.352397	0.095669	5.46984	6.16136	-0.264004
18.9	0.123967	-1.340177	1.13073	-0.351915	0.096058	5.38016	6.21799	-0.259686
19.0	0.210398	-1.350946	1.128865	-0.351603	0.096408	5.37929	6.18748	-0.272796
19.1	0.110848	-1.339527	1.127237	-0.349907	0.096753	5.38594	6.28351	-0.339878
19.200001	0.04982	-1.29577	1.125409	-0.349798	0.096846	5.29968	6.17025	-0.379599
19.299999	-0.076202	-1.251115	1.124223	-0.349518	0.096767	5.35608	6.20033	-0.405801
19.4	-0.203399	-1.224572	1.123357	-0.349093	0.096748	5.39023	6.03665	-0.443204
19.5	-0.204241	-1.226314	1.122033	-0.350192	0.096471	5.38962	6.0344	-0.432048
19.6	-0.148978	-1.211495	1.121031	-0.35039	0.096382	5.37132	6.0436	-0.457773
19.700001	-0.065118	-1.144783	1.12021	-0.351187	0.096244	5.45425	6.10527	-0.407182
19.799999	0.029141	-1.083107	1.119726	-0.35202	0.095772	5.41038	6.17635	-0.374925
19.9	0.126375	-0.991279	1.119046	-0.351609	0.095476	5.36326	6.13995	-0.358319
20.0	0.185797	-0.8866	1.11835	-0.351471	0.09503	5.42062	6.23641	-0.350714
20.1	0.207456	-0.800483	1.118179	-0.350556	0.094532	5.36037	6.12593	-0.331422
20.200001	0.144496	-0.713987	1.118	-0.349557	0.094091	5.32788	6.09338	-0.319212
20.299999	0.080605	-0.622946	1.11779	-0.349415	0.093686	5.36098	6.19284	-0.318721
20.4	0.024062	-0.505489	1.118079	-0.348947	0.09317	5.3235	6.07262	-0.274727
20.5	-0.025569	-0.354033	1.117955	-0.349294	0.092856	5.34592	6.12411	-0.299844
20.6	-0.065522	-0.198882	1.11784	-0.350087	0.092547	5.35196	6.1315	-0.252681
20.700001	-0.003341	-0.047429	1.117759	-0.350786	0.092186	5.34408	6.16147	-0.241383
20.799999	-0.003478	0.120114	1.117025	-0.352005	0.091896	5.31755	6.10227	-0.23995
20.9	0.022276	0.302723	1.116817	-0.35266	0.091406	5.42632	6.38521	-0.254465
21.0	0.01401	0.480484	1.116943	-0.352343	0.090621	5.36668	6.29539	-0.259627
21.1	-0.044436	0.641352	1.11665	-0.3523	0.089822	5.30187	6.08792	-0.258124
21.200001	-0.054868	0.792598	1.116668	-0.351644	0.088718	5.29241	6.14702	-0.306078
21.299999	-0.077649	0.943712	1.117031	-0.351136	0.087494	5.3179	6.12978	-0.343948
21.4	-0.078795	1.116278	1.11719	-0.351182	0.086405	5.34522	6.11769	-0.385746
21.5	-0.021088	1.254014	1.117983	-0.350908	0.085596	5.35012	6.17689	-0.392971
21.6	0.022993	1.426525	1.118718	-0.351132	0.085	5.32228	6.17614	-0.387778
21.700001	0.056151	1.619098	1.118529	-0.351977	0.084411	5.27577	6.1801	-0.4489
21.799999	0.107639	1.711425	1.118311	-0.351925	0.083989	5.27901	6.14905	-0.395276
21.9	0.084609	1.801985	1.118131	-0.352201	0.08343	5.28243	6.28084	-0.243658
22.0	-0.023081	1.922998	1.117478	-0.352055	0.082762	5.24784	6.26039	-0.179336
22.1	-0.10964	2.034312	1.116811	-0.351445	0.081914	5.25528	6.20461	-0.175612
22.200001	-0.192685	2.106624	1.116555	-0.351696	0.081078	5.29469	6.10516	-0.160392
22.299999	-0.210561	2.161105	1.116545	-0.351301	0.080646	5.31685	6.16511	-0.227967
22.4	-0.164366	2.196814	1.116386	-0.351282	0.080427	5.29057	6.16918	-0.295042
22.5	-0.070471	2.230133	1.116305	-0.351593	0.080127	5.26325	6.12357	-0.365486
22.6	0.01053	2.259182	1.116275	-0.351334	0.07981	5.30458	6.25707	-0.450128
22.700001	-0.031419	2.266468	1.116156	-0.350973	0.079487	5.31965	6.34464	-0.490317
22.799999	-0.038818	2.271666	1.116032	-0.35097	0.079028	5.24074	6.26392	-0.525061
22.9	0.013716	2.263058	1.11611	-0.349624	0.078676	5.28838	6.335	-0.540115
23.0	-0.053231	2.201777	1.116216	-0.350005	0.078464	5.29977	6.2833	-0.465049
23.1	-0.133813	2.114467	1.116123	-0.350297	0.078242	5.24048	6.22517	-0.407914
23.200001	-0.209908	2.103583	1.115548	-0.350335	0.077866	5.20755	6.22688	-0.318715
23.299999	-0.283017	2.047212	1.114988	-0.351298	0.077191	5.22139	6.12978	-0.217094
23.4	-0.301635	1.982719	1.114889	-0.351828	0.076372	5.26325	6.13214	-0.203626
23.5	-0.273926	1.890751	1.114543	-0.352347	0.075647	5.30607	6.20087	-0.219316
23.6	-0.172365	1.787074	1.113987	-0.352707	0.074906	5.29434	6.21125	-0.280958
23.700001	-0.095026	1.666627	1.114006	-0.351788	0.074281	5.32035	6.18952	-0.342127
23.799999	0.008778	1.530629	1.114071	-0.3515	0.073749	5.29749	6.16875	-0.367156
23.9	0.069976	1.393461	1.114299	-0.35079	0.073327	5.23995	6.17967	-0.41683
24.0	0.06745	1.265517	1.114706	-0.349789	0.072992	5.23128	6.23459	-0.464205
24.1	-0.00503	1.140644	1.114565	-0.3504	0.072688	5.20808	6.1877	-0.459639
24.200001	-0.080987	1.022367	1.114333	-0.350493	0.072448	5.21062	6.13888	-0.466733
24.299999	-0.184658	0.892476	1.113792	-0.350914	0.071874	5.25852	6.22624	-0.464281
24.4	-0.24703	0.739929	1.113478	-0.351478	0.071309	5.29793	6.1164	-0.418308
24.5	-0.261309	0.583435	1.113576	-0.351018	0.070991	5.36799	6.18202	-0.44246
24.6	-0.196955	0.422464	1.113477	-0.351218	0.070932	5.3404	6.21243	-0.384355
24.700001	-0.116873	0.284066	1.113518	-0.351564	0.07108	5.29057	6.17871	-0.404616
24.799999	-0.016785	0.13976	1.114314	-0.350857	0.071352	5.26001	6.26767	-0.414071
24.9	-0.028525	-0.001365	1.114827	-0.351217	0.070891	5.27787	6.33682	-0.447889
25.0	-0.103736	-0.167263	1.11555	-0.35042	0.070346	5.25633	6.26735	-0.462751
25.1	-0.159702	-0.354657	1.116252	-0.349485	0.069264	5.34233	6.24444	-0.466747
25.200001	-0.176151	-0.522856	1.116915	-0.34956	0.068269	5.33462	6.21307	-0.431069
25.299999	-0.1263	-0.640574	1.11762	-0.349302	0.067923	5.37692	6.29368	-0.414509
25.4	0.020808	-0.783411	1.118367	-0.349338	0.06806	5.30117	6.10837	-0.273498
25.5	0.129113	-0.944636	1.118942	-0.35048	0.068203	5.26903	6.21853	-0.247035
25.6	0.127391	-1.073578	1.11966	-0.35089	0.068344	5.22305	6.22303	-0.255505
25.700001	0.091979	-1.220326	1.120311	-0.351597	0.068096	5.25668	6.33115	-0.270525
25.799999	-0.039418	-1.348668	1.121315	-0.351599	0.067541	5.28523	6.25097	-0.280895
25.9	-0.157502	-1.437382	1.121973	-0.350718	0.067097	5.30923	6.16019	-0.3474
26.0	-0.256866	-1.554557	1.122525	-0.350625	0.0665	5.35643	6.17378	-0.378098
26.1	-0.237719	-1.702451	1.123212	-0.349811	0.066332	5.41896	6.21971	-0.332367
26.200001	-0.183671	-1.820834	1.124005	-0.348665	0.066263	5.37789	6.10002	-0.340769
26.299999	-0.030599	-1.931467	1.124681	-0.348828	0.066236	5.35205	6.18288	-0.344404
26.4	0.114463	-2.008285	1.125576	-0.348137	0.066548	5.31001	6.26306	-0.363472
26.5	0.150712	-2.053421	1.126546	-0.348132	0.066816	5.21946	6.26413	-0.352218
26.6	0.052393	-2.064161	1.12726	-0.348764	0.066676	5.20457	6.34774	-0.345234
26.700001	-0.10045	-2.07991	1.127958	-0.348474	0.066164	5.19695	6.19691	-0.30666
26.799999	-0.271722	-2.131539	1.128383	-0.349411	0.065493	5.38594	6.28287	-0.290668
26.9	-0.499197	-2.161235	1.129038	-0.350771	0.064786	5.43796	6.25782	-0.265648
27.0	-0.454909	-2.194236	1.129791	-0.350616	0.064548	5.38997	6.09017	-0.278427
27.1	-0.283381	-2.222411	1.13012	-0.351338	0.06449	5.394	6.16747	-0.309404
27.200001	-0.118928	-2.225034	1.130625	-0.351176	0.06454	5.35888	6.20087	-0.323883
27.299999	0.007791	-2.203655	1.131281	-0.351221	0.064688	5.27682	6.14145	-0.296128
27.4	0.155747	-2.194449	1.13171	-0.352275	0.064487	5.23014	6.23587	-0.284211
27.5	0.126801	-2.164923	1.132187	-0.35215	0.064113	5.25948	6.30203	-0.302008
27.6	0.021644	-2.139557	1.132581	-0.352317	0.063947	5.28514	6.2499	-0.337579
27.700001	-0.141456	-2.149457	1.133193	-0.352189	0.063766	5.35625	6.3016	-0.336442
27.799999	-0.241495	-2.178745	1.133795	-0.350601	0.063678	5.34715	6.17207	-0.258142
27.9	-0.327848	-2.152005	1.133895	-0.350744	0.063494	5.32622	6.15109	-0.326789
28.0	-0.301603	-2.100296	1.134264	-0.350269	0.063323	5.34434	6.11265	-0.342084
28.1	-0.22441	-2.032147	1.13477	-0.349795	0.063339	5.31238	6.06973	-0.367336
28.200001	-0.109943	-1.96734	1.135258	-0.350512	0.063418	5.29416	6.16586	-0.313524
28.299999	-0.008206	-1.893665	1.136147	-0.350339	0.063595	5.27752	6.23502	-0.342121
28.4	0.092585	-1.835717	1.136706	-0.350301	0.063517	5.27358	6.21682	-0.465857
28.5	0.02428	-1.798213	1.137078	-0.351059	0.063302	5.33331	6.36519	-0.463029
28.6	-0.011075	-1.758638	1.137944	-0.350159	0.063038	5.34294	6.35192	-0.482269
28.700001	-0.0748	-1.712243	1.138899	-0.350057	0.062904	5.37184	6.20108	-0.454046
28.799999	-0.108179	-1.655388	1.139658	-0.349736	0.062839	5.3207	6.13321	-0.465469
28.9	-0.120638	-1.577069	1.140599	-0.348772	0.063116	5.35661	6.30053	-0.443049
29.0	-0.103759	-1.459056	1.141665	-0.34889	0.06322	5.30423	6.1968	-0.419903
29.1	-0.106458	-1.358902	1.142888	-0.348936	0.063203	5.27271	6.17111	-0.418285
29.200001	-0.055042	-1.297799	1.143972	-0.348543	0.063058	5.28208	6.30182	-0.338539
29.299999	-0.137671	-1.199204	1.144411	-0.350345	0.062507	5.25747	6.18181	-0.340372
29.4	-0.144582	-1.09214	1.144885	-0.350202	0.062079	5.31282	6.19862	-0.316996
29.5	-0.105984	-1.005616	1.145313	-0.350517	0.061721	5.34723	6.13417	-0.270119
29.6	-0.033644	-0.873156	1.145681	-0.350819	0.06149	5.39855	6.19969	-0.22986
29.700001	0.131215	-0.748237	1.146973	-0.349025	0.061776	5.37079	6.20997	-0.211886
29.799999	0.207023	-0.612224	1.148287	-0.348645	0.062095	5.29688	6.22549	-0.313491
29.9	0.202173	-0.50448	1.149619	-0.347981	0.062167	5.24433	6.29679	-0.335902
30.0	0.15529	-0.352747	1.150883	-0.347376	0.062088	5.20413	6.30856	-0.405512
30.1	-0.027377	-0.214319	1.15211	-0.348283	0.061872	5.22226	6.28951	-0.39591
30.200001	-0.209657	-0.064047	1.153491	-0.348717	0.06145	5.23365	6.20354	-0.335377
30.299999	-0.363268	0.105488	1.154457	-0.349165	0.060869	5.31763	6.1634	-0.310114
30.4	-0.345202	0.262557	1.155287	-0.350881	0.06024	5.37342	6.13428	-0.279129
30.5	-0.200693	0.436904	1.15662	-0.35061	0.060064	5.38796	6.19947	-0.32581
30.6	0.034746	0.606071	1.157771	-0.351212	0.059892	5.37964	6.34153	-0.306958
30.700001	0.173533	0.816371	1.159133	-0.350859	0.059931	5.27761	6.32162	-0.294333
30.799999	0.274487	0.984424	1.161052	-0.349556	0.0599	5.2199	6.37665	-0.314556
30.9	0.202475	1.139052	1.162511	-0.349787	0.059373	5.15273	6.31017	-0.265598
31.0	0.05171	1.310888	1.164124	-0.349787	0.058628	5.20624	6.35245	-0.269352
31.1	-0.097113	1.45004	1.165508	-0.348569	0.057831	5.27122	6.32601	-0.329739
31.200001	-0.234764	1.546876	1.166445	-0.349196	0.057123	5.35538	6.40951	-0.305128
31.299999	-0.293649	1.674516	1.167835	-0.348372	0.056784	5.36571	6.29689	-0.244415
31.4	-0.26195	1.853773	1.169262	-0.347552	0.056696	5.33217	6.29293	-0.259391
31.5	-0.118042	2.018142	1.170709	-0.347438	0.05676	5.30231	6.30128	-0.270835
31.6	-0.031261	2.134962	1.172575	-0.346367	0.056661	5.21456	6.27923	-0.306382
31.700001	0.018165	2.214996	1.174432	-0.346815	0.056182	5.17699	6.46069	-0.305995
31.799999	-0.107624	2.279712	1.176013	-0.347516	0.055388	5.17313	6.51186	-0.251794
31.9	-0.167723	2.339597	1.177594	-0.347005	0.054383	5.24013	6.44613	-0.274211
32.0	-0.291849	2.416522	1.17866	-0.348494	0.053161	5.28698	6.35449	-0.204963
32.099998	-0.32807	2.524068	1.179438	-0.349017	0.052372	5.34776	6.28844	-0.153079
32.200001	-0.253916	2.575274	1.180094	-0.349229	0.051966	5.35363	6.33736	-0.092295
32.299999	-0.122948	2.599661	1.180665	-0.350436	0.051529	5.27525	6.2424	-0.064144
32.400002	-0.014351	2.626694	1.181628	-0.349977	0.05137	5.27595	6.4396	-0.022112
32.5	0.049219	2.614427	1.182321	-0.350064	0.0508	5.16096	6.43521	-0.048907
32.599998	-8.6e-05	2.603117	1.182723	-0.350408	0.049994	5.16148	6.41358	-0.092609
32.700001	-0.103649	2.606685	1.182887	-0.349833	0.04904	5.20702	6.45169	-0.077923
32.799999	-0.183842	2.584556	1.182637	-0.351533	0.048143	5.20054	6.28084	-0.087485
32.900002	-0.186127	2.539958	1.182221	-0.352574	0.047617	5.34364	6.46197	-0.11626
33.0	-0.170766	2.498771	1.181585	-0.353097	0.047764	5.30686	6.40962	-0.152841
33.099998	-0.080339	2.448392	1.180882	-0.354444	0.047899	5.26351	6.40951	-0.209434
33.200001	-0.051057	2.394643	1.180212	-0.353998	0.047824	5.30187	6.68453	-0.245916
33.299999	-0.104138	2.326815	1.179425	-0.353084	0.047254	5.17497	6.47439	-0.28371
33.400002	-0.177895	2.280406	1.178797	-0.35259	0.046226	5.21123	6.49955	-0.323119
33.5	-0.223913	2.165772	1.178633	-0.350599	0.045129	5.22305	6.30417	-0.344509
33.599998	-0.154033	2.036287	1.17846	-0.349191	0.044292	5.31544	6.34079	-0.448682
33.700001	-0.143735	1.882236	1.178692	-0.348379	0.043729	5.32937	6.32077	-0.389497
33.799999	-0.024437	1.79035	1.179401	-0.346361	0.043669	5.28865	6.30781	-0.458717
33.900002	0.082576	1.699617	1.180094	-0.345304	0.043763	5.22883	6.3531	-0.541248
34.0	0.131001	1.587915	1.181296	-0.343967	0.043799	5.24687	6.56463	-0.556513
34.099998	0.068936	1.453782	1.183159	-0.342516	0.04372	5.22051	6.50319	-0.537206
34.200001	-0.091991	1.294588	1.184702	-0.342445	0.043732	5.21937	6.41904	-0.583303
34.299999	-0.167743	1.118169	1.186868	-0.341231	0.043937	5.2749	6.37558	-0.63574
34.400002	-0.242174	0.856493	1.188938	-0.341055	0.044239	5.32998	6.40587	-0.492305
34.5	-0.259612	0.603406	1.190483	-0.341874	0.044628	5.29075	6.39506	-0.387846
34.599998	-0.265434	0.403741	1.192242	-0.342961	0.044871	5.25896	6.32922	-0.258194
34.700001	-0.270888	0.198652	1.193653	-0.345541	0.045382	5.31247	6.49195	-0.159261
34.799999	-0.143327	-0.009544	1.194563	-0.348264	0.046021	5.27174	6.33939	-0.086639
34.900002	-0.056857	-0.207209	1.194892	-0.350647	0.046697	5.29644	6.38222	-0.089817
35.0	0.034747	-0.477473	1.195291	-0.353559	0.047239	5.28427	6.39656	-0.050819
35.099998	-0.019383	-0.708624	1.194903	-0.355275	0.047931	5.30178	6.45201	-0.074237
35.200001	-0.026605	-0.968331	1.194249	-0.356168	0.048747	5.28427	6.4518	-0.123929
35.299999	-0.117385	-1.149645	1.193394	-0.357502	0.049425	5.34215	6.40298	-0.227328
35.400002	-0.190776	-1.344338	1.193045	-0.357093	0.050434	5.35109	6.32698	-0.328945
35.5	-0.245158	-1.556565	1.192825	-0.356762	0.051412	5.3482	6.37226	-0.491786
35.599998	-0.294072	-1.74613	1.192482	-0.355533	0.052091	5.34443	6.37333	-0.62474
35.700001	-0.296388	-1.963434	1.19242	-0.352723	0.052827	5.40801	6.41101	-0.776294
35.799999	-0.237181	-2.176009	1.192196	-0.350516	0.053208	5.39172	6.32537	-0.795698
35.900002	-0.131962	-2.371809	1.192618	-0.347762	0.053545	5.44331	6.44698	-0.73102
36.0	0.024529	-2.505153	1.193649	-0.344385	0.054097	5.4617	6.4548	-0.665317
36.099998	0.065996	-2.594378	1.195307	-0.34182	0.054758	5.44155	6.39688	-0.754894
36.200001	0.189533	-2.724319	1.19792	-0.339415	0.055632	5.449	6.35128	-0.712943
36.299999	0.211885	-2.870153	1.20063	-0.337618	0.056663	5.44838	6.40898	-0.67193
36.400002	0.227062	-3.017916	1.203012	-0.337007	0.057789	5.4208	6.34218	-0.608484
36.5	0.198823	-3.165204	1.205939	-0.336573	0.058925	5.39689	6.38853	-0.506966
36.599998	0.078196	-3.319516	1.208619	-0.337965	0.059989	5.4335	6.51186	-0.322382
36.700001	-0.082377	-3.388882	1.211135	-0.339919	0.061142	5.44593	6.53081	-0.1493
36.799999	-0.252682	-3.407602	1.213478	-0.342217	0.061807	5.42483	6.41893	-0.104514
36.900002	-0.278661	-3.42024	1.215306	-0.345595	0.062624	5.49498	6.33715	0.094657
37.0	-0.297356	-3.392053	1.216706	-0.348052	0.063354	5.5244	6.25803	0.128895
37.099998	-0.202167	-3.37702	1.217318	-0.35026	0.063819	5.51004	6.20419	0.172275
37.200001	-0.059744	-3.403176	1.216931	-0.352859	0.064187	5.49716	6.22303	0.18415
37.299999	0.119174	-3.401176	1.216045	-0.354097	0.064824	5.51757	6.36584	0.191065
37.400002	0.228338	-3.346876	1.214928	-0.356121	0.065459	5.47597	6.42943	0.157117
37.5	0.288079	-3.232762	1.213602	-0.35754	0.066367	5.42491	6.33308	0.014205
37.599998	0.284241	-3.127828	1.212446	-0.357499	0.067569	5.38393	6.26852	-0.17549
37.700001	0.128702	-3.004167	1.21125	-0.35805	0.068562	5.36519	6.31006	-0.379357
37.799999	-0.100518	-2.858969	1.209955	-0.357268	0.069374	5.41265	6.29893	-0.680815
37.900002	-0.29157	-2.742117	1.209183	-0.355638	0.069978	5.47019	6.34485	-0.855107
38.0	-0.39705	-2.618742	1.209073	-0.353567	0.070537	5.52974	6.30813	-0.918071
38.099998	-0.30337	-2.465002	1.210026	-0.349503	0.071022	5.56285	6.25803	-0.919693
38.200001	-0.189496	-2.282679	1.211877	-0.345654	0.071817	5.6675	6.32301	-0.968675
38.299999	-0.016253	-2.109087	1.214711	-0.341536	0.072656	5.63615	6.30685	-1.001957
38.400002	0.137944	-1.934522	1.217934	-0.3365	0.073537	5.58071	6.42546	-1.042048
38.5	0.258378	-1.780227	1.221477	-0.333767	0.074212	5.51591	6.39271	-0.957563
38.599998	0.368216	-1.655025	1.225648	-0.3319	0.074946	5.46862	6.46261	-0.776693
38.700001	0.180681	-1.508088	1.230006	-0.331006	0.07585	5.49655	6.60628	-0.594123
38.799999	0.000597	-1.352549	1.233694	-0.332641	0.076666	5.39724	6.41958	-0.316176
38.900002	-0.187964	-1.171227	1.237334	-0.334953	0.077397	5.37937	6.3182	-0.052838
39.0	-0.401328	-0.956893	1.24029	-0.338553	0.07784	5.40118	6.25835	0.140175
39.099998	-0.453901	-0.758436	1.242137	-0.343333	0.078227	5.49279	6.30439	0.319701
39.200001	-0.393524	-0.553512	1.242872	-0.347669	0.078848	5.50408	6.2378	0.449798
39.299999	-0.221649	-0.404051	1.242568	-0.352368	0.079543	5.50452	6.24765	0.579566
39.400002	-0.016211	-0.250668	1.24111	-0.357019	0.080394	5.47886	6.28608	0.577098
39.5	0.150797	-0.100786	1.238702	-0.360552	0.08133	5.39321	6.20793	0.455441
39.599998	0.222209	0.055558	1.23558	-0.364021	0.081971	5.38367	6.37097	0.343312
39.700001	0.161304	0.195614	1.232127	-0.365408	0.08246	5.4264	6.4579	0.121137
39.799999	0.028999	0.342878	1.228901	-0.364556	0.082962	5.43542	6.4108	-0.171704
39.900002	-0.11848	0.499054	1.225846	-0.362921	0.083135	5.54104	6.44666	-0.512351
40.0	-0.181034	0.628863	1.224212	-0.359166	0.0838	5.63177	6.58123	-0.903287
40.099998	-0.212685	0.77014	1.223634	-0.354447	0.084581	5.73021	6.70702	-1.192951
40.200001	-0.100281	0.893361	1.224044	-0.349697	0.085335	5.74334	6.76076	-1.438786
40.299999	0.012972	1.021279	1.225382	-0.344324	0.086074	5.6626	6.61313	-1.521246
40.400002	0.127619	1.114628	1.227642	-0.339861	0.086778	5.59639	6.45598	-1.461215
40.5	0.219656	1.16795	1.230446	-0.336508	0.087435	5.75578	6.84201	-1.276627
40.599998	0.253988	1.221073	1.234113	-0.333768	0.088253	5.61364	6.62169	-0.969388
40.700001	0.218274	1.279237	1.238335	-0.332981	0.089017	5.47886	6.4382	-0.731037
40.799999	0.085415	1.340235	1.243275	-0.33226	0.089702	5.49033	6.4549	-0.401994
40.900002	-0.048017	1.398437	1.248125	-0.333149	0.090369	5.48744	6.40866	-0.160706
41.0	-0.172082	1.461829	1.252163	-0.335474	0.09089	5.47448	6.39817	0.126998
41.099998	-0.215073	1.477903	1.254952	-0.338657	0.091396	5.50216	6.28587	0.367754
41.200001	-0.151535	1.479535	1.256651	-0.343183	0.092231	5.51976	6.20108	0.618339
41.299999	-0.033044	1.452796	1.257199	-0.348546	0.093464	5.47238	6.14188	0.755692
41.400002	0.043041	1.417195	1.256688	-0.353143	0.094728	5.44646	6.24904	0.811795
41.5	0.154281	1.399644	1.255182	-0.358133	0.095801	5.44199	6.3425	0.715543
41.599998	0.144582	1.371969	1.25317	-0.36131	0.096652	5.45881	6.40909	0.506629
41.700001	0.094399	1.355638	1.25052	-0.363234	0.097134	5.43866	6.36723	0.210907
41.799999	-0.117872	1.400237	1.247703	-0.363871	0.097751	5.54927	6.51657	-0.311627
41.900002	-0.117196	1.36911	1.245688	-0.362388	0.098443	5.61942	6.40127	-0.499597
42.0	-0.088344	1.282392	1.243826	-0.35986	0.099132	5.69623	6.48841	-0.786026
42.099998	-0.042417	1.182238	1.242539	-0.356818	0.099898	5.64254	6.38339	-1.086189
42.200001	0.044745	1.106256	1.242477	-0.352356	0.100614	5.66338	6.43082	-1.279763
42.299999	0.10937	1.036367	1.243568	-0.347666	0.1012	5.62441	6.42643	-1.392113
42.400002	0.123937	0.973204	1.245317	-0.343508	0.101513	5.60786	6.51282	-1.391232
42.5	0.115244	0.930239	1.248396	-0.339089	0.101567	5.70752	6.6977	-1.293899
42.599998	0.052926	0.891762	1.25212	-0.33655	0.101409	5.60979	6.48895	-1.055531
42.700001	0.02193	0.847964	1.255938	-0.334699	0.101385	5.63755	6.30214	-0.760428
42.799999	0.025381	0.78005	1.259913	-0.334345	0.101507	5.62748	6.2621	-0.365672
42.900002	0.075203	0.732184	1.263367	-0.335791	0.102001	5.60383	6.33436	-0.0179
43.0	0.158191	0.679225	1.266146	-0.338188	0.10255	5.54647	6.27366	0.304252
43.099998	0.164269	0.57244	1.267569	-0.341763	0.103075	5.50899	6.23534	0.55814
43.200001	0.113694	0.468379	1.268021	-0.346517	0.10332	5.43595	6.23534	0.738549
43.299999	0.021203	0.411479	1.267332	-0.350984	0.103386	5.49209	6.39046	0.768717
43.400002	-0.066423	0.378601	1.265882	-0.355507	0.103291	5.60015	6.3911	0.694244
43.5	-0.111374	0.378293	1.263859	-0.358747	0.103402	5.58028	6.24476	0.463669
43.599998	-0.041455	0.361272	1.261565	-0.360159	0.103559	5.62914	6.29465	0.216102
43.700001	0.033005	0.388964	1.259041	-0.360773	0.103737	5.71865	6.45458	-0.155155
43.799999	0.144626	0.348882	1.256741	-0.359508	0.10412	5.77592	6.55361	-0.494142
43.900002	0.230726	0.292509	1.254729	-0.357085	0.10437	5.70367	6.48788	-0.812671
44.0	0.24881	0.279802	1.25337	-0.354474	0.104221	5.64061	6.53091	-1.049566
44.099998	0.169498	0.274956	1.252784	-0.350671	0.103829	5.59718	6.54826	-1.201465
44.200001	0.037022	0.2925	1.252679	-0.347225	0.103139	5.57423	6.50661	-1.198211
44.299999	-0.177505	0.309123	1.253167	-0.344364	0.102083	5.60112	6.38222	-1.06547
44.400002	-0.26833	0.294496	1.25454	-0.340852	0.101122	5.65147	6.30257	-0.909508
44.5	-0.183023	0.28973	1.256164	-0.339151	0.100346	5.67889	6.19915	-0.758282
44.599998	-0.100571	0.305726	1.258127	-0.338698	0.099702	5.66575	6.20943	-0.431473
44.700001	0.091209	0.284666	1.25998	-0.339066	0.099574	5.65901	6.26403	-0.109861
44.799999	0.265742	0.252342	1.26097	-0.34139	0.099472	5.52895	6.21564	0.166148
44.900002	0.316283	0.260633	1.261015	-0.344306	0.099419	5.45679	6.3319	0.471513
45.0	0.240773	0.270716	1.260145	-0.348266	0.099095	5.33594	6.27655	0.696445
45.099998	0.038114	0.308109	1.257995	-0.352904	0.09837	5.32333	6.28929	0.800383
45.200001	-0.192771	0.323646	1.25526	-0.356704	0.097224	5.456	6.46839	0.805858
45.299999	-0.372678	0.314659	1.252002	-0.359938	0.095936	5.48228	6.29111	0.678048
45.400002	-0.457345	0.336841	1.248141	-0.361906	0.09487	5.60953	6.25322	0.338016
45.5	-0.322976	0.368294	1.243969	-0.361709	0.093733	5.6774	6.21692	-0.073854
45.599998	-0.074837	0.368355	1.240691	-0.359639	0.093005	5.73966	6.39495	-0.47091
45.700001	0.207841	0.391549	1.238813	-0.355782	0.092211	5.69745	6.48595	-0.911635
45.799999	0.426096	0.430412	1.237984	-0.349868	0.091789	5.63483	6.5489	-1.167705
45.900002	0.494235	0.439225	1.238068	-0.345039	0.091055	5.61469	6.60671	-1.395033
46.0	0.41199	0.456683	1.23928	-0.339454	0.090381	5.58492	6.6825	-1.460228
46.099998	0.242293	0.461624	1.241094	-0.334658	0.089633	5.52388	6.64246	-1.375867
46.200001	-0.051283	0.484569	1.24273	-0.332233	0.08854	5.50881	6.46764	-1.059516
46.299999	-0.282183	0.503761	1.244168	-0.331772	0.08721	5.51048	6.38446	-0.593507
46.400002	-0.411266	0.545584	1.244925	-0.333737	0.086004	5.50671	6.25889	-0.026876
46.5	-0.350562	0.568435	1.244524	-0.338035	0.084706	5.48911	6.13813	0.495876
46.599998	-0.196293	0.630921	1.243027	-0.343498	0.083482	5.45539	6.12786	0.911302
46.700001	0.048068	0.664125	1.24023	-0.350155	0.082306	5.425	6.21767	1.156403
46.799999	0.268378	0.703102	1.235955	-0.356623	0.081332	5.38025	6.30246	1.167319
46.900002	0.387763	0.70231	1.230246	-0.362834	0.080342	5.29399	6.29165	1.037583
47.0	0.4225	0.647267	1.223775	-0.367498	0.079474	5.2594	6.35813	0.852064
47.099998	0.30461	0.626595	1.216567	-0.369767	0.078501	5.31903	6.42065	0.524748
47.200001	0.063502	0.677165	1.209351	-0.369931	0.07736	5.37465	6.47567	0.001109
47.299999	-0.184151	0.687448	1.203081	-0.367222	0.076151	5.52606	6.58101	-0.495344
47.400002	-0.325033	0.719809	1.198026	-0.361779	0.075003	5.69728	6.66034	-1.076919
47.5	-0.307669	0.733358	1.194374	-0.354456	0.073825	5.73993	6.60221	-1.463991
47.599998	-0.224864	0.724539	1.192684	-0.346457	0.07277	5.74492	6.60242	-1.897232
47.700001	-0.066577	0.690833	1.192817	-0.337992	0.071797	5.64491	6.51271	-2.030546
47.799999	0.110524	0.688902	1.194028	-0.331016	0.070659	5.58789	6.61613	-1.936946
47.900002	0.233451	0.6731	1.196326	-0.325551	0.06945	5.51993	6.65809	-1.668197
48.0	0.285126	0.705786	1.198379	-0.323052	0.06813	5.46397	6.66912	-1.126924
48.099998	0.236809	0.703052	1.199853	-0.324178	0.066932	5.39347	6.38564	-0.470607
48.200001	0.109491	0.629577	1.200501	-0.3278	0.066141	5.32578	6.23866	0.180722
48.299999	0.030852	0.540843	1.199906	-0.334737	0.065531	5.23198	6.2165	0.832279
48.400002	-0.104538	0.49988	1.197661	-0.343528	0.06496	5.1374	6.19894	1.29916
48.5	-0.199694	0.462325	1.193329	-0.352815	0.064171	5.15527	6.17699	1.495395
48.599998	-0.283222	0.417635	1.186945	-0.362113	0.063425	5.16061	6.24508	1.555282
48.700001	-0.36463	0.378557	1.178846	-0.369891	0.062585	5.15842	6.21478	1.45852
48.799999	-0.351919	0.392871	1.168949	-0.375281	0.061445	5.23724	6.20055	1.111769
48.900002	-0.131193	0.305205	1.158893	-0.376962	0.060466	5.30467	6.20815	0.684199
49.0	-0.004608	0.237414	1.149647	-0.37541	0.059532	5.3982	6.35481	0.073001
49.099998	0.075835	0.186139	1.141895	-0.370553	0.058601	5.50286	6.47824	-0.64233
49.200001	0.104725	0.183298	1.135854	-0.363618	0.057639	5.53824	6.64514	-1.396875
49.299999	0.206287	0.154689	1.132389	-0.353419	0.057037	5.4948	6.59761	-1.858025
49.400002	0.136111	0.177778	1.130786	-0.343444	0.056284	5.47299	6.56892	-2.251954
49.5	0.003568	0.212613	1.131039	-0.333805	0.055724	5.4342	6.60339	-2.333465
49.599998	-0.042357	0.227626	1.132913	-0.325309	0.055225	5.35879	6.40127	-2.231054
49.700001	-0.169735	0.216353	1.135746	-0.320509	0.054545	5.38016	6.38992	-1.800519
49.799999	-0.209576	0.208977	1.139322	-0.318614	0.05401	5.39803	6.38907	-1.170861
49.900002	-0.169529	0.1939	1.14233	-0.320258	0.053428	5.34093	6.27762	-0.360296
50.0	-0.117175	0.189388	1.143935	-0.325542	0.052887	5.22612	6.12925	0.457402
50.099998	0.0228	0.185435	1.144006	-0.33267	0.052422	5.15448	6.13267	1.148747
50.200001	0.02765	0.187488	1.142159	-0.342237	0.051818	5.05937	6.09253	1.731671
50.299999	0.052304	0.189864	1.137986	-0.3533	0.050933	5.01007	5.98387	1.773206
50.400002	0.041217	0.107014	1.132083	-0.362441	0.049974	5.04694	6.18117	1.667549
50.5	0.002842	0.043998	1.124975	-0.37005	0.048919	5.06112	6.27687	1.358233
50.599998	0.007687	0.041257	1.116941	-0.374464	0.047982	5.14038	6.12486	0.945953
50.700001	0.021048	0.079836	1.108346	-0.375199	0.047656	5.277	6.2075	0.329918
50.799999	0.019322	0.144883	1.100312	-0.372642	0.047319	5.4046	6.52031	-0.331505
50.900002	0.079295	0.149686	1.093934	-0.367421	0.04704	5.39505	6.52492	-0.940219
51.0	0.037258	0.167354	1.089404	-0.359624	0.046742	5.39505	6.56335	-1.530232
51.099998	0.04028	0.154276	1.087248	-0.351732	0.045984	5.363	6.48831	-2.015539
51.200001	-0.009907	0.18065	1.087434	-0.34286	0.04518	5.34102	6.4882	-2.363477
51.299999	-0.072762	0.21573	1.089488	-0.335261	0.044571	5.36589	6.46315	-2.381306
51.400002	-0.040572	0.250036	1.092384	-0.329546	0.044118	5.32779	6.39057	-2.148509
51.5	0.001805	0.303921	1.095965	-0.326025	0.043769	5.28497	6.28801	-1.621027
51.599998	0.083494	0.344691	1.098805	-0.326124	0.043761	5.27656	6.27623	-0.835341
51.700001	0.155254	0.369101	1.100947	-0.329314	0.043987	5.1832	6.21682	0.037523
51.799999	0.138494	0.347056	1.101813	-0.33515	0.044126	5.05622	6.10559	0.777979
51.900002	0.125408	0.265003	1.101286	-0.343478	0.044057	4.95647	6.15622	1.444397
52.0	-0.011556	0.1861	1.099268	-0.352052	0.043622	4.93668	6.14777	1.674491
52.099998	-0.163287	0.111796	1.095793	-0.360557	0.042997	5.08757	6.32237	1.589074
52.200001	-0.25699	0.047529	1.090863	-0.36765	0.042578	5.09554	6.26756	1.257935
52.299999	-0.230099	0.006571	1.084918	-0.371901	0.04241	5.13653	6.16254	0.832596
52.400002	-0.111485	-0.019072	1.078612	-0.373491	0.042336	5.2368	6.14927	0.327706
52.5	0.050872	-0.044481	1.072566	-0.371963	0.04244	5.30099	6.25696	-0.229574
52.599998	0.217941	-0.121417	1.068	-0.366992	0.042375	5.37859	6.43853	-0.831533
52.700001	0.275959	-0.214554	1.065099	-0.360872	0.04221	5.34434	6.45683	-1.359253
52.799999	0.301098	-0.262437	1.063998	-0.353118	0.04212	5.28768	6.42621	-1.832031
52.900002	0.209885	-0.302078	1.064854	-0.345152	0.042347	5.25283	6.4275	-2.097827
53.0	0.044451	-0.31027	1.067292	-0.338534	0.042479	5.26868	6.4594	-2.120599
53.099998	-0.147503	-0.303193	1.071068	-0.333414	0.042962	5.25694	6.36776	-1.915451
53.200001	-0.286063	-0.298897	1.075219	-0.330687	0.042989	5.25143	6.36423	-1.490623
53.299999	-0.351429	-0.317672	1.078576	-0.330827	0.042713	5.22752	6.26488	-0.830901
53.400002	-0.303886	-0.336169	1.081341	-0.333053	0.042595	5.25791	6.23512	-0.047926
53.5	-0.152166	-0.369645	1.082629	-0.338261	0.042391	5.16823	6.10741	0.742607
53.599998	0.010273	-0.416882	1.082091	-0.344839	0.042475	5.08669	6.0405	1.324957
53.700001	0.173254	-0.505107	1.080388	-0.351887	0.042679	5.05631	6.08022	1.617126
53.799999	0.274871	-0.568042	1.077558	-0.359188	0.043092	5.03686	6.1635	1.628381
53.900002	0.221194	-0.615016	1.073072	-0.365334	0.043582	5.00166	6.27827	1.376381
54.0	0.076579	-0.644502	1.067153	-0.368742	0.044012	5.0352	6.35438	1.06532
54.099998	-0.079607	-0.632099	1.060556	-0.371602	0.044132	5.21946	6.5186	0.541613
54.200001	-0.236044	-0.614928	1.054434	-0.370344	0.044232	5.30493	6.45854	0.028822
54.299999	-0.327766	-0.644444	1.049048	-0.366907	0.044449	5.33891	6.44859	-0.577546
54.400002	-0.354136	-0.648715	1.045598	-0.36109	0.044568	5.44628	6.50083	-1.220819
54.5	-0.23758	-0.62929	1.044543	-0.353857	0.044807	5.48342	6.4716	-1.783704
54.599998	-0.043316	-0.627225	1.045218	-0.346133	0.045372	5.42518	6.3243	-2.13657
54.700001	0.194594	-0.62713	1.047522	-0.338673	0.046189	5.42693	6.39517	-2.254547
54.799999	0.355887	-0.610152	1.05122	-0.332462	0.047325	5.3552	6.46004	-2.10582
54.900002	0.390174	-0.574509	1.055317	-0.328569	0.048435	5.25659	6.53905	-1.658961
55.0	0.292017	-0.597836	1.059156	-0.32675	0.0493	5.25108	6.54429	-1.008117
55.099998	0.108223	-0.677042	1.062783	-0.327878	0.049832	5.18452	6.32965	-0.164048
55.200001	-0.210836	-0.705822	1.065278	-0.332185	0.050141	5.14239	6.36166	0.502289
55.299999	-0.400589	-0.755129	1.066372	-0.338186	0.050643	5.15903	6.25932	1.104567
55.400002	-0.393782	-0.822459	1.066064	-0.345993	0.051289	5.19581	5.99543	1.543878
55.5	-0.336236	-0.85225	1.06398	-0.354967	0.052109	5.2791	6.1467	1.5974
55.599998	-0.159082	-0.908657	1.060287	-0.362628	0.053117	5.2065	6.25568	1.590643
55.700001	0.113033	-0.950436	1.054689	-0.369803	0.053998	5.14581	6.23716	1.255069
55.799999	0.26741	-0.987204	1.048248	-0.374097	0.054835	5.15544	6.2089	0.852864
55.900002	0.320451	-1.013396	1.041707	-0.375379	0.055785	5.21412	6.33704	0.339976
56.0	0.243379	-1.061149	1.035748	-0.374098	0.056663	5.28926	6.45383	-0.216793
56.099998	0.067317	-1.066453	1.03103	-0.369714	0.057744	5.32236	6.42707	-0.910504
56.200001	-0.115984	-1.08178	1.028334	-0.362802	0.058664	5.38515	6.43799	-1.494952
56.299999	-0.330507	-1.047448	1.027787	-0.355135	0.059497	5.43157	6.41294	-2.078203
56.400002	-0.406784	-1.013166	1.029374	-0.346224	0.060426	5.47527	6.44741	-2.414507
56.5	-0.333994	-0.997216	1.03264	-0.33759	0.061272	5.45846	6.37065	-2.362084
56.599998	-0.214225	-0.938291	1.037209	-0.330739	0.062073	5.44821	6.25803	-2.130042
56.700001	-0.011711	-0.922592	1.042629	-0.325675	0.063027	5.42351	6.34068	-1.661571
56.799999	0.197285	-0.952943	1.048018	-0.32421	0.063983	5.40503	6.253	-1.004122
56.900002	0.349127	-1.004588	1.053357	-0.325526	0.064796	5.46721	6.29711	-0.303141
57.0	0.376603	-1.115684	1.058054	-0.330014	0.065796	5.23207	6.29882	0.381286
57.099998	0.333901	-1.206254	1.061686	-0.336904	0.066909	5.17086	6.33822	0.907008
57.200001	0.171172	-1.250832	1.063994	-0.344903	0.06805	5.10246	6.22998	1.239686
57.299999	-0.027922	-1.258043	1.064812	-0.353695	0.069322	5.1487	6.1847	1.358559
57.400002	-0.175515	-1.309292	1.063879	-0.361878	0.070705	5.148	6.08375	1.30459
57.5	-0.291092	-1.34766	1.061565	-0.368486	0.071773	5.16394	6.05238	1.119331
57.599998	-0.250928	-1.43228	1.058008	-0.373198	0.073046	5.28777	6.14659	0.849794
57.700001	-0.186354	-1.504805	1.053576	-0.375206	0.074039	5.32219	6.09253	0.435545
57.799999	-0.069943	-1.555494	1.049404	-0.374779	0.074852	5.38883	6.22849	-0.034026
57.900002	0.073143	-1.536488	1.045492	-0.372535	0.075687	5.39365	6.22881	-0.53862
58.0	0.17696	-1.514176	1.042835	-0.368146	0.076651	5.3919	6.26339	-1.019462
58.099998	0.132673	-1.490904	1.041685	-0.362514	0.077722	5.41616	6.40277	-1.456434
58.200001	0.19754	-1.490366	1.04211	-0.356521	0.078875	5.40258	6.32655	-1.74524
58.299999	0.14314	-1.474676	1.043871	-0.349049	0.079714	5.38971	6.3106	-1.999115
58.400002	0.005424	-1.500096	1.047474	-0.34204	0.080521	5.41493	6.3608	-1.99149
58.5	-0.126631	-1.494112	1.052376	-0.335479	0.081188	5.47334	6.26735	-1.829347
58.599998	-0.201104	-1.460441	1.058419	-0.329967	0.082061	5.48569	6.25718	-1.474257
58.700001	-0.145649	-1.412966	1.064698	-0.327161	0.082775	5.49112	6.19037	-1.085928
58.799999	-0.019554	-1.406126	1.071497	-0.326076	0.083825	5.4617	6.14691	-0.523245
58.900002	0.086558	-1.372517	1.077612	-0.327644	0.084773	5.35599	6.17218	-0.034925
59.0	0.169321	-1.36405	1.083185	-0.331687	0.085587	5.28795	6.18342	0.468261
59.099998	0.237515	-1.35038	1.087549	-0.337325	0.086083	5.2509	6.18781	0.803278
59.200001	0.202482	-1.336241	1.090518	-0.344467	0.086641	5.19424	6.10484	1.055173
59.299999	0.146674	-1.336231	1.091782	-0.352294	0.087043	5.23461	6.21832	1.213333
59.400002	0.027042	-1.265492	1.091451	-0.359452	0.087543	5.23093	6.14477	1.217749
59.5	-0.061396	-1.202096	1.089234	-0.366625	0.087689	5.25309	6.16982	1.152261
59.599998	-0.158803	-1.145826	1.085448	-0.371483	0.087853	5.29355	6.09381	0.966368
59.700001	-0.176618	-1.094083	1.080959	-0.374529	0.088044	5.34487	6.13021	0.632759
59.799999	-0.202259	-0.949395	1.076128	-0.375745	0.088075	5.43464	6.23095	0.231979
59.900002	-0.116755	-0.814788	1.071544	-0.373656	0.087893	5.42894	6.24743	-0.302149
60.0	-0.05658	-0.653922	1.067839	-0.369785	0.087866	5.47238	6.33939	-0.847904
60.099998	0.02036	-0.508963	1.066136	-0.363712	0.087748	5.48981	6.35106	-1.340091
60.200001	0.063211	-0.358926	1.066542	-0.356339	0.087458	5.46809	6.39388	-1.775408
60.299999	0.107424	-0.263226	1.068513	-0.348741	0.087181	5.45276	6.27259	-2.077936
60.400002	0.096425	-0.158268	1.071888	-0.341521	0.08691	5.47431	6.30642	-2.134183
60.5	0.040869	-0.030723	1.077082	-0.335028	0.087061	5.4899	6.40909	-1.982223
60.599998	0.046588	0.113848	1.082775	-0.331056	0.087161	5.47212	6.35106	-1.564814
60.700001	-0.009513	0.274649	1.088645	-0.328586	0.087371	5.45241	6.40373	-0.993515
60.799999	-0.063738	0.449386	1.094208	-0.329033	0.087398	5.40057	6.30749	-0.367067
60.900002	-0.121453	0.604695	1.09925	-0.331455	0.087166	5.31308	6.25514	0.284616
61.0	-0.190545	0.771015	1.103283	-0.33536	0.086552	5.26299	6.19915	0.744318
61.099998	-0.207507	0.861399	1.106009	-0.3411	0.085689	5.2981	6.19637	1.079697
61.200001	-0.203298	0.936105	1.107776	-0.347543	0.084608	5.26754	6.1209	1.20815
61.299999	-0.099825	1.043213	1.108587	-0.353417	0.083914	5.28514	6.13588	1.101915
61.400002	0.101563	1.128289	1.107738	-0.359404	0.083172	5.30415	6.14242	0.899084
61.5	0.229253	1.194149	1.105863	-0.363341	0.082778	5.28812	6.14134	0.684206
61.599998	0.293436	1.271628	1.103308	-0.365635	0.082309	5.29662	6.20451	0.400521
61.700001	0.273716	1.376285	1.100193	-0.366725	0.081739	5.33366	6.36873	0.054355
61.799999	0.136645	1.463098	1.097209	-0.366079	0.080908	5.29425	6.34699	-0.327947
61.900002	-0.033683	1.600972	1.094454	-0.36433	0.079988	5.33979	6.37365	-0.664591
62.0	-0.166483	1.750655	1.092018	-0.362044	0.078974	5.35888	6.30171	-0.910999
62.099998	-0.28603	1.860258	1.089859	-0.35953	0.077942	5.42019	6.28351	-1.152778
62.200001	-0.221952	1.884278	1.088511	-0.356637	0.077374	5.46292	6.37237	-1.153877
62.299999	-0.015238	1.884593	1.08772	-0.353499	0.07698	5.38586	6.37269	-0.985605
62.400002	0.112175	1.923447	1.086937	-0.350872	0.076516	5.29977	6.27891	-0.835069
62.5	0.156925	1.991096	1.086643	-0.348912	0.075754	5.32184	6.42257	-0.622333
62.599998	0.128565	2.072176	1.087227	-0.346825	0.074601	5.30546	6.40609	-0.45158
62.700001	0.007018	2.120251	1.088194	-0.344002	0.073497	5.31553	6.39977	-0.327699
62.799999	-0.039807	2.11856	1.089605	-0.342007	0.072261	5.38253	6.39421	-0.280614
62.900002	-0.077195	2.091962	1.092245	-0.339102	0.071191	5.42062	6.38917	-0.274451
63.0	-0.065874	2.065944	1.095193	-0.336809	0.070461	5.40609	6.36005	-0.324773
63.099998	0.045647	2.032351	1.098326	-0.335899	0.069777	5.34645	6.3759	-0.338212
63.200001	0.103785	2.037632	1.101373	-0.335684	0.069358	5.24897	6.25932	-0.286438
63.299999	0.104805	2.043058	1.103811	-0.337938	0.068813	5.26097	6.39784	-0.177726
63.400002	0.069859	2.021611	1.10533	-0.341384	0.06811	5.28015	6.41904	0.000805
63.5	0.029593	1.991779	1.105417	-0.346192	0.067057	5.21403	6.33522	0.203218
63.599998	-0.044411	1.955018	1.103834	-0.352083	0.065981	5.14055	6.18545	0.391265
63.700001	-0.056202	1.903128	1.101519	-0.357233	0.065241	5.24775	6.26424	0.508351
63.799999	-0.113708	1.848624	1.098511	-0.361652	0.064598	5.27665	6.3334	0.521978
63.900002	-0.177015	1.761491	1.094912	-0.365776	0.063947	5.26264	6.33918	0.531138
64.0	-0.165568	1.720003	1.091255	-0.367702	0.063038	5.21526	6.30342	0.369932
64.099998	-0.187263	1.700859	1.087835	-0.367917	0.061932	5.25055	6.32473	0.137235
64.199997	-0.181808	1.650148	1.084326	-0.366954	0.060448	5.33891	6.39378	-0.20394
64.300003	-0.122219	1.532753	1.08165	-0.363557	0.05903	5.33462	6.30053	-0.488535
64.400002	-0.029715	1.47185	1.079366	-0.359999	0.057803	5.36711	6.32344	-0.786741
64.5	0.112887	1.386006	1.077965	-0.355241	0.057008	5.36571	6.32676	-0.967114
64.599998	0.243002	1.268983	1.077588	-0.34988	0.056614	5.38121	6.40363	-1.15209
64.699997	0.302877	1.168743	1.078346	-0.344949	0.056455	5.31912	6.50094	-1.257858
64.800003	0.226395	1.08902	1.080717	-0.340074	0.056398	5.27796	6.51507	-1.287166
64.900002	0.081058	0.994559	1.084507	-0.335612	0.056251	5.27209	6.47225	-1.24258
65.0	-0.123759	0.892154	1.089161	-0.332896	0.0558	5.27568	6.39784	-1.116577
65.099998	-0.298189	0.788526	1.094752	-0.330237	0.05533	5.32779	6.39474	-0.957571
65.199997	-0.407279	0.667998	1.100424	-0.329756	0.055041	5.3531	6.30267	-0.618142
65.300003	-0.389797	0.534151	1.105441	-0.331665	0.054736	5.31641	6.16522	-0.178541
65.400002	-0.245596	0.402055	1.109481	-0.335396	0.054506	5.2946	6.30706	0.30696
65.5	-0.056422	0.256966	1.111806	-0.341812	0.054264	5.23163	6.18181	0.785328
65.599998	0.14063	0.104148	1.112284	-0.349852	0.053871	5.15281	6.06116	1.186898
65.699997	0.284327	-0.066914	1.110613	-0.358247	0.053388	5.09615	6.04478	1.480793
65.800003	0.296613	-0.208437	1.106865	-0.367279	0.053342	5.0733	6.08835	1.504521
65.900002	0.275378	-0.353352	1.101441	-0.373777	0.053579	5.11349	6.26339	1.351018
66.0	0.142098	-0.469804	1.095319	-0.377654	0.053856	5.16201	6.38082	1.000734
66.099998	-0.108147	-0.604335	1.090071	-0.378474	0.05404	5.23233	6.44088	0.386828
66.199997	-0.45965	-0.699765	1.086458	-0.374317	0.054012	5.3531	6.56228	-0.414314
66.300003	-0.696322	-0.7843	1.085174	-0.366815	0.053625	5.49042	6.60917	-1.299474
66.400002	-0.746448	-0.833987	1.086683	-0.357437	0.053085	5.58693	6.57877	-2.123785
66.5	-0.638299	-0.886547	1.091112	-0.346188	0.05251	5.59227	6.43949	-2.747824
66.599998	-0.365286	-0.932975	1.097779	-0.336	0.052022	5.68029	6.61431	-3.071765
66.699997	0.002025	-0.986118	1.106445	-0.327305	0.051998	5.65279	6.59622	-2.955845
66.800003	0.296559	-1.037789	1.116374	-0.321794	0.05219	5.58422	6.49451	-2.479117
66.900002	0.511773	-1.147156	1.1259	-0.320768	0.05256	5.47711	6.49633	-1.587271
67.0	0.50646	-1.246393	1.134187	-0.323551	0.053076	5.32096	6.52117	-0.334354
67.099998	0.312008	-1.344975	1.13997	-0.330447	0.053381	5.13547	6.30664	0.989071
67.199997	-0.070109	-1.477381	1.142909	-0.341283	0.053417	5.05569	6.15858	2.210001
67.300003	-0.430297	-1.643098	1.142851	-0.352964	0.053419	4.97127	6.01459	2.945347
67.400002	-0.696644	-1.733152	1.140415	-0.364907	0.053704	4.88842	5.89651	3.022327
67.5	-0.726033	-1.816717	1.137037	-0.37386	0.054465	5.15684	5.92745	2.37113
67.599998	-0.587437	-1.914046	1.133253	-0.378786	0.055403	5.60121	6.57384	1.252604
67.699997	-0.181197	-1.966744	1.129154	-0.380015	0.056429	5.37508	6.27034	-0.002695
67.800003	0.022099	-2.01686	1.126551	-0.375042	0.057284	5.50093	6.25279	-1.085319
67.900002	0.179825	-2.035283	1.126218	-0.365659	0.058084	5.59473	6.62887	-2.034427
68.0	0.151741	-1.980681	1.129757	-0.353476	0.058604	5.76559	6.80379	-2.762108
68.099998	0.046154	-1.91329	1.137782	-0.340061	0.059201	5.78888	7.02025	-3.172495
68.199997	-0.068057	-1.815548	1.148847	-0.329112	0.059773	5.72022	6.96673	-3.263028
68.300003	-0.235178	-1.717525	1.161898	-0.32159	0.060636	5.58912	6.5657	-2.942914
68.400002	-0.246539	-1.666418	1.174293	-0.31901	0.061452	5.62555	6.37643	-1.965558
68.5	-0.172443	-1.655211	1.183727	-0.323232	0.062194	5.58325	6.37847	-0.503117
68.599998	-0.054078	-1.651311	1.189289	-0.331961	0.063197	5.41747	6.20247	1.279008
68.699997	0.021667	-1.708154	1.190967	-0.345125	0.06406	5.25178	6.10805	2.938575
68.800003	0.076571	-1.704632	1.188756	-0.359946	0.065072	5.01602	5.80712	3.954182
68.900002	0.038333	-1.737604	1.185089	-0.372594	0.066055	4.85453	5.89897	3.996403
69.0	-0.030648	-1.787819	1.181535	-0.381403	0.067206	4.88527	5.93698	2.947686
69.099998	-0.128814	-1.774269	1.178472	-0.383826	0.068012	5.86113	7.00591	1.141461
69.199997	-0.273	-1.792024	1.177628	-0.379379	0.068971	5.59814	7.29838	-0.766315
69.300003	-0.368403	-1.75881	1.17912	-0.370011	0.069507	5.80254	6.71654	-2.619469
69.400002	-0.361585	-1.770997	1.184323	-0.354551	0.070293	5.95642	7.03845	-3.852216
69.5	-0.293066	-1.773321	1.193698	-0.336616	0.070983	6.13455	6.61334	-4.294042
69.599998	-0.252515	-1.710722	1.207116	-0.322267	0.071324	6.52067	7.18148	-4.212096
69.699997	-0.17865	-1.579377	1.222821	-0.311798	0.071764	6.08384	7.31165	-3.491894
69.800003	0.009139	-1.465074	1.238427	-0.308609	0.072194	5.79878	6.5702	-2.069768
69.900002	0.080298	-1.312674	1.251234	-0.314218	0.072379	5.812	6.50597	-0.100247
70.0	0.107927	-1.170586	1.259176	-0.326854	0.072567	5.40083	6.36102	2.171725
70.099998	0.048668	-1.059615	1.260904	-0.345876	0.072657	4.99938	5.81237	4.139828
70.199997	-0.045539	-0.995532	1.257631	-0.366445	0.072777	4.69716	5.6504	5.434754
70.300003	-0.175072	-0.927572	1.251808	-0.384085	0.073081	4.72614	5.61229	5.408625
70.400002	-0.221077	-0.921491	1.245843	-0.396532	0.073624	4.43828	5.69472	3.998325
70.5	-0.206834	-0.776446	1.240815	-0.399584	0.074359	5.94687	6.15483	1.389596
70.599998	-0.27073	-0.718488	1.238088	-0.393849	0.075178	6.36618	8.11584	-1.439512
70.699997	-0.278398	-0.637359	1.23858	-0.379858	0.075773	5.77986	7.17805	-3.797467
70.800003	-0.321235	-0.55691	1.243381	-0.358903	0.075919	6.39885	7.027	-5.367081
70.900002	-0.21619	-0.496952	1.253417	-0.335718	0.076074	5.89546	6.78463	-6.037457
71.0	-0.1457	-0.458545	1.268539	-0.315178	0.076262	6.97992	6.97155	-5.604042
71.099998	0.028964	-0.432456	1.287453	-0.299879	0.076793	7.09079	8.0833	-4.420284
71.199997	0.136305	-0.369882	1.306586	-0.294818	0.077628	6.24007	6.90346	-2.697828
71.300003	0.182845	-0.308901	1.323825	-0.299182	0.078261	6.187	6.79309	-0.269106
71.400002	0.114627	-0.237725	1.336016	-0.312377	0.078843	5.6266	6.57844	2.373724
71.5	-0.04735	-0.131592	1.342126	-0.332428	0.079169	5.07111	6.01438	4.616132
71.599998	-0.268367	-0.063984	1.343154	-0.354668	0.079515	4.76187	5.77008	6.022489
71.699997	-0.385629	-0.015519	1.341816	-0.375039	0.079854	4.60791	5.49303	6.010384
71.800003	-0.380711	0.064667	1.339578	-0.390067	0.080213	4.56203	5.65436	4.473445
71.900002	-0.249797	0.057981	1.33796	-0.396717	0.080783	5.0655	5.53082	1.805388
72.0	-0.144331	0.02303	1.336603	-0.395367	0.081239	6.62357	7.31037	-1.207671
72.099998	-0.119192	-0.067905	1.335223	-0.387602	0.081413	5.84878	7.8784	-3.390304
72.199997	-0.06357	-0.090013	1.334842	-0.372678	0.08138	5.88697	6.54879	-4.590978
72.300003	-0.04177	-0.114998	1.336707	-0.355942	0.081035	5.9868	6.71601	-4.675708
72.400002	-0.082517	-0.073148	1.341627	-0.339288	0.080589	6.8708	7.33317	-3.999474
72.5	-0.096107	-0.014531	1.349463	-0.326315	0.08001	6.59879	7.75454	-3.007632
72.599998	-0.039042	0.013392	1.359311	-0.319216	0.079733	6.11537	6.70177	-1.777174
72.699997	0.025525	0.060522	1.369409	-0.317151	0.079642	6.144	6.86653	-0.444672
72.800003	0.046502	0.094552	1.378733	-0.320477	0.079603	5.79536	6.63208	0.774833
72.900002	0.004783	0.109731	1.386341	-0.328217	0.079508	5.47588	6.45737	1.653314
73.0	-0.077398	0.128838	1.392281	-0.337219	0.079618	5.35459	6.2834	2.036056
73.099998	-0.189353	0.141896	1.396312	-0.347028	0.079619	5.39496	6.36048	1.915384
73.199997	-0.235936	0.122913	1.39934	-0.354658	0.079705	5.58623	6.41776	1.289446
73.300003	-0.2527	0.083942	1.401555	-0.359162	0.07986	5.89634	6.83109	0.38673
73.400002	-0.261047	0.021436	1.402283	-0.361613	0.080051	5.757	6.91374	-0.341127
73.5	-0.188484	0.041079	1.40203	-0.360965	0.080133	5.79238	6.55168	-0.844974
73.599998	-0.163479	0.095931	1.401105	-0.358944	0.080084	5.90115	6.72425	-1.041958
73.699997	-0.118377	0.14419	1.40008	-0.357161	0.079788	5.95887	7.07539	-0.955162
73.800003	-0.131484	0.219965	1.398711	-0.356018	0.079293	5.78415	6.80336	-0.809648
73.900002	-0.185122	0.230916	1.397431	-0.355917	0.078594	5.69982	6.52813	-0.573086
74.0	-0.192417	0.212575	1.395452	-0.356294	0.07785	5.70516	6.66184	-0.358806
74.099998	-0.191969	0.213394	1.393588	-0.356259	0.077154	5.66373	6.55896	-0.281181
74.199997	-0.157313	0.236278	1.39231	-0.355386	0.076587	5.76497	6.66162	-0.471307
74.300003	-0.040288	0.272103	1.393066	-0.352224	0.07613	5.84519	6.74652	-0.707022
74.400002	0.020362	0.325351	1.396249	-0.346696	0.075862	5.92524	6.84736	-1.153296
74.5	0.03	0.398883	1.401521	-0.340298	0.075779	6.04355	6.96405	-1.567817
74.599998	0.074173	0.433265	1.409065	-0.332723	0.07585	6.06089	6.97337	-1.902225
74.699997	0.069219	0.444018	1.418042	-0.326528	0.075936	6.09636	7.05911	-2.015884
74.800003	0.047904	0.415393	1.427048	-0.323124	0.07598	6.0439	6.92733	-1.780679
74.900002	0.046944	0.419528	1.4347	-0.322873	0.076064	5.97411	6.89361	-1.229876
75.0	-0.001461	0.411914	1.439887	-0.328133	0.07607	5.77391	6.73453	-0.150229
75.099998	-0.063363	0.441378	1.441533	-0.337486	0.076301	5.65804	6.49526	1.145311
75.199997	-0.16247	0.499598	1.439541	-0.349893	0.076565	5.41248	6.38361	2.298127
75.300003	-0.195708	0.539729	1.43438	-0.363473	0.076831	5.2629	6.16233	2.99085
75.400002	-0.21222	0.537487	1.427686	-0.374832	0.076919	5.14817	6.1938	2.930953
75.5	-0.217926	0.523198	1.420548	-0.382046	0.076798	5.56845	6.40866	2.031947
75.599998	-0.206274	0.46941	1.414324	-0.383952	0.076398	6.02578	7.22376	0.592909
75.699997	-0.124253	0.429401	1.409721	-0.379531	0.076215	5.80027	6.95624	-0.939699
75.800003	0.011004	0.42965	1.407305	-0.369926	0.075913	6.16441	6.88847	-2.297134
75.900002	0.076289	0.432988	1.408314	-0.355869	0.075816	6.31933	6.98964	-3.222103
76.0	0.152244	0.454673	1.413017	-0.340126	0.075809	6.60842	7.18715	-3.70299
76.099998	0.248509	0.457606	1.420829	-0.326106	0.076193	6.62392	7.68966	-3.757015
76.199997	0.260312	0.464451	1.430818	-0.315565	0.076586	6.27467	7.27183	-3.324708
76.300003	0.182285	0.467592	1.441975	-0.31015	0.077048	6.15267	7.01661	-2.452384
76.400002	0.016421	0.471275	1.451942	-0.31134	0.077488	6.12877	7.17505	-1.120243
76.5	-0.115749	0.432435	1.459877	-0.317754	0.077759	5.82566	6.89618	0.436343
76.599998	-0.227108	0.388322	1.464857	-0.328604	0.07796	5.7218	6.53519	1.844579
76.699997	-0.316763	0.36583	1.466641	-0.3423	0.078185	5.56399	6.46186	2.801843
76.800003	-0.351912	0.35092	1.466575	-0.355549	0.078615	5.46248	6.41476	3.216129
76.900002	-0.282204	0.380738	1.465398	-0.367241	0.078928	5.27744	6.20643	2.763586
77.0	-0.166076	0.414441	1.463205	-0.375279	0.079135	5.52825	6.2348	1.69901
77.099998	-0.163761	0.379351	1.459622	-0.379489	0.078732	5.93732	7.04381	0.374618
77.199997	-0.168129	0.288754	1.454511	-0.379841	0.078054	5.51652	7.05323	-0.73295
77.300003	-0.241232	0.265959	1.448093	-0.376119	0.076866	5.86271	6.76226	-1.472603
77.400002	-0.199886	0.272256	1.441977	-0.369094	0.075765	6.16782	6.93782	-1.762615
77.5	-0.125357	0.318043	1.437242	-0.361418	0.074752	6.27108	7.10857	-1.737571
77.599998	-0.029612	0.381457	1.435319	-0.351869	0.074167	6.15574	7.09937	-1.793897
77.699997	0.071061	0.454466	1.436273	-0.342352	0.073569	6.14838	6.99285	-1.917056
77.800003	0.147366	0.514485	1.440093	-0.332967	0.072787	6.21117	7.10697	-2.099099
77.900002	0.132477	0.533159	1.446756	-0.323597	0.072102	6.11887	7.08513	-2.314082
78.0	0.104486	0.526498	1.455582	-0.31672	0.071683	6.13586	7.18458	-2.391808
78.099998	0.094036	0.566761	1.46572	-0.311772	0.071279	6.12877	7.1317	-2.207371
78.199997	-0.017815	0.586779	1.476463	-0.310159	0.071207	6.07928	7.16531	-1.687447
78.300003	-0.114814	0.647833	1.485483	-0.313591	0.070868	6.01483	7.04284	-0.7474
78.400002	-0.236437	0.707126	1.491176	-0.3221	0.070129	5.79746	6.78581	0.63086
78.5	-0.365586	0.744548	1.492036	-0.336084	0.069322	5.62774	6.5459	2.192903
78.599998	-0.524062	0.759329	1.487277	-0.355281	0.06802	5.22909	6.29914	3.623124
78.699997	-0.445983	0.864011	1.477209	-0.374648	0.066446	4.90997	5.90401	4.60426
78.800003	-0.345059	0.946557	1.463583	-0.392439	0.064987	4.67587	5.83635	4.452867
78.900002	-0.122054	0.989453	1.449541	-0.404508	0.0636	5.30099	5.79877	3.18608
79.0	0.045235	0.967283	1.43773	-0.405714	0.062345	6.39614	7.71246	0.981351
79.099998	0.150339	0.998394	1.429956	-0.397718	0.061233	6.06343	7.68356	-1.498504
79.199997	0.280797	0.99398	1.428453	-0.379359	0.060099	6.63977	7.35298	-3.721168
79.300003	0.168665	1.014647	1.434167	-0.355292	0.059055	6.70686	8.03609	-5.706215
79.400002	0.07693	0.968311	1.446351	-0.32874	0.058203	6.59362	7.48037	-6.598811
79.5	0.031727	0.987279	1.464121	-0.304616	0.057537	7.68263	8.98447	-6.439911
79.599998	0.019122	1.005362	1.4844	-0.288485	0.057111	7.48637	9.38282	-5.136996
79.699997	-0.072694	1.026843	1.503033	-0.284167	0.056447	6.76264	8.11509	-2.774665
79.800003	-0.184511	1.036227	1.517167	-0.291886	0.055838	6.76247	8.07891	0.589682
79.900002	-0.291963	1.085743	1.524031	-0.311012	0.054794	5.82251	6.94735	4.165042
80.0	-0.322121	1.128294	1.523376	-0.33654	0.054003	4.99448	5.95871	6.947746
80.099998	-0.373172	1.237892	1.51838	-0.363182	0.053523	4.31594	5.52397	8.145388
80.199997	-0.178497	1.306635	1.514269	-0.384775	0.053088	4.4572	5.23171	7.110969
80.300003	-0.041476	1.367358	1.513749	-0.396183	0.052877	4.18886	5.61004	4.05187
80.400002	0.021056	1.339058	1.51683	-0.397931	0.052459	6.08051	6.02284	-0.144685
80.5	0.040304	1.21299	1.520773	-0.390893	0.05207	7.32007	8.93341	-4.075002
80.599998	0.01614	1.128094	1.524742	-0.376187	0.05212	6.13314	8.52575	-6.506006
80.699997	-0.037021	1.076043	1.528472	-0.358419	0.052053	6.10994	6.96352	-7.024889
80.800003	-0.147363	1.056145	1.532663	-0.341891	0.051741	6.58661	8.22065	-5.814868
80.900002	-0.258579	1.040219	1.536564	-0.330878	0.050975	7.7942	9.28198	-3.451115
81.0	-0.341789	0.987435	1.539672	-0.3273	0.049986	6.3421	7.77166	-0.65637
81.099998	-0.321706	0.908943	1.541532	-0.329632	0.04881	6.24629	7.20171	1.884708
81.199997	-0.27142	0.828551	1.542402	-0.33693	0.048256	5.72977	6.60703	3.508535
81.300003	-0.04082	0.792768	1.543562	-0.345835	0.048158	5.39444	6.1301	3.994725
81.400002	0.123681	0.754299	1.546463	-0.353578	0.048732	5.36878	6.26531	3.107491
81.5	0.194037	0.686434	1.551662	-0.357909	0.049332	5.13731	6.4548	1.185729
81.599998	0.241076	0.601976	1.557468	-0.358693	0.049533	6.44912	7.17805	-1.056047
81.699997	0.14199	0.461005	1.562269	-0.355392	0.049823	6.20662	8.32759	-2.809009
81.800003	-0.079405	0.359074	1.564316	-0.350153	0.050111	5.79703	7.17131	-3.437458
81.900002	-0.191165	0.259276	1.564439	-0.345015	0.050649	6.96923	7.74447	-2.822795
82.0	-0.248143	0.161024	1.562423	-0.341889	0.051343	6.52391	7.95344	-1.554276
82.099998	-0.247989	0.085589	1.558895	-0.342976	0.051861	6.17536	7.10429	0.033775
82.199997	-0.212011	0.035658	1.55397	-0.346864	0.052316	5.98453	6.96726	1.491045
82.300003	-0.183326	0.003046	1.548752	-0.352647	0.052422	5.63711	6.7842	2.260717
82.400002	-0.142301	0.026403	1.544774	-0.358032	0.052118	5.47825	6.62747	2.058203
82.5	-0.048134	0.000627	1.543199	-0.360107	0.051784	5.68686	6.6582	0.970574
82.599998	-0.030515	-0.050642	1.543493	-0.35928	0.051167	6.47811	7.65219	-0.64558
82.699997	0.021028	-0.165414	1.545163	-0.354935	0.051022	5.98961	7.61965	-2.00265
82.800003	0.108474	-0.272145	1.546933	-0.347756	0.051062	6.25374	7.01833	-2.717732
82.900002	0.142087	-0.331839	1.548211	-0.340239	0.051586	6.72385	7.48497	-2.714733
83.0	0.226183	-0.347522	1.549041	-0.334649	0.052499	6.55614	7.89595	-2.166951
83.099998	0.18714	-0.308295	1.548682	-0.332352	0.053413	6.18946	7.26776	-1.215355
83.199997	0.097252	-0.315512	1.546927	-0.335452	0.054209	6.0214	7.13823	0.052383
83.300003	-0.073347	-0.322854	1.543429	-0.341865	0.054921	5.73397	7.06725	1.290862
83.400002	-0.234811	-0.338109	1.538453	-0.350759	0.055364	5.53535	6.63914	2.055168
83.5	-0.276305	-0.369496	1.532396	-0.359974	0.055667	5.3891	6.42889	2.157701
83.599998	-0.320661	-0.387529	1.526392	-0.366609	0.056292	5.4356	6.39474	1.533467
83.699997	-0.260839	-0.432565	1.520289	-0.370514	0.056849	6.19418	6.87766	0.420826
83.800003	-0.162431	-0.494196	1.514181	-0.370521	0.057567	5.95134	7.36422	-0.653167
83.900002	-0.001262	-0.540434	1.508423	-0.366128	0.058234	5.98593	6.90603	-1.445781
84.0	0.088131	-0.538884	1.503129	-0.358786	0.058362	6.32494	7.14272	-1.876734
84.099998	0.154292	-0.509676	1.499156	-0.349481	0.058329	6.32879	7.51891	-2.036462
84.199997	0.168108	-0.475641	1.496449	-0.340805	0.057882	6.23885	7.40137	-2.064233
84.300003	0.129634	-0.443053	1.495359	-0.333695	0.057617	6.13393	7.14776	-1.911394
84.400002	0.108141	-0.407549	1.495692	-0.328733	0.057766	6.09733	7.07089	-1.653465
84.5	0.133573	-0.371618	1.497262	-0.326336	0.058346	6.05485	7.0346	-1.323628
84.599998	0.168443	-0.36755	1.499741	-0.325755	0.059438	5.93356	6.87916	-1.02608
84.699997	0.159306	-0.338599	1.502539	-0.326943	0.060541	5.89695	6.87605	-0.733401
84.800003	0.142917	-0.318705	1.504571	-0.330414	0.061658	5.83679	6.88472	-0.385523
84.900002	0.039125	-0.275073	1.505075	-0.335909	0.06234	5.78643	6.93814	0.072801
85.0	-0.064945	-0.256285	1.503327	-0.343191	0.062669	5.71435	6.84715	0.617638
85.099998	-0.207367	-0.236855	1.498665	-0.352369	0.062961	5.66102	6.61292	1.213422
85.199997	-0.235571	-0.234348	1.49076	-0.362131	0.063059	5.63939	6.48381	1.673242
85.300003	-0.18957	-0.234709	1.480085	-0.371494	0.063238	5.597	6.39453	1.858142
85.400002	-0.083993	-0.261324	1.467655	-0.379094	0.063593	5.66829	6.45458	1.714528
85.5	0.074208	-0.261976	1.454831	-0.382478	0.064243	5.82225	6.77467	1.106685
85.599998	0.195614	-0.237689	1.443917	-0.38079	0.065073	5.87672	6.92947	0.145744
85.699997	0.162173	-0.136069	1.436121	-0.374143	0.065587	5.97428	6.99884	-0.98837
85.800003	-0.021749	-0.030743	1.432342	-0.361552	0.066216	6.10818	7.30684	-2.18377
85.900002	-0.152868	0.051781	1.433014	-0.34739	0.066193	6.21783	7.43916	-3.173763
86.0	-0.316818	0.097457	1.437531	-0.3322	0.066263	6.4091	7.45543	-3.807297
86.099998	-0.353573	0.126989	1.444361	-0.31945	0.066284	6.37739	7.36775	-3.870095
86.199997	-0.326875	0.157002	1.451555	-0.311887	0.066513	6.24988	7.13095	-3.201955
86.300003	-0.099596	0.199226	1.457286	-0.309973	0.066885	6.23491	7.02079	-1.838326
86.400002	0.05364	0.259471	1.459972	-0.315617	0.067529	5.92638	6.78624	0.122987
86.5	0.15199	0.329391	1.459152	-0.32708	0.068	5.6189	6.55671	2.095275
86.599998	0.174279	0.410286	1.455451	-0.341464	0.068323	5.29215	6.34839	3.469009
86.699997	0.068092	0.427152	1.45022	-0.35595	0.068824	5.18977	6.17175	3.980203
86.800003	-0.006725	0.414593	1.445726	-0.367339	0.069227	4.89928	6.11437	3.217507
86.900002	-0.09868	0.369078	1.442437	-0.373939	0.069774	5.64964	6.24048	1.522784
87.0	-0.201057	0.255811	1.43961	-0.375707	0.070711	6.11799	7.45479	-0.423132
87.099998	-0.233867	0.18811	1.435792	-0.37224	0.071733	5.60331	7.00345	-1.916231
87.199997	-0.255951	0.144017	1.43042	-0.365317	0.072368	5.91595	6.51999	-2.52539
87.300003	-0.266375	0.160631	1.424069	-0.356833	0.072931	6.19944	6.89821	-2.383866
87.400002	-0.221506	0.225476	1.418155	-0.349144	0.072833	6.29174	7.2972	-1.837301
87.5	-0.120434	0.24423	1.413898	-0.343048	0.072724	5.87707	6.8237	-1.228638
87.599998	-0.085226	0.245429	1.411892	-0.339751	0.072519	5.82549	6.63743	-0.685987
87.699997	-0.017141	0.262965	1.412597	-0.337027	0.072402	5.80421	6.769	-0.54448
87.800003	0.027946	0.235273	1.415874	-0.335677	0.07218	5.79746	6.68528	-0.719607
87.900002	0.075144	0.210157	1.420591	-0.334874	0.072126	5.81156	6.6703	-1.006114
88.0	0.093223	0.142299	1.424585	-0.335352	0.072277	5.75122	6.70027	-1.177127
88.099998	0.103397	0.030808	1.426483	-0.338371	0.072485	5.79168	6.56988	-0.735472
88.199997	0.113281	-0.032426	1.424116	-0.344238	0.072893	5.75911	6.64739	0.106997
88.300003	0.050323	-0.128539	1.417169	-0.35272	0.073456	5.49506	6.39249	1.316859
88.400002	-0.100944	-0.218855	1.405903	-0.363001	0.073587	5.48473	6.34175	2.368697
88.5	-0.259741	-0.292879	1.39282	-0.371537	0.073716	5.25055	6.34453	2.750288
88.599998	-0.369795	-0.332728	1.380618	-0.376447	0.073434	5.48849	6.77842	2.285054
88.699997	-0.369611	-0.30771	1.37319	-0.374862	0.073182	6.40332	7.4489	0.754966
88.800003	-0.308884	-0.234713	1.372229	-0.365815	0.073079	6.11852	7.00998	-1.288945
88.900002	-0.176119	-0.176192	1.378688	-0.351272	0.073314	6.47233	7.15739	-3.365213
89.0	-0.059404	-0.158101	1.391456	-0.333623	0.073698	6.37091	6.98075	-4.907435
89.099998	0.105678	-0.125417	1.407222	-0.318221	0.073964	6.6671	7.40875	-5.399408
89.199997	0.159691	-0.113742	1.422508	-0.309297	0.074135	6.78278	8.00986	-4.5876
89.300003	0.124243	-0.075297	1.433816	-0.310227	0.073937	6.13472	7.03021	-2.288251
89.400002	-0.048227	-0.045071	1.438585	-0.322226	0.073576	5.94267	6.91106	1.276584
89.5	-0.321504	0.01928	1.434993	-0.343936	0.072849	5.37719	6.29711	4.966008
89.599998	-0.499704	0.025374	1.424546	-0.369323	0.071946	4.44555	5.59409	7.400722
89.699997	-0.395169	0.022681	1.413013	-0.39142	0.07132	4.16128	4.93346	7.94247
89.800003	-0.399803	0.133612	1.406353	-0.40405	0.071163	4.47953	5.60404	5.65567
89.900002	-0.173991	0.177492	1.406873	-0.404221	0.071649	5.11884	5.38223	1.465413
90.0	0.083949	0.160228	1.412877	-0.393767	0.072088	8.46171	8.72187	-3.228802
90.099998	0.387781	0.140141	1.422279	-0.373608	0.072694	7.07293	9.21025	-7.220679
90.199997	0.471225	0.117189	1.434635	-0.347749	0.072814	7.06715	7.76064	-9.297035
90.300003	0.378712	0.147167	1.449854	-0.321571	0.072701	5.98961	7.194	-9.283519
90.400002	0.13512	0.171	1.467048	-0.301305	0.072191	7.68351	8.76491	-7.247211
90.5	-0.070124	0.116224	1.484234	-0.292284	0.071586	8.63205	10.21195	-3.980541
90.599998	-0.254556	0.080036	1.499784	-0.295075	0.070695	6.85512	7.73644	-0.155876
90.699997	-0.372393	0.07896	1.512009	-0.308598	0.069921	6.51314	7.1955	3.520204
90.800003	-0.295743	0.152913	1.519094	-0.329989	0.069386	5.2333	5.90583	6.300498
90.900002	-0.159267	0.193549	1.522707	-0.354542	0.069315	4.94272	5.40075	7.558668
91.0	-0.056012	0.245199	1.525108	-0.377091	0.069571	4.26961	5.26136	7.122781
91.099998	0.013917	0.314451	1.527452	-0.393755	0.069675	4.3895	5.41627	4.905706
91.199997	-0.001832	0.301266	1.529359	-0.402524	0.069443	4.18667	5.71709	1.658321
91.300003	-0.149245	0.299241	1.529492	-0.402707	0.06876	5.62117	6.29625	-1.898908
91.400002	-0.32707	0.227203	1.527487	-0.395407	0.067843	7.07047	8.61867	-4.610583
91.5	-0.387481	0.128798	1.524604	-0.381537	0.067348	5.64604	7.5521	-5.61837
91.599998	-0.377308	0.075584	1.522874	-0.364952	0.06709	7.11041	7.13416	-5.21245
91.699997	-0.241144	0.095181	1.524157	-0.3475	0.06702	7.55293	8.52382	-4.206646
91.800003	-0.04376	0.126671	1.529439	-0.331957	0.066943	7.17968	7.94102	-3.119654
91.900002	0.103176	0.131649	1.538743	-0.320442	0.066792	7.16908	7.66932	-2.126284
92.0	0.204183	0.09526	1.551367	-0.313487	0.066556	6.81221	7.74073	-1.248433
92.099998	0.191545	0.079219	1.565469	-0.311713	0.066364	6.39316	7.38424	-0.529229
92.199997	0.117732	0.036704	1.579653	-0.314486	0.06645	6.24603	7.27022	0.02401
92.300003	0.030865	0.007481	1.592339	-0.320729	0.066781	6.10004	7.1165	0.359586
92.400002	-0.043179	-0.01915	1.602514	-0.329766	0.067405	6.09172	6.97957	0.726705
92.5	-0.115205	-0.08885	1.609679	-0.34059	0.068403	6.02543	6.96341	1.015354
92.599998	-0.215447	-0.170317	1.61321	-0.351768	0.069207	5.94161	6.80904	1.31169
92.699997	-0.189091	-0.218089	1.613166	-0.362858	0.069958	5.93365	6.81107	1.515997
92.800003	-0.259396	-0.24829	1.610007	-0.372208	0.070344	5.86096	6.91416	1.525845
92.900002	-0.266077	-0.250957	1.604568	-0.379059	0.070282	5.85561	6.88398	1.222935
93.0	-0.367965	-0.261563	1.598072	-0.382512	0.070035	6.11432	7.16542	0.677962
93.099998	-0.292327	-0.279954	1.591823	-0.381701	0.069521	6.17536	7.24346	-0.091836
93.199997	-0.232131	-0.274388	1.587549	-0.375813	0.068771	6.40332	7.24153	-1.00453
93.300003	-0.131399	-0.25637	1.587166	-0.365715	0.068394	6.71342	7.46099	-2.064364
93.400002	0.0111	-0.224976	1.592009	-0.351897	0.068333	6.94436	7.70304	-3.157464
93.5	0.177641	-0.185565	1.602161	-0.337232	0.068812	7.06399	7.84564	-4.044337
93.599998	0.303676	-0.173199	1.616039	-0.32432	0.069734	7.08624	7.94391	-4.463098
93.699997	0.290541	-0.139761	1.630943	-0.315899	0.070706	6.9963	8.05536	-4.098137
93.800003	0.153427	-0.109123	1.643769	-0.314544	0.071634	6.89444	7.91801	-2.821898
93.900002	-0.060901	-0.088236	1.651562	-0.321736	0.072148	6.68908	7.74672	-0.365834
94.0	-0.29721	-0.134696	1.652886	-0.336167	0.072787	6.14663	7.0589	2.707768
94.099998	-0.52893	-0.12157	1.647075	-0.356212	0.072861	5.64639	6.65617	5.284661
94.199997	-0.609125	-0.119175	1.637637	-0.374649	0.072994	5.07417	5.91878	6.442952
94.300003	-0.624848	-0.088025	1.629616	-0.38785	0.073102	5.11349	6.06876	5.562275
94.400002	-0.339148	-0.060198	1.627958	-0.390285	0.073478	5.33366	5.97648	2.595527
94.5	-0.086023	-0.065786	1.634247	-0.382507	0.073626	8.24794	8.79381	-1.487547
94.599998	0.162198	-0.156939	1.648449	-0.366187	0.074097	8.08864	9.6785	-5.401935
94.699997	0.291184	-0.259305	1.668335	-0.344163	0.074735	7.809	8.76705	-8.106172
94.800003	0.318253	-0.341292	1.692063	-0.320141	0.075519	8.03294	8.16155	-9.025361
94.900002	0.184742	-0.293164	1.717399	-0.301817	0.07569	10.48394	10.2795	-8.004616
95.0	0.033462	-0.267666	1.741002	-0.294796	0.076088	9.88763	12.48245	-5.094244
95.099998	-0.139895	-0.225939	1.759848	-0.302431	0.076294	10.01549	10.36429	-0.593043
95.199997	-0.325117	-0.159391	1.771528	-0.323083	0.076634	8.34812	9.29621	4.359704
95.300003	-0.453688	-0.06371	1.773189	-0.352846	0.0768	5.4758	6.31327	8.599712
95.400002	-0.465179	0.004101	1.767862	-0.384488	0.077163	4.26444	5.12926	10.719169
95.5	-0.387067	0.103997	1.763039	-0.410002	0.077385	3.86763	4.64495	9.958341
95.599998	-0.259462	0.198215	1.763943	-0.423589	0.077917	3.93997	5.03345	6.628077
95.699997	-0.085921	0.269991	1.771426	-0.424728	0.078422	4.52016	5.48371	1.36232
95.800003	-0.082015	0.319016	1.782001	-0.414307	0.078849	6.46077	6.5413	-4.6193
95.900002	-0.043681	0.257654	1.792225	-0.394299	0.078919	9.08096	11.5407	-9.099786
96.0	0.05975	0.179765	1.801715	-0.36919	0.079272	8.12025	9.15169	-10.725145
96.099998	-0.000852	0.182446	1.811983	-0.344374	0.07956	9.54337	8.99818	-9.786011
96.199997	-0.092031	0.284773	1.823317	-0.324202	0.079503	12.94825	13.58542	-7.394712
96.300003	-0.159533	0.322499	1.835959	-0.311425	0.079365	12.0639	12.82802	-4.271631
96.400002	-0.211794	0.387547	1.849172	-0.306146	0.079206	14.01168	13.50685	-1.079015
96.5	-0.231258	0.538068	1.862172	-0.309186	0.079011	11.63556	11.57796	1.599876
96.599998	-0.245033	0.687937	1.875269	-0.317303	0.079145	8.85493	9.1974	3.289144
96.699997	-0.205629	0.933456	1.889467	-0.327212	0.079272	7.43672	8.48657	3.82217
96.800003	-0.114319	1.047058	1.905446	-0.336895	0.079817	6.77394	7.96457	3.223929
96.900002	-0.058393	1.167274	1.921067	-0.345108	0.080016	6.4563	7.74019	1.672368
97.0	-0.091246	1.21136	1.934241	-0.351782	0.080077	6.56525	8.03084	-0.182664
97.099998	-0.137183	1.218383	1.942655	-0.357378	0.079973	7.38864	8.78461	-1.675056
97.199997	-0.198316	1.22819	1.945544	-0.36233	0.079873	8.05124	9.08489	-2.169052
97.300003	-0.270024	1.175262	1.941921	-0.368864	0.080438	8.35408	9.14709	-1.49773
97.400002	-0.230285	1.146407	1.932752	-0.376653	0.081176	8.23261	8.83942	0.004996
97.5	-0.226546	1.135811	1.920301	-0.383316	0.082026	7.6511	8.65957	1.389641
97.599998	-0.253256	1.124152	1.907666	-0.387803	0.082759	7.50371	8.66107	1.959389
97.699997	-0.275394	1.074632	1.898621	-0.387267	0.083129	7.28083	8.78332	1.42719
97.800003	-0.27956	1.026423	1.895324	-0.380881	0.083008	8.05658	9.35788	-0.166251
97.900002	-0.297262	0.953456	1.897657	-0.370175	0.083161	8.97491	10.14312	-2.308815
98.0	-0.251346	0.859278	1.903636	-0.35513	0.083522	8.53344	9.77367	-4.159886
98.099998	-0.158431	0.815088	1.91138	-0.338794	0.083939	9.97407	9.67069	-5.164666
98.199997	-0.034321	0.786774	1.919877	-0.32384	0.084598	10.82995	11.21644	-5.274611
98.300003	0.020496	0.804572	1.927932	-0.312694	0.085248	11.44649	11.6151	-4.583995
98.400002	0.0386	0.820606	1.935043	-0.308536	0.085612	11.76106	11.79934	-2.974869
98.5	-0.08785	0.876991	1.940494	-0.311092	0.085803	10.93942	11.5225	-0.883544
98.599998	-0.221267	0.984305	1.944344	-0.319313	0.08582	9.26251	9.98671	1.171735
98.699997	-0.368865	1.039661	1.946039	-0.33228	0.086142	7.88082	8.90247	2.777743
98.800003	-0.365361	1.145351	1.9453	-0.347076	0.086624	7.07485	7.67874	3.657064
98.900002	-0.342927	1.213733	1.941868	-0.361997	0.087708	5.98645	6.92851	3.624069
99.0	-0.264496	1.266647	1.935572	-0.375136	0.088625	5.70262	6.38125	2.85374
99.099998	-0.15536	1.278723	1.926309	-0.384545	0.089465	5.6612	6.78613	1.493413
99.199997	-0.172361	1.243353	1.915098	-0.388399	0.089819	7.07082	7.26444	-0.178876
99.300003	-0.192273	1.078314	1.90397	-0.385734	0.089684	7.76767	9.14859	-1.69284
99.400002	-0.141786	0.929408	1.895047	-0.376383	0.089709	7.83116	9.59843	-2.829135
99.5	-0.262471	0.867397	1.890215	-0.363763	0.089787	9.33826	9.14249	-3.644798
99.599998	-0.197714	0.885371	1.889837	-0.348977	0.089652	9.42006	9.98981	-4.082218
99.699997	-0.088103	0.8635	1.892598	-0.335499	0.089437	9.60143	9.98532	-4.04641
99.800003	0.023685	0.815678	1.895577	-0.326353	0.089228	9.4635	9.79958	-3.478318
99.900002	0.002132	0.766217	1.896985	-0.323058	0.088888	9.38757	9.84058	-2.169803
100.0	-0.000991	0.725536	1.895268	-0.325854	0.088593	8.53624	9.19815	-0.412535
100.099998	-0.083659	0.735591	1.890947	-0.334108	0.088028	7.50625	8.45734	1.278494
100.199997	-0.225942	0.751729	1.886049	-0.344269	0.087436	7.14404	8.08833	2.3291
100.300003	-0.246443	0.744468	1.882113	-0.35375	0.08701	6.80179	7.73912	2.528552
100.400002	-0.168923	0.74524	1.879266	-0.360741	0.086869	6.90583	7.61911	1.802891
100.5	-0.077926	0.688884	1.87653	-0.364342	0.086781	6.99971	7.58357	0.55361
100.599998	-0.0018	0.612523	1.871342	-0.36583	0.086835	7.68578	8.0757	-0.805055
100.699997	0.015988	0.474726	1.862517	-0.365312	0.086702	7.44512	8.61728	-1.583733
100.800003	-0.042193	0.3775	1.850321	-0.36321	0.086392	7.50818	8.30704	-1.617512
100.900002	-0.136018	0.405158	1.836526	-0.360649	0.085547	7.69901	8.53753	-1.270902
101.0	-0.26744	0.418878	1.823908	-0.356968	0.084429	7.30124	8.40178	-0.962049
101.099998	-0.33798	0.438981	1.815181	-0.352725	0.083227	7.49277	8.17986	-0.945955
101.199997	-0.28096	0.448925	1.810305	-0.347472	0.082116	7.40247	8.14539	-1.28472
101.300003	-0.133904	0.464041	1.808082	-0.341567	0.081245	7.54496	8.17697	-1.868413
101.400002	0.049996	0.429263	1.807235	-0.336056	0.08068	7.58796	8.18864	-2.289276
101.5	0.190002	0.386325	1.80552	-0.332627	0.080415	7.60329	8.396	-2.261813
101.599998	0.203405	0.349822	1.802402	-0.331845	0.080046	7.44898	8.27353	-1.745826
101.699997	0.166004	0.293165	1.797384	-0.335436	0.079455	7.04762	8.18639	-0.62352
101.800003	-0.019043	0.303526	1.789512	-0.342728	0.078565	6.81186	7.91223	0.752688
101.900002	-0.254467	0.312731	1.778379	-0.352999	0.077809	6.39824	7.56676	2.012749
102.0	-0.472418	0.340168	1.763886	-0.365231	0.077016	6.04443	7.0012	2.832136
102.099998	-0.50139	0.385143	1.746824	-0.375284	0.076176	5.80027	6.71076	2.830839
102.199997	-0.405989	0.45115	1.730135	-0.380011	0.075327	6.20233	6.81707	1.854726
102.300003	-0.261581	0.438006	1.717981	-0.37721	0.074386	7.72651	8.55701	-0.077947
102.400002	-0.13413	0.438748	1.714514	-0.365777	0.07325	7.50608	8.95429	-2.345847
102.5	0.053798	0.435549	1.721976	-0.347293	0.07218	7.76163	8.33455	-4.319953
102.599998	0.188835	0.40508	1.737207	-0.328059	0.071211	8.60393	8.73483	-5.478572
102.699997	0.208925	0.386234	1.753966	-0.313245	0.070413	9.15418	10.15842	-5.415832
102.800003	0.208762	0.335868	1.767492	-0.308743	0.07007	8.67741	9.38239	-3.623652
102.900002	0.122229	0.305034	1.773103	-0.318752	0.06949	8.40592	8.90204	0.361446
103.0	-0.207841	0.285408	1.770101	-0.341389	0.069023	6.79259	7.97678	4.943901
103.099998	-0.344593	0.102652	1.757339	-0.370719	0.068575	4.97206	6.10709	8.895859
103.199997	-0.451773	0.020737	1.738869	-0.3995	0.06792	3.56558	4.79739	10.135809
103.300003	-0.603602	0.046549	1.727793	-0.416884	0.067494	4.04611	5.26329	8.060567
103.400002	-0.55131	0.137074	1.730058	-0.418189	0.067119	4.11512	5.21993	3.248468
103.5	-0.510176	0.128243	1.743739	-0.405877	0.066789	7.54111	8.23628	-3.226982
103.599998	-0.289192	0.031273	1.761832	-0.382453	0.066479	10.80289	13.18023	-8.917168
103.699997	0.047849	-0.092985	1.782328	-0.350781	0.06602	9.6059	11.28463	-11.997069
103.800003	0.206956	-0.130545	1.804613	-0.318683	0.065234	9.17625	9.1882	-12.289448
103.900002	0.22273	-0.105944	1.828679	-0.293225	0.064516	13.30398	13.65683	-10.250721
104.0	0.278252	-0.097476	1.854218	-0.280128	0.064261	16.06798	17.98768	-6.686577
104.099998	0.191098	-0.071805	1.878283	-0.282487	0.064074	17.398	16.93235	-2.293188
104.199997	0.018826	-0.094809	1.897264	-0.300032	0.064009	15.69236	15.29571	2.448437
104.300003	-0.190526	-0.095845	1.907841	-0.328233	0.064021	8.02453	8.24923	6.811731
104.400002	-0.325889	-0.193595	1.909098	-0.362212	0.064154	4.45685	5.69986	9.987836
104.5	-0.459638	-0.178184	1.90334	-0.395358	0.064064	3.83856	4.89363	10.750643
104.599998	-0.52362	-0.123905	1.896782	-0.418819	0.06392	3.24803	4.52783	8.860636
104.699997	-0.494367	-0.042618	1.894027	-0.428019	0.063601	3.54728	4.74076	4.493692
104.800003	-0.393189	0.000168	1.89721	-0.42289	0.063451	4.42427	5.76034	-1.237297
104.900002	-0.163556	-0.03332	1.905786	-0.406529	0.06329	7.0012	7.4429	-6.722415
105.0	0.0734	-0.183865	1.91704	-0.383153	0.064011	8.91036	11.65867	-10.062801
105.099998	0.378248	-0.309918	1.929442	-0.356814	0.064658	10.25466	9.99913	-10.747302
105.199997	0.317416	-0.219096	1.943044	-0.334552	0.065172	15.81523	14.84341	-9.407361
105.300003	0.237936	-0.101209	1.955593	-0.319666	0.06528	16.06404	17.34343	-6.537436
105.400002	0.015094	-0.014222	1.965907	-0.314064	0.065158	18.96885	18.41997	-2.861035
105.5	-0.239007	0.040511	1.974105	-0.317418	0.064781	17.52735	19.52797	0.490194
105.599998	-0.480261	0.069936	1.980354	-0.325843	0.06461	11.10511	12.27059	2.859897
105.699997	-0.564812	0.083999	1.988352	-0.336603	0.06432	8.91553	9.74145	4.018654
105.800003	-0.553764	0.131639	2.000416	-0.344908	0.064526	8.60183	8.74007	3.615902
105.900002	-0.358993	0.194425	2.016052	-0.350288	0.064776	8.42659	8.83642	2.001302
106.0	-0.186395	0.255735	2.031024	-0.352995	0.064924	8.66708	9.12107	-0.327778
106.099998	-0.007093	0.31578	2.042007	-0.353097	0.065047	9.59714	10.32553	-2.530172
106.199997	0.122312	0.342011	2.046349	-0.352564	0.064923	10.64516	11.351	-3.62634
106.300003	0.111327	0.347497	2.044064	-0.354371	0.065049	11.01973	11.67741	-3.179806
106.400002	0.053379	0.323825	2.035729	-0.35998	0.065332	10.58368	11.606	-1.451694
106.5	-0.105212	0.267689	2.024406	-0.367485	0.065569	9.36725	10.87964	0.453142
106.599998	-0.343998	0.244819	2.012487	-0.374251	0.066065	8.72873	10.41182	1.804105
106.699997	-0.436032	0.244745	2.003178	-0.377919	0.066478	8.33665	9.92494	1.98747
106.800003	-0.489442	0.244399	1.998456	-0.37706	0.066685	8.41889	9.812	0.964074
106.900002	-0.423488	0.232093	1.997882	-0.371567	0.066744	8.89381	9.81628	-0.975952
107.0	-0.28853	0.181999	2.000035	-0.362381	0.06662	10.56757	11.15167	-3.104701
107.099998	-0.055198	0.062643	2.002745	-0.350903	0.066778	10.28584	10.92546	-4.514559
107.199997	0.122077	-0.002875	2.00435	-0.339259	0.066919	11.74179	11.07898	-4.886588
107.300003	0.241999	-0.038426	2.004378	-0.329982	0.067323	12.4847	12.30988	-4.291236
107.400002	0.213876	-0.028228	2.002613	-0.325997	0.067499	12.11031	12.24886	-2.831101
107.5	0.071729	-0.025611	1.998953	-0.327162	0.067505	11.03234	12.35302	-0.940957
107.599998	-0.163404	-0.001698	1.994083	-0.332738	0.067338	9.09524	10.79625	0.811166
107.699997	-0.380663	0.038581	1.989208	-0.340812	0.066816	8.25661	9.72957	1.971005
107.800003	-0.5169	0.065607	1.985592	-0.348445	0.066533	7.66652	8.69222	2.145733
107.900002	-0.384053	0.139215	1.983195	-0.354536	0.066591	7.72984	8.0894	1.321515
108.0	-0.262699	0.130401	1.980734	-0.358804	0.06689	7.93905	8.22386	0.144614
108.099998	-0.116369	0.12896	1.975963	-0.361127	0.067101	8.22631	8.40938	-1.196209
108.199997	0.090473	0.108489	1.967518	-0.362441	0.067252	8.73705	9.22085	-1.975209
108.300003	0.11141	0.075716	1.954785	-0.363637	0.066954	8.41477	9.73546	-1.982627
108.400002	0.05865	0.021295	1.938977	-0.364578	0.066608	8.38972	9.41376	-1.412744
108.5	-0.09827	0.004688	1.922566	-0.365	0.066162	8.08496	9.19773	-0.729109
108.599998	-0.17278	0.012985	1.907809	-0.36361	0.065814	7.9423	8.97184	-0.389453
108.699997	-0.238592	0.025069	1.89692	-0.359489	0.065658	7.95228	8.8407	-0.643753
108.800003	-0.217143	0.062097	1.890543	-0.352971	0.065895	8.1756	9.07536	-1.49982
108.900002	-0.118672	0.100813	1.887565	-0.344573	0.066154	8.41915	9.28958	-2.454985
109.0	0.040897	0.108294	1.885832	-0.336306	0.066702	8.4357	9.09121	-3.035125
109.099998	0.150199	0.100251	1.883577	-0.32995	0.067257	8.68634	9.29953	-2.978358
109.199997	0.246594	0.097111	1.879052	-0.32696	0.067699	8.3356	9.11487	-2.331411
109.300003	0.211253	0.071319	1.872468	-0.328476	0.067976	7.9592	8.86961	-1.096957
109.400002	0.072745	0.086015	1.863803	-0.333898	0.067992	7.28644	8.51408	0.250291
109.5	-0.138174	0.049681	1.854157	-0.34254	0.067899	6.83148	8.09861	1.370721
109.599998	-0.365926	0.057065	1.844107	-0.352123	0.067633	6.53442	7.74233	1.907185
109.699997	-0.40158	0.124122	1.834804	-0.359926	0.067575	6.44457	7.48754	1.676062
109.800003	-0.367453	0.20232	1.825178	-0.365554	0.067345	6.53398	7.50981	0.809912
109.900002	-0.208361	0.257353	1.814206	-0.368644	0.067066	7.29765	7.66772	-0.218371
110.0	-0.022161	0.237555	1.80118	-0.369209	0.066833	7.14684	8.15031	-0.982022
110.099998	0.112994	0.18567	1.785682	-0.367472	0.066457	6.94489	7.95644	-1.288997
110.199997	0.12939	0.137914	1.770305	-0.362893	0.066229	7.48208	8.55219	-1.292338
110.300003	0.00307	0.156908	1.757197	-0.356221	0.065883	7.11347	8.61096	-1.402299
110.400002	-0.118968	0.23721	1.747685	-0.348584	0.065445	7.10498	8.26133	-1.544273
110.5	-0.249543	0.322328	1.741563	-0.340852	0.065296	7.04306	8.18436	-1.800999
110.599998	-0.296143	0.408578	1.737045	-0.334418	0.065288	6.93657	7.98524	-1.904747
110.699997	-0.246403	0.506591	1.731948	-0.330421	0.065814	6.9173	7.93257	-1.750254
110.800003	-0.128818	0.598034	1.72482	-0.32935	0.066221	6.79881	7.78323	-1.320953
110.900002	-0.048917	0.651897	1.716374	-0.331397	0.066684	6.73199	7.71364	-0.686772
111.0	0.010186	0.673908	1.708418	-0.334511	0.066898	6.58959	7.76856	-0.294309
111.099998	0.062015	0.651082	1.703148	-0.337877	0.066901	6.62383	7.83279	-0.156863
111.199997	-0.045785	0.631808	1.700709	-0.341294	0.06698	6.66464	7.81192	-0.327056
111.300003	-0.124586	0.651732	1.698483	-0.344747	0.066905	6.47084	7.72831	-0.49701
111.400002	-0.213442	0.646837	1.693046	-0.349767	0.066955	6.40122	7.47256	-0.293537
111.5	-0.240965	0.645953	1.681431	-0.357822	0.066822	6.33947	7.46271	0.488345
111.599998	-0.248407	0.667491	1.663138	-0.367983	0.066734	6.17317	7.1681	1.589147
111.699997	-0.256655	0.669038	1.641398	-0.377378	0.066433	5.96692	7.08545	2.242347
111.800003	-0.14521	0.622246	1.622495	-0.382725	0.065879	6.18516	7.28725	1.922405
111.900002	0.02776	0.590171	1.611508	-0.379864	0.065729	6.83901	7.89713	0.452812
112.0	0.141481	0.538486	1.608851	-0.370977	0.065868	6.63338	7.74875	-1.351182
112.099998	0.146085	0.559338	1.611741	-0.358303	0.06635	6.82351	7.49782	-3.238844
112.199997	0.169015	0.544023	1.615572	-0.343942	0.067246	6.66929	7.6569	-4.223888
112.300003	0.08705	0.546533	1.616447	-0.332313	0.06814	7.02274	8.35928	-3.938722
112.400002	-0.097176	0.538332	1.613429	-0.326392	0.068954	6.79645	8.05664	-2.381641
112.5	-0.339572	0.538845	1.607007	-0.326384	0.069118	6.21766	7.3184	-0.243289
112.599998	-0.559459	0.553508	1.599186	-0.331371	0.068749	6.06151	7.22719	1.649837
112.699997	-0.564429	0.572278	1.593317	-0.337498	0.068485	5.94617	6.74705	2.521664
112.800003	-0.435809	0.59459	1.592933	-0.342809	0.06862	6.01133	6.62715	2.086562
112.900002	-0.148036	0.620663	1.598465	-0.344679	0.069536	6.16993	6.70584	0.503104
113.0	0.111092	0.596719	1.606635	-0.344558	0.070551	7.10463	7.58432	-1.354973
113.099998	0.374581	0.551457	1.61276	-0.343173	0.071663	6.08235	7.44526	-2.598166
113.199997	0.3515	0.509164	1.613306	-0.343273	0.072494	6.35331	7.23351	-2.404201
113.300003	0.180774	0.476458	1.606999	-0.346956	0.073065	6.64529	7.77156	-0.944393
113.400002	-0.077465	0.455886	1.593649	-0.356602	0.073234	5.879	6.82756	1.329304
113.5	-0.424981	0.395214	1.575511	-0.370346	0.073338	5.35249	6.37761	3.494396
113.599998	-0.583544	0.426369	1.557402	-0.382219	0.073378	5.32525	6.30396	4.22491
113.699997	-0.590825	0.41014	1.546543	-0.388426	0.073991	5.11411	6.00592	3.059931
113.800003	-0.389666	0.448429	1.544652	-0.385787	0.074496	6.72604	7.24089	0.369633
113.900002	-0.179235	0.428319	1.549166	-0.376361	0.075149	7.59917	8.49171	-2.667904
114.0	0.048242	0.375878	1.554743	-0.361874	0.075639	6.42793	7.19497	-4.840469
114.099998	0.220029	0.308196	1.558214	-0.345019	0.076152	6.42504	6.81118	-5.449314
114.199997	0.326224	0.214427	1.55899	-0.330587	0.076511	7.2895	8.01253	-4.262857
114.300003	0.212211	0.189985	1.558174	-0.322155	0.076925	7.47639	8.4992	-2.474055
114.400002	0.040594	0.129558	1.557602	-0.319337	0.077401	6.26644	7.15696	-0.383825
114.5	-0.221144	0.092346	1.55889	-0.321806	0.077745	6.32459	7.30898	1.277218
114.599998	-0.47143	0.029192	1.563293	-0.326879	0.077943	5.88592	6.87477	2.030788
114.699997	-0.581883	0.003702	1.570392	-0.332937	0.078228	5.93601	6.58829	1.804931
114.800003	-0.604175	0.014494	1.578202	-0.339089	0.07857	5.80946	6.6035	0.884033
114.900002	-0.471225	0.053956	1.58422	-0.344604	0.078788	6.12614	6.74352	-0.244416
115.0	-0.29501	0.0402	1.585996	-0.350035	0.078885	6.54554	7.16231	-0.966506
115.099998	-0.121061	0.003086	1.583152	-0.354667	0.078842	5.984	7.1059	-0.95922
115.199997	-0.054994	-0.047705	1.576691	-0.359461	0.07859	6.42031	7.01961	-0.287861
115.300003	-0.010623	-0.109859	1.56808	-0.363717	0.07828	6.2096	7.09187	0.531522
115.400002	-0.057271	-0.108757	1.559423	-0.36695	0.07773	5.98777	6.90453	1.042468
115.5	-0.065759	-0.064094	1.552552	-0.367693	0.077436	6.05722	6.91791	0.947646
115.599998	-0.081112	-0.006442	1.548113	-0.367388	0.077261	6.1645	6.91406	0.314668
115.699997	-0.115571	0.060079	1.545479	-0.364677	0.077662	6.27397	7.04734	-0.572963
115.800003	-0.155009	0.116257	1.542419	-0.361428	0.077791	5.96544	6.81236	-1.274138
115.900002	-0.176637	0.200448	1.537767	-0.357858	0.077894	5.99355	6.96212	-1.578408
116.0	-0.21606	0.26359	1.531453	-0.35389	0.077816	6.14935	7.07207	-1.450748
116.099998	-0.259981	0.347612	1.524854	-0.350092	0.077323	6.25023	7.05483	-1.188671
116.199997	-0.270477	0.434745	1.520492	-0.345181	0.076677	6.30453	7.06393	-1.039992
116.300003	-0.189993	0.49504	1.520024	-0.339293	0.076352	6.38352	7.07999	-1.141018
116.400002	0.012647	0.524191	1.523298	-0.332935	0.076205	6.3675	7.0847	-1.617075
116.5	0.201011	0.52904	1.529353	-0.327042	0.076163	6.33002	7.10022	-2.02792
116.599998	0.276401	0.536485	1.535856	-0.323547	0.076076	6.15337	7.13833	-2.160181
116.699997	0.249556	0.561116	1.541136	-0.32294	0.07575	6.09671	7.20182	-1.810322
116.800003	0.133715	0.601311	1.543888	-0.325858	0.075566	6.07648	7.15236	-0.95636
116.900002	-0.042582	0.630093	1.543611	-0.333267	0.075061	6.01133	7.02218	0.277035
117.0	-0.257516	0.63981	1.540358	-0.343155	0.074763	5.843	6.76739	1.575172
117.099998	-0.363329	0.658387	1.534524	-0.354777	0.074478	5.64368	6.44484	2.467522
117.199997	-0.371929	0.713705	1.526787	-0.365955	0.074258	5.44567	6.3288	2.653852
117.300003	-0.249127	0.77849	1.5186	-0.374087	0.073853	5.5646	6.2667	2.051006
117.400002	-0.143629	0.823484	1.511755	-0.377523	0.073651	6.34044	7.07838	0.789588
117.5	-0.049107	0.848055	1.506204	-0.376337	0.073347	5.97638	7.31936	-0.611145
117.599998	-0.005659	0.85721	1.502426	-0.370087	0.073208	6.06536	6.86535	-1.706848
117.699997	0.091924	0.828132	1.499954	-0.360765	0.0733	6.29113	6.96758	-2.43552
117.800003	0.115712	0.780792	1.497777	-0.350801	0.073557	6.48397	7.35212	-2.628672
117.900002	0.074995	0.726314	1.495721	-0.342173	0.073833	6.273	7.31562	-2.355077
118.0	-0.016896	0.690916	1.492747	-0.338092	0.073787	6.02113	7.08599	-1.593628
118.099998	-0.186509	0.675911	1.48902	-0.338067	0.073759	5.82952	7.0088	-0.549445
118.199997	-0.384085	0.665259	1.484432	-0.341715	0.073309	5.61986	6.7736	0.470106
118.300003	-0.531516	0.640058	1.480142	-0.346888	0.072654	5.55085	6.4716	1.023064
118.400002	-0.505976	0.626501	1.476763	-0.351175	0.071961	5.5526	6.40277	0.898777
118.5	-0.393507	0.573507	1.47577	-0.352823	0.071654	6.18919	6.75337	0.175107
118.599998	-0.214551	0.49541	1.476466	-0.352138	0.071097	6.24936	7.15471	-0.731275
118.699997	0.051135	0.445623	1.478031	-0.347332	0.071059	6.06851	6.99767	-1.54189
118.800003	0.119392	0.378784	1.480204	-0.341337	0.07097	6.38589	7.15621	-1.869742
118.900002	0.234357	0.341774	1.482932	-0.335156	0.07092	6.35182	7.44076	-1.987322
119.0	0.232933	0.278202	1.486039	-0.330295	0.071239	6.23999	7.26605	-1.812693
119.099998	0.105921	0.211931	1.488826	-0.329459	0.071467	6.1003	6.93579	-1.193039
119.199997	-0.033916	0.117822	1.489487	-0.333091	0.071875	5.90597	6.8874	-0.192859
119.300003	-0.213428	0.042845	1.486409	-0.342034	0.072316	5.6111	6.62309	1.070022
119.400002	-0.437296	-0.015716	1.479417	-0.353573	0.072638	5.34434	6.35342	2.135797
119.5	-0.591783	-0.08067	1.469497	-0.365972	0.072504	5.30791	6.26617	2.724214
119.599998	-0.564434	-0.13668	1.459194	-0.375302	0.072252	5.24906	6.16736	2.470538
119.699997	-0.474252	-0.195835	1.451185	-0.379282	0.071671	6.26057	6.9041	1.239497
119.800003	-0.274434	-0.271188	1.446831	-0.376546	0.071281	6.33256	7.29142	-0.377956
119.900002	-0.006503	-0.38826	1.445614	-0.368941	0.071181	6.04925	6.79459	-1.943854
120.0	0.19975	-0.505517	1.446094	-0.358362	0.071225	6.1927	6.77007	-2.962136
120.099998	0.326192	-0.617662	1.446784	-0.348357	0.071138	6.26862	7.03364	-3.207936
120.199997	0.280705	-0.685183	1.446134	-0.34163	0.071083	6.30891	7.59139	-2.657161
120.300003	0.070856	-0.737665	1.44345	-0.339669	0.070662	5.79212	6.81931	-1.390861
120.400002	-0.223952	-0.814808	1.438846	-0.342339	0.070066	5.70428	6.58797	0.186065
120.5	-0.476341	-0.840939	1.433243	-0.347324	0.069542	5.56293	6.56988	1.379998
120.599998	-0.602506	-0.895957	1.429029	-0.351775	0.069422	5.61539	6.31102	1.710458
120.699997	-0.536371	-0.94828	1.428728	-0.352977	0.069695	5.60716	6.27859	1.007576
120.800003	-0.340754	-0.985478	1.432983	-0.350287	0.070251	6.57952	7.13191	-0.462961
120.900002	-0.07343	-1.0135	1.440162	-0.344155	0.070647	6.43949	7.39526	-1.837468
121.0	0.029215	-0.982609	1.448168	-0.336661	0.070816	5.97524	6.74117	-2.777282
121.099998	0.188994	-0.969161	1.455283	-0.328769	0.070556	6.44614	7.21627	-2.983413
121.199997	0.214192	-0.986014	1.460279	-0.324635	0.070466	6.48161	7.39687	-2.278069
121.300003	0.15997	-1.057216	1.462255	-0.326713	0.070298	6.20172	6.89875	-0.840497
121.400002	0.046768	-1.135821	1.460475	-0.335138	0.070171	5.83591	6.54408	1.043668
121.5	-0.091191	-1.21455	1.455244	-0.348988	0.07024	5.52729	6.45672	2.75245
121.599998	-0.21478	-1.230286	1.44775	-0.364687	0.07051	4.99859	5.9433	3.727575
121.699997	-0.342666	-1.211697	1.439932	-0.379002	0.07045	5.03783	5.97252	3.668619
121.800003	-0.375848	-1.189105	1.432893	-0.388507	0.070811	4.773	5.78379	2.408788
121.900002	-0.355034	-1.212317	1.426336	-0.391594	0.071021	6.19305	6.92209	0.410703
122.0	-0.3013	-1.245455	1.419607	-0.388336	0.070867	6.24463	7.60862	-1.54159
122.099998	-0.258029	-1.267814	1.413921	-0.377592	0.070701	6.09023	6.98953	-2.938334
122.199997	-0.186624	-1.261625	1.411742	-0.360972	0.070184	6.44684	7.24624	-3.79286
122.300003	-0.194868	-1.178645	1.415859	-0.341728	0.069653	6.81151	7.50028	-4.167741
122.400002	-0.149308	-1.05018	1.426461	-0.323058	0.069073	7.20849	8.2549	-4.209515
122.5	-0.070306	-0.950557	1.441309	-0.308925	0.068802	6.65177	7.57522	-3.887833
122.599998	-0.047332	-0.838113	1.4561	-0.302273	0.068397	6.5994	7.27312	-2.852046
122.699997	0.054337	-0.755219	1.466827	-0.304623	0.068014	6.40848	7.38295	-0.951186
122.800003	0.073043	-0.644034	1.471537	-0.314967	0.067739	5.9093	6.80251	1.515282
122.900002	-0.021789	-0.547259	1.47021	-0.332532	0.067541	5.51608	6.27484	3.678461
123.0	-0.011163	-0.478719	1.465849	-0.350404	0.067684	5.1092	6.02755	5.093385
123.099998	-0.071628	-0.460304	1.461996	-0.36648	0.06832	5.08214	5.92927	4.976871
123.199997	-0.126856	-0.482727	1.460302	-0.377051	0.06934	4.72185	6.00699	3.33438
123.300003	-0.272901	-0.452601	1.458937	-0.382116	0.069788	5.73266	6.26317	1.025699
123.400002	-0.406273	-0.450165	1.456137	-0.38203	0.069524	6.24235	7.74961	-1.352305
123.5	-0.407367	-0.385359	1.45108	-0.37647	0.068994	5.58702	6.88869	-3.008265
123.599998	-0.396847	-0.352452	1.445608	-0.366808	0.068309	5.97227	6.511	-3.569096
123.699997	-0.287656	-0.328769	1.442393	-0.354798	0.067536	6.51787	7.09541	-3.400431
123.800003	-0.10782	-0.326152	1.443567	-0.342952	0.066904	6.97037	7.7039	-2.975839
123.900002	0.077888	-0.310545	1.448448	-0.333281	0.066279	6.25698	7.07646	-2.487506
124.0	0.235234	-0.307261	1.455867	-0.327091	0.065571	6.17474	6.96255	-1.989591
124.099998	0.288765	-0.293827	1.46325	-0.324524	0.064987	6.01273	7.00505	-1.34911
124.199997	0.302202	-0.240531	1.469234	-0.326165	0.06441	5.88162	6.83088	-0.633881
124.300003	0.230099	-0.181398	1.473985	-0.330234	0.064129	5.83766	6.76879	0.138141
124.400002	0.142911	-0.143664	1.477962	-0.336093	0.064084	5.89975	6.85571	0.717132
124.5	0.033594	-0.134018	1.480893	-0.342772	0.064466	5.80876	6.77617	1.101523
124.599998	-0.016916	-0.159548	1.48197	-0.349938	0.064834	5.66365	6.75787	1.350052
124.699997	-0.151125	-0.189583	1.479895	-0.357907	0.065232	5.48482	6.5323	1.41874
124.800003	-0.279201	-0.229059	1.473323	-0.366691	0.065301	5.50943	6.44934	1.459169
124.900002	-0.313494	-0.271029	1.46236	-0.374236	0.065314	5.56407	6.68186	1.500125
125.0	-0.312967	-0.256895	1.4492	-0.378495	0.064971	5.71742	6.7417	1.280039
125.099998	-0.289169	-0.234197	1.438201	-0.37702	0.064502	6.17019	7.11243	0.520678
125.199997	-0.11389	-0.195324	1.435131	-0.366534	0.06439	6.5331	7.38659	-1.046085
125.300003	0.065194	-0.196937	1.443555	-0.350277	0.064251	6.73479	7.66322	-3.122896
125.400002	0.190076	-0.240436	1.462995	-0.331176	0.064243	6.88245	7.75197	-5.152866
125.5	0.237527	-0.298152	1.48907	-0.313027	0.064343	6.94559	7.88953	-6.444705
125.599998	0.210806	-0.357886	1.515862	-0.301863	0.064222	7.03325	8.37363	-6.414144
125.699997	0.119272	-0.430086	1.538359	-0.300781	0.064348	7.00873	7.96661	-4.380598
125.800003	-0.030059	-0.497798	1.552892	-0.313312	0.064267	7.16147	7.8102	-0.156389
125.900002	-0.216905	-0.50226	1.558312	-0.336668	0.064212	6.2603	7.1924	4.840596
126.0	-0.307342	-0.559689	1.553005	-0.366029	0.064181	5.03791	5.86044	9.102778
126.099998	-0.402104	-0.574612	1.541937	-0.395091	0.064101	3.8629	5.18857	10.931745
126.199997	-0.4593	-0.554653	1.534823	-0.414774	0.063925	4.16609	4.92586	9.540165
126.300003	-0.432556	-0.50993	1.537551	-0.420361	0.064267	3.97859	5.74493	5.215044
126.400002	-0.294832	-0.485403	1.549211	-0.412453	0.064765	6.16669	5.77233	-0.896007
126.5	-0.168471	-0.530205	1.565476	-0.393551	0.064984	10.06068	11.0581	-7.193297
126.599998	0.127559	-0.66976	1.585157	-0.366669	0.065238	6.79513	10.35401	-11.526747
126.699997	0.338241	-0.654372	1.606386	-0.335863	0.066749	8.15362	8.0894	-12.963497
126.800003	0.395149	-0.666487	1.630771	-0.309199	0.067475	7.99931	7.37749	-11.55055
126.900002	0.234262	-0.567836	1.656072	-0.293586	0.068126	12.24956	12.14095	-8.170804
127.0	0.031495	-0.432571	1.679798	-0.29125	0.068768	11.30917	12.41683	-3.432566
127.099998	-0.140871	-0.35587	1.699807	-0.301055	0.069434	10.77583	10.57026	1.784259
127.199997	-0.361142	-0.251186	1.713136	-0.321688	0.069769	7.55801	8.35286	6.324055
127.300003	-0.424089	-0.247966	1.720649	-0.346299	0.070043	5.16928	5.84202	9.243857
127.400002	-0.48092	-0.235179	1.727966	-0.369333	0.070466	4.3366	5.38587	9.504657
127.5	-0.4053	-0.191258	1.739002	-0.385691	0.070966	4.27644	5.21501	7.387482
127.599998	-0.301463	-0.184781	1.754246	-0.394256	0.071626	4.43075	5.63487	3.331623
127.699997	-0.166738	-0.097249	1.770791	-0.393983	0.072373	4.89806	5.83249	-1.631365
127.800003	-0.086014	-0.099979	1.785691	-0.38763	0.07282	6.7404	7.15536	-6.033409
127.900002	-0.036491	-0.22313	1.796393	-0.376985	0.073204	7.50599	9.14463	-8.204581
128.0	-0.081668	-0.300524	1.802108	-0.366513	0.073266	8.54438	8.70357	-7.571904
128.100006	-0.13387	-0.318296	1.80454	-0.358013	0.073148	10.04938	10.24	-5.131775
128.199997	-0.174386	-0.325702	1.804792	-0.351494	0.07291	9.42102	9.97922	-2.07162
128.300003	-0.22721	-0.300423	1.80427	-0.348172	0.072706	9.59486	9.61673	0.578403
128.399994	-0.237838	-0.240667	1.805954	-0.346045	0.072502	8.17656	8.67552	2.123925
128.5	-0.207781	-0.159737	1.814247	-0.343208	0.072843	7.63245	8.18328	2.1971
128.600006	-0.14048	-0.009813	1.830212	-0.340472	0.073287	7.56283	8.39472	0.960601
128.699997	-0.107873	0.081509	1.852524	-0.336186	0.074159	7.50625	8.51429	-1.254664
128.800003	-0.012796	0.249168	1.876133	-0.332497	0.074464	8.1523	9.0775	-3.650062
128.899994	-0.032186	0.346855	1.895326	-0.330595	0.074695	8.76227	9.5783	-4.933857
129.0	0.028536	0.424088	1.907314	-0.330561	0.07473	9.25279	10.01722	-4.450017
129.100006	-0.009326	0.519772	1.911885	-0.335516	0.074901	9.86354	10.19707	-2.26461
129.199997	-0.031067	0.610807	1.909463	-0.345057	0.075053	8.83277	9.55325	0.832853
129.300003	-0.110212	0.73141	1.902581	-0.357328	0.075183	7.99782	8.68612	3.589876
129.399994	-0.169175	0.884071	1.895772	-0.368536	0.075458	6.68015	8.09636	4.975984
129.5	-0.266544	1.040799	1.894153	-0.375747	0.07587	6.51769	7.89777	4.470921
129.600006	-0.229432	1.170179	1.899496	-0.376502	0.076098	5.89213	7.88525	2.090683
129.699997	-0.176557	1.30793	1.90934	-0.372929	0.075766	7.11601	7.9225	-1.322549
129.800003	-0.171674	1.286355	1.919653	-0.366573	0.075035	9.34106	10.62239	-4.434735
129.899994	-0.121241	1.204401	1.927018	-0.357699	0.074595	7.58551	9.41344	-5.980216
130.0	0.002936	1.148171	1.930947	-0.34886	0.074271	10.40652	9.81682	-5.667545
130.100006	0.256845	1.098911	1.932103	-0.342006	0.074432	10.77066	11.70428	-4.111561
130.199997	0.281554	1.026065	1.931328	-0.340058	0.074683	10.46712	10.7302	-1.72547
130.300003	0.17138	0.947647	1.929888	-0.342357	0.074859	9.63952	10.8531	0.562593
130.399994	-0.064247	0.905858	1.929654	-0.345727	0.075102	8.22893	9.64093	1.976471
130.5	-0.281424	0.947723	1.932539	-0.348605	0.075285	7.70496	9.36537	2.118353
130.600006	-0.41387	0.956381	1.940352	-0.34923	0.075467	7.84465	9.21453	1.132231
130.699997	-0.460092	0.90509	1.951897	-0.347079	0.075701	8.47923	9.16497	-0.747064
130.800003	-0.382657	0.750625	1.96429	-0.34309	0.076118	9.88684	9.9335	-2.786911
130.899994	-0.197442	0.530998	1.974193	-0.339005	0.076104	10.36527	10.50196	-4.044188
131.0	-0.065188	0.370653	1.978966	-0.336469	0.076557	10.62931	10.65815	-3.853106
131.100006	0.001145	0.264483	1.977067	-0.339324	0.076637	10.69254	10.81252	-2.259002
131.199997	-0.064062	0.150634	1.968692	-0.347748	0.076388	9.09944	9.78053	0.407257
131.300003	-0.286567	0.062805	1.95489	-0.361254	0.075513	8.02278	9.07397	2.982978
131.399994	-0.450355	-0.075848	1.939117	-0.37457	0.074349	6.32143	7.79725	4.53609
131.5	-0.566221	-0.254358	1.927546	-0.383076	0.073376	6.0658	7.19668	4.278703
131.600006	-0.476806	-0.359988	1.92359	-0.384759	0.072863	6.35997	7.28243	2.074021
131.699997	-0.25824	-0.389396	1.926754	-0.37955	0.072991	7.30807	8.19635	-1.265936
131.800003	-0.062878	-0.396977	1.93311	-0.368884	0.073536	10.79273	11.26076	-4.464114
131.899994	0.124146	-0.409806	1.938377	-0.35551	0.073848	8.70762	9.17	-6.292983
132.0	0.164798	-0.417576	1.941601	-0.340423	0.074043	11.02279	10.33025	-6.324319
132.100006	0.088856	-0.438178	1.943903	-0.328278	0.074185	12.34195	13.10529	-5.175704
132.199997	-0.069818	-0.425759	1.94709	-0.320864	0.073991	12.01836	11.98058	-3.398962
132.300003	-0.275207	-0.299131	1.952377	-0.318391	0.073579	12.45125	13.19082	-1.482891
132.399994	-0.432938	-0.186536	1.95856	-0.321474	0.073395	11.04898	11.65204	0.193064
132.5	-0.462448	-0.068419	1.963964	-0.329084	0.072977	9.35578	9.66726	1.53277
132.600006	-0.33799	0.057623	1.966734	-0.339942	0.072799	7.91024	8.39247	2.348794
132.699997	-0.221808	0.151528	1.964988	-0.353864	0.072737	7.00295	7.07571	2.786184
132.800003	-0.064924	0.2597	1.958664	-0.367571	0.072726	6.03007	6.74716	2.739163
132.899994	0.083111	0.385452	1.948622	-0.378715	0.072576	5.83241	6.55982	2.12948
133.0	0.056972	0.437838	1.93699	-0.385527	0.072286	5.82514	7.2744	1.023603
133.100006	-0.051609	0.499837	1.927243	-0.385451	0.07174	7.4502	8.26518	-0.689989
133.199997	-0.176647	0.457827	1.920631	-0.379947	0.070907	8.17148	10.05619	-2.444494
133.300003	-0.224599	0.37565	1.916732	-0.370212	0.070348	8.12875	9.60196	-3.583796
133.399994	-0.231931	0.335057	1.914652	-0.358361	0.070147	9.58531	9.53741	-4.025113
133.5	-0.196183	0.321557	1.91242	-0.347764	0.070269	9.04304	10.13659	-3.810458
133.600006	-0.113321	0.329875	1.909193	-0.339494	0.070291	9.15575	9.85054	-2.922817
133.699997	-0.09936	0.35302	1.904569	-0.335294	0.070112	8.92254	9.95674	-1.615913
133.800003	-0.135612	0.390065	1.900257	-0.333838	0.069589	8.50261	9.51867	-0.517587
133.899994	-0.131771	0.428267	1.89911	-0.332808	0.069154	8.4301	9.16604	-0.084969
134.0	-0.080598	0.394234	1.904068	-0.330836	0.069046	8.47642	9.20704	-0.480785
134.100006	0.003054	0.329232	1.914363	-0.328745	0.069208	9.07439	9.33679	-1.47561
134.199997	0.099522	0.199871	1.92689	-0.326561	0.069979	9.28738	9.63654	-2.499267
134.300003	0.107865	0.051246	1.936372	-0.327897	0.070591	9.36007	9.6527	-2.860013
134.399994	0.089823	-0.087316	1.938933	-0.333713	0.071132	9.23378	9.73845	-1.939015
134.5	-0.136899	-0.211542	1.932679	-0.346594	0.071316	8.38009	8.96499	0.330646
134.600006	-0.375969	-0.329818	1.918414	-0.365346	0.071155	7.15989	8.19324	3.046188
134.699997	-0.608548	-0.388525	1.898683	-0.385479	0.070612	5.81296	6.9754	5.088917
134.800003	-0.71982	-0.481293	1.879392	-0.402148	0.070409	5.3454	6.22784	5.377417
134.899994	-0.583885	-0.645454	1.865968	-0.410149	0.070454	5.40766	5.88335	3.640689
135.0	-0.281724	-0.761823	1.859843	-0.40605	0.070662	6.72858	7.92068	0.309149
135.100006	-0.012062	-0.836051	1.859606	-0.392772	0.071349	10.03843	10.97706	-3.584383
135.199997	0.112365	-0.803432	1.863661	-0.371456	0.071585	9.22809	10.19247	-6.56953
135.300003	0.191164	-0.706022	1.871559	-0.34463	0.071169	9.31786	9.8272	-8.111465
135.399994	0.067909	-0.553585	1.883451	-0.318444	0.070603	12.69506	12.59753	-8.099256
135.5	-0.035919	-0.353947	1.899502	-0.297317	0.070633	14.31557	15.91577	-7.094265
135.600006	-0.058711	-0.21948	1.91703	-0.286493	0.070794	15.79491	14.74085	-5.150465
135.699997	-0.041561	-0.052244	1.932444	-0.288127	0.071219	17.36297	15.33928	-2.263383
135.800003	0.008248	0.191604	1.942996	-0.301365	0.071888	13.35565	11.89259	1.073374
135.899994	0.02741	0.507859	1.945868	-0.324045	0.072443	7.87635	8.40007	4.430493
136.0	-0.022445	0.725782	1.94037	-0.351841	0.073359	4.80304	6.31188	7.035581
136.100006	-0.222591	0.951806	1.929035	-0.379045	0.07407	3.90993	5.47975	7.972629
136.199997	-0.393429	1.134485	1.91739	-0.399459	0.074478	3.72226	5.01814	6.935843
136.300003	-0.542657	1.323972	1.909544	-0.408699	0.07423	3.85169	5.57075	3.76804
136.399994	-0.557095	1.438999	1.907419	-0.405581	0.073531	5.03257	5.62106	-0.619598
136.5	-0.520436	1.386578	1.909273	-0.393599	0.072727	7.86426	9.28208	-4.982445
136.600006	-0.235688	1.248278	1.913343	-0.374716	0.072164	8.15677	11.43675	-7.652966
136.699997	0.116931	1.117115	1.918388	-0.354043	0.071816	9.4078	8.85697	-8.197861
136.800003	0.384289	1.040885	1.923618	-0.337222	0.071297	13.29382	13.0872	-7.012607
136.899994	0.503262	0.968656	1.928569	-0.326953	0.070605	12.31411	12.89461	-4.671149
137.0	0.408829	0.875558	1.932143	-0.324702	0.06991	11.8806	12.69763	-1.815555
137.100006	0.173823	0.743809	1.934081	-0.329344	0.069057	10.4412	11.44863	0.892443
137.199997	-0.075304	0.539269	1.935337	-0.338034	0.068614	7.97172	9.04699	2.965521
137.300003	-0.254326	0.382387	1.937603	-0.348116	0.068797	7.44451	8.49042	3.746064
137.399994	-0.376886	0.3183	1.942256	-0.356417	0.06956	6.89804	7.90826	3.19395
137.5	-0.345548	0.362492	1.948216	-0.361502	0.070298	6.79636	7.88289	1.573845
137.600006	-0.323339	0.341993	1.952659	-0.363265	0.071115	7.20166	8.25662	-0.514503
137.699997	-0.242092	0.277004	1.954318	-0.361177	0.071578	8.97885	9.44994	-2.378536
137.800003	-0.190959	0.166755	1.952618	-0.35662	0.071835	9.77544	10.53986	-3.434847
137.899994	-0.1314	0.023747	1.948061	-0.351686	0.072142	9.49774	9.81575	-3.35749
138.0	-0.097589	-0.054069	1.942204	-0.347971	0.072103	9.84069	10.3705	-2.445824
138.100006	-0.168443	-0.067293	1.935912	-0.346798	0.071901	8.87507	9.88051	-1.296757
138.199997	-0.206819	-0.089472	1.929516	-0.34751	0.071376	8.71043	9.47285	-0.193043
138.300003	-0.221821	-0.100245	1.923036	-0.349581	0.07092	7.98389	9.05385	0.641359
138.399994	-0.213056	-0.107745	1.916712	-0.352844	0.070263	7.74437	8.23938	0.888272
138.5	-0.090218	-0.127376	1.911098	-0.355503	0.069665	7.63744	8.17033	0.50128
138.600006	0.067103	-0.135245	1.907166	-0.356336	0.069249	7.82564	8.21262	-0.463767
138.699997	0.269048	-0.18322	1.905296	-0.354575	0.069222	8.66708	9.00878	-1.718803
138.800003	0.36509	-0.241785	1.905235	-0.349901	0.069766	8.71945	9.57487	-2.77067
138.899994	0.358741	-0.283371	1.90581	-0.344293	0.07063	8.63415	9.2171	-3.279352
139.0	0.205848	-0.263188	1.90577	-0.339573	0.071287	8.88304	10.02086	-3.052232
139.100006	0.019265	-0.236388	1.903764	-0.3379	0.071818	8.31213	9.68931	-2.130316
139.199997	-0.235932	-0.184818	1.89841	-0.341345	0.071765	8.19863	9.08735	-0.514109
139.300003	-0.420744	-0.079122	1.888946	-0.348699	0.07172	7.63114	8.37673	1.305102
139.399994	-0.46952	-0.04788	1.876597	-0.359881	0.071725	7.11374	7.46271	2.687745
139.5	-0.380248	-0.015869	1.863942	-0.369474	0.072039	6.73523	6.95827	3.119813
139.600006	-0.197979	0.054351	1.853896	-0.374925	0.072463	6.63995	7.07346	2.261468
139.699997	-0.026491	0.140238	1.847308	-0.374376	0.072642	6.97712	7.51516	0.352947
139.800003	0.030072	0.215722	1.844032	-0.368772	0.072394	8.78592	9.75398	-2.023216
139.899994	0.091645	0.291374	1.841841	-0.35815	0.071735	7.75427	9.74509	-3.78937
140.0	0.002579	0.370898	1.839038	-0.346143	0.070824	8.04327	8.66856	-4.327299
140.100006	-0.016985	0.478725	1.835341	-0.334358	0.069992	9.14673	10.19803	-3.861416
140.199997	0.006039	0.557014	1.830786	-0.326755	0.069347	8.41503	9.4265	-2.651061
140.300003	0.012095	0.634946	1.824994	-0.324872	0.06876	8.09844	8.95493	-1.03009
140.399994	0.009973	0.677548	1.818864	-0.328082	0.068254	7.33128	8.58581	0.639314
140.5	-0.105204	0.761428	1.813776	-0.334096	0.067766	6.59625	7.84232	1.45832
140.600006	-0.18724	0.840429	1.811597	-0.340507	0.067023	6.55666	7.81117	1.425554
140.699997	-0.254698	0.917736	1.813008	-0.345312	0.066458	6.49685	7.92293	0.494686
140.800003	-0.257883	0.9857	1.815796	-0.349	0.065743	7.04718	7.93513	-0.826495
140.899994	-0.234108	1.001873	1.816758	-0.351636	0.065079	7.18064	8.28841	-1.842054
141.0	-0.154508	0.928417	1.812997	-0.354454	0.064523	6.95627	8.22964	-1.906747
141.100006	-0.090594	0.809261	1.803328	-0.359919	0.063875	7.37664	8.21369	-0.922793
141.199997	-0.091258	0.685484	1.787731	-0.367932	0.063139	6.54423	7.83258	0.721246
141.300003	-0.219288	0.561329	1.767757	-0.377618	0.062103	6.00292	7.34506	2.250187
141.399994	-0.376984	0.497459	1.74706	-0.386344	0.060913	5.94529	7.37942	2.886947
141.5	-0.371254	0.51121	1.731035	-0.388001	0.059769	5.7697	7.17484	2.055682
141.600006	-0.164823	0.50837	1.724044	-0.380803	0.059146	7.66512	8.81404	-0.259315
141.699997	-0.182233	0.52157	1.725934	-0.367641	0.058211	7.94816	8.97548	-2.79103
141.800003	-0.052643	0.526466	1.734031	-0.348508	0.057484	7.20902	8.37395	-4.843894
141.899994	-0.015668	0.529683	1.744345	-0.328596	0.056744	8.01069	9.02826	-5.774487
142.0	0.044504	0.533885	1.753481	-0.312672	0.055718	8.88602	10.76007	-5.353336
142.100006	-0.076185	0.506519	1.7597	-0.304976	0.054808	8.51566	10.12823	-3.429122
142.199997	-0.138491	0.478938	1.761625	-0.307803	0.053826	7.97321	9.24483	-0.401602
142.300003	-0.248312	0.44921	1.758964	-0.319579	0.052809	6.868	8.26582	2.613134
142.399994	-0.311283	0.480746	1.753644	-0.336368	0.051887	5.82093	6.80647	4.777911
142.5	-0.277948	0.487229	1.749827	-0.353282	0.051186	5.39365	6.49783	5.42058
142.600006	-0.224417	0.477495	1.749939	-0.36701	0.051137	5.24424	6.18042	4.356838
142.699997	-0.138619	0.532621	1.751642	-0.37629	0.051209	5.0838	6.19509	2.027426
142.800003	-0.035185	0.523408	1.751912	-0.380874	0.051627	6.12684	6.60135	-0.829793
142.899994	0.019553	0.40669	1.747408	-0.379985	0.052042	7.1267	8.54288	-2.848254
143.0	0.028536	0.353507	1.737799	-0.375879	0.052669	6.04539	7.76267	-3.423694
143.100006	-0.035562	0.266509	1.726361	-0.369125	0.053272	7.3403	7.98534	-2.842611
143.199997	-0.125252	0.189068	1.71701	-0.361051	0.053812	7.24545	8.89048	-2.11243
143.300003	-0.249685	0.094884	1.713192	-0.352576	0.054114	6.83209	8.10321	-1.703498
143.399994	-0.333476	0.056759	1.715543	-0.343959	0.05449	7.07906	8.3717	-1.651258
143.5	-0.343479	0.066646	1.721336	-0.337394	0.054706	6.87763	8.14357	-1.807628
143.600006	-0.339323	0.081132	1.726631	-0.334205	0.054954	6.74022	7.80699	-1.787356
143.699997	-0.234876	0.082342	1.728254	-0.33451	0.055023	6.66272	7.64127	-1.321816
143.800003	-0.107167	0.057415	1.725466	-0.338768	0.054958	6.68943	7.58357	-0.436649
143.899994	0.040387	-0.000362	1.721043	-0.344271	0.054892	6.95619	7.86951	0.385254
144.0	0.187634	-0.120812	1.718806	-0.347913	0.055338	6.94506	7.70861	0.767559
144.100006	0.347758	-0.308445	1.719997	-0.35112	0.056235	6.94813	7.65444	0.673565
144.199997	0.374552	-0.529695	1.72275	-0.352899	0.057749	6.74802	7.77627	0.223205
144.300003	0.204031	-0.720277	1.7228	-0.355516	0.059187	6.36198	7.60916	-0.169106
144.399994	-0.142067	-0.828312	1.716401	-0.360246	0.060197	6.16204	7.50414	-0.00457
144.5	-0.542543	-0.866215	1.703169	-0.366404	0.060531	6.20828	7.46431	0.633765
144.600006	-0.783211	-0.882453	1.687148	-0.370803	0.060513	6.3499	7.22462	1.056922
144.699997	-0.781957	-0.93145	1.676002	-0.369874	0.060747	7.03378	7.56034	0.49346
144.800003	-0.512213	-1.06884	1.676247	-0.361215	0.061728	7.65452	8.08019	-1.089046
144.899994	-0.106752	-1.233746	1.687643	-0.34835	0.063313	7.723	8.05878	-3.113752
145.0	0.242808	-1.371604	1.706384	-0.33429	0.065172	7.88029	7.75357	-4.852501
145.100006	0.402608	-1.37284	1.726313	-0.323095	0.066754	7.96279	8.50787	-5.671884
145.199997	0.417283	-1.353653	1.742032	-0.318912	0.06786	7.89562	8.96745	-4.781131
145.300003	0.163819	-1.321259	1.750567	-0.324688	0.068278	7.97041	8.56172	-1.825889
145.399994	-0.173277	-1.351026	1.751957	-0.339057	0.068472	7.3396	8.2245	2.192735
145.5	-0.60496	-1.433086	1.744602	-0.360386	0.068009	5.91823	6.79587	5.832426
145.600006	-0.785842	-1.530172	1.734361	-0.380481	0.067884	5.2629	5.95518	7.758208
145.699997	-0.711311	-1.579405	1.728624	-0.394359	0.068339	5.28523	5.70446	7.209677
145.800003	-0.496818	-1.520068	1.730824	-0.398264	0.069153	5.48955	6.22506	4.245354
145.899994	-0.204693	-1.470826	1.740009	-0.391453	0.070367	5.95571	6.38757	-0.479895
146.0	0.028743	-1.375896	1.751155	-0.377477	0.071206	10.02617	10.67688	-5.398401
146.100006	0.269534	-1.304467	1.761801	-0.35651	0.072016	9.06651	10.27426	-8.448869
146.199997	0.329185	-1.24141	1.772076	-0.333038	0.072558	7.72966	7.71375	-9.143042
146.300003	0.267438	-1.115568	1.783537	-0.313289	0.072781	10.9325	10.46524	-7.836761
146.399994	0.098657	-0.94956	1.796503	-0.301073	0.073453	11.63898	12.42421	-5.379099
146.5	-0.175056	-0.81273	1.809137	-0.298651	0.073807	10.83249	11.15713	-2.416095
146.600006	-0.362347	-0.689005	1.820479	-0.306394	0.074069	9.74742	10.5435	0.742009
146.699997	-0.601432	-0.526952	1.829541	-0.32163	0.074506	7.46711	8.18885	3.400544
146.800003	-0.627255	-0.312894	1.834777	-0.343355	0.074499	6.12369	6.85389	5.443753
146.899994	-0.534493	-0.133649	1.836771	-0.366139	0.074716	5.11656	5.97477	6.245327
147.0	-0.340393	0.079297	1.834583	-0.387238	0.074785	4.44616	5.39229	5.735988
147.100006	-0.15194	0.267635	1.828443	-0.403344	0.075123	4.48513	5.21672	4.002769
147.199997	0.03443	0.386905	1.819973	-0.410411	0.075507	4.35473	5.75381	1.35278
147.300003	0.073571	0.496797	1.812456	-0.406146	0.075514	7.22986	7.01383	-1.838875
147.399994	-0.025012	0.448198	1.81023	-0.391442	0.075754	8.54	10.58525	-4.619421
147.5	-0.06299	0.398187	1.816209	-0.368275	0.076381	8.11106	10.02172	-6.34807
147.600006	-0.191942	0.40402	1.829694	-0.341978	0.076984	11.13174	10.55698	-7.042262
147.699997	-0.178179	0.5102	1.847149	-0.317664	0.077388	11.92868	13.25945	-7.144015
147.800003	-0.102599	0.648516	1.864807	-0.300437	0.077637	12.41307	12.96398	-6.119923
147.899994	-0.084167	0.792043	1.878669	-0.296135	0.077411	13.65122	13.67556	-3.49801
148.0	-0.079374	0.873204	1.888773	-0.301718	0.077356	12.48663	12.21963	-0.230038
148.100006	-0.161245	0.943881	1.89431	-0.315574	0.077394	8.86062	9.39267	2.70679
148.199997	-0.251066	0.975703	1.899024	-0.333145	0.077165	6.78944	7.68131	4.660019
148.300003	-0.27525	0.906073	1.907483	-0.348781	0.077579	6.54309	7.21905	5.014017
148.399994	-0.274992	0.855367	1.919369	-0.36181	0.077899	5.9875	7.02604	3.961012
148.5	-0.239815	0.794344	1.931384	-0.37139	0.078182	5.80596	6.78977	1.846631
148.600006	-0.170162	0.764631	1.938744	-0.377172	0.078049	5.83057	6.98075	-0.542436
148.699997	-0.202757	0.726755	1.939197	-0.379921	0.077766	7.15971	7.99669	-2.288291
148.800003	-0.245393	0.614797	1.933209	-0.380321	0.077321	8.16413	9.24483	-2.784718
148.899994	-0.261705	0.478566	1.923532	-0.378491	0.076933	8.69948	9.57948	-2.237095
149.0	-0.259515	0.400726	1.914023	-0.374523	0.076451	9.00985	9.57744	-1.578986
149.100006	-0.210337	0.306966	1.908435	-0.367346	0.07612	8.93996	9.49255	-1.314376
149.199997	-0.060113	0.267272	1.908253	-0.356777	0.076036	9.20865	9.46579	-1.661189
149.300003	0.050492	0.240862	1.913099	-0.345825	0.075925	9.06783	9.70398	-2.377064
149.399994	0.10933	0.298178	1.92153	-0.334758	0.075889	9.34159	10.03253	-3.295324
149.5	0.077578	0.365007	1.931979	-0.32611	0.075558	9.17441	10.51556	-3.91696
149.600006	0.060686	0.432929	1.942258	-0.320557	0.075216	9.70775	10.70226	-3.938461
149.699997	0.00412	0.493389	1.950783	-0.319807	0.074872	10.06812	10.70108	-3.094681
149.800003	-0.035651	0.498326	1.95518	-0.325252	0.074974	9.93921	10.22201	-1.370743
149.899994	-0.059873	0.513534	1.95417	-0.336174	0.075159	8.89653	9.41697	0.972276
150.0	-0.200706	0.543359	1.947499	-0.35161	0.07508	7.69174	8.58356	3.187408
150.100006	-0.323707	0.580727	1.937094	-0.367193	0.074779	6.36916	7.80303	4.604095
150.199997	-0.422536	0.607272	1.927119	-0.378384	0.074163	5.97051	7.37342	4.503103
150.300003	-0.417508	0.678809	1.921664	-0.3817	0.073614	5.97866	7.59941	2.63857
150.399994	-0.328309	0.698779	1.922737	-0.376433	0.073198	8.04765	8.12644	-0.647012
150.5	-0.104855	0.539538	1.928605	-0.363509	0.073008	10.84913	11.86432	-3.957159
150.600006	0.073644	0.396986	1.936764	-0.346527	0.072889	9.20611	10.61822	-6.257473
150.699997	0.162333	0.327214	1.946384	-0.327218	0.072724	11.90355	10.46085	-7.025633
150.800003	0.186277	0.412525	1.957206	-0.311032	0.072445	13.48176	14.9707	-6.558973
150.899994	0.104909	0.441973	1.968043	-0.303685	0.072697	13.85904	14.35942	-4.912707
151.0	-0.038129	0.478557	1.976282	-0.30813	0.072687	14.28151	14.33448	-2.039763
151.100006	-0.218129	0.537546	1.97866	-0.324657	0.073049	10.88223	11.47422	1.714474
151.199997	-0.435649	0.656729	1.972559	-0.351584	0.073007	6.38291	7.3974	5.448563
151.300003	-0.599921	0.728614	1.958083	-0.381916	0.072995	4.25857	5.66463	8.017003
151.399994	-0.656267	0.849532	1.940311	-0.409046	0.072608	3.57609	4.75693	8.416574
151.5	-0.612969	0.98237	1.927068	-0.423504	0.072117	3.82945	4.90391	6.251435
151.600006	-0.40103	1.078954	1.922932	-0.422537	0.071444	4.29352	5.32667	1.737782
151.699997	-0.19826	1.042449	1.927336	-0.408437	0.070824	7.12363	7.16681	-3.815979
151.800003	0.105541	0.804009	1.938074	-0.382704	0.070842	11.34245	13.95765	-8.375341
151.899994	0.488834	0.615515	1.952646	-0.351298	0.070681	10.61836	11.96849	-10.79565
152.0	0.452064	0.605469	1.970184	-0.321564	0.070499	15.97663	13.73894	-10.613352
152.100006	0.401808	0.61631	1.987951	-0.299778	0.06962	19.8433	21.74451	-8.750385
152.199997	0.148726	0.598872	2.004574	-0.290372	0.069234	24.3357	25.70486	-5.418464
152.300003	-0.184836	0.500613	2.017889	-0.294913	0.068699	30.84753	31.02328	-1.890066
152.399994	-0.392512	0.374015	2.026536	-0.308712	0.06858	20.8302	20.15477	1.422863
152.5	-0.590427	0.311688	2.030814	-0.32794	0.068522	10.26718	9.40305	4.149851
152.600006	-0.576881	0.287188	2.034472	-0.345888	0.068994	7.71101	7.79372	5.57242
152.699997	-0.538611	0.359782	2.039369	-0.360848	0.069096	6.60816	6.79715	5.359848
152.800003	-0.399336	0.39482	2.045282	-0.370792	0.069005	5.53938	6.50329	3.775851
152.899994	-0.291855	0.39706	2.050048	-0.375504	0.068822	5.46879	6.48734	1.297259
153.0	-0.234016	0.470989	2.050953	-0.376631	0.068319	5.93864	7.32835	-1.388403
153.100006	-0.256642	0.495584	2.046891	-0.376703	0.067732	7.66091	9.01274	-3.051317
153.199997	-0.247229	0.415028	2.03797	-0.377595	0.067018	8.70736	9.9956	-3.219988
153.300003	-0.150604	0.331217	2.025084	-0.379429	0.066676	9.70144	10.00534	-2.383094
153.399994	-0.022975	0.231125	2.01116	-0.379798	0.066459	9.62656	10.13455	-1.453349
153.5	0.069341	0.148972	1.999059	-0.376782	0.066323	9.28064	10.36943	-0.905219
153.600006	0.061186	0.125999	1.991196	-0.369813	0.066303	9.66116	10.94238	-1.004648
153.699997	-0.022201	0.177632	1.988537	-0.35928	0.066064	9.74234	11.61703	-1.657901
153.800003	-0.077683	0.284307	1.990588	-0.345357	0.065978	10.46598	12.13164	-2.719875
153.899994	-0.072386	0.337079	1.995378	-0.330916	0.065603	11.36311	12.59154	-3.77068
154.0	-0.003605	0.345264	2.001121	-0.317927	0.065356	12.47227	12.92811	-4.41082
154.100006	0.105334	0.345064	2.006165	-0.308828	0.065337	13.59911	13.23225	-4.276681
154.199997	0.234978	0.353327	2.009208	-0.306101	0.065625	13.57468	12.99245	-3.345244
154.300003	0.259805	0.414332	2.008752	-0.310152	0.065859	12.07721	12.40312	-1.594305
154.399994	0.171852	0.477803	2.004952	-0.320581	0.06619	9.6799	10.9594	0.531593
154.5	-0.038522	0.534998	1.998129	-0.335407	0.066351	7.65715	9.8378	2.459608
154.600006	-0.272036	0.605386	1.988683	-0.352033	0.066024	6.46287	8.71759	3.751025
154.699997	-0.487405	0.610139	1.977199	-0.368418	0.065551	5.23689	7.05012	4.142499
154.800003	-0.54714	0.611139	1.963451	-0.382544	0.064679	5.09677	6.24165	3.49735
154.899994	-0.500869	0.656913	1.94807	-0.391694	0.063974	4.80768	6.15986	1.968693
155.0	-0.342542	0.732517	1.93271	-0.394141	0.063347	6.65396	6.99263	-0.30715
155.100006	-0.051264	0.717871	1.921365	-0.38764	0.062891	8.97009	10.07332	-2.651822
155.199997	0.265776	0.588077	1.915479	-0.373445	0.063203	8.24347	9.75794	-4.330389
155.300003	0.448955	0.451586	1.914508	-0.355657	0.063744	10.42526	9.82474	-5.061765
155.399994	0.527334	0.396579	1.9156	-0.338145	0.064307	10.70813	11.71456	-5.03841
155.5	0.42245	0.378963	1.91512	-0.325085	0.064914	10.08695	11.8867	-4.045654
155.600006	0.152607	0.399637	1.911027	-0.319962	0.065122	9.95278	11.77451	-2.136883
155.699997	-0.213476	0.396013	1.90513	-0.320677	0.065318	8.64685	10.98873	-0.029751
155.800003	-0.624379	0.310726	1.900675	-0.326135	0.065543	7.91427	9.20415	1.541258
155.899994	-0.72679	0.163428	1.898915	-0.334735	0.065384	7.4291	8.19902	2.340311
156.0	-0.769606	0.015664	1.898524	-0.344715	0.065135	7.07941	7.29688	2.26876
156.100006	-0.590012	-0.088825	1.896091	-0.354578	0.064739	6.58118	6.61045	1.641847
156.199997	-0.285202	-0.054465	1.888486	-0.363698	0.064586	6.4817	6.56463	0.80135
156.300003	-0.027443	0.042068	1.874699	-0.37114	0.064158	6.71001	7.00066	0.132723
156.399994	0.167884	0.091749	1.858261	-0.374369	0.064023	7.50757	7.91372	-0.504306
156.5	0.211909	0.032185	1.844112	-0.371767	0.063779	7.5976	8.84199	-1.032457
156.600006	0.113601	-0.065824	1.835203	-0.364775	0.063898	7.71968	8.92774	-1.60503
156.699997	-0.124435	-0.085159	1.830311	-0.355303	0.063637	7.79639	9.14977	-2.232241
156.800003	-0.325368	-0.046838	1.827056	-0.345114	0.063414	7.44451	9.01648	-2.639519
156.899994	-0.52103	0.03832	1.821688	-0.338277	0.063105	7.44591	8.83877	-2.527627
157.0	-0.631674	0.195676	1.813066	-0.335647	0.062514	7.33671	8.57521	-1.699007
157.100006	-0.605152	0.338134	1.802821	-0.336345	0.062307	7.20315	8.02752	-0.631906
157.199997	-0.326128	0.402602	1.794043	-0.339125	0.062082	7.19001	7.75603	0.202741
157.300003	-0.036129	0.318566	1.78869	-0.341908	0.062242	7.23205	7.83782	0.426312
157.399994	0.203142	0.158912	1.786701	-0.344103	0.062387	7.00032	7.65337	0.091951
157.5	0.302375	0.013852	1.785122	-0.346863	0.062493	6.72131	7.84339	-0.512238
157.600006	0.22409	-0.012475	1.780046	-0.35029	0.062283	6.59511	8.01575	-0.807039
157.699997	-0.005672	-0.009568	1.769438	-0.355552	0.061733	6.49264	8.11595	-0.414704
157.800003	-0.252204	-0.02566	1.753833	-0.361696	0.061105	6.70782	7.62682	0.412282
157.899994	-0.387971	-0.052532	1.735852	-0.366482	0.060758	6.88919	7.46356	1.108283
158.0	-0.374521	-0.115711	1.719097	-0.369042	0.060762	6.74697	7.60969	1.149918
158.100006	-0.254205	-0.173831	1.707972	-0.366382	0.061372	7.07433	7.86694	0.271929
158.199997	-0.124196	-0.138583	1.703823	-0.358711	0.062362	7.36526	8.28306	-1.363518
158.300003	0.062612	-0.118415	1.706517	-0.347522	0.063207	7.11978	8.21058	-2.926336
158.399994	0.09925	-0.100287	1.713261	-0.334914	0.063705	7.20884	8.43133	-4.042326
158.5	0.007571	-0.045378	1.720761	-0.324933	0.063997	7.58341	8.84787	-4.148207
158.600006	-0.114451	0.009625	1.724905	-0.321637	0.06394	7.44723	8.54288	-2.931793
158.699997	-0.176265	0.098193	1.722523	-0.328124	0.063998	7.07109	7.94809	-0.098619
158.800003	-0.241602	0.199	1.711543	-0.345544	0.063979	6.42451	7.14422	3.484425
158.899994	-0.267785	0.288486	1.691907	-0.368642	0.064204	5.25773	6.24133	6.6247
159.0	-0.340398	0.28913	1.669818	-0.390512	0.064341	4.62657	5.52996	7.586077
159.100006	-0.354451	0.29435	1.653947	-0.402712	0.064106	4.42173	5.99864	5.9803
159.199997	-0.341894	0.393335	1.649484	-0.399642	0.06371	5.30458	6.25846	1.774671
159.300003	-0.290907	0.467685	1.656004	-0.383994	0.0632	9.8512	11.15563	-3.517581
159.399994	-0.070616	0.515615	1.670586	-0.359135	0.063285	9.33222	11.00607	-8.118023
159.5	0.279155	0.484678	1.692122	-0.328127	0.064101	9.49318	10.11111	-10.885531
159.600006	0.537832	0.386132	1.718224	-0.299178	0.065417	8.48036	8.45734	-11.134418
159.699997	0.593218	0.350277	1.746423	-0.280452	0.066764	12.78816	11.93027	-9.08903
159.800003	0.516495	0.24616	1.772789	-0.277595	0.067856	13.48167	13.97157	-5.063509
159.899994	0.159337	0.1344	1.793407	-0.292313	0.068529	11.60868	11.99354	0.388822
160.0	-0.352731	0.013755	1.805665	-0.320378	0.068633	9.08648	10.01198	5.968252
160.100006	-0.674902	-0.234154	1.807175	-0.356197	0.068265	5.15404	5.91792	10.585562
160.199997	-0.925716	-0.355231	1.800483	-0.392973	0.067811	3.91002	5.07434	12.440987
160.300003	-0.858339	-0.331077	1.794263	-0.420195	0.067549	3.39052	4.44155	11.137921
160.399994	-0.65562	-0.245855	1.793632	-0.43332	0.067454	3.54448	4.63103	6.993008
160.5	-0.331255	-0.200599	1.799058	-0.430973	0.067222	4.13299	4.99084	0.778848
160.600006	0.019079	-0.276314	1.808843	-0.414608	0.067244	6.01133	6.45587	-6.100223
160.699997	0.376951	-0.412107	1.820057	-0.388786	0.067568	10.18013	11.78425	-11.095561
160.800003	0.755122	-0.515083	1.831995	-0.357745	0.068282	9.28099	10.14076	-12.828695
160.899994	0.480903	-0.446369	1.846865	-0.32963	0.068676	11.13463	9.75794	-11.944952
161.0	0.335914	-0.274175	1.864025	-0.30751	0.069234	15.03002	16.33017	-9.443991
161.100006	0.125345	-0.088355	1.882739	-0.296547	0.069791	15.95719	17.03159	-5.764428
161.199997	-0.17398	0.069342	1.901333	-0.296908	0.070968	18.87777	17.50744	-1.643811
161.300003	-0.370135	0.206114	1.916758	-0.308797	0.071709	14.92475	14.76858	2.211258
161.399994	-0.57262	0.381554	1.927769	-0.327112	0.072606	8.91737	8.79467	5.098505
161.5	-0.562515	0.500892	1.936948	-0.345891	0.073533	6.35786	7.17184	6.592856
161.600006	-0.598601	0.693713	1.94682	-0.361143	0.074273	5.36711	6.36958	6.186918
161.699997	-0.478552	0.86291	1.958028	-0.370478	0.074661	5.46923	6.40288	4.012996
161.800003	-0.214613	0.966174	1.970545	-0.371687	0.074768	5.91955	7.08053	0.76178
161.899994	-0.253516	1.011989	1.982556	-0.36889	0.07438	7.3015	8.11498	-2.532832
162.0	-0.141146	0.959911	1.992448	-0.363148	0.073944	9.83701	9.6951	-5.036986
162.100006	-0.061171	0.764692	1.99776	-0.358287	0.07374	10.18145	10.62314	-5.705978
162.199997	0.007667	0.600856	1.99815	-0.356123	0.07365	11.3047	11.39682	-4.522956
162.300003	-0.003301	0.491226	1.993541	-0.357649	0.073916	10.6569	11.33848	-2.267076
162.399994	-0.099091	0.403189	1.985095	-0.361731	0.074095	9.84533	10.39351	0.190643
162.5	-0.230205	0.309153	1.975892	-0.366105	0.074207	8.6881	9.69788	1.925693
162.600006	-0.350738	0.240876	1.970171	-0.368986	0.074466	7.96077	8.89273	2.373407
162.699997	-0.316876	0.169407	1.971439	-0.367764	0.074653	8.45523	9.33347	1.330226
162.800003	-0.315548	0.121499	1.980411	-0.36175	0.075147	8.64632	9.32715	-0.988198
162.899994	-0.286394	0.04405	1.993722	-0.35255	0.075764	10.66355	10.93617	-3.826374
163.0	-0.231303	-0.032384	2.006595	-0.341733	0.07622	11.24278	11.307	-5.827773
163.100006	-0.141444	-0.096628	2.016152	-0.331626	0.076043	12.04428	11.40271	-6.156738
163.199997	-0.125509	-0.087997	2.02124	-0.32538	0.075785	15.17365	14.08997	-4.913716
163.300003	-0.209227	-0.032377	2.021909	-0.324741	0.075153	15.19554	14.14039	-2.406229
163.399994	-0.286051	0.04894	2.019331	-0.330353	0.07414	13.65332	13.47409	0.278135
163.5	-0.340452	0.158158	2.016068	-0.338813	0.073494	10.41186	10.63192	2.398214
163.600006	-0.353288	0.271852	2.014465	-0.348117	0.072982	8.66576	9.38646	3.305775
163.699997	-0.290935	0.31558	2.01584	-0.355519	0.072564	7.66687	8.24527	2.932652
163.800003	-0.069947	0.373289	2.018224	-0.360757	0.072165	6.97852	7.62018	1.587936
163.899994	0.046521	0.415276	2.018702	-0.364179	0.071872	6.84418	7.70722	-0.254868
164.0	0.134677	0.448951	2.014554	-0.36631	0.07155	7.62212	8.44075	-1.879851
164.100006	0.104025	0.419773	2.006284	-0.366674	0.071427	8.92718	9.7149	-2.729051
164.199997	-0.008858	0.339892	1.995205	-0.36613	0.070974	8.96422	10.34095	-2.762226
164.300003	-0.13891	0.246925	1.98408	-0.364128	0.070546	9.33546	10.44361	-2.302386
164.399994	-0.272125	0.203693	1.974783	-0.360691	0.069677	9.22345	10.34534	-1.882902
164.5	-0.4032	0.180495	1.968049	-0.355376	0.068961	9.28852	10.18433	-1.62095
164.600006	-0.391933	0.188822	1.963508	-0.349061	0.068141	9.43854	10.39972	-1.636944
164.699997	-0.297851	0.198731	1.960552	-0.342334	0.06733	9.60011	10.45261	-1.806848
164.800003	-0.115774	0.22882	1.958731	-0.336537	0.066712	9.7313	10.45047	-2.011246
164.899994	0.044354	0.204861	1.95833	-0.331755	0.066287	9.74356	10.13048	-2.138698
165.0	0.164161	0.151361	1.958576	-0.329462	0.065654	9.40981	10.11517	-2.075805
165.100006	0.182638	0.10598	1.957424	-0.330408	0.0653	8.86876	9.8955	-1.696358
165.199997	0.119205	0.11632	1.953028	-0.334593	0.064861	8.43649	9.66469	-0.923217
165.300003	0.047166	0.117841	1.943682	-0.342868	0.06448	7.80463	9.1792	0.388561
165.399994	-0.157952	0.177336	1.929722	-0.353629	0.063965	7.24992	8.55315	1.56012
165.5	-0.216709	0.194077	1.913429	-0.363672	0.063396	6.9166	7.99648	2.237596
165.600006	-0.301011	0.158579	1.898714	-0.370993	0.062976	7.04	7.9892	2.15283
165.699997	-0.241686	0.108345	1.887227	-0.373147	0.062821	7.03921	7.7844	0.993337
165.800003	-0.161828	0.095164	1.878734	-0.370631	0.062491	8.04152	8.77775	-0.752684
165.899994	-0.085725	0.03257	1.870937	-0.365525	0.062067	7.71661	9.40123	-2.263453
166.0	0.013888	0.036983	1.86184	-0.35812	0.061449	7.46168	8.3337	-2.996923
166.100006	-0.019497	0.009686	1.851201	-0.350297	0.060547	8.2179	9.20907	-2.826201
166.199997	0.05913	0.027488	1.840456	-0.343362	0.059224	7.99204	9.34203	-2.242039
166.300003	0.047885	0.060954	1.830349	-0.337844	0.058235	7.72537	8.63976	-1.461942
166.399994	0.066324	0.08309	1.822486	-0.334587	0.057955	7.55976	8.6009	-0.856398
166.5	0.114421	0.124529	1.81747	-0.333456	0.05802	7.3128	8.35896	-0.514644
166.600006	0.166564	0.09337	1.814283	-0.334071	0.058588	7.07932	8.09325	-0.472573
166.699997	0.092887	0.071814	1.811084	-0.33619	0.05902	6.93456	8.22086	-0.675833
166.800003	-0.037439	0.022075	1.806208	-0.339798	0.059482	7.09972	8.50113	-0.746918
166.899994	-0.228688	0.014764	1.797959	-0.344223	0.059531	7.01801	8.52864	-0.552257
167.0	-0.310925	0.006581	1.786367	-0.350003	0.059446	6.89252	8.14528	-0.031255
167.100006	-0.444239	0.044632	1.772915	-0.35574	0.058929	6.76869	7.92389	0.372538
167.199997	-0.431012	0.06892	1.760081	-0.360001	0.058533	6.68417	7.7161	0.551436
167.300003	-0.331625	0.106721	1.748993	-0.363286	0.058017	6.8278	7.5248	0.381234
167.399994	-0.048975	0.042916	1.739021	-0.36529	0.057695	6.84549	7.54064	0.052486
167.5	0.106031	-0.109941	1.727701	-0.36746	0.05759	6.65554	7.33895	-0.120704
167.600006	0.253735	-0.202888	1.712112	-0.369181	0.057634	6.40673	7.53914	-0.120077
167.699997	0.146608	-0.201633	1.692482	-0.369888	0.057499	6.22046	7.64663	0.051265
167.800003	0.077578	-0.100733	1.673488	-0.36808	0.056854	6.49282	7.86127	-0.192198
167.899994	-0.132739	-0.069139	1.662701	-0.360384	0.056698	6.82999	8.07687	-0.997184
168.0	-0.287954	-0.119917	1.66179	-0.348899	0.05676	6.91993	8.097	-2.116409
168.100006	-0.356223	-0.178294	1.667125	-0.336603	0.057316	7.1203	8.10514	-3.087498
168.199997	-0.404411	-0.232128	1.673275	-0.325627	0.058157	7.13248	7.95173	-3.59363
168.300003	-0.249838	-0.239783	1.674866	-0.32025	0.058685	7.05129	7.95355	-2.800574
168.399994	-0.170484	-0.2344	1.670539	-0.32229	0.058839	6.83034	7.63806	-0.846591
168.5	-0.176585	-0.23845	1.66152	-0.330096	0.058717	6.25505	7.24346	1.423163
168.600006	-0.261177	-0.295694	1.651646	-0.341827	0.058355	5.80543	6.90581	3.074287
168.699997	-0.352847	-0.303565	1.645691	-0.35234	0.058115	5.69246	6.81032	3.344357
168.800003	-0.305124	-0.294601	1.645685	-0.359211	0.058217	5.50899	6.80229	2.159331
168.899994	-0.288688	-0.29515	1.649438	-0.36373	0.058243	6.10319	6.79416	0.131673
169.0	-0.18937	-0.345498	1.652582	-0.364791	0.058546	6.88367	7.83675	-1.881416
169.100006	-0.08141	-0.415475	1.651118	-0.363621	0.059062	6.02788	7.14369	-2.743258
169.199997	-0.103643	-0.485466	1.643716	-0.362009	0.059686	6.95365	7.38413	-2.260235
169.300003	-0.012387	-0.573479	1.630573	-0.363602	0.059951	6.918	8.20951	-0.557413
169.399994	-0.172785	-0.647542	1.612727	-0.367459	0.059883	5.95536	7.11104	1.39817
169.5	-0.286727	-0.70592	1.593653	-0.37279	0.0594	5.73458	6.88269	2.78243
169.600006	-0.43596	-0.676509	1.577597	-0.374566	0.058842	5.50759	6.72072	2.700646
169.699997	-0.46266	-0.614145	1.569561	-0.370812	0.058672	6.03541	7.04102	1.054171
169.800003	-0.390102	-0.583479	1.571005	-0.361629	0.058988	7.67282	8.42523	-1.566981
169.899994	-0.08393	-0.642613	1.579172	-0.348485	0.059925	6.8052	7.4641	-4.009242
170.0	0.204463	-0.74809	1.58939	-0.334323	0.061215	6.68689	6.87659	-5.343494
170.100006	0.408047	-0.856821	1.598109	-0.322291	0.062355	7.26883	7.35887	-5.199646
170.199997	0.486403	-0.961506	1.603032	-0.31713	0.063311	7.59926	8.70464	-3.502772
170.300003	0.257079	-1.112542	1.603862	-0.320018	0.063853	6.66219	7.44975	-0.711038
170.399994	-0.110068	-1.244308	1.600903	-0.329326	0.063773	6.15968	7.18191	2.181689
170.5	-0.564268	-1.326373	1.598089	-0.341171	0.063515	5.73222	7.0164	4.087299
170.600006	-0.786294	-1.353913	1.599381	-0.351333	0.063373	5.7232	6.42718	4.344245
170.699997	-0.722042	-1.4063	1.606295	-0.357622	0.063898	5.90177	6.4397	3.071129
170.800003	-0.455585	-1.49562	1.615215	-0.361469	0.064834	5.8254	6.10591	0.832434
170.899994	-0.070771	-1.61194	1.620928	-0.363299	0.065789	6.71483	7.04745	-1.49651
171.0	0.26411	-1.700221	1.620223	-0.36472	0.066366	6.80004	7.60445	-2.655081
171.100006	0.446606	-1.75623	1.612614	-0.366465	0.066323	6.02026	6.79683	-2.197467
171.199997	0.380423	-1.787026	1.600688	-0.368242	0.066045	6.84899	7.75272	-0.849947
171.300003	0.123565	-1.80302	1.587931	-0.369538	0.065568	6.02945	7.28061	0.3712
171.399994	-0.22724	-1.805377	1.57849	-0.369157	0.065014	6.21415	7.19486	0.886711
171.5	-0.494689	-1.813275	1.574306	-0.365957	0.064708	6.13498	6.99306	0.515418
171.600006	-0.63495	-1.753526	1.575287	-0.361265	0.064592	6.37845	7.13983	-0.626709
171.699997	-0.5394	-1.644746	1.578569	-0.354797	0.064779	6.69372	7.29089	-1.945895
171.800003	-0.343311	-1.47077	1.581752	-0.348373	0.065131	6.21625	6.66783	-2.74369
171.899994	-0.078917	-1.304774	1.583537	-0.342676	0.06549	6.55421	7.10879	-2.823643
172.0	0.211709	-1.19486	1.584617	-0.337818	0.06593	6.84199	7.48273	-2.293284
172.100006	0.332151	-1.134373	1.585582	-0.335348	0.066189	6.57348	7.22162	-1.480229
172.199997	0.272129	-1.06666	1.586978	-0.334589	0.066465	6.38589	7.30866	-0.632013
172.300003	0.059239	-1.015263	1.589775	-0.335041	0.06638	6.19953	7.48305	-0.058503
172.399994	-0.255876	-0.880307	1.594754	-0.335607	0.065994	6.07893	7.29324	0.05726
172.5	-0.528193	-0.764835	1.601895	-0.33611	0.065486	6.32021	7.36283	-0.1883
172.600006	-0.66961	-0.652381	1.609247	-0.337145	0.06493	6.44483	7.27333	-0.547043
172.699997	-0.604412	-0.530999	1.613739	-0.339986	0.064443	6.51174	7.0331	-0.61281
172.800003	-0.305124	-0.397012	1.612776	-0.345349	0.064091	6.45105	7.0316	-0.078742
172.899994	0.050471	-0.244705	1.606265	-0.35339	0.063676	6.33229	6.79448	0.892331
173.0	0.325222	-0.096451	1.595561	-0.362821	0.063566	6.02744	6.76879	1.783653
173.100006	0.453671	-0.015618	1.583974	-0.371125	0.063286	5.77916	6.87209	2.170997
173.199997	0.371494	-0.020505	1.575246	-0.376341	0.063098	5.69771	6.91995	1.697731
173.300003	0.175235	-0.029497	1.570489	-0.377249	0.062812	6.10249	7.50617	0.565775
173.399994	-0.094416	0.020733	1.5692	-0.37372	0.062968	6.20785	7.32557	-1.03243
173.5	-0.356675	0.197122	1.569191	-0.366992	0.063049	6.18586	7.10911	-2.416422
173.600006	-0.549339	0.385547	1.56936	-0.358538	0.062861	6.30024	7.27461	-3.209207
173.699997	-0.501656	0.519131	1.57012	-0.349225	0.062852	6.67962	7.63346	-3.434576
173.800003	-0.390681	0.590018	1.572192	-0.341707	0.062633	6.7573	7.51399	-3.004829
173.899994	-0.195929	0.573053	1.575184	-0.336745	0.061998	6.54537	7.27633	-2.070784
174.0	0.009717	0.532815	1.577785	-0.335269	0.061277	6.47548	7.35694	-0.828054
174.100006	0.171376	0.532021	1.578352	-0.337343	0.060342	6.149	7.08492	0.448521
174.199997	0.188733	0.553541	1.576498	-0.342287	0.05968	5.72696	6.86546	1.530406
174.300003	0.160881	0.628907	1.573059	-0.347559	0.059197	5.70884	6.82906	1.95671
174.399994	0.047513	0.674753	1.570764	-0.351287	0.059254	5.75481	6.91117	1.564044
174.5	-0.02242	0.660463	1.571746	-0.351884	0.059443	6.45297	7.22301	0.396491
174.600006	-0.117056	0.584588	1.576201	-0.349855	0.05995	6.38983	7.87101	-1.044955
174.699997	-0.170336	0.482045	1.582747	-0.34588	0.060582	6.12842	7.37942	-2.201195
174.800003	-0.271834	0.439172	1.588663	-0.34175	0.060858	6.47723	7.23939	-2.765881
174.899994	-0.312084	0.42103	1.592389	-0.339564	0.060861	6.47776	7.69715	-2.582223
175.0	-0.388128	0.435219	1.593163	-0.340883	0.060534	6.30252	7.47909	-1.646568
175.100006	-0.381824	0.446458	1.590836	-0.346274	0.059818	6.18446	7.09519	-0.130678
175.199997	-0.373015	0.443432	1.586074	-0.354961	0.059172	6.10109	7.11007	1.465923
175.300003	-0.322715	0.410558	1.579771	-0.364416	0.058696	5.7197	6.62865	2.557137
175.399994	-0.216668	0.378177	1.573215	-0.372874	0.058141	5.66557	6.59183	2.715382
175.5	-0.061297	0.335303	1.56777	-0.377938	0.057909	5.35284	6.43039	1.939263
175.600006	0.05659	0.312357	1.563329	-0.379001	0.057812	6.47662	6.96009	0.405279
175.699997	0.055467	0.254506	1.560273	-0.375515	0.057941	6.43143	8.00633	-1.191527
175.800003	0.050154	0.221624	1.558899	-0.36705	0.058283	6.08778	7.37246	-2.460302
175.899994	-0.07286	0.254957	1.559536	-0.355044	0.058982	6.50254	7.31101	-3.228385
176.0	-0.143579	0.246861	1.56214	-0.343292	0.059471	6.89059	8.04122	-3.324723
176.100006	-0.153757	0.177563	1.565975	-0.333336	0.06017	6.80196	7.89777	-2.836883
176.199997	-0.195436	0.103341	1.568591	-0.328789	0.060793	6.43274	7.27932	-1.892662
176.300003	-0.210536	0.002098	1.568791	-0.330097	0.061262	6.35813	7.33842	-0.366121
176.399994	-0.216861	-0.05757	1.566761	-0.335728	0.061341	6.00195	6.99221	1.196478
176.5	-0.232941	-0.101425	1.563744	-0.34332	0.061247	5.76821	6.70584	2.205695
176.600006	-0.213729	-0.107159	1.562524	-0.349323	0.061118	5.7662	6.73988	2.15947
176.699997	-0.07658	-0.128613	1.565005	-0.351686	0.061158	6.02	6.70959	1.100752
176.800003	0.027667	-0.216167	1.571146	-0.350694	0.061522	6.93946	7.46003	-0.589999
176.899994	0.171165	-0.377921	1.578739	-0.34678	0.062196	6.34788	7.67243	-1.981068
177.0	0.243585	-0.513541	1.584935	-0.342497	0.062576	6.39141	7.06168	-2.594855
177.100006	0.207266	-0.549207	1.587576	-0.339845	0.062818	6.82482	7.83001	-2.275273
177.199997	0.121233	-0.56463	1.586045	-0.341247	0.062946	6.36277	7.59031	-1.031672
177.300003	-0.04323	-0.555068	1.580969	-0.34757	0.063062	6.07841	6.79127	0.625607
177.399994	-0.322825	-0.578982	1.573505	-0.357486	0.063082	5.9868	6.80679	2.228109
177.5	-0.389259	-0.658809	1.565232	-0.369254	0.063332	5.51521	6.33672	3.042594
177.600006	-0.383666	-0.786106	1.557861	-0.378584	0.063675	5.52633	6.1604	2.89816
177.699997	-0.290318	-0.880177	1.551778	-0.384143	0.063992	5.29285	6.16993	1.631274
177.800003	-0.248116	-0.902796	1.546727	-0.384623	0.064255	6.59485	7.36133	-0.304619
177.899994	-0.170482	-0.857032	1.542804	-0.379486	0.06421	6.51445	7.74683	-2.063508
178.0	-0.160335	-0.828639	1.540573	-0.368557	0.063919	6.31828	7.19379	-3.238894
178.100006	-0.151162	-0.831033	1.541394	-0.35252	0.063588	6.86896	7.6022	-3.774036
178.199997	-0.138523	-0.828181	1.546776	-0.334723	0.063136	7.4347	8.30608	-3.920788
178.300003	-0.074222	-0.781512	1.556098	-0.318275	0.062804	7.49014	8.43133	-3.861094
178.399994	-0.077182	-0.706556	1.568223	-0.305716	0.062797	7.11654	7.84992	-3.438607
178.5	-0.05	-0.64335	1.581044	-0.30008	0.062987	7.24764	7.9346	-2.435037
178.600006	0.058129	-0.580459	1.59208	-0.302409	0.063528	6.83472	7.41314	-0.818027
178.699997	0.164895	-0.53464	1.598512	-0.313101	0.064215	6.25023	6.89543	1.194628
178.800003	0.06287	-0.530619	1.598895	-0.331959	0.064916	5.70455	6.49237	3.309861
178.899994	-0.021453	-0.544772	1.59252	-0.354502	0.064773	4.9971	6.00539	5.015499
179.0	-0.224258	-0.570858	1.581908	-0.376168	0.064542	4.63734	5.85166	5.446379
179.100006	-0.525848	-0.539589	1.571301	-0.392123	0.064151	4.36472	5.98066	4.306489
179.199997	-0.542698	-0.562876	1.564881	-0.398016	0.064239	5.57134	6.2712	1.740118
179.300003	-0.4929	-0.63787	1.563041	-0.394989	0.064529	7.24755	8.5629	-1.417863
179.399994	-0.322453	-0.757861	1.564532	-0.384017	0.065234	6.38002	7.51142	-4.062112
179.5	-0.146077	-0.927938	1.567944	-0.368071	0.06549	6.75056	7.36475	-5.535728
179.600006	-0.069987	-0.94421	1.571577	-0.350242	0.06523	6.70537	6.94264	-5.730788
179.699997	-0.080773	-0.816112	1.575272	-0.335026	0.06423	7.72703	8.7223	-4.690032
179.800003	-0.048817	-0.663349	1.58017	-0.324616	0.063504	7.12083	8.65528	-3.058453
179.899994	-0.028182	-0.52924	1.586892	-0.319726	0.063075	6.98237	7.35951	-1.21649
180.0	0.052729	-0.487019	1.595382	-0.319809	0.06315	6.90557	7.59813	0.41917
180.100006	0.082769	-0.518458	1.604112	-0.324663	0.063578	6.37153	6.95763	1.642766
180.199997	0.063563	-0.565275	1.611093	-0.333297	0.064087	5.96193	6.71344	2.313261
180.300003	0.011054	-0.592906	1.614537	-0.344082	0.064465	5.66338	6.74084	2.527586
180.399994	-0.124186	-0.568531	1.614162	-0.355778	0.064424	5.53263	6.6385	2.34051
180.5	-0.232459	-0.515941	1.610872	-0.36567	0.064509	5.46721	6.58572	1.712635
180.600006	-0.303803	-0.505158	1.606132	-0.372535	0.06461	5.99556	6.74973	0.721279
180.699997	-0.340877	-0.571907	1.60142	-0.375907	0.064796	6.29866	7.36861	-0.361819
180.800003	-0.28272	-0.615133	1.597006	-0.374614	0.065102	6.07315	7.34848	-1.291311
180.899994	-0.224447	-0.60961	1.59273	-0.370332	0.065395	6.51051	7.03417	-1.841897
181.0	-0.142096	-0.578744	1.589107	-0.363055	0.065646	6.68076	7.56965	-2.149959
181.100006	-0.05987	-0.544673	1.587665	-0.353095	0.065789	6.84356	7.94006	-2.429791
181.199997	-0.038014	-0.52491	1.590763	-0.341476	0.065794	6.9251	7.8253	-2.743779
181.300003	-0.006423	-0.507613	1.600685	-0.329219	0.06573	7.09605	7.99787	-3.150574
181.399994	0.007829	-0.458348	1.616541	-0.318468	0.06578	7.11128	8.09058	-3.519091
181.5	0.09876	-0.38525	1.634669	-0.312086	0.065817	6.9885	7.88471	-3.516066
181.600006	0.124778	-0.342659	1.650624	-0.312849	0.066183	6.88674	7.672	-2.53012
181.699997	0.135462	-0.309383	1.659803	-0.323346	0.066311	6.71395	7.43123	-0.298444
181.800003	-0.01689	-0.316765	1.65965	-0.343204	0.066828	6.20067	6.89993	2.997412
181.899994	-0.070579	-0.300656	1.649488	-0.369368	0.066863	5.40004	6.38853	6.203003
182.0	-0.316633	-0.316686	1.632621	-0.394516	0.066971	4.36831	5.30451	7.772405
182.100006	-0.377968	-0.32948	1.618188	-0.411009	0.066968	4.36507	5.80359	6.863708
182.199997	-0.383131	-0.296943	1.614134	-0.412654	0.06709	4.70206	5.71142	3.173775
182.300003	-0.430098	-0.352278	1.622409	-0.401851	0.067246	8.61129	9.86831	-2.026222
182.399994	-0.264347	-0.478992	1.640138	-0.380539	0.068002	8.28542	10.25798	-6.733132
182.5	-0.077967	-0.563699	1.663442	-0.352846	0.068341	8.44726	9.30681	-10.153047
182.600006	0.27712	-0.614159	1.689551	-0.322855	0.068557	7.79298	8.18093	-10.923796
182.699997	0.082323	-0.500316	1.716547	-0.30025	0.068116	10.46046	9.58815	-9.511303
182.800003	0.057464	-0.304878	1.742327	-0.289534	0.068292	12.92013	14.35792	-6.150441
182.899994	0.037028	-0.173107	1.765081	-0.293286	0.068057	11.79215	11.782	-1.585217
183.0	-0.119969	-0.008454	1.781665	-0.309342	0.068275	10.42482	10.79336	3.269189
183.100006	-0.230685	0.193275	1.789785	-0.334215	0.068032	6.36023	7.40961	7.321973
183.199997	-0.315466	0.268488	1.793082	-0.361758	0.067951	4.79901	5.76173	9.549202
183.300003	-0.425242	0.368248	1.795904	-0.385439	0.067886	4.01984	5.43961	9.245376
183.399994	-0.462611	0.491561	1.801493	-0.400907	0.068044	4.02982	5.20976	6.58623
183.5	-0.413992	0.547503	1.810447	-0.405946	0.068341	4.05557	5.71163	2.167942
183.600006	-0.371453	0.547644	1.82173	-0.401073	0.068632	5.68896	5.74321	-3.044021
183.699997	-0.415005	0.395416	1.833438	-0.388581	0.068274	9.30857	9.48131	-7.354324
183.800003	-0.351013	0.218749	1.844344	-0.372272	0.06801	6.93044	10.23647	-9.202933
183.899994	-0.167751	0.155725	1.854523	-0.35521	0.06769	8.99558	8.63419	-8.683193
184.0	-0.069712	0.242956	1.864536	-0.341985	0.066973	11.83025	12.8156	-6.682694
184.100006	0.06778	0.285995	1.873117	-0.333514	0.066466	11.65623	11.94558	-3.676157
184.199997	0.103201	0.375022	1.879949	-0.331142	0.066115	12.56378	12.69859	-0.44352
184.300003	0.09263	0.426544	1.885033	-0.333802	0.066144	10.4962	10.8031	2.095967
184.399994	0.022612	0.492631	1.890998	-0.338811	0.066274	8.51767	8.91446	3.538558
184.5	-0.073727	0.513803	1.901545	-0.342711	0.067023	7.76206	9.11636	3.448942
184.600006	-0.09527	0.500854	1.917833	-0.343602	0.068092	7.39871	8.94026	1.945288
184.699997	-0.268695	0.566474	1.936657	-0.343219	0.069077	7.51685	9.16882	-0.535593
184.800003	-0.396863	0.623237	1.953857	-0.341706	0.069854	8.1192	9.73974	-2.992327
184.899994	-0.433196	0.609301	1.965787	-0.340882	0.070282	9.28922	10.28175	-4.372793
185.0	-0.456094	0.59715	1.971006	-0.3436	0.070206	9.55974	10.62785	-3.939529
185.100006	-0.343503	0.562973	1.969057	-0.351222	0.06984	9.81363	10.1641	-1.808799
185.199997	-0.219257	0.541455	1.960762	-0.362054	0.069436	8.841	9.24376	0.946262
185.300003	-0.097671	0.558818	1.949488	-0.373292	0.069145	8.18471	8.77583	3.032261
185.399994	0.039741	0.581145	1.940253	-0.380029	0.069126	7.41167	8.44621	3.657486
185.5	0.095778	0.622168	1.938979	-0.380126	0.069529	7.649	9.15158	2.445731
185.600006	0.065549	0.63206	1.946533	-0.373668	0.06985	7.4446	9.27063	-0.161468
185.699997	-0.092668	0.61167	1.959198	-0.36307	0.070103	10.36168	11.55226	-3.305156
185.800003	-0.18455	0.568386	1.972163	-0.350215	0.070529	9.23676	11.24566	-5.506972
185.899994	-0.1904	0.549534	1.981483	-0.338118	0.070775	10.8846	11.2933	-5.954115
186.0	-0.096924	0.572673	1.986152	-0.330038	0.071178	12.97189	13.51081	-4.731669
186.100006	0.018529	0.626752	1.986784	-0.328161	0.071531	12.46666	12.49005	-2.422083
186.199997	0.075499	0.641515	1.984691	-0.331772	0.071836	11.91695	11.97844	0.1701
186.300003	0.018391	0.659187	1.982799	-0.338989	0.072113	9.4409	10.23293	2.071921
186.399994	-0.140929	0.623122	1.984952	-0.346022	0.072337	8.49788	9.90963	2.797446
186.5	-0.22163	0.605059	1.992144	-0.350539	0.072449	7.9169	9.76254	2.099311
186.600006	-0.330349	0.649543	2.002112	-0.352684	0.072694	7.82477	9.45883	0.349
186.699997	-0.290112	0.677174	2.011467	-0.352764	0.072608	8.40444	9.72603	-1.728739
186.800003	-0.220777	0.653105	2.017123	-0.351849	0.072431	9.93352	10.26045	-3.306531
186.899994	-0.025541	0.523324	2.017612	-0.35102	0.072474	10.77276	10.98242	-3.650331
187.0	0.06032	0.400205	2.012753	-0.352685	0.072241	10.87777	11.23838	-2.687149
187.100006	0.088303	0.27765	2.002866	-0.357773	0.07192	9.81222	10.74861	-0.775171
187.199997	-0.041329	0.200135	1.988949	-0.365789	0.071358	8.68958	10.01155	1.290139
187.300003	-0.225189	0.126835	1.973623	-0.372988	0.070987	7.55249	9.21143	2.655445
187.399994	-0.382925	0.104487	1.960527	-0.376963	0.070247	7.31236	8.80387	2.628198
187.5	-0.366043	0.071939	1.954375	-0.37401	0.069828	7.63998	8.8027	1.019032
187.600006	-0.226046	0.01989	1.956879	-0.364059	0.069867	9.61763	10.39972	-1.840795
187.699997	-0.078711	-0.047232	1.965966	-0.349527	0.070194	11.59974	12.08657	-4.686174
187.800003	0.054865	-0.037523	1.977826	-0.333316	0.070499	10.46949	10.30177	-6.394931
187.899994	0.178486	0.02572	1.988695	-0.319159	0.070368	13.2157	13.71764	-6.568448
188.0	0.172846	0.119108	1.99614	-0.312049	0.070425	13.72592	14.14564	-5.191048
188.100006	0.074743	0.230365	1.999484	-0.314308	0.070179	13.84363	13.04084	-2.482187
188.199997	-0.059721	0.326375	1.998825	-0.324423	0.069941	11.52031	12.79805	0.672035
188.300003	-0.229123	0.376411	1.995741	-0.339683	0.069732	8.85572	9.23744	3.423097
188.399994	-0.327905	0.435471	1.992959	-0.355417	0.069772	7.41947	8.22118	4.892402
188.5	-0.319961	0.413691	1.991706	-0.368657	0.070335	6.49168	7.10793	4.911454
188.600006	-0.235702	0.420051	1.990505	-0.378175	0.071124	5.8113	6.50179	3.533145
188.699997	-0.163101	0.425142	1.986533	-0.383709	0.071561	5.55549	6.60639	1.431022
188.800003	-0.214071	0.48133	1.977976	-0.384475	0.0716	6.06405	7.20439	-0.891078
188.899994	-0.317847	0.510563	1.966213	-0.380356	0.070954	8.67978	9.76382	-2.701551
189.0	-0.380917	0.461964	1.954501	-0.371589	0.070177	8.20783	10.71168	-3.75764
189.100006	-0.381775	0.330124	1.946138	-0.360028	0.069191	10.05621	9.97611	-3.974731
189.199997	-0.227131	0.241076	1.943377	-0.347413	0.068679	10.4623	10.83436	-3.990161
189.300003	-0.022124	0.172933	1.945074	-0.336174	0.068211	10.27831	10.31301	-3.861817
189.399994	0.196076	0.170144	1.94823	-0.32785	0.068217	10.6992	10.77826	-3.431054
189.5	0.274098	0.211268	1.949457	-0.324674	0.06825	10.15412	10.69669	-2.417139
189.600006	0.169381	0.233966	1.947882	-0.326585	0.068314	9.35245	10.28935	-0.910307
189.699997	-0.069996	0.212677	1.944602	-0.331449	0.068175	8.14644	10.09826	0.517085
189.800003	-0.350623	0.241328	1.942203	-0.337086	0.067735	8.09047	9.85792	1.278749
189.899994	-0.542142	0.300289	1.942751	-0.340692	0.067414	8.25932	9.62894	1.150647
190.0	-0.556436	0.30877	1.945695	-0.342476	0.067389	8.80781	9.03083	0.295296
190.100006	-0.394248	0.241876	1.94848	-0.343728	0.067632	8.96501	8.69361	-0.738138
190.199997	-0.111904	0.070278	1.947474	-0.34711	0.067953	8.87691	8.59416	-1.351333
190.300003	0.078216	-0.089127	1.940107	-0.353357	0.068336	8.44542	8.54074	-1.019499
190.399994	0.080548	-0.222388	1.924805	-0.363672	0.067992	7.72143	8.58292	0.163546
190.5	-0.093187	-0.346382	1.903056	-0.377097	0.067274	6.47846	8.09946	1.831049
190.600006	-0.400343	-0.355326	1.878417	-0.389656	0.066118	5.94144	7.95387	2.775189
190.699997	-0.5877	-0.392142	1.856722	-0.395506	0.065391	5.88565	7.30266	2.417962
190.800003	-0.555915	-0.378495	1.84433	-0.391804	0.064761	7.92066	8.99828	0.383163
190.899994	-0.376343	-0.49177	1.842214	-0.377951	0.064645	9.25997	10.08798	-2.469767
191.0	-0.135758	-0.629559	1.848827	-0.356994	0.064816	8.82191	9.57423	-5.184856
191.100006	0.08682	-0.76855	1.86146	-0.3322	0.065146	10.28339	9.63697	-7.058922
191.199997	0.196337	-0.619516	1.878019	-0.308842	0.065209	12.49828	12.16354	-7.557379
191.300003	0.202118	-0.599185	1.895051	-0.291803	0.065638	13.35364	14.13108	-6.69357
191.399994	0.089	-0.580845	1.909968	-0.28615	0.065853	14.77605	13.55738	-4.294145
191.5	0.042426	-0.546647	1.919987	-0.293096	0.065964	14.38187	13.92104	-0.605062
191.600006	-0.173336	-0.48098	1.92304	-0.312126	0.066238	9.78166	9.74948	3.294159
191.699997	-0.383052	-0.405595	1.917696	-0.339305	0.066357	5.67722	6.72532	6.681948
191.800003	-0.469428	-0.346377	1.906896	-0.368008	0.066398	4.08377	5.47686	8.506962
191.899994	-0.401468	-0.186166	1.894418	-0.39217	0.066024	3.68845	4.92993	8.090406
192.0	-0.384034	0.018595	1.883786	-0.408433	0.065608	3.7755	4.92982	5.53824
192.100006	-0.253708	0.273905	1.875746	-0.412868	0.065129	4.06398	5.00765	1.178281
192.199997	-0.082927	0.330316	1.871413	-0.40583	0.065033	6.72586	7.02475	-3.381838
192.300003	0.148848	0.324532	1.870102	-0.388945	0.065176	7.84351	10.58171	-6.944768
192.399994	0.32964	0.332331	1.872815	-0.36604	0.065467	7.83099	9.52734	-8.565691
192.5	0.311584	0.370807	1.878588	-0.343167	0.065491	9.78972	10.41086	-8.262297
192.600006	0.154096	0.389382	1.886542	-0.324833	0.065346	12.35089	14.2635	-6.694787
192.699997	0.049187	0.413888	1.894102	-0.314231	0.065311	11.90968	13.46574	-4.191026
192.800003	-0.085708	0.377161	1.899235	-0.3125	0.065128	12.53217	13.60405	-1.015669
192.899994	-0.256444	0.337466	1.900271	-0.319218	0.065123	10.13013	11.07127	2.128699
193.0	-0.373406	0.354919	1.897036	-0.331823	0.064679	7.09946	7.8876	4.463694
193.100006	-0.459488	0.321684	1.893273	-0.345568	0.064723	6.05958	6.88965	5.349847
193.199997	-0.367701	0.342592	1.892269	-0.356969	0.064919	5.45539	6.18224	4.448965
193.300003	-0.139578	0.298526	1.896051	-0.364026	0.065265	5.6992	6.51111	2.236819
193.399994	0.063555	0.3872	1.901153	-0.366639	0.065824	5.76454	6.55029	-0.843277
193.5	0.14177	0.415277	1.904788	-0.365083	0.066296	8.55016	8.71513	-3.532055
193.600006	0.129807	0.411377	1.904153	-0.360602	0.067109	7.55819	9.34043	-4.768796
193.699997	0.031854	0.414585	1.898665	-0.355218	0.06803	9.0264	9.49822	-4.212514
193.800003	-0.135601	0.379101	1.889356	-0.350875	0.068751	9.42058	10.79486	-2.611847
193.899994	-0.353832	0.303337	1.878889	-0.348792	0.068966	8.00281	9.34996	-0.582985
194.0	-0.521129	0.200556	1.869196	-0.348382	0.068421	8.42353	9.48013	1.021295
194.100006	-0.585005	0.14157	1.862128	-0.348685	0.067739	7.1605	8.33787	1.866327
194.199997	-0.515632	0.164546	1.857824	-0.350118	0.066888	7.16943	7.51013	1.575658
194.300003	-0.250514	0.211977	1.856018	-0.350773	0.066474	6.76693	7.40822	0.411075
194.399994	0.057611	0.265322	1.855025	-0.351049	0.066213	7.65916	7.57704	-1.229895
194.5	0.332514	0.264406	1.85368	-0.350229	0.066267	8.25783	8.63623	-2.677968
194.600006	0.481058	0.226381	1.851236	-0.347914	0.066549	7.29108	8.5508	-3.31406
194.699997	0.484154	0.237689	1.848403	-0.345038	0.066871	8.39507	9.13745	-3.179326
194.800003	0.298102	0.230544	1.845904	-0.343256	0.067391	7.96629	9.47681	-2.544993
194.899994	0.018424	0.193082	1.843211	-0.343179	0.067995	7.70015	8.92121	-1.43974
195.0	-0.360886	0.173218	1.838571	-0.346086	0.068379	7.4037	8.78022	-0.044986
195.100006	-0.665569	0.162164	1.830431	-0.351731	0.068611	6.89847	8.144	1.449623
195.199997	-0.829661	0.208048	1.818695	-0.358648	0.06865	6.55684	7.49461	2.430078
195.300003	-0.692984	0.225615	1.805395	-0.364703	0.068635	6.6607	7.25534	2.681875
195.399994	-0.405834	0.270006	1.794056	-0.366638	0.068768	6.81274	7.31262	1.728932
195.5	-0.05526	0.262607	1.787058	-0.363131	0.068973	8.21702	8.24891	-0.140864
195.600006	0.183385	0.227244	1.784324	-0.355544	0.0691	8.17718	9.57487	-2.183686
195.699997	0.291124	0.240259	1.783665	-0.344965	0.06897	7.01285	8.4066	-3.645248
195.800003	0.242352	0.27181	1.78341	-0.334364	0.068486	7.57185	8.47137	-4.144757
195.899994	0.109735	0.325798	1.78287	-0.326092	0.068102	8.02751	9.40541	-3.829105
196.0	-0.025647	0.390847	1.781298	-0.322916	0.067984	7.68902	8.7952	-2.677654
196.100006	-0.200983	0.470025	1.777767	-0.325327	0.068153	7.45668	8.25244	-0.950817
196.199997	-0.244123	0.470499	1.772137	-0.332282	0.068381	6.91336	7.95537	0.930375
196.300003	-0.31431	0.509193	1.765138	-0.341889	0.068571	6.31732	7.46624	2.105452
196.399994	-0.325049	0.582118	1.759801	-0.350889	0.06854	6.25698	7.39848	2.373372
196.5	-0.263022	0.69149	1.7587	-0.356613	0.068604	6.21205	7.5522	1.556491
196.600006	-0.132889	0.782574	1.760146	-0.359787	0.068659	6.79732	7.46549	0.020658
196.699997	-0.107507	0.771333	1.760681	-0.36129	0.068882	7.14027	7.85634	-1.44407
196.800003	0.020047	0.599131	1.756022	-0.362664	0.069281	6.36487	7.66343	-1.945847
196.899994	0.096746	0.452883	1.744399	-0.365196	0.069975	7.08711	7.54439	-1.321931
197.0	0.137894	0.372168	1.727376	-0.368431	0.070685	6.71649	8.06221	-0.135392
197.100006	0.0097	0.342557	1.708099	-0.372263	0.071111	6.27765	7.67606	1.062104
197.199997	-0.281367	0.336572	1.690221	-0.374166	0.071112	6.36531	7.77873	1.574403
197.300003	-0.430953	0.345435	1.678371	-0.370444	0.071073	6.29341	7.7206	0.826689
197.399994	-0.533738	0.366279	1.675191	-0.360149	0.07125	7.54426	8.50755	-1.057385
197.5	-0.497375	0.381488	1.679955	-0.346022	0.071292	7.39056	8.40671	-3.138264
197.600006	-0.387345	0.269674	1.689778	-0.330055	0.071424	7.17267	7.81684	-4.662498
197.699997	-0.192449	0.155614	1.700958	-0.316297	0.071139	8.18909	8.5796	-5.169291
197.800003	0.088464	0.081628	1.710556	-0.307589	0.070838	8.43605	9.26046	-4.528799
197.899994	0.326778	0.052592	1.716357	-0.306822	0.070703	8.09205	8.51708	-2.492147
198.0	0.424391	0.086873	1.716936	-0.314983	0.070597	7.72379	8.26989	0.557929
198.100006	0.343524	0.114362	1.71139	-0.330323	0.070713	6.45569	7.53411	3.664682
198.199997	0.160782	0.045683	1.701762	-0.348909	0.07096	5.61697	6.75508	5.820568
198.300003	-0.054206	-0.061442	1.691698	-0.366269	0.071481	5.02408	6.31252	6.142334
198.399994	-0.397813	-0.186679	1.684476	-0.3794	0.071862	4.70688	6.45234	4.675655
198.5	-0.600399	-0.313312	1.680796	-0.385316	0.072281	4.66493	6.1574	1.706656
198.600006	-0.617059	-0.387604	1.678892	-0.384903	0.072426	6.98745	8.3824	-1.779325
198.699997	-0.488177	-0.469214	1.676672	-0.379292	0.072351	7.11304	8.68804	-4.352303
198.800003	-0.28887	-0.542485	1.672957	-0.369494	0.07215	6.52549	6.99263	-5.285666
198.899994	0.062634	-0.582045	1.668121	-0.358818	0.071673	7.74647	7.61494	-4.774203
199.0	0.285705	-0.572711	1.662971	-0.349249	0.0709	7.96095	9.14623	-3.446721
199.100006	0.37731	-0.57486	1.659791	-0.341849	0.070205	7.36779	8.57414	-1.92853
199.199997	0.336937	-0.529372	1.6602	-0.335866	0.069828	7.44723	8.32802	-0.693251
199.300003	0.168889	-0.505812	1.664143	-0.331707	0.069547	7.11855	8.57831	0.122801
199.399994	-0.031599	-0.52151	1.669965	-0.329548	0.069595	6.99358	8.07034	0.394563
199.5	-0.215797	-0.564667	1.675025	-0.32952	0.069653	6.77841	7.78836	0.284401
199.600006	-0.329994	-0.567291	1.676367	-0.333121	0.06977	6.53722	7.50981	0.156575
199.699997	-0.376302	-0.558863	1.673434	-0.339444	0.069531	6.42582	7.28874	0.211529
199.800003	-0.364953	-0.495261	1.667341	-0.346517	0.068895	6.28745	7.30437	0.302489
199.899994	-0.283001	-0.445259	1.660775	-0.353317	0.068134	6.49089	7.35212	0.281611
[truncated: 1,103 more rows]
