# Supplementary material for: Accurate time-series forecasting of floating platform motion via a reinforced fusion CNN–BiLSTM–attention model
Source: PLoS One. 2026 Feb 2;21(2):e0342081. doi: 10.1371/journal.pone.0342081 (PMC12863529; doi:10.1371/journal.pone.0342081)
Supplement: S1 Data — (ZIP) [file pone.0342081.s001.zip › S1 Dateset/Data for measured proportional model/data for dual-stage EWMA control limit/10_3.csv]

Time	Pitch	Yaw	Sway	Heave	Surge	Cable1	Cable2	Roll
0.1	0.220328	0.733347	1.29181	-0.351629	0.097496	5.60357	6.2439	-0.514389
0.2	0.159892	0.688608	1.29182	-0.351684	0.097381	5.54866	6.28362	-0.539962
0.3	0.008538	0.674632	1.291271	-0.352064	0.096933	5.6217	6.44216	-0.541548
0.4	-0.144567	0.673646	1.290499	-0.352112	0.096489	5.58439	6.43553	-0.508616
0.5	-0.305689	0.684311	1.28999	-0.351729	0.095804	5.51477	6.32291	-0.471971
0.6	-0.34883	0.679305	1.28936	-0.351705	0.095354	5.55969	6.34967	-0.479792
0.7	-0.243573	0.656169	1.289094	-0.351098	0.094875	5.62459	6.29507	-0.505328
0.8	-0.169453	0.64656	1.288802	-0.349955	0.094713	5.72013	6.3076	-0.538687
0.9	0.014434	0.601875	1.288436	-0.349603	0.094589	5.70262	6.31113	-0.511029
1.0	0.140928	0.558832	1.288433	-0.348799	0.094927	5.66549	6.21618	-0.566051
1.1	0.163919	0.532319	1.289024	-0.348764	0.094956	5.64543	6.27452	-0.590237
1.2	0.095315	0.53488	1.289189	-0.348835	0.09488	5.55505	6.30664	-0.61378
1.3	-0.105886	0.543223	1.289245	-0.348869	0.094698	5.53561	6.39474	-0.627712
1.4	-0.257166	0.507745	1.289081	-0.34945	0.094523	5.48998	6.38382	-0.53589
1.5	-0.359494	0.484518	1.288603	-0.349926	0.094371	5.54481	6.33426	-0.461788
1.6	-0.384448	0.407809	1.288218	-0.34994	0.094271	5.60777	6.30278	-0.395574
1.7	-0.34815	0.316788	1.288355	-0.350826	0.094095	5.64324	6.2879	-0.373991
1.8	-0.257626	0.288976	1.289	-0.350904	0.093956	5.61495	6.1635	-0.430082
1.9	-0.194642	0.279007	1.289519	-0.351015	0.093587	5.62783	6.2105	-0.494689
2.0	-0.112967	0.223045	1.289788	-0.351252	0.093097	5.5695	6.21864	-0.531089
2.1	-0.033875	0.150738	1.290338	-0.35029	0.092709	5.59219	6.2757	-0.572213
2.2	0.000669	0.106174	1.290859	-0.349604	0.09222	5.64701	6.32398	-0.547507
2.3	-0.020995	0.047375	1.291547	-0.349276	0.091698	5.63168	6.32344	-0.573042
2.4	-0.033833	-0.054602	1.292429	-0.348701	0.091219	5.60856	6.37633	-0.580409
2.5	-0.10201	-0.117049	1.292739	-0.349243	0.090718	5.60418	6.46861	-0.557781
2.6	-0.198544	-0.148182	1.292932	-0.35012	0.090042	5.65104	6.4776	-0.46516
2.7	-0.216707	-0.175675	1.292965	-0.350493	0.089635	5.55146	6.28544	-0.413854
2.8	-0.183797	-0.287543	1.292944	-0.351196	0.089262	5.59429	6.34507	-0.336338
2.9	-0.152778	-0.378685	1.293236	-0.350819	0.089148	5.68274	6.38318	-0.354549
3.0	-0.109006	-0.433378	1.293943	-0.350334	0.089078	5.6485	6.25386	-0.432161
3.1	-0.076487	-0.464341	1.29479	-0.350007	0.088905	5.68992	6.3608	-0.515534
3.2	-0.069393	-0.523047	1.295683	-0.349053	0.088592	5.63335	6.30107	-0.546247
3.3	-0.1183	-0.558973	1.296084	-0.348585	0.088018	5.62748	6.35267	-0.579853
3.4	-0.176479	-0.574986	1.296033	-0.34833	0.08716	5.58868	6.33661	-0.559047
3.5	-0.264571	-0.588664	1.29611	-0.348092	0.086084	5.5984	6.41123	-0.527175
3.6	-0.268182	-0.608863	1.296344	-0.348794	0.085279	5.57178	6.3288	-0.499427
3.7	-0.214052	-0.605671	1.296511	-0.349403	0.084537	5.60506	6.38725	-0.489735
3.8	-0.162903	-0.611646	1.296648	-0.350023	0.083925	5.609	6.31028	-0.48147
3.9	-0.145483	-0.579854	1.296915	-0.351199	0.082936	5.59	6.28009	-0.458312
4.0	-0.118745	-0.528354	1.297303	-0.351444	0.081977	5.55584	6.24005	-0.482706
4.1	-0.103786	-0.476492	1.297866	-0.351233	0.080626	5.57905	6.38821	-0.487008
4.2	-0.131756	-0.405115	1.297984	-0.351096	0.079268	5.57012	6.43745	-0.510114
4.3	-0.172323	-0.290206	1.29844	-0.349935	0.07783	5.57555	6.50822	-0.5196
4.4	-0.144283	-0.184515	1.29906	-0.348986	0.076499	5.62941	6.48467	-0.530114
4.5	-0.114296	-0.093345	1.299797	-0.348332	0.075328	5.62897	6.42236	-0.514956
4.6	-0.055347	0.030468	1.300384	-0.347696	0.074087	5.65393	6.47246	-0.499234
4.7	-0.016725	0.200524	1.300929	-0.348155	0.072812	5.58605	6.3972	-0.499228
4.8	0.010329	0.332783	1.301515	-0.348607	0.071671	5.51556	6.37033	-0.46276
4.9	0.015405	0.443307	1.30179	-0.349066	0.070564	5.50548	6.44216	-0.412744
5.0	-0.028184	0.592051	1.301612	-0.350354	0.069175	5.53929	6.45694	-0.395364
5.1	-0.129975	0.709678	1.301547	-0.350726	0.067813	5.47072	6.42793	-0.371189
5.2	-0.220374	0.768248	1.301653	-0.350673	0.066293	5.4701	6.47396	-0.296573
5.3	-0.322741	0.853993	1.301755	-0.350983	0.064547	5.50461	6.51336	-0.279835
5.4	-0.31598	1.018038	1.301708	-0.350385	0.062554	5.51459	6.40277	-0.33337
5.5	-0.235503	1.188506	1.301571	-0.349856	0.060849	5.51617	6.46871	-0.370256
5.6	-0.08373	1.282407	1.301772	-0.348852	0.059222	5.53281	6.42311	-0.39052
5.7	0.090253	1.379215	1.301906	-0.347561	0.0577	5.58509	6.41615	-0.395144
5.8	0.168407	1.484038	1.301685	-0.347329	0.055964	5.5547	6.48691	-0.415572
5.9	0.16992	1.541222	1.301205	-0.347121	0.054366	5.44646	6.50982	-0.402577
6.0	0.141208	1.567281	1.300791	-0.347044	0.052949	5.44217	6.53648	-0.336897
6.1	0.023399	1.615377	1.299411	-0.347763	0.051633	5.43507	6.55757	-0.264977
6.2	-0.121342	1.669329	1.298002	-0.348064	0.050169	5.41143	6.62212	-0.206026
6.3	-0.230181	1.744664	1.297106	-0.348573	0.048984	5.36212	6.48938	-0.183262
6.4	-0.30995	1.816008	1.296184	-0.348966	0.047713	5.38524	6.45812	-0.183693
6.5	-0.349238	1.856766	1.295012	-0.348617	0.046522	5.43989	6.4654	-0.218136
6.6	-0.312068	1.875188	1.293606	-0.348923	0.044746	5.42973	6.52021	-0.29044
6.7	-0.198237	1.856983	1.292578	-0.348862	0.043196	5.42526	6.4897	-0.35614
6.8	-0.023494	1.857738	1.291755	-0.348541	0.041851	5.45285	6.5171	-0.445839
6.9	0.141982	1.834859	1.290644	-0.348891	0.040569	5.5258	6.65831	-0.508578
7.0	0.269611	1.76843	1.289467	-0.348783	0.039778	5.4758	6.53145	-0.530987
7.1	0.295337	1.695469	1.288705	-0.348707	0.039119	5.41458	6.49762	-0.544169
7.2	0.205591	1.629214	1.287628	-0.349135	0.038351	5.36081	6.50404	-0.502408
7.3	0.018382	1.566774	1.28611	-0.348888	0.037323	5.35223	6.66248	-0.472078
7.4	-0.188366	1.462491	1.284636	-0.349031	0.036189	5.27647	6.59696	-0.425258
7.5	-0.305781	1.329998	1.283604	-0.348965	0.034925	5.30187	6.73571	-0.361738
7.6	-0.330947	1.223794	1.282758	-0.348099	0.033938	5.40031	6.67222	-0.386338
7.7	-0.243815	1.077546	1.282281	-0.347895	0.0331	5.46581	6.70305	-0.374518
7.8	-0.035908	0.903543	1.281823	-0.347538	0.032629	5.44909	6.50297	-0.387665
7.9	0.178205	0.744383	1.281373	-0.34764	0.032397	5.46301	6.45705	-0.392446
8.0	0.309953	0.619596	1.280397	-0.348836	0.032123	5.43236	6.44024	-0.376722
8.1	0.355665	0.450779	1.279458	-0.349289	0.031911	5.32841	6.47728	-0.305798
8.2	0.28056	0.266231	1.278357	-0.35017	0.031586	5.28041	6.54536	-0.310571
8.3	0.021598	0.100517	1.277238	-0.350899	0.031151	5.28777	6.56763	-0.21424
8.4	-0.206742	-0.028167	1.276589	-0.350323	0.030808	5.29977	6.65884	-0.264133
8.5	-0.400678	-0.179265	1.275978	-0.350089	0.0302	5.34566	6.70413	-0.328705
8.6	-0.521656	-0.334569	1.275397	-0.349317	0.029509	5.37648	6.66601	-0.396607
8.7	-0.454015	-0.480063	1.274626	-0.348483	0.029041	5.3834	6.51432	-0.386409
8.8	-0.206231	-0.64768	1.273604	-0.347969	0.028975	5.42903	6.44837	-0.438866
8.9	0.040021	-0.861935	1.272458	-0.347768	0.029057	5.48333	6.42257	-0.338027
9.0	0.276365	-1.008194	1.271645	-0.347659	0.029257	5.49419	6.32259	-0.273074
9.1	0.369434	-1.115604	1.27087	-0.347969	0.029524	5.45233	6.39442	-0.233536
9.2	0.303687	-1.203125	1.269931	-0.347894	0.029821	5.40013	6.58626	-0.205983
9.3	0.109514	-1.300069	1.268451	-0.348701	0.029988	5.30196	6.51314	-0.214924
9.4	-0.158814	-1.400237	1.267101	-0.349194	0.030148	5.25283	6.50715	-0.198249
9.5	-0.387526	-1.519354	1.265691	-0.349143	0.030349	5.24906	6.50393	-0.204139
9.6	-0.515388	-1.685389	1.264669	-0.349162	0.030544	5.34417	6.6006	-0.236238
9.7	-0.527487	-1.809006	1.263975	-0.348545	0.030627	5.53088	6.80454	-0.321083
9.8	-0.393393	-1.900303	1.262755	-0.348427	0.030545	5.5357	6.51657	-0.380106
9.9	-0.164513	-1.965202	1.261521	-0.348712	0.030493	5.48587	6.43456	-0.395346
10.0	0.023821	-1.999283	1.260532	-0.34836	0.030631	5.58728	6.69652	-0.351952
10.1	0.243619	-2.024751	1.259067	-0.34887	0.030854	5.4913	6.43981	-0.26986
10.2	0.347111	-2.087468	1.257367	-0.349217	0.031462	5.44882	6.44142	-0.214986
10.3	0.347165	-2.229358	1.255979	-0.34906	0.032328	5.41239	6.51924	-0.182555
10.4	0.222943	-2.350741	1.254742	-0.349052	0.03347	5.36387	6.46989	-0.155809
10.5	-0.004629	-2.38884	1.253393	-0.348875	0.034665	5.40302	6.50554	-0.205716
10.6	-0.275914	-2.382815	1.251898	-0.348429	0.035673	5.38507	6.64278	-0.267166
10.7	-0.485439	-2.392231	1.250378	-0.34807	0.036752	5.28094	6.4351	-0.273203
10.8	-0.580831	-2.421744	1.249247	-0.34733	0.037712	5.38025	6.41262	-0.289265
10.9	-0.542006	-2.421903	1.248092	-0.346839	0.03872	5.47921	6.44291	-0.314355
11.0	-0.37641	-2.465	1.246783	-0.346994	0.039606	5.44094	6.29026	-0.317714
11.1	-0.140448	-2.528883	1.245296	-0.347308	0.040763	5.47431	6.3455	-0.31744
11.2	0.043821	-2.539516	1.244071	-0.347924	0.041746	5.46643	6.26435	-0.290902
11.3	0.130604	-2.512915	1.243223	-0.348662	0.042621	5.42894	6.24412	-0.260919
11.4	0.079607	-2.47075	1.242143	-0.349101	0.043077	5.38875	6.36862	-0.242295
11.5	-0.020707	-2.4482	1.240349	-0.349695	0.043345	5.34758	6.43842	-0.278883
11.6	-0.102426	-2.442703	1.239275	-0.349364	0.043927	5.33532	6.50351	-0.309567
11.7	-0.168289	-2.474723	1.238599	-0.3487	0.044768	5.41239	6.58155	-0.33471
11.8	-0.177491	-2.464255	1.238088	-0.348172	0.046084	5.45206	6.47375	-0.369442
11.9	-0.135519	-2.4766	1.237582	-0.347296	0.047815	5.50251	6.3668	-0.393039
12.0	-0.08336	-2.47091	1.23745	-0.346958	0.049494	5.51074	6.30963	-0.45175
12.1	-0.079279	-2.443222	1.237481	-0.347127	0.051177	5.48359	6.29989	-0.426809
12.2	-0.080717	-2.386057	1.237275	-0.347346	0.05261	5.46914	6.42108	-0.393893
12.3	-0.102948	-2.332647	1.236542	-0.347845	0.054088	5.38612	6.36584	-0.341676
12.4	-0.129005	-2.294892	1.236001	-0.348288	0.055476	5.35643	6.30685	-0.275848
12.5	-0.171636	-2.255583	1.235864	-0.348416	0.056807	5.46634	6.38693	-0.234998
12.6	-0.091135	-2.205667	1.235436	-0.348428	0.05802	5.51599	6.49505	-0.318409
12.7	-0.101498	-2.161395	1.235292	-0.348357	0.059111	5.44322	6.38618	-0.315366
12.8	-0.09409	-2.085942	1.235479	-0.348339	0.060503	5.48639	6.42439	-0.328298
12.9	-0.075764	-2.010619	1.235432	-0.348596	0.061855	5.46993	6.33222	-0.336288
13.0	-0.054546	-1.904475	1.235031	-0.348657	0.062954	5.53605	6.48124	-0.365967
13.1	-0.031559	-1.81187	1.234553	-0.348609	0.064153	5.59963	6.68924	-0.370122
13.2	-0.004744	-1.718557	1.234395	-0.348138	0.065352	5.43621	6.33147	-0.410166
13.3	0.023245	-1.602052	1.234655	-0.347457	0.066428	5.49655	6.37825	-0.45967
13.4	0.007431	-1.499669	1.235224	-0.34718	0.067668	5.45189	6.28223	-0.495904
13.5	0.035682	-1.422252	1.235806	-0.34638	0.069253	5.59972	6.56389	-0.504159
13.6	0.011085	-1.305212	1.235826	-0.346184	0.070501	5.55987	6.50672	-0.50061
13.7	-0.043669	-1.143072	1.236023	-0.346213	0.071801	5.50189	6.42332	-0.439983
13.8	-0.090004	-0.96549	1.236329	-0.346202	0.073206	5.56241	6.60103	-0.377146
13.9	-0.096837	-0.838283	1.236254	-0.347016	0.074451	5.4032	6.32858	-0.345254
14.0	-0.045097	-0.751006	1.236099	-0.347822	0.075615	5.48333	6.34764	-0.298867
14.1	0.020009	-0.678957	1.23628	-0.348694	0.076982	5.48096	6.22988	-0.255344
14.2	0.10343	-0.543585	1.236594	-0.349791	0.078389	5.48061	6.25396	-0.22795
14.3	0.144194	-0.424911	1.236653	-0.350613	0.0801	5.5272	6.26189	-0.242129
14.4	0.079957	-0.319416	1.236655	-0.351139	0.081655	5.48622	6.26392	-0.27719
14.5	-0.101409	-0.174506	1.236758	-0.35132	0.082842	5.41458	6.17346	-0.381402
14.6	-0.292784	0.007017	1.236899	-0.350586	0.083519	5.44628	6.3804	-0.432366
14.7	-0.450454	0.235987	1.236869	-0.350189	0.08368	5.43586	6.44859	-0.467361
14.8	-0.458233	0.388969	1.236771	-0.349346	0.083944	5.44725	6.4184	-0.487297
14.9	-0.314139	0.538539	1.236407	-0.348645	0.084378	5.49909	6.25354	-0.468782
15.0	-0.080497	0.691181	1.23615	-0.348363	0.085217	5.58991	6.18224	-0.430989
15.1	0.157714	0.792033	1.236009	-0.348235	0.086117	5.60699	6.1741	-0.42199
15.2	0.281965	0.842717	1.235919	-0.348338	0.087024	5.59148	6.25396	-0.426846
15.3	0.28813	0.94575	1.235722	-0.348526	0.087618	5.50724	6.33672	-0.427357
15.4	0.117806	1.141244	1.235489	-0.348684	0.088089	5.418	6.36551	-0.422466
15.5	-0.11565	1.344535	1.234949	-0.349042	0.088297	5.34154	6.38682	-0.401813
15.6	-0.281496	1.500931	1.234138	-0.349466	0.088689	5.36256	6.41829	-0.36819
15.7	-0.330414	1.625314	1.233505	-0.349541	0.089574	5.46818	6.46218	-0.326877
15.8	-0.289842	1.696117	1.232856	-0.349709	0.090414	5.51923	6.23887	-0.297397
15.9	-0.164482	1.754434	1.231726	-0.349253	0.091343	5.58036	6.23502	-0.325124
16.0	-0.04628	1.846361	1.23101	-0.348415	0.091947	5.61355	6.32537	-0.36964
16.1	0.03514	1.962735	1.230802	-0.347654	0.092496	5.5554	6.29946	-0.401896
16.200001	0.052777	2.093663	1.230366	-0.346856	0.092966	5.52799	6.34132	-0.460955
16.299999	-0.009667	2.229342	1.229144	-0.346616	0.093252	5.46021	6.3092	-0.461371
16.4	-0.132375	2.349489	1.22803	-0.346732	0.093317	5.42553	6.36498	-0.445182
16.5	-0.247295	2.430234	1.226953	-0.347019	0.093188	5.37053	6.36723	-0.345183
16.6	-0.316886	2.494393	1.225273	-0.347589	0.09301	5.37771	6.38628	-0.325617
16.700001	-0.312524	2.511231	1.22383	-0.348321	0.092859	5.5033	6.45276	-0.302796
16.799999	-0.19743	2.555352	1.222296	-0.349133	0.092917	5.54481	6.32462	-0.279
16.9	-0.052192	2.588581	1.220964	-0.349711	0.093216	5.51608	6.17881	-0.286063
17.0	0.065726	2.605103	1.219341	-0.350071	0.093616	5.53123	6.2484	-0.320771
17.1	0.125379	2.621898	1.217641	-0.349899	0.093853	5.49752	6.26574	-0.331867
17.200001	0.056028	2.677905	1.215665	-0.349574	0.093965	5.42658	6.33244	-0.372756
17.299999	-0.012974	2.688164	1.214095	-0.348566	0.094113	5.43315	6.46732	-0.392857
17.4	-0.108588	2.646145	1.212059	-0.348297	0.094191	5.47921	6.48809	-0.403381
17.5	-0.184008	2.611882	1.209987	-0.348316	0.094275	5.41187	6.22442	-0.421007
17.6	-0.19249	2.58514	1.207753	-0.348633	0.094125	5.43726	6.18481	-0.41883
17.700001	-0.203762	2.516885	1.205146	-0.34917	0.094133	5.45522	6.30471	-0.337972
17.799999	-0.186087	2.473565	1.202716	-0.349348	0.093893	5.42956	6.25525	-0.320353
17.9	-0.125381	2.4543	1.200354	-0.349112	0.093605	5.49173	6.22859	-0.315531
18.0	-0.117585	2.419791	1.197763	-0.348913	0.093201	5.49033	6.31017	-0.322819
18.1	-0.070458	2.351938	1.195462	-0.348424	0.092851	5.45793	6.37162	-0.334066
18.200001	-0.092156	2.244421	1.193205	-0.348408	0.092306	5.42929	6.29122	-0.329635
18.299999	-0.109202	2.177488	1.190717	-0.348417	0.091617	5.42544	6.30567	-0.361602
18.4	-0.153162	2.16418	1.188613	-0.347779	0.091135	5.4088	6.22163	-0.432472
18.5	-0.135735	2.115997	1.186923	-0.347517	0.090715	5.41703	6.26296	-0.433043
18.6	-0.119145	2.058597	1.18526	-0.347549	0.09044	5.49576	6.38082	-0.501899
18.700001	-0.130997	2.018888	1.183321	-0.347576	0.090172	5.44471	6.23759	-0.51731
18.799999	-0.141783	1.934742	1.181423	-0.348061	0.089867	5.38831	6.24572	-0.473074
18.9	-0.163265	1.820289	1.179219	-0.348692	0.089658	5.3884	6.30128	-0.395888
19.0	-0.185271	1.744938	1.176424	-0.349321	0.089363	5.3834	6.22003	-0.337964
19.1	-0.190369	1.700846	1.173997	-0.349765	0.089021	5.3841	6.16993	-0.296094
19.200001	-0.18832	1.660238	1.171994	-0.349862	0.088549	5.41187	6.24701	-0.258502
19.299999	-0.18842	1.607647	1.169722	-0.3496	0.087991	5.38244	6.25546	-0.271105
19.4	-0.204977	1.571659	1.167608	-0.349216	0.087357	5.39584	6.21328	-0.251002
19.5	-0.149099	1.501656	1.165781	-0.348189	0.086699	5.39882	6.20119	-0.300161
19.6	-0.090586	1.387089	1.163489	-0.3476	0.086093	5.3947	6.23159	-0.378556
19.700001	-0.032634	1.264975	1.161445	-0.347134	0.085442	5.3841	6.15815	-0.409522
19.799999	0.004476	1.215008	1.159521	-0.34682	0.084763	5.40915	6.18331	-0.4573
19.9	-0.014543	1.204358	1.157616	-0.346952	0.084078	5.35223	6.2029	-0.462879
20.0	-0.031853	1.196369	1.155717	-0.346877	0.083493	5.39584	6.37365	-0.492852
20.1	-0.080053	1.178229	1.154144	-0.346733	0.083091	5.4335	6.4048	-0.482802
20.200001	-0.13781	1.170054	1.152178	-0.346702	0.082795	5.36422	6.21489	-0.503288
20.299999	-0.196806	1.114332	1.150839	-0.346407	0.08248	5.41519	6.3547	-0.488716
20.4	-0.219955	1.057631	1.149597	-0.346608	0.081941	5.49892	6.57084	-0.466755
20.5	-0.269739	0.981856	1.148524	-0.347009	0.081301	5.32017	6.24701	-0.457516
20.6	-0.263176	0.917346	1.147161	-0.347689	0.080604	5.32061	6.20558	-0.426915
20.700001	-0.228043	0.868175	1.145921	-0.348522	0.07994	5.33445	6.174	-0.423114
20.799999	-0.140283	0.808617	1.144731	-0.348889	0.079686	5.34487	6.10377	-0.358743
20.9	-0.081459	0.763812	1.14348	-0.348816	0.079438	5.40565	6.1467	-0.370129
21.0	-0.021326	0.701435	1.142675	-0.348621	0.07905	5.44077	6.3183	-0.351713
21.1	-0.031677	0.642896	1.142483	-0.348241	0.078617	5.35888	6.27548	-0.400504
21.200001	-0.061618	0.535178	1.142282	-0.347974	0.078168	5.28085	6.16201	-0.463332
21.299999	-0.091545	0.391243	1.141866	-0.347945	0.077935	5.32455	6.22452	-0.538759
21.4	-0.111542	0.26315	1.141938	-0.347804	0.077983	5.34793	6.18128	-0.585794
21.5	-0.181909	0.175933	1.142384	-0.347958	0.078045	5.35249	6.19562	-0.598658
21.6	-0.223047	0.060361	1.142718	-0.348027	0.078004	5.31956	6.12893	-0.582868
21.700001	-0.263853	-0.048561	1.143178	-0.347876	0.07776	5.35731	6.23191	-0.562194
21.799999	-0.284169	-0.098074	1.144092	-0.348278	0.077396	5.33602	6.16008	-0.548722
21.9	-0.19876	-0.195632	1.145391	-0.348581	0.077098	5.33865	6.22014	-0.389608
22.0	-0.080526	-0.303874	1.14639	-0.349273	0.077068	5.3461	6.21842	-0.377615
22.1	0.054216	-0.4454	1.147315	-0.349859	0.07732	5.39347	6.20301	-0.328717
22.200001	0.134238	-0.528094	1.148446	-0.349781	0.077319	5.41791	6.16661	-0.265435
22.299999	0.163522	-0.641718	1.149876	-0.349322	0.077421	5.4032	6.23951	-0.271775
22.4	0.099454	-0.782913	1.150879	-0.348466	0.077725	5.39435	6.36166	-0.294457
22.5	-0.0528	-0.900627	1.152402	-0.347687	0.077757	5.36598	6.22153	-0.294338
22.6	-0.186337	-0.954796	1.154167	-0.347233	0.077588	5.33664	6.20419	-0.367471
22.700001	-0.303145	-1.027698	1.155966	-0.347204	0.077502	5.29732	6.21639	-0.400196
22.799999	-0.323474	-1.093003	1.157724	-0.347165	0.07737	5.30625	6.12925	-0.500582
22.9	-0.256371	-1.170745	1.159777	-0.347106	0.077293	5.38743	6.18331	-0.494334
23.0	-0.125547	-1.214988	1.161675	-0.347106	0.077609	5.42308	6.12411	-0.491649
23.1	0.065703	-1.270977	1.163234	-0.347139	0.078014	5.46222	6.07701	-0.466226
23.200001	0.229	-1.412863	1.164712	-0.347713	0.078502	5.47702	6.16586	-0.437752
23.299999	0.257262	-1.518588	1.166731	-0.348099	0.078991	5.40836	6.12207	-0.359832
23.4	0.171779	-1.550139	1.168806	-0.348425	0.079256	5.37377	6.18149	-0.35496
23.5	-0.005296	-1.613326	1.170776	-0.348862	0.079212	5.363	6.34539	-0.318645
23.6	-0.219178	-1.681102	1.172387	-0.348881	0.079286	5.29101	6.30407	-0.304104
23.700001	-0.378126	-1.673493	1.174254	-0.349113	0.079288	5.38918	6.29218	-0.30123
23.799999	-0.419206	-1.640015	1.176338	-0.349201	0.079073	5.40863	6.1786	-0.296148
23.9	-0.359762	-1.643112	1.178381	-0.349301	0.078972	5.45697	6.21168	-0.310401
24.0	-0.249471	-1.677277	1.180271	-0.349564	0.078866	5.47221	6.24251	-0.348616
24.1	-0.075696	-1.714333	1.182467	-0.349548	0.078651	5.50233	6.16789	-0.380959
24.200001	0.055709	-1.692531	1.184574	-0.349335	0.078308	5.54524	6.26885	-0.420063
24.299999	0.1032	-1.632736	1.186583	-0.348796	0.077795	5.56013	6.51485	-0.465535
24.4	0.107689	-1.570991	1.188586	-0.348209	0.077275	5.4187	6.31413	-0.525719
24.5	0.04117	-1.502726	1.190739	-0.347602	0.076939	5.37946	6.21607	-0.537785
24.6	-0.058629	-1.425832	1.193274	-0.347214	0.076641	5.3813	6.23876	-0.563148
24.700001	-0.113739	-1.356922	1.196038	-0.347203	0.076386	5.45977	6.40266	-0.570996
24.799999	-0.159428	-1.274228	1.198503	-0.347531	0.076133	5.44155	6.35352	-0.548028
24.9	-0.148959	-1.182045	1.201029	-0.347692	0.076206	5.41125	6.22709	-0.514359
25.0	-0.096043	-1.073018	1.203496	-0.34807	0.076196	5.44874	6.23908	-0.442702
25.1	-0.000965	-0.977056	1.205341	-0.348302	0.076389	5.51704	6.2514	-0.359752
25.200001	0.084205	-0.850085	1.207749	-0.348445	0.076676	5.50619	6.25065	-0.347724
25.299999	0.090156	-0.714759	1.210991	-0.348502	0.077087	5.47545	6.21275	-0.331404
25.4	0.061728	-0.536074	1.214404	-0.348148	0.077218	5.46713	6.30011	-0.409487
25.5	0.007593	-0.425991	1.217217	-0.347681	0.077195	5.45049	6.42718	-0.472859
25.6	-0.111953	-0.278095	1.220415	-0.347396	0.076832	5.41668	6.36905	-0.519718
25.700001	-0.220675	-0.116936	1.223902	-0.346895	0.076187	5.41467	6.32269	-0.502281
25.799999	-0.310884	0.048782	1.227389	-0.346755	0.075238	5.47378	6.36241	-0.505293
25.9	-0.298151	0.193957	1.230563	-0.346959	0.0744	5.47413	6.32152	-0.528166
26.0	-0.19123	0.373618	1.233944	-0.347044	0.073739	5.47115	6.29497	-0.526964
26.1	-0.02391	0.563894	1.237781	-0.347613	0.073444	5.48911	6.22335	-0.478857
26.200001	0.115529	0.787537	1.241271	-0.348577	0.073148	5.51197	6.25696	-0.461436
26.299999	0.211913	0.982322	1.24436	-0.349548	0.072722	5.45303	6.32505	-0.390119
26.4	0.189752	1.205802	1.247123	-0.350499	0.072341	5.41081	6.3107	-0.335977
26.5	0.082989	1.390273	1.250279	-0.351257	0.072113	5.34592	6.32034	-0.30442
26.6	-0.018285	1.539333	1.25352	-0.351668	0.071804	5.33059	6.36915	-0.297352
26.700001	-0.113184	1.684899	1.256379	-0.352092	0.071693	5.40854	6.388	-0.200913
26.799999	-0.150176	1.870197	1.259393	-0.351854	0.071933	5.41458	6.31274	-0.256129
26.9	-0.146894	2.071329	1.262511	-0.351577	0.072239	5.49156	6.47182	-0.306123
27.0	-0.193371	2.257988	1.265558	-0.351567	0.072644	5.52405	6.52652	-0.256906
27.1	-0.177255	2.435965	1.268352	-0.351229	0.072547	5.47711	6.43681	-0.282086
27.200001	-0.217586	2.573621	1.271173	-0.351162	0.071908	5.39418	6.36819	-0.308439
27.299999	-0.230541	2.632243	1.273993	-0.351211	0.071114	5.34706	6.39528	-0.303876
27.4	-0.221522	2.710795	1.276507	-0.35117	0.070377	5.54516	6.53509	-0.344744
27.5	-0.099827	2.779202	1.279079	-0.350962	0.069901	5.61767	6.59964	-0.373017
27.6	0.049852	2.83992	1.281748	-0.350188	0.069758	5.58474	6.5657	-0.375384
27.700001	0.15832	2.890272	1.284065	-0.349524	0.069844	5.6041	6.59311	-0.344084
27.799999	0.203083	2.88737	1.286659	-0.348514	0.069887	5.56635	6.54322	-0.265171
27.9	0.133184	2.934017	1.28926	-0.347927	0.06987	5.56328	6.6157	-0.248713
28.0	-0.017851	2.933051	1.291611	-0.347725	0.069549	5.47711	6.69235	-0.244595
28.1	-0.171158	2.892613	1.294642	-0.347807	0.06942	5.38288	6.64471	-0.298993
28.200001	-0.306795	2.846901	1.298012	-0.348356	0.069349	5.45706	6.58133	-0.339802
28.299999	-0.352792	2.831079	1.30081	-0.349064	0.069533	5.45706	6.48627	-0.357303
28.4	-0.337575	2.785168	1.303271	-0.350044	0.069523	5.5258	6.4897	-0.352394
28.5	-0.169639	2.674811	1.305996	-0.350401	0.069552	5.52449	6.42654	-0.367003
28.6	-0.09546	2.534022	1.308662	-0.351368	0.069474	5.53377	6.39099	-0.23075
28.700001	0.019129	2.395489	1.310882	-0.351584	0.069664	5.58308	6.55093	-0.242746
28.799999	0.132058	2.266025	1.313145	-0.351577	0.069857	5.55444	6.47717	-0.294875
28.9	0.133814	2.164894	1.316028	-0.351168	0.070406	5.64079	6.59536	-0.30407
29.0	0.156231	2.033062	1.319237	-0.350104	0.070998	5.62503	6.75187	-0.448364
29.1	0.050234	1.829158	1.32216	-0.349593	0.071422	5.61285	6.69674	-0.484794
29.200001	-0.099242	1.618844	1.325197	-0.34958	0.071812	5.55479	6.68678	-0.53127
29.299999	-0.22646	1.447827	1.328632	-0.349991	0.072037	5.554	6.68464	-0.54769
29.4	-0.285618	1.250125	1.332302	-0.35048	0.072348	5.57511	6.62341	-0.545777
29.5	-0.278271	1.037914	1.335536	-0.350894	0.072694	5.59245	6.5763	-0.538882
29.6	-0.183851	0.837173	1.338674	-0.351146	0.072967	5.64149	6.46839	-0.523399
29.700001	-0.062417	0.66129	1.341753	-0.351112	0.073225	5.68931	6.47696	-0.434685
29.799999	0.041125	0.459311	1.344614	-0.350574	0.073668	5.71164	6.50939	-0.352892
29.9	0.113434	0.229658	1.34723	-0.35012	0.073903	5.6978	6.47118	-0.270444
30.0	0.045175	0.021115	1.349873	-0.349863	0.074089	5.72644	6.59001	-0.152461
30.1	0.019558	-0.19568	1.352469	-0.349279	0.074134	5.66049	6.54023	-0.181457
30.200001	-0.022189	-0.417561	1.355419	-0.348573	0.074578	5.68099	6.58251	-0.273606
30.299999	-0.067848	-0.612255	1.358919	-0.347905	0.07511	5.68169	6.50019	-0.36831
30.4	-0.071811	-0.773685	1.362228	-0.34737	0.075812	5.77697	6.55735	-0.436348
30.5	-0.071176	-0.94919	1.365108	-0.347426	0.07647	5.80911	6.53016	-0.511683
30.6	-0.077593	-1.142364	1.368148	-0.347691	0.077194	5.77259	6.51978	-0.505675
30.700001	-0.133086	-1.316224	1.371547	-0.348175	0.077646	5.76305	6.54429	-0.50348
30.799999	-0.224808	-1.444172	1.37478	-0.348741	0.077593	5.77373	6.52406	-0.487396
30.9	-0.328468	-1.565329	1.377869	-0.348841	0.077174	5.7711	6.60917	-0.507863
31.0	-0.371673	-1.62679	1.380982	-0.348732	0.076757	5.74606	6.56496	-0.463146
31.1	-0.282995	-1.661783	1.384389	-0.348571	0.076541	5.81734	6.53048	-0.425328
31.200001	-0.125362	-1.726662	1.38763	-0.348266	0.076683	5.9347	6.57309	-0.39165
31.299999	0.053535	-1.808385	1.390619	-0.34863	0.076929	5.96666	6.52449	-0.361186
31.4	0.271226	-1.863214	1.393727	-0.348923	0.077261	5.89248	6.3896	-0.415655
31.5	0.241682	-1.930014	1.39725	-0.349249	0.077587	5.84729	6.46047	-0.448796
31.6	0.150216	-1.978362	1.400242	-0.350389	0.077397	5.84651	6.62127	-0.38108
31.700001	-0.03208	-1.935857	1.402818	-0.35101	0.077101	5.80561	6.62822	-0.428932
31.799999	-0.226904	-1.877466	1.405457	-0.351448	0.076724	5.75911	6.61334	-0.396257
31.9	-0.308497	-1.800988	1.407566	-0.352364	0.076346	5.80587	6.61634	-0.402454
32.0	-0.260058	-1.707173	1.409245	-0.353396	0.076292	5.88022	6.55286	-0.359122
32.099998	-0.115287	-1.621168	1.411318	-0.353668	0.07661	5.93005	6.49066	-0.366941
32.200001	0.081084	-1.536181	1.41346	-0.354132	0.076736	5.93575	6.44548	-0.381579
32.299999	0.186261	-1.486251	1.4153	-0.354044	0.076832	5.98698	6.53905	-0.420455
32.400002	0.240039	-1.392703	1.417028	-0.353959	0.076609	6.01457	6.71504	-0.459174
32.5	0.1574	-1.251748	1.418365	-0.353899	0.076215	5.84852	6.6521	-0.463823
32.599998	0.017579	-1.099905	1.419318	-0.353885	0.07554	5.77881	6.70487	-0.495117
32.700001	-0.151752	-0.917263	1.420284	-0.353712	0.074761	5.77496	6.70295	-0.475142
32.799999	-0.272324	-0.717012	1.421467	-0.353272	0.074114	5.77461	6.64996	-0.484643
32.900002	-0.3215	-0.574916	1.422927	-0.352126	0.073408	5.83538	6.61816	-0.378152
33.0	-0.219871	-0.41854	1.424244	-0.350651	0.072973	5.92462	6.63839	-0.444749
33.099998	-0.074814	-0.282285	1.425855	-0.348585	0.072594	5.97621	6.58412	-0.526012
33.200001	0.077022	-0.144525	1.427618	-0.346956	0.072428	5.95878	6.58583	-0.511333
33.299999	0.144915	0.041904	1.429562	-0.345963	0.072234	5.94564	6.60949	-0.479478
33.400002	0.102066	0.245339	1.431083	-0.345393	0.071922	5.87112	6.67683	-0.473856
33.5	-0.016034	0.400695	1.432575	-0.345571	0.071414	5.8064	6.84297	-0.440783
33.599998	-0.09651	0.553996	1.434126	-0.345996	0.070806	5.72057	6.74256	-0.388612
33.700001	-0.210929	0.723329	1.435704	-0.34668	0.070189	5.72863	6.71719	-0.343148
33.799999	-0.239408	0.853788	1.436918	-0.347603	0.069734	5.78844	6.74577	-0.254947
33.900002	-0.248159	0.98494	1.437747	-0.348519	0.069504	5.84765	6.79212	-0.185499
34.0	-0.156664	1.127957	1.437901	-0.350017	0.069276	5.91368	6.7872	-0.084066
34.099998	-0.095568	1.298143	1.437372	-0.351678	0.068921	5.91131	6.84747	-0.017045
34.200001	-0.074872	1.434716	1.436053	-0.353359	0.068281	5.85526	6.86203	0.10289
34.299999	-0.060261	1.604142	1.434394	-0.355018	0.067566	5.75849	6.75112	0.131789
34.400002	-0.058649	1.740696	1.432529	-0.356197	0.066636	5.7352	6.84233	0.088898
34.5	-0.033564	1.852596	1.430457	-0.35676	0.065742	5.6999	6.77435	-0.028883
34.599998	-0.001703	1.946524	1.428618	-0.357291	0.065225	5.73143	6.75722	-0.158169
34.700001	0.066515	2.074841	1.42634	-0.356577	0.064741	5.78582	6.78409	-0.478863
34.799999	0.109262	2.13772	1.423653	-0.356336	0.064458	5.77671	6.75733	-0.566558
34.900002	0.149392	2.210171	1.420925	-0.355748	0.064147	5.72276	6.65809	-0.672555
35.0	0.090282	2.265383	1.418352	-0.354605	0.06383	5.67346	6.67661	-0.701742
35.099998	0.05749	2.324007	1.415972	-0.353014	0.063522	5.66855	6.74834	-0.745785
35.200001	0.035165	2.350453	1.41411	-0.350581	0.063329	5.66575	6.82381	-0.817976
35.299999	0.038877	2.344616	1.412544	-0.347739	0.06327	5.72714	6.88976	-0.824225
35.400002	0.085429	2.330979	1.411533	-0.345198	0.06346	5.75114	6.86406	-0.826582
35.5	0.150021	2.317854	1.411059	-0.343172	0.064092	5.80526	6.84073	-0.809481
35.599998	0.21347	2.246556	1.410813	-0.341773	0.064729	5.80762	6.86428	-0.73779
35.700001	0.149699	2.219368	1.41062	-0.340975	0.065409	5.74168	6.79373	-0.667886
35.799999	0.032829	2.184846	1.410726	-0.341066	0.06546	5.71269	6.78527	-0.542379
35.900002	-0.082424	2.121475	1.410775	-0.341843	0.065181	5.64499	6.97733	-0.396557
36.0	-0.229648	2.027772	1.410251	-0.343755	0.065113	5.6802	7.01276	-0.158244
36.099998	-0.193819	1.908137	1.40911	-0.345841	0.065552	5.75832	6.91481	0.004649
36.200001	-0.01304	1.780604	1.407604	-0.347613	0.066429	5.80281	6.78795	0.125214
36.299999	0.094934	1.671789	1.405452	-0.350004	0.067634	5.82584	6.63946	0.124429
36.400002	0.189736	1.564463	1.402738	-0.352616	0.068689	5.76865	6.54826	0.212135
36.5	0.173114	1.436171	1.399673	-0.355126	0.06937	5.69404	6.57384	0.207043
36.599998	0.026896	1.282637	1.396137	-0.357162	0.069624	5.63632	6.66184	0.179229
36.700001	-0.105133	1.128919	1.392242	-0.358683	0.069793	5.59017	6.73828	0.104363
36.799999	-0.209521	0.962326	1.387733	-0.359938	0.070369	5.64999	6.79212	-0.026181
36.900002	-0.188729	0.828346	1.382747	-0.360606	0.071395	5.71287	6.62394	-0.159563
37.0	-0.134521	0.725493	1.37769	-0.360857	0.072696	5.73283	6.52642	-0.324363
37.099998	-0.06454	0.574184	1.373255	-0.36012	0.073562	5.75665	6.59076	-0.451484
37.200001	-0.042568	0.441785	1.369274	-0.358625	0.073786	5.70393	6.49558	-0.589924
37.299999	-0.049371	0.334996	1.366135	-0.355918	0.073637	5.70236	6.59236	-0.717874
37.400002	-0.041965	0.21312	1.364007	-0.352509	0.07363	5.67258	6.6795	-0.875113
37.5	0.0138	0.091639	1.362769	-0.34849	0.073793	5.74755	6.67993	-0.97951
37.599998	0.085266	0.003781	1.36217	-0.344428	0.074388	5.82058	6.65841	-1.002116
37.700001	0.229915	-0.114266	1.362446	-0.340745	0.075406	5.80456	6.56367	-0.989188
37.799999	0.265073	-0.254927	1.363435	-0.337449	0.076703	5.8691	6.59407	-0.905691
37.900002	0.27236	-0.392459	1.365002	-0.33501	0.078217	5.86753	6.56099	-0.76142
38.0	0.191371	-0.487242	1.366926	-0.334121	0.079596	5.80666	6.5337	-0.60127
38.099998	-0.009103	-0.567608	1.368806	-0.334588	0.080857	5.77732	6.74427	-0.353247
38.200001	-0.173878	-0.64452	1.369941	-0.336857	0.081681	5.71313	6.64856	-0.099934
38.299999	-0.317102	-0.715496	1.37062	-0.340769	0.082439	5.68966	6.57191	0.153883
38.400002	-0.353072	-0.793532	1.370525	-0.345845	0.083368	5.67547	6.49922	0.414179
38.5	-0.34242	-0.861325	1.369475	-0.35088	0.084448	5.72381	6.4048	0.573987
38.599998	-0.199047	-0.954149	1.36749	-0.356089	0.085587	5.78039	6.33907	0.582141
38.700001	-0.02735	-1.025686	1.36483	-0.360377	0.086618	5.80097	6.27184	0.572427
38.799999	0.076104	-1.094844	1.361383	-0.36385	0.087368	5.83985	6.50447	0.466961
38.900002	0.075242	-1.141486	1.357265	-0.365965	0.087787	5.74457	6.4002	0.245337
39.0	0.077738	-1.193891	1.353123	-0.36624	0.08815	5.70463	6.49344	-0.056535
39.099998	0.003085	-1.215265	1.349371	-0.365682	0.088596	5.73257	6.5672	-0.336109
39.200001	-0.064601	-1.254953	1.345711	-0.363798	0.088988	5.71216	6.48381	-0.630487
39.299999	-0.076407	-1.245642	1.342606	-0.360562	0.089537	5.7923	6.51164	-0.916061
39.400002	-0.082572	-1.20859	1.340373	-0.356726	0.090225	5.8296	6.51057	-1.114968
39.5	-0.029396	-1.20546	1.339245	-0.351991	0.091011	5.89502	6.57341	-1.230519
39.599998	0.043146	-1.166796	1.338876	-0.346776	0.091986	5.97288	6.65445	-1.27888
39.700001	0.002468	-1.082743	1.339552	-0.341888	0.092718	5.93207	6.64236	-1.347993
39.799999	0.013552	-1.012521	1.341502	-0.337855	0.093014	5.85115	6.57427	-1.178274
39.900002	-0.069789	-0.93379	1.344332	-0.334588	0.093144	5.91201	6.73635	-1.059256
40.0	-0.143058	-0.829858	1.347462	-0.332894	0.093082	5.87567	6.72329	-0.85518
40.099998	-0.191907	-0.709234	1.350604	-0.33288	0.092915	5.79361	6.52481	-0.606462
40.200001	-0.14762	-0.642944	1.353355	-0.334367	0.093091	5.82216	6.49858	-0.229242
40.299999	-0.071706	-0.502608	1.355219	-0.33759	0.093184	5.82829	6.3653	0.09998
40.400002	0.003129	-0.322986	1.356484	-0.341828	0.093246	5.85185	6.40502	0.422573
40.5	0.033493	-0.15754	1.356654	-0.346931	0.093139	5.77636	6.42514	0.653008
40.599998	0.000908	0.031194	1.355863	-0.351998	0.092906	5.69833	6.37718	0.7576
40.700001	0.043482	0.19248	1.35384	-0.356992	0.09257	5.63256	6.36102	0.710432
40.799999	0.033457	0.347102	1.350846	-0.360941	0.092232	5.65787	6.40898	0.555166
40.900002	0.034265	0.484599	1.347162	-0.36378	0.092264	5.68598	6.43446	0.346193
41.0	0.079018	0.634394	1.343181	-0.365486	0.092379	5.73082	6.51518	0.05355
41.099998	0.081157	0.796007	1.339424	-0.365574	0.092562	5.69693	6.44902	-0.248184
41.200001	0.073822	0.979988	1.335873	-0.364268	0.092782	5.73441	6.50393	-0.568151
41.299999	0.042156	1.197565	1.332398	-0.361888	0.093036	5.75805	6.56421	-0.901031
41.400002	-0.012951	1.416035	1.329759	-0.357979	0.09277	5.73239	6.596	-1.12141
41.5	-0.095452	1.576524	1.328248	-0.353572	0.092118	5.74702	6.63144	-1.240431
41.599998	-0.168754	1.713355	1.327763	-0.349034	0.09133	5.72215	6.64439	-1.313626
41.700001	-0.130701	1.826755	1.328326	-0.344464	0.090345	5.71295	6.62255	-1.315103
41.799999	-0.091847	1.918689	1.329816	-0.340694	0.089661	5.76243	6.62608	-1.291982
41.900002	0.133715	2.012614	1.33188	-0.336971	0.089505	5.84038	6.63839	-1.137743
42.0	0.33764	2.089968	1.334469	-0.33455	0.08956	5.90072	6.59547	-0.888087
42.099998	0.427285	2.172016	1.337491	-0.333886	0.089904	5.88846	6.59086	-0.571455
42.200001	0.395528	2.227445	1.340049	-0.33532	0.090265	5.77321	6.58712	-0.217736
42.299999	0.193776	2.257608	1.341485	-0.339022	0.090148	5.67442	6.68817	0.142726
42.400002	-0.090803	2.25404	1.341769	-0.344137	0.089884	5.53833	6.66634	0.414736
42.5	-0.366971	2.247331	1.341357	-0.349654	0.089497	5.39015	6.45908	0.582669
42.599998	-0.51174	2.236431	1.340084	-0.354529	0.089235	5.45557	6.5231	0.621201
42.700001	-0.491255	2.251396	1.338	-0.358317	0.088928	5.56048	6.55778	0.514462
42.799999	-0.291025	2.238823	1.33569	-0.360866	0.088757	5.67757	6.47792	0.272237
42.900002	-0.036616	2.241667	1.333569	-0.362085	0.088759	5.69211	6.35395	-0.061886
43.0	0.247816	2.154234	1.331192	-0.362206	0.088707	5.71427	6.3288	-0.445615
43.099998	0.394793	2.066186	1.329584	-0.360756	0.08866	5.7274	6.41412	-0.843601
43.200001	0.38766	2.027942	1.328685	-0.358258	0.088331	5.74938	6.57459	-1.164544
43.299999	0.190954	1.97845	1.328389	-0.354942	0.087424	5.71602	6.77938	-1.44463
43.400002	-0.054022	1.915111	1.329009	-0.350863	0.086628	5.63492	6.78045	-1.551368
43.5	-0.271625	1.881277	1.330559	-0.34719	0.085607	5.6372	6.82895	-1.566589
43.599998	-0.38642	1.850916	1.332858	-0.343799	0.085063	5.74255	6.84833	-1.450029
43.700001	-0.258977	1.774941	1.33566	-0.341517	0.084737	5.72574	6.65081	-1.206617
43.799999	-0.094482	1.679943	1.339408	-0.339732	0.084926	5.75937	6.49762	-0.893996
43.900002	0.156833	1.608674	1.343211	-0.339474	0.08514	5.85535	6.45212	-0.569097
44.0	0.300364	1.531177	1.346459	-0.340051	0.085364	5.80281	6.39784	-0.243044
44.099998	0.285696	1.428245	1.349028	-0.342105	0.085168	5.7486	6.57138	0.041248
44.200001	0.214826	1.282914	1.350921	-0.344829	0.08493	5.58063	6.51507	0.295031
44.299999	0.053366	1.142962	1.35192	-0.348758	0.084809	5.58492	6.51807	0.503527
44.400002	-0.102534	1.048893	1.351822	-0.352713	0.084654	5.59078	6.49623	0.567078
44.5	-0.244133	0.964505	1.35098	-0.356596	0.084434	5.55181	6.44902	0.561013
44.599998	-0.304504	0.909819	1.350057	-0.359367	0.084219	5.57108	6.4533	0.312462
44.700001	-0.298731	0.837586	1.348834	-0.360443	0.083926	5.60445	6.38157	-0.036979
44.799999	-0.242252	0.817824	1.34793	-0.359539	0.083584	5.70542	6.47182	-0.538148
44.900002	-0.04311	0.741931	1.347751	-0.357808	0.082979	5.7521	6.51914	-0.874203
45.0	0.068836	0.674971	1.348466	-0.353825	0.082513	5.84765	6.69417	-1.249318
45.099998	0.132881	0.65024	1.349926	-0.349197	0.081922	5.97113	6.81707	-1.569703
45.200001	0.107623	0.628275	1.352541	-0.344033	0.081144	5.83214	6.66826	-1.724245
45.299999	0.072649	0.584815	1.356586	-0.338723	0.080639	5.82453	6.71879	-1.690308
45.400002	-0.009879	0.602241	1.360943	-0.334942	0.079949	5.91858	6.86235	-1.554067
45.5	-0.062335	0.614454	1.365511	-0.332903	0.079397	6.0362	7.04927	-1.250069
45.599998	-0.11018	0.598488	1.370124	-0.333439	0.079015	5.79186	6.71547	-0.817914
45.700001	-0.13256	0.550521	1.374161	-0.336347	0.078753	5.77312	6.66462	-0.306361
45.799999	-0.119795	0.496307	1.376796	-0.341276	0.078331	5.76235	6.54986	0.218066
45.900002	-0.128315	0.4268	1.378378	-0.347239	0.078043	5.64692	6.46722	0.630693
46.0	-0.096129	0.384578	1.379046	-0.353888	0.07757	5.59928	6.40587	0.884869
46.099998	-0.055799	0.378475	1.379083	-0.35926	0.077417	5.64692	6.54601	0.935248
46.200001	-0.019189	0.38269	1.377801	-0.363636	0.077247	5.68458	6.54333	0.744105
46.299999	-0.059198	0.329663	1.375566	-0.366693	0.077364	5.69456	6.53519	0.544969
46.400002	-0.029219	0.275159	1.373183	-0.36743	0.077166	5.67302	6.51785	0.207444
46.5	-0.07254	0.229851	1.370865	-0.366573	0.076944	5.66978	6.49548	-0.216788
46.599998	-0.112265	0.201042	1.369025	-0.363824	0.07665	5.68554	6.58572	-0.678835
46.700001	-0.167959	0.169717	1.368118	-0.359332	0.076291	5.8712	6.86471	-1.183576
46.799999	-0.2396	0.138678	1.36878	-0.353812	0.075932	6.01719	7.01351	-1.630486
46.900002	-0.125624	0.087015	1.371469	-0.347368	0.075842	6.14173	7.17805	-1.988663
47.0	-0.067158	0.048815	1.375648	-0.340713	0.07586	6.16021	7.07121	-2.164315
47.099998	-0.02567	0.029691	1.381008	-0.334656	0.07579	6.0869	6.96234	-2.123152
47.200001	-0.043303	0.039024	1.387609	-0.329711	0.075487	6.0143	6.94992	-1.884895
47.299999	-0.095287	0.004124	1.394885	-0.32694	0.07492	5.96509	6.92937	-1.397172
47.400002	-0.137301	-0.042745	1.401971	-0.326917	0.074119	5.91184	6.93054	-0.784893
47.5	-0.171626	-0.112534	1.408317	-0.32917	0.07329	5.90816	6.85978	-0.214367
47.599998	-0.116924	-0.22793	1.413759	-0.334618	0.072663	5.86297	6.71419	0.454155
47.700001	-0.003811	-0.30207	1.417483	-0.34217	0.072612	5.8818	6.63647	0.919573
47.799999	0.098413	-0.340266	1.418986	-0.351025	0.072774	5.77163	6.44077	1.237533
47.900002	0.136808	-0.369516	1.418453	-0.360265	0.07302	5.64105	6.39313	1.360068
48.0	0.097623	-0.435137	1.41607	-0.368155	0.073178	5.57406	6.41133	1.359357
48.099998	0.006121	-0.496725	1.412184	-0.373984	0.072922	5.60086	6.52556	1.081018
48.200001	-0.183179	-0.540566	1.407743	-0.376936	0.072744	5.61644	6.60821	0.660901
48.299999	-0.396178	-0.503737	1.403891	-0.375562	0.072483	5.57572	6.68186	-0.012516
48.400002	-0.48353	-0.450167	1.400723	-0.371769	0.071829	5.75779	6.87338	-0.775447
48.5	-0.503939	-0.397052	1.399247	-0.364593	0.071284	5.84099	6.78174	-1.579325
48.599998	-0.338158	-0.342959	1.400215	-0.355524	0.07083	5.99241	6.91609	-2.231827
48.700001	-0.158345	-0.27742	1.403274	-0.346577	0.070222	6.15793	6.97197	-2.645508
48.799999	0.073663	-0.258618	1.408151	-0.337379	0.069833	6.10276	6.82146	-2.784492
48.900002	0.226875	-0.227268	1.414443	-0.330268	0.069385	6.14733	6.8585	-2.670063
49.0	0.288742	-0.140196	1.421715	-0.32496	0.069064	6.08498	6.81835	-2.298393
49.099998	0.207454	-0.076276	1.429395	-0.322466	0.068738	6.01334	6.96951	-1.615843
49.200001	0.102227	-0.061562	1.436775	-0.322897	0.068624	5.96009	6.94906	-0.760976
49.299999	-0.085901	-0.043114	1.442948	-0.326329	0.068675	5.97848	6.92294	0.133714
49.400002	-0.24329	-0.050796	1.447966	-0.332006	0.068543	5.93102	6.85614	0.952188
49.5	-0.34448	-0.046419	1.451509	-0.340267	0.068596	5.7859	6.7842	1.505777
49.599998	-0.393265	-0.014816	1.453455	-0.348903	0.068565	5.68659	6.56977	1.712481
49.700001	-0.313961	0.018178	1.453343	-0.356948	0.068604	5.68221	6.59258	1.490878
49.799999	-0.215304	0.038876	1.451414	-0.364505	0.068588	5.60742	6.49462	1.118202
49.900002	-0.027869	0.03341	1.448327	-0.369219	0.06868	5.79387	6.57373	0.664787
50.0	0.09403	0.042029	1.444326	-0.371016	0.068696	5.79492	6.63893	0.224136
50.099998	0.160041	0.06325	1.439906	-0.371513	0.068657	5.68545	6.66569	-0.274736
50.200001	0.050467	0.124252	1.436932	-0.367899	0.068436	5.78494	6.65745	-0.938532
50.299999	-0.079531	0.195389	1.435722	-0.362647	0.068038	5.90982	6.82328	-1.509683
50.400002	-0.165646	0.263217	1.436688	-0.3556	0.067592	5.90991	7.01116	-2.005104
50.5	-0.202928	0.326965	1.439496	-0.347179	0.067272	6.00616	7.05986	-2.410265
50.599998	-0.210784	0.388614	1.443668	-0.339848	0.067552	6.06221	6.98086	-2.683599
50.700001	-0.08513	0.417453	1.449739	-0.333104	0.068077	6.06965	6.90903	-2.555359
50.799999	0.022318	0.432088	1.456608	-0.328899	0.068602	6.12202	6.96234	-2.203258
50.900002	0.122089	0.396765	1.463583	-0.327549	0.069136	6.05669	6.83505	-1.491164
51.0	0.154803	0.368263	1.470125	-0.328343	0.069632	6.05222	6.81707	-0.664451
51.099998	0.078706	0.369612	1.475414	-0.332325	0.069931	6.0143	6.95013	0.274398
51.200001	-0.053349	0.450418	1.478817	-0.338722	0.070032	5.97078	6.89907	0.987992
51.299999	-0.186912	0.490112	1.481029	-0.345755	0.070235	5.84922	6.90003	1.495389
51.400002	-0.325918	0.51258	1.481976	-0.353882	0.070228	5.69553	6.78645	1.548382
51.5	-0.359724	0.480649	1.48154	-0.360844	0.069924	5.68064	6.78484	1.286469
51.599998	-0.311563	0.429698	1.479701	-0.366151	0.069502	5.60261	6.58166	0.767142
51.700001	-0.203314	0.36995	1.476887	-0.369679	0.069186	5.74177	6.52524	0.27477
51.799999	-0.021057	0.36856	1.473729	-0.369762	0.069085	5.81358	6.75615	-0.1693
51.900002	0.246222	0.419844	1.470696	-0.366606	0.069134	5.81515	6.70305	-0.758608
52.0	0.282121	0.499815	1.468688	-0.362486	0.069245	6.08559	6.74845	-1.150817
52.099998	0.302251	0.576254	1.468835	-0.355121	0.069617	6.18131	6.94532	-1.673645
52.200001	0.224962	0.623543	1.470777	-0.347676	0.069946	6.09391	7.15728	-2.076156
52.299999	0.002885	0.648102	1.474318	-0.340356	0.070035	6.11055	7.15835	-2.313724
52.400002	-0.229901	0.675195	1.47931	-0.334128	0.070166	6.03707	7.10065	-2.279842
52.5	-0.376678	0.680575	1.48496	-0.33036	0.070109	5.9629	7.11564	-2.102975
52.599998	-0.442809	0.711632	1.490317	-0.329187	0.070096	6.02972	7.23094	-1.543766
52.700001	-0.356776	0.749252	1.495201	-0.330687	0.070367	6.03348	7.06864	-0.76842
52.799999	-0.188019	0.792762	1.499104	-0.334973	0.070664	6.08384	6.92755	0.084115
52.900002	-0.036293	0.876518	1.501599	-0.340451	0.071006	6.13209	6.9132	0.769187
53.0	0.082358	0.900583	1.502964	-0.347058	0.071238	6.01413	6.93579	1.245724
53.099998	0.078205	0.905443	1.503274	-0.354159	0.071141	5.88705	6.81589	1.362415
53.200001	0.022637	0.887524	1.501815	-0.359852	0.070734	5.81778	6.85421	1.177356
53.299999	-0.063127	0.821818	1.498368	-0.364934	0.070402	5.72802	6.86171	0.819746
53.400002	-0.13869	0.775187	1.494261	-0.367696	0.070284	5.80972	6.91995	0.439568
53.5	-0.128192	0.760591	1.489708	-0.367831	0.070662	5.82093	7.14583	-0.009813
53.599998	-0.117683	0.800212	1.484768	-0.366205	0.070839	5.85824	7.01287	-0.475622
53.700001	-0.051036	0.89567	1.48123	-0.361692	0.07118	5.99591	6.80861	-1.003281
53.799999	-0.027623	0.919535	1.479623	-0.35559	0.07118	6.10845	6.9025	-1.526037
53.900002	-0.067714	0.933981	1.479608	-0.349023	0.070899	6.17772	7.29999	-1.976437
54.0	-0.086497	0.98154	1.481132	-0.341175	0.070747	6.14716	7.21852	-2.28463
54.099998	-0.118081	1.045153	1.484164	-0.334746	0.070693	6.10959	7.12474	-2.310951
54.200001	-0.053074	1.115332	1.488247	-0.329626	0.07105	6.06913	7.09562	-2.100188
54.299999	0.040381	1.179036	1.49265	-0.326313	0.071545	6.14173	7.24806	-1.633846
54.400002	0.063729	1.217929	1.496704	-0.32617	0.071976	6.14812	7.13812	-0.943946
54.5	0.04277	1.237928	1.500475	-0.328147	0.07221	6.11484	7.03621	-0.156115
54.599998	0.024507	1.247017	1.503046	-0.332313	0.072269	6.02691	7.09455	0.459422
54.700001	-0.109459	1.213908	1.503624	-0.339418	0.072219	5.98129	7.13223	1.099651
54.799999	-0.193779	1.211423	1.502499	-0.347411	0.072306	5.83188	6.89982	1.33851
54.900002	-0.216927	1.167875	1.500373	-0.355824	0.072432	5.70131	6.72061	1.360943
55.0	-0.166018	1.092971	1.496767	-0.363529	0.072561	5.68484	6.68753	1.062122
55.099998	-0.038853	1.009951	1.491858	-0.368496	0.072746	5.74019	6.57748	0.647218
55.200001	-0.001743	0.917923	1.486061	-0.372221	0.073054	5.76664	6.68357	0.308113
55.299999	0.085347	0.875785	1.480274	-0.372054	0.073519	5.73345	6.60168	-0.165453
55.400002	0.086255	0.928354	1.475127	-0.368676	0.073999	5.86358	6.71558	-0.821717
55.5	0.067441	0.919589	1.47111	-0.36364	0.07423	6.00555	6.83066	-1.389997
55.599998	-0.044521	0.936793	1.468992	-0.356384	0.074502	6.00283	6.96737	-1.90579
55.700001	-0.129912	0.952408	1.468565	-0.348264	0.074472	6.0242	7.11157	-2.206957
55.799999	-0.173648	0.944772	1.469521	-0.340656	0.074487	6.04399	7.07089	-2.340981
55.900002	-0.11982	0.881642	1.471723	-0.333631	0.0749	6.08016	7.03631	-2.263566
56.0	-0.040068	0.84477	1.474891	-0.328658	0.075379	6.17684	6.99199	-1.919993
56.099998	0.097789	0.855176	1.478921	-0.325781	0.075815	6.15994	6.9284	-1.535827
56.200001	0.140989	0.848477	1.483099	-0.325127	0.076382	6.12771	6.97636	-0.929097
56.299999	0.077215	0.866155	1.486392	-0.327535	0.076636	6.06019	6.98632	-0.289043
56.400002	-0.010738	0.908198	1.488673	-0.331758	0.07675	6.02753	6.93493	0.285963
56.5	-0.100691	0.918125	1.489995	-0.337324	0.077062	5.95834	7.00302	0.702873
56.599998	-0.156141	0.893875	1.489586	-0.34462	0.077339	5.89546	6.9374	0.892905
56.700001	-0.14957	0.822906	1.487898	-0.351601	0.077806	5.83635	6.69278	0.930129
56.799999	-0.042637	0.718528	1.484907	-0.358006	0.078324	5.81349	6.65756	0.856773
56.900002	-0.079842	0.65894	1.480422	-0.364336	0.07877	5.80885	6.56506	0.578326
57.0	0.000323	0.602986	1.4746	-0.368064	0.079193	5.78844	6.60189	0.291241
57.099998	-0.005387	0.583382	1.468152	-0.370049	0.079585	5.81848	6.61174	-0.05825
57.200001	0.036499	0.596508	1.461468	-0.370948	0.079847	5.8191	6.60617	-0.386235
57.299999	0.029983	0.627154	1.455355	-0.368973	0.079932	5.87619	6.71076	-0.810754
57.400002	-0.037133	0.6319	1.45	-0.365541	0.079904	5.89126	6.73014	-1.274301
57.5	-0.107056	0.605457	1.446323	-0.359818	0.080002	5.92559	6.83334	-1.628327
57.599998	-0.132461	0.566864	1.444082	-0.352816	0.080003	5.98129	6.91438	-1.859126
57.700001	-0.175463	0.558274	1.442923	-0.345553	0.079927	6.00773	6.83345	-2.058735
57.799999	-0.053316	0.532461	1.443372	-0.33774	0.080087	6.06387	6.94821	-1.903337
57.900002	0.042697	0.549166	1.445253	-0.331368	0.080423	6.06895	6.89554	-1.712579
58.0	0.125268	0.580937	1.447698	-0.327204	0.08083	6.12789	6.84233	-1.378975
58.099998	0.157765	0.601806	1.450849	-0.324511	0.081377	6.14181	6.88108	-0.971094
58.200001	0.121782	0.599753	1.45396	-0.32471	0.081522	6.0566	6.77553	-0.495953
58.299999	0.024767	0.568205	1.456293	-0.327198	0.081545	5.96981	6.77371	-0.075523
58.400002	-0.063116	0.545078	1.457516	-0.331192	0.08136	5.92857	6.86556	0.318866
58.5	-0.157124	0.544609	1.457415	-0.337851	0.081161	5.82347	6.73239	0.628859
58.599998	-0.167844	0.569387	1.455966	-0.344774	0.081241	5.77522	6.63422	0.881945
58.700001	-0.137858	0.620295	1.452401	-0.352117	0.081448	5.78363	6.56603	0.998248
58.799999	-0.063856	0.652687	1.447014	-0.359577	0.081565	5.77014	6.51721	0.982678
58.900002	-0.034772	0.703574	1.440802	-0.364981	0.081431	5.72714	6.49087	0.840915
59.0	0.004687	0.723336	1.433477	-0.369056	0.081152	5.71838	6.5049	0.584734
59.099998	-0.065471	0.762495	1.425167	-0.371142	0.080716	5.66838	6.55414	0.08975
59.200001	-0.075836	0.794637	1.416981	-0.37003	0.080166	5.72206	6.61495	-0.397788
59.299999	-0.084551	0.858425	1.40955	-0.36723	0.079891	5.80789	6.6035	-0.879314
59.400002	0.009079	0.890646	1.403368	-0.362421	0.079874	5.84405	6.63261	-1.269578
59.5	0.008105	0.929368	1.398704	-0.355749	0.079995	5.89065	6.79823	-1.724392
59.599998	-0.000172	0.949168	1.395528	-0.349345	0.080359	5.90334	6.69888	-1.851787
59.700001	-0.023803	1.029126	1.393713	-0.342338	0.080428	5.92646	6.75069	-1.913792
59.799999	-0.044522	1.071634	1.392913	-0.335968	0.080466	5.86998	6.74341	-1.821799
59.900002	-0.142892	1.112292	1.393036	-0.331049	0.080149	5.85465	6.78891	-1.524599
60.0	-0.238544	1.143664	1.393989	-0.327654	0.07989	5.83679	6.88162	-1.116438
60.099998	-0.304172	1.150065	1.39494	-0.326786	0.079255	5.79177	6.87273	-0.650522
60.200001	-0.305178	1.167848	1.395717	-0.328312	0.078972	5.80736	6.78313	-0.133147
60.299999	-0.148472	1.22767	1.395656	-0.33121	0.07884	5.80079	6.63989	0.194299
60.400002	-0.063973	1.228435	1.394363	-0.337237	0.079	5.71961	6.51946	0.62176
60.5	0.059099	1.255021	1.392027	-0.343154	0.079289	5.73029	6.55264	0.778701
60.599998	0.122777	1.263879	1.38874	-0.349543	0.079599	5.71549	6.473	0.783702
60.700001	0.088858	1.206765	1.384543	-0.355446	0.079544	5.61531	6.38339	0.71528
60.799999	-0.019497	1.187507	1.379534	-0.359623	0.079362	5.53876	6.47578	0.456903
60.900002	-0.187425	1.202286	1.37367	-0.362751	0.079306	5.48289	6.47996	0.135759
61.0	-0.327596	1.183524	1.367593	-0.364028	0.079255	5.53062	6.57127	-0.197795
61.099998	-0.396183	1.144295	1.362087	-0.363484	0.07946	5.61968	6.60296	-0.519975
61.200001	-0.344332	1.123598	1.356616	-0.361969	0.079744	5.72346	6.61388	-0.843572
61.299999	-0.235855	1.124332	1.351605	-0.359727	0.079752	5.76506	6.52235	-1.106227
61.400002	-0.164349	1.114249	1.347243	-0.357107	0.079567	5.73581	6.52149	-1.181036
61.5	-0.107286	1.129303	1.342714	-0.355391	0.079052	5.68633	6.52941	-1.132883
61.599998	-0.033233	1.13344	1.338366	-0.353097	0.078495	5.67836	6.64471	-0.995601
61.700001	-0.033827	1.12169	1.334344	-0.351441	0.07806	5.61075	6.75316	-0.783038
61.799999	-0.025604	1.045204	1.331162	-0.349296	0.077986	5.57703	6.58337	-0.542504
61.900002	-0.040233	0.997952	1.328878	-0.346288	0.077931	5.64517	6.63529	-0.493656
62.0	0.015182	0.94659	1.327932	-0.342778	0.078063	5.69097	6.63111	-0.567406
62.099998	-0.007934	0.90095	1.32822	-0.33955	0.078461	5.72197	6.63111	-0.597862
62.200001	-0.034117	0.866826	1.32945	-0.336502	0.07896	5.75009	6.58369	-0.67627
62.299999	-0.096155	0.869834	1.330772	-0.334887	0.079424	5.71479	6.56207	-0.754302
62.400002	-0.134344	0.817647	1.332765	-0.333931	0.079796	5.61968	6.52417	-0.708854
62.5	-0.173382	0.771341	1.33444	-0.334701	0.080022	5.69474	6.66077	-0.611003
62.599998	-0.166773	0.690969	1.335403	-0.337371	0.080217	5.75262	6.68646	-0.47186
62.700001	-0.152157	0.609986	1.335881	-0.341139	0.080583	5.65515	6.49623	-0.212029
62.799999	-0.153542	0.518596	1.335735	-0.346424	0.080866	5.60287	6.36691	0.041174
62.900002	-0.131893	0.455348	1.334062	-0.352572	0.080948	5.56871	6.32323	0.264885
63.0	-0.158288	0.351655	1.331699	-0.357887	0.080939	5.52318	6.38992	0.471859
63.099998	-0.216043	0.25119	1.328784	-0.362772	0.080608	5.4927	6.3744	0.555466
63.200001	-0.206937	0.089598	1.325552	-0.365324	0.080467	5.50259	6.40545	0.49918
63.299999	-0.143179	-0.062308	1.321866	-0.366545	0.080396	5.62363	6.53466	0.30144
63.400002	-0.052841	-0.182307	1.318593	-0.366683	0.080686	5.62976	6.44035	-0.003386
63.5	0.077423	-0.29146	1.315776	-0.365081	0.08132	5.63851	6.36659	-0.354586
63.599998	0.155044	-0.36036	1.313138	-0.362498	0.082299	5.72372	6.47621	-0.716924
63.700001	0.161171	-0.448782	1.311333	-0.359163	0.083209	5.66829	6.41337	-1.047301
63.799999	0.053962	-0.604778	1.310969	-0.353952	0.083928	5.62616	6.51293	-1.204321
63.900002	-0.144607	-0.724651	1.311815	-0.349368	0.084259	5.60252	6.4336	-1.432826
64.0	-0.42629	-0.767428	1.313902	-0.344114	0.084248	5.65235	6.56378	-1.570919
64.099998	-0.534306	-0.811767	1.317497	-0.339305	0.084191	5.6506	6.66034	-1.613521
64.199997	-0.523407	-0.854256	1.32241	-0.335279	0.084212	5.63921	6.52138	-1.553524
64.300003	-0.380235	-0.898297	1.328558	-0.331502	0.084189	5.7824	6.47739	-1.389325
64.400002	-0.158197	-0.933272	1.335364	-0.329323	0.084324	5.89432	6.47599	-1.115675
64.5	0.056561	-1.01489	1.342639	-0.329017	0.084517	5.92279	6.48145	-0.743953
64.599998	0.24541	-1.145178	1.349714	-0.330557	0.084653	5.90965	6.46711	-0.290801
64.699997	0.316529	-1.262792	1.355823	-0.334703	0.084669	5.87742	6.48306	0.08902
64.800003	0.248629	-1.338142	1.360203	-0.341189	0.084527	5.72924	6.4123	0.60584
64.900002	0.060946	-1.374415	1.3626	-0.34895	0.084376	5.64096	6.51303	1.061173
65.0	-0.061606	-1.386163	1.36254	-0.357773	0.084281	5.55742	6.43574	1.295946
65.099998	-0.152819	-1.324301	1.360732	-0.365308	0.084705	5.5406	6.32676	1.35105
65.199997	-0.210804	-1.20445	1.357621	-0.371199	0.085333	5.52782	6.23791	1.179527
65.300003	-0.181927	-1.128612	1.35349	-0.375333	0.085859	5.63063	6.34218	0.927921
65.400002	-0.187822	-1.093286	1.348888	-0.376054	0.086178	5.69088	6.39645	0.447146
65.5	-0.17047	-1.058445	1.344989	-0.373142	0.086248	5.63615	6.37429	-0.209143
65.599998	-0.228049	-0.971836	1.342839	-0.367544	0.085598	5.71225	6.57427	-0.982885
65.699997	-0.213116	-0.875114	1.34333	-0.358431	0.084774	5.83775	6.67854	-1.792003
65.800003	-0.195122	-0.743292	1.346538	-0.348251	0.083898	5.99153	6.79983	-2.489429
65.900002	-0.103525	-0.560655	1.352267	-0.33773	0.082744	6.06054	6.83537	-2.935786
66.0	0.014734	-0.399711	1.360589	-0.327989	0.082131	6.01676	6.70659	-3.050632
66.099998	0.148589	-0.292278	1.369814	-0.321575	0.081671	6.0919	6.86256	-2.725957
66.199997	0.251441	-0.175883	1.378686	-0.318464	0.081382	6.14777	6.81535	-1.964177
66.300003	0.351267	-0.097536	1.386771	-0.319726	0.081683	6.07228	6.75444	-0.835056
66.400002	0.279462	-0.038696	1.3926	-0.326437	0.081833	6.00169	6.76686	0.554145
66.5	0.115132	0.032004	1.395444	-0.336025	0.082309	5.92384	6.74256	1.840384
66.599998	-0.138911	0.112945	1.395265	-0.348591	0.082569	5.71155	6.55232	2.682699
66.699997	-0.360874	0.197235	1.392648	-0.361295	0.082582	5.45285	6.44581	3.001448
66.800003	-0.509328	0.254241	1.388533	-0.371339	0.082711	5.21543	6.16554	2.605126
66.900002	-0.51396	0.307115	1.383637	-0.378041	0.082702	5.18776	6.18342	1.497287
67.0	-0.37289	0.338342	1.379059	-0.379795	0.082754	5.20343	6.02198	0.183524
67.099998	-0.186937	0.389115	1.375687	-0.375829	0.082816	5.9495	6.61506	-1.061446
67.199997	-0.01641	0.402997	1.374278	-0.367415	0.082604	5.81139	6.78656	-2.086317
67.300003	0.088684	0.460604	1.376225	-0.355335	0.081952	5.71882	6.41797	-2.797447
67.400002	0.054051	0.593708	1.38221	-0.342205	0.081226	6.1574	6.75262	-3.264846
67.5	0.121554	0.736612	1.391313	-0.331188	0.080568	6.3978	7.05376	-3.500325
67.599998	0.083521	0.84945	1.402285	-0.322716	0.080211	6.3435	7.44504	-3.172392
67.699997	0.004029	0.940654	1.412961	-0.320283	0.07961	6.08305	7.16082	-2.292652
67.800003	-0.155429	1.023451	1.421208	-0.3232	0.078963	6.03059	6.90699	-0.862148
67.900002	-0.253367	1.111105	1.425927	-0.331111	0.078393	5.98952	6.97957	0.877785
68.0	-0.314209	1.184256	1.426738	-0.344099	0.078025	5.76979	6.75465	2.51052
68.099998	-0.20546	1.301163	1.424155	-0.357645	0.077866	5.67346	6.50051	3.593943
68.199997	-0.110349	1.418246	1.41952	-0.370637	0.07815	5.53981	6.34132	3.790946
68.300003	-0.040248	1.549746	1.414791	-0.379525	0.078464	5.34671	6.13053	2.910357
68.400002	-0.043037	1.58124	1.411454	-0.382595	0.078518	5.14721	6.13867	1.217747
68.5	-0.062646	1.590582	1.409266	-0.379308	0.078319	5.3489	6.0526	-0.704913
68.599998	-0.093128	1.621769	1.408962	-0.370145	0.07779	6.40016	7.04691	-2.336923
68.699997	-0.199397	1.687456	1.412062	-0.355743	0.077327	5.84686	7.74822	-3.473438
68.800003	-0.254707	1.731103	1.418921	-0.340613	0.07656	5.95353	6.89061	-3.931583
68.900002	-0.217668	1.829964	1.429069	-0.326417	0.075904	6.13927	6.98846	-3.916077
69.0	-0.102416	1.951548	1.441246	-0.316207	0.075252	6.64582	7.28436	-3.492867
69.099998	-0.050338	2.089253	1.453467	-0.313125	0.074234	6.79242	7.92132	-2.35355
69.199997	-0.025528	2.225168	1.463586	-0.316751	0.073101	6.23184	7.34795	-0.604067
69.300003	-0.014605	2.362652	1.469364	-0.328049	0.071965	6.21196	7.23062	1.409571
69.400002	-0.045063	2.489888	1.469793	-0.345134	0.070671	5.98908	7.25352	3.361505
69.5	-0.065229	2.6039	1.46615	-0.363767	0.069726	5.5054	6.6172	4.638815
69.599998	-0.16728	2.71022	1.459715	-0.381797	0.068739	5.25589	6.25396	4.886136
69.699997	-0.124501	2.772783	1.452349	-0.393689	0.068117	4.952	6.09917	3.72799
69.800003	-0.213252	2.85539	1.445933	-0.397831	0.067259	4.85821	5.83892	1.491251
69.900002	-0.164295	2.78907	1.441386	-0.394019	0.066365	4.7476	6.00924	-0.956492
70.0	-0.046734	2.774146	1.439941	-0.381808	0.06573	6.30873	6.42611	-3.049949
70.099998	0.104146	2.749866	1.442009	-0.363218	0.064988	6.34972	8.24752	-4.541486
70.199997	0.131254	2.706309	1.448684	-0.342745	0.064206	6.07587	7.33285	-5.236225
70.300003	0.190209	2.691839	1.460373	-0.323028	0.06365	6.50491	7.26113	-5.067761
70.400002	0.244339	2.653543	1.475137	-0.308479	0.063344	6.29069	7.19689	-4.22783
70.5	0.162454	2.636338	1.490325	-0.301904	0.062778	7.31805	8.34012	-2.769153
70.599998	0.009609	2.621094	1.504151	-0.303523	0.062261	6.9392	8.56493	-0.711978
70.699997	-0.238409	2.595676	1.513639	-0.314509	0.06136	6.38703	7.67606	1.655149
70.800003	-0.529523	2.598253	1.517838	-0.332366	0.060223	6.23263	7.85934	3.746538
70.900002	-0.652825	2.607174	1.517402	-0.352165	0.059479	5.70787	7.13726	5.054294
71.0	-0.411359	2.599811	1.514284	-0.372361	0.05891	5.31001	6.41037	5.268237
71.099998	-0.20891	2.605187	1.510437	-0.387625	0.058548	4.92906	6.07294	4.209486
71.199997	0.010549	2.634917	1.507383	-0.395553	0.05834	4.89972	5.65318	1.953768
71.300003	0.134956	2.536781	1.50425	-0.395938	0.057605	4.77904	5.74332	-0.691369
71.400002	0.229855	2.403	1.501506	-0.388127	0.057145	5.48018	5.78571	-2.831107
71.5	0.155458	2.339034	1.50016	-0.37507	0.056556	6.77902	7.70165	-4.023844
71.599998	0.020124	2.314666	1.500962	-0.358959	0.056109	5.7486	7.9711	-4.275568
71.699997	-0.083736	2.284411	1.504051	-0.343567	0.055623	6.00414	7.05077	-3.824641
71.800003	-0.16345	2.273687	1.509783	-0.331998	0.05552	6.13577	7.36614	-3.021813
71.900002	-0.153299	2.238152	1.517475	-0.325169	0.055538	7.01775	8.38176	-1.919009
72.0	-0.127205	2.209165	1.525308	-0.323038	0.055925	6.49002	8.10664	-0.757524
72.099998	-0.082071	2.132528	1.532549	-0.326039	0.056344	6.22142	7.31551	0.355361
72.199997	-0.028419	2.036812	1.53907	-0.331869	0.056893	6.2011	7.50178	1.178588
72.300003	0.060235	1.947161	1.544158	-0.339088	0.057582	5.91306	7.06083	1.454325
72.400002	-0.01951	1.824086	1.547673	-0.347508	0.058308	5.73441	6.7311	1.499455
72.5	0.004225	1.704878	1.550703	-0.352631	0.059361	5.73467	6.8191	0.913994
72.599998	-0.057319	1.486524	1.552953	-0.358113	0.060185	5.7225	6.83045	0.43899
72.699997	-0.086869	1.270243	1.553971	-0.360672	0.061098	5.84178	6.81096	-0.195002
72.800003	-0.237706	1.115896	1.553556	-0.360592	0.061982	6.03751	7.1636	-0.649031
72.900002	-0.22891	0.985998	1.552415	-0.360462	0.06277	5.8585	7.22055	-0.734133
73.0	-0.246084	0.910313	1.550912	-0.359682	0.063437	5.96325	6.94125	-0.71502
73.099998	-0.195579	0.76645	1.548764	-0.359172	0.064063	6.16914	7.17741	-0.628141
73.199997	-0.15821	0.586109	1.546135	-0.359926	0.064483	6.10827	7.24186	-0.501292
73.300003	-0.081133	0.393948	1.543587	-0.359566	0.06513	6.01343	7.04563	-0.45368
73.400002	-0.041328	0.201243	1.541749	-0.358612	0.065901	6.00362	6.85689	-0.635112
73.5	0.035905	0.025197	1.540984	-0.35599	0.066706	6.04855	6.95484	-0.809408
73.599998	0.06312	-0.110559	1.541767	-0.350921	0.067503	6.09049	7.01865	-1.214818
73.699997	0.000856	-0.264887	1.544584	-0.345255	0.068201	6.1165	7.14915	-1.531907
73.800003	-0.066297	-0.414291	1.549497	-0.338448	0.068866	6.19742	7.18255	-1.800579
73.900002	-0.095329	-0.549684	1.556197	-0.331849	0.069754	6.36329	7.34548	-2.01016
74.0	-0.1057	-0.671178	1.563843	-0.327301	0.070634	6.50692	7.34463	-2.056921
74.099998	-0.080505	-0.800498	1.571804	-0.325215	0.071677	6.49326	7.26284	-1.810122
74.199997	0.012253	-0.96371	1.57852	-0.326868	0.07273	6.5592	7.21723	-1.168355
74.300003	0.044497	-1.099304	1.582385	-0.332706	0.073556	6.59791	7.0984	-0.163188
74.400002	0.086972	-1.232387	1.582802	-0.34198	0.074207	6.40314	7.00334	1.035886
74.5	0.045362	-1.360092	1.579638	-0.35463	0.074828	6.23429	6.82724	2.112897
74.599998	-0.074741	-1.44948	1.573728	-0.367682	0.075442	6.09032	6.66687	2.800896
74.699997	-0.137626	-1.508021	1.566339	-0.37799	0.076147	5.7866	6.43339	2.648661
74.800003	-0.208241	-1.561948	1.559089	-0.383997	0.076907	5.61469	6.42033	1.72702
74.900002	-0.265198	-1.583473	1.55261	-0.384473	0.077479	5.47317	6.30653	0.303557
75.0	-0.264651	-1.596418	1.547546	-0.379282	0.078074	6.04312	7.06222	-1.046919
75.099998	-0.248343	-1.559471	1.54473	-0.369494	0.078425	6.55701	7.43006	-2.243216
75.199997	-0.211244	-1.50564	1.545076	-0.355851	0.078911	6.18105	6.94467	-3.032138
75.300003	-0.08807	-1.393452	1.548734	-0.341241	0.07942	6.58609	7.12859	-3.558399
75.400002	-0.063579	-1.218003	1.554783	-0.328677	0.079636	6.9392	7.30951	-3.616076
75.5	-0.057369	-1.052408	1.562516	-0.318681	0.079918	7.13344	7.80635	-3.179346
75.599998	-0.024251	-0.879372	1.570931	-0.314496	0.079857	6.93088	7.77841	-2.228446
75.699997	-0.035421	-0.753967	1.578238	-0.315718	0.079722	6.88674	7.50435	-0.971948
75.800003	-0.061515	-0.664325	1.583257	-0.321659	0.079596	6.75905	7.35865	0.440331
75.900002	-0.067878	-0.593672	1.585652	-0.33233	0.07954	6.51936	7.16017	1.686859
76.0	-0.053773	-0.544878	1.585971	-0.344841	0.079629	6.29717	6.99809	2.497246
76.099998	-0.0668	-0.445119	1.584433	-0.357323	0.08003	6.11265	6.78773	2.614961
76.199997	-0.030786	-0.300289	1.5818	-0.368299	0.080473	5.93154	6.62865	2.119746
76.300003	-0.009428	-0.174334	1.578557	-0.375012	0.08093	5.63405	6.3881	1.099566
76.400002	-0.009187	-0.125811	1.573768	-0.379359	0.081118	5.52571	6.30824	-0.01644
76.5	-0.014806	-0.057661	1.567404	-0.379772	0.081419	6.1391	6.65145	-0.852009
76.599998	-0.068903	0.026549	1.560361	-0.37595	0.08147	6.06737	7.23415	-1.340215
76.699997	-0.163583	0.145392	1.553619	-0.3701	0.081318	5.83267	6.82338	-1.546582
76.800003	-0.235341	0.324557	1.548627	-0.362787	0.080915	6.39097	6.98375	-1.719553
76.900002	-0.258183	0.51839	1.546596	-0.354037	0.08054	6.49553	7.40126	-1.877916
77.0	-0.232641	0.731292	1.546863	-0.346016	0.079456	6.32476	7.34452	-2.064173
77.099998	-0.119218	0.924069	1.549516	-0.336983	0.078502	6.37056	7.20942	-2.289912
77.199997	-0.052728	1.106817	1.554976	-0.328811	0.077355	6.40481	7.18854	-2.456215
77.300003	0.164149	1.226201	1.562994	-0.322305	0.076509	6.4556	7.20728	-2.489388
77.400002	0.356263	1.310133	1.572682	-0.316722	0.075695	6.51323	7.34634	-2.222898
77.5	0.368989	1.451579	1.582585	-0.315179	0.075203	6.59642	7.41004	-1.744602
77.599998	0.362261	1.533337	1.591472	-0.318171	0.074868	6.54204	7.42845	-0.835317
77.699997	0.298222	1.583388	1.597402	-0.325649	0.074997	6.43371	7.5187	0.472238
77.800003	0.07116	1.686347	1.598028	-0.339782	0.075351	6.38729	7.34548	1.929878
77.900002	-0.101321	1.80437	1.593054	-0.357225	0.075642	6.09347	7.14337	3.301884
78.0	-0.232878	1.869416	1.583724	-0.375041	0.076086	5.87602	7.13726	4.152341
78.099998	-0.358734	1.935288	1.571665	-0.391949	0.076335	5.27017	6.51411	4.094602
78.199997	-0.446681	1.96905	1.55997	-0.402191	0.076464	5.13985	6.40459	2.758213
78.300003	-0.334209	1.989026	1.550161	-0.402908	0.076305	4.80514	6.14873	0.604947
78.400002	-0.182531	1.958077	1.543836	-0.39512	0.076362	5.48193	6.1103	-1.760998
78.5	0.1049	1.885173	1.543616	-0.377787	0.076377	6.84242	7.99562	-3.983161
78.599998	0.229951	1.713959	1.550503	-0.355358	0.076358	6.36382	7.73077	-5.547648
78.699997	0.282235	1.630916	1.564255	-0.331069	0.075925	7.02406	7.45971	-6.361713
78.800003	0.283192	1.662314	1.583464	-0.309389	0.07543	7.00786	7.92454	-6.137396
78.900002	0.191907	1.616535	1.604244	-0.296224	0.075081	7.78396	7.8025	-5.01875
79.0	0.014227	1.603779	1.622744	-0.293408	0.074742	8.30372	9.69221	-2.644844
79.099998	-0.12565	1.633551	1.636077	-0.301531	0.074591	7.67046	9.19023	0.553854
79.199997	-0.279698	1.594619	1.642589	-0.319461	0.074555	7.75506	8.64511	4.009346
79.300003	-0.355991	1.598504	1.642235	-0.342233	0.075081	7.13931	8.54224	6.459533
79.400002	-0.398504	1.587891	1.639227	-0.365773	0.075692	5.99451	6.86749	7.334175
79.5	-0.284228	1.610569	1.637706	-0.383647	0.07656	5.36282	6.01941	6.121727
79.599998	-0.146077	1.632134	1.639784	-0.392808	0.077493	4.73052	5.57781	3.172004
79.699997	-0.023669	1.567764	1.644745	-0.393224	0.078371	4.81232	5.44924	-0.648299
79.800003	-0.051787	1.443923	1.650227	-0.386341	0.07855	4.58944	5.69365	-4.136601
79.900002	-0.043319	1.310179	1.655228	-0.372812	0.079084	6.67472	6.74416	-6.092566
80.0	-0.097545	1.20337	1.659902	-0.356692	0.079322	7.63298	9.3446	-6.249485
80.099998	-0.146646	1.176719	1.664536	-0.3427	0.0796	6.27204	8.00536	-4.998137
80.199997	-0.207991	1.156201	1.668928	-0.334455	0.079965	7.19615	7.39537	-2.813721
80.300003	-0.213673	1.120229	1.672594	-0.33222	0.080412	8.4082	9.24975	-0.348897
80.400002	-0.293444	1.081954	1.675575	-0.3351	0.08058	7.86453	8.88534	1.738356
80.5	-0.308774	1.065967	1.678123	-0.341543	0.080573	7.49531	8.07827	2.943682
80.599998	-0.305687	1.051781	1.681596	-0.34846	0.080595	6.84216	7.83761	3.05643
80.699997	-0.235029	1.043258	1.687478	-0.353792	0.08051	6.08454	6.94628	2.060746
80.800003	-0.163248	1.026663	1.695191	-0.356812	0.080319	5.94407	6.69631	0.270042
80.900002	-0.109875	0.957233	1.702835	-0.356333	0.080334	5.96272	6.94018	-1.700123
81.0	0.038248	0.798705	1.708737	-0.353006	0.080746	6.23114	6.88044	-2.923535
81.099998	0.105495	0.644188	1.712266	-0.349111	0.081581	7.56677	7.98374	-3.027773
81.199997	0.219807	0.585265	1.713716	-0.345093	0.082635	6.71194	8.08351	-2.27358
81.300003	0.208491	0.549637	1.713554	-0.343505	0.083739	7.43085	7.46731	-1.069576
81.400002	-0.017589	0.529954	1.711795	-0.34615	0.084552	7.89789	8.58131	0.466557
81.5	-0.246603	0.509902	1.709254	-0.350275	0.085189	6.99849	8.01007	1.630218
81.599998	-0.462484	0.525982	1.706781	-0.355832	0.085558	6.9053	7.59674	2.021617
81.699997	-0.560154	0.501479	1.706175	-0.359831	0.085852	6.36794	7.50275	1.601619
81.800003	-0.568507	0.499818	1.707356	-0.361525	0.086167	6.2216	7.11179	0.332977
81.900002	-0.383887	0.434281	1.709938	-0.359811	0.086229	6.15425	7.04252	-1.103691
82.0	-0.39212	0.462801	1.712614	-0.355742	0.086012	6.62655	7.19079	-2.269468
82.099998	-0.097468	0.50486	1.715182	-0.34918	0.085473	7.53314	7.99712	-2.729986
82.199997	0.07885	0.560701	1.717286	-0.34231	0.08451	6.88866	7.65969	-2.547088
82.300003	0.178493	0.601032	1.719079	-0.336602	0.083474	7.51028	7.69651	-1.986736
82.400002	0.193666	0.605209	1.720268	-0.334979	0.082537	7.7731	8.56654	-1.020649
82.5	0.209502	0.62241	1.720059	-0.336936	0.082049	7.38295	8.05707	0.101679
82.599998	0.144851	0.68541	1.718407	-0.342869	0.08183	7.24256	7.74362	1.129593
82.699997	0.043218	0.736215	1.715414	-0.351154	0.082137	6.80153	7.62008	1.775708
82.800003	-0.086766	0.830076	1.711177	-0.359457	0.082389	6.40594	7.22601	1.852935
82.900002	-0.117952	0.939381	1.706073	-0.365444	0.082664	6.17711	7.02903	1.232285
83.0	-0.212089	0.957872	1.700495	-0.369639	0.082641	6.03935	6.95484	0.343881
83.099998	-0.261701	0.92262	1.694397	-0.36997	0.082624	6.04995	6.98257	-0.624452
83.199997	-0.295194	0.909538	1.688354	-0.366626	0.082324	6.63925	7.28789	-1.283025
83.300003	-0.310953	0.959661	1.682697	-0.360246	0.081917	6.66158	7.94552	-1.672767
83.400002	-0.192652	1.077077	1.678325	-0.351179	0.081509	6.61972	7.57179	-1.907848
83.5	-0.063649	1.211637	1.675433	-0.342867	0.080769	7.19833	7.75528	-2.035306
83.599998	0.041675	1.295489	1.6746	-0.335205	0.079765	7.09964	7.9862	-2.001612
83.699997	0.233078	1.335779	1.675379	-0.329022	0.078966	7.00786	7.89467	-1.801395
83.800003	0.244003	1.377859	1.676859	-0.325714	0.078246	6.99525	7.70486	-1.60722
83.900002	0.209865	1.405934	1.679273	-0.324357	0.077444	6.88902	7.87422	-1.326642
84.0	0.074768	1.470305	1.681828	-0.325262	0.076794	6.69941	7.81973	-0.996277
84.099998	-0.068707	1.540362	1.682862	-0.329777	0.07605	6.60106	7.69073	-0.51117
84.199997	-0.201316	1.624965	1.682079	-0.336206	0.075568	6.53188	7.73098	0.138307
84.300003	-0.181843	1.682688	1.678545	-0.345657	0.075239	6.44886	7.5202	0.923572
84.400002	-0.141908	1.749324	1.671922	-0.356347	0.075175	6.42836	7.37899	1.572983
84.5	-0.087269	1.803783	1.662556	-0.366766	0.07529	6.35165	7.18051	1.877354
84.599998	-0.001695	1.790056	1.651038	-0.375251	0.075357	6.23911	6.92937	1.817531
84.699997	0.057182	1.734367	1.638369	-0.380381	0.075486	6.02078	6.82295	1.267294
84.800003	0.016702	1.603299	1.626355	-0.381483	0.075478	5.97857	6.73464	0.466404
84.900002	-0.009796	1.56256	1.616211	-0.377768	0.07554	6.15854	7.10622	-0.585328
85.0	-0.10056	1.58809	1.609109	-0.36902	0.075275	6.14313	7.52758	-1.668432
85.099998	-0.216296	1.592975	1.606597	-0.356271	0.075109	6.30164	7.34088	-2.625897
85.199997	-0.19993	1.616431	1.607998	-0.341895	0.074635	6.66	7.60466	-3.480434
85.300003	-0.137903	1.609945	1.612201	-0.328249	0.074503	6.82473	7.86063	-3.784873
85.400002	-0.01561	1.574606	1.617354	-0.318506	0.074418	6.95338	8.00376	-3.430862
85.5	0.058582	1.536416	1.62174	-0.313534	0.074048	6.96766	7.95044	-2.333813
85.599998	0.162385	1.519631	1.623564	-0.315128	0.073558	6.87894	7.71428	-0.701754
85.699997	0.178238	1.503189	1.622297	-0.322435	0.073126	6.87343	7.79254	1.118854
85.800003	0.138616	1.47666	1.618488	-0.333929	0.072779	6.59958	7.65016	2.504462
85.900002	0.13042	1.435801	1.613348	-0.346494	0.072569	6.21485	7.07689	3.170462
86.0	0.063211	1.365321	1.608694	-0.35761	0.072858	5.83057	6.84233	2.669971
86.099998	0.04576	1.21718	1.605412	-0.365717	0.073682	5.64	6.53123	1.559713
86.199997	-0.000705	1.115215	1.601906	-0.37026	0.074267	5.44261	6.4169	-0.021254
86.300003	-0.029207	0.980379	1.597242	-0.370643	0.075195	5.85264	6.59183	-1.302722
86.400002	-0.136283	0.902476	1.590928	-0.367494	0.075972	6.37442	7.50596	-1.983662
86.5	-0.292473	0.875281	1.583438	-0.362534	0.076349	5.85991	7.28221	-1.954325
86.599998	-0.302462	0.891521	1.575716	-0.357217	0.076394	6.27861	6.88076	-1.585086
86.699997	-0.328589	0.891354	1.568703	-0.35284	0.07603	6.65711	7.42588	-1.162188
86.800003	-0.345	0.907602	1.563531	-0.348913	0.075322	6.3731	7.60744	-0.809196
86.900002	-0.285927	0.942505	1.560583	-0.34555	0.074164	6.19436	7.09637	-0.827527
87.0	-0.145717	0.923023	1.560499	-0.342256	0.073407	6.18166	7.01544	-1.127192
87.099998	0.143278	0.862647	1.563049	-0.338427	0.072857	6.11554	7.03257	-1.466737
87.199997	0.333295	0.802177	1.566334	-0.335437	0.072887	6.37135	7.00805	-1.599437
87.300003	0.476761	0.73972	1.568344	-0.335127	0.073137	6.3865	7.12003	-1.352858
87.400002	0.469182	0.654343	1.567514	-0.337359	0.07352	6.3414	7.12356	-0.555069
87.5	0.348551	0.561839	1.562634	-0.343918	0.074003	6.39736	7.21841	0.601892
87.599998	0.064028	0.478912	1.553046	-0.353544	0.074515	6.06352	7.13352	1.839378
87.699997	-0.277365	0.396868	1.540375	-0.36404	0.074738	5.92892	6.87124	2.564956
87.800003	-0.444604	0.323069	1.527198	-0.372599	0.075165	5.66277	6.75487	2.587698
87.900002	-0.577371	0.317621	1.517248	-0.375645	0.075278	5.50513	6.64482	1.49312
88.0	-0.520279	0.3757	1.512929	-0.370982	0.075309	5.25931	6.32141	-0.416112
88.099998	-0.417693	0.444577	1.514789	-0.360317	0.074994	6.37652	7.35854	-2.482805
88.199997	-0.127659	0.483907	1.52242	-0.345367	0.074689	6.87168	7.68988	-4.017228
88.300003	0.131893	0.505302	1.533989	-0.330012	0.074455	6.57208	7.3138	-4.858999
88.400002	0.325943	0.464154	1.54658	-0.318393	0.074394	6.78664	7.33424	-4.625454
88.5	0.355699	0.434202	1.557062	-0.313648	0.074453	7.11382	7.78687	-3.159217
88.599998	0.313329	0.346286	1.562252	-0.319856	0.074466	7.48909	8.39921	-0.27473
88.699997	-0.023479	0.230246	1.560946	-0.336164	0.074714	6.82351	7.47737	3.017456
88.800003	-0.269795	0.145468	1.552287	-0.357457	0.074514	6.50911	7.22087	5.896939
88.900002	-0.540283	0.043019	1.540606	-0.379341	0.074615	5.72206	6.73667	6.991075
89.0	-0.730867	0.04655	1.531674	-0.394865	0.074703	4.99167	6.10505	5.904988
89.099998	-0.656542	0.066249	1.529165	-0.399812	0.075109	4.21978	5.37409	2.836069
89.199997	-0.49691	0.140737	1.532181	-0.393814	0.075658	4.61781	5.83828	-1.338962
89.300003	-0.203844	0.128546	1.537995	-0.378587	0.075902	4.76879	5.61282	-5.008822
89.400002	0.102556	0.056068	1.546664	-0.356008	0.076174	7.81146	8.41987	-7.413103
89.5	0.296589	-0.094734	1.557748	-0.331857	0.076306	7.90236	8.96874	-8.036257
89.599998	0.340985	-0.127752	1.571352	-0.310779	0.076488	7.14465	7.6189	-6.960387
89.699997	0.318879	-0.105077	1.585765	-0.298891	0.076749	7.09035	7.2911	-4.730312
89.800003	0.159949	-0.081415	1.59935	-0.297687	0.077282	8.76017	8.55026	-1.68972
89.900002	-0.087459	-0.032115	1.610407	-0.30614	0.077796	8.78233	10.08841	1.490087
90.0	-0.38246	0.03475	1.617172	-0.323432	0.077937	7.3642	8.15791	4.157862
90.099998	-0.566945	0.074855	1.620236	-0.343883	0.078108	6.87527	7.82294	5.799236
90.199997	-0.62469	0.08073	1.621731	-0.363948	0.078316	5.65734	6.66634	5.962611
90.300003	-0.491874	0.080679	1.622711	-0.38119	0.078588	5.32411	6.01395	4.713245
90.400002	-0.279119	0.127935	1.623031	-0.391292	0.079135	4.73998	5.73989	2.353145
90.5	-0.031311	0.133684	1.621372	-0.394162	0.079567	5.03327	5.68969	-0.480552
90.599998	0.084157	0.076706	1.618015	-0.390428	0.079657	4.75452	5.67941	-2.888089
90.699997	0.149241	0.003532	1.614195	-0.380071	0.079832	6.14532	6.31081	-4.143953
90.800003	0.087643	-0.020627	1.611129	-0.366904	0.079731	7.27934	8.32353	-4.293892
90.900002	-0.057358	-0.011168	1.611251	-0.35209	0.079698	5.98908	7.61665	-3.846896
91.0	-0.201389	0.042483	1.615205	-0.337958	0.079633	7.15069	7.47855	-3.28626
91.099998	-0.30098	0.092858	1.62274	-0.326369	0.079663	7.44609	8.6555	-2.692364
91.199997	-0.319877	0.181399	1.633039	-0.317846	0.080058	7.23284	8.43507	-2.09275
91.300003	-0.199521	0.278089	1.644866	-0.313473	0.080551	7.29581	7.95323	-1.523547
91.400002	-0.095032	0.322607	1.656494	-0.313726	0.080856	7.34117	8.03823	-0.845015
91.5	-0.023175	0.318561	1.667363	-0.31779	0.081021	7.03133	7.60091	-0.218572
91.599998	0.009461	0.302328	1.676559	-0.325123	0.08127	6.91949	7.38809	0.374607
91.699997	0.037787	0.283191	1.683317	-0.334559	0.081523	6.79645	7.58421	0.883935
91.800003	0.010045	0.282097	1.687143	-0.344884	0.081796	6.61271	7.31251	1.267813
91.900002	-0.024597	0.299621	1.687796	-0.355869	0.082062	6.47241	7.2349	1.434157
92.0	-0.039891	0.305197	1.685572	-0.365324	0.08245	6.36969	7.12956	1.419394
92.099998	-0.131019	0.315699	1.680916	-0.372824	0.083118	6.31224	7.05558	1.153888
92.199997	-0.104927	0.261631	1.674187	-0.378744	0.083397	6.20461	7.04852	0.741384
92.300003	-0.161513	0.227984	1.666883	-0.37929	0.083846	6.31259	6.99563	0.086533
92.400002	-0.150795	0.246675	1.660835	-0.37518	0.084106	6.42145	7.16039	-0.785489
92.5	-0.291962	0.323066	1.658213	-0.367068	0.083789	6.49895	7.4368	-1.711598
92.599998	-0.314492	0.433126	1.66099	-0.354083	0.08333	6.70598	7.53111	-2.786678
92.699997	-0.273664	0.512478	1.669228	-0.339957	0.082983	6.95601	7.73933	-3.78312
92.800003	-0.159609	0.57406	1.681739	-0.326108	0.082577	7.2486	8.03469	-4.388382
92.900002	-0.008968	0.59823	1.695694	-0.316352	0.082278	7.46807	8.08522	-4.285236
93.0	0.172384	0.617256	1.707706	-0.313995	0.082154	7.55547	8.11509	-3.10868
93.099998	0.252175	0.630586	1.714798	-0.319578	0.082141	7.68071	8.17451	-0.767717
93.199997	0.19988	0.664762	1.715154	-0.333245	0.082124	7.75462	8.05418	2.126039
93.300003	0.046058	0.670651	1.708542	-0.351623	0.082163	7.33854	7.84532	4.744789
93.400002	-0.119286	0.639843	1.698578	-0.369556	0.082465	6.61044	7.33574	6.053633
93.5	-0.370809	0.674175	1.690282	-0.383042	0.082628	5.75578	6.90838	5.349238
93.599998	-0.536332	0.756275	1.687866	-0.386411	0.082757	5.02005	6.1771	2.560522
93.699997	-0.548533	0.800457	1.693272	-0.379482	0.08286	4.97696	6.54751	-1.440035
93.800003	-0.375439	0.752705	1.705557	-0.365241	0.08299	5.27892	6.40737	-5.0623
93.900002	-0.166758	0.717196	1.723118	-0.344079	0.083311	8.29304	9.38485	-7.626288
94.0	0.076099	0.712257	1.74396	-0.32105	0.083389	8.47572	9.80408	-8.553731
94.099998	0.126508	0.795878	1.76638	-0.303624	0.083079	8.10212	8.44653	-7.713542
94.199997	0.272801	0.819369	1.787607	-0.296362	0.082674	9.14752	8.21048	-5.026081
94.300003	0.202752	0.93147	1.804131	-0.302449	0.081914	11.45892	11.46052	-1.007986
94.400002	-0.045632	1.072459	1.813888	-0.321328	0.081197	11.26354	12.12307	3.360083
94.5	-0.227089	1.084756	1.814913	-0.347521	0.08054	10.71846	10.70654	7.26968
94.599998	-0.353762	1.060322	1.810611	-0.376107	0.080357	8.53273	9.72571	9.413619
94.699997	-0.344375	1.165729	1.806864	-0.399444	0.080541	5.49095	6.41519	8.926087
94.800003	-0.277865	1.272449	1.807925	-0.413028	0.080913	4.29991	5.42301	6.005482
94.900002	-0.260252	1.380636	1.813584	-0.416065	0.080968	3.83383	4.92018	1.294429
95.0	-0.309961	1.397598	1.821173	-0.408224	0.080375	4.1935	5.23321	-3.966425
95.099998	-0.314997	1.318264	1.828264	-0.391655	0.079082	4.09603	5.57878	-7.829279
95.199997	-0.20864	1.232461	1.834552	-0.370258	0.077748	7.35089	7.24068	-9.120003
95.300003	-0.061179	1.17164	1.841671	-0.348139	0.076609	8.75325	11.80748	-8.256198
95.400002	0.064597	1.139887	1.849588	-0.330267	0.075515	7.47219	8.4582	-6.252647
95.5	0.210871	1.207043	1.859437	-0.317723	0.074655	10.42097	10.24996	-3.753455
95.599998	0.264548	1.193218	1.869999	-0.311001	0.073918	12.19579	13.08238	-1.364943
95.699997	0.195267	1.155649	1.88174	-0.310174	0.073499	12.31209	12.54112	0.501942
95.800003	0.03886	1.092671	1.894651	-0.313764	0.073261	12.90647	13.66218	1.650824
95.900002	-0.14176	1.037331	1.908986	-0.3198	0.073301	10.92786	11.81679	1.932373
96.0	-0.286477	0.998006	1.923752	-0.327215	0.073385	8.90345	10.57508	1.520066
96.099998	-0.341437	0.931437	1.937568	-0.334678	0.073516	8.08373	9.52595	0.568319
96.199997	-0.298599	0.864238	1.947607	-0.342228	0.073437	7.78002	9.02248	-0.273064
96.300003	-0.333528	0.79872	1.952193	-0.350831	0.073535	7.70663	8.87614	-0.900422
96.400002	-0.226519	0.74333	1.951112	-0.359047	0.073366	7.86076	8.68173	-0.701266
96.5	-0.144231	0.640695	1.944633	-0.369194	0.073233	8.20231	8.91232	0.116095
96.599998	-0.04622	0.569646	1.934329	-0.378618	0.072976	8.41293	8.92388	1.096848
96.699997	0.052296	0.521123	1.92265	-0.385537	0.07272	8.22219	8.7784	1.503583
96.800003	0.009822	0.411156	1.912048	-0.38888	0.072481	7.83834	8.56354	1.218605
96.900002	-0.005082	0.30543	1.904673	-0.386764	0.072398	7.57325	8.30083	0.046036
97.0	-0.049833	0.220268	1.901283	-0.378749	0.072469	7.49198	8.45135	-1.616679
97.099998	-0.129838	0.189414	1.900623	-0.36702	0.072544	7.93652	9.06498	-3.109776
97.199997	-0.248261	0.221466	1.902164	-0.351234	0.072666	8.69169	9.97065	-4.116771
97.300003	-0.292456	0.296178	1.905438	-0.335592	0.072608	8.46136	9.76875	-4.552548
97.400002	-0.231987	0.376641	1.910277	-0.321755	0.072315	9.19455	9.98243	-4.400536
97.5	-0.172932	0.456267	1.916027	-0.312038	0.07191	9.75381	11.08711	-3.73536
97.599998	-0.091515	0.512073	1.922605	-0.308168	0.071539	10.0993	11.2235	-2.583299
97.699997	-0.01244	0.553157	1.928789	-0.310049	0.071429	10.71216	11.61446	-1.125971
97.800003	0.085101	0.619982	1.933213	-0.316951	0.071586	10.79352	11.47765	0.433241
97.900002	0.126291	0.698512	1.934899	-0.328741	0.071878	10.19266	10.59895	1.794312
98.0	0.051038	0.720725	1.932834	-0.343419	0.072453	8.94671	9.66566	2.739696
98.099998	0.009636	0.763684	1.926428	-0.358404	0.073139	7.98547	8.88502	3.194043
98.199997	-0.165874	0.792847	1.916969	-0.37256	0.073989	7.02581	8.16327	2.907212
98.300003	-0.248442	0.763156	1.906384	-0.381818	0.074911	5.89651	7.22815	1.903107
98.400002	-0.397714	0.767857	1.895937	-0.385566	0.075265	5.63886	6.92937	0.288076
98.5	-0.450053	0.691593	1.887092	-0.382666	0.075481	5.64096	7.23115	-1.548849
98.599998	-0.401038	0.620993	1.880184	-0.37428	0.075416	7.05935	8.18982	-2.879253
98.699997	-0.358085	0.620722	1.875234	-0.36195	0.07538	7.857	9.7392	-3.612523
98.800003	-0.197321	0.653769	1.872462	-0.349091	0.074812	7.59278	8.95546	-3.906894
98.900002	0.000329	0.683583	1.871541	-0.33697	0.074304	9.00495	8.87603	-3.709327
99.0	0.172279	0.685238	1.871099	-0.328569	0.073871	8.939	9.74316	-3.010968
99.099998	0.266818	0.681109	1.870555	-0.324614	0.073394	9.02579	9.68568	-1.893874
99.199997	0.212599	0.672858	1.86961	-0.325952	0.072945	9.08613	9.48281	-0.592505
99.300003	0.086793	0.650882	1.867756	-0.331149	0.072673	8.65228	9.68814	0.583426
99.400002	-0.083221	0.667922	1.86472	-0.338741	0.072712	8.03215	9.08992	1.307737
99.5	-0.167459	0.616539	1.860597	-0.34787	0.07296	7.39065	8.47297	1.645905
99.599998	-0.247619	0.589621	1.85491	-0.355795	0.073459	7.01276	8.05932	1.451567
99.699997	-0.246498	0.545647	1.846713	-0.362364	0.073915	6.83927	7.78001	0.845868
99.800003	-0.24384	0.528026	1.836631	-0.366342	0.074193	6.71929	7.55788	0.110797
99.900002	-0.185659	0.519578	1.824937	-0.367282	0.074487	6.7023	7.61654	-0.564409
100.0	-0.136355	0.507445	1.812874	-0.365412	0.074806	7.14973	7.94541	-1.053717
100.099998	-0.090889	0.520908	1.802142	-0.360964	0.075	7.33101	8.30522	-1.383902
100.199997	-0.062997	0.540514	1.793538	-0.354337	0.074928	7.18415	8.18596	-1.692772
100.300003	-0.086073	0.548016	1.787063	-0.347649	0.075084	7.51589	8.26796	-2.034877
100.400002	-0.098746	0.554973	1.782614	-0.340287	0.074992	7.39162	8.33123	-2.280426
100.5	-0.132762	0.576753	1.779303	-0.335197	0.07516	7.37962	8.38433	-2.361626
100.599998	-0.14141	0.606199	1.776971	-0.331655	0.07542	7.3283	8.30715	-2.198379
100.699997	-0.246386	0.670217	1.77576	-0.330228	0.075417	7.23214	8.24677	-1.906575
100.800003	-0.300447	0.75673	1.774791	-0.33164	0.075052	7.16961	8.25961	-1.219486
100.900002	-0.319175	0.857483	1.772308	-0.336611	0.074447	7.14465	8.27653	-0.337865
101.0	-0.234867	0.933805	1.76609	-0.34528	0.073887	7.10148	8.17868	0.900014
101.099998	-0.103823	0.975164	1.754095	-0.357984	0.073681	6.97738	7.83943	2.125384
101.199997	0.152981	1.031731	1.736277	-0.371773	0.073826	6.7806	7.43327	3.187127
101.300003	0.245364	1.081986	1.716863	-0.382087	0.074271	6.38895	6.82017	3.019594
101.400002	0.238466	1.097601	1.702558	-0.383983	0.074819	5.9995	6.61142	1.459785
101.5	0.052281	1.099458	1.698955	-0.375621	0.075102	5.62853	6.52674	-1.046253
101.599998	-0.088549	1.170985	1.707115	-0.358512	0.075511	7.13581	7.72531	-3.77022
101.699997	-0.177082	1.271478	1.724135	-0.338031	0.075741	7.44005	9.52531	-5.904915
101.800003	-0.278199	1.342525	1.7441	-0.319256	0.076055	7.51387	8.84006	-6.676045
101.900002	-0.191904	1.416439	1.761751	-0.307749	0.076546	7.8097	8.44118	-5.708574
102.0	-0.141151	1.459012	1.773769	-0.30961	0.077018	8.82034	9.81596	-2.528191
102.099998	-0.128085	1.564015	1.778908	-0.323952	0.077109	9.38625	10.70333	1.979277
102.199997	-0.104287	1.732007	1.77511	-0.348257	0.076915	8.76481	9.41847	6.307418
102.300003	-0.207448	1.727702	1.76334	-0.377496	0.076517	8.13111	9.2049	9.3567
102.400002	-0.247657	1.80497	1.751887	-0.401241	0.075931	5.96964	7.07014	9.464936
102.5	-0.222346	1.870381	1.748512	-0.413397	0.075966	4.57166	5.56925	6.722274
102.599998	-0.169281	1.930319	1.754116	-0.412669	0.076113	3.84968	5.0677	1.599555
102.699997	-0.145008	1.88373	1.765688	-0.399111	0.076225	4.34527	5.83806	-4.493715
102.800003	-0.071985	1.774325	1.778654	-0.376203	0.076083	4.5721	5.41959	-9.190929
102.900002	0.120714	1.614854	1.794028	-0.345703	0.075634	9.05846	9.10395	-11.306239
103.0	0.117512	1.593833	1.813405	-0.316643	0.075353	10.22909	13.31929	-11.101996
103.099998	0.066075	1.609859	1.837416	-0.293916	0.075408	8.81771	9.99238	-9.269361
103.199997	0.109036	1.61233	1.86342	-0.282815	0.075625	9.83701	10.4373	-6.338058
103.300003	0.147924	1.627514	1.887185	-0.285647	0.075631	14.41059	16.25138	-2.404287
103.400002	-0.009578	1.64571	1.905085	-0.30277	0.075737	15.2402	16.46613	2.054979
103.5	-0.168087	1.720406	1.913648	-0.330032	0.075611	17.49722	17.24484	6.430507
103.599998	-0.214969	1.609515	1.912899	-0.362079	0.076208	14.24455	14.74278	9.640192
103.699997	-0.356555	1.608835	1.907035	-0.391988	0.076796	7.4749	7.93374	10.321716
103.800003	-0.47158	1.683509	1.902582	-0.412489	0.077366	4.49696	5.84877	8.19987
103.900002	-0.436488	1.840175	1.903216	-0.420037	0.077583	3.78006	5.09607	3.941082
104.0	-0.497484	1.935737	1.909203	-0.415229	0.077422	3.3025	4.36618	-1.682652
104.099998	-0.412231	1.94558	1.91838	-0.399697	0.07636	3.80484	5.24402	-6.834534
104.199997	-0.226686	1.793649	1.928234	-0.378113	0.075812	4.50589	5.36745	-9.731467
104.300003	0.077787	1.575007	1.938071	-0.355061	0.075553	8.01857	8.36945	-9.860915
104.400002	0.317413	1.480141	1.947479	-0.336605	0.075017	8.03845	11.68843	-8.088429
104.5	0.516666	1.415446	1.956122	-0.324101	0.07445	10.88284	10.05983	-5.015583
104.599998	0.432354	1.352463	1.963956	-0.319737	0.073589	16.02725	15.49376	-1.827608
104.699997	0.18987	1.24102	1.970535	-0.322502	0.072759	15.22138	16.0665	0.987502
104.800003	-0.176057	1.167523	1.977234	-0.329589	0.072223	16.98131	16.54053	2.656701
104.900002	-0.395087	1.001934	1.986427	-0.337127	0.072055	13.77041	15.45041	3.186383
105.0	-0.447308	0.85235	1.999214	-0.342677	0.072087	9.55676	11.7213	2.365165
105.099998	-0.423518	0.711893	2.014038	-0.345442	0.072426	8.84083	9.76982	0.568554
105.199997	-0.232491	0.581721	2.027598	-0.347433	0.072762	8.8565	9.31206	-1.51
105.300003	-0.063923	0.494518	2.036996	-0.347371	0.073258	9.10119	8.92452	-3.135819
105.400002	0.089222	0.453487	2.040425	-0.347231	0.073734	9.77649	9.57552	-3.553386
105.5	0.097949	0.442442	2.03799	-0.351166	0.073824	10.80464	10.91197	-2.535671
105.599998	-0.031906	0.396709	2.030309	-0.357774	0.073661	11.48546	11.58202	-0.536491
105.699997	-0.232813	0.329641	2.019583	-0.366536	0.073175	11.33798	11.73222	1.325624
105.800003	-0.41731	0.262551	2.008772	-0.373876	0.072535	10.24914	11.07341	2.335094
105.900002	-0.463433	0.146712	2.000993	-0.377337	0.072076	9.11538	10.17459	2.165984
106.0	-0.347873	0.097978	1.997661	-0.376644	0.071792	8.5802	9.53002	0.738151
106.099998	-0.155127	0.04096	1.99845	-0.371193	0.072206	8.40855	9.06455	-1.413652
106.199997	0.113618	0.044747	2.000716	-0.361733	0.072515	8.72199	8.72455	-3.368596
106.300003	0.169978	0.107492	2.001734	-0.352061	0.072598	9.50711	9.70088	-4.535554
106.400002	0.196455	0.163647	2.000913	-0.341477	0.07222	10.60146	10.95951	-4.467868
106.5	0.02452	0.208172	1.998168	-0.334677	0.071404	9.80487	10.58	-3.631559
106.599998	-0.091205	0.233183	1.994466	-0.331956	0.070683	11.07306	11.90286	-2.142813
106.699997	-0.202533	0.246485	1.990325	-0.332807	0.069974	10.92199	12.00349	-0.571013
106.800003	-0.241393	0.283939	1.987076	-0.336766	0.069663	10.77206	11.89901	0.672319
106.900002	-0.14829	0.349487	1.985618	-0.340786	0.069922	10.17987	10.95683	1.135831
107.0	0.035044	0.450014	1.985965	-0.344208	0.070149	9.43258	9.83309	0.716869
107.099998	0.058751	0.525852	1.986456	-0.348137	0.070207	8.93322	9.46482	-0.075288
107.199997	0.09434	0.607211	1.985431	-0.351283	0.070292	8.61716	9.22845	-0.979592
107.300003	0.056711	0.611128	1.981173	-0.354266	0.070205	8.37413	9.36633	-1.529186
107.400002	-0.055953	0.5705	1.972749	-0.358349	0.069728	8.22902	9.387	-1.545036
107.5	-0.144836	0.49431	1.960452	-0.362023	0.069252	8.50541	9.64007	-0.980113
107.599998	-0.162366	0.448787	1.945683	-0.366209	0.068626	8.46416	9.67497	-0.300061
107.699997	-0.15949	0.413691	1.930718	-0.368517	0.068333	8.51242	9.49715	0.195381
107.800003	-0.059154	0.388648	1.917647	-0.367717	0.068071	8.45532	9.28187	0.257871
107.900002	0.000372	0.403672	1.908519	-0.364175	0.068139	8.25328	9.10898	-0.468405
108.0	0.05147	0.392005	1.903363	-0.357485	0.06784	8.07445	8.99893	-1.569673
108.099998	0.068017	0.383062	1.90124	-0.348872	0.067625	8.18549	9.1184	-2.632704
108.199997	0.045498	0.361755	1.899889	-0.340948	0.067568	8.37116	9.38967	-3.194805
108.300003	0.076031	0.362917	1.897823	-0.33391	0.067767	8.1791	9.20329	-3.084645
108.400002	0.102699	0.338505	1.894327	-0.329765	0.068322	8.6063	9.36248	-2.302833
108.5	0.124762	0.322602	1.888516	-0.330649	0.068909	8.76656	9.65335	-1.035234
108.599998	0.017281	0.333669	1.881069	-0.335215	0.069402	8.49263	9.23005	0.423444
108.699997	-0.132356	0.347069	1.872799	-0.343159	0.069543	8.1136	8.96092	1.568124
108.800003	-0.364096	0.374734	1.865021	-0.352332	0.069461	7.35807	8.58238	1.868559
108.900002	-0.433147	0.426476	1.857989	-0.359313	0.069218	6.91485	8.12665	1.571965
109.0	-0.362807	0.433627	1.851267	-0.364311	0.068958	6.52119	7.84735	0.538783
109.099998	-0.221699	0.369635	1.843329	-0.366259	0.069057	6.49615	7.59417	-0.571418
109.199997	-0.047351	0.241018	1.832858	-0.366008	0.069184	6.6953	7.50275	-1.394362
109.300003	0.087515	0.108138	1.819847	-0.364178	0.06959	7.61336	7.92207	-1.612135
109.400002	0.154054	0.045529	1.806158	-0.36027	0.069714	7.38934	8.38733	-1.441593
109.5	0.075583	0.006688	1.794379	-0.355278	0.069901	7.41421	8.01104	-1.254368
109.599998	-0.095157	0.02191	1.786114	-0.349682	0.069775	7.57439	8.41677	-1.261754
109.699997	-0.244	0.049948	1.781096	-0.344242	0.070029	7.22391	8.68237	-1.351702
109.800003	-0.329798	0.108649	1.77682	-0.340219	0.070369	7.35159	8.42715	-1.547923
109.900002	-0.321293	0.166476	1.771268	-0.33816	0.0707	7.15849	8.21797	-1.449233
110.0	-0.252312	0.190415	1.763521	-0.338049	0.070918	7.00453	7.87797	-1.058856
110.099998	-0.157572	0.180023	1.754488	-0.340122	0.070755	7.03606	7.79029	-0.646086
110.199997	0.009506	0.149491	1.74745	-0.340958	0.070541	7.05804	7.86384	-0.439653
110.300003	0.085054	0.108916	1.744618	-0.3411	0.070615	7.03439	7.83632	-0.56866
110.400002	0.141779	0.080507	1.745188	-0.34082	0.070936	7.13125	7.96019	-0.859943
110.5	0.166047	0.082191	1.746002	-0.340963	0.071508	7.22373	8.10824	-1.06619
110.599998	0.151859	0.114558	1.742486	-0.344376	0.072022	7.13983	8.06938	-0.716669
110.699997	0.077513	0.154324	1.731832	-0.352325	0.072576	6.86651	7.74758	0.380588
110.800003	0.016304	0.162847	1.714836	-0.363901	0.072927	6.64547	7.5521	1.827175
110.900002	-0.11723	0.178815	1.695151	-0.375695	0.073371	6.4528	7.23361	2.704195
111.0	-0.240938	0.18378	1.678475	-0.383349	0.0736	6.03515	6.93697	2.484636
111.099998	-0.275797	0.253532	1.668764	-0.382963	0.073959	5.89844	6.99135	0.92336
111.199997	-0.334831	0.310346	1.66602	-0.376981	0.074038	5.72346	7.071	-1.248326
111.300003	-0.308249	0.387945	1.667235	-0.364911	0.07416	7.09149	8.03373	-3.264534
111.400002	-0.223511	0.418743	1.669141	-0.351531	0.074024	7.26375	8.484	-4.274735
111.5	-0.11153	0.435306	1.66967	-0.339318	0.073877	6.72577	7.534	-4.107772
111.599998	0.049397	0.412549	1.667965	-0.331445	0.074027	6.95321	7.36368	-2.874024
111.699997	0.097847	0.38368	1.663554	-0.330176	0.07403	7.70453	8.53164	-0.894292
111.800003	0.123833	0.344473	1.657474	-0.33422	0.074139	7.57596	8.37416	0.998214
111.900002	-0.012981	0.338734	1.652084	-0.340072	0.074371	6.72262	7.20374	2.07872
112.0	-0.14034	0.386202	1.650569	-0.344904	0.074588	6.47101	7.41956	1.894403
112.099998	-0.282826	0.412968	1.655478	-0.347045	0.074704	5.96228	7.11842	0.680221
112.199997	-0.348269	0.413571	1.665057	-0.345739	0.075149	5.88837	7.02068	-1.145687
112.300003	-0.351254	0.355388	1.674388	-0.343865	0.075438	6.17746	7.2	-2.495317
112.400002	-0.211979	0.334289	1.679304	-0.341863	0.07583	7.32427	7.92561	-2.804998
112.5	-0.115173	0.319372	1.67749	-0.344558	0.075937	6.60895	7.72349	-1.647242
112.599998	0.011712	0.317076	1.668676	-0.352472	0.075705	6.91529	7.19561	0.48858
112.699997	0.036231	0.325695	1.654867	-0.363941	0.075368	7.17022	7.95473	2.598688
112.800003	-0.034237	0.327708	1.640112	-0.375671	0.075059	6.27677	7.02646	3.883682
112.900002	-0.027687	0.331524	1.630307	-0.382714	0.074966	5.98225	6.74202	3.460194
113.0	-0.022185	0.293725	1.628195	-0.383191	0.075473	5.60366	6.61827	1.475498
113.099998	-0.053077	0.306003	1.630925	-0.378611	0.075725	5.67232	6.72714	-1.346451
113.199997	-0.05142	0.292321	1.635113	-0.368982	0.076204	5.84405	6.70305	-3.649459
113.300003	-0.050029	0.306361	1.637516	-0.35683	0.076217	7.53612	8.35768	-4.77362
113.400002	-0.123859	0.294439	1.63804	-0.344594	0.076048	6.75879	7.89981	-4.401954
113.5	-0.073439	0.292097	1.637707	-0.334529	0.075758	6.33982	6.80176	-3.220562
113.599998	-0.086918	0.268336	1.637627	-0.329338	0.075355	7.26078	7.92914	-1.557886
113.699997	-0.149242	0.258727	1.638792	-0.328158	0.074965	7.76907	8.82839	-0.023063
113.800003	-0.170923	0.239009	1.642322	-0.329216	0.074504	6.87308	7.53079	0.917821
113.900002	-0.113599	0.224629	1.648591	-0.332289	0.074141	6.80897	7.50917	1.006827
114.0	-0.110412	0.211106	1.656852	-0.335331	0.073843	6.40752	7.23864	0.505064
114.099998	-0.001833	0.17509	1.665149	-0.338207	0.073766	6.28684	7.04659	-0.343686
114.199997	0.113624	0.148822	1.670793	-0.341881	0.073877	6.38344	7.04306	-0.996669
114.300003	0.130785	0.106906	1.672444	-0.345877	0.074275	6.54125	7.17762	-0.9992
114.400002	0.129853	0.047534	1.669826	-0.350705	0.074679	6.7968	7.32118	-0.46141
114.5	-0.037143	-0.009428	1.664187	-0.356751	0.074827	6.49843	7.36668	0.363379
114.599998	-0.220875	-0.090272	1.657701	-0.361822	0.074689	6.60649	7.4247	0.956886
114.699997	-0.386367	-0.183944	1.652287	-0.366435	0.074416	6.47828	7.41132	1.172428
114.800003	-0.442595	-0.26181	1.648827	-0.368675	0.074192	6.18262	7.16767	0.760581
114.900002	-0.35594	-0.304128	1.646662	-0.368729	0.074332	6.34245	7.09005	-0.09581
115.0	-0.213385	-0.28347	1.643941	-0.367704	0.074512	6.359	7.10236	-0.940588
115.099998	-0.03517	-0.311143	1.640052	-0.365235	0.074782	6.65519	7.20139	-1.409433
115.199997	0.149857	-0.339074	1.63508	-0.361347	0.074831	6.55062	7.07549	-1.617513
115.300003	0.10233	-0.412211	1.630377	-0.35774	0.074359	6.33658	7.12367	-1.481089
115.400002	0.003037	-0.494195	1.627465	-0.352171	0.073876	6.53889	7.38905	-1.463677
115.5	-0.128335	-0.563485	1.627082	-0.346085	0.07308	6.52242	7.4853	-1.551673
115.599998	-0.276696	-0.581404	1.629231	-0.339508	0.072596	6.59178	7.36636	-1.742914
115.699997	-0.166207	-0.612514	1.633506	-0.333309	0.072247	6.6283	7.32975	-1.957908
115.800003	-0.139204	-0.609522	1.638987	-0.328905	0.071871	6.68006	7.36133	-2.023366
115.900002	-0.077343	-0.601993	1.645241	-0.325891	0.071379	6.71526	7.39955	-1.852355
116.0	0.020492	-0.611497	1.651402	-0.325568	0.071027	6.71255	7.33028	-1.380857
116.099998	0.102322	-0.633126	1.655779	-0.328901	0.070712	6.789	7.3988	-0.600941
116.199997	0.216087	-0.669593	1.656819	-0.335907	0.070494	6.78296	7.30384	0.50612
116.300003	0.255383	-0.702597	1.653626	-0.34639	0.070684	6.68987	7.20942	1.683859
116.400002	0.194713	-0.713512	1.647028	-0.358771	0.070949	6.51778	7.115	2.524228
116.5	0.073442	-0.705927	1.638734	-0.36904	0.071096	6.23009	6.85625	2.658926
116.599998	-0.122697	-0.691146	1.630833	-0.376013	0.070917	5.85518	6.71601	1.919945
116.699997	-0.33719	-0.695422	1.625333	-0.377266	0.070443	5.64613	6.71697	0.510993
116.800003	-0.465915	-0.692043	1.622184	-0.373009	0.06966	5.82015	6.96609	-0.961735
116.900002	-0.489385	-0.630987	1.620124	-0.365316	0.068749	6.73943	7.83151	-2.120983
117.0	-0.345924	-0.544747	1.619014	-0.35581	0.067776	6.46234	7.37535	-2.706392
117.099998	-0.108797	-0.415529	1.61769	-0.347733	0.06724	6.57497	7.0346	-2.647411
117.199997	0.13935	-0.27555	1.614881	-0.343357	0.066579	6.9561	7.23586	-2.007426
117.300003	0.2729	-0.155776	1.610449	-0.342416	0.065708	6.87535	7.64309	-0.932179
117.400002	0.359714	-0.114782	1.604408	-0.345819	0.064626	6.52461	7.22301	0.265374
117.5	0.262826	-0.082349	1.598001	-0.350254	0.063671	6.32826	7.0726	1.083395
117.599998	-0.054758	-0.01713	1.592651	-0.353901	0.062944	5.99004	7.12442	1.225712
117.699997	-0.215433	0.03538	1.589286	-0.35633	0.06207	5.74614	6.90153	0.760796
117.800003	-0.38172	0.126663	1.58825	-0.355031	0.061668	5.69982	6.86214	-0.435691
117.900002	-0.302459	0.204367	1.589175	-0.350452	0.061312	5.94205	6.88944	-1.606127
118.0	-0.156775	0.276458	1.591657	-0.343544	0.061028	6.61875	7.5446	-2.290138
118.099998	0.016236	0.366852	1.595355	-0.335522	0.06045	6.39062	7.36079	-2.591344
118.199997	0.129803	0.467204	1.59972	-0.328649	0.059862	6.62813	7.17805	-2.496633
118.300003	0.126248	0.577351	1.603417	-0.325863	0.058827	6.90749	8.00633	-1.849156
118.400002	0.039479	0.705615	1.604556	-0.328039	0.057598	6.69083	7.97271	-0.681452
118.5	-0.055714	0.78955	1.601799	-0.33684	0.056311	6.39938	7.5324	0.937209
118.599998	-0.154829	0.89347	1.59479	-0.349811	0.055348	6.14479	7.3837	2.381991
118.699997	-0.211924	0.978206	1.584911	-0.363902	0.054419	5.82873	6.98054	3.242972
118.800003	-0.172225	1.060668	1.574871	-0.374807	0.053948	5.46205	6.56977	2.91602
118.900002	0.041952	1.11069	1.567542	-0.37897	0.053902	5.40609	6.31017	1.496327
119.0	0.092994	1.066506	1.563718	-0.377477	0.053658	5.33743	6.35738	-0.293986
119.099998	0.130062	1.021342	1.562389	-0.370875	0.053966	6.29726	6.88526	-1.936026
119.199997	0.121845	1.075467	1.561838	-0.360816	0.0542	6.59704	7.98941	-2.992261
119.300003	0.01136	1.178955	1.560443	-0.350872	0.054192	5.99311	7.44954	-3.138175
119.400002	-0.135256	1.291166	1.557383	-0.343981	0.053952	6.12106	7.01672	-2.516548
119.5	-0.276588	1.367313	1.552701	-0.341391	0.05348	6.30182	7.71	-1.221511
119.599998	-0.321625	1.398715	1.546491	-0.343422	0.052729	6.46383	8.03245	0.350144
119.699997	-0.286812	1.4253	1.540355	-0.347653	0.051904	5.92664	7.01405	1.420104
119.800003	-0.125141	1.448444	1.536611	-0.351669	0.051493	5.86796	7.00869	1.590907
119.900002	0.096761	1.449363	1.53648	-0.353065	0.051321	5.7331	6.77831	0.816945
120.0	0.312455	1.400675	1.539969	-0.350032	0.051761	5.60602	6.53766	-0.65071
120.099998	0.467823	1.280907	1.545022	-0.344583	0.052282	5.93277	6.61152	-1.916675
120.199997	0.474432	1.210372	1.549714	-0.338097	0.052901	6.73409	7.45928	-2.613303
120.300003	0.398022	1.106154	1.553535	-0.330559	0.053742	6.08191	7.70358	-2.548763
120.400002	0.171398	1.05712	1.555603	-0.326464	0.054484	6.168	7.24389	-1.895116
120.5	-0.117748	0.98949	1.556173	-0.326894	0.05502	6.61867	7.94873	-0.757843
120.599998	-0.409974	0.985694	1.554802	-0.332569	0.055383	6.38107	7.76706	0.534862
120.699997	-0.570026	0.98155	1.55149	-0.343641	0.055611	6.01386	7.32407	1.798201
120.800003	-0.64516	1.020059	1.546651	-0.356672	0.056226	5.88986	7.14765	2.545566
120.900002	-0.482889	1.001409	1.540189	-0.370173	0.056697	5.55085	6.68015	2.671274
121.0	-0.182705	0.906953	1.531663	-0.381368	0.057665	5.40933	6.20451	2.039735
121.099998	0.10442	0.797323	1.521005	-0.387674	0.05867	5.40214	5.99382	0.896389
121.199997	0.244829	0.652547	1.509241	-0.388607	0.059744	5.31833	5.86707	-0.322285
121.300003	0.267909	0.571207	1.498769	-0.382186	0.06071	6.13095	6.64064	-1.39741
121.400002	0.138473	0.526886	1.493595	-0.367792	0.061625	6.0686	7.51088	-2.468316
121.5	-0.116611	0.518503	1.496165	-0.350088	0.062111	5.98374	7.35351	-3.377808
121.599998	-0.351613	0.559012	1.505558	-0.33144	0.062811	6.37661	7.70615	-4.126793
121.699997	-0.397925	0.56274	1.518446	-0.314964	0.063542	6.7333	8.18382	-4.552805
121.800003	-0.293951	0.556543	1.531095	-0.30568	0.064218	6.93657	8.21251	-4.009251
121.900002	-0.091462	0.566788	1.540422	-0.30427	0.065162	6.79023	7.80474	-2.337771
122.0	0.119537	0.620255	1.545282	-0.311194	0.065925	6.81379	7.47416	0.008212
122.099998	0.244234	0.640914	1.546222	-0.324766	0.067103	6.7615	7.44933	2.368666
122.199997	0.343215	0.650008	1.544772	-0.341347	0.067977	6.32117	7.15589	4.07559
122.300003	0.140665	0.572149	1.543044	-0.357746	0.068994	5.84738	6.54087	4.623271
122.400002	0.001728	0.525483	1.54126	-0.37182	0.069949	5.42553	6.37215	3.78217
122.5	-0.30825	0.482669	1.538993	-0.379814	0.071409	5.10745	6.22335	1.982919
122.599998	-0.374737	0.465889	1.534811	-0.382796	0.072709	4.8153	6.16158	-0.20968
122.699997	-0.391192	0.418543	1.529341	-0.380892	0.074435	5.17234	6.16318	-1.753311
122.800003	-0.359992	0.424785	1.52349	-0.372556	0.076045	6.55027	7.5567	-2.656759
122.900002	-0.262646	0.455135	1.519147	-0.361612	0.07758	5.96789	7.17709	-2.915883
123.0	-0.169177	0.479664	1.517934	-0.349192	0.078714	6.11291	6.71387	-2.865206
123.099998	-0.127768	0.508027	1.520108	-0.338929	0.079536	6.72893	7.15675	-2.736061
123.199997	-0.165413	0.549192	1.524731	-0.331506	0.079939	6.77271	7.68195	-2.417728
123.300003	-0.122452	0.584226	1.530478	-0.326192	0.08009	6.33194	7.29956	-2.061786
123.400002	-0.163622	0.585532	1.536248	-0.324703	0.080152	6.25155	7.07924	-1.48178
123.5	-0.139032	0.572443	1.542289	-0.326064	0.080247	6.30173	7.31165	-0.844113
123.599998	-0.068173	0.602954	1.54866	-0.329091	0.080758	6.16782	7.01073	-0.248382
123.699997	0.010204	0.651104	1.554432	-0.335355	0.0813	6.25093	6.87049	0.341049
123.800003	0.123947	0.68566	1.557924	-0.343305	0.082251	6.2209	6.92787	0.95472
123.900002	0.15213	0.699479	1.556709	-0.353334	0.0835	6.13078	6.8995	1.553592
124.0	0.119656	0.690648	1.549151	-0.365735	0.084785	6.04101	6.80486	2.215061
124.099998	0.025032	0.682691	1.5357	-0.377284	0.086071	5.77872	6.50426	2.573966
124.199997	-0.116886	0.645354	1.519979	-0.385043	0.087289	5.57003	6.41455	2.295067
124.300003	-0.243121	0.609084	1.507501	-0.386261	0.088319	5.44768	6.43371	1.316375
124.400002	-0.315518	0.670358	1.504227	-0.37595	0.089772	5.94389	6.95281	-0.730055
124.5	-0.228332	0.714492	1.512215	-0.358907	0.090948	6.42118	7.52833	-3.21016
124.599998	-0.165285	0.683585	1.530127	-0.337498	0.092246	6.69197	7.69694	-5.505655
124.699997	-0.149188	0.698382	1.553025	-0.316594	0.093042	7.30483	7.96233	-6.846897
124.800003	-0.037698	0.761841	1.576429	-0.302359	0.093407	7.33057	7.91041	-6.599769
124.900002	-0.036263	0.902865	1.595969	-0.298734	0.093379	7.76811	7.56291	-4.551861
125.0	-0.034974	1.046	1.609683	-0.307672	0.093428	8.10274	8.76159	-0.648704
125.099998	-0.139177	1.219981	1.615344	-0.328875	0.093146	7.67011	8.35147	3.995143
125.199997	-0.286806	1.374011	1.611174	-0.357705	0.092935	7.53796	7.80175	7.919188
125.300003	-0.262465	1.419749	1.601946	-0.386658	0.092934	6.40953	7.34944	9.98853
125.400002	-0.300732	1.48806	1.594808	-0.409236	0.093269	5.11332	5.8098	8.990463
125.5	-0.279854	1.594721	1.594749	-0.418585	0.093853	3.92824	5.21993	5.193679
125.599998	-0.085864	1.677822	1.601789	-0.414109	0.09484	4.10654	5.05871	-0.282607
125.699997	-0.013778	1.632419	1.612681	-0.397839	0.095471	3.94487	5.64312	-5.926538
125.800003	0.172694	1.54955	1.626413	-0.372424	0.096622	6.25137	5.87928	-9.784917
125.900002	0.294991	1.452419	1.643183	-0.343307	0.097772	9.64005	10.48504	-11.156314
126.0	0.174392	1.399368	1.66221	-0.316965	0.09889	8.42221	10.03135	-10.051358
126.099998	0.001925	1.382073	1.682011	-0.299771	0.099212	7.77021	7.88942	-7.139242
126.199997	-0.311204	1.392778	1.700593	-0.294725	0.099328	8.31406	8.20641	-2.947614
126.300003	-0.545511	1.396577	1.716021	-0.301085	0.099191	11.82876	12.11205	1.555466
126.400002	-0.736032	1.466126	1.725278	-0.317992	0.098762	10.53403	11.60665	5.499823
126.5	-0.745628	1.526533	1.731095	-0.33904	0.09855	9.9823	10.05565	7.846158
126.599998	-0.593079	1.580763	1.73827	-0.359112	0.098726	7.1387	7.7479	7.946122
126.699997	-0.347953	1.584143	1.749673	-0.374313	0.098822	5.55514	5.76441	5.971318
126.800003	-0.10914	1.556613	1.764767	-0.383044	0.09901	4.97109	5.54859	2.432904
126.900002	-0.019409	1.531136	1.779689	-0.384679	0.099335	4.83754	5.32731	-1.767679
127.0	0.024329	1.49692	1.791029	-0.381632	0.099637	4.96453	5.75948	-5.265669
127.099998	-0.087539	1.370162	1.796896	-0.375011	0.099942	5.11997	5.91535	-6.46638
127.199997	-0.342825	1.347432	1.797324	-0.368638	0.099889	8.1192	8.03973	-5.310077
127.300003	-0.491224	1.330194	1.794564	-0.363526	0.099567	6.49282	8.47051	-2.934512
127.400002	-0.543835	1.365685	1.790956	-0.358137	0.099297	8.42178	8.80966	-0.626453
127.5	-0.45814	1.398381	1.789238	-0.35381	0.099059	8.98769	9.9273	0.930256
127.599998	-0.233199	1.408491	1.79345	-0.348486	0.099293	7.96209	8.38733	1.248551
127.699997	-0.004479	1.417515	1.805157	-0.341963	0.099733	8.72374	8.61321	0.33094
127.800003	0.060913	1.44078	1.822941	-0.336414	0.099878	8.06814	7.91918	-1.344791
127.900002	0.069654	1.511195	1.842458	-0.330898	0.099296	8.09739	8.19838	-3.135877
128.0	-0.055685	1.559878	1.859861	-0.326594	0.098701	7.61152	8.41527	-4.083883
128.100006	-0.214837	1.599805	1.871576	-0.326217	0.098095	8.55883	9.15084	-3.727244
128.199997	-0.299462	1.677268	1.876873	-0.329553	0.097918	8.04607	9.40263	-1.964834
128.300003	-0.255034	1.777271	1.876343	-0.338434	0.097737	9.22835	9.52274	0.639515
128.399994	-0.169767	1.89167	1.87157	-0.350585	0.097752	9.44975	9.42029	3.046689
128.5	-0.078116	1.962618	1.866549	-0.361999	0.097942	8.59316	8.88577	4.444069
128.600006	-0.073141	2.07905	1.864448	-0.370784	0.097791	8.02935	8.1046	4.195613
128.699997	-0.16191	2.225942	1.867023	-0.374157	0.09726	6.6995	7.73944	2.310324
128.800003	-0.325438	2.395232	1.872614	-0.3726	0.096421	6.31434	7.5264	-0.674542
128.899994	-0.344387	2.36075	1.878197	-0.368104	0.095158	5.64964	7.85784	-3.293042
129.0	-0.308342	2.245072	1.881336	-0.360237	0.09425	7.33688	7.94948	-4.780788
129.100006	-0.174471	2.138853	1.881613	-0.351459	0.093472	8.6761	9.77689	-4.699516
129.199997	0.036125	2.042602	1.879911	-0.344853	0.0929	7.46098	8.82068	-3.476526
129.300003	0.194175	2.013621	1.877306	-0.341738	0.092315	9.6573	8.76823	-1.709216
129.399994	0.177982	2.044333	1.874036	-0.342758	0.091645	9.43635	10.23807	0.093742
129.5	0.099741	2.017655	1.87192	-0.345591	0.09134	8.74493	9.03158	1.269997
129.600006	0.008267	1.993181	1.872671	-0.347013	0.091009	8.38342	9.39877	1.354119
129.699997	-0.229892	1.904732	1.877785	-0.346955	0.090576	7.5616	8.82111	0.540352
129.800003	-0.396441	1.797413	1.88695	-0.343953	0.089831	7.44583	8.41281	-1.105333
129.899994	-0.500177	1.659892	1.897565	-0.339097	0.088975	7.64585	8.73033	-2.78059
130.0	-0.47126	1.510386	1.906461	-0.334944	0.087656	8.23734	8.94476	-3.619072
130.100006	-0.35135	1.385367	1.910955	-0.332251	0.086678	9.19867	9.95856	-3.225903
130.199997	-0.12072	1.286675	1.909783	-0.334742	0.085553	8.70491	9.74884	-1.752017
130.300003	0.035035	1.156317	1.902941	-0.342783	0.084822	9.76485	9.68386	0.59308
130.399994	0.127827	1.045755	1.891415	-0.354964	0.083939	9.29316	9.32405	2.881641
130.5	0.130725	0.869335	1.878757	-0.367975	0.083159	8.5097	8.62124	4.281776
130.600006	0.020168	0.707189	1.868397	-0.378212	0.082162	7.45721	8.18543	4.158328
130.699997	-0.153753	0.591616	1.862616	-0.382148	0.081406	6.29735	7.5886	2.39269
130.800003	-0.337553	0.47693	1.860308	-0.380733	0.080633	6.02437	7.75561	-0.476409
130.899994	-0.399076	0.39631	1.859368	-0.372857	0.080402	5.45662	7.06586	-3.250441
131.0	-0.370752	0.30415	1.857949	-0.360256	0.080067	6.73015	8.35072	-4.98206
131.100006	-0.352849	0.179164	1.857133	-0.34482	0.079778	9.15821	10.36108	-5.398236
131.199997	-0.218037	0.177663	1.858678	-0.32997	0.078743	7.75085	8.48796	-5.048428
131.300003	-0.084206	0.229573	1.86398	-0.318721	0.078065	9.48749	8.86725	-4.135337
131.399994	-0.080978	0.298243	1.870883	-0.312984	0.076926	10.37718	11.05971	-2.6699
131.5	-0.05701	0.38941	1.877554	-0.313938	0.075962	9.81783	10.30552	-1.032138
131.600006	-0.01727	0.463004	1.882305	-0.320752	0.07515	10.12041	10.33378	0.696484
131.699997	-0.124785	0.519653	1.883728	-0.332619	0.074682	9.23229	10.05437	2.180638
131.800003	-0.182236	0.517537	1.880957	-0.34714	0.074124	8.42274	8.96135	3.220798
131.899994	-0.21577	0.554385	1.874224	-0.362194	0.073675	7.35571	8.40424	3.509799
132.0	-0.290048	0.474952	1.865721	-0.374296	0.073288	6.44255	7.54642	2.935183
132.100006	-0.23259	0.493898	1.85732	-0.381177	0.072673	5.76979	6.90378	1.576998
132.199997	-0.207754	0.439171	1.850652	-0.381795	0.072503	5.59043	6.70991	-0.385118
132.300003	-0.150354	0.413437	1.845681	-0.377269	0.072411	5.80211	6.87969	-2.190543
132.399994	-0.031939	0.360963	1.840879	-0.368896	0.072645	7.50179	8.21829	-3.164707
132.5	0.033315	0.359227	1.834785	-0.359612	0.072898	7.70628	9.16004	-3.248495
132.600006	0.060532	0.354041	1.826594	-0.35154	0.073198	7.6836	8.07463	-2.61868
132.699997	-0.062933	0.340322	1.817322	-0.346396	0.073264	8.40295	8.87335	-1.609368
132.800003	-0.242908	0.336187	1.808736	-0.343263	0.072873	7.70312	8.99882	-0.64146
132.899994	-0.37872	0.349039	1.803056	-0.340398	0.072327	7.49207	8.42919	-0.202405
133.0	-0.448544	0.367762	1.80294	-0.336733	0.071832	7.22198	8.5477	-0.584896
133.100006	-0.432721	0.433568	1.808324	-0.330769	0.071312	7.15332	8.25137	-1.708112
133.199997	-0.292314	0.414011	1.817512	-0.324488	0.071044	7.31893	8.28242	-2.809083
133.300003	-0.106266	0.350779	1.826939	-0.319218	0.070837	7.99826	8.72658	-3.304182
133.399994	0.114769	0.275292	1.833558	-0.317504	0.070903	8.37168	8.88716	-2.977051
133.5	0.231462	0.190992	1.834548	-0.321839	0.071048	8.26291	8.68922	-1.377598
133.600006	0.239784	0.123982	1.828797	-0.334226	0.070951	8.71104	8.98565	1.051553
133.699997	0.026045	0.114866	1.816222	-0.352343	0.0708	7.98144	8.57125	3.570197
133.800003	-0.179855	0.080966	1.799188	-0.37354	0.070636	7.19413	8.08116	5.290937
133.899994	-0.431612	0.044763	1.781936	-0.392058	0.070652	6.16283	7.51013	5.524077
134.0	-0.523449	-0.004894	1.768056	-0.402907	0.07091	4.86802	6.31167	3.811208
134.100006	-0.532286	-0.043987	1.758079	-0.404553	0.071362	4.70259	6.10056	0.667858
134.199997	-0.381679	-0.087919	1.751627	-0.396551	0.071625	4.65267	5.73936	-2.800573
134.300003	-0.219876	-0.071601	1.747118	-0.379309	0.071786	6.11545	7.1833	-5.389996
134.399994	-0.033692	-0.059853	1.745925	-0.355631	0.071501	8.44279	9.87409	-6.8294
134.5	0.133183	-0.093193	1.750843	-0.328894	0.070967	8.08093	8.85569	-6.93077
134.600006	0.127645	-0.046532	1.762912	-0.306239	0.070745	8.08636	8.72508	-6.284279
134.699997	0.202481	-0.029298	1.7796	-0.291265	0.070959	9.34054	9.0532	-4.741925
134.800003	0.10533	0.040235	1.795562	-0.287876	0.071076	11.30155	12.16857	-2.524772
134.899994	-0.024403	0.06151	1.805941	-0.297035	0.071316	10.41142	10.97	0.618936
135.0	-0.280903	0.041302	1.808107	-0.317436	0.071357	10.4193	10.75225	4.006171
135.100006	-0.403749	0.119229	1.801077	-0.343855	0.070842	8.73565	9.73835	6.71941
135.199997	-0.531884	0.09041	1.789736	-0.370873	0.070494	6.59993	7.30288	7.751562
135.300003	-0.424226	0.07214	1.780777	-0.389774	0.070727	5.03266	6.16682	6.572901
135.399994	-0.232452	0.153798	1.777447	-0.398178	0.071392	4.16636	5.13033	3.344278
135.5	-0.079235	0.223	1.778941	-0.396382	0.072229	4.48662	5.17465	-1.010781
135.600006	-0.001618	0.222356	1.782041	-0.386378	0.072772	4.46797	5.51519	-4.91701
135.699997	-0.005048	0.211505	1.784095	-0.371141	0.073031	6.61341	6.84019	-7.005936
135.800003	-0.120023	0.214035	1.784669	-0.35379	0.072897	8.3152	10.03949	-7.020118
135.899994	-0.234769	0.225527	1.784152	-0.3399	0.072502	7.04289	8.53239	-5.340235
136.0	-0.309874	0.307383	1.782945	-0.332406	0.072211	7.65557	8.13169	-2.957974
136.100006	-0.259435	0.374593	1.78212	-0.331131	0.072107	9.52813	10.85502	-0.377603
136.199997	-0.164965	0.467922	1.782608	-0.334548	0.072523	8.43307	9.6056	1.615018
136.300003	-0.116741	0.51867	1.784994	-0.341289	0.073277	8.08671	8.57499	2.531493
136.399994	-0.039961	0.50585	1.789261	-0.348087	0.073967	7.57763	8.31282	2.508086
136.5	0.019234	0.471878	1.794191	-0.353744	0.074624	6.76851	7.1939	1.55748
136.600006	-0.056726	0.47453	1.797648	-0.35782	0.074744	6.39158	7.106	0.038874
136.699997	-0.163443	0.489047	1.798651	-0.35848	0.074817	6.31049	7.25459	-1.404772
136.800003	-0.282584	0.46545	1.797157	-0.356148	0.074984	6.22256	7.57501	-2.293774
136.899994	-0.277902	0.37272	1.794112	-0.351567	0.075227	7.42752	8.31592	-2.35699
137.0	-0.202601	0.276986	1.790858	-0.346931	0.075539	7.58297	8.89819	-1.873716
137.100006	-0.141809	0.196466	1.78754	-0.344167	0.07622	7.81181	8.42426	-1.121602
137.199997	-0.107775	0.16264	1.784098	-0.343631	0.076591	8.26029	8.58741	-0.364435
137.300003	-0.054526	0.155171	1.779729	-0.345778	0.076969	7.39153	8.20148	0.2409
137.399994	-0.065235	0.161363	1.774433	-0.349726	0.077338	7.33723	7.86523	0.626911
137.5	-0.112203	0.14955	1.768821	-0.353934	0.077526	6.8045	7.83108	0.573127
137.600006	-0.1413	0.11464	1.763811	-0.35671	0.077936	6.59231	7.4155	0.076114
137.699997	-0.184109	0.040198	1.760413	-0.356682	0.07837	6.56393	7.42417	-0.74027
137.800003	-0.220495	-0.053085	1.758999	-0.353365	0.078871	6.71833	7.58646	-1.681677
137.899994	-0.255625	-0.082267	1.759308	-0.348282	0.07917	7.31648	7.94702	-2.333934
138.0	-0.318739	-0.056955	1.761051	-0.342165	0.079402	7.33189	8.23489	-2.677081
138.100006	-0.35175	0.003934	1.763364	-0.336956	0.079291	7.37419	8.03448	-2.558847
138.199997	-0.30988	0.06428	1.764614	-0.335619	0.079047	7.65969	8.35511	-1.903647
138.300003	-0.155246	0.132619	1.762842	-0.338238	0.078511	7.52718	8.28531	-0.653321
138.399994	-0.032572	0.226468	1.757422	-0.345079	0.078252	7.43453	7.96907	0.778311
138.5	0.124941	0.240888	1.749051	-0.355192	0.078367	7.18923	7.74383	2.082346
138.600006	0.106302	0.270419	1.739459	-0.364975	0.078939	6.79443	7.29271	2.464384
138.699997	0.135651	0.274203	1.73115	-0.371588	0.079754	6.38011	6.98985	2.126218
138.800003	0.113274	0.247533	1.72617	-0.373216	0.080683	6.18368	6.80229	0.691513
138.899994	-0.166015	0.223093	1.723521	-0.369894	0.081406	5.94372	6.9663	-1.131421
139.0	-0.330932	0.241461	1.721804	-0.362084	0.081807	6.61858	7.46999	-2.56829
139.100006	-0.423156	0.331657	1.719722	-0.351076	0.08198	7.49662	8.74532	-3.178784
139.199997	-0.409311	0.445601	1.716826	-0.340544	0.081642	6.81755	8.21444	-3.030545
139.300003	-0.272106	0.528466	1.713122	-0.333053	0.081222	7.43768	7.80892	-2.282174
139.399994	-0.114698	0.550623	1.709013	-0.329296	0.080875	7.78895	8.46409	-1.16262
139.5	0.015509	0.573136	1.705443	-0.329327	0.080303	7.45047	8.12558	-0.198953
139.600006	0.154293	0.585211	1.704168	-0.330758	0.079919	7.17635	7.51077	0.329355
139.699997	0.194192	0.642744	1.70571	-0.333067	0.079456	6.92221	7.67061	0.22483
139.800003	0.113444	0.715601	1.709713	-0.334932	0.079033	6.53871	7.46057	-0.446276
139.899994	-0.003374	0.746559	1.714254	-0.337056	0.078664	6.52041	7.45864	-1.106069
140.0	-0.166346	0.749004	1.71655	-0.341204	0.078194	6.59669	7.50574	-1.372577
140.100006	-0.229071	0.725466	1.714591	-0.346655	0.077972	6.74819	7.64438	-0.861423
140.199997	-0.270202	0.722896	1.706939	-0.355608	0.07764	6.57164	7.76963	0.295784
140.300003	-0.265191	0.722721	1.693618	-0.366978	0.077554	6.79084	7.50531	1.727893
140.399994	-0.217272	0.721722	1.676301	-0.379355	0.077694	6.66613	7.42695	2.878551
140.5	-0.192098	0.784191	1.658863	-0.38815	0.07788	6.12106	6.86546	2.960472
140.600006	-0.128581	0.871071	1.64547	-0.39021	0.077682	5.98777	6.69396	1.756884
140.699997	-0.122798	0.923667	1.638855	-0.383755	0.077314	5.54612	6.55168	-0.370077
140.800003	-0.083423	0.913688	1.638944	-0.37045	0.076784	6.50394	7.38145	-2.670986
140.899994	-0.088304	0.867958	1.644037	-0.352746	0.076475	7.46325	8.52971	-4.456268
141.0	-0.075161	0.847583	1.651625	-0.33413	0.076168	6.72744	7.94905	-5.285491
141.100006	-0.053752	0.852883	1.659617	-0.318924	0.076117	7.06137	7.8572	-4.956103
141.199997	-0.030059	0.849523	1.665934	-0.310995	0.076095	7.47569	7.99337	-3.465466
141.300003	-0.126315	0.863662	1.669483	-0.311326	0.075633	8.12717	9.2231	-1.058415
141.399994	-0.262244	0.892763	1.670336	-0.318421	0.075225	7.44907	8.47372	1.492373
141.5	-0.391019	0.936024	1.669045	-0.330651	0.074603	7.15402	8.10696	3.339025
141.600006	-0.486616	1.091227	1.667772	-0.343742	0.073888	6.58162	7.8709	4.01542
141.699997	-0.366913	1.155469	1.668578	-0.355891	0.073536	5.98295	7.01951	3.546373
141.800003	-0.235609	1.169091	1.66993	-0.365245	0.073435	5.74684	6.5945	2.022645
141.899994	-0.014002	1.077555	1.669592	-0.370961	0.073855	5.71689	6.39367	0.163824
142.0	0.129612	0.952265	1.66474	-0.373681	0.074071	5.56451	6.28726	-1.344425
142.100006	0.180678	0.86901	1.655782	-0.372575	0.074653	6.33693	6.45319	-2.007159
142.199997	0.037654	0.828115	1.645668	-0.367878	0.075602	6.66193	7.71546	-1.959412
142.300003	-0.004376	0.817538	1.63727	-0.36196	0.076394	5.9798	7.27172	-1.673735
142.399994	-0.266133	0.823918	1.633002	-0.355622	0.076833	6.82727	7.36154	-1.506192
142.5	-0.448761	0.825968	1.632783	-0.349622	0.076847	6.71509	7.98609	-1.54405
142.600006	-0.589721	0.797843	1.634269	-0.344814	0.076784	6.42565	7.55938	-1.661704
142.699997	-0.597674	0.789703	1.634713	-0.341599	0.07647	6.42477	7.59899	-1.630527
142.800003	-0.497621	0.80208	1.633131	-0.341228	0.075876	6.40927	7.45211	-1.319545
142.899994	-0.303281	0.784976	1.630885	-0.341663	0.075362	6.29866	7.16349	-0.923733
143.0	-0.064986	0.716981	1.630159	-0.341997	0.074929	6.38974	7.11157	-0.619726
143.100006	0.197394	0.602968	1.632545	-0.341968	0.074586	6.54502	7.06211	-0.490391
143.199997	0.396488	0.419094	1.636977	-0.342493	0.074538	6.6741	7.20792	-0.451316
143.300003	0.476538	0.243512	1.640304	-0.344035	0.075178	6.74784	7.37011	-0.346233
143.399994	0.395582	0.123887	1.638658	-0.348376	0.076212	6.61875	7.39045	0.148757
143.5	0.125747	-0.006613	1.629809	-0.356353	0.077259	6.39114	7.26509	1.193539
143.600006	-0.255978	-0.111024	1.61467	-0.366086	0.07788	6.16747	7.21209	2.211431
143.699997	-0.589994	-0.249143	1.598795	-0.373135	0.078404	5.88828	6.95313	2.520648
143.800003	-0.808168	-0.334766	1.589014	-0.373959	0.078561	5.84292	6.83698	1.506596
143.899994	-0.82388	-0.35798	1.589678	-0.366851	0.079031	5.68957	6.94082	-0.574048
144.0	-0.606051	-0.386457	1.599564	-0.354328	0.079218	6.64967	7.62671	-3.011405
144.100006	-0.321961	-0.47101	1.615176	-0.339581	0.079462	7.30816	7.83729	-4.993017
144.199997	-0.027373	-0.512827	1.631447	-0.326198	0.079238	6.94463	7.53957	-5.865223
144.300003	0.210954	-0.551689	1.645347	-0.318778	0.079068	7.18003	7.33649	-5.154858
144.399994	0.318233	-0.60436	1.654468	-0.320433	0.078568	7.66538	7.54835	-2.636556
144.5	0.194259	-0.68236	1.658026	-0.33143	0.078036	7.91375	8.67573	1.025371
144.600006	-0.100267	-0.745328	1.654225	-0.350172	0.076864	7.37524	7.79725	4.638025
144.699997	-0.347105	-0.806165	1.646856	-0.370559	0.076274	7.03395	7.61387	6.858654
144.800003	-0.48323	-0.791028	1.640858	-0.387143	0.07613	5.86008	6.91823	6.874233
144.899994	-0.394808	-0.757917	1.640442	-0.395632	0.076914	5.06314	6.13203	4.683252
145.0	-0.170441	-0.775796	1.645461	-0.394368	0.078049	4.82195	5.61657	0.927229
145.100006	0.00493	-0.810457	1.652721	-0.384909	0.079668	5.09668	6.02262	-3.407195
145.199997	0.141177	-0.893481	1.660105	-0.368283	0.081364	5.63948	6.08857	-6.445909
145.300003	0.160205	-0.911043	1.667123	-0.347494	0.082897	8.61523	9.0531	-7.580291
145.399994	-0.083027	-0.772643	1.674765	-0.327153	0.08369	8.06385	9.4796	-6.905863
145.5	-0.385104	-0.523657	1.68389	-0.311545	0.083714	6.97142	7.25438	-5.230549
145.600006	-0.53087	-0.274718	1.695415	-0.302854	0.083687	8.54482	8.89037	-3.006027
145.699997	-0.634859	-0.043037	1.709066	-0.302432	0.08346	8.85957	10.54403	-0.776931
145.800003	-0.583517	0.11736	1.723052	-0.309839	0.08312	8.30381	9.43496	1.373302
145.899994	-0.501943	0.276789	1.733662	-0.325717	0.083045	8.45427	9.06509	3.133429
146.0	-0.185531	0.502347	1.737772	-0.346594	0.082944	7.56563	7.94477	4.468783
146.100006	-0.021684	0.67785	1.734595	-0.370467	0.082687	6.45026	6.62812	5.310844
146.199997	0.044977	0.858031	1.726216	-0.391974	0.082556	5.58816	6.03483	5.112131
146.300003	0.107509	1.030871	1.717253	-0.405276	0.082575	4.88868	5.7718	3.576136
146.399994	0.079756	1.131495	1.712581	-0.406839	0.082761	4.50746	5.44828	0.752578
146.5	-0.032326	1.085428	1.714197	-0.397922	0.083047	4.39011	6.0375	-2.56155
146.600006	-0.056222	0.924543	1.721086	-0.381114	0.084151	6.21117	6.36412	-5.349639
146.699997	-0.104858	0.834851	1.730752	-0.360126	0.085377	7.96428	8.76277	-6.840151
146.800003	-0.131151	0.79695	1.741357	-0.339045	0.086528	7.24641	9.6846	-6.794965
146.899994	-0.14691	0.847206	1.751226	-0.322225	0.087276	7.94352	7.90559	-5.433602
147.0	-0.187682	0.935596	1.759925	-0.312565	0.087939	9.28931	9.06123	-3.182739
147.100006	-0.275892	0.967823	1.767985	-0.310266	0.088033	9.78026	10.77163	-0.620141
147.199997	-0.322571	1.051829	1.77591	-0.314019	0.087948	9.48189	9.99774	1.497408
147.300003	-0.384852	1.113524	1.785856	-0.32194	0.087683	9.22643	9.72486	2.737036
147.399994	-0.362253	1.145316	1.798824	-0.331575	0.087378	7.99721	8.72251	2.846596
147.5	-0.205104	1.137459	1.812674	-0.34185	0.086993	7.29274	7.88996	2.08384
147.600006	-0.04279	1.056756	1.824266	-0.352284	0.086774	6.86949	7.47234	0.904039
147.699997	0.117484	1.005371	1.830359	-0.362037	0.087055	6.45586	6.93761	-0.251023
147.800003	0.212824	0.929173	1.830067	-0.369854	0.087369	6.29525	6.80797	-0.866507
147.899994	0.115504	0.841827	1.824618	-0.376066	0.087775	6.50035	6.96919	-0.738004
148.0	-0.046254	0.773863	1.816056	-0.379799	0.08799	6.88271	7.5339	-0.223052
148.100006	-0.325474	0.737316	1.806687	-0.380624	0.088244	7.16532	8.06617	0.138503
148.199997	-0.464329	0.673345	1.799412	-0.377913	0.088656	7.20569	8.22	0.092265
148.300003	-0.488226	0.631046	1.795727	-0.370607	0.089236	7.40887	8.21412	-0.687509
148.399994	-0.467079	0.613837	1.796404	-0.360258	0.089912	7.43199	8.29912	-1.80894
148.5	-0.407612	0.611981	1.801862	-0.34752	0.090147	7.65075	8.16637	-2.99617
148.600006	-0.220386	0.643369	1.81143	-0.335356	0.089891	7.88029	8.26432	-3.886759
148.699997	-0.075877	0.678749	1.823175	-0.32546	0.089639	7.95823	8.3581	-4.252052
148.800003	-0.006975	0.745719	1.834347	-0.319515	0.089047	8.35697	8.83503	-3.857612
148.899994	-0.010566	0.791697	1.842259	-0.320562	0.088287	8.51601	9.17931	-2.449689
149.0	-0.028033	0.78899	1.845172	-0.328493	0.087768	8.56015	9.09977	-0.162581
149.100006	-0.109023	0.782547	1.842909	-0.342341	0.087327	8.53405	8.99379	2.330524
149.199997	-0.15299	0.86096	1.836333	-0.358544	0.086893	7.98731	8.40178	4.205115
149.300003	-0.144135	0.926652	1.82914	-0.372767	0.086936	7.30667	7.72317	4.802787
149.399994	-0.147493	1.040683	1.82421	-0.381411	0.086986	6.40489	7.1909	3.670074
149.5	-0.099363	1.112807	1.823441	-0.382714	0.0868	6.01956	6.88558	1.157821
149.600006	-0.16838	1.065095	1.82608	-0.376725	0.086212	5.67144	6.93151	-1.967052
149.699997	-0.140062	0.866271	1.831281	-0.364385	0.085542	6.35103	6.9861	-4.523247
149.800003	-0.194071	0.727265	1.83848	-0.346997	0.085256	8.78425	9.24387	-5.919522
149.899994	-0.225567	0.752961	1.84798	-0.328641	0.084838	7.87933	10.23454	-6.157185
150.0	-0.181219	0.914829	1.860112	-0.314159	0.08454	8.86307	8.43368	-5.457595
150.100006	-0.0772	1.050297	1.872824	-0.307052	0.08454	10.71006	10.60045	-3.635841
150.199997	-0.031626	1.230243	1.882053	-0.311367	0.084442	10.84011	12.41255	-0.879176
150.300003	-0.09873	1.381042	1.885016	-0.327536	0.084492	11.16475	11.45731	2.427203
150.399994	-0.081216	1.510553	1.879672	-0.351825	0.084402	10.68895	11.11034	5.630887
150.5	-0.239427	1.534528	1.866303	-0.380673	0.084351	8.12008	8.60679	7.667503
150.600006	-0.440058	1.586727	1.849981	-0.406486	0.083988	5.75175	6.76632	7.651121
150.699997	-0.528966	1.682881	1.838233	-0.420408	0.083504	4.22468	5.52889	5.243798
150.800003	-0.46543	1.757877	1.836211	-0.420362	0.082978	3.68232	4.75661	0.689082
150.899994	-0.401805	1.562374	1.843413	-0.407283	0.082603	3.69773	5.3378	-4.468879
151.0	-0.127684	1.193193	1.85613	-0.384333	0.082759	5.1945	5.57375	-8.390597
151.100006	0.112498	0.902198	1.871052	-0.356358	0.082982	8.53799	9.77903	-10.057304
151.199997	0.090176	0.764041	1.886431	-0.329394	0.082554	9.62893	12.15851	-9.362186
151.300003	-0.089539	0.761267	1.900946	-0.310903	0.081772	9.72281	9.2171	-6.857903
151.399994	-0.310017	0.803894	1.9146	-0.302469	0.080846	13.53728	11.50666	-3.423331
151.5	-0.455381	0.81548	1.926487	-0.303439	0.079536	15.15876	16.9787	-0.030472
151.600006	-0.497111	0.795982	1.936938	-0.312138	0.078233	16.73277	16.3822	2.681804
151.699997	-0.472316	0.848096	1.948845	-0.323926	0.077213	17.02431	16.71749	4.147039
151.800003	-0.309722	0.836552	1.963187	-0.33611	0.07662	12.35036	11.76476	4.347228
151.899994	-0.14779	0.910719	1.97774	-0.347717	0.076387	9.57691	9.10577	3.374433
152.0	0.023079	0.923382	1.989352	-0.357129	0.076479	8.16728	8.21786	1.698731
152.100006	0.029073	0.939197	1.995648	-0.36414	0.07645	7.24659	7.41143	-0.140329
152.199997	-0.078375	0.917612	1.996179	-0.370131	0.07653	6.04373	7.14144	-1.404859
152.300003	-0.242584	0.869963	1.99153	-0.376079	0.076518	6.20207	7.5218	-1.725703
152.399994	-0.377456	0.803276	1.983112	-0.381908	0.076667	7.17241	8.6024	-1.219378
152.5	-0.462858	0.797499	1.97245	-0.38662	0.076653	7.9028	9.25211	-0.622775
152.600006	-0.458663	0.750394	1.962091	-0.387871	0.076565	8.22972	9.29707	-0.303152
152.699997	-0.407807	0.747233	1.953979	-0.384569	0.075967	8.361	9.19441	-0.594571
152.800003	-0.347092	0.686896	1.950176	-0.376971	0.075241	8.55691	9.40498	-1.343147
152.899994	-0.193233	0.641166	1.951207	-0.364684	0.074292	8.6408	9.48024	-2.450781
153.0	-0.034098	0.622365	1.956059	-0.349729	0.073452	9.13894	9.9046	-3.494702
153.100006	0.081892	0.619072	1.962727	-0.334451	0.073017	9.72036	10.60109	-4.193706
153.199997	0.166916	0.647534	1.969173	-0.320805	0.072716	10.21	10.89303	-4.328895
153.300003	0.239058	0.66226	1.974617	-0.311834	0.072494	11.18779	11.67495	-3.804221
153.399994	0.259087	0.712279	1.979525	-0.307922	0.07227	11.89733	12.34007	-2.784387
153.5	0.18943	0.79954	1.984648	-0.309336	0.072211	12.44599	12.77974	-1.467755
153.600006	0.05173	0.931709	1.98902	-0.316672	0.071943	12.30053	13.00584	0.016027
153.699997	-0.075601	1.010085	1.990937	-0.328476	0.071998	11.25259	12.56841	1.481203
153.800003	-0.184564	1.08998	1.987833	-0.343679	0.072211	9.78385	11.34779	2.584386
153.899994	-0.368487	1.190821	1.978115	-0.362553	0.072203	8.50602	9.99634	3.467671
154.0	-0.314985	1.211004	1.963387	-0.379324	0.072471	7.14097	8.4096	3.795213
154.100006	-0.273769	1.257259	1.947714	-0.391825	0.072503	5.83153	7.00099	2.966286
154.199997	-0.206408	1.214355	1.936517	-0.39561	0.072415	5.25256	5.82682	1.02772
154.300003	-0.190156	1.188215	1.931166	-0.390659	0.071678	5.35205	6.22688	-1.631704
154.399994	-0.138216	1.147993	1.930245	-0.379013	0.071108	6.20347	7.02282	-4.00831
154.5	-0.068169	1.135331	1.93064	-0.363479	0.070735	8.80098	9.72464	-5.266353
154.600006	0.029518	1.157418	1.93026	-0.347798	0.070413	8.32159	11.00672	-5.30744
154.699997	0.115806	1.154147	1.928074	-0.335145	0.070454	8.9651	9.37072	-4.264679
154.800003	-0.004822	1.115644	1.925494	-0.326684	0.070204	10.51975	11.35421	-2.635086
154.899994	-0.119604	1.058891	1.92437	-0.322752	0.069861	10.25527	11.54959	-1.103545
155.0	-0.225315	0.997255	1.926518	-0.322881	0.069427	10.52466	11.54884	0.053441
155.100006	-0.314625	0.932905	1.931003	-0.326346	0.069164	10.00393	11.7669	0.703319
155.199997	-0.328186	0.905065	1.935394	-0.333535	0.068879	9.05732	10.44319	0.853394
155.300003	-0.271858	0.853949	1.935827	-0.343395	0.069107	8.21422	9.38849	0.926419
155.399994	-0.178796	0.779923	1.929662	-0.355534	0.069471	7.41798	8.32609	1.119567
155.5	-0.125974	0.701942	1.917969	-0.366845	0.069839	7.23985	7.66118	1.273261
155.600006	-0.019418	0.605695	1.904998	-0.374312	0.069992	6.8567	7.20032	0.978028
155.699997	-0.0579	0.499853	1.895355	-0.375368	0.070235	6.9589	7.30073	0.086979
155.800003	-0.126211	0.382455	1.890211	-0.371224	0.0707	7.22023	8.03352	-1.213175
155.899994	-0.180403	0.328798	1.887934	-0.363076	0.071319	7.92785	8.76566	-2.453436
156.0	-0.230789	0.34982	1.885371	-0.35404	0.071799	8.38464	9.57455	-3.208308
156.100006	-0.262323	0.350844	1.881081	-0.34587	0.072095	8.11894	9.23669	-3.249951
156.199997	-0.266301	0.312986	1.875881	-0.339623	0.072189	8.22508	8.89551	-2.692283
156.300003	-0.262735	0.256568	1.871867	-0.335803	0.072049	8.38473	9.33154	-1.949539
156.399994	-0.207886	0.200525	1.870198	-0.333548	0.072042	8.59439	9.26356	-1.137828
156.5	-0.17593	0.215283	1.870296	-0.333562	0.072114	8.54307	9.20104	-0.646219
156.600006	-0.135299	0.288071	1.871196	-0.335926	0.07207	8.2292	9.11615	-0.450984
156.699997	-0.07369	0.300894	1.870934	-0.340212	0.071991	7.88099	8.60989	-0.324281
156.800003	-0.079508	0.300727	1.867316	-0.346586	0.071861	7.56817	8.36795	-0.167074
156.899994	-0.064803	0.243265	1.859853	-0.354897	0.071686	7.47849	8.0651	0.291633
157.0	-0.083797	0.239733	1.848854	-0.363596	0.071486	7.49636	7.98706	0.782019
157.100006	-0.11447	0.233774	1.835381	-0.37109	0.071178	7.25123	7.9194	1.090629
157.199997	-0.196669	0.238736	1.821967	-0.374725	0.07083	7.04665	7.95547	0.768935
157.300003	-0.188005	0.236107	1.81107	-0.373374	0.070485	6.83892	7.87379	-0.214069
157.399994	-0.108504	0.21697	1.805416	-0.366203	0.070901	7.02397	7.89445	-1.574404
157.5	0.042231	0.205732	1.806762	-0.353768	0.07183	7.606	8.57061	-3.067681
157.600006	0.147525	0.216712	1.814485	-0.339363	0.073094	7.74358	8.49428	-4.243303
157.699997	0.18451	0.222526	1.825205	-0.326262	0.074285	8.25363	8.4536	-4.782048
157.800003	0.057681	0.259083	1.835093	-0.317809	0.075166	8.7755	9.27063	-4.207902
157.899994	-0.137849	0.305487	1.839369	-0.319304	0.075121	8.84284	10.04559	-1.997584
158.0	-0.403292	0.35842	1.835919	-0.331459	0.07483	8.65928	9.76607	1.561158
158.100006	-0.584422	0.474931	1.823635	-0.353027	0.074019	8.47099	9.66062	5.069224
158.199997	-0.658271	0.515607	1.804789	-0.377563	0.073191	7.51834	8.54748	7.470662
158.300003	-0.506863	0.55639	1.786953	-0.396635	0.07253	6.15425	6.94692	7.302119
158.399994	-0.226513	0.548968	1.777599	-0.403855	0.072415	4.58716	5.7188	4.501987
158.5	0.133982	0.525555	1.778568	-0.397557	0.072781	4.77755	5.37613	-0.315111
158.600006	0.355333	0.492361	1.787669	-0.379491	0.073562	4.55318	5.17936	-5.48526
158.699997	0.510465	0.444643	1.8032	-0.352812	0.074614	7.43523	7.28296	-9.280137
158.800003	0.469734	0.37344	1.824778	-0.323077	0.075759	10.95404	12.09931	-10.789531
158.899994	0.183687	0.456136	1.849016	-0.29768	0.076278	9.82545	11.34854	-10.124192
159.0	-0.338419	0.687025	1.873343	-0.284646	0.076963	9.221	9.82945	-7.752001
159.100006	-0.661286	0.663273	1.894988	-0.28662	0.077497	12.35071	13.14554	-3.407962
159.199997	-0.827115	0.739255	1.910434	-0.303827	0.077925	14.51069	17.62456	1.667519
159.300003	-0.808279	1.014527	1.916956	-0.332471	0.078019	15.03125	16.65112	6.517374
159.399994	-0.549718	1.247984	1.914003	-0.366197	0.078157	14.91022	15.0482	10.134009
159.5	-0.223898	1.447751	1.906847	-0.397466	0.078348	8.22517	8.39686	11.171336
159.600006	0.113847	1.576147	1.901638	-0.41911	0.078912	4.80277	5.5882	9.287645
159.699997	0.402679	1.666959	1.901273	-0.426323	0.079419	3.83321	5.05015	5.002813
159.800003	0.299364	1.730329	1.905131	-0.420389	0.079748	3.72593	4.39658	-1.220673
159.899994	0.027277	1.73312	1.91168	-0.403545	0.079456	3.61804	4.89652	-7.079871
160.0	-0.064201	1.700098	1.920287	-0.37681	0.079383	4.69216	5.31928	-10.705768
160.100006	-0.086544	1.73486	1.931753	-0.348203	0.079743	8.45908	8.03245	-11.527272
160.199997	-0.081594	1.705257	1.946601	-0.322859	0.080486	9.46367	13.16128	-10.287499
160.300003	0.067625	1.64206	1.963561	-0.305927	0.081271	9.33756	10.44747	-7.821344
160.399994	0.054381	1.723356	1.97992	-0.300509	0.082129	15.52395	16.25909	-4.395026
160.5	0.018667	1.808999	1.993327	-0.30673	0.082502	18.72005	18.16657	-0.651924
160.600006	-0.149003	1.890019	2.001802	-0.322468	0.082403	22.48338	20.48482	2.804818
160.699997	-0.283712	1.948505	2.005643	-0.340975	0.082293	22.89148	22.34113	5.21628
160.800003	-0.393589	1.911804	2.009735	-0.357379	0.082086	13.30617	14.0237	5.990097
160.899994	-0.371196	1.927659	2.017823	-0.367815	0.081807	7.56327	8.80976	4.676844
161.0	-0.307987	1.880832	2.030278	-0.371293	0.082037	5.66426	7.13459	2.099769
161.100006	-0.095569	1.926781	2.043493	-0.368351	0.082441	6.00055	6.9709	-1.248745
161.199997	0.049811	1.910466	2.054576	-0.362469	0.082852	6.62392	7.46795	-4.297551
161.300003	0.093786	1.75098	2.060291	-0.356743	0.083454	7.90122	8.54331	-5.582113
161.399994	0.087312	1.600344	2.059391	-0.354069	0.084189	11.39201	10.78244	-4.658937
161.5	-0.006134	1.470577	2.052485	-0.356718	0.084746	11.71491	12.53116	-2.341953
161.600006	-0.192623	1.337169	2.041124	-0.361382	0.084931	12.86706	13.45493	0.26473
161.699997	-0.37971	1.237469	2.02841	-0.367089	0.08486	12.0329	12.92159	1.951251
161.800003	-0.493574	1.1791	2.018993	-0.371142	0.084399	10.35283	11.44328	2.40947
161.899994	-0.40061	1.14752	2.016345	-0.370722	0.084512	9.04339	9.97943	1.503633
162.0	-0.232084	1.121444	2.020273	-0.366155	0.084637	8.31695	9.16068	-0.680174
162.100006	-0.050675	1.030055	2.027486	-0.358247	0.084939	8.97596	9.30178	-3.190368
162.199997	0.104164	0.861602	2.033602	-0.348136	0.084739	9.37373	9.15704	-5.113282
162.300003	0.136382	0.733577	2.036095	-0.337741	0.084498	11.58477	10.72945	-5.441236
162.399994	0.039201	0.662109	2.035062	-0.330234	0.083638	11.78147	11.96153	-4.416276
162.5	-0.110984	0.661135	2.031379	-0.327375	0.082953	12.66581	12.18762	-2.521295
162.600006	-0.254518	0.713882	2.027102	-0.329505	0.082122	14.76449	14.5366	-0.471317
162.699997	-0.358694	0.756882	2.023751	-0.335151	0.081583	13.98769	13.93752	1.191497
162.800003	-0.364961	0.815772	2.021747	-0.342057	0.081195	13.29233	13.23697	2.06009
162.899994	-0.270786	0.906336	2.019616	-0.349472	0.081038	11.20521	10.88671	2.054039
163.0	-0.177863	1.001631	2.015404	-0.356089	0.080666	9.28169	9.65185	1.402959
163.100006	-0.088031	1.09032	2.007496	-0.361802	0.080368	7.99747	8.58345	0.474627
163.199997	-0.050796	1.114277	1.996946	-0.365315	0.080119	6.92685	7.81973	-0.522981
163.300003	-0.084629	1.055801	1.985894	-0.366461	0.079266	6.74977	7.77488	-1.408401
163.399994	-0.143572	0.911494	1.97475	-0.365402	0.078611	7.44907	8.4946	-1.940287
163.5	-0.287035	0.792678	1.963492	-0.363087	0.077455	8.6098	9.38389	-2.044156
163.600006	-0.367307	0.780939	1.951766	-0.360285	0.075983	8.63914	10.10393	-1.879883
163.699997	-0.313802	0.720657	1.939854	-0.356277	0.074825	8.71349	9.81178	-1.672343
163.800003	-0.156884	0.643772	1.929463	-0.350831	0.074072	8.83505	9.55186	-1.606023
163.899994	0.054178	0.565689	1.923224	-0.344031	0.073787	8.81342	9.14141	-1.813468
164.0	0.271335	0.503165	1.921364	-0.336412	0.073866	9.19744	9.23509	-2.203798
164.100006	0.358639	0.440861	1.922373	-0.329989	0.074265	9.32425	9.61791	-2.537665
164.199997	0.277751	0.405519	1.923325	-0.326847	0.074518	9.2823	9.75944	-2.46463
164.300003	0.069288	0.364692	1.921124	-0.328473	0.074233	9.01151	9.80472	-1.74185
164.399994	-0.147326	0.363964	1.913824	-0.334821	0.074069	8.54981	9.48581	-0.44729
164.5	-0.357927	0.364328	1.901899	-0.345665	0.073525	8.2355	9.27009	1.144854
164.600006	-0.46782	0.359582	1.887627	-0.357415	0.073377	7.93266	8.87689	2.308484
164.699997	-0.542186	0.323962	1.873942	-0.366868	0.073145	7.41911	8.15952	2.63158
164.800003	-0.311066	0.285534	1.862826	-0.372043	0.072651	7.00225	7.58346	1.856282
164.899994	-0.121469	0.310903	1.854807	-0.371338	0.072237	7.02993	7.34527	0.233735
165.0	0.02054	0.254548	1.848064	-0.367081	0.071532	6.84908	7.45211	-1.55045
165.100006	0.077152	0.184262	1.84093	-0.360128	0.071098	7.7463	8.07666	-2.630081
165.199997	0.071758	0.139383	1.831664	-0.352453	0.070349	8.1587	9.13938	-2.810302
165.300003	0.013057	0.136364	1.820093	-0.344947	0.070067	7.21103	8.32888	-2.416079
165.399994	0.038588	0.095471	1.80794	-0.340308	0.069622	7.99826	8.28788	-1.59251
165.5	-0.021099	0.097626	1.797262	-0.337692	0.069215	7.93809	8.97152	-0.81834
165.600006	-0.024144	0.118737	1.790349	-0.336601	0.069334	7.62255	8.36153	-0.44987
165.699997	-0.064523	0.208078	1.787316	-0.336022	0.069749	7.43321	8.0636	-0.498532
165.800003	-0.096977	0.330089	1.786115	-0.335872	0.070163	7.10437	8.15652	-0.899609
165.899994	-0.185861	0.423551	1.783394	-0.336877	0.070281	6.97563	7.87176	-1.215555
166.0	-0.233692	0.460054	1.776537	-0.339483	0.070124	6.9681	8.01553	-1.069799
166.100006	-0.190704	0.467969	1.765503	-0.344016	0.069533	7.02003	7.92314	-0.553766
166.199997	-0.103002	0.431977	1.753792	-0.348831	0.068947	6.95198	7.80207	0.107542
166.300003	0.003387	0.41306	1.744795	-0.353019	0.068365	6.9568	7.70925	0.323222
166.399994	0.103248	0.37682	1.739178	-0.356682	0.068001	7.01837	7.75047	0.241785
166.5	0.150174	0.404737	1.733858	-0.359857	0.067892	6.87964	7.71664	0.001715
166.600006	0.145284	0.530894	1.724784	-0.363582	0.067672	6.76264	7.57854	-0.151337
166.699997	0.074065	0.624983	1.70882	-0.369107	0.067259	6.47688	7.50681	0.248067
166.800003	0.005651	0.692719	1.687394	-0.374081	0.066781	6.27274	7.6569	0.698978
166.899994	-0.114893	0.622316	1.66873	-0.374418	0.066535	6.2251	7.36261	0.733121
167.0	-0.206967	0.609219	1.659112	-0.36839	0.066306	6.26705	7.08599	-0.167185
167.100006	-0.210157	0.663554	1.659092	-0.356372	0.066401	6.59861	7.74212	-1.570668
167.199997	-0.208136	0.785315	1.66485	-0.342159	0.066467	6.8764	8.0469	-3.089582
167.300003	-0.112267	0.886005	1.670816	-0.329328	0.0669	7.0153	7.86619	-3.905835
167.399994	-0.031828	0.911601	1.672572	-0.32209	0.067505	6.99288	7.73783	-3.339133
167.5	0.030342	0.941642	1.669505	-0.321777	0.068097	6.92974	7.95002	-1.592446
167.600006	-0.020891	0.922517	1.662358	-0.32771	0.068187	7.06329	8.04101	0.623967
167.699997	-0.166157	0.917304	1.653751	-0.337286	0.067907	6.69127	7.55563	2.34795
167.800003	-0.354034	0.967979	1.648435	-0.34679	0.067472	6.2145	7.3427	2.875179
167.899994	-0.467972	1.063793	1.649022	-0.353471	0.066997	5.78153	7.1591	2.058729
168.0	-0.379139	1.096479	1.654305	-0.356624	0.066788	5.65323	6.96341	0.368293
168.100006	-0.212683	1.035275	1.66	-0.357377	0.066861	5.68992	6.9496	-1.458262
168.199997	0.018675	0.924367	1.662146	-0.356718	0.067164	6.32459	6.83891	-2.376016
168.300003	0.200181	0.836083	1.658665	-0.355616	0.067866	7.00094	7.68484	-2.034464
168.399994	0.266191	0.78658	1.649354	-0.356634	0.068443	6.19112	7.18886	-0.653701
168.5	0.099799	0.73405	1.635206	-0.360706	0.068859	6.88035	7.41507	1.223167
168.600006	-0.259902	0.707811	1.618109	-0.366986	0.068598	6.52627	7.9118	2.646959
168.699997	-0.491588	0.652321	1.601638	-0.372091	0.068246	6.00773	7.13684	3.043865
168.800003	-0.536941	0.541932	1.590748	-0.372562	0.068408	5.79046	7.01062	2.057817
168.899994	-0.443392	0.434167	1.588018	-0.368265	0.069065	5.61531	6.72447	-0.167355
169.0	-0.195921	0.315637	1.592134	-0.359206	0.070178	5.71724	6.52952	-2.625587
169.100006	0.074782	0.214105	1.599378	-0.346882	0.071363	7.18765	7.94563	-4.455724
169.199997	0.256178	0.115213	1.606233	-0.334359	0.072549	7.02704	7.63164	-5.008104
169.300003	0.313842	0.035919	1.610109	-0.325001	0.07336	6.51804	6.99221	-4.185742
169.399994	0.148018	-0.091153	1.610654	-0.321782	0.074151	6.74119	7.04766	-2.161287
169.5	-0.103683	-0.230635	1.608962	-0.324365	0.074477	7.52062	8.47779	0.254352
169.600006	-0.352896	-0.305977	1.607406	-0.331118	0.074746	6.99428	8.09229	2.159029
169.699997	-0.545079	-0.320607	1.609695	-0.33884	0.075133	6.37083	7.04306	3.011474
169.800003	-0.588349	-0.30213	1.616335	-0.345246	0.075722	6.22011	7.2729	2.562372
169.899994	-0.375532	-0.312226	1.624848	-0.349466	0.0764	5.95326	6.81182	1.081825
170.0	-0.164383	-0.384113	1.631308	-0.353162	0.077044	6.11405	6.65488	-0.458771
170.100006	0.134922	-0.486609	1.632731	-0.355849	0.077799	5.94547	6.46325	-1.497769
170.199997	0.475412	-0.572479	1.628203	-0.357627	0.079046	6.66745	6.75937	-1.53149
170.300003	0.598294	-0.644239	1.619473	-0.360266	0.080443	6.78839	7.0376	-0.638222
170.399994	0.492508	-0.697785	1.609028	-0.362823	0.081967	6.32476	6.93001	0.397461
170.5	0.130916	-0.738345	1.599387	-0.36488	0.083263	7.06951	7.70508	0.986353
170.600006	-0.395418	-0.812847	1.592687	-0.366197	0.083883	6.12824	7.20203	0.87657
170.699997	-0.772178	-0.892034	1.589507	-0.364882	0.08437	5.9488	6.98097	0.010543
170.800003	-0.959734	-0.897606	1.588575	-0.361708	0.084692	6.06825	7.22762	-1.214809
170.899994	-0.795947	-0.864522	1.588503	-0.357058	0.08535	6.2723	7.24978	-2.059747
171.0	-0.435676	-0.802167	1.58766	-0.351763	0.086099	6.70747	7.04648	-2.386926
171.100006	0.034573	-0.807601	1.585463	-0.346814	0.087061	6.55255	6.56057	-2.172294
171.199997	0.36802	-0.861448	1.582602	-0.343084	0.087879	6.7693	6.79737	-1.719753
171.300003	0.443258	-0.943086	1.58134	-0.339486	0.088614	6.85793	7.13191	-1.275752
171.399994	0.232407	-0.99113	1.583061	-0.336458	0.088812	6.65125	7.10911	-0.955541
171.5	-0.143723	-0.974297	1.588613	-0.332962	0.088601	6.51743	7.13705	-0.976255
171.600006	-0.501043	-0.943146	1.596716	-0.329907	0.08819	6.38274	7.46035	-1.137948
171.699997	-0.722092	-0.875477	1.604675	-0.328209	0.087783	6.36907	7.34002	-1.274825
171.800003	-0.668549	-0.812193	1.609734	-0.329622	0.087462	6.51638	7.28468	-1.007888
171.899994	-0.426471	-0.701111	1.60967	-0.335148	0.087315	6.59826	6.88804	-0.20168
172.0	-0.097574	-0.584738	1.604347	-0.344209	0.087008	6.74863	6.82274	1.06906
172.100006	0.205488	-0.46584	1.595709	-0.354976	0.086827	6.63382	6.731	2.160303
172.199997	0.418231	-0.344343	1.586295	-0.36509	0.086553	6.6805	6.85978	2.712318
172.300003	0.398046	-0.219146	1.578135	-0.372041	0.086522	6.32117	6.82756	2.222754
172.399994	0.332746	-0.079783	1.571751	-0.374629	0.086535	5.86367	6.6476	1.115948
172.5	0.095268	0.020153	1.567218	-0.373227	0.086824	5.7944	6.73603	-0.359893
172.600006	-0.185571	0.111756	1.563421	-0.367818	0.087148	6.34455	7.41196	-1.680192
172.699997	-0.397861	0.201169	1.560714	-0.359722	0.087261	6.24007	7.40575	-2.524988
172.800003	-0.547957	0.391363	1.559904	-0.350535	0.086776	6.21223	6.91588	-2.965311
172.899994	-0.620561	0.581013	1.560599	-0.342889	0.085968	6.46804	7.04199	-2.832554
173.0	-0.51819	0.816266	1.561431	-0.338386	0.084826	6.69092	7.53079	-2.264885
173.100006	-0.277746	1.037084	1.560989	-0.337955	0.083605	6.51445	7.36186	-1.214343
173.199997	0.019984	1.215527	1.558014	-0.341688	0.082362	6.31705	6.92969	0.097641
173.300003	0.328351	1.344333	1.553633	-0.347052	0.081466	6.32967	6.93461	1.150863
173.399994	0.432587	1.424752	1.549694	-0.352395	0.080694	6.07508	6.63443	1.647893
173.5	0.445957	1.526883	1.547515	-0.354109	0.080233	5.93426	6.53734	1.326853
173.600006	0.341793	1.585394	1.547244	-0.352376	0.079792	5.88828	6.77018	0.449254
173.699997	0.166097	1.602213	1.548101	-0.348074	0.079409	5.88049	6.95377	-0.699438
173.800003	0.004135	1.609609	1.549005	-0.342136	0.079356	6.50079	7.16649	-1.582048
173.899994	-0.10958	1.64767	1.549979	-0.336446	0.079273	6.1807	7.65947	-1.937885
174.0	-0.20892	1.773782	1.551228	-0.332435	0.079049	6.14129	7.14722	-1.913492
174.100006	-0.325209	1.877433	1.552428	-0.332104	0.078218	6.43712	7.08834	-1.484001
174.199997	-0.450989	1.973423	1.552379	-0.336084	0.076975	6.41216	7.59278	-0.606071
174.300003	-0.509148	2.008833	1.549687	-0.345006	0.075243	6.14164	7.25834	0.568244
174.399994	-0.472592	2.022248	1.543074	-0.357026	0.073725	5.92042	6.95741	1.763453
174.5	-0.362088	2.087095	1.532584	-0.369246	0.07249	5.78704	6.77435	2.447889
174.600006	-0.105711	2.104954	1.520419	-0.379528	0.071454	5.5209	6.3926	2.464659
174.699997	0.132168	2.094741	1.509956	-0.383376	0.070596	5.46012	6.20793	1.499411
174.800003	0.314151	2.015146	1.503824	-0.380063	0.069993	5.35897	6.26628	-0.045999
174.899994	0.388235	2.017737	1.502345	-0.370489	0.069481	6.62637	7.18308	-1.721648
175.0	0.285706	2.05934	1.50426	-0.357758	0.069303	6.49194	7.9194	-2.970781
175.100006	0.100516	2.097561	1.506916	-0.344748	0.069106	6.00922	7.46999	-3.468397
175.199997	-0.141899	2.089831	1.508381	-0.335112	0.069207	6.18718	7.25363	-3.114348
175.300003	-0.37693	2.083008	1.506634	-0.331585	0.068807	6.15206	7.55338	-1.859268
175.399994	-0.525299	2.109209	1.502027	-0.333732	0.068342	6.45341	7.90612	-0.065762
175.5	-0.517388	2.168922	1.495536	-0.340076	0.067544	6.25251	7.55809	1.512742
175.600006	-0.319983	2.218266	1.490675	-0.34709	0.067231	6.03576	7.19647	2.164845
175.699997	-0.004952	2.195026	1.490125	-0.351862	0.066942	5.96868	7.15129	1.717354
175.800003	0.311072	2.080828	1.494444	-0.352533	0.066868	5.71987	6.34164	0.273988
175.899994	0.471967	1.859043	1.501161	-0.34995	0.066664	5.56092	6.31252	-1.388285
176.0	0.510747	1.656732	1.507682	-0.34483	0.066702	6.2956	6.73474	-2.509516
176.100006	0.375078	1.524232	1.512006	-0.339111	0.066736	6.35384	7.59321	-2.664082
176.199997	0.13013	1.469555	1.513575	-0.33484	0.067134	5.75411	7.16264	-1.983235
176.300003	-0.127329	1.42762	1.512159	-0.335121	0.067188	6.2364	7.16852	-0.633007
176.399994	-0.364201	1.395391	1.507544	-0.340338	0.06751	6.44702	7.92893	1.069153
176.5	-0.579899	1.362175	1.499856	-0.350151	0.067708	6.12842	7.32086	2.512389
176.600006	-0.642364	1.322919	1.490915	-0.361805	0.067769	5.8247	6.77125	3.222827
176.699997	-0.533842	1.307536	1.482658	-0.372664	0.067443	5.46327	6.43103	2.92787
176.800003	-0.365719	1.28018	1.475824	-0.380002	0.067024	5.17497	6.08354	1.770823
176.899994	-0.116686	1.211451	1.469334	-0.382979	0.066604	5.148	5.97552	0.046233
177.0	0.111236	1.079896	1.46223	-0.380435	0.066544	5.43455	6.01352	-1.440988
177.100006	0.233402	0.949014	1.45482	-0.372722	0.066654	6.33702	7.08855	-2.397825
177.199997	0.238837	0.814138	1.449159	-0.36033	0.066911	5.84633	7.09369	-2.837253
177.300003	0.107115	0.757416	1.447732	-0.345022	0.067181	6.02236	6.78003	-3.026648
177.399994	-0.052114	0.762587	1.452582	-0.329334	0.067464	6.30383	7.23715	-3.25274
177.5	-0.240037	0.755315	1.463699	-0.315631	0.067755	6.66806	7.93417	-3.3837
177.600006	-0.363385	0.79345	1.478856	-0.306248	0.068058	6.61061	8.06703	-3.158661
177.699997	-0.421064	0.880596	1.493356	-0.303329	0.068531	6.38326	7.62254	-2.370307
177.800003	-0.391562	0.992792	1.502775	-0.308667	0.068879	6.41207	7.49514	-0.599549
177.899994	-0.251534	1.089679	1.504471	-0.322445	0.069141	6.3386	7.35897	1.9486
178.0	-0.17139	1.214202	1.498286	-0.341586	0.069213	6.0933	6.89468	4.308874
178.100006	0.002356	1.234765	1.488136	-0.362159	0.069152	5.8698	6.53327	5.883213
178.199997	0.114356	1.291006	1.478694	-0.378566	0.069377	5.41344	6.25118	5.653759
178.300003	0.204179	1.386252	1.472644	-0.387614	0.069984	5.06559	5.77383	3.699228
178.399994	0.172916	1.385882	1.47002	-0.389151	0.071078	4.7821	5.82564	0.687648
178.5	0.158402	1.336151	1.46855	-0.384066	0.072269	5.26404	6.07411	-2.253284
178.600006	0.031378	1.312484	1.46665	-0.373649	0.073586	6.9194	7.63464	-4.322125
178.699997	-0.105364	1.271997	1.465377	-0.359413	0.074559	5.98251	7.8511	-5.124599
178.800003	-0.290597	1.259248	1.466112	-0.344561	0.074914	6.17702	6.95249	-4.710602
178.899994	-0.453965	1.287492	1.47029	-0.332234	0.075204	5.78958	6.8919	-3.689269
179.0	-0.428254	1.312938	1.477667	-0.324118	0.075173	6.45989	7.14797	-2.233964
179.100006	-0.396122	1.403582	1.486395	-0.321706	0.075038	7.33276	8.68258	-0.804978
179.199997	-0.236749	1.499913	1.494449	-0.323453	0.07484	6.28526	7.27397	0.47929
179.300003	-0.069671	1.53431	1.500251	-0.329203	0.074667	6.25058	7.04092	1.548317
179.399994	0.043046	1.50164	1.503404	-0.338114	0.074541	6.0855	6.99467	2.131798
179.5	0.13567	1.404319	1.504449	-0.347363	0.074802	5.89853	6.58294	2.351586
179.600006	0.227644	1.373105	1.502925	-0.356654	0.075353	5.81419	6.33468	2.110412
179.699997	0.252257	1.356106	1.499266	-0.36349	0.076186	5.6936	6.58647	1.370772
179.800003	0.142973	1.314006	1.493339	-0.368438	0.077146	5.47781	6.49462	0.566318
179.899994	-0.015589	1.239619	1.485383	-0.371446	0.078504	5.68948	6.55607	-0.210607
180.0	-0.186221	1.20208	1.47595	-0.371496	0.080177	5.78783	6.8844	-0.711939
180.100006	-0.261519	1.175954	1.467017	-0.368077	0.08198	5.55864	6.88869	-1.178905
180.199997	-0.278915	1.140931	1.461839	-0.360665	0.083873	5.87803	6.73977	-1.706674
180.300003	-0.254935	1.139581	1.463691	-0.349102	0.085294	6.13726	6.83837	-2.571179
180.399994	-0.248132	1.128145	1.473643	-0.334963	0.086199	6.5134	7.31669	-3.627272
180.5	-0.191198	1.067883	1.490039	-0.321013	0.086504	6.85775	8.12333	-4.407586
180.600006	-0.176097	0.999993	1.50865	-0.310839	0.086323	6.75739	7.7237	-4.526135
180.699997	-0.11681	0.902783	1.524361	-0.307773	0.086102	6.75896	7.53036	-3.448339
180.800003	-0.077183	0.859386	1.532793	-0.316265	0.085526	6.7122	7.51859	-0.761564
180.899994	-0.106726	0.827335	1.532974	-0.335376	0.085053	6.62068	7.2061	2.96257
181.0	-0.025483	0.850103	1.523927	-0.361419	0.084427	6.52715	7.08641	6.492587
181.100006	0.083951	0.832094	1.509732	-0.388418	0.084135	5.90273	6.5171	8.536483
181.199997	0.237296	0.861894	1.498428	-0.407075	0.084781	5.16324	6.01823	7.675874
181.300003	0.318824	0.841408	1.495337	-0.413469	0.085987	4.21067	5.04019	4.212385
181.399994	0.283352	0.74327	1.500551	-0.407601	0.087727	4.56115	5.52964	-0.86385
181.5	0.207622	0.661055	1.511009	-0.390555	0.089637	4.38416	5.26168	-5.694374
181.600006	0.074205	0.663041	1.52458	-0.36524	0.09151	7.89527	8.47683	-9.10711
181.699997	-0.072965	0.726642	1.541006	-0.335679	0.093046	8.22674	10.12224	-10.365719
181.800003	-0.351339	0.814472	1.560298	-0.309419	0.09412	7.70269	8.37395	-9.274616
181.899994	-0.505717	0.914784	1.580423	-0.293668	0.09454	7.06215	7.97699	-6.418838
182.0	-0.599385	1.075327	1.600141	-0.290455	0.094921	7.21375	7.35287	-2.52908
182.100006	-0.563974	1.237961	1.617023	-0.299594	0.094961	10.77793	11.54787	1.701327
182.199997	-0.496577	1.414854	1.627684	-0.319442	0.094664	8.78977	9.40198	5.595486
182.300003	-0.406088	1.637627	1.631511	-0.344987	0.094518	8.11421	8.18714	8.048465
182.399994	-0.078962	1.83551	1.632494	-0.368971	0.094461	6.1666	6.80668	8.657736
182.5	0.061298	2.001146	1.6349	-0.388191	0.094488	5.19021	5.6353	7.020953
182.600006	0.103055	2.112961	1.640726	-0.398485	0.094501	4.32557	5.25162	3.402391
182.699997	0.161831	2.156708	1.649832	-0.398948	0.09448	4.15094	5.04469	-0.978687
182.800003	-0.095215	2.153525	1.65965	-0.391898	0.094314	4.29334	5.71334	-5.091664
182.899994	-0.17788	2.058207	1.667756	-0.379533	0.094633	5.33208	5.74353	-7.347574
183.0	-0.252488	1.996339	1.673616	-0.365515	0.095254	8.04082	8.28852	-7.268297
183.100006	-0.231123	1.988005	1.678185	-0.352833	0.096072	6.22081	8.73279	-5.351504
183.199997	-0.230188	2.069862	1.681315	-0.344527	0.096708	6.8398	6.98139	-2.782978
183.300003	-0.124384	2.158158	1.684298	-0.339468	0.097272	8.92884	9.83277	-0.179103
183.399994	-0.096042	2.259935	1.68852	-0.337037	0.097789	8.28428	8.65518	1.552759
183.5	-0.010669	2.308641	1.696162	-0.33744	0.098473	7.97014	8.25266	2.279349
183.600006	0.113008	2.345483	1.7086	-0.33693	0.099117	7.63026	8.19709	1.853754
183.699997	0.143601	2.373411	1.724813	-0.335748	0.099926	6.98552	7.44772	0.501485
183.800003	-0.064945	2.407861	1.741487	-0.335329	0.100268	6.78427	7.39922	-1.206361
183.899994	-0.238335	2.391485	1.754693	-0.3354	0.100622	6.68076	7.69469	-2.484858
184.0	-0.506839	2.306619	1.762166	-0.337363	0.100724	6.88726	7.8785	-2.668386
184.100006	-0.63762	2.209671	1.763935	-0.342221	0.100828	7.32173	8.15053	-1.637421
184.199997	-0.630964	2.14351	1.760638	-0.350147	0.101092	7.01083	8.21936	0.202993
184.300003	-0.434599	2.113718	1.753937	-0.360474	0.101129	7.87188	8.22375	1.973567
184.399994	-0.220417	2.120435	1.747835	-0.36991	0.101127	7.28757	7.7404	2.737905
184.5	0.041172	2.145311	1.74628	-0.37478	0.101164	7.04473	7.66889	2.286168
184.600006	0.152069	2.191211	1.750908	-0.375115	0.101194	6.66035	7.1743	0.543149
184.699997	0.167732	2.136628	1.759702	-0.371002	0.100997	6.47557	7.42245	-1.602857
184.800003	0.060935	2.082546	1.767846	-0.363416	0.100771	6.88061	7.71204	-3.321063
184.899994	-0.101908	2.036344	1.773072	-0.354086	0.100548	7.78422	8.44749	-3.989635
185.0	-0.19219	2.010727	1.775478	-0.344823	0.100477	7.04499	8.33434	-3.597748
185.100006	-0.172118	1.990163	1.77694	-0.338224	0.100626	7.58262	7.91405	-2.509587
185.199997	-0.073455	2.017286	1.778865	-0.335143	0.100935	8.48448	8.90643	-1.078037
185.300003	0.062694	2.035118	1.782295	-0.335258	0.101377	8.21825	8.69147	0.204468
185.399994	0.140567	2.038283	1.787031	-0.33826	0.102166	8.18733	8.41259	0.870245
185.5	0.117631	2.009706	1.793383	-0.34157	0.102943	7.80095	7.9604	0.882764
185.600006	0.008051	2.003748	1.800557	-0.34446	0.103307	7.24799	7.71375	0.204376
185.699997	-0.204586	1.976708	1.809022	-0.346164	0.103356	6.99892	7.68666	-0.828113
185.800003	-0.465637	1.910172	1.81787	-0.346007	0.102739	6.89217	7.86384	-1.688603
185.899994	-0.574985	1.822085	1.825185	-0.345702	0.101976	7.4206	8.30136	-2.148922
186.0	-0.550686	1.741764	1.828837	-0.346213	0.101048	7.71889	8.75431	-1.811636
186.100006	-0.370983	1.684511	1.827796	-0.349398	0.100532	7.89965	8.55433	-0.738647
186.199997	-0.161348	1.648614	1.820777	-0.357355	0.100126	8.36835	8.33926	0.958992
186.300003	-0.004782	1.621063	1.808641	-0.368473	0.09972	7.85192	7.99412	2.488372
186.399994	0.183452	1.614294	1.794811	-0.377806	0.099239	7.50748	7.64341	3.290657
186.5	0.195452	1.571617	1.785257	-0.382704	0.099044	6.76299	7.46314	2.538537
186.600006	0.091442	1.558678	1.784395	-0.379372	0.098739	6.38694	7.23351	0.369125
186.699997	-0.125933	1.573171	1.791367	-0.36994	0.098272	6.12211	7.30266	-2.511673
186.800003	-0.320497	1.585106	1.802143	-0.355737	0.098106	7.41692	8.23371	-4.865228
186.899994	-0.408925	1.566842	1.812486	-0.340061	0.097889	8.69563	9.65848	-6.040371
187.0	-0.399936	1.573023	1.820764	-0.325731	0.097851	7.64427	8.74778	-5.778872
187.100006	-0.233765	1.53478	1.828404	-0.316162	0.097879	8.51697	8.3095	-4.354576
187.199997	-0.143222	1.621412	1.836095	-0.31286	0.097516	10.12575	9.95202	-2.279698
187.300003	-0.072909	1.716318	1.844109	-0.317293	0.09724	9.99438	9.89464	-0.007029
187.399994	-0.0859	1.891811	1.85225	-0.328051	0.096583	9.99885	9.56428	1.931405
187.5	-0.169138	2.092935	1.858326	-0.342322	0.095822	9.27994	9.53623	3.266566
187.600006	-0.244143	2.222387	1.860984	-0.358759	0.095075	7.59322	8.23489	3.789376
187.699997	-0.254892	2.272963	1.860186	-0.373243	0.09459	6.64853	7.73045	3.51452
187.800003	-0.201063	2.174982	1.856162	-0.384227	0.094441	5.85132	7.18694	2.448174
187.899994	-0.129729	2.087549	1.850224	-0.389145	0.094426	5.61312	6.55907	0.895565
188.0	-0.165937	1.976958	1.843684	-0.38679	0.093831	5.82829	6.63625	-0.918145
188.100006	-0.255982	1.88783	1.838408	-0.378928	0.092995	6.36566	6.99274	-2.609161
188.199997	-0.28598	1.83609	1.835014	-0.367604	0.091989	7.88598	8.3839	-3.552761
188.300003	-0.220777	1.778626	1.834497	-0.354594	0.091158	7.61047	9.80033	-3.922591
188.399994	-0.111059	1.700144	1.836149	-0.343424	0.090568	8.0727	8.63152	-3.877559
188.5	0.042211	1.55428	1.838831	-0.335116	0.090438	8.74397	8.80034	-3.36033
188.600006	0.165947	1.395123	1.840922	-0.330994	0.090436	8.57538	8.94465	-2.324166
188.699997	0.101347	1.305302	1.842286	-0.331121	0.090005	8.74187	8.67926	-1.066693
188.800003	-0.036072	1.294779	1.84398	-0.333034	0.089621	8.52153	8.827	-0.060369
188.899994	-0.293008	1.305376	1.847353	-0.336457	0.088947	7.91234	8.78064	0.445337
189.0	-0.371243	1.389604	1.854123	-0.338791	0.088111	7.5701	8.69811	0.26453
189.100006	-0.369903	1.385132	1.863327	-0.339084	0.087653	7.41692	8.60165	-0.491869
189.199997	-0.332878	1.237185	1.872941	-0.340019	0.087218	7.89317	8.46708	-1.310744
189.300003	-0.199104	0.970443	1.879992	-0.341228	0.086814	8.19259	8.47693	-1.730448
189.399994	-0.080052	0.780078	1.881276	-0.345138	0.086282	8.61856	8.51494	-1.314554
189.5	0.007206	0.612469	1.87549	-0.353706	0.08546	8.54272	8.62231	0.020399
189.600006	-0.061861	0.461962	1.862596	-0.365876	0.084424	8.38648	8.68869	1.850537
189.699997	-0.173008	0.354177	1.844136	-0.379679	0.083287	7.90289	8.58409	3.333846
189.800003	-0.262521	0.250256	1.826059	-0.390533	0.082518	7.1401	7.92614	3.6969
189.899994	-0.229979	0.192411	1.813134	-0.394024	0.081915	6.44886	7.32161	2.321388
190.0	-0.255729	0.217404	1.808331	-0.389986	0.081468	6.27309	7.58325	-0.276066
190.100006	-0.214707	0.330668	1.811389	-0.377732	0.081037	5.9086	7.15172	-3.339713
190.199997	-0.047679	0.423032	1.819945	-0.358911	0.080869	8.08032	9.20404	-5.90558
190.300003	-0.04388	0.471417	1.831749	-0.338117	0.080562	8.91544	9.56631	-7.227746
190.399994	0.021464	0.429648	1.846042	-0.316914	0.080124	8.14503	8.81704	-7.109075
190.5	-0.007206	0.411294	1.861355	-0.302114	0.079445	9.19043	9.12782	-5.965661
190.600006	-0.165454	0.358455	1.875741	-0.29633	0.078625	11.45086	11.8457	-3.591975
190.699997	-0.308334	0.331924	1.887362	-0.300608	0.077595	11.72314	12.24811	-0.521491
190.800003	-0.391304	0.344634	1.894335	-0.314834	0.076538	12.58691	12.15016	2.669115
190.899994	-0.408237	0.4766	1.895089	-0.336413	0.075359	12.28048	12.47282	5.377813
191.0	-0.288406	0.561123	1.890096	-0.360215	0.074514	9.08972	9.28968	6.935715
191.100006	-0.140527	0.665394	1.88123	-0.382857	0.073743	6.59485	7.31005	6.978675
191.199997	0.016573	0.82161	1.871733	-0.398616	0.07321	4.97784	5.86054	5.082969
191.300003	0.141491	0.924457	1.864663	-0.403611	0.072925	4.17888	5.02606	1.73227
191.399994	0.141114	1.000755	1.86093	-0.398969	0.072468	4.2873	5.32731	-2.231621
191.5	0.088689	0.981822	1.861408	-0.385861	0.072247	4.41595	5.63873	-5.46303
191.600006	0.005559	0.926727	1.865864	-0.368258	0.072646	7.31429	7.67692	-7.164908
191.699997	-0.046346	0.893786	1.873064	-0.350201	0.072951	8.08697	10.89795	-7.359239
191.800003	-0.044469	0.884749	1.881438	-0.33516	0.073558	7.65356	8.88556	-6.331304
191.899994	-0.058621	0.888703	1.888756	-0.326323	0.074179	9.77737	9.83138	-4.154911
192.0	-0.138976	0.898757	1.893417	-0.32398	0.074384	11.0305	12.14395	-1.305113
192.100006	-0.230592	0.894985	1.895191	-0.327194	0.074247	10.68729	11.11206	1.464635
192.199997	-0.356863	0.862633	1.895627	-0.335031	0.073873	11.3604	12.00992	3.374753
192.300003	-0.354205	0.901299	1.896963	-0.343467	0.073206	9.88159	10.69401	4.076079
192.399994	-0.283283	0.854199	1.901622	-0.350742	0.072993	8.02786	8.76994	3.381091
192.5	-0.033093	0.902568	1.90799	-0.356372	0.072734	7.07258	8.20769	1.605952
192.600006	0.140525	0.925203	1.913661	-0.360209	0.072714	6.64249	7.36111	-0.713258
192.699997	0.271243	0.876433	1.916125	-0.361349	0.073239	6.26512	7.1347	-2.678206
192.800003	0.302508	0.811029	1.913971	-0.360295	0.073671	6.74697	7.02379	-3.536604
192.899994	0.258753	0.765188	1.908336	-0.35711	0.074557	8.52407	8.67295	-3.081496
193.0	0.07069	0.731107	1.900942	-0.35441	0.075352	7.71153	9.164	-1.988924
193.100006	-0.232709	0.717846	1.894428	-0.351988	0.076128	9.15961	9.61127	-0.834019
193.199997	-0.477769	0.678948	1.889949	-0.349607	0.076706	8.72146	10.26323	-0.038683
193.300003	-0.589478	0.595478	1.887144	-0.34886	0.076698	8.19417	9.41954	0.402779
193.399994	-0.590646	0.536286	1.884594	-0.348018	0.076336	8.29978	9.54265	0.205114
193.5	-0.486946	0.491717	1.881769	-0.348005	0.075414	7.57027	8.61171	-0.38804
193.600006	-0.287038	0.523415	1.878218	-0.348265	0.074197	7.6145	8.10845	-1.21568
193.699997	-0.006021	0.555558	1.874823	-0.347998	0.072933	7.53743	8.03662	-1.881776
193.800003	0.239623	0.574266	1.871927	-0.347655	0.072033	8.06333	8.20619	-2.244922
193.899994	0.441867	0.554282	1.869881	-0.346708	0.0716	8.30171	8.62295	-2.324008
194.0	0.507791	0.510109	1.868445	-0.345683	0.071896	7.93704	8.72894	-2.212515
194.100006	0.44952	0.446387	1.866286	-0.345909	0.072269	8.36967	8.86618	-1.717818
194.199997	0.247218	0.372247	1.862124	-0.347797	0.073033	8.02873	8.86436	-0.96911
194.300003	-0.015523	0.324614	1.854909	-0.351557	0.073784	7.94562	8.85976	0.035791
194.399994	-0.312035	0.30111	1.844653	-0.356763	0.074417	7.65137	8.6449	1.030924
194.5	-0.498314	0.324697	1.83281	-0.362078	0.074989	7.26008	8.30019	1.554634
194.600006	-0.553916	0.328325	1.821282	-0.365253	0.075167	6.96451	8.06103	1.488162
194.699997	-0.468223	0.324387	1.811666	-0.364505	0.075415	6.94936	7.92529	0.404645
194.800003	-0.285865	0.248041	1.805084	-0.359242	0.075538	7.0195	7.82658	-1.0532
194.899994	0.001885	0.169445	1.801143	-0.350169	0.075746	7.82748	8.26507	-2.34533
195.0	0.144363	0.178949	1.798743	-0.340347	0.0755	8.45243	9.18434	-3.08778
195.100006	0.224924	0.256888	1.796897	-0.331155	0.075077	7.50844	8.36731	-3.22026
195.199997	0.163211	0.350379	1.794329	-0.325501	0.074451	7.94063	8.34783	-2.804789
195.300003	0.088631	0.392358	1.790487	-0.324063	0.073603	8.0043	9.18648	-1.777567
195.399994	0.039382	0.381702	1.785148	-0.327116	0.073118	7.64786	8.8058	-0.517978
195.5	0.032119	0.358621	1.779836	-0.333523	0.072849	7.57395	8.25533	0.500139
195.600006	0.003759	0.399947	1.776069	-0.341239	0.072902	7.25281	8.05311	1.002853
195.699997	0.039809	0.42808	1.77491	-0.348763	0.07328	6.80249	7.63078	0.815028
195.800003	-0.05164	0.490693	1.774395	-0.355451	0.073712	6.78874	7.64994	0.245975
195.899994	-0.029904	0.522912	1.771826	-0.360905	0.073856	6.59931	7.58571	-0.412067
196.0	-0.082671	0.47388	1.76438	-0.366329	0.074356	6.5902	7.58914	-0.554634
196.100006	-0.148498	0.404784	1.750725	-0.371629	0.074462	6.77508	7.56976	-0.033004
196.199997	-0.197858	0.359122	1.732137	-0.376178	0.074486	6.6417	7.61644	0.833372
196.300003	-0.282195	0.331708	1.711884	-0.379081	0.07445	6.63172	7.55006	1.413111
196.399994	-0.260644	0.346097	1.694163	-0.377611	0.074429	6.76545	7.67071	1.218197
196.5	-0.23778	0.39638	1.682288	-0.371537	0.074527	6.53477	7.58882	0.093175
196.600006	-0.136045	0.47942	1.677442	-0.360271	0.074911	6.60614	7.48968	-1.654919
196.699997	-0.09454	0.565292	1.679257	-0.34519	0.075417	7.16199	7.90002	-3.374634
196.800003	-0.046203	0.580526	1.685794	-0.329608	0.075699	7.10901	8.03973	-4.4953
196.899994	-0.09255	0.569067	1.694542	-0.316484	0.075626	7.06084	8.12976	-4.812134
197.0	-0.173337	0.544511	1.702653	-0.308775	0.075396	7.35886	8.43315	-3.991827
197.100006	-0.206341	0.53135	1.706834	-0.309553	0.07484	7.86102	9.10138	-1.938608
197.199997	-0.250501	0.548611	1.705227	-0.318416	0.074206	7.57947	8.76212	0.993464
197.300003	-0.261981	0.649603	1.697379	-0.333992	0.073769	7.42341	8.3338	3.735357
197.399994	-0.125224	0.773283	1.685928	-0.351665	0.073681	6.95654	7.924	5.525379
197.5	0.00435	0.864816	1.675523	-0.367147	0.074126	6.14978	7.04852	5.625305
197.600006	0.05249	0.919973	1.668872	-0.376577	0.075014	5.58535	6.38778	3.839556
197.699997	0.073819	0.84547	1.664998	-0.380776	0.075718	5.45732	6.17806	1.091313
197.800003	-0.098012	0.715259	1.661166	-0.379262	0.076183	5.05131	6.17057	-1.863681
197.899994	-0.232449	0.625942	1.654984	-0.373903	0.076524	6.28605	6.74588	-3.722246
198.0	-0.376585	0.624268	1.646572	-0.366936	0.076737	7.01083	8.79585	-4.17153
198.100006	-0.418198	0.663382	1.637828	-0.358662	0.077058	6.06203	7.76856	-3.492123
198.199997	-0.341687	0.753023	1.63084	-0.352128	0.077474	6.26337	6.96491	-2.509424
198.300003	-0.201743	0.845016	1.627523	-0.346828	0.077998	7.19124	7.7996	-1.50727
198.399994	0.029039	0.935678	1.628084	-0.342596	0.07845	7.33793	8.3474	-0.854127
198.5	0.078457	0.973153	1.630637	-0.34003	0.078781	6.58705	7.37514	-0.380248
198.600006	0.238267	0.969378	1.632706	-0.337229	0.079276	6.77595	7.63656	-0.223581
198.699997	0.140069	0.991758	1.632253	-0.336508	0.079407	6.48818	7.59984	-0.149779
198.800003	-0.068025	1.032288	1.629031	-0.337893	0.079269	6.35804	7.37364	0.064182
198.899994	-0.259471	1.088485	1.624318	-0.339514	0.079074	6.34552	7.57458	0.223505
199.0	-0.327137	1.053239	1.619922	-0.342171	0.078908	6.39377	7.62446	0.37046
199.100006	-0.321483	0.95882	1.616675	-0.345596	0.07891	6.33072	7.43145	0.372494
199.199997	-0.184497	0.840873	1.613278	-0.349536	0.079359	6.46252	7.3305	0.249298
199.300003	-0.035208	0.757828	1.607113	-0.355986	0.079449	6.46033	7.14765	0.17321
199.399994	0.001673	0.764762	1.596361	-0.363192	0.079416	6.23876	7.06661	0.259956
199.5	-0.045805	0.810221	1.581683	-0.369668	0.079071	5.95256	6.84287	0.394851
199.600006	-0.127595	0.840413	1.56788	-0.372551	0.078704	5.78074	6.80144	0.24817
199.699997	-0.117945	0.867918	1.561378	-0.367048	0.078593	5.9403	7.01244	-0.644326
199.800003	-0.124001	0.81498	1.565475	-0.354847	0.078886	6.3428	7.33521	-2.036851
199.899994	-0.049911	0.74588	1.577958	-0.340264	0.079195	6.77709	7.62318	-3.445071
[truncated: 1,506 more rows]
