# Supplementary material for: Accurate time-series forecasting of floating platform motion via a reinforced fusion CNN–BiLSTM–attention model
Source: PLoS One. 2026 Feb 2;21(2):e0342081. doi: 10.1371/journal.pone.0342081 (PMC12863529; doi:10.1371/journal.pone.0342081)
Supplement: S1 Data — (ZIP) [file pone.0342081.s001.zip › S1 Dateset/Data for measured proportional model/data for dual-stage EWMA control limit/11_1.csv]

Time	Pitch	Yaw	Sway	Heave	Surge	Cable1	Cable2	Roll
0.1	-0.044221	-4.105075	1.267516	-0.350837	0.059665	5.49716	6.04832	-0.398492
0.2	-0.07655	-4.166285	1.265768	-0.350353	0.059657	5.47501	6.0618	-0.440535
0.3	-0.072624	-4.241041	1.264226	-0.350166	0.059688	5.56609	6.14188	-0.4926
0.4	-0.032025	-4.297274	1.263133	-0.349795	0.059957	5.58378	6.06576	-0.566565
0.5	-0.010127	-4.315262	1.262381	-0.349245	0.060267	5.58816	6.03804	-0.630216
0.6	0.00605	-4.304059	1.261635	-0.34906	0.060519	5.5505	5.98729	-0.657654
0.7	-0.021667	-4.323797	1.260873	-0.348812	0.060539	5.55339	5.96471	-0.633658
0.8	-0.050819	-4.346611	1.260236	-0.348974	0.060486	5.54463	6.0147	-0.574397
0.9	-0.130762	-4.343866	1.259292	-0.349607	0.060173	5.51214	6.01363	-0.458727
1.0	-0.1358	-4.314352	1.257832	-0.350032	0.059813	5.55549	6.06587	-0.428325
1.1	-0.076878	-4.350465	1.256644	-0.350761	0.059783	5.55847	6.08418	-0.36652
1.2	-0.009832	-4.383837	1.256046	-0.351334	0.060228	5.52764	6.17635	-0.336039
1.3	0.080863	-4.34722	1.255856	-0.351384	0.060788	5.48517	6.00849	-0.383181
1.4	0.110283	-4.317741	1.25534	-0.351472	0.061366	5.53316	6.09531	-0.44203
1.5	0.056957	-4.326068	1.255006	-0.351227	0.061989	5.55908	6.0435	-0.490703
1.6	-0.046319	-4.356767	1.255296	-0.350968	0.061985	5.51267	5.92445	-0.542185
1.7	-0.163067	-4.348401	1.255996	-0.350673	0.061914	5.52282	6.01063	-0.5602
1.8	-0.237448	-4.321244	1.256178	-0.350457	0.06161	5.46756	5.91032	-0.618462
1.9	-0.224792	-4.321253	1.256531	-0.350328	0.061777	5.51862	5.97734	-0.61832
2.0	-0.106932	-4.290228	1.257196	-0.350585	0.062288	5.5477	6.02573	-0.568912
2.1	0.042112	-4.246268	1.257677	-0.350759	0.062964	5.49445	6.02937	-0.520069
2.2	0.164131	-4.23037	1.257848	-0.35088	0.063794	5.49935	5.97894	-0.458958
2.3	0.242204	-4.224674	1.25801	-0.351078	0.064446	5.52817	5.98547	-0.437727
2.4	0.22387	-4.235614	1.258919	-0.350716	0.065111	5.48902	5.98226	-0.435816
2.5	0.13342	-4.241258	1.260009	-0.350945	0.065584	5.44707	5.97627	-0.489324
2.6	0.031771	-4.23248	1.2613	-0.350819	0.065972	5.4906	6.00753	-0.532334
2.7	-0.098294	-4.205285	1.262666	-0.3507	0.066475	5.48	5.9829	-0.556786
2.8	-0.181946	-4.206201	1.263877	-0.350961	0.066912	5.46564	5.95518	-0.556292
2.9	-0.211661	-4.160399	1.264974	-0.351082	0.067296	5.52072	6.0451	-0.521177
3.0	-0.182563	-4.083527	1.265955	-0.351315	0.067438	5.58973	6.13535	-0.489863
3.1	-0.121565	-3.985981	1.266949	-0.35173	0.067651	5.53071	5.99928	-0.425225
3.2	-0.019704	-3.920716	1.268151	-0.351562	0.067811	5.44917	5.94094	-0.404209
3.3	0.073631	-3.824919	1.269427	-0.351553	0.068116	5.46091	6.02016	-0.407311
3.4	0.086225	-3.741202	1.270762	-0.351641	0.068347	5.52169	6.08289	-0.459748
3.5	0.079959	-3.670598	1.272524	-0.351154	0.068496	5.46415	6.02562	-0.520883
3.6	-0.048805	-3.568978	1.274071	-0.35126	0.068633	5.42491	5.90508	-0.564885
3.7	-0.167325	-3.440026	1.27571	-0.351206	0.068672	5.48701	5.7825	-0.607801
3.8	-0.251621	-3.331455	1.277544	-0.350859	0.068822	5.52134	5.82896	-0.590819
3.9	-0.302276	-3.232997	1.279198	-0.350928	0.068886	5.46275	5.86857	-0.583685
4.0	-0.228873	-3.141206	1.281412	-0.350434	0.069361	5.42737	6.00528	-0.576524
4.1	-0.062243	-3.066332	1.283547	-0.350567	0.07004	5.42325	5.98558	-0.553224
4.2	0.106913	-2.988091	1.285398	-0.351051	0.071038	5.45854	5.99821	-0.529055
4.3	0.23415	-2.906861	1.287159	-0.351255	0.072271	5.44331	6.01352	-0.454195
4.4	0.275462	-2.836226	1.289099	-0.35217	0.073412	5.44252	5.84909	-0.397954
4.5	0.182014	-2.737315	1.291184	-0.352625	0.074339	5.54358	5.88313	-0.368234
4.6	-0.005697	-2.657531	1.29284	-0.352484	0.074741	5.54568	5.85701	-0.423138
4.7	-0.191341	-2.648199	1.294719	-0.352531	0.075243	5.53701	5.93944	-0.427331
4.8	-0.309384	-2.631924	1.297232	-0.352008	0.075694	5.47842	5.9267	-0.533673
4.9	-0.318358	-2.581021	1.299989	-0.351226	0.076431	5.50251	6.04221	-0.608103
5.0	-0.246439	-2.542945	1.302666	-0.351163	0.077369	5.48473	6.04585	-0.679619
5.1	-0.058951	-2.548873	1.305486	-0.350384	0.078155	5.42456	5.93719	-0.713584
5.2	0.0776	-2.519593	1.307887	-0.35054	0.079055	5.43218	5.94319	-0.663092
5.3	0.17518	-2.507051	1.310011	-0.35122	0.079503	5.45942	5.86022	-0.563037
5.4	0.188249	-2.516542	1.312239	-0.351754	0.079829	5.52212	5.98376	-0.481684
5.5	0.091005	-2.552626	1.31421	-0.35273	0.080201	5.49296	5.89073	-0.416083
5.6	0.010112	-2.587999	1.316564	-0.353116	0.080543	5.53246	6.0359	-0.413114
5.7	-0.09067	-2.578924	1.319228	-0.352618	0.081124	5.5893	6.1392	-0.463415
5.8	-0.137075	-2.59342	1.32218	-0.352168	0.081859	5.51521	5.91096	-0.532334
5.9	-0.124251	-2.632808	1.325223	-0.351034	0.082628	5.5145	5.9752	-0.547341
6.0	-0.120695	-2.617948	1.328124	-0.349965	0.083317	5.45872	5.97948	-0.627144
6.1	-0.106858	-2.644692	1.330734	-0.349732	0.084191	5.44392	5.95689	-0.63872
6.2	-0.058166	-2.69484	1.333591	-0.349399	0.085082	5.43455	5.96364	-0.644542
6.3	-0.014399	-2.718768	1.336188	-0.349974	0.085913	5.48788	6.15901	-0.618214
6.4	-0.01026	-2.738884	1.338524	-0.351026	0.086632	5.55663	6.12786	-0.562886
6.5	-0.009238	-2.756007	1.341035	-0.351412	0.087241	5.59875	5.98804	-0.531056
6.6	-0.063427	-2.763389	1.343627	-0.352032	0.087699	5.58334	5.94811	-0.515943
6.7	-0.108247	-2.755794	1.346104	-0.352338	0.08789	5.55926	5.83763	-0.481883
6.8	-0.116798	-2.809421	1.348428	-0.35224	0.088205	5.5399	5.90358	-0.459956
6.9	-0.123963	-2.857546	1.350554	-0.352417	0.08846	5.47054	5.9175	-0.443977
7.0	-0.079711	-2.907946	1.352687	-0.351862	0.08892	5.41756	5.94244	-0.436948
7.1	-0.039527	-2.926035	1.355062	-0.351492	0.089266	5.42062	6.01598	-0.4996
7.2	-0.005599	-2.949858	1.357601	-0.35164	0.089663	5.41808	6.00956	-0.538996
7.3	-0.004516	-2.945972	1.360111	-0.351358	0.089822	5.50417	6.01727	-0.614724
7.4	0.000126	-2.958891	1.362206	-0.351484	0.089942	5.60541	6.01973	-0.62283
7.5	-0.001995	-2.94322	1.364699	-0.351288	0.090238	5.6365	6.01973	-0.65016
7.6	-0.038827	-2.926349	1.367575	-0.350808	0.090484	5.59884	5.84491	-0.624697
7.7	-0.073332	-2.899689	1.370051	-0.350912	0.090739	5.60515	5.84855	-0.594827
7.8	-0.096564	-2.877076	1.372017	-0.350779	0.091061	5.54673	5.96984	-0.597273
7.9	-0.10271	-2.862868	1.374164	-0.350875	0.091459	5.47755	5.96331	-0.548881
8.0	-0.101625	-2.821643	1.3761	-0.351675	0.091633	5.4765	6.02551	-0.518987
8.1	-0.091267	-2.799885	1.378049	-0.351907	0.091906	5.53421	5.98119	-0.501148
8.2	-0.090036	-2.77923	1.37993	-0.352078	0.091999	5.58071	6.0466	-0.490281
8.3	-0.117204	-2.802086	1.382271	-0.352289	0.092062	5.5998	5.97787	-0.480961
8.4	-0.101379	-2.795326	1.385207	-0.351451	0.092138	5.68265	6.0208	-0.564611
8.5	-0.076939	-2.776502	1.387422	-0.351354	0.092066	5.66531	6.07122	-0.610909
8.6	-0.059036	-2.729748	1.389378	-0.351001	0.091902	5.62354	6.00003	-0.612704
8.7	0.005064	-2.718282	1.391556	-0.350819	0.091886	5.63168	5.99115	-0.593625
8.8	0.048706	-2.726951	1.39373	-0.351111	0.092222	5.6189	5.9601	-0.557479
8.9	0.099479	-2.718228	1.39556	-0.351029	0.092794	5.62047	6.04832	-0.519114
9.0	0.116957	-2.731304	1.397413	-0.351339	0.09334	5.60182	5.998	-0.5097
9.1	0.064864	-2.725067	1.399366	-0.351819	0.09386	5.6125	5.99768	-0.542867
9.2	-0.033299	-2.718691	1.401374	-0.352168	0.094082	5.61828	6.0724	-0.517742
9.3	-0.156833	-2.696399	1.40314	-0.352493	0.094165	5.63238	6.02359	-0.497855
9.4	-0.263064	-2.66961	1.40474	-0.353137	0.093934	5.66899	6.03012	-0.468358
9.5	-0.297156	-2.658253	1.40626	-0.353179	0.093668	5.75622	6.17218	-0.465422
9.6	-0.229741	-2.658659	1.407674	-0.353359	0.093495	5.72653	6.04939	-0.467162
9.7	-0.082109	-2.641941	1.408958	-0.352989	0.093747	5.72478	5.99661	-0.476298
9.8	0.037276	-2.652386	1.40997	-0.352548	0.093829	5.72478	6.0345	-0.482125
9.9	0.139904	-2.630684	1.411029	-0.352236	0.093816	5.66549	5.99233	-0.490178
10.0	0.186866	-2.623041	1.411916	-0.351597	0.093808	5.69658	6.0541	-0.528956
10.1	0.172702	-2.584912	1.412881	-0.351488	0.093885	5.70481	6.05313	-0.546416
10.2	0.090937	-2.556895	1.413805	-0.351566	0.094116	5.75543	6.05163	-0.574411
10.3	-0.014483	-2.541061	1.414919	-0.351461	0.094312	5.73231	6.07187	-0.601091
10.4	-0.167507	-2.55459	1.415647	-0.352119	0.094581	5.70533	5.95015	-0.580377
10.5	-0.23521	-2.533062	1.415998	-0.352443	0.094712	5.74536	5.98323	-0.575599
10.6	-0.257483	-2.516318	1.416157	-0.352655	0.094915	5.79519	6.15537	-0.541684
10.7	-0.216126	-2.521022	1.416332	-0.352994	0.094992	5.75254	6.13524	-0.486303
10.8	-0.12591	-2.517581	1.416421	-0.353131	0.094946	5.77706	6.14092	-0.427822
10.9	-0.030017	-2.470614	1.415922	-0.353338	0.094648	5.80062	6.08396	-0.404255
11.0	0.055716	-2.445175	1.415244	-0.353513	0.094399	5.8289	6.12229	-0.42492
11.1	0.088774	-2.448161	1.414841	-0.353152	0.093939	5.79379	6.07882	-0.413961
11.2	0.115359	-2.468741	1.414725	-0.352916	0.093267	5.78319	6.07486	-0.445534
11.3	0.081779	-2.4705	1.414494	-0.352351	0.0928	5.89187	6.2332	-0.502989
11.4	0.010888	-2.477411	1.414249	-0.35172	0.092381	5.89564	6.1301	-0.589574
11.5	-0.02733	-2.47	1.413805	-0.351949	0.092011	5.83188	6.1695	-0.624175
11.6	-0.087214	-2.439117	1.413305	-0.352303	0.091568	5.81226	6.28116	-0.621127
11.7	-0.109154	-2.364299	1.412334	-0.352501	0.091182	5.82365	6.21821	-0.572085
11.8	-0.098485	-2.319581	1.411076	-0.352934	0.090679	5.757	6.15002	-0.530411
11.9	-0.099623	-2.319867	1.410057	-0.352637	0.090382	5.75709	6.14916	-0.451012
12.0	-0.113263	-2.277214	1.408885	-0.352493	0.089857	5.84397	6.20108	-0.407817
12.1	-0.147581	-2.221402	1.407316	-0.352403	0.088951	5.91236	6.16864	-0.381574
12.2	-0.176642	-2.164375	1.405561	-0.351782	0.087703	5.89599	6.05795	-0.41173
12.3	-0.176366	-2.12012	1.404063	-0.351791	0.086483	5.88881	6.05581	-0.3763
12.4	-0.125172	-2.082642	1.402505	-0.351654	0.085225	5.898	6.15451	-0.391471
12.5	-0.017337	-2.053791	1.400803	-0.351261	0.08428	5.86971	6.21221	-0.410767
12.6	0.101804	-2.028687	1.398946	-0.351972	0.083281	5.87707	6.27816	-0.444413
12.7	0.171227	-1.976643	1.397119	-0.352081	0.082522	5.78555	6.16468	-0.454105
12.8	0.145739	-1.949881	1.394706	-0.352221	0.081667	5.90256	6.46229	-0.486809
12.9	0.0433	-1.90745	1.392272	-0.352787	0.080614	5.84222	6.23726	-0.480057
13.0	-0.072523	-1.824075	1.389795	-0.352748	0.079575	5.83232	6.12411	-0.466751
13.1	-0.176813	-1.732437	1.38737	-0.352906	0.078651	5.89879	6.18588	-0.448201
13.2	-0.236569	-1.677412	1.384626	-0.353141	0.077683	5.87339	6.13803	-0.477706
13.3	-0.227305	-1.697119	1.382208	-0.352935	0.0767	5.89424	6.06427	-0.463327
13.4	-0.134545	-1.712363	1.379733	-0.352704	0.076146	5.89844	6.05913	-0.482733
13.5	0.008992	-1.691306	1.377156	-0.352464	0.075471	5.82873	6.0799	-0.490486
13.6	0.144774	-1.689749	1.374461	-0.352121	0.075028	5.81489	6.0966	-0.505277
13.7	0.206772	-1.704645	1.371809	-0.352355	0.074506	5.84362	6.06416	-0.4679
13.8	0.117423	-1.685779	1.368889	-0.352437	0.07377	5.89555	6.24786	-0.384363
13.9	-0.006751	-1.6391	1.365432	-0.352675	0.072601	5.8339	6.18384	-0.301888
14.0	-0.203021	-1.615416	1.361645	-0.35318	0.07128	5.79203	6.08011	-0.227129
14.1	-0.295466	-1.611011	1.358025	-0.35338	0.069927	5.82689	6.15312	-0.24943
14.2	-0.268017	-1.628935	1.354739	-0.35337	0.068911	5.84528	6.14787	-0.274036
14.3	-0.10227	-1.64593	1.351211	-0.352901	0.067959	5.81708	6.17046	-0.436989
14.4	0.013129	-1.681112	1.347865	-0.352481	0.067261	5.85097	6.36177	-0.465046
14.5	0.173016	-1.729712	1.344728	-0.352161	0.066653	5.88005	6.22956	-0.500075
14.6	0.222132	-1.741167	1.341643	-0.351901	0.066097	5.81498	6.11597	-0.589247
14.7	0.200214	-1.770969	1.338261	-0.351587	0.06553	5.77075	6.23801	-0.590547
14.8	0.102506	-1.823746	1.335031	-0.351766	0.064816	5.79606	6.14113	-0.555494
14.9	-0.04274	-1.852858	1.331752	-0.351897	0.06407	5.82269	6.12336	-0.487651
15.0	-0.13083	-1.88891	1.328151	-0.351962	0.063505	5.81875	6.07829	-0.447187
15.1	-0.205033	-1.918461	1.324576	-0.352218	0.062688	5.79764	6.18213	-0.398624
15.2	-0.185902	-1.945358	1.321291	-0.352048	0.062073	5.78564	6.15066	-0.333896
15.3	-0.133755	-2.007427	1.318031	-0.35219	0.06145	5.74562	6.15044	-0.31914
15.4	0.012864	-2.080821	1.314825	-0.352349	0.061092	5.69246	6.23726	-0.338197
15.5	0.154433	-2.200062	1.311896	-0.352055	0.061038	5.62862	6.07326	-0.382802
15.6	0.208715	-2.296347	1.30893	-0.352164	0.061044	5.70901	6.3577	-0.480921
15.7	0.201567	-2.35911	1.306378	-0.351493	0.061175	5.76383	6.44024	-0.528259
15.8	0.10299	-2.464017	1.304021	-0.351057	0.061145	5.84852	6.42771	-0.583432
15.9	-0.060708	-2.557729	1.301857	-0.350786	0.060822	5.8924	6.41562	-0.588538
16.0	-0.235796	-2.601542	1.299657	-0.350478	0.060373	5.769	6.15226	-0.569703
16.1	-0.31292	-2.68129	1.297256	-0.35063	0.060032	5.75552	6.14199	-0.53195
16.200001	-0.289838	-2.75734	1.294816	-0.351112	0.059727	5.65874	6.08354	-0.477821
16.299999	-0.202273	-2.847068	1.292818	-0.351521	0.0595	5.59902	6.12175	-0.403727
16.4	-0.03101	-2.917284	1.290547	-0.352181	0.059469	5.54594	6.22624	-0.352545
16.5	0.074131	-3.007155	1.288301	-0.352612	0.059101	5.4821	6.26521	-0.33746
16.6	0.116286	-3.12795	1.286352	-0.352543	0.058757	5.55838	6.17828	-0.287032
16.700001	0.088791	-3.196201	1.284305	-0.352809	0.058169	5.61277	6.11565	-0.343802
16.799999	0.028344	-3.270419	1.282223	-0.352544	0.057598	5.68694	6.12668	-0.337468
16.9	-0.041508	-3.325986	1.280251	-0.35206	0.057404	5.68072	6.06159	-0.364621
17.0	-0.039701	-3.406613	1.278352	-0.351937	0.057367	5.63632	6.02712	-0.38785
17.1	-0.025491	-3.471913	1.276372	-0.351609	0.057888	5.59569	6.0876	-0.414097
17.200001	0.005164	-3.503009	1.274032	-0.352051	0.058421	5.68598	6.43028	-0.463674
17.299999	-0.005683	-3.544542	1.272002	-0.352606	0.058946	5.53894	6.32558	-0.450769
17.4	-0.02624	-3.56751	1.270294	-0.353005	0.059515	5.47562	6.17389	-0.455245
17.5	-0.073619	-3.591918	1.268462	-0.353298	0.05996	5.48096	6.10463	-0.486452
17.6	-0.166714	-3.605332	1.266778	-0.352881	0.059965	5.4948	6.03483	-0.505522
17.700001	-0.21699	-3.66764	1.265774	-0.35212	0.06007	5.56942	6.13578	-0.55883
17.799999	-0.176241	-3.787606	1.26497	-0.351481	0.060285	5.57528	6.07872	-0.604402
17.9	-0.094833	-3.870173	1.264173	-0.350538	0.060435	5.55961	6.02723	-0.621651
18.0	0.009172	-3.915719	1.263625	-0.350277	0.060847	5.53246	5.9965	-0.578134
18.1	0.116428	-3.951827	1.263053	-0.35028	0.061288	5.55006	6.03022	-0.542478
18.200001	0.133605	-4.005223	1.262453	-0.350169	0.06175	5.52878	6.10216	-0.469962
18.299999	0.12546	-4.050135	1.261685	-0.35064	0.06196	5.49515	6.07615	-0.39213
18.4	0.023681	-4.08725	1.261249	-0.351177	0.062138	5.46774	6.19262	-0.360486
18.5	-0.06223	-4.155176	1.261024	-0.351408	0.062416	5.46897	6.17839	-0.342561
18.6	-0.149454	-4.193132	1.260814	-0.352055	0.0629	5.46467	6.08086	-0.343128
18.700001	-0.173847	-4.198289	1.260312	-0.352008	0.063332	5.4659	6.05849	-0.39161
18.799999	-0.153314	-4.196931	1.260172	-0.351867	0.063804	5.51021	5.89116	-0.442689
18.9	-0.097412	-4.222348	1.260498	-0.351648	0.064238	5.5632	5.96406	-0.457306
19.0	-0.009231	-4.243308	1.260516	-0.35119	0.064588	5.54235	6.03975	-0.515158
19.1	0.056527	-4.278656	1.260268	-0.351217	0.064975	5.46441	6.01556	-0.545466
19.200001	0.092354	-4.319076	1.26027	-0.351236	0.065433	5.41817	6.01502	-0.525998
19.299999	0.098456	-4.33444	1.260263	-0.351164	0.065839	5.46345	6.18106	-0.493387
19.4	0.060844	-4.272786	1.259689	-0.351518	0.06635	5.47107	6.121	-0.452283
19.5	-0.003941	-4.206316	1.25929	-0.351622	0.066739	5.46879	5.96599	-0.397043
19.6	-0.080641	-4.165516	1.258947	-0.351782	0.067251	5.56197	6.04275	-0.3306
19.700001	-0.137276	-4.169589	1.258421	-0.352204	0.067878	5.53421	6.08225	-0.313185
19.799999	-0.131205	-4.162405	1.258058	-0.352112	0.068376	5.45425	5.94854	-0.304624
19.9	-0.124144	-4.126882	1.257514	-0.352259	0.068867	5.40933	5.94447	-0.301149
20.0	-0.119247	-4.064705	1.256733	-0.352481	0.069278	5.4405	6.01395	-0.347472
20.1	-0.137747	-3.970767	1.256104	-0.3523	0.069398	5.43472	6.02915	-0.406072
20.200001	-0.093049	-3.859008	1.255797	-0.352485	0.069397	5.4462	5.99779	-0.454501
20.299999	-0.059246	-3.743498	1.255778	-0.352126	0.06973	5.67906	6.27099	-0.517188
20.4	-0.010454	-3.639819	1.255653	-0.351339	0.070141	5.61399	6.05624	-0.567004
20.5	0.087874	-3.542162	1.25585	-0.350812	0.070817	5.52939	5.93741	-0.637831
20.6	0.107295	-3.429165	1.256557	-0.349918	0.071349	5.49813	5.96931	-0.667422
20.700001	0.051066	-3.309045	1.257272	-0.349204	0.071941	5.50163	5.96653	-0.701193
20.799999	-0.05288	-3.156797	1.258033	-0.348891	0.072083	5.47229	6.01449	-0.68713
20.9	-0.157232	-2.978515	1.25905	-0.348269	0.072397	5.42176	6.04671	-0.651333
21.0	-0.216819	-2.822012	1.260078	-0.34849	0.072656	5.40801	6.02348	-0.588474
21.1	-0.229826	-2.681303	1.260741	-0.348935	0.073242	5.43753	5.90904	-0.485796
21.200001	-0.147164	-2.598994	1.261622	-0.349381	0.073875	5.50067	5.92659	-0.326501
21.299999	0.009184	-2.504642	1.262369	-0.350461	0.074585	5.51372	5.91835	-0.257997
21.4	0.107413	-2.40596	1.263291	-0.351185	0.075398	5.6252	6.07551	-0.221971
21.5	0.198229	-2.326891	1.264352	-0.351365	0.07618	5.65585	6.18834	-0.226552
21.6	0.157526	-2.279667	1.265805	-0.351812	0.076902	5.53763	5.96385	-0.313145
21.700001	0.063708	-2.199802	1.267023	-0.351703	0.077288	5.74728	6.41294	-0.410369
21.799999	-0.045416	-2.157833	1.268508	-0.351442	0.077568	5.5117	6.02326	-0.496122
21.9	-0.133191	-2.132946	1.269926	-0.351452	0.078018	5.4793	5.97059	-0.558012
22.0	-0.184395	-2.09524	1.271134	-0.351003	0.07858	5.45583	6.02712	-0.591045
22.1	-0.127643	-2.04222	1.272476	-0.350767	0.079355	5.44094	6.01416	-0.596293
22.200001	-0.061101	-1.993408	1.273945	-0.350932	0.080038	5.4983	5.91364	-0.565327
22.299999	0.033476	-1.961123	1.275899	-0.350801	0.080802	5.50382	5.93259	-0.553681
22.4	0.040643	-1.895754	1.277163	-0.35133	0.081505	5.47939	5.88613	-0.501465
22.5	0.05659	-1.906372	1.278295	-0.351338	0.081963	5.49138	5.9418	-0.449039
22.6	-0.015997	-1.916847	1.279856	-0.3512	0.082435	5.46012	5.91075	-0.405126
22.700001	-0.111412	-1.927541	1.281467	-0.351231	0.082888	5.44891	5.8735	-0.33703
22.799999	-0.155645	-1.923591	1.282959	-0.351015	0.083297	5.48377	5.85487	-0.344253
22.9	-0.186231	-1.916005	1.28459	-0.351143	0.083855	5.51643	5.95443	-0.35835
23.0	-0.127711	-1.905444	1.28617	-0.351379	0.084729	5.51556	5.91824	-0.393668
23.1	-0.096246	-1.899693	1.287576	-0.351581	0.085272	5.5202	5.91642	-0.361363
23.200001	-0.026204	-1.915295	1.288441	-0.352248	0.085872	5.47877	5.98248	-0.359778
23.299999	0.013039	-1.933064	1.289335	-0.352457	0.086415	5.44672	5.95828	-0.359932
23.4	0.02349	-1.937461	1.290333	-0.352444	0.086911	5.54235	6.19626	-0.358729
23.5	0.007494	-1.923859	1.29151	-0.352645	0.087416	5.59823	6.10623	-0.42384
23.6	-0.010835	-1.937994	1.292849	-0.352132	0.088127	5.60664	6.16832	-0.496972
23.700001	-0.048919	-1.960491	1.29414	-0.351698	0.088652	5.75858	6.41904	-0.569428
23.799999	-0.044993	-1.985663	1.294982	-0.351336	0.089187	5.62687	6.06651	-0.577241
23.9	-0.071745	-2.032176	1.295824	-0.35053	0.089672	5.55409	5.96717	-0.517563
24.0	-0.079946	-2.046638	1.296709	-0.350074	0.089968	5.51591	5.86643	-0.485307
24.1	-0.034954	-2.071332	1.297854	-0.349786	0.090127	5.50873	6.0269	-0.434343
24.200001	0.011556	-2.086028	1.298952	-0.349834	0.090499	5.5061	6.04575	-0.437802
24.299999	0.085887	-2.102738	1.300248	-0.350102	0.09131	5.45662	6.00528	-0.473958
24.4	0.133748	-2.093659	1.301947	-0.350086	0.092084	5.46441	6.01042	-0.499832
24.5	0.14829	-2.136431	1.303652	-0.350266	0.092779	5.52598	5.99051	-0.50192
24.6	0.061386	-2.151221	1.305016	-0.35038	0.093184	5.58894	5.97755	-0.49086
24.700001	-0.055297	-2.188097	1.306481	-0.350218	0.093265	5.52501	5.89362	-0.481098
24.799999	-0.194511	-2.194131	1.307796	-0.35063	0.093048	5.53071	5.90593	-0.459391
24.9	-0.281992	-2.18498	1.308697	-0.350799	0.092934	5.5364	5.94437	-0.432845
25.0	-0.274679	-2.190138	1.309447	-0.350702	0.092999	5.48955	6.02626	-0.423556
25.1	-0.172495	-2.191597	1.310593	-0.350953	0.09346	5.48718	6.05517	-0.442283
25.200001	-0.049861	-2.15469	1.312005	-0.350799	0.093709	5.50522	6.02423	-0.436188
25.299999	0.032972	-2.154919	1.312868	-0.351002	0.093823	5.53036	6.0041	-0.409782
25.4	0.082199	-2.146558	1.313347	-0.35148	0.094008	5.54524	6.02605	-0.435825
25.5	0.068689	-2.15699	1.313946	-0.351826	0.093912	5.56556	5.92852	-0.376759
25.6	0.020126	-2.144061	1.314471	-0.352606	0.093967	5.57703	5.95507	-0.363546
25.700001	-0.068188	-2.100711	1.314438	-0.353416	0.093976	5.54805	5.96439	-0.304986
25.799999	-0.131108	-2.050503	1.314466	-0.352981	0.094258	5.63133	6.14263	-0.330423
25.9	-0.165008	-2.063185	1.31456	-0.35269	0.0944	5.57633	5.99875	-0.374227
26.0	-0.128938	-2.083106	1.314896	-0.351761	0.094657	5.55549	6.01534	-0.502068
26.1	-0.108771	-2.080816	1.31536	-0.351105	0.094857	5.59648	6.06994	-0.546055
26.200001	-0.043258	-2.072336	1.316131	-0.350332	0.095253	5.58273	5.96214	-0.620893
26.299999	0.024818	-2.080982	1.317048	-0.349447	0.09549	5.58816	5.96299	-0.654558
26.4	0.052276	-2.073923	1.318022	-0.34829	0.096056	5.59096	5.98087	-0.719365
26.5	-0.001086	-2.024567	1.318787	-0.347414	0.096099	5.60164	6.06159	-0.715523
26.6	-0.09424	-1.990393	1.31988	-0.346237	0.096078	5.5752	6.02219	-0.693996
26.700001	-0.112353	-2.007649	1.321241	-0.345534	0.095929	5.61749	5.97712	-0.629708
26.799999	-0.157487	-1.996654	1.322566	-0.345152	0.095814	5.60462	5.93687	-0.560501
26.9	-0.102197	-2.006805	1.324066	-0.344774	0.095968	5.64911	5.99211	-0.510023
27.0	-0.054876	-2.060235	1.325597	-0.345294	0.09597	5.61933	5.98258	-0.450691
27.1	0.021657	-2.109768	1.327311	-0.345662	0.096014	5.578	6.05731	-0.432295
27.200001	0.065826	-2.15789	1.329184	-0.346378	0.096048	5.54586	5.98762	-0.417451
27.299999	0.072056	-2.189252	1.331039	-0.34762	0.096242	5.5942	6.08568	-0.433809
27.4	0.043547	-2.215992	1.332497	-0.348707	0.096209	5.58649	6.03311	-0.40558
27.5	0.000714	-2.280924	1.333963	-0.349607	0.09615	5.65734	6.07112	-0.412486
27.6	-0.099311	-2.303591	1.335202	-0.350951	0.095813	5.73336	6.06769	-0.381806
27.700001	-0.1764	-2.271227	1.336252	-0.351674	0.095264	5.70542	5.93741	-0.372676
27.799999	-0.197809	-2.279423	1.336835	-0.352379	0.094816	5.66838	5.97049	-0.344933
27.9	-0.147458	-2.326399	1.337232	-0.353006	0.094548	5.6076	5.94586	-0.33989
28.0	-0.044363	-2.373638	1.337302	-0.354024	0.094312	5.56075	5.93484	-0.346865
28.1	0.052169	-2.420658	1.337205	-0.355065	0.094525	5.56364	6.02016	-0.360744
28.200001	0.141843	-2.501164	1.336687	-0.356151	0.09475	5.5857	6.00303	-0.362231
28.299999	0.149008	-2.563071	1.336393	-0.356635	0.095075	5.5914	5.97691	-0.382299
28.4	0.060456	-2.616541	1.336365	-0.356978	0.095218	5.63335	5.99168	-0.443983
28.5	-0.112112	-2.617661	1.33655	-0.35637	0.095157	5.72749	6.05121	-0.569183
28.6	-0.253875	-2.623116	1.337225	-0.355563	0.094844	5.66873	5.94276	-0.708961
28.700001	-0.346071	-2.647923	1.338126	-0.354157	0.094458	5.65796	5.96064	-0.798884
28.799999	-0.275472	-2.663857	1.339245	-0.352184	0.094236	5.64631	5.93377	-0.889249
28.9	-0.157393	-2.696706	1.341011	-0.349701	0.094419	5.74886	6.09649	-0.914442
29.0	-0.00437	-2.745203	1.343092	-0.34739	0.094517	5.68878	6.05966	-0.962987
29.1	0.132786	-2.83931	1.345707	-0.344791	0.094736	5.60121	6.00956	-0.923366
29.200001	0.183213	-2.87805	1.348705	-0.342613	0.094751	5.66645	6.0693	-0.890784
29.299999	0.116295	-2.9188	1.351971	-0.340834	0.094505	5.67862	6.0177	-0.793759
29.4	-0.001917	-2.934986	1.354808	-0.340108	0.093918	5.64972	5.91279	-0.687962
29.5	-0.167986	-2.902508	1.357647	-0.34043	0.093209	5.69001	5.98676	-0.541026
29.6	-0.276998	-2.889336	1.36071	-0.341417	0.092477	5.77154	6.06287	-0.390369
29.700001	-0.264271	-2.915081	1.363511	-0.343076	0.091823	5.71856	5.97734	-0.248707
29.799999	-0.200406	-2.93173	1.366003	-0.34489	0.091448	5.64482	5.94469	-0.179306
29.9	-0.060951	-2.923213	1.368145	-0.346772	0.091185	5.64622	5.99275	-0.15999
30.0	0.069027	-2.90319	1.369912	-0.348948	0.090966	5.65524	6.03836	-0.114536
30.1	0.13498	-2.858351	1.370933	-0.351198	0.090613	5.66093	6.09563	-0.151407
30.200001	0.147364	-2.8236	1.37106	-0.353436	0.090055	5.66233	6.06159	-0.124751
30.299999	0.062365	-2.813057	1.370822	-0.356068	0.08956	5.66549	6.08439	-0.139765
30.4	-0.045875	-2.756638	1.370089	-0.358577	0.089091	5.73257	6.00014	-0.190946
30.5	-0.143617	-2.695645	1.36881	-0.360618	0.088869	5.75455	5.90615	-0.243026
30.6	-0.173568	-2.698099	1.367313	-0.362181	0.088871	5.69605	5.9054	-0.313362
30.700001	-0.164322	-2.705888	1.36565	-0.362882	0.088827	5.66601	5.97231	-0.40612
30.799999	-0.166097	-2.670103	1.364388	-0.362539	0.088665	5.68449	6.05538	-0.551997
30.9	-0.128878	-2.643569	1.363493	-0.360359	0.08846	5.66286	6.05891	-0.741958
31.0	-0.146179	-2.642093	1.3634	-0.356938	0.08793	5.61933	6.04724	-0.944055
31.1	-0.125298	-2.654188	1.364555	-0.352307	0.08737	5.63711	6.0951	-1.153817
31.200001	-0.090204	-2.633529	1.367185	-0.347123	0.08689	5.68677	6.03558	-1.3689
31.299999	-0.063495	-2.629188	1.371128	-0.342006	0.086386	5.7577	5.94619	-1.537356
31.4	-0.026937	-2.653581	1.375833	-0.3381	0.08612	5.85964	6.04906	-1.544959
31.5	-0.003676	-2.667898	1.380657	-0.334944	0.085908	5.85632	6.02016	-1.442213
31.6	0.040684	-2.710136	1.386123	-0.333464	0.085726	5.8078	5.93066	-1.215162
31.700001	0.022012	-2.778435	1.391615	-0.333396	0.085564	5.80123	6.01352	-0.868705
31.799999	0.035209	-2.820997	1.397011	-0.334623	0.085438	5.73511	6.09071	-0.562056
31.9	0.020549	-2.867234	1.402307	-0.337134	0.085445	5.695	6.11372	-0.223528
32.0	0.013719	-2.936582	1.407204	-0.340196	0.085679	5.6985	6.18748	0.013287
32.099998	-0.002209	-3.045523	1.411348	-0.343424	0.086207	5.67652	6.15301	0.180084
32.200001	-0.04462	-3.115225	1.414873	-0.347104	0.086391	5.75236	6.10013	0.241872
32.299999	-0.128298	-3.16964	1.417658	-0.351197	0.086226	5.83538	6.05238	0.255599
32.400002	-0.180859	-3.221822	1.418932	-0.355599	0.085839	5.84178	6.07165	0.234518
32.5	-0.234072	-3.257802	1.419089	-0.360207	0.085263	5.8332	6.03322	0.190293
32.599998	-0.205418	-3.260422	1.418485	-0.364321	0.084452	5.81305	6.10152	0.127855
32.700001	-0.09818	-3.264798	1.417191	-0.367032	0.083887	5.72626	6.11233	-0.058968
32.799999	0.008074	-3.317101	1.415528	-0.368233	0.08362	5.64745	6.08182	-0.286336
32.900002	0.134795	-3.359032	1.414049	-0.367656	0.083422	5.65953	6.11051	-0.526744
33.0	0.182333	-3.376053	1.413321	-0.365684	0.083346	5.65664	6.03772	-0.841307
33.099998	0.130092	-3.329084	1.413129	-0.361983	0.082937	5.65375	5.97734	-1.101732
33.200001	0.024727	-3.305688	1.413509	-0.357099	0.082335	5.71076	5.9753	-1.373939
33.299999	-0.147923	-3.271741	1.414999	-0.351948	0.08164	5.77452	6.01995	-1.526437
33.400002	-0.263451	-3.228667	1.417804	-0.345924	0.080987	5.74343	6.06502	-1.643939
33.5	-0.299066	-3.149343	1.421529	-0.340337	0.080625	5.74115	6.06748	-1.689176
33.599998	-0.241034	-3.082555	1.426193	-0.33531	0.080228	5.77461	6.09114	-1.640525
33.700001	-0.091682	-3.040309	1.432076	-0.331181	0.079955	5.81156	6.17667	-1.494384
33.799999	0.02273	-2.958289	1.438691	-0.328689	0.079876	5.82724	6.26242	-1.279166
33.900002	0.103608	-2.884511	1.445549	-0.327971	0.079533	5.86034	6.23941	-1.010328
34.0	0.126428	-2.844943	1.452518	-0.328769	0.079212	5.8346	6.21232	-0.719809
34.099998	0.074251	-2.798754	1.458967	-0.331557	0.079027	5.79274	6.18631	-0.427309
34.200001	-0.009905	-2.762288	1.464923	-0.33545	0.078956	5.84248	6.20708	-0.051236
34.299999	-0.086898	-2.710786	1.469496	-0.340823	0.078808	5.81542	6.09199	0.209309
34.400002	-0.145153	-2.679333	1.472588	-0.346809	0.078582	5.77364	6.20879	0.387695
34.5	-0.219999	-2.655385	1.473959	-0.353367	0.07826	5.85369	6.27923	0.577356
34.599998	-0.162651	-2.629448	1.474004	-0.359668	0.078007	5.88548	6.0936	0.593515
34.700001	-0.087542	-2.646353	1.472922	-0.364595	0.077807	5.85544	6.09553	0.512728
34.799999	0.014287	-2.647686	1.470829	-0.368415	0.07729	5.83171	6.19765	0.280028
34.900002	0.07473	-2.650179	1.468522	-0.370477	0.077046	5.77653	6.22249	-0.045012
35.0	0.118215	-2.713282	1.466393	-0.370444	0.076749	5.70455	6.13064	-0.373458
35.099998	0.112026	-2.694991	1.464619	-0.368367	0.076625	5.68861	6.07304	-0.795208
35.200001	0.071909	-2.669056	1.463119	-0.365105	0.076625	5.86656	6.39185	-1.1768
35.299999	-0.040546	-2.650415	1.462858	-0.360248	0.076616	5.87383	6.18566	-1.518838
35.400002	-0.152047	-2.62014	1.463418	-0.35477	0.076453	5.8522	6.0101	-1.742895
35.5	-0.260087	-2.554662	1.465207	-0.348594	0.076087	5.9523	6.24658	-1.883016
35.599998	-0.301569	-2.519677	1.468077	-0.342443	0.075679	5.87646	6.28415	-1.884254
35.700001	-0.292665	-2.489668	1.472307	-0.33702	0.075112	5.82312	6.37601	-1.786647
35.799999	-0.175889	-2.458015	1.477615	-0.332575	0.074734	5.7909	6.44773	-1.560259
35.900002	0.007839	-2.434486	1.483493	-0.329798	0.074635	5.90203	6.49612	-1.235584
36.0	0.15121	-2.385947	1.489127	-0.328934	0.074448	6.01255	6.55179	-0.874596
36.099998	0.270557	-2.343742	1.494596	-0.330139	0.074316	6.00686	6.37515	-0.516654
36.200001	0.250277	-2.309956	1.499252	-0.33336	0.074062	6.05853	6.29475	-0.088719
36.299999	0.145795	-2.283807	1.502732	-0.338322	0.073555	6.09198	6.33426	0.256956
36.400002	0.015349	-2.272184	1.504482	-0.344333	0.072846	6.03068	6.38457	0.554298
36.5	-0.179579	-2.239098	1.504436	-0.350967	0.072114	5.91254	6.33329	0.710932
36.599998	-0.233564	-2.210911	1.503156	-0.357354	0.071721	5.94993	6.4487	0.730465
36.700001	-0.178208	-2.19517	1.500877	-0.362496	0.071483	5.94477	6.49087	0.579096
36.799999	-0.058773	-2.220793	1.497889	-0.365947	0.071749	5.85448	6.26499	0.326641
36.900002	0.076316	-2.184599	1.494034	-0.367659	0.071908	5.85859	6.28779	-0.064053
37.0	0.147608	-2.155748	1.490515	-0.367117	0.072059	5.82023	6.2408	-0.462132
37.099998	0.120911	-2.141654	1.487457	-0.364671	0.071985	5.84441	6.25097	-0.899585
37.200001	0.011659	-2.09675	1.485142	-0.360999	0.071697	5.80578	6.14284	-1.307142
37.299999	-0.156027	-2.030989	1.483737	-0.356621	0.071156	5.86166	6.2075	-1.609874
37.400002	-0.27003	-1.994046	1.483409	-0.351625	0.070531	5.83827	6.20076	-1.827734
37.5	-0.330883	-1.998768	1.483977	-0.346683	0.070023	5.86201	6.32034	-1.839328
37.599998	-0.308019	-1.984465	1.485313	-0.342233	0.06954	5.87909	6.32462	-1.741441
37.700001	-0.177206	-1.978768	1.4876	-0.338531	0.069175	5.89424	6.32516	-1.507344
37.799999	-0.03796	-1.972486	1.490423	-0.336317	0.068848	5.90711	6.38511	-1.157156
37.900002	0.114819	-1.957455	1.49337	-0.335748	0.068815	5.94477	6.48167	-0.77399
38.0	0.225317	-1.956017	1.495692	-0.336689	0.068837	6.00975	6.64407	-0.39563
38.099998	0.213483	-1.975382	1.497394	-0.339534	0.068648	6.0122	6.66302	-0.008178
38.200001	0.101293	-2.009296	1.498483	-0.343675	0.068561	6.02674	6.5322	0.340166
38.299999	-0.039184	-2.06937	1.497666	-0.348816	0.068151	6.11274	6.46989	0.551361
38.400002	-0.171382	-2.140479	1.495385	-0.354085	0.067954	6.19769	6.55832	0.615742
38.5	-0.228463	-2.164086	1.492223	-0.358458	0.067923	6.16634	6.45191	0.559331
38.599998	-0.207656	-2.178721	1.488446	-0.362438	0.067765	6.10503	6.37076	0.373778
38.700001	-0.100716	-2.214418	1.483685	-0.364775	0.067901	6.01754	6.54954	0.102316
38.799999	0.012798	-2.272691	1.479035	-0.365171	0.067985	5.92226	6.48456	-0.241807
38.900002	0.110745	-2.315115	1.475104	-0.36374	0.068156	5.8649	6.48959	-0.695457
39.0	0.188452	-2.341738	1.472145	-0.360717	0.068304	5.7866	6.45137	-1.148838
39.099998	0.179186	-2.353235	1.46991	-0.356202	0.068452	5.74212	6.36594	-1.607392
39.200001	0.065172	-2.346351	1.46894	-0.350875	0.068485	5.83862	6.37568	-1.863473
39.299999	-0.019288	-2.33169	1.469389	-0.344997	0.068477	5.94582	6.28469	-1.965432
39.400002	-0.156559	-2.293261	1.470552	-0.339699	0.068479	5.96579	6.37601	-1.910094
39.5	-0.277958	-2.28079	1.472448	-0.335688	0.068424	5.95151	6.4837	-1.672289
39.599998	-0.260121	-2.288595	1.475124	-0.33302	0.068553	5.9438	6.56635	-1.324251
39.700001	-0.245694	-2.289681	1.477642	-0.333081	0.068518	5.96789	6.66484	-0.860363
39.799999	-0.154505	-2.30208	1.479834	-0.3355	0.068628	5.90545	6.6947	-0.383721
39.900002	-0.048255	-2.294417	1.481162	-0.339756	0.068618	5.93531	6.78045	0.104466
40.0	0.015824	-2.300318	1.481239	-0.346232	0.068544	6.01422	6.72725	0.535535
40.099998	0.105101	-2.278874	1.479609	-0.353315	0.068615	6.01509	6.57298	0.806959
40.200001	0.128387	-2.301005	1.476241	-0.360779	0.068682	6.00073	6.49344	0.930245
40.299999	0.099052	-2.383815	1.47148	-0.367541	0.068688	6.05713	6.50083	0.886027
40.400002	0.089671	-2.496241	1.46569	-0.37209	0.069069	6.06965	6.5125	0.662787
40.5	0.049363	-2.544759	1.45914	-0.374394	0.069474	5.9967	6.46861	0.259326
40.599998	-0.034703	-2.558808	1.45302	-0.373661	0.069929	5.92725	6.44762	-0.230463
40.700001	-0.118255	-2.568367	1.447882	-0.369974	0.070258	5.83074	6.47567	-0.840882
40.799999	-0.194225	-2.585793	1.444135	-0.363828	0.0706	5.77233	6.45298	-1.459313
40.900002	-0.170268	-2.539321	1.442532	-0.356095	0.070944	5.72758	6.39603	-2.027916
41.0	-0.158556	-2.529108	1.443171	-0.347662	0.071498	5.72688	6.38329	-2.384759
41.099998	-0.075587	-2.561522	1.445298	-0.339633	0.072004	5.81866	6.36327	-2.523856
41.200001	-0.042253	-2.602001	1.44904	-0.332546	0.072735	5.99977	6.54922	-2.424343
41.299999	-0.000522	-2.582158	1.453668	-0.327386	0.073234	5.97551	6.60039	-2.103682
41.400002	-0.036574	-2.53863	1.458815	-0.324392	0.073715	5.90606	6.40373	-1.576479
41.5	-0.086648	-2.502176	1.463544	-0.324352	0.074079	6.07324	6.7463	-0.900975
41.599998	-0.094232	-2.483078	1.467953	-0.32701	0.074399	6.07228	6.72147	-0.172053
41.700001	-0.109744	-2.484469	1.471405	-0.332436	0.074757	5.94748	6.59129	0.517083
41.799999	-0.096936	-2.490295	1.472898	-0.340032	0.075097	5.95265	6.60821	1.061294
41.900002	-0.038468	-2.518742	1.472367	-0.349194	0.075526	6.02043	6.79373	1.381539
42.0	0.047436	-2.583265	1.469752	-0.358918	0.075739	6.08962	6.97679	1.481644
42.099998	0.083817	-2.663244	1.464787	-0.367805	0.076242	6.00301	6.63186	1.326437
42.200001	0.053714	-2.707655	1.457415	-0.375524	0.076328	6.02087	6.5596	1.083326
42.299999	0.037884	-2.763736	1.448732	-0.380582	0.076462	6.00782	6.54761	0.6941
42.400002	-0.032026	-2.79633	1.439703	-0.382447	0.076585	5.92007	6.48509	0.208214
42.5	-0.099631	-2.812574	1.431096	-0.380474	0.076748	5.92156	6.57106	-0.361198
42.599998	-0.126856	-2.779574	1.424117	-0.374998	0.076974	5.80298	6.34239	-1.093863
42.700001	-0.155969	-2.715349	1.419678	-0.366426	0.077466	5.68081	6.15548	-1.796195
42.799999	-0.155908	-2.677108	1.418048	-0.356244	0.077869	5.67565	6.20611	-2.419671
42.900002	-0.114804	-2.622114	1.418607	-0.344671	0.078338	5.71103	6.27934	-2.882253
43.0	-0.101502	-2.553715	1.4217	-0.33404	0.078806	5.68256	6.13878	-3.005841
43.099998	-0.069675	-2.489341	1.42674	-0.324923	0.079425	5.75044	6.37515	-2.827676
43.200001	-0.072106	-2.437774	1.432646	-0.318614	0.079792	5.81691	6.35524	-2.306405
43.299999	-0.067072	-2.369205	1.438469	-0.315781	0.080093	5.91779	6.50522	-1.548508
43.400002	-0.065002	-2.296196	1.444049	-0.316974	0.080341	6.008	6.58369	-0.542893
43.5	-0.088584	-2.213053	1.448712	-0.32168	0.080581	6.01492	6.51004	0.44822
43.599998	-0.053205	-2.144465	1.451371	-0.330046	0.080703	6.09514	6.60125	1.239451
43.700001	-0.060933	-2.111066	1.452434	-0.340552	0.081082	6.16721	6.72885	1.793437
43.799999	0.052033	-2.107116	1.451417	-0.352177	0.081506	6.11318	6.64128	1.966288
43.900002	0.089436	-2.102973	1.447585	-0.363719	0.08205	6.04145	6.58936	1.800474
44.0	0.116678	-2.160312	1.441243	-0.373734	0.082726	6.02227	6.58337	1.390762
44.099998	0.120503	-2.253208	1.433151	-0.381061	0.083301	5.97323	6.39859	0.90931
44.200001	0.045607	-2.270037	1.423601	-0.384615	0.084011	5.96631	6.48327	0.404069
44.299999	-0.07463	-2.27548	1.413648	-0.384305	0.084405	5.92261	6.42204	-0.133711
44.400002	-0.192688	-2.28191	1.404552	-0.379912	0.084824	5.80719	6.24037	-0.751473
44.5	-0.251941	-2.222968	1.397994	-0.372396	0.084999	5.67354	6.02797	-1.419847
44.599998	-0.2691	-2.167647	1.394171	-0.362562	0.085234	5.57642	5.8826	-2.035956
44.700001	-0.214681	-2.150171	1.392853	-0.351586	0.085613	5.60681	5.94801	-2.521448
44.799999	-0.120407	-2.116603	1.394016	-0.340546	0.086024	5.59087	6.15719	-2.76208
44.900002	-0.025571	-2.028168	1.397172	-0.331069	0.086412	5.56854	6.18256	-2.717222
45.0	0.061292	-1.947182	1.401152	-0.324212	0.086871	5.66899	6.15398	-2.371697
45.099998	0.12774	-1.923032	1.405229	-0.320637	0.087146	5.83626	6.24818	-1.667714
45.200001	0.117841	-1.903314	1.409029	-0.321107	0.08757	5.99688	6.4351	-0.725082
45.299999	0.07283	-1.867905	1.41147	-0.325325	0.088019	6.07035	6.58829	0.298334
45.400002	0.006647	-1.836853	1.412238	-0.332216	0.088437	6.07429	6.48606	1.19166
45.5	-0.076014	-1.807583	1.411431	-0.341179	0.088837	6.15276	6.64043	1.748556
45.599998	-0.125808	-1.741065	1.408832	-0.351012	0.089023	6.15767	6.66184	1.911872
45.700001	-0.186635	-1.705269	1.404101	-0.360387	0.089295	6.20811	6.71173	1.668561
45.799999	-0.193504	-1.754721	1.397462	-0.368611	0.089051	6.18359	6.66045	1.251534
45.900002	-0.111592	-1.822915	1.389192	-0.374481	0.089174	6.08366	6.56517	0.725676
46.0	-0.002931	-1.87292	1.379556	-0.377405	0.089278	6.07368	6.58112	0.247817
46.099998	0.092516	-1.943632	1.369716	-0.376962	0.089399	5.94398	6.38457	-0.217187
46.200001	0.151385	-1.933204	1.361199	-0.372973	0.089554	5.74273	6.1649	-0.801522
46.299999	0.109744	-1.868094	1.354604	-0.366062	0.089883	5.64403	6.00025	-1.37959
46.400002	0.028	-1.807264	1.350539	-0.35729	0.090129	5.55339	5.99532	-1.92524
46.5	-0.110904	-1.724723	1.349198	-0.347606	0.089963	5.46354	5.98515	-2.334206
46.599998	-0.243278	-1.65398	1.350211	-0.338332	0.089868	5.55567	5.75831	-2.525208
46.700001	-0.327836	-1.609198	1.352606	-0.330797	0.089645	5.55759	6.12047	-2.431981
46.799999	-0.312619	-1.588692	1.355571	-0.325675	0.089368	5.49025	6.18492	-2.03103
46.900002	-0.222791	-1.576964	1.358819	-0.323737	0.089278	5.67188	6.13663	-1.371481
47.0	-0.082715	-1.519123	1.361458	-0.325178	0.088983	5.9558	6.35556	-0.488121
47.099998	0.026887	-1.468139	1.362937	-0.330244	0.088785	6.0573	6.61474	0.393
47.200001	0.076097	-1.377086	1.362658	-0.338133	0.088246	6.13612	6.65895	1.141147
47.299999	0.123265	-1.287244	1.360955	-0.347762	0.087895	6.09391	6.53316	1.611921
47.400002	0.098302	-1.212402	1.357079	-0.357824	0.087329	6.17238	6.58851	1.737598
47.5	0.10803	-1.202615	1.351339	-0.366996	0.086979	6.13507	6.66741	1.533927
47.599998	0.07053	-1.250115	1.344042	-0.374317	0.086815	6.03909	6.61452	1.107844
47.700001	0.023576	-1.264011	1.335654	-0.378852	0.08688	6.0693	6.61431	0.623376
47.799999	-0.025856	-1.300645	1.326759	-0.37979	0.086836	5.94345	6.42493	0.125935
47.900002	-0.13215	-1.264255	1.317972	-0.377263	0.086671	5.78599	6.27495	-0.426524
48.0	-0.17248	-1.202436	1.311006	-0.37127	0.086295	5.67897	6.09767	-1.012192
48.099998	-0.168591	-1.090702	1.306318	-0.363071	0.085668	5.6076	5.99875	-1.625524
48.200001	-0.1563	-1.012643	1.303947	-0.353722	0.084921	5.41476	5.93784	-2.061718
48.299999	-0.1069	-0.937503	1.303783	-0.344283	0.084376	5.50312	6.08172	-2.395261
48.400002	-0.031087	-0.852246	1.305554	-0.335798	0.083692	5.59402	5.96374	-2.467643
48.5	0.08426	-0.789718	1.308812	-0.329288	0.083098	5.49716	6.17025	-2.266969
48.599998	0.147236	-0.764808	1.312663	-0.325426	0.082867	5.62424	6.09959	-1.791939
48.700001	0.133571	-0.713818	1.316075	-0.324433	0.082554	5.80929	6.12336	-1.105105
48.799999	0.091182	-0.663223	1.318944	-0.327271	0.082216	5.91631	6.20408	-0.221924
48.900002	-0.046874	-0.568593	1.320708	-0.332769	0.081777	5.90965	6.48156	0.655021
49.0	-0.152317	-0.479257	1.321017	-0.340801	0.080914	5.9565	6.61998	1.353752
49.099998	-0.292338	-0.388312	1.31928	-0.350581	0.080021	5.88872	6.42129	1.727599
49.200001	-0.318456	-0.302619	1.315712	-0.360805	0.079025	5.92051	6.46422	1.754277
49.299999	-0.246307	-0.265664	1.310055	-0.370317	0.077989	5.85456	6.38457	1.535008
49.400002	-0.084491	-0.288193	1.302508	-0.377588	0.077101	5.86779	6.20033	1.125354
49.5	0.04811	-0.348407	1.293748	-0.382006	0.076386	5.90799	6.22613	0.657799
49.599998	0.172188	-0.378283	1.284817	-0.382838	0.075664	5.75893	6.10623	0.163273
49.700001	0.187454	-0.329836	1.276229	-0.380285	0.074627	5.65892	6.00217	-0.446468
49.799999	0.106074	-0.305964	1.269627	-0.374156	0.073705	5.4976	5.9889	-1.060002
49.900002	-0.021193	-0.24955	1.26505	-0.366056	0.072712	5.3595	5.85348	-1.702777
50.0	-0.129854	-0.181405	1.262733	-0.356304	0.071797	5.29732	5.83249	-2.168906
50.099998	-0.184832	-0.119062	1.26262	-0.3462	0.07111	5.38008	5.7992	-2.452245
50.200001	-0.199463	-0.101483	1.264279	-0.336694	0.070686	5.40197	5.96406	-2.496006
50.299999	-0.167306	-0.09675	1.267587	-0.328908	0.070272	5.36475	6.11447	-2.284625
50.400002	-0.109384	-0.023391	1.271663	-0.323706	0.069792	5.43858	5.97348	-1.817666
50.5	-0.067109	0.032381	1.276014	-0.321473	0.069189	5.72819	6.19155	-1.143
50.599998	-0.029061	0.086332	1.280149	-0.322253	0.068451	5.86411	6.51667	-0.427946
50.700001	-0.014183	0.118049	1.283726	-0.326411	0.067376	5.78371	6.35213	0.285645
50.799999	-0.022662	0.142522	1.28609	-0.333033	0.066479	5.80902	6.34079	0.911836
50.900002	-0.013408	0.158741	1.287118	-0.341433	0.065662	5.8141	6.23641	1.194896
51.0	0.033519	0.087706	1.286633	-0.350614	0.064982	5.80587	6.28769	1.338613
51.099998	0.028825	-0.008144	1.284571	-0.35948	0.064753	5.74903	6.3258	1.214784
51.200001	0.029829	-0.127568	1.280274	-0.367466	0.064404	5.71453	6.19605	1.017663
51.299999	0.024227	-0.253037	1.274398	-0.373624	0.063793	5.64202	6.16672	0.773162
51.400002	-0.005961	-0.329734	1.267075	-0.377673	0.063159	5.54533	6.19787	0.491731
51.5	-0.037239	-0.372032	1.258928	-0.379179	0.062493	5.45381	6.07626	0.135391
51.599998	-0.059209	-0.423631	1.250947	-0.378133	0.061908	5.3313	5.99939	-0.291121
51.700001	-0.038191	-0.50314	1.243875	-0.374599	0.061502	5.19546	5.79567	-0.771632
51.799999	-0.02595	-0.556873	1.238156	-0.369188	0.061172	5.25493	5.8204	-1.233351
51.900002	-0.013699	-0.628542	1.234163	-0.3621	0.06087	5.34925	5.81066	-1.599173
52.0	-0.010656	-0.732637	1.232121	-0.354213	0.06061	5.3376	5.93216	-1.906042
52.099998	-0.046244	-0.846259	1.231759	-0.346222	0.06032	5.2777	5.90615	-2.081925
52.200001	-0.097903	-0.931959	1.233225	-0.338535	0.060065	5.42938	5.97777	-2.107023
52.299999	-0.137257	-1.03543	1.236532	-0.331732	0.059806	5.55479	6.08065	-1.965329
52.400002	-0.158857	-1.089502	1.241374	-0.326338	0.059613	5.52738	6.24861	-1.68304
52.5	-0.130034	-1.125369	1.247004	-0.322693	0.059543	5.58028	6.35074	-1.286638
52.599998	-0.017891	-1.218353	1.252862	-0.32188	0.059572	5.6104	6.28448	-0.802246
52.700001	0.082186	-1.331297	1.258755	-0.323614	0.059856	5.6999	6.33533	-0.257042
52.799999	0.138576	-1.467421	1.263652	-0.328362	0.060137	5.68361	6.2939	0.287234
52.900002	0.11586	-1.604585	1.266993	-0.335614	0.060308	5.63133	6.31798	0.771461
53.0	0.045522	-1.747506	1.268469	-0.3443	0.060205	5.59078	6.32162	1.104693
53.099998	-0.056933	-1.884642	1.268137	-0.354406	0.060031	5.5505	6.33511	1.31882
53.200001	-0.155234	-1.997804	1.265457	-0.364597	0.059768	5.49226	6.31595	1.363689
53.299999	-0.197339	-2.115076	1.26042	-0.373617	0.05945	5.39479	6.13481	1.241061
53.400002	-0.167815	-2.247574	1.253833	-0.380729	0.0594	5.34706	6.10666	1.014678
53.5	-0.069662	-2.413161	1.246739	-0.384475	0.059588	5.30134	5.97059	0.668138
53.599998	0.06297	-2.509252	1.23932	-0.384505	0.059839	5.29635	5.90347	0.122566
53.700001	0.120265	-2.634165	1.233192	-0.381319	0.060041	5.28217	5.93966	-0.547749
53.799999	0.119374	-2.722784	1.228866	-0.37477	0.060391	5.203	5.98269	-1.262291
53.900002	0.054922	-2.783745	1.226367	-0.366465	0.060403	5.2417	6.12025	-1.855222
54.0	-0.095728	-2.845412	1.225448	-0.357135	0.060538	5.36168	6.14595	-2.293264
54.099998	-0.23209	-2.893305	1.226467	-0.347949	0.060514	5.43971	6.1209	-2.460239
54.200001	-0.304487	-2.903843	1.229388	-0.339522	0.060825	5.48622	6.13792	-2.425535
54.299999	-0.274915	-2.969228	1.233712	-0.332632	0.061116	5.52335	6.20729	-2.180171
54.400002	-0.188877	-3.025056	1.239122	-0.327381	0.061601	5.50137	6.23031	-1.72994
54.5	-0.081908	-3.083372	1.245115	-0.325393	0.061808	5.50058	6.1422	-1.155136
54.599998	0.02541	-3.146708	1.251304	-0.325526	0.062292	5.50119	6.34239	-0.492548
54.700001	0.079553	-3.208937	1.256763	-0.328311	0.062231	5.45425	6.26071	0.118549
54.799999	0.081717	-3.261453	1.261536	-0.332889	0.062454	5.51293	6.33297	0.621276
54.900002	0.035796	-3.317524	1.264907	-0.338896	0.062344	5.60725	6.44077	0.883051
55.0	0.006603	-3.402834	1.266982	-0.345479	0.062559	5.55225	6.28276	0.945733
55.099998	-0.030105	-3.488341	1.267845	-0.351957	0.062767	5.58185	6.21189	0.912408
55.200001	-0.004699	-3.606738	1.267675	-0.357736	0.063154	5.57257	6.19466	0.793392
55.299999	0.063672	-3.687857	1.265963	-0.363074	0.063778	5.48525	6.09381	0.552365
55.400002	0.094365	-3.700808	1.263599	-0.367058	0.064333	5.36992	6.0102	0.25256
55.5	0.110639	-3.726543	1.261131	-0.36917	0.064776	5.24827	5.93634	-0.094823
55.599998	0.03234	-3.736198	1.258371	-0.369829	0.065474	5.23654	6.00699	-0.485588
55.700001	-0.073794	-3.739289	1.255469	-0.368676	0.065995	5.19993	5.93377	-0.771523
55.799999	-0.141616	-3.719515	1.252923	-0.366489	0.06621	5.15054	5.80969	-0.995412
55.900002	-0.241237	-3.719812	1.250995	-0.36389	0.066591	5.2389	5.88988	-1.138713
56.0	-0.253296	-3.737293	1.249374	-0.360674	0.066886	5.28759	5.84941	-1.132611
56.099998	-0.189709	-3.723693	1.248575	-0.357483	0.067246	5.34452	5.86954	-1.132934
56.200001	-0.104768	-3.710151	1.248452	-0.353842	0.067727	5.45355	5.93527	-1.04054
56.299999	-0.002752	-3.68347	1.248858	-0.350072	0.068202	5.52755	6.07422	-0.968365
56.400002	0.065613	-3.687133	1.249959	-0.346743	0.068589	5.51941	6.19262	-0.838926
56.5	0.111286	-3.678787	1.252096	-0.343303	0.069157	5.49279	6.23705	-0.744667
56.599998	0.063604	-3.704415	1.254894	-0.34071	0.06966	5.48508	6.20108	-0.651226
56.700001	0.032506	-3.707927	1.258468	-0.33885	0.070241	5.54227	6.20365	-0.649655
56.799999	-0.034098	-3.703539	1.262718	-0.337371	0.071046	5.61898	6.21393	-0.577119
56.900002	-0.109154	-3.669477	1.266978	-0.33707	0.071658	5.63011	6.1513	-0.556284
57.0	-0.148107	-3.619626	1.271128	-0.337569	0.072184	5.62564	6.07197	-0.481628
57.099998	-0.146062	-3.540232	1.274685	-0.338612	0.072562	5.61522	6.11833	-0.418671
57.200001	-0.088181	-3.506333	1.277783	-0.340814	0.073079	5.59297	6.21628	-0.199488
57.299999	-0.038795	-3.455479	1.279828	-0.343922	0.073529	5.45127	6.03825	-0.03142
57.400002	0.032786	-3.429646	1.280779	-0.347451	0.07401	5.40539	6.01256	0.150113
57.5	0.07733	-3.41446	1.280928	-0.351619	0.074489	5.36606	5.99093	0.254918
57.599998	0.105033	-3.38098	1.280888	-0.355414	0.074965	5.37421	5.89555	0.317194
57.700001	0.038404	-3.283025	1.279831	-0.359431	0.075282	5.37902	5.8888	0.292685
57.799999	-0.002391	-3.265907	1.278118	-0.363182	0.075358	5.37806	5.80316	0.210919
57.900002	-0.103371	-3.212848	1.275893	-0.366286	0.075472	5.39917	5.85615	0.098912
58.0	-0.117681	-3.153655	1.273046	-0.368487	0.075576	5.41817	5.8447	-0.024542
58.099998	-0.157124	-3.089193	1.269351	-0.369683	0.075679	5.46748	5.91621	-0.199503
58.200001	-0.093399	-3.058837	1.265431	-0.369404	0.075906	5.46065	6.02423	-0.338005
58.299999	-0.039183	-2.986968	1.26173	-0.367887	0.076213	5.43551	5.97252	-0.484021
58.400002	-0.010933	-2.871602	1.258634	-0.364603	0.076283	5.49068	6.06973	-0.651233
58.5	-0.033971	-2.770148	1.256272	-0.360271	0.076212	5.523	6.01427	-0.871929
58.599998	-0.093629	-2.664038	1.255269	-0.354709	0.075897	5.4983	5.91996	-1.155494
58.700001	-0.15353	-2.551264	1.256446	-0.347668	0.075468	5.50697	5.97948	-1.436065
58.799999	-0.187769	-2.456099	1.259099	-0.340723	0.075083	5.53386	5.94233	-1.692523
58.900002	-0.153318	-2.403153	1.263916	-0.333991	0.075071	5.53657	5.93013	-1.89033
59.0	-0.000108	-2.352309	1.270541	-0.327607	0.075349	5.53228	6.0496	-1.969889
59.099998	0.10602	-2.245769	1.278394	-0.323658	0.075778	5.53526	6.05099	-1.899155
59.200001	0.186056	-2.107883	1.286842	-0.321558	0.076338	5.57555	6.14242	-1.630429
59.299999	0.189568	-1.970223	1.294882	-0.322641	0.076775	5.54148	6.10762	-1.050086
59.400002	0.060922	-1.830325	1.301591	-0.327301	0.076936	5.52983	6.09349	-0.227788
59.5	-0.081546	-1.704879	1.306266	-0.334929	0.076985	5.55269	6.02862	0.700672
59.599998	-0.219394	-1.610334	1.307835	-0.345743	0.076726	5.5632	6.03568	1.566414
59.700001	-0.282442	-1.512932	1.306116	-0.358566	0.076501	5.59324	5.99757	2.243396
59.799999	-0.269947	-1.39538	1.301537	-0.371038	0.076317	5.60795	6.04542	2.504038
59.900002	-0.185002	-1.308985	1.294741	-0.382094	0.075991	5.59508	6.0374	2.245579
60.0	0.028983	-1.317853	1.286541	-0.389397	0.075857	5.52983	5.957	1.559308
60.099998	0.202563	-1.344761	1.278077	-0.391578	0.075772	5.50584	5.85037	0.669071
60.200001	0.295866	-1.365396	1.270536	-0.388507	0.075686	5.48096	5.95036	-0.347028
60.299999	0.274236	-1.406359	1.26538	-0.379957	0.075727	5.4264	5.95989	-1.430627
60.400002	0.165026	-1.438142	1.264376	-0.366507	0.075651	5.43542	5.89137	-2.43684
60.5	-0.042194	-1.365077	1.268375	-0.350571	0.07578	5.44471	5.92103	-3.381087
60.599998	-0.173558	-1.278079	1.277512	-0.333591	0.075932	5.46301	5.92049	-4.080837
60.700001	-0.269495	-1.244312	1.290861	-0.318587	0.07637	5.52738	5.94918	-4.352383
60.799999	-0.289104	-1.195159	1.306489	-0.307903	0.076952	5.53771	5.90979	-4.075125
60.900002	-0.227492	-1.165002	1.322247	-0.302568	0.077519	5.51976	5.93345	-3.114752
61.0	-0.133415	-1.157698	1.335981	-0.304779	0.078089	5.53482	6.00571	-1.481355
61.099998	-0.070784	-1.177577	1.345929	-0.31391	0.078429	5.5096	6.04296	0.710634
61.200001	-0.073896	-1.163378	1.351181	-0.329266	0.078731	5.54787	6.15494	2.871487
61.299999	-0.043009	-1.120048	1.351803	-0.348103	0.078804	5.59367	6.127	4.568383
61.400002	-0.045795	-1.139099	1.348983	-0.367223	0.078892	5.62616	6.16864	5.295222
61.5	-0.090188	-1.154319	1.344174	-0.383255	0.078831	5.66146	6.08354	4.686182
61.599998	-0.15779	-1.192052	1.338344	-0.394597	0.078829	5.74001	6.11051	2.872875
61.700001	-0.1494	-1.332966	1.332674	-0.397539	0.078827	5.70131	6.13203	0.494239
61.799999	-0.105366	-1.535547	1.32746	-0.393767	0.078756	5.63519	6.16886	-1.761472
61.900002	-0.011308	-1.720232	1.325044	-0.381598	0.079328	5.57414	6.13	-3.487677
62.0	0.00973	-1.836402	1.327007	-0.363886	0.079697	5.47396	6.15922	-4.589878
62.099998	0.005888	-1.920738	1.334847	-0.343665	0.080129	5.36098	6.04928	-5.068003
62.200001	-0.074689	-1.935705	1.348661	-0.324812	0.080359	5.28672	5.87821	-4.990533
62.299999	-0.107394	-1.929521	1.366458	-0.310294	0.080775	5.19529	5.73004	-4.463151
62.400002	-0.17381	-1.923279	1.385339	-0.303423	0.081171	5.12015	5.61785	-3.285379
62.5	-0.118902	-1.932601	1.402288	-0.304713	0.081762	5.24871	5.59248	-1.365866
62.599998	-0.086255	-1.963021	1.414404	-0.315339	0.082217	5.4751	5.68669	1.124099
62.700001	-0.046224	-2.015603	1.420388	-0.333508	0.082745	5.38095	6.12272	3.536966
62.799999	0.061704	-2.053755	1.420282	-0.354326	0.08316	5.42386	6.05624	5.389871
62.900002	0.146467	-2.101649	1.416069	-0.375373	0.083653	5.70008	6.1802	5.970824
63.0	0.141866	-2.146774	1.410526	-0.391723	0.08435	5.85483	6.382	5.060953
63.099998	0.076571	-2.258177	1.405783	-0.399954	0.085071	5.95729	6.59664	2.711606
63.200001	-0.058241	-2.384073	1.403038	-0.398907	0.085741	6.0517	6.6537	-0.399885
63.299999	-0.174972	-2.535376	1.403116	-0.388956	0.086385	6.08244	6.81824	-3.351576
63.400002	-0.291712	-2.620264	1.407142	-0.370914	0.086818	6.11756	6.73078	-5.452545
63.5	-0.385754	-2.719381	1.416545	-0.348743	0.087175	6.05144	6.52545	-6.582146
63.599998	-0.442132	-2.744897	1.431606	-0.325159	0.087448	5.93347	6.45737	-6.648309
63.700001	-0.385014	-2.657165	1.451206	-0.306662	0.087234	5.8212	6.26232	-5.890156
63.799999	-0.234308	-2.580117	1.473245	-0.295939	0.087482	5.48937	6.05195	-4.398506
63.900002	-0.022508	-2.521325	1.494081	-0.295135	0.087605	5.21456	5.80755	-2.030531
64.0	0.134538	-2.443465	1.51105	-0.304521	0.08784	4.86714	5.47429	0.8664
64.099998	0.161437	-2.440542	1.521971	-0.322764	0.087607	4.82151	5.28534	3.698327
64.199997	0.228593	-2.461637	1.526558	-0.345488	0.087459	4.50887	5.22518	5.936429
64.300003	0.152824	-2.480676	1.525965	-0.370001	0.087115	5.81682	5.62139	6.81828
64.400002	0.022464	-2.498186	1.523284	-0.390234	0.087003	6.15478	7.23993	6.146289
64.5	-0.078884	-2.496578	1.520819	-0.403003	0.087052	5.62993	6.34303	3.822556
64.599998	-0.095826	-2.576508	1.519524	-0.406402	0.087389	6.22799	6.49473	0.472269
64.699997	-0.148205	-2.679982	1.51943	-0.400178	0.08784	6.16607	6.47193	-2.960331
64.800003	-0.128332	-2.787984	1.520742	-0.38602	0.088774	6.94489	6.8965	-5.447138
64.900002	-0.080635	-2.889705	1.525302	-0.365608	0.08971	6.74066	7.70572	-6.580836
65.0	-0.092356	-2.989931	1.534698	-0.342645	0.090616	6.35935	6.93054	-6.612835
65.099998	-0.136469	-2.946154	1.549173	-0.322114	0.091058	6.36811	6.59161	-5.919487
65.199997	-0.268717	-2.844721	1.567297	-0.306939	0.091526	6.07657	6.50533	-4.72406
65.300003	-0.365306	-2.703809	1.586819	-0.299	0.091566	5.58483	5.96406	-2.985352
65.400002	-0.415763	-2.577354	1.605256	-0.299945	0.091233	5.35319	5.44817	-0.777414
65.5	-0.332165	-2.40407	1.620782	-0.307989	0.090627	4.82983	5.27689	1.470137
65.599998	-0.253116	-2.261915	1.632309	-0.322221	0.089941	4.74313	5.1041	3.32766
65.699997	-0.058901	-2.125833	1.63975	-0.339334	0.089221	4.48627	5.17658	4.436405
65.800003	0.1568	-2.056408	1.644747	-0.356039	0.088726	5.85929	5.70168	4.489088
65.900002	0.297688	-2.000491	1.648046	-0.370377	0.088602	6.9011	8.11488	3.541035
66.0	0.329623	-1.976833	1.650152	-0.380064	0.088582	5.95536	7.07303	1.732806
66.099998	0.291934	-1.948652	1.651135	-0.383257	0.088432	6.64004	6.93183	-0.43368
66.199997	0.051184	-2.051678	1.650657	-0.382329	0.088212	6.6001	6.60617	-2.256696
66.300003	-0.108847	-2.168154	1.649439	-0.376118	0.088476	8.0903	7.43102	-3.209959
66.400002	-0.316581	-2.199277	1.64775	-0.367901	0.088628	7.69734	8.38733	-3.275886
66.5	-0.396111	-2.184442	1.647069	-0.359203	0.088796	7.39109	7.09037	-2.846881
66.599998	-0.444318	-2.15149	1.647739	-0.351155	0.088829	7.12197	7.12849	-2.18978
66.699997	-0.377407	-2.098161	1.649785	-0.34531	0.088617	6.24612	6.60778	-1.445758
66.800003	-0.293265	-2.038808	1.652936	-0.341678	0.087951	5.56258	5.9236	-0.803063
66.900002	-0.166324	-1.960186	1.657103	-0.339242	0.08728	4.89937	5.34893	-0.427062
67.0	0.009417	-1.917123	1.662115	-0.338641	0.086367	4.28187	4.93324	-0.389901
67.099998	0.145896	-1.934821	1.668381	-0.337759	0.085703	4.44783	5.16716	-0.698192
67.199997	0.267053	-2.00371	1.67541	-0.336543	0.085249	4.51176	5.00229	-1.097166
67.300003	0.305808	-2.111389	1.682816	-0.335171	0.085207	6.71605	6.47342	-1.430201
67.400002	0.26731	-2.205297	1.689964	-0.33343	0.085079	7.0724	8.38305	-1.544835
67.5	0.096904	-2.241575	1.696685	-0.332714	0.085056	6.32327	6.82627	-1.410074
67.599998	-0.07963	-2.193019	1.702409	-0.334067	0.08464	7.20604	6.91652	-1.073809
67.699997	-0.247182	-2.120841	1.706884	-0.336809	0.084144	8.38955	7.44215	-0.555759
67.800003	-0.355557	-2.029828	1.709341	-0.343077	0.083471	8.14311	8.97345	0.106389
67.900002	-0.366335	-1.938317	1.709202	-0.351487	0.08276	7.91278	8.15021	0.795562
68.0	-0.250397	-1.903959	1.706354	-0.360987	0.081982	7.8704	7.95216	1.365307
68.099998	-0.076491	-1.888755	1.701147	-0.370528	0.081354	7.15332	7.5036	1.566098
68.199997	0.117118	-1.88698	1.694396	-0.377646	0.08054	6.50718	6.52299	1.272899
68.300003	0.224307	-1.910283	1.687446	-0.38088	0.079766	6.12027	6.05827	0.510529
68.400002	0.223857	-1.951581	1.681245	-0.380306	0.078873	5.71041	5.80273	-0.482884
68.5	0.163826	-1.967282	1.676684	-0.373755	0.078109	5.34907	5.53585	-1.485396
68.599998	0.039507	-1.970552	1.675102	-0.363191	0.077281	5.24363	5.70649	-2.381446
68.699997	-0.098465	-1.917087	1.677269	-0.349729	0.076662	5.67503	5.88945	-3.205307
68.800003	-0.17236	-1.913819	1.683792	-0.33488	0.076215	6.76028	6.83184	-3.819324
68.900002	-0.181765	-1.923521	1.693381	-0.322199	0.075899	6.05082	7.58122	-4.011827
69.0	-0.176572	-1.891227	1.704497	-0.313321	0.075787	6.76037	6.81835	-3.693888
69.099998	-0.066614	-1.871145	1.714974	-0.309394	0.075778	7.42139	7.43691	-2.674027
69.199997	-0.024468	-1.789042	1.722796	-0.312621	0.075693	6.97537	7.62029	-1.048033
69.300003	0.027879	-1.705242	1.727126	-0.321448	0.075547	6.98517	7.10279	0.926495
69.400002	-0.011093	-1.616985	1.72744	-0.335401	0.075221	6.85758	7.0908	2.701771
69.5	-0.052923	-1.52226	1.723923	-0.351925	0.074497	6.6755	7.14904	3.981539
69.599998	-0.126868	-1.462294	1.71863	-0.36741	0.073837	6.7185	6.85903	4.176571
69.699997	-0.171254	-1.4248	1.712519	-0.380037	0.073014	6.86099	6.94971	3.172785
69.800003	-0.105015	-1.438464	1.706391	-0.386922	0.072321	7.1112	7.25427	1.419235
69.900002	-0.061446	-1.517371	1.700333	-0.387505	0.071751	7.07993	7.62725	-0.719187
70.0	0.051296	-1.667301	1.694269	-0.383082	0.071798	7.05462	7.45521	-2.460782
70.099998	0.088385	-1.769875	1.688892	-0.373438	0.072078	7.10331	7.39955	-3.432976
70.199997	0.057123	-1.823238	1.684995	-0.360882	0.072227	6.99586	7.54096	-3.666216
70.300003	-0.07368	-1.819894	1.683372	-0.348562	0.072168	6.84339	7.29592	-3.474057
70.400002	-0.246053	-1.800031	1.68412	-0.337476	0.071862	6.72621	7.10162	-2.959615
70.5	-0.349665	-1.787793	1.686052	-0.32962	0.07129	6.52277	6.93247	-2.184644
70.599998	-0.339624	-1.802577	1.688805	-0.325575	0.071196	6.36767	6.59429	-1.281457
70.699997	-0.210863	-1.836313	1.69177	-0.32395	0.071413	6.29936	6.43082	-0.494195
70.800003	-0.067948	-1.862986	1.695111	-0.325049	0.071822	6.23596	6.47043	-0.044743
70.900002	0.080034	-1.948736	1.699409	-0.327472	0.072252	6.4577	6.57513	0.005322
71.0	0.122467	-2.051427	1.704927	-0.329339	0.07263	6.76798	7.2531	-0.290603
71.099998	0.124375	-2.153455	1.711151	-0.332028	0.072862	6.48651	7.50349	-0.74771
71.199997	0.092706	-2.263495	1.716719	-0.334646	0.073287	6.82	7.36261	-1.045217
71.300003	-0.015772	-2.40542	1.719741	-0.338588	0.073765	7.21585	7.55081	-0.939218
71.400002	-0.060282	-2.502236	1.719048	-0.345484	0.074273	7.37865	7.93995	-0.400464
71.5	-0.106906	-2.646279	1.713877	-0.355149	0.074666	7.53401	8.03673	0.629029
71.599998	-0.132846	-2.724182	1.703176	-0.368256	0.07476	7.61651	8.06124	1.906158
71.699997	-0.135983	-2.820516	1.687968	-0.382643	0.074867	7.5687	8.07869	2.92256
71.800003	-0.091684	-2.935452	1.67045	-0.394248	0.074581	7.43926	7.77798	3.161954
71.900002	-0.011925	-3.007323	1.653691	-0.400507	0.074378	7.02555	7.47502	2.272452
72.0	0.060692	-3.008368	1.640903	-0.397498	0.074558	6.53617	7.1879	0.229559
72.099998	0.053624	-3.050239	1.63502	-0.384762	0.075069	6.01027	6.76654	-2.241043
72.199997	0.013897	-3.048729	1.637804	-0.363509	0.075993	5.41765	6.23031	-4.691195
72.300003	-0.302895	-2.958147	1.651152	-0.336147	0.076188	5.34986	5.97852	-6.995989
72.400002	-0.200425	-2.847196	1.671489	-0.308148	0.07759	5.2763	5.87564	-7.576882
72.5	-0.264393	-2.695355	1.698275	-0.285525	0.078306	6.67077	6.5049	-7.480399
72.599998	-0.292749	-2.526995	1.725861	-0.272239	0.078892	6.77376	7.89456	-6.044071
72.699997	-0.233106	-2.391923	1.749617	-0.273909	0.079359	6.30164	7.19143	-2.83779
72.800003	-0.087928	-2.238344	1.765855	-0.2906	0.07946	7.16252	7.1499	1.753093
72.900002	-0.04085	-2.065793	1.772487	-0.320352	0.079287	7.46413	8.18286	6.401175
73.0	0.216966	-1.927064	1.767944	-0.357065	0.079198	7.11391	8.48657	10.081625
73.099998	0.323213	-1.772549	1.758404	-0.39243	0.079336	7.03325	7.71824	11.152233
73.199997	0.373592	-1.622421	1.750799	-0.418247	0.079774	7.12635	7.73002	9.355394
73.300003	0.318567	-1.500699	1.748428	-0.431165	0.080207	6.93709	7.35865	5.084712
73.400002	0.124932	-1.394636	1.75052	-0.428706	0.080679	6.85267	6.95806	-0.850169
73.5	-0.201684	-1.433604	1.754268	-0.413796	0.080762	6.81265	7.16328	-6.605639
73.599998	-0.349845	-1.490144	1.758524	-0.389864	0.081257	6.73278	7.21167	-10.157832
73.699997	-0.334373	-1.544229	1.764836	-0.36077	0.082148	6.88639	7.42213	-11.073251
73.800003	-0.326015	-1.593003	1.773568	-0.33429	0.083018	6.96941	7.55317	-9.635329
73.900002	-0.334368	-1.554697	1.784827	-0.313713	0.083437	6.87518	7.37053	-6.936447
74.0	-0.253995	-1.539613	1.797897	-0.301473	0.083737	6.89357	7.25952	-3.715752
74.099998	-0.191497	-1.456195	1.811119	-0.299264	0.083771	6.59739	6.85443	-0.485159
74.199997	-0.161354	-1.398713	1.823043	-0.305619	0.083718	6.31889	6.66505	2.3297
74.300003	-0.198728	-1.26929	1.832993	-0.318496	0.083275	5.93242	6.43671	4.168632
74.400002	-0.121571	-1.230657	1.842084	-0.334407	0.082923	5.81945	6.17046	4.970706
74.5	-0.075784	-1.198079	1.850786	-0.348663	0.082773	5.4835	5.87103	4.416319
74.599998	-0.044522	-1.127652	1.859566	-0.360269	0.082686	6.49431	6.98953	2.664949
74.699997	0.03796	-1.083747	1.86591	-0.36645	0.082411	7.7364	8.17526	0.410649
74.800003	0.03171	-1.132972	1.869844	-0.368025	0.082384	7.27129	7.65166	-1.806761
74.900002	-0.0514	-1.268867	1.870517	-0.367401	0.082341	8.03145	8.52008	-3.158593
75.0	-0.070506	-1.484402	1.868047	-0.365348	0.082588	8.56304	8.47939	-3.26487
75.099998	-0.126172	-1.586681	1.862977	-0.363245	0.082834	10.55478	10.50967	-2.51263
75.199997	-0.178346	-1.676659	1.856604	-0.362542	0.083138	10.18836	11.05692	-1.392442
75.300003	-0.162846	-1.754781	1.849976	-0.361154	0.083286	9.92975	10.47926	-0.33958
75.400002	-0.132869	-1.791308	1.844591	-0.360413	0.083219	10.66443	10.64348	0.29452
75.5	-0.125326	-1.821812	1.841405	-0.359398	0.083322	7.99318	7.89745	0.301467
75.599998	-0.140596	-1.841756	1.840809	-0.356652	0.083328	5.07802	5.62171	-0.334084
75.699997	-0.160597	-1.836215	1.84239	-0.352895	0.083057	4.08833	4.54089	-1.380597
75.800003	-0.220074	-1.85825	1.844894	-0.348051	0.082294	3.34874	4.02532	-2.425919
75.900002	-0.244786	-1.88528	1.84762	-0.341884	0.081374	3.73925	4.17274	-3.051082
76.0	-0.202328	-1.918004	1.850097	-0.336465	0.080407	3.55989	4.61786	-3.085747
76.099998	-0.125487	-1.940133	1.852146	-0.332092	0.07948	7.03334	5.92531	-2.596033
76.199997	-0.04136	-1.956825	1.853481	-0.330281	0.078722	8.34156	10.13733	-1.673295
76.300003	0.100946	-1.964162	1.853195	-0.332307	0.078087	8.14889	9.18263	-0.518802
76.400002	0.171867	-1.980662	1.850984	-0.336826	0.077667	7.99108	7.69673	0.692137
76.5	0.163547	-1.959108	1.847213	-0.344306	0.077124	12.05856	11.74196	1.549221
76.599998	0.10289	-1.935559	1.842434	-0.35252	0.076694	12.90726	13.00166	1.7661
76.699997	-0.015986	-1.902963	1.837306	-0.359482	0.076064	12.61038	12.19351	1.397755
76.800003	-0.147141	-1.861197	1.832144	-0.364144	0.075615	11.86466	11.27992	0.365866
76.900002	-0.217075	-1.852797	1.827064	-0.366262	0.074999	8.09275	8.22557	-0.834753
77.0	-0.255631	-1.928003	1.821485	-0.364961	0.074436	6.56997	6.95056	-1.829134
77.099998	-0.228592	-2.001912	1.815174	-0.361687	0.073788	5.77706	6.35085	-2.271751
77.199997	-0.127322	-2.03404	1.808692	-0.356226	0.072924	5.42833	5.97402	-2.275551
77.300003	-0.030951	-2.02729	1.803004	-0.350623	0.072113	5.48885	6.0617	-2.033155
77.400002	0.030813	-2.028112	1.798267	-0.346127	0.071192	6.13892	6.66516	-1.691806
77.5	0.085774	-2.007858	1.794512	-0.342393	0.070598	7.92513	7.72328	-1.277308
77.599998	0.116615	-2.00293	1.79142	-0.340519	0.069935	7.42314	8.4278	-0.945545
77.699997	0.06493	-1.996312	1.788923	-0.339817	0.069421	8.50138	8.41559	-0.793408
77.800003	-0.041964	-2.004571	1.786748	-0.339643	0.068542	8.28629	8.62745	-0.78141
77.900002	-0.147621	-2.017694	1.784555	-0.340939	0.067848	7.78729	8.23349	-0.82876
78.0	-0.22134	-2.051928	1.781858	-0.343385	0.067027	7.80725	7.89328	-0.765894
78.099998	-0.217239	-2.090522	1.777451	-0.347145	0.066337	7.37331	7.69202	-0.555991
78.199997	-0.185425	-2.115063	1.770772	-0.353241	0.065611	7.3868	7.66493	-0.161627
78.300003	-0.063052	-2.160345	1.76116	-0.359659	0.064841	7.38417	7.81909	0.441068
78.400002	0.066239	-2.150847	1.748264	-0.367162	0.063994	8.23734	8.29633	0.955491
78.5	0.161205	-2.201776	1.733191	-0.374179	0.063311	7.91191	8.38219	1.202408
78.599998	0.197892	-2.22423	1.717362	-0.378423	0.062497	8.22613	8.38658	0.993545
78.699997	0.164825	-2.268373	1.702806	-0.378354	0.061937	8.7543	8.57392	0.254813
78.800003	0.078509	-2.328296	1.691657	-0.372827	0.061525	8.60569	8.58624	-0.861444
78.900002	-0.03977	-2.358465	1.685323	-0.36109	0.06158	8.40829	8.3232	-2.130273
79.0	-0.158686	-2.364374	1.684553	-0.345428	0.061768	7.8048	7.93674	-3.32899
79.099998	-0.233943	-2.306421	1.689224	-0.327829	0.061837	7.23223	7.58143	-4.238941
79.199997	-0.317632	-2.264899	1.697327	-0.312236	0.061613	6.77832	7.50264	-4.591547
79.300003	-0.280116	-2.204933	1.706489	-0.301934	0.061477	6.48406	7.22291	-4.129986
79.400002	-0.177921	-2.188115	1.713964	-0.299656	0.061126	6.33352	7.2607	-2.649033
79.5	-0.041533	-2.167457	1.717185	-0.306928	0.060478	6.98658	7.43198	-0.209518
79.599998	0.070728	-2.156085	1.714808	-0.323349	0.059894	7.49408	8.1532	2.492823
79.699997	0.214751	-2.126482	1.707175	-0.344563	0.059424	7.133	7.87872	4.667386
79.800003	0.278456	-2.125845	1.696132	-0.367658	0.058994	7.8936	7.79971	5.645035
79.900002	0.274291	-2.168478	1.68558	-0.386598	0.05879	7.74779	8.273	5.059294
80.0	0.170609	-2.202248	1.677317	-0.398177	0.058784	7.52464	7.97346	2.855381
80.099998	0.058451	-2.248376	1.670905	-0.401329	0.058988	7.4354	7.93599	-0.086481
80.199997	-0.083699	-2.349298	1.664653	-0.396282	0.059445	7.22102	7.81063	-2.794892
80.300003	-0.170381	-2.416803	1.657964	-0.38448	0.060109	7.05629	7.6554	-4.406074
80.400002	-0.231223	-2.447928	1.651144	-0.369237	0.060748	7.01679	7.61697	-4.731616
80.5	-0.277506	-2.433179	1.645152	-0.353479	0.061034	7.04236	7.5264	-3.997478
80.599998	-0.291754	-2.403387	1.640391	-0.34122	0.061383	7.08974	7.66622	-2.782861
80.699997	-0.29118	-2.373358	1.637101	-0.333327	0.06115	7.06811	7.59941	-1.452214
80.800003	-0.249506	-2.33242	1.636157	-0.328337	0.060695	6.954	7.38445	-0.475796
80.900002	-0.1887	-2.316924	1.637981	-0.326313	0.060225	6.80144	7.244	-0.104338
81.0	-0.111253	-2.283283	1.642965	-0.324192	0.059777	6.55158	6.97957	-0.396735
81.099998	0.078525	-2.317465	1.650874	-0.322568	0.059726	6.37258	6.81278	-1.049668
81.199997	0.181247	-2.353668	1.659337	-0.322228	0.059987	6.16599	6.75969	-1.710419
81.300003	0.291907	-2.447463	1.666446	-0.323246	0.060615	6.48362	7.08941	-1.865557
81.400002	0.328959	-2.52989	1.669893	-0.327325	0.0615	6.88516	7.60209	-1.269832
81.5	0.267375	-2.613306	1.667708	-0.336502	0.062141	6.89007	7.66044	0.07959
81.599998	0.149296	-2.694166	1.659262	-0.350072	0.062642	7.16742	7.85142	1.907736
81.699997	-0.113906	-2.773285	1.645025	-0.367924	0.06302	7.55346	8.23435	3.624923
81.800003	-0.309088	-2.811161	1.627121	-0.384965	0.062978	7.78991	8.60775	4.49342
81.900002	-0.451353	-2.863442	1.610097	-0.39665	0.063256	7.73999	8.58013	3.761425
82.0	-0.409102	-2.8969	1.597966	-0.399529	0.063603	7.94974	8.71791	1.55674
82.099998	-0.262409	-2.937864	1.593396	-0.392034	0.064326	7.39074	8.02774	-1.507165
82.199997	-0.063553	-2.981093	1.596733	-0.374924	0.065508	6.68873	7.22954	-4.500907
82.300003	0.033985	-3.010318	1.607191	-0.352355	0.066592	5.98645	6.43938	-6.713087
82.400002	0.083439	-3.004582	1.623158	-0.32746	0.06768	5.10868	5.72951	-7.570889
82.5	0.067884	-2.918968	1.641675	-0.308116	0.068183	4.62701	5.15035	-6.915102
82.599998	0.003579	-2.839657	1.659379	-0.299006	0.068767	4.60503	5.39111	-4.750412
82.699997	-0.057208	-2.780154	1.673033	-0.303077	0.06926	5.22909	5.63691	-1.089143
82.800003	-0.132375	-2.71752	1.680058	-0.319899	0.069608	7.04893	7.82648	3.182605
82.900002	-0.131272	-2.630151	1.678432	-0.345134	0.069634	6.48967	7.8512	6.938314
83.0	-0.058424	-2.571811	1.670961	-0.372336	0.069693	6.31154	6.7721	8.956455
83.099998	0.013314	-2.496352	1.664008	-0.39456	0.069918	7.44285	7.46988	8.382259
83.199997	0.011938	-2.395926	1.66199	-0.406598	0.070341	7.62562	8.55315	5.203576
83.300003	0.110546	-2.370117	1.666167	-0.405784	0.071511	6.7848	7.5567	0.486785
83.400002	0.020142	-2.343055	1.67392	-0.394776	0.07219	6.85477	7.36668	-4.764364
83.5	-0.002004	-2.373518	1.683313	-0.374131	0.073195	6.57961	7.50392	-8.550615
83.599998	-0.011681	-2.371701	1.69475	-0.348218	0.074638	6.44325	6.91802	-9.975159
83.699997	-0.141547	-2.327114	1.708883	-0.323068	0.075677	6.74399	7.1165	-9.352188
83.800003	-0.223319	-2.259226	1.725574	-0.303884	0.076619	6.90942	7.20396	-7.240732
83.900002	-0.325558	-2.210557	1.742425	-0.295851	0.077071	6.77306	7.29624	-4.109577
84.0	-0.3136	-2.101634	1.757911	-0.298656	0.077758	6.83918	7.28061	-0.475463
84.099998	-0.293582	-2.001262	1.769923	-0.312142	0.078024	6.69766	7.19754	3.016543
84.199997	-0.199842	-1.813898	1.775948	-0.333942	0.078457	6.26924	7.0088	5.839044
84.300003	-0.051827	-1.703082	1.777468	-0.358296	0.079024	5.72215	6.52053	7.301247
84.400002	0.076832	-1.649014	1.777166	-0.380936	0.079457	5.19327	5.88013	7.053399
84.5	0.096574	-1.612922	1.777198	-0.397221	0.080001	5.0317	5.6838	4.999149
84.599998	0.076993	-1.639174	1.778231	-0.403786	0.080371	5.33033	5.8645	1.617666
84.699997	-0.003836	-1.64078	1.779392	-0.400988	0.080529	7.65969	8.19934	-2.238942
84.800003	-0.207871	-1.744903	1.78041	-0.390161	0.080675	7.27549	7.72156	-5.392622
84.900002	-0.296409	-1.859326	1.781767	-0.373515	0.081445	7.47499	7.81138	-6.780479
85.0	-0.331116	-1.942388	1.784632	-0.354813	0.082204	7.32926	7.47727	-6.574765
85.099998	-0.360974	-1.926336	1.790216	-0.336921	0.083015	8.53834	7.85153	-5.532394
85.199997	-0.290377	-1.889703	1.798413	-0.3225	0.083803	9.23729	10.25445	-4.099884
85.300003	-0.233226	-1.83639	1.808285	-0.31433	0.084356	8.14188	8.66289	-2.406805
85.400002	-0.186314	-1.761259	1.818888	-0.312133	0.08474	7.95473	8.144	-0.662639
85.5	-0.112267	-1.694609	1.829076	-0.316354	0.084717	6.07158	6.79673	0.7918
85.599998	-0.050563	-1.593308	1.838303	-0.324682	0.084856	5.08626	5.29905	1.768059
85.699997	0.019929	-1.565251	1.84642	-0.334889	0.084955	3.9708	4.57975	2.057646
85.800003	0.0914	-1.560658	1.853279	-0.345771	0.085418	4.43819	4.60041	1.699363
85.900002	0.149204	-1.499858	1.85876	-0.355647	0.085661	4.11574	5.03698	0.92187
86.0	0.135444	-1.484419	1.861492	-0.363353	0.086244	6.86493	5.80316	0.090914
86.099998	0.047417	-1.508382	1.859961	-0.370144	0.08682	9.44213	10.30155	-0.565429
86.199997	-0.059523	-1.584003	1.853795	-0.375704	0.0873	7.8337	9.26153	-0.774499
86.300003	-0.181489	-1.635129	1.84352	-0.380858	0.087511	7.8034	7.52255	-0.439252
86.400002	-0.235768	-1.6954	1.829751	-0.385423	0.087693	10.19397	10.60741	0.066647
86.5	-0.308137	-1.696135	1.815053	-0.387228	0.087726	11.13445	11.71477	0.36174
86.599998	-0.303494	-1.728793	1.802959	-0.384367	0.087899	10.46222	10.74454	-0.028845
86.699997	-0.276226	-1.759802	1.796844	-0.37478	0.088075	9.68261	9.65056	-1.198973
86.800003	-0.176199	-1.783758	1.799406	-0.358585	0.088346	6.98193	7.0817	-2.974664
86.900002	-0.068646	-1.829591	1.810757	-0.338234	0.088681	5.33541	5.52065	-4.799132
87.0	-0.048342	-1.802123	1.829707	-0.316955	0.089035	4.56535	4.92125	-6.26692
87.099998	-0.045892	-1.704862	1.852993	-0.298977	0.089358	4.26821	4.65309	-6.912506
87.199997	-0.091664	-1.586632	1.876713	-0.288371	0.089712	4.44056	5.02413	-6.2853
87.300003	-0.101506	-1.44583	1.896425	-0.28836	0.089648	4.69138	5.39925	-4.000255
87.400002	-0.159723	-1.282721	1.908612	-0.301884	0.089144	7.90998	7.3609	-0.131349
87.5	-0.229115	-1.086735	1.911649	-0.326906	0.088834	7.48112	9.65624	4.417596
87.599998	-0.218931	-0.951831	1.904234	-0.359013	0.088411	7.78229	7.62104	8.2937
87.699997	0.008375	-0.830628	1.8914	-0.389842	0.088354	10.35826	9.76896	10.232831
87.800003	0.128847	-0.746902	1.880737	-0.412831	0.088286	9.80434	10.30498	9.082889
87.900002	0.183176	-0.676072	1.877213	-0.422267	0.088293	10.52886	9.80643	5.172213
88.0	0.207683	-0.670826	1.881361	-0.418122	0.088033	10.2149	10.11346	-0.614958
88.099998	-0.087243	-0.791854	1.890973	-0.402128	0.087103	9.1011	8.78407	-6.612701
88.199997	-0.134582	-0.911237	1.903894	-0.376588	0.086984	7.81978	8.00504	-10.618694
88.300003	-0.061608	-0.981337	1.91953	-0.347929	0.086569	7.26489	7.45339	-11.84333
88.400002	-0.145528	-1.031618	1.9374	-0.322403	0.086111	6.93079	6.91877	-10.524115
88.5	-0.130292	-1.045225	1.955235	-0.307512	0.085533	6.59581	6.72607	-7.448333
88.599998	-0.193623	-1.028304	1.971073	-0.306158	0.084507	6.84137	7.0301	-3.450782
88.699997	-0.249244	-0.920414	1.982704	-0.316846	0.083578	7.00111	7.40929	0.909908
88.800003	-0.25704	-0.77501	1.987311	-0.336963	0.08241	7.15612	7.52405	4.847414
88.900002	-0.176047	-0.72726	1.986532	-0.360148	0.081542	7.15096	7.59995	7.587615
89.0	-0.077151	-0.64737	1.984865	-0.380253	0.080617	7.07389	7.42738	8.179863
89.099998	0.053075	-0.614819	1.986707	-0.392712	0.079946	7.18607	7.39601	6.50983
89.199997	0.066197	-0.596202	1.992754	-0.395527	0.079078	7.23696	7.51399	2.814991
89.300003	0.066353	-0.592389	2.002052	-0.388569	0.078438	7.73973	7.88974	-1.946853
89.400002	-0.118298	-0.69028	2.012945	-0.374506	0.077324	8.37597	8.31742	-6.345121
89.5	-0.38028	-0.834892	2.022779	-0.356916	0.076744	8.7275	8.81137	-8.989065
89.599998	-0.243558	-1.003871	2.031216	-0.338552	0.077093	10.05113	9.22331	-8.594937
89.699997	-0.279232	-1.050771	2.039793	-0.324811	0.076851	11.12946	10.54788	-7.255347
89.800003	-0.243746	-1.137887	2.048257	-0.31664	0.076452	11.96389	11.65032	-5.179905
89.900002	-0.206331	-1.196682	2.056218	-0.315475	0.075732	13.13075	12.2798	-3.028689
90.0	-0.174646	-1.243922	2.063795	-0.320159	0.074874	13.41047	12.90927	-1.11492
90.099998	-0.13099	-1.339811	2.070549	-0.329464	0.073819	10.66522	10.54446	0.559028
90.199997	-0.082802	-1.415977	2.075806	-0.341202	0.072997	6.53897	7.19732	1.70856
90.300003	-0.034657	-1.457947	2.078851	-0.353813	0.072247	4.50799	5.13857	2.240762
90.400002	0.017857	-1.483266	2.07826	-0.365983	0.071944	3.64317	4.20742	2.212212
90.5	0.062586	-1.510165	2.073617	-0.376496	0.071814	3.77664	4.28632	1.826453
90.599998	0.10263	-1.547782	2.064027	-0.384001	0.071659	3.96843	4.59453	1.268848
90.699997	0.014911	-1.637557	2.051071	-0.38867	0.071457	7.17451	6.25568	0.450175
90.800003	-0.088641	-1.749683	2.036677	-0.390051	0.071208	10.19835	11.6393	-0.449585
90.900002	-0.189614	-1.914291	2.022839	-0.387698	0.071003	9.61421	11.11184	-1.419028
91.0	-0.274795	-2.09832	2.010878	-0.381773	0.070828	10.85675	9.41868	-2.32999
91.099998	-0.361635	-2.195257	2.001716	-0.371453	0.070591	17.75277	17.16444	-3.132994
91.199997	-0.33401	-2.240857	1.995745	-0.357914	0.070257	19.19384	18.69563	-3.695173
91.300003	-0.302335	-2.218894	1.992464	-0.343455	0.070076	22.3613	20.477	-4.027202
91.400002	-0.224269	-2.209424	1.991283	-0.329257	0.069624	15.27751	15.55029	-4.10056
91.5	-0.10465	-2.199393	1.992026	-0.317655	0.069198	6.70764	7.1469	-3.887185
91.599998	-0.042113	-2.192961	1.99447	-0.309276	0.068409	5.44182	5.88848	-3.456848
91.699997	-0.035945	-2.187821	1.99899	-0.304257	0.067725	4.36647	4.98013	-3.011452
91.800003	-0.016218	-2.159244	2.004873	-0.303477	0.066783	4.87371	5.15517	-2.441552
91.900002	0.013105	-2.124881	2.010533	-0.306826	0.065899	4.25936	5.75285	-1.678643
92.0	0.054162	-2.074189	2.013844	-0.315115	0.065486	7.7456	6.58187	-0.65539
92.099998	0.10198	-2.006977	2.011874	-0.32893	0.064948	10.77197	13.18858	0.749497
92.199997	0.119887	-1.954264	2.003076	-0.347503	0.064817	11.71184	12.7625	2.388371
92.300003	0.198557	-1.928863	1.986988	-0.369192	0.064338	16.75554	16.08202	3.960583
92.400002	0.190987	-1.944168	1.96638	-0.390191	0.06417	17.04778	19.51288	4.763533
92.5	0.091959	-1.921366	1.944741	-0.406184	0.063761	22.18054	21.34392	4.270945
92.599998	-0.099804	-1.893853	1.925557	-0.414197	0.063494	21.71726	21.40109	2.352846
92.699997	-0.227707	-1.882713	1.909961	-0.412139	0.06277	16.16615	15.68721	-0.386227
92.800003	-0.307123	-1.877297	1.897411	-0.401428	0.062187	12.30587	12.07972	-3.093145
92.900002	-0.438978	-1.83249	1.887373	-0.384528	0.061512	10.3284	10.56234	-5.013151
93.0	-0.375181	-1.820535	1.880458	-0.361956	0.06052	8.2214	8.6662	-5.691688
93.099998	-0.357035	-1.797488	1.87829	-0.338833	0.059076	7.16637	7.34452	-5.795255
93.199997	-0.026787	-1.808614	1.8799	-0.318182	0.058421	6.79802	7.31422	-5.063781
93.300003	0.176418	-1.827656	1.885502	-0.303681	0.057893	7.00961	7.58175	-4.086895
93.400002	0.370713	-1.866982	1.891806	-0.297765	0.057588	7.46378	8.04668	-2.624387
93.5	0.429322	-1.900226	1.895955	-0.300698	0.057447	8.1347	8.72369	-0.731231
93.599998	0.354707	-1.925902	1.895706	-0.311491	0.057095	8.95888	9.82645	1.340908
93.699997	0.130314	-1.976998	1.890676	-0.327563	0.057173	9.37434	10.24813	2.931461
93.800003	-0.085623	-2.016184	1.882737	-0.344588	0.057048	10.20991	10.27822	3.697587
93.900002	-0.229471	-2.067421	1.875013	-0.358959	0.057067	10.54349	10.90855	3.374335
94.0	-0.279147	-2.076462	1.870015	-0.368027	0.057088	11.60719	11.72002	1.980835
94.099998	-0.276986	-2.058168	1.867127	-0.371873	0.057333	12.46009	12.4285	-0.121312
94.199997	-0.236806	-2.070244	1.863623	-0.372259	0.057305	13.00394	12.66412	-1.990147
94.300003	-0.145336	-2.058392	1.856012	-0.370962	0.057097	12.98117	12.8216	-2.757571
94.400002	-0.026809	-2.05879	1.842814	-0.370409	0.056762	12.41114	12.66455	-2.151226
94.5	0.091652	-2.022704	1.82471	-0.37181	0.056421	11.75554	12.18184	-0.832596
94.599998	0.137718	-2.003284	1.804584	-0.373606	0.055992	11.01298	11.21472	0.435595
94.699997	0.108708	-2.037272	1.788019	-0.372389	0.056082	10.04886	10.073	0.758211
94.800003	0.019505	-2.038166	1.780376	-0.366284	0.056059	8.31169	8.569	-0.246818
94.900002	-0.126736	-2.006037	1.784024	-0.354433	0.056433	6.54992	6.86428	-2.270068
95.0	-0.232186	-1.963843	1.795488	-0.339643	0.057112	5.18688	5.78807	-4.323537
95.099998	-0.262316	-1.908428	1.809019	-0.324828	0.057872	4.73008	5.32977	-5.443035
95.199997	-0.201983	-1.869361	1.820133	-0.314324	0.058585	4.64146	5.61111	-5.096427
95.300003	-0.074513	-1.814147	1.825744	-0.311778	0.059373	5.50741	6.19648	-3.065041
95.400002	0.063673	-1.736017	1.825065	-0.319498	0.059695	7.89632	9.24643	0.303051
95.5	0.122728	-1.663837	1.817582	-0.336208	0.059987	7.67186	9.49876	3.821007
95.599998	0.210763	-1.640952	1.805443	-0.357392	0.060092	8.2447	8.72358	6.347769
95.699997	0.135022	-1.607737	1.79385	-0.37723	0.060376	9.84673	10.34994	6.902452
95.800003	-0.003634	-1.630818	1.787052	-0.390289	0.060733	11.022	11.94847	5.219796
95.900002	-0.136615	-1.627316	1.784244	-0.394621	0.061252	10.941	11.34865	1.826171
96.0	-0.280517	-1.580748	1.783219	-0.389814	0.061411	11.44062	11.66006	-2.373223
96.099998	-0.360662	-1.617459	1.782544	-0.376668	0.061837	10.20229	10.63096	-5.773777
96.199997	-0.297916	-1.62249	1.783674	-0.356643	0.062129	8.3102	9.22674	-7.598628
96.300003	-0.143997	-1.67072	1.789713	-0.333247	0.062651	6.62804	8.00451	-7.807974
96.400002	-0.02198	-1.700758	1.802033	-0.312521	0.063445	5.84283	6.9906	-6.995467
96.5	0.05528	-1.736692	1.818462	-0.299962	0.064132	5.46651	6.35567	-5.430393
96.599998	0.116817	-1.780546	1.834583	-0.298305	0.064806	5.57651	6.36477	-2.890676
96.699997	0.071264	-1.835393	1.845188	-0.309874	0.065279	5.7831	6.51646	0.736506
96.800003	-0.115584	-1.854376	1.846431	-0.333571	0.065415	7.0308	7.56034	4.801709
96.900002	-0.260894	-1.853154	1.836961	-0.365069	0.065362	6.85819	8.15299	8.132726
97.0	-0.123648	-1.931979	1.820502	-0.394991	0.065479	6.9152	7.43434	9.703581
97.099998	-0.038314	-1.954176	1.805677	-0.415603	0.065993	7.8316	8.46655	8.113057
97.199997	0.029778	-1.986366	1.800775	-0.419393	0.067273	6.69092	7.55006	3.783914
97.300003	0.031211	-2.026731	1.807975	-0.4077	0.068628	6.68531	7.43155	-2.307172
97.400002	-0.054948	-2.052363	1.824835	-0.384327	0.070211	6.77298	7.74768	-8.13304
97.5	-0.055766	-2.009914	1.848116	-0.35337	0.072094	7.20429	8.11552	-11.820906
97.599998	-0.084888	-1.842949	1.87593	-0.321318	0.0734	8.25416	9.40766	-12.695443
97.699997	-0.179844	-1.726855	1.904112	-0.296374	0.074569	7.79219	8.69789	-11.116266
97.800003	-0.334086	-1.614194	1.930583	-0.286699	0.075311	8.6902	9.61598	-7.435503
97.900002	-0.254056	-1.523391	1.9533	-0.293236	0.075934	9.16337	10.04612	-2.370615
98.0	-0.268512	-1.389884	1.969291	-0.3152	0.076119	8.74756	9.25382	2.880666
98.099998	-0.148412	-1.232715	1.975958	-0.34596	0.075882	7.7653	8.18318	7.604643
98.199997	0.091217	-1.093306	1.974002	-0.378896	0.076106	6.04443	6.57951	10.516933
98.300003	0.287276	-0.968411	1.971277	-0.407013	0.076391	5.00788	5.71142	10.648745
98.400002	0.407655	-0.903854	1.972304	-0.423155	0.077034	4.73621	5.25419	8.070455
98.5	0.344539	-0.837062	1.977918	-0.425836	0.077695	4.38889	5.58702	3.164271
98.599998	0.17472	-0.796917	1.987071	-0.415644	0.078253	5.61364	5.79792	-2.87431
98.699997	-0.098914	-0.852814	1.997235	-0.395793	0.078718	8.8107	9.74798	-8.225232
98.800003	-0.349788	-1.046971	2.007339	-0.370672	0.079319	8.091	9.81639	-11.051791
98.900002	-0.361879	-1.189043	2.01691	-0.345076	0.080767	8.16421	7.87936	-10.606107
99.0	-0.464121	-1.160014	2.029119	-0.323204	0.081472	10.0577	10.2704	-9.008334
99.099998	-0.499088	-1.093819	2.043213	-0.308133	0.081927	11.06719	12.14416	-6.974248
99.199997	-0.21511	-1.143791	2.057813	-0.301139	0.082613	10.59822	10.88478	-4.65335
99.300003	-0.105791	-1.099446	2.072382	-0.303632	0.08259	10.36185	11.22093	-2.676169
99.400002	-0.005379	-1.040177	2.085427	-0.313733	0.082172	8.03057	8.89326	-0.850477
99.5	0.049756	-1.019524	2.095186	-0.327236	0.081978	5.70586	6.16939	0.792162
99.599998	0.064973	-1.003269	2.100368	-0.34243	0.081821	4.31138	4.94427	2.056114
99.699997	0.032737	-1.00472	2.100448	-0.357424	0.081771	3.62075	3.99599	2.868125
99.800003	0.032048	-1.002021	2.095119	-0.370105	0.08166	3.95705	4.42399	3.188617
99.900002	-0.074658	-1.055605	2.085461	-0.380148	0.081867	4.87581	4.76217	2.769374
100.0	-0.103227	-1.116052	2.072811	-0.386846	0.081834	9.28712	9.28904	1.795052
100.099998	-0.11994	-1.15107	2.058903	-0.389325	0.082386	11.56104	13.27711	0.539912
100.199997	-0.110998	-1.237638	2.045155	-0.388973	0.082772	9.70284	10.46727	-0.9745
100.300003	-0.158699	-1.354802	2.032281	-0.384635	0.083132	13.63633	12.32208	-2.408736
100.400002	-0.179393	-1.582247	2.020867	-0.376866	0.083423	18.37176	20.17222	-3.452334
100.5	-0.184193	-1.715361	2.012366	-0.3652	0.0836	21.34576	21.56006	-4.150891
100.599998	-0.183355	-1.771067	2.007601	-0.351707	0.083573	24.37546	23.06984	-4.520826
100.699997	-0.165811	-1.787104	2.006987	-0.337759	0.083617	13.35013	13.17926	-4.602733
100.800003	-0.128084	-1.809959	2.008926	-0.326096	0.083415	5.02434	5.51091	-4.319692
100.900002	-0.085674	-1.795043	2.011526	-0.317912	0.083304	4.03219	4.6032	-3.541529
101.0	-0.082261	-1.726746	2.012456	-0.315599	0.082812	3.47739	4.21556	-2.321728
101.099998	-0.042436	-1.676973	2.010585	-0.318334	0.082348	4.06503	4.25035	-0.779822
101.199997	-0.006935	-1.627334	2.006369	-0.325123	0.081706	3.95381	5.20548	0.635367
101.300003	0.079347	-1.598252	2.001653	-0.333751	0.081288	6.31688	5.11684	1.509469
101.400002	0.146734	-1.636874	1.997976	-0.342161	0.081209	10.14703	10.23657	1.660486
101.5	0.199125	-1.639343	1.995408	-0.348988	0.081342	10.96648	12.93336	1.070599
101.599998	0.171964	-1.653321	1.992195	-0.354698	0.08172	18.97892	17.59565	0.098836
101.699997	0.069848	-1.629338	1.985411	-0.359889	0.081875	22.24491	23.08772	-0.727317
101.800003	-0.080159	-1.624775	1.972997	-0.36496	0.081747	22.58444	27.36922	-1.054749
101.900002	-0.278051	-1.620183	1.95549	-0.370529	0.081245	35.9985	32.14306	-0.80283
102.0	-0.364136	-1.694751	1.935378	-0.37468	0.08062	26.65604	24.78387	-0.322705
102.099998	-0.386487	-1.777643	1.916105	-0.377293	0.079684	17.73394	18.1549	-0.020502
102.199997	-0.356738	-1.851388	1.901109	-0.376304	0.07889	13.63677	13.93206	-0.359841
102.300003	-0.221469	-1.911134	1.890111	-0.371911	0.07811	9.32618	10.67796	-1.173159
102.400002	-0.094246	-1.927461	1.882141	-0.364331	0.077451	7.68351	8.47276	-2.152548
102.5	0.032387	-1.909166	1.874618	-0.355263	0.076626	6.17833	6.90978	-2.892798
102.599998	0.134696	-1.877601	1.866418	-0.345421	0.075808	5.92025	6.54504	-3.082467
102.699997	0.155645	-1.880025	1.858324	-0.337044	0.075097	6.28369	6.74973	-2.782342
102.800003	0.160063	-1.928949	1.85189	-0.329301	0.074819	6.88954	7.25406	-2.319775
102.900002	0.125818	-1.995453	1.848499	-0.32394	0.074877	8.54079	8.09689	-1.804262
103.0	0.076289	-2.021564	1.84731	-0.321218	0.075084	8.84083	9.9623	-1.39266
103.099998	-0.025192	-2.034999	1.846898	-0.321622	0.075245	9.69242	10.12203	-1.037403
103.199997	-0.139761	-2.028591	1.84497	-0.326256	0.075455	10.56512	10.55388	-0.536004
103.300003	-0.200233	-1.983655	1.839077	-0.334983	0.075372	10.99328	11.27831	0.198162
103.400002	-0.186621	-1.943289	1.828505	-0.346857	0.075293	12.64698	12.39467	1.121779
103.5	-0.14635	-1.892421	1.813232	-0.360758	0.075016	13.41433	13.12884	2.01701
103.599998	-0.093584	-1.851557	1.794701	-0.373879	0.074533	13.47178	12.90521	2.361681
103.699997	-0.027793	-1.837572	1.775897	-0.382322	0.07371	11.85258	11.8185	1.858777
103.800003	0.006347	-1.839705	1.760427	-0.384004	0.072961	10.19117	10.23507	0.459764
103.900002	0.066056	-1.931853	1.751033	-0.377944	0.072393	9.2555	9.24815	-1.404526
104.0	0.058235	-1.976085	1.747634	-0.365904	0.072038	8.90099	8.53078	-3.05135
104.099998	0.03747	-2.00758	1.748223	-0.351409	0.071938	8.34252	8.06339	-4.000468
104.199997	-0.007574	-1.95262	1.74868	-0.338608	0.071632	7.81496	7.80913	-4.048053
104.300003	-0.040053	-1.885759	1.745657	-0.331353	0.071504	7.44583	7.94787	-2.865954
104.400002	-0.042182	-1.793309	1.73768	-0.33173	0.071052	7.46098	8.32695	-0.709499
104.5	-0.063808	-1.714766	1.72615	-0.3373	0.07061	7.58209	8.59095	1.374256
104.599998	-0.1061	-1.658834	1.715726	-0.344655	0.070028	7.52018	8.33027	2.411037
104.699997	-0.115669	-1.592034	1.712289	-0.348976	0.069598	7.7329	8.24837	2.018802
104.800003	-0.092856	-1.52509	1.717403	-0.348947	0.069459	7.8062	8.17001	0.3124
104.900002	-0.100001	-1.487764	1.727807	-0.345766	0.069143	7.85297	8.17429	-1.985245
105.0	-0.06743	-1.510631	1.737665	-0.341346	0.068685	7.97452	8.42234	-3.637068
105.099998	-0.053356	-1.527858	1.742501	-0.337607	0.068371	7.89115	8.56183	-3.816705
105.199997	-0.013983	-1.545756	1.740323	-0.33892	0.067761	7.87364	8.61268	-2.269437
105.300003	0.019531	-1.52065	1.730823	-0.346448	0.066947	8.17411	8.83342	0.502346
105.400002	-0.034416	-1.506914	1.714998	-0.360232	0.066123	8.1777	8.7253	3.367014
105.5	0.033477	-1.496311	1.696275	-0.374893	0.06546	8.12437	8.59673	5.162852
105.599998	-0.000896	-1.477264	1.681709	-0.385852	0.064995	7.94098	8.43079	4.80045
105.699997	-0.052804	-1.503159	1.676842	-0.388348	0.065006	7.51449	8.11627	2.274924
105.800003	-0.075	-1.516048	1.680513	-0.382769	0.064645	7.24703	7.87722	-1.405763
105.900002	-0.1364	-1.505727	1.687998	-0.370803	0.064607	7.02283	7.64127	-4.792613
106.0	-0.155989	-1.485531	1.694468	-0.354329	0.064475	6.78935	7.22462	-6.616516
106.099998	-0.113395	-1.471477	1.69812	-0.337607	0.064474	6.41803	6.88858	-6.34063
106.199997	-0.08513	-1.441589	1.698753	-0.325964	0.064199	6.16345	6.44934	-4.338862
106.300003	0.016511	-1.440373	1.697595	-0.321159	0.063939	5.88732	6.26499	-1.576749
106.400002	0.047005	-1.451553	1.695387	-0.323263	0.063636	6.59616	6.71183	1.133519
106.5	0.06898	-1.472231	1.694132	-0.330068	0.063501	7.27059	8.14293	2.888314
106.599998	0.026413	-1.4643	1.696315	-0.337694	0.063578	7.05427	7.95344	3.343335
106.699997	-0.060475	-1.44292	1.70223	-0.344755	0.063558	7.45511	7.65722	2.508818
106.800003	-0.132075	-1.420746	1.70975	-0.349971	0.063543	7.70523	8.05364	0.773371
106.900002	-0.231519	-1.378222	1.715011	-0.35408	0.062992	7.5419	8.78771	-1.16257
107.0	-0.28934	-1.357643	1.71536	-0.357057	0.06216	7.00619	7.70936	-2.389895
107.099998	-0.218557	-1.452212	1.710678	-0.359577	0.061579	6.64634	7.08813	-2.252788
107.199997	-0.007789	-1.51914	1.701275	-0.362531	0.060989	6.11712	6.90699	-1.182536
107.300003	0.242787	-1.596053	1.689395	-0.366264	0.060937	6.16782	6.65702	0.14375
107.400002	0.374265	-1.691596	1.677256	-0.36964	0.06108	6.18446	6.89447	1.147533
107.5	0.36307	-1.762284	1.666881	-0.371232	0.061383	6.92851	7.09016	1.33836
107.599998	0.254886	-1.803349	1.659824	-0.370174	0.061669	7.42919	8.18543	0.64804
107.699997	-0.034027	-1.842196	1.656026	-0.366245	0.061995	6.51568	7.42021	-0.677791
107.800003	-0.24872	-1.867481	1.654362	-0.3602	0.062057	7.59217	8.12398	-2.064716
107.900002	-0.416694	-1.881713	1.653924	-0.351546	0.062467	7.01083	7.85763	-3.065495
108.0	-0.401894	-1.936171	1.654644	-0.341712	0.062849	6.2427	6.78356	-3.431579
108.099998	-0.322918	-1.963368	1.656064	-0.332823	0.06332	5.72758	6.30482	-3.247133
108.199997	-0.167309	-2.01093	1.658049	-0.326285	0.063623	5.25703	5.77908	-2.618069
108.300003	0.036919	-2.070488	1.659937	-0.323054	0.06404	5.2079	5.79824	-1.637696
108.400002	0.110485	-2.159643	1.661192	-0.323879	0.064085	6.1779	6.6597	-0.536985
108.5	0.164384	-2.292262	1.66259	-0.327015	0.06408	8.20721	9.19794	0.351012
108.599998	0.155921	-2.449646	1.664915	-0.331666	0.064074	7.15455	8.13618	0.799087
108.699997	0.053458	-2.586137	1.6679	-0.337321	0.064097	6.56892	6.9193	0.756154
108.800003	-0.033657	-2.70933	1.670123	-0.343448	0.064335	8.05317	8.85472	0.413402
108.900002	-0.10093	-2.801818	1.669958	-0.350224	0.064777	8.42072	9.44877	0.044554
109.0	-0.105726	-2.895894	1.66518	-0.358206	0.065091	7.09114	7.66375	0.007931
109.099998	-0.077982	-2.973991	1.655607	-0.366384	0.065295	6.73418	7.35961	0.38071
109.199997	-0.042509	-3.057055	1.641992	-0.374079	0.065223	6.01842	6.7432	0.883123
109.300003	0.00316	-3.121933	1.627038	-0.379633	0.065258	5.90115	6.45961	1.120291
109.400002	0.030446	-3.150167	1.613963	-0.381224	0.065574	5.60882	6.49398	0.671139
109.5	0.041313	-3.165364	1.605216	-0.378206	0.066055	5.65638	6.49815	-0.330163
109.599998	-0.026921	-3.167037	1.601217	-0.370428	0.066624	6.77534	7.11286	-1.690044
109.699997	-0.07757	-3.190423	1.601106	-0.358852	0.067112	6.14103	7.34034	-2.973077
109.800003	-0.191955	-3.190075	1.602491	-0.345985	0.067231	6.7911	6.9784	-3.795759
109.900002	-0.242374	-3.183297	1.604265	-0.334074	0.067453	6.96915	7.36015	-3.879733
110.0	-0.240865	-3.139879	1.605454	-0.325447	0.067337	6.07228	6.70894	-3.225072
110.099998	-0.140176	-3.120889	1.605853	-0.321393	0.066892	6.22335	6.94232	-1.931621
110.199997	-0.044754	-3.08827	1.605414	-0.321926	0.066452	5.91044	6.92209	-0.423586
110.300003	0.095813	-3.045897	1.604694	-0.325754	0.066266	6.12754	7.15375	0.827101
110.400002	0.221259	-3.027055	1.604528	-0.331377	0.066254	6.68523	7.45157	1.513379
110.5	0.263127	-2.998178	1.605737	-0.337004	0.066639	6.28877	7.0057	1.373059
110.599998	0.219958	-2.956461	1.608323	-0.341605	0.067036	6.67524	7.13812	0.596208
110.699997	0.093528	-2.935682	1.610407	-0.344867	0.067214	7.05418	7.67981	-0.295412
110.800003	-0.068293	-2.86971	1.610033	-0.347458	0.067246	7.12906	7.55745	-0.897366
110.900002	-0.20944	-2.778855	1.606183	-0.349974	0.067123	6.92396	7.21959	-0.908635
111.0	-0.27705	-2.697526	1.598866	-0.353702	0.066678	6.80809	7.25931	-0.407294
111.099998	-0.24297	-2.60276	1.588769	-0.359154	0.066062	6.54799	7.05911	0.275591
111.199997	-0.134457	-2.521301	1.577349	-0.365417	0.065756	6.32572	6.88644	0.922854
111.300003	0.035478	-2.471957	1.565263	-0.372026	0.06559	6.18236	6.74994	1.214321
111.400002	0.170494	-2.399139	1.553327	-0.376958	0.065342	6.20207	6.80005	0.975895
111.5	0.223755	-2.31782	1.541904	-0.379131	0.065241	6.19611	6.72414	0.240269
111.599998	0.195445	-2.216012	1.531195	-0.377541	0.065103	6.10109	6.57855	-0.703931
111.699997	0.107568	-2.086383	1.521651	-0.371978	0.064957	6.12412	6.53498	-1.611124
111.800003	-0.053966	-1.980632	1.514526	-0.362243	0.065097	6.17466	6.68346	-2.283857
111.900002	-0.156707	-1.879219	1.511917	-0.349594	0.065055	6.10775	6.54322	-2.919392
112.0	-0.263246	-1.829567	1.514838	-0.335317	0.064966	6.05765	6.47567	-3.434129
112.099998	-0.273679	-1.828549	1.522504	-0.322201	0.064941	6.32879	6.96266	-3.735675
112.199997	-0.176687	-1.823248	1.532194	-0.312745	0.065306	6.57357	7.29271	-3.476842
112.300003	0.010826	-1.826211	1.540364	-0.309621	0.065676	6.49186	7.06404	-2.371374
112.400002	0.14305	-1.82608	1.543496	-0.31451	0.066101	6.55123	7.04134	-0.349573
112.5	0.219458	-1.799904	1.540086	-0.326642	0.066103	6.74916	7.32215	2.123259
112.599998	0.134453	-1.746651	1.530953	-0.342599	0.065783	6.79461	7.44408	4.082454
112.699997	0.036057	-1.730164	1.521305	-0.357334	0.065404	6.74355	7.12046	4.738054
112.800003	-0.110543	-1.707402	1.515844	-0.366987	0.065292	6.65808	7.01479	3.648263
112.900002	-0.114659	-1.741519	1.516409	-0.37003	0.065504	6.44071	6.77553	1.241723
113.0	-0.149514	-1.797889	1.519843	-0.368545	0.065699	6.15889	6.54429	-1.523487
113.099998	-0.131073	-1.834156	1.522654	-0.363444	0.066065	6.05993	6.5322	-3.485399
113.199997	-0.083427	-1.866535	1.521973	-0.357074	0.066162	5.98672	6.52695	-4.102029
113.300003	-0.024138	-1.88242	1.517469	-0.352319	0.065918	6.18876	6.70605	-3.242736
113.400002	-0.010409	-1.892507	1.510225	-0.351399	0.065886	6.29586	7.0528	-1.560339
113.5	0.011968	-1.935724	1.502143	-0.354231	0.06553	5.94547	6.77082	0.289449
113.599998	-0.063934	-1.964404	1.494697	-0.359828	0.06521	6.32073	6.83837	1.696773
113.699997	-0.1426	-1.972767	1.489218	-0.365796	0.064788	6.29709	6.87166	2.1268
113.800003	-0.184156	-1.929818	1.486049	-0.369813	0.064479	6.06448	6.55425	1.490382
113.900002	-0.176109	-1.924481	1.484948	-0.370574	0.064558	5.87304	6.16522	0.104523
114.0	-0.103451	-1.969648	1.484382	-0.367841	0.064951	5.7641	6.23973	-1.569637
114.099998	-0.03733	-2.033516	1.483456	-0.36123	0.065723	5.8014	6.36423	-2.727524
114.199997	0.013128	-2.111386	1.482958	-0.351191	0.066368	6.14278	6.73967	-3.125958
114.300003	0.00323	-2.18311	1.4846	-0.339147	0.067162	5.92638	6.73282	-2.977686
114.400002	-0.039576	-2.200441	1.489213	-0.327904	0.067678	5.97691	6.59354	-2.677753
114.5	-0.145838	-2.229009	1.496495	-0.319757	0.068118	6.26214	6.9542	-2.206555
114.599998	-0.184975	-2.295589	1.504785	-0.316374	0.068755	6.53389	7.17056	-1.481091
114.699997	-0.106659	-2.357735	1.511581	-0.318256	0.069683	6.65387	7.21145	-0.455188
114.800003	0.000742	-2.455616	1.514767	-0.325751	0.070864	6.59012	7.12624	0.792083
114.900002	0.095079	-2.558062	1.513242	-0.337366	0.072091	6.55955	6.99627	2.002711
115.0	0.115816	-2.655828	1.507839	-0.350505	0.073067	6.34569	6.7735	2.749611
115.099998	0.042983	-2.711143	1.502006	-0.361734	0.07395	5.89319	6.44977	2.610739
115.199997	-0.053478	-2.769595	1.498836	-0.368276	0.074458	5.44777	6.18342	1.503389
115.300003	-0.151266	-2.845627	1.499634	-0.369635	0.075343	5.05026	5.82479	-0.280501
115.400002	-0.178062	-2.985737	1.503061	-0.366755	0.076406	5.17795	5.93398	-1.961382
115.5	-0.118622	-3.130379	1.506829	-0.36122	0.077656	5.20921	5.77233	-3.105922
115.599998	-0.082521	-3.224551	1.509245	-0.355478	0.078531	6.77359	7.18597	-3.370662
115.699997	0.006457	-3.227286	1.510075	-0.352187	0.079225	6.28772	7.34506	-2.783938
115.800003	0.052703	-3.25561	1.509469	-0.351906	0.079514	5.61452	6.05998	-1.557874
115.900002	0.041678	-3.315339	1.507694	-0.355336	0.079873	5.98969	6.29507	-0.034285
116.0	0.024081	-3.372633	1.504961	-0.361011	0.080142	6.73891	7.53272	1.319675
116.099998	-0.007737	-3.434521	1.501371	-0.367562	0.080723	6.03821	6.63326	2.097375
116.199997	-0.048685	-3.480574	1.497356	-0.372772	0.081529	5.63755	6.14199	1.988535
116.300003	-0.075547	-3.495688	1.493513	-0.375142	0.082017	5.52282	6.2363	1.106905
116.400002	-0.117951	-3.491644	1.490483	-0.372227	0.082421	5.38848	6.02112	-0.368515
116.5	-0.143367	-3.524149	1.489522	-0.364111	0.082905	5.38086	5.85755	-1.821504
116.599998	-0.139628	-3.479024	1.49213	-0.350001	0.083607	6.16362	6.42257	-3.022525
116.699997	-0.181369	-3.425553	1.500021	-0.332778	0.084452	6.41164	7.109	-3.848054
116.800003	-0.21674	-3.30523	1.5131	-0.315577	0.085326	5.93435	6.48884	-4.417338
116.900002	-0.199153	-3.16042	1.529909	-0.302097	0.085965	6.54484	6.91631	-4.498807
117.0	-0.163016	-3.05282	1.547396	-0.296149	0.086616	6.61481	7.46806	-3.852249
117.099998	-0.08729	-2.919888	1.562307	-0.299148	0.086959	6.5141	7.28864	-2.196365
117.199997	0.069778	-2.783948	1.57214	-0.311726	0.087387	6.36058	6.8054	0.3807
117.300003	0.167907	-2.631167	1.574819	-0.332683	0.087927	6.32791	6.79244	3.201711
117.400002	0.261264	-2.447949	1.570745	-0.357459	0.088321	6.07499	6.34046	5.500832
117.5	0.268733	-2.290767	1.56279	-0.381771	0.088818	5.7916	6.13792	6.432024
117.599998	0.156554	-2.169732	1.555152	-0.400681	0.089301	5.42456	5.85947	5.558208
117.699997	-0.103773	-2.092331	1.550606	-0.410525	0.089466	5.45749	6.0102	2.823809
117.800003	-0.295381	-2.07595	1.549562	-0.410469	0.089151	5.27376	5.90058	-0.641122
117.900002	-0.434935	-2.143813	1.550362	-0.401904	0.088547	6.14917	6.6521	-3.861548
118.0	-0.423956	-2.131247	1.551759	-0.385973	0.088005	6.27729	6.89586	-5.856606
118.099998	-0.240677	-2.09823	1.553475	-0.366558	0.087492	5.94556	6.33864	-6.303074
118.199997	-0.057046	-2.011679	1.556113	-0.347749	0.087123	6.26915	6.13556	-5.318244
118.300003	0.20108	-1.938134	1.560081	-0.333313	0.087072	6.47469	6.71226	-3.564324
118.400002	0.325647	-1.893766	1.565375	-0.324406	0.087177	6.30077	7.03813	-1.611899
118.5	0.32157	-1.843604	1.572492	-0.319896	0.08755	6.08813	6.16094	-0.038045
118.599998	0.177744	-1.778841	1.581817	-0.319175	0.087633	6.00712	6.29968	0.815053
118.699997	-0.04108	-1.685406	1.593912	-0.320539	0.087883	5.64578	6.06063	0.824765
118.800003	-0.234705	-1.602491	1.608258	-0.32315	0.088105	5.60961	5.8356	0.186009
118.900002	-0.395748	-1.569251	1.622921	-0.327182	0.088238	5.40416	5.87928	-0.657241
119.0	-0.42383	-1.540982	1.635356	-0.332378	0.088338	6.11502	6.32269	-1.257967
119.099998	-0.339331	-1.553961	1.643178	-0.339481	0.088303	6.97204	7.53133	-1.20332
119.199997	-0.204816	-1.575481	1.644894	-0.349271	0.088045	6.41032	6.96769	-0.291284
119.300003	-0.060943	-1.568553	1.63988	-0.362571	0.087394	6.8673	6.84351	1.277918
119.400002	-0.042054	-1.593892	1.629016	-0.377918	0.086629	7.28311	7.3791	2.83912
119.5	-0.002905	-1.568947	1.614652	-0.391581	0.085547	7.34844	7.75978	3.793843
119.599998	-0.023996	-1.569929	1.601026	-0.399423	0.084694	6.98395	7.30523	3.380727
119.699997	-0.015619	-1.606534	1.592045	-0.399202	0.084128	6.99104	6.96758	1.48077
119.800003	0.018758	-1.663623	1.589992	-0.389152	0.084013	6.76737	6.79405	-1.325183
119.900002	-0.05467	-1.943939	1.597187	-0.37095	0.083771	6.14374	6.24626	-4.127809
120.0	-0.060024	-1.825927	1.611917	-0.345979	0.084857	5.53097	5.67748	-6.758403
120.099998	-0.122531	-1.906413	1.637619	-0.319533	0.085253	4.72369	5.309	-8.249776
120.199997	-0.313134	-1.813145	1.671008	-0.297667	0.085181	4.50169	5.10003	-8.519312
120.300003	-0.336508	-1.682896	1.704631	-0.285636	0.085466	4.24141	5.42077	-6.995781
120.400002	-0.438842	-1.562363	1.73457	-0.288	0.08503	5.36808	5.4471	-3.649212
120.5	-0.337276	-1.421731	1.755641	-0.306029	0.084545	7.17232	7.87476	1.555882
120.599998	-0.209092	-1.206606	1.765658	-0.3355	0.084145	6.42521	7.64448	7.008832
120.699997	0.035745	-0.96358	1.762636	-0.370534	0.083561	6.66254	6.4199	11.113963
120.800003	0.273012	-0.803853	1.753448	-0.402702	0.08328	7.01609	6.70777	12.171791
120.900002	0.470264	-0.728164	1.749497	-0.421749	0.083063	8.30469	8.17665	9.832223
121.0	0.451109	-0.651402	1.756911	-0.425515	0.083009	7.41106	7.75325	4.577627
121.099998	0.426535	-0.574021	1.774738	-0.414666	0.082954	7.01793	7.05119	-2.433638
121.199997	-0.072618	-0.528067	1.797241	-0.39444	0.082291	6.58731	7.24999	-9.296689
121.300003	-0.095114	-0.383811	1.820884	-0.366875	0.081714	6.15197	6.69781	-13.249215
121.400002	-0.19133	-0.503099	1.842164	-0.337695	0.082716	6.15381	6.64642	-13.825012
121.5	-0.10469	-0.59288	1.864515	-0.31491	0.083151	6.26013	6.74609	-11.442481
121.599998	-0.25301	-0.528935	1.887092	-0.30297	0.082704	6.49729	6.67329	-7.586803
121.699997	-0.232993	-0.5263	1.908669	-0.301777	0.082373	6.53337	6.77467	-2.934445
121.800003	-0.190817	-0.454098	1.926936	-0.312239	0.081756	6.38379	6.74074	1.417007
121.900002	-0.115756	-0.270631	1.941145	-0.330123	0.080777	6.42547	6.67918	4.898579
122.0	-0.034053	-0.162802	1.952461	-0.350788	0.079943	5.92664	6.49815	6.911542
122.099998	0.137685	-0.08795	1.962532	-0.369805	0.079403	5.63694	6.02947	7.111812
122.199997	0.235261	-0.070912	1.971319	-0.385004	0.078761	5.48744	6.00046	5.535128
122.300003	0.267785	-0.108381	1.978447	-0.392728	0.078465	5.73572	6.18128	2.656502
122.400002	0.237009	-0.181996	1.98399	-0.394032	0.078364	7.51256	7.96179	-0.666889
122.5	0.112658	-0.273346	1.987548	-0.38938	0.078596	7.08098	7.85838	-3.685889
122.599998	-0.11314	-0.470744	1.989009	-0.381396	0.079056	7.58901	7.81138	-5.44402
122.699997	-0.296792	-0.80716	1.988787	-0.37138	0.080141	7.87591	8.16712	-5.654942
122.800003	-0.403273	-1.03487	1.987432	-0.360462	0.080953	8.80659	8.30351	-4.965372
122.900002	-0.433505	-1.194706	1.986951	-0.348941	0.081916	9.65853	11.13775	-3.947544
123.0	-0.399696	-1.34063	1.989271	-0.337675	0.082515	9.24263	10.6028	-3.066891
123.099998	-0.321008	-1.42373	1.996801	-0.327865	0.082843	9.95664	10.38816	-2.637604
123.199997	-0.232271	-1.487203	2.010026	-0.319906	0.082833	8.71052	8.97687	-2.629942
123.300003	-0.14173	-1.486533	2.026935	-0.315351	0.082751	5.75149	6.07743	-2.911333
123.400002	-0.04937	-1.417721	2.04363	-0.314747	0.082342	4.09857	4.60973	-3.137585
123.5	-0.022759	-1.318902	2.055423	-0.319154	0.081906	3.54071	4.0493	-2.691396
123.599998	-0.015786	-1.22667	2.059052	-0.329812	0.080973	4.11731	4.41211	-1.153139
123.699997	-0.016442	-1.155029	2.0535	-0.345518	0.079991	4.07352	5.43265	1.263563
123.800003	-0.070019	-1.095015	2.040684	-0.363509	0.078735	8.01341	6.00656	3.418094
123.900002	-0.028545	-1.070572	2.025875	-0.379221	0.077773	11.53038	12.90745	4.544566
124.0	0.00425	-1.033787	2.014842	-0.388465	0.076839	8.50865	10.29128	3.937304
124.099998	0.014855	-1.028641	2.010788	-0.390376	0.076176	9.66089	9.74188	1.685841
124.199997	-0.016763	-0.989307	2.012189	-0.385463	0.075088	16.93122	16.80859	-1.509875
124.300003	-0.084917	-1.062981	2.014915	-0.376594	0.07391	18.22209	17.81961	-4.550183
124.400002	-0.132486	-1.235444	2.015011	-0.365371	0.073061	20.25062	19.61875	-5.926555
124.5	-0.177156	-1.345832	2.011346	-0.354045	0.072181	14.16713	14.63166	-5.541908
124.599998	-0.177072	-1.426156	2.00478	-0.345926	0.071158	7.64489	8.46698	-4.023596
124.699997	-0.123475	-1.470457	1.997503	-0.341188	0.070058	5.99696	6.45062	-2.095817
124.800003	-0.051735	-1.524616	1.991506	-0.339818	0.068747	4.62797	5.25119	-0.364683
124.900002	0.051543	-1.597496	1.988614	-0.340597	0.067635	4.72019	5.18129	0.632456
125.0	0.158952	-1.684516	1.989665	-0.341364	0.067092	4.97959	5.69686	0.6291
125.099998	0.226847	-1.773435	1.993359	-0.341226	0.067041	5.84169	6.64161	-0.162644
125.199997	0.208132	-1.817105	1.997115	-0.341432	0.067123	8.59588	8.48111	-1.298046
125.300003	0.115667	-1.834212	1.998084	-0.34111	0.067386	9.4839	10.41311	-2.26789
125.400002	-0.036336	-1.886223	1.994509	-0.341808	0.067489	11.32502	12.11354	-2.54666
125.5	-0.181304	-1.952369	1.986872	-0.343461	0.067484	12.097	12.62644	-2.105896
125.599998	-0.269113	-2.043974	1.976897	-0.346268	0.067105	13.14284	12.69067	-1.2775
125.699997	-0.336667	-2.167225	1.966632	-0.350608	0.066578	15.02713	13.65565	-0.422841
125.800003	-0.2757	-2.207233	1.957436	-0.355904	0.065665	15.73081	12.679	0.251766
125.900002	-0.175594	-2.175326	1.948579	-0.361431	0.064701	15.52185	12.9461	0.529596
126.0	-0.09187	-2.171414	1.937711	-0.367617	0.06354	14.61001	12.82042	0.528891
126.099998	0.021167	-2.151929	1.923564	-0.373325	0.062245	13.58746	12.79655	0.423216
126.199997	0.144987	-2.214069	1.905649	-0.378177	0.060857	12.94693	12.41319	0.271463
126.300003	0.204872	-2.330174	1.886277	-0.380229	0.06006	11.3872	11.44553	-0.146691
126.400002	0.230309	-2.442469	1.868655	-0.376749	0.059325	9.00074	9.51332	-0.945577
126.5	0.198771	-2.500625	1.857052	-0.366563	0.059347	6.89453	7.77241	-2.109975
126.599998	0.079042	-2.440782	1.853949	-0.350952	0.059264	5.88233	6.74277	-3.412762
126.699997	-0.059435	-2.350319	1.859306	-0.332698	0.059658	6.42451	7.15247	-4.55342
126.800003	-0.123307	-2.288128	1.869219	-0.31641	0.060199	6.43914	7.44804	-5.138819
126.900002	-0.182756	-2.278595	1.879515	-0.305283	0.061155	9.85487	9.57423	-4.673681
127.0	-0.129765	-2.266076	1.885202	-0.303926	0.061946	9.40316	11.59177	-2.791421
127.099998	-0.086116	-2.251554	1.883662	-0.314332	0.062364	10.29766	9.9941	0.41702
127.199997	-0.131413	-2.245476	1.87418	-0.334492	0.062319	12.05304	12.82245	3.749072
127.300003	-0.089347	-2.202046	1.858393	-0.358936	0.061719	10.80455	11.92952	6.163263
127.400002	-0.081708	-2.20656	1.843677	-0.380777	0.061337	11.46575	11.99771	6.654843
127.5	-0.079126	-2.169703	1.834944	-0.395048	0.060906	10.23066	10.45293	4.93198
127.599998	-0.028586	-2.222198	1.832029	-0.399356	0.060914	9.74216	9.40177	1.603685
127.699997	0.000739	-2.254967	1.830375	-0.395261	0.060792	9.23843	9.5631	-2.331426
127.800003	0.052256	-2.375208	1.826084	-0.384108	0.060964	9.2294	9.35006	-5.205231
127.900002	0.063873	-2.471434	1.819097	-0.368938	0.061256	9.29982	9.96252	-6.117098
128.0	0.066704	-2.524315	1.811296	-0.35277	0.061709	9.62507	10.31044	-5.335021
128.100006	0.006592	-2.504403	1.804805	-0.340421	0.062073	9.88141	10.3144	-3.848116
128.199997	-0.10726	-2.508571	1.8011	-0.332374	0.062334	9.80662	10.1277	-2.223944
128.300003	-0.301042	-2.49931	1.799903	-0.329071	0.062272	9.40543	9.65923	-0.759636
128.399994	-0.369266	-2.49416	1.800116	-0.329821	0.061936	8.84302	9.18092	0.219635
128.5	-0.393199	-2.474018	1.800527	-0.333696	0.061821	8.15204	8.63527	0.736252
128.600006	-0.276383	-2.431722	1.800253	-0.33823	0.061994	7.70181	8.15813	0.707805
128.699997	-0.064591	-2.409958	1.799012	-0.342225	0.062409	7.3642	7.79736	0.230206
128.800003	0.133347	-2.488491	1.797976	-0.343881	0.063063	7.21156	7.49621	-0.576912
128.899994	0.248553	-2.604217	1.798024	-0.343079	0.063416	7.39065	7.52234	-1.507639
129.0	0.25499	-2.692447	1.79966	-0.340652	0.063838	7.80086	8.0803	-2.130887
129.100006	0.129605	-2.693558	1.801525	-0.338259	0.064121	8.10711	9.00524	-2.250479
129.199997	-0.00071	-2.614786	1.801187	-0.339131	0.064754	8.2059	8.95182	-1.695189
129.300003	-0.114333	-2.53705	1.796127	-0.34596	0.065091	8.79529	9.44084	-0.38172
129.399994	-0.214993	-2.451018	1.784378	-0.359181	0.065521	9.53934	10.41086	1.568997
129.5	-0.227999	-2.418213	1.765929	-0.377581	0.066046	9.88053	10.69744	3.51771
129.600006	-0.052803	-2.348802	1.743178	-0.394481	0.066343	10.01453	10.55945	4.57404
129.699997	0.027707	-2.334462	1.722145	-0.404775	0.066828	9.39343	9.75162	3.81236
129.800003	0.003551	-2.310295	1.707978	-0.404337	0.067153	7.62588	8.15652	1.204155
129.899994	-0.089439	-2.490596	1.704521	-0.392103	0.066605	5.70209	6.33822	-2.287359
130.0	-0.239393	-2.203038	1.709066	-0.369622	0.066782	4.53908	5.27774	-5.996434
130.100006	-0.104685	-2.153946	1.721478	-0.340791	0.067686	4.57367	5.12252	-8.041762
130.199997	-0.073738	-2.082319	1.740851	-0.311048	0.068126	4.68507	5.28074	-8.855894
130.300003	-0.00405	-1.943348	1.764046	-0.287689	0.068558	5.72259	5.95293	-8.136497
130.399994	0.164492	-1.817069	1.787994	-0.275405	0.069173	8.48028	9.23455	-5.862364
130.5	0.251646	-1.696894	1.808156	-0.278178	0.070114	7.19974	8.55701	-2.12421
130.600006	0.14124	-1.589788	1.821678	-0.296101	0.071012	7.93993	7.54375	2.335535
130.699997	0.058265	-1.498528	1.825957	-0.324195	0.071698	9.56631	10.01101	6.556259
130.800003	-0.02645	-1.508782	1.822405	-0.357702	0.071856	8.20783	9.53987	9.450164
130.899994	-0.17218	-1.437817	1.816118	-0.389406	0.071937	7.75725	8.53795	9.925547
131.0	-0.212919	-1.354904	1.811447	-0.413323	0.071944	7.45896	8.40949	8.019243
131.100006	-0.148635	-1.290001	1.808274	-0.426359	0.07193	7.04411	7.43177	4.153898
131.199997	-0.015335	-1.294446	1.80509	-0.427435	0.072726	7.01215	7.2197	-0.890387
131.300003	0.038866	-1.43281	1.800577	-0.416608	0.073392	7.22934	7.18362	-5.522587
131.399994	0.120565	-1.636292	1.795649	-0.39674	0.074745	7.28469	7.30138	-8.242972
131.5	0.117572	-1.793474	1.793725	-0.371251	0.076031	7.88388	7.91769	-8.829284
131.600006	0.010396	-1.84151	1.798282	-0.34357	0.077119	7.72038	8.40028	-8.118477
131.699997	-0.151948	-1.801092	1.810021	-0.318709	0.077991	7.61765	8.16573	-6.960472
131.800003	-0.305756	-1.792416	1.827433	-0.299444	0.079045	7.67116	8.28028	-5.488276
131.899994	-0.37807	-1.740443	1.846527	-0.29019	0.07978	7.09815	7.66739	-3.577429
132.0	-0.340813	-1.680994	1.863289	-0.29237	0.080222	6.69652	7.0042	-1.055987
132.100006	-0.305356	-1.586878	1.874216	-0.305353	0.08017	6.26714	6.6142	1.76608
132.199997	-0.249102	-1.474437	1.878435	-0.325872	0.079841	5.45504	5.72394	4.198067
132.300003	-0.10442	-1.392957	1.878087	-0.348716	0.079523	5.35555	5.65746	5.56587
132.399994	0.054773	-1.300846	1.877008	-0.367567	0.079522	5.18986	5.49453	5.373919
132.5	0.171641	-1.253167	1.878335	-0.380313	0.079847	8.46443	8.67991	3.611162
132.600006	0.268732	-1.271632	1.882605	-0.384748	0.080476	8.5337	10.02118	0.71358
132.699997	0.215587	-1.266252	1.887513	-0.383566	0.080512	8.59842	9.18745	-2.430197
132.800003	0.018325	-1.399039	1.890363	-0.378229	0.080549	8.68529	9.02323	-4.591551
132.899994	-0.134111	-1.500134	1.889295	-0.371143	0.080399	11.1785	10.22416	-4.984493
133.0	-0.266684	-1.525278	1.884349	-0.365245	0.080245	13.16395	13.52601	-3.85698
133.100006	-0.329213	-1.565017	1.876486	-0.362027	0.080365	12.42962	11.99814	-1.988522
133.199997	-0.298478	-1.584545	1.867463	-0.360351	0.080804	12.17144	12.07768	-0.064915
133.300003	-0.196912	-1.620588	1.859605	-0.359598	0.081168	8.02155	8.6373	1.1437
133.399994	-0.079899	-1.68232	1.85632	-0.357213	0.081689	4.95647	5.61175	1.267237
133.5	-0.002552	-1.713392	1.858884	-0.352637	0.081942	3.80396	4.78765	0.153406
133.600006	-0.027127	-1.744219	1.866727	-0.34622	0.082062	3.52644	4.21363	-1.700087
133.699997	-0.107136	-1.776146	1.876831	-0.338312	0.081904	3.8566	4.18194	-3.546061
133.800003	-0.215933	-1.781828	1.886088	-0.330406	0.081569	3.77839	4.42956	-4.554605
133.899994	-0.273329	-1.808858	1.892228	-0.32506	0.080941	6.47583	5.49549	-4.274515
134.0	-0.277841	-1.817513	1.894628	-0.324258	0.080196	7.98731	9.00214	-2.858515
134.100006	-0.172337	-1.823859	1.89257	-0.330008	0.079327	7.4784	8.49984	-0.557063
134.199997	-0.042845	-1.833903	1.88677	-0.341525	0.078648	9.05162	8.63259	1.910827
134.300003	0.080279	-1.810314	1.878247	-0.35549	0.078279	12.01153	12.34039	3.615126
134.399994	0.246636	-1.799463	1.870455	-0.36778	0.078426	12.01013	13.38245	3.973318
134.5	0.220913	-1.811779	1.866443	-0.375454	0.078785	12.92977	13.1661	2.669595
134.600006	0.166313	-1.76923	1.867244	-0.376566	0.078904	13.48509	13.02179	0.274147
134.699997	-0.014323	-1.764766	1.871447	-0.372693	0.078954	10.88284	10.16859	-2.574572
134.800003	-0.202842	-1.840395	1.875533	-0.364945	0.078786	7.704	7.7434	-4.605795
134.899994	-0.347657	-1.874369	1.87709	-0.355388	0.078644	5.85439	6.11726	-5.049962
135.0	-0.409183	-1.899808	1.874501	-0.348085	0.07799	4.98064	5.51315	-3.944539
135.100006	-0.347235	-1.878588	1.86803	-0.345194	0.077038	4.94421	5.21801	-1.79631
135.199997	-0.26543	-1.835465	1.858567	-0.347123	0.075742	5.27113	5.71441	0.598116
135.300003	-0.139748	-1.836116	1.849202	-0.35077	0.074571	6.15031	5.90497	2.153585
135.399994	0.030664	-1.805215	1.845784	-0.352699	0.073742	8.41801	8.52875	2.298877
135.5	0.235229	-1.861441	1.850697	-0.35131	0.073225	7.15954	8.89252	0.992507
135.600006	0.306858	-1.893443	1.861647	-0.347887	0.0731	9.04681	8.66503	-1.282818
135.699997	0.257135	-1.966158	1.872865	-0.343804	0.073088	8.96081	10.02407	-3.499919
135.800003	0.157107	-2.055974	1.879034	-0.341617	0.073198	8.14048	8.14571	-4.343379
135.899994	-0.000461	-2.11479	1.877747	-0.342325	0.072988	8.37667	8.35628	-3.395445
136.0	-0.187716	-2.164242	1.870493	-0.347461	0.072461	7.64349	7.70829	-1.355806
136.100006	-0.324558	-2.179625	1.859466	-0.355135	0.071612	7.78974	7.63271	1.060672
136.199997	-0.393007	-2.230275	1.84889	-0.363952	0.070602	7.72187	7.99583	2.788536
136.300003	-0.37789	-2.231299	1.842163	-0.371159	0.069707	8.95328	8.91885	3.2711
136.399994	-0.249617	-2.280838	1.839741	-0.374265	0.069001	8.77567	9.43335	2.282359
136.5	-0.076404	-2.30788	1.838833	-0.373542	0.068031	8.89022	8.91146	0.287524
136.600006	0.049072	-2.3791	1.836805	-0.369486	0.067508	10.18337	10.01551	-1.995425
136.699997	0.137671	-2.467702	1.831813	-0.361766	0.066977	9.25944	9.18092	-3.546968
136.800003	0.149369	-2.506292	1.826498	-0.349593	0.066659	8.61681	8.24613	-4.160346
136.899994	0.068422	-2.462525	1.825538	-0.335196	0.066427	7.43654	7.3533	-4.289141
137.0	-0.069136	-2.383666	1.832586	-0.320574	0.066246	6.40472	6.47824	-4.289945
137.100006	-0.211668	-2.306198	1.846347	-0.309786	0.066331	6.02683	6.29946	-4.177941
137.199997	-0.303615	-2.242114	1.862598	-0.304944	0.066768	5.77093	6.71515	-3.634131
137.300003	-0.280276	-2.185907	1.875417	-0.30819	0.067173	7.28433	7.54021	-2.198973
137.399994	-0.162316	-2.150018	1.880199	-0.321608	0.067378	8.88803	10.00694	0.39596
137.5	-0.087851	-2.080028	1.876013	-0.343125	0.067228	7.44302	8.36838	3.382043
137.600006	0.060414	-2.040176	1.864437	-0.367574	0.066737	9.54862	9.03158	5.801349
137.699997	0.095244	-2.065058	1.850811	-0.389485	0.066346	9.11923	10.01198	6.556096
137.800003	0.071465	-2.016561	1.840306	-0.403679	0.065893	8.20231	8.40499	5.20528
137.899994	0.006297	-2.017969	1.834794	-0.407551	0.06583	7.95438	8.19238	2.100006
138.0	-0.040111	-1.959183	1.832999	-0.401937	0.065265	7.33478	7.35426	-1.807302
138.100006	-0.097511	-1.987345	1.833045	-0.388369	0.065103	7.735	7.5415	-5.104064
138.199997	-0.107906	-1.994385	1.833567	-0.368873	0.064818	7.47254	7.60734	-6.796023
138.300003	-0.051082	-2.006225	1.834862	-0.347278	0.064636	8.41494	8.23467	-6.680976
138.399994	-0.002535	-1.945298	1.836193	-0.329441	0.064479	8.15747	9.0015	-5.30692
138.5	0.044377	-1.89283	1.836608	-0.319198	0.064432	7.80051	8.57671	-2.947337
138.600006	0.013807	-1.823373	1.835097	-0.317228	0.064181	8.96238	9.24858	-0.338908
138.699997	-0.057505	-1.767986	1.832429	-0.320983	0.063865	7.54304	8.20641	1.641518
138.800003	-0.165061	-1.748701	1.832711	-0.32685	0.063483	7.54181	7.88707	2.346459
138.899994	-0.173905	-1.719637	1.840404	-0.330883	0.063135	6.90408	7.37096	1.609485
139.0	-0.121668	-1.705835	1.855922	-0.332997	0.063288	6.84374	6.79448	-0.286545
139.100006	-0.064433	-1.713764	1.874367	-0.334199	0.063677	6.47644	6.78656	-2.449706
139.199997	-0.000788	-1.733312	1.889558	-0.335696	0.063934	7.3487	7.18629	-3.908301
139.300003	0.127212	-1.812905	1.897094	-0.339114	0.064554	8.82577	9.11347	-3.697231
139.399994	0.166506	-1.863387	1.895528	-0.347856	0.065093	7.47875	8.28606	-1.602655
139.5	0.128351	-1.953484	1.885393	-0.362226	0.065514	8.80939	8.94647	1.595589
139.600006	-0.051395	-2.025449	1.868351	-0.379662	0.065388	9.38512	10.58899	4.531165
139.699997	-0.241325	-2.167583	1.850981	-0.393666	0.065051	9.2435	10.35626	5.885913
139.800003	-0.404872	-2.205419	1.840275	-0.400038	0.064378	9.5107	10.4904	4.760517
139.899994	-0.436605	-2.280812	1.839141	-0.396275	0.06408	9.31497	9.93168	1.601289
140.0	-0.50336	-2.246816	1.846167	-0.38473	0.063646	8.6211	8.61985	-2.858064
140.100006	-0.216799	-2.312081	1.854814	-0.366519	0.064475	7.52797	7.9118	-6.158208
140.199997	-0.016966	-2.368914	1.864076	-0.344316	0.06498	6.24165	6.51828	-7.949076
140.300003	0.14995	-2.377233	1.873471	-0.322334	0.065083	4.98178	5.60297	-7.745198
140.399994	0.233094	-2.283949	1.883141	-0.307141	0.065378	4.7539	5.17551	-6.191442
140.5	0.199378	-2.208353	1.893368	-0.301321	0.065731	4.63953	5.52814	-3.757343
140.600006	0.083266	-2.118893	1.902997	-0.30542	0.06627	6.08901	6.16522	-0.891613
140.699997	-0.076702	-2.069965	1.910224	-0.318659	0.066961	8.90765	9.71918	1.901316
140.800003	-0.321003	-1.974916	1.913222	-0.337556	0.067431	7.86838	9.4584	4.076421
140.899994	-0.338056	-1.917893	1.912314	-0.358136	0.067762	8.20704	7.96639	5.402642
141.0	-0.312678	-1.907349	1.90825	-0.376913	0.067806	10.88162	11.11109	5.390771
141.100006	-0.196677	-1.903925	1.902474	-0.390174	0.067778	10.40459	11.37744	3.923555
141.199997	-0.041275	-1.892203	1.896486	-0.394907	0.067929	9.17029	9.98714	1.290423
141.300003	0.079191	-1.868908	1.891665	-0.390456	0.068093	8.12691	9.37618	-1.81806
141.399994	0.094419	-1.930071	1.889124	-0.378077	0.068241	6.91835	7.54803	-4.513414
141.5	0.059544	-1.924106	1.890872	-0.359733	0.068688	7.16838	7.75957	-6.06467
141.600006	-0.071198	-2.074604	1.899349	-0.338349	0.068278	7.41404	7.80057	-6.529468
141.699997	-0.06328	-1.779147	1.911894	-0.317151	0.069442	7.66774	7.87037	-6.737155
141.800003	-0.136449	-1.725397	1.928897	-0.302041	0.069898	8.38517	8.48154	-6.14029
141.899994	-0.194821	-1.638464	1.945279	-0.296954	0.070105	8.11465	8.74724	-4.379993
142.0	-0.060879	-1.514838	1.956385	-0.304718	0.070468	8.92569	9.23862	-1.329596
142.100006	0.041096	-1.46965	1.959201	-0.324828	0.07095	8.10843	8.72765	2.719935
142.199997	0.097647	-1.399419	1.95196	-0.353678	0.071063	6.88323	7.91747	6.509271
142.300003	0.162328	-1.406892	1.937041	-0.384351	0.071264	5.99652	6.91962	8.780718
142.399994	0.164507	-1.437573	1.923313	-0.407587	0.071654	5.63326	6.85347	8.251952
142.5	0.016074	-1.478553	1.918457	-0.417568	0.072091	5.75166	6.51207	4.984516
142.600006	-0.078696	-1.604923	1.923999	-0.413002	0.072533	7.41272	8.2837	-0.008196
142.699997	-0.304858	-1.668312	1.936185	-0.396782	0.072471	10.67765	10.88189	-5.563481
142.800003	-0.416774	-1.745932	1.949818	-0.373878	0.072432	8.77261	9.27352	-9.238432
142.899994	-0.519122	-1.760227	1.962073	-0.347981	0.072103	10.0126	8.50605	-10.180305
143.0	-0.512122	-1.739582	1.973412	-0.326012	0.07068	12.97014	12.64753	-8.602872
143.100006	-0.423225	-1.698655	1.982493	-0.312557	0.070584	12.41508	13.198	-5.654275
143.199997	-0.326479	-1.637466	1.991463	-0.309222	0.06974	11.84014	12.07533	-2.41702
143.300003	-0.148534	-1.53544	1.998783	-0.314088	0.069052	10.10552	11.48846	0.406751
143.399994	0.005853	-1.433038	2.006994	-0.324798	0.068387	7.56834	8.33659	2.40069
143.5	0.114557	-1.299047	2.017266	-0.336437	0.067858	6.04531	7.05355	3.380657
143.600006	0.205489	-1.179586	2.028448	-0.348532	0.067717	5.21272	5.70917	3.370509
143.699997	0.153924	-1.083172	2.036702	-0.359393	0.067987	4.86495	5.25483	2.436442
143.800003	0.149478	-1.035013	2.039117	-0.368375	0.068033	5.13609	5.59055	1.232205
143.899994	0.029137	-1.062289	2.034966	-0.375582	0.068552	5.79939	5.66057	0.059683
144.0	-0.110701	-1.123415	2.025423	-0.381683	0.069455	9.33371	8.83567	-0.630724
144.100006	-0.169203	-1.219196	2.013208	-0.386021	0.070614	8.58721	10.7151	-0.951579
144.199997	-0.241164	-1.298949	2.001444	-0.38749	0.071653	9.91854	9.67229	-1.262366
144.300003	-0.322512	-1.373927	1.992688	-0.383607	0.072744	12.03526	13.47655	-1.886544
144.399994	-0.391301	-1.472852	1.98759	-0.375023	0.073471	12.46535	13.87147	-2.677097
144.5	-0.431692	-1.52687	1.985551	-0.362361	0.074036	14.13727	14.3378	-3.508351
144.600006	-0.391677	-1.550748	1.985392	-0.347721	0.074207	15.03151	15.35181	-4.003324
144.699997	-0.265879	-1.581168	1.986646	-0.332759	0.074311	12.27172	11.52818	-4.178806
144.800003	-0.076315	-1.631836	1.989368	-0.319302	0.074268	7.32103	7.77777	-4.075659
144.899994	0.044477	-1.631517	1.994769	-0.308897	0.074467	4.7004	5.27731	-3.811461
145.0	0.077001	-1.571995	2.002566	-0.303041	0.074637	3.66428	4.52676	-3.408407
145.100006	0.059112	-1.490274	2.01116	-0.302955	0.074788	3.92815	4.20785	-2.683723
145.199997	0.003893	-1.404048	2.017614	-0.30896	0.075352	4.381	5.09511	-1.487352
145.300003	-0.011815	-1.322593	2.018203	-0.322436	0.075849	5.72408	5.90176	0.358524
145.399994	-0.03936	-1.254658	2.010475	-0.342486	0.076468	10.70962	12.57505	2.633989
145.5	-0.055939	-1.189941	1.993857	-0.366913	0.077219	9.31409	10.94495	4.855076
145.600006	-0.06216	-1.147086	1.970858	-0.390972	0.077769	13.37492	12.23933	6.102195
145.699997	-0.150941	-1.050471	1.946805	-0.408893	0.077957	17.97959	19.04473	5.614
145.800003	-0.263729	-1.26139	1.928039	-0.415434	0.077256	19.69942	19.41075	3.353483
145.899994	-0.320979	-1.034263	1.915817	-0.407824	0.077866	21.3934	20.17714	-0.82224
146.0	-0.259599	-1.181964	1.914827	-0.389125	0.077907	14.75976	13.65651	-5.035879
146.100006	-0.097618	-1.361022	1.923959	-0.363454	0.078317	10.46651	11.005	-8.125744
146.199997	0.046828	-1.543597	1.941846	-0.335268	0.078502	8.64229	9.5677	-9.504205
146.300003	0.005897	-1.444954	1.96367	-0.311929	0.077631	7.01793	8.33937	-9.060004
146.399994	0.01917	-1.495944	1.98362	-0.297892	0.07783	6.07893	7.2972	-6.911561
146.5	0.038593	-1.50387	1.998148	-0.299839	0.077543	5.98987	7.08342	-2.761493
146.600006	0.05532	-1.571458	2.005015	-0.316213	0.07752	6.77639	7.7145	2.291496
146.699997	0.012915	-1.61187	2.002937	-0.342119	0.077249	7.71775	8.18939	6.835277
146.800003	0.031726	-1.701333	1.992492	-0.369358	0.076856	8.32019	8.78664	9.572418
146.899994	0.068899	-1.772725	1.985323	-0.389717	0.076718	8.80527	9.52809	9.307973
147.0	-0.065429	-1.835561	1.988154	-0.399658	0.076483	9.35578	10.39084	6.177451
147.100006	-0.100468	-1.861279	2.000364	-0.396439	0.0766	9.7997	10.79036	1.052802
147.199997	-0.14235	-1.840835	2.01647	-0.383852	0.076779	10.62047	10.759	-4.860624
147.300003	-0.267548	-1.896353	2.031194	-0.364288	0.076954	12.05847	11.69175	-9.397539
147.399994	-0.156377	-1.978843	2.040324	-0.342804	0.077825	13.31011	12.35131	-10.184724
147.5	-0.215124	-1.937306	2.047444	-0.326276	0.078124	14.48109	12.98186	-8.831271
147.600006	-0.512752	-1.874633	2.055109	-0.317113	0.077231	14.45035	13.65512	-6.836915
147.699997	-0.433545	-1.849845	2.062421	-0.314276	0.077336	13.80395	13.73059	-3.934021
147.800003	-0.439144	-1.725603	2.071207	-0.320364	0.076675	12.56177	12.77514	-1.609406
147.899994	-0.294476	-1.547826	2.080354	-0.331734	0.076105	10.8592	10.98156	0.459437
148.0	-0.099736	-1.365711	2.08687	-0.347264	0.075541	9.1117	9.39085	2.165941
148.100006	0.173185	-1.176103	2.087606	-0.363651	0.075377	6.74889	7.12891	3.407525
148.199997	0.379579	-1.033934	2.081614	-0.379365	0.075309	4.93028	5.75766	4.019392
148.300003	0.413176	-0.977085	2.071063	-0.391002	0.075107	4.32662	4.88357	3.637686
148.399994	0.209785	-0.882813	2.059324	-0.396178	0.07469	4.29115	5.2892	2.135386
148.5	0.014775	-0.833955	2.049864	-0.393225	0.074396	5.2685	5.40075	0.00365
148.600006	-0.267076	-0.855966	2.043123	-0.385988	0.073862	9.58146	9.98114	-2.346541
148.699997	-0.443583	-1.083352	2.038391	-0.375643	0.073362	10.23207	12.19865	-4.265006
148.800003	-0.471674	-1.32063	2.032989	-0.363957	0.073159	10.85981	10.06293	-5.026797
148.899994	-0.375861	-1.494535	2.026425	-0.35238	0.073099	14.43564	11.78468	-4.802082
149.0	-0.228504	-1.608456	2.019103	-0.34192	0.07274	19.15022	18.00031	-3.903622
149.100006	-0.125461	-1.686559	2.012827	-0.333581	0.072308	19.9131	20.72055	-2.953604
149.199997	-0.019229	-1.752756	2.010102	-0.325922	0.072009	20.13905	22.64473	-2.317713
149.300003	0.047912	-1.803712	2.013286	-0.318733	0.071936	17.21382	14.71666	-2.283773
149.399994	0.065969	-1.875403	2.02202	-0.312791	0.071849	4.53032	5.93398	-2.726644
149.5	0.005195	-1.975678	2.03332	-0.308525	0.071974	4.61869	4.96793	-3.219023
149.600006	-0.099324	-2.016506	2.043118	-0.307913	0.071635	3.68758	4.05872	-3.476165
149.699997	-0.172078	-2.092581	2.046844	-0.312949	0.07112	4.99202	5.53531	-2.640781
149.800003	-0.203789	-2.111854	2.042854	-0.324041	0.070144	4.14096	4.83904	-0.718403
149.899994	-0.169842	-2.082166	2.031877	-0.340894	0.069121	9.89131	9.81018	1.629189
150.0	-0.089024	-2.031489	2.015936	-0.360283	0.068277	12.57902	13.2223	3.708091
150.100006	0.078727	-1.978727	1.998242	-0.378983	0.067741	16.95232	13.5775	4.802666
150.199997	0.25522	-1.95798	1.98094	-0.394093	0.067393	20.55442	20.56896	4.529789
150.300003	0.299053	-1.946131	1.964147	-0.404167	0.066985	21.04266	21.9992	2.928989
150.399994	0.288427	-1.925066	1.947389	-0.406828	0.066652	24.81519	25.8391	0.459462
150.5	0.072152	-1.887486	1.929882	-0.403987	0.065958	19.01912	19.68223	-2.067053
150.600006	-0.101516	-1.80613	1.912971	-0.39338	0.065476	13.16526	13.08773	-3.922202
150.699997	-0.245135	-1.725676	1.899421	-0.376774	0.06515	9.96811	9.52702	-4.890491
150.800003	-0.351403	-1.717143	1.89222	-0.355884	0.065088	7.19991	6.8874	-5.302289
150.899994	-0.332137	-1.723223	1.893157	-0.334048	0.064755	5.81454	6.11212	-5.48477
151.0	-0.285706	-1.741422	1.901094	-0.314456	0.064382	5.24521	6.14263	-5.445874
151.100006	-0.186901	-1.777269	1.913031	-0.300348	0.064085	5.64193	7.52865	-5.010754
151.199997	0.036391	-1.792071	1.925079	-0.293182	0.063869	6.99647	8.56215	-3.667467
151.300003	0.185539	-1.761001	1.932341	-0.296598	0.063458	9.596	10.64477	-1.472625
151.399994	0.34305	-1.748762	1.932044	-0.309689	0.063212	9.64925	11.86593	1.516616
151.5	0.421777	-1.730387	1.923628	-0.329371	0.062964	11.77604	10.67389	4.296592
151.600006	0.345397	-1.804169	1.910713	-0.351556	0.063098	11.3935	11.92802	5.807166
151.699997	0.227705	-1.863457	1.89929	-0.369613	0.063237	12.19491	12.30249	5.659379
151.800003	0.094188	-1.942483	1.893022	-0.381098	0.063738	12.85121	12.85853	3.763706
151.899994	-0.056502	-2.017188	1.890215	-0.385065	0.064185	13.29076	12.76293	0.732655
152.0	-0.303133	-2.053479	1.886464	-0.38365	0.064355	13.34821	13.02393	-2.428341
152.100006	-0.442858	-2.103477	1.87906	-0.37777	0.064398	13.41345	13.38106	-4.352434
152.199997	-0.490039	-2.135763	1.867524	-0.370293	0.063936	13.22087	13.63478	-4.510496
152.300003	-0.453645	-2.205849	1.853794	-0.36301	0.063473	13.10299	13.3574	-3.352367
152.399994	-0.321256	-2.182605	1.840602	-0.358771	0.062614	12.11916	12.32519	-1.966422
152.5	-0.099707	-2.254198	1.830019	-0.35493	0.062089	10.32787	10.67539	-0.855713
152.600006	0.089748	-2.381391	1.823201	-0.351799	0.061604	8.10256	8.31657	-0.454967
152.699997	0.228064	-2.493448	1.821568	-0.346958	0.061618	6.43808	6.67993	-0.907408
152.800003	0.245198	-2.515071	1.824398	-0.340962	0.061632	5.34137	5.56475	-1.889643
152.899994	0.164605	-2.47276	1.830085	-0.333986	0.061903	5.22699	5.57856	-2.938838
153.0	0.021149	-2.447213	1.836264	-0.327639	0.062292	4.98397	5.43361	-3.418688
153.100006	-0.036396	-2.465565	1.840553	-0.323264	0.06285	7.02572	7.23029	-3.042614
153.199997	-0.078084	-2.503613	1.840576	-0.324643	0.063352	7.83896	9.76297	-1.700407
153.300003	-0.036132	-2.495337	1.834394	-0.332479	0.063796	7.46343	8.66984	0.601414
153.399994	-0.043893	-2.43317	1.821048	-0.347507	0.064145	8.8601	9.51128	3.133518
153.5	0.016687	-2.346458	1.801873	-0.365438	0.064356	10.35975	11.13443	5.010767
153.600006	0.056462	-2.39176	1.782011	-0.38067	0.064851	10.91595	11.96035	5.262719
153.699997	0.015964	-2.436852	1.767171	-0.388191	0.065313	11.48879	12.52463	3.463288
153.800003	-0.096007	-2.480095	1.760577	-0.38575	0.065718	12.65758	12.6061	0.092797
153.899994	-0.252503	-2.446786	1.761419	-0.37511	0.066155	12.6673	12.27348	-3.701581
154.0	-0.338774	-2.415512	1.767211	-0.358363	0.066454	10.86402	10.68834	-6.59665
154.100006	-0.335918	-2.462249	1.775671	-0.338344	0.066776	7.79701	8.09572	-7.869405
154.199997	-0.319707	-2.484839	1.785243	-0.320224	0.06677	5.63878	6.48595	-7.271588
154.300003	-0.258708	-2.541235	1.794535	-0.310379	0.06665	4.67237	5.38362	-5.160951
154.399994	-0.18276	-2.601479	1.801892	-0.310254	0.066387	4.94132	5.45545	-1.959576
154.5	-0.106702	-2.597825	1.805533	-0.320689	0.065905	4.67176	5.59248	1.615412
154.600006	-0.065739	-2.516969	1.804123	-0.339257	0.065246	5.93049	6.59889	4.676199
154.699997	0.063291	-2.510048	1.799586	-0.361491	0.065277	7.42472	9.09849	6.583918
154.800003	0.245124	-2.573905	1.79251	-0.382269	0.065639	6.13989	7.41689	6.794647
154.899994	0.283978	-2.679534	1.78356	-0.398142	0.066328	8.15064	8.51665	5.316651
155.0	0.163277	-2.753896	1.773728	-0.404879	0.0671	8.71831	9.33144	2.28437
155.100006	-0.017339	-2.654371	1.765372	-0.399769	0.06778	7.33241	7.50617	-1.600763
155.199997	-0.305135	-2.524442	1.764366	-0.382385	0.068605	7.78658	7.7965	-5.440457
155.300003	-0.48776	-2.468021	1.776092	-0.35515	0.069862	7.38978	7.68581	-8.254319
155.399994	-0.603285	-2.535153	1.80051	-0.326323	0.07123	7.31534	7.88921	-9.684325
155.5	-0.6043	-2.557137	1.831873	-0.302848	0.072206	7.66923	8.5296	-9.700419
155.600006	-0.450314	-2.573825	1.863847	-0.289544	0.073189	8.21159	9.04924	-8.232128
155.699997	-0.232645	-2.451203	1.891289	-0.291489	0.073372	8.23743	9.02205	-4.573586
155.800003	-0.048811	-2.337159	1.910371	-0.309913	0.072886	8.631	8.87185	0.794845
155.899994	-0.071284	-2.233677	1.919719	-0.340273	0.07222	8.01857	8.27856	6.390686
156.0	0.072893	-2.20667	1.917006	-0.375739	0.071437	7.1471	7.63046	10.820688
156.100006	0.08008	-2.233302	1.905885	-0.410004	0.070907	6.20837	6.68025	12.185016
156.199997	0.056283	-2.261691	1.899866	-0.431795	0.071056	5.25537	5.55501	9.965756
156.300003	0.104709	-2.275565	1.904813	-0.436339	0.071817	5.11796	5.54249	5.18557
156.399994	-0.180454	-2.223674	1.919052	-0.426506	0.07282	5.45416	5.87735	-1.786162
156.5	-0.323215	-2.246844	1.938221	-0.403509	0.073741	8.34777	9.2869	-8.55326
156.600006	-0.242829	-2.371655	1.957129	-0.372321	0.07538	8.2637	9.26624	-12.577584
156.699997	-0.359322	-2.415563	1.975201	-0.340872	0.077047	7.57439	8.37095	-13.268055
156.800003	-0.207811	-2.108437	1.996171	-0.314739	0.076874	8.22534	7.71567	-11.388233
156.899994	-0.47656	-2.221357	2.016129	-0.297043	0.079433	10.56731	10.64509	-8.756632
157.0	-0.709855	-1.979462	2.038967	-0.29227	0.079146	9.37285	10.58493	-6.081601
157.100006	-0.574581	-1.730156	2.059983	-0.298592	0.079365	8.78364	8.67905	-3.187371
157.199997	-0.468862	-1.462868	2.078216	-0.314769	0.07902	7.18205	7.96618	-0.547369
157.300003	-0.298401	-1.224534	2.090984	-0.335481	0.078715	5.91114	6.12122	1.966562
157.399994	-0.120461	-0.975996	2.096583	-0.357288	0.078372	5.29355	5.2634	4.072315
157.5	0.061565	-0.798424	2.095472	-0.377199	0.078092	4.78596	4.58832	5.358609
157.600006	0.164197	-0.588138	2.088674	-0.392034	0.077699	4.52717	5.1754	5.379752
157.699997	0.111221	-0.520132	2.079358	-0.400437	0.077071	4.96645	5.60222	3.954608
157.800003	0.025989	-0.515604	2.071332	-0.401741	0.076588	8.7839	9.47596	1.397262
157.899994	-0.066117	-0.537416	2.064829	-0.398004	0.07597	9.30796	11.13368	-1.428044
158.0	-0.186082	-0.664352	2.060213	-0.389566	0.076049	8.86176	9.44202	-3.8637
158.100006	-0.255977	-0.934721	2.056261	-0.378123	0.076177	11.32152	11.00661	-5.390849
158.199997	-0.282467	-1.173772	2.052559	-0.364923	0.076667	13.55725	14.06149	-5.740691
158.300003	-0.200046	-1.352663	2.048568	-0.352409	0.07667	14.25488	13.3346	-5.253761
158.399994	-0.384852	-1.530756	2.045534	-0.342479	0.076235	16.88524	14.47311	-4.453728
158.5	-0.270955	-1.701015	2.043	-0.335026	0.076173	13.18269	12.17981	-3.047116
158.600006	-0.196465	-1.793996	2.044126	-0.329106	0.075778	6.76203	6.90239	-2.175682
158.699997	-0.178373	-1.817764	2.049236	-0.32545	0.075511	3.92902	4.4666	-1.881132
158.800003	-0.125622	-1.837046	2.05759	-0.322725	0.075054	3.50717	4.07842	-2.049355
158.899994	-0.149061	-1.876331	2.066267	-0.322208	0.074365	3.21887	3.6987	-2.301328
159.0	-0.13514	-1.924255	2.071417	-0.324917	0.073592	4.51666	5.40289	-2.120115
159.100006	-0.109757	-1.887489	2.069236	-0.332483	0.07243	4.88667	4.97039	-1.139548
159.199997	-0.050752	-1.840607	2.058672	-0.344045	0.071475	11.39657	12.14416	0.61377
159.300003	0.009689	-1.794438	2.041735	-0.357586	0.070641	10.95982	12.3709	2.206515
159.399994	0.029467	-1.772112	2.024741	-0.368517	0.070171	17.312	13.44347	2.794679
159.5	0.068145	-1.863195	2.013101	-0.374189	0.069868	23.74544	22.20699	2.211909
159.600006	0.02187	-1.966186	2.007032	-0.375476	0.069407	31.80649	28.36867	0.556033
159.699997	-0.130191	-2.060322	2.003182	-0.373314	0.069086	40.53557	37.55355	-1.56975
159.800003	-0.269894	-2.128458	1.995876	-0.370448	0.068546	30.99965	29.91956	-2.935401
159.899994	-0.380685	-2.168121	1.981887	-0.368515	0.067854	18.80596	19.08627	-2.914407
160.0	-0.378587	-2.185277	1.962501	-0.3676	0.066815	12.34011	13.15849	-1.997441
160.100006	-0.307718	-2.192985	1.94283	-0.365758	0.066009	7.89562	8.90226	-1.10834
160.199997	-0.184128	-2.243703	1.928104	-0.362755	0.064918	5.44243	6.59996	-0.781143
160.300003	0.009535	-2.278979	1.921489	-0.35647	0.064468	4.96742	5.81676	-1.226813
160.399994	0.127181	-2.349948	1.92216	-0.348504	0.064184	5.33576	5.72523	-2.392904
160.5	0.190356	-2.432888	1.926553	-0.338736	0.064464	5.35669	6.51903	-3.521307
160.600006	0.224952	-2.516197	1.929539	-0.330267	0.064373	7.3995	7.3548	-4.064763
160.699997	0.096057	-2.562709	1.928499	-0.324995	0.06472	9.27407	10.19043	-3.479494
160.800003	-0.074678	-2.64228	1.923218	-0.323956	0.064755	11.47206	12.34414	-2.028613
160.899994	-0.271202	-2.69046	1.916138	-0.326468	0.064886	13.06726	12.68671	-0.354998
161.0	-0.357106	-2.757536	1.909063	-0.332971	0.064643	12.6983	13.43105	1.214348
161.100006	-0.373695	-2.792954	1.903065	-0.341148	0.064455	14.529	14.00347	2.151097
161.199997	-0.246165	-2.83181	1.896899	-0.350819	0.064268	15.54033	14.81333	2.269604
161.300003	-0.066286	-2.834261	1.888845	-0.360055	0.064387	15.29818	13.79632	1.681385
161.399994	0.113312	-2.839017	1.877337	-0.368343	0.064302	14.42863	13.49925	0.761879
161.5	0.171036	-2.836434	1.862073	-0.374715	0.063916	14.0926	13.1677	-0.221252
161.600006	0.115229	-2.84733	1.84432	-0.377141	0.063538	13.64763	13.09801	-0.973285
161.699997	0.002522	-2.865195	1.826672	-0.37512	0.063079	12.98109	12.74923	-1.431432
161.800003	-0.106871	-2.894028	1.811978	-0.368978	0.062932	11.32292	11.74036	-1.789359
161.899994	-0.233293	-2.876353	1.802281	-0.359464	0.062796	9.21224	9.6451	-2.339792
162.0	-0.330033	-2.811887	1.797851	-0.34871	0.062755	7.72046	8.02956	-2.963743
162.100006	-0.388445	-2.666724	1.796753	-0.338362	0.062608	7.7618	7.82733	-3.419244
162.199997	-0.366385	-2.547394	1.796481	-0.330085	0.062433	7.79779	8.2245	-3.334811
162.300003	-0.263251	-2.463809	1.794393	-0.326491	0.061843	7.79219	8.67691	-2.532407
162.399994	-0.078364	-2.421529	1.789166	-0.327885	0.061345	8.88689	10.10629	-1.036432
162.5	0.12612	-2.349162	1.779862	-0.334596	0.060694	7.8661	8.74103	0.703257
162.600006	0.275547	-2.231373	1.76828	-0.34441	0.060381	8.98918	9.32887	2.04761
162.699997	0.302932	-2.061713	1.75678	-0.353982	0.060134	8.64413	9.19987	2.415248
162.800003	0.27508	-1.905078	1.748805	-0.359763	0.059939	8.32246	8.59416	1.791035
162.899994	0.102464	-1.840146	1.745152	-0.36168	0.05962	8.63292	8.85173	0.290621
163.0	-0.089364	-1.841137	1.743379	-0.359806	0.059382	8.38701	8.60936	-1.400955
163.100006	-0.206571	-1.868444	1.739814	-0.357052	0.059088	8.90581	9.30799	-2.288322
163.199997	-0.222012	-1.844315	1.731478	-0.35544	0.058653	9.07422	9.64446	-2.050345
163.300003	-0.126333	-1.749559	1.71652	-0.357992	0.058212	9.30603	9.93907	-0.73806
163.399994	-0.031199	-1.697612	1.696188	-0.364501	0.057748	9.36725	10.15992	1.01505
163.5	0.065987	-1.628111	1.674398	-0.371678	0.057251	8.86544	9.67037	2.042217
163.600006	0.095107	-1.56566	1.6577	-0.375039	0.056837	8.47134	9.17664	1.747934
163.699997	0.070186	-1.496703	1.651235	-0.371599	0.056523	7.96577	8.20684	-0.046406
163.800003	0.000985	-1.50964	1.654689	-0.36157	0.056422	7.39529	7.20728	-2.544352
163.899994	-0.022245	-1.538345	1.663753	-0.347161	0.05658	6.69845	6.50811	-4.644066
164.0	-0.080673	-1.617156	1.673711	-0.331774	0.056862	6.39605	6.42172	-5.499262
164.100006	-0.016888	-1.712658	1.680938	-0.319221	0.057255	6.20145	6.42279	-4.802638
164.199997	0.042853	-1.843862	1.683171	-0.314966	0.05791	7.0957	7.49129	-2.458042
164.300003	-0.000247	-1.970292	1.67989	-0.320288	0.058499	6.98894	7.90837	0.890571
164.399994	-0.177787	-2.115962	1.670673	-0.334331	0.058693	7.2909	7.79811	4.062294
164.5	-0.276772	-2.169393	1.659055	-0.350803	0.05813	7.77406	8.24602	5.878442
164.600006	-0.428234	-2.175913	1.651831	-0.364795	0.057453	7.46036	8.1668	5.596096
164.699997	-0.43102	-2.203678	1.651754	-0.372961	0.056726	7.61949	8.38829	3.331894
164.800003	-0.339689	-2.252563	1.656269	-0.375284	0.056268	7.62422	8.45563	-0.012074
164.899994	-0.129018	-2.398942	1.660288	-0.373799	0.056054	7.6025	8.22857	-3.265793
165.0	0.155161	-2.564158	1.659473	-0.369671	0.055868	7.41649	7.81598	-4.893261
165.100006	0.29444	-2.698589	1.653291	-0.365337	0.055583	7.07967	7.49279	-4.392904
165.199997	0.36764	-2.783446	1.642728	-0.363877	0.055429	6.56533	7.10472	-2.471119
165.300003	0.306675	-2.859895	1.629429	-0.365329	0.055077	6.19953	6.74309	-0.219667
165.399994	0.073049	-2.914811	1.616534	-0.367643	0.054813	6.07096	6.96609	1.448283
165.5	-0.155358	-2.97301	1.608625	-0.367473	0.054898	6.24218	7.05483	1.805209
165.600006	-0.356352	-3.008507	1.608846	-0.363412	0.055426	7.12328	7.86908	0.800186
165.699997	-0.515698	-3.016106	1.6163	-0.35546	0.056081	6.53573	7.79907	-1.159746
165.800003	-0.54918	-3.077878	1.626645	-0.345093	0.056506	6.78007	7.03706	-3.004549
165.899994	-0.498699	-3.08504	1.635298	-0.334166	0.056415	6.95838	7.47116	-3.955534
166.0	-0.344891	-3.114954	1.64022	-0.324798	0.056021	6.34412	6.96416	-3.60801
166.100006	-0.109532	-3.10427	1.641253	-0.319598	0.055406	5.91998	6.47696	-2.325507
166.199997	0.137001	-3.085175	1.640232	-0.319683	0.054739	5.79379	6.56838	-0.498382
166.300003	0.316238	-3.021171	1.638309	-0.324504	0.054431	5.96798	6.67222	1.154962
166.399994	0.375405	-2.959037	1.637118	-0.333308	0.054311	7.44653	7.93728	2.256078
166.5	0.302165	-2.906731	1.637332	-0.343719	0.054415	7.10209	8.13757	2.420455
166.600006	0.181238	-2.928042	1.63819	-0.353926	0.054822	6.64161	7.21017	1.760753
166.699997	0.020948	-2.971572	1.637456	-0.364016	0.055362	7.54759	8.03555	0.658451
166.800003	-0.143827	-3.050586	1.633746	-0.372606	0.05583	8.34453	8.93416	-0.446197
166.899994	-0.247261	-3.089684	1.626167	-0.378749	0.056343	7.32497	8.00536	-1.079667
167.0	-0.273444	-3.110685	1.61553	-0.381986	0.056566	6.53573	7.20481	-1.025636
167.100006	-0.270523	-3.100085	1.603166	-0.382241	0.056399	5.42544	6.37258	-0.669623
167.199997	-0.248467	-3.09314	1.590883	-0.379381	0.056236	4.91548	5.72341	-0.348381
167.300003	-0.207637	-3.087029	1.580162	-0.374038	0.055756	5.16236	5.78175	-0.433622
167.399994	-0.16823	-3.070906	1.572838	-0.365594	0.055254	4.99518	5.57546	-0.929378
167.5	-0.093013	-3.050113	1.569963	-0.354618	0.054732	7.05646	6.95345	-1.791591
167.600006	-0.002267	-3.008366	1.572159	-0.342167	0.054425	7.01276	7.98802	-2.70375
167.699997	0.106532	-2.936509	1.578406	-0.329965	0.054796	5.76024	5.81472	-3.383786
167.800003	0.223173	-2.90241	1.586475	-0.320226	0.055592	7.07424	7.326	-3.608474
167.899994	0.282174	-2.907805	1.593668	-0.315403	0.056606	6.66324	7.78622	-3.139869
168.0	0.239069	-2.964535	1.597206	-0.316381	0.057462	5.90185	6.59643	-1.751414
168.100006	0.034919	-3.036221	1.595971	-0.323471	0.057863	5.93461	6.73678	0.225119
168.199997	-0.198998	-3.064993	1.591071	-0.334194	0.058023	6.07964	6.74952	2.097834
168.300003	-0.352548	-3.032716	1.586056	-0.345647	0.058326	6.19602	6.74802	3.058907
168.399994	-0.394734	-2.972611	1.584107	-0.354485	0.058918	7.33565	7.82765	2.854332
168.5	-0.300025	-2.925534	1.586173	-0.359728	0.0598	6.96284	7.57747	1.515876
168.600006	-0.146514	-2.972443	1.590192	-0.362117	0.060719	6.91012	7.13127	-0.354999
168.699997	-0.05152	-3.083417	1.59245	-0.363115	0.061391	7.78667	8.5493	-1.780514
168.800003	0.062307	-3.162449	1.590264	-0.363405	0.061666	7.14483	7.53047	-2.180976
168.899994	0.04699	-3.169029	1.582352	-0.364676	0.061507	6.7298	6.91213	-1.59512
169.0	6.5e-05	-3.123613	1.570671	-0.366893	0.060912	6.28588	6.85946	-0.454601
169.100006	-0.044275	-3.107831	1.558343	-0.369611	0.060352	5.72136	6.4291	0.656992
169.199997	-0.117043	-3.055266	1.547208	-0.372486	0.059753	5.5103	6.18256	1.300825
169.300003	-0.143685	-3.034448	1.538752	-0.373181	0.059775	5.29083	5.99051	1.112547
169.399994	-0.121155	-3.015964	1.532756	-0.371521	0.060183	5.56434	6.16864	0.090336
169.5	0.010348	-2.989136	1.52916	-0.366465	0.060816	6.0961	6.78591	-1.394052
169.600006	0.059795	-2.977985	1.527739	-0.358205	0.061855	5.75438	6.71772	-2.66701
169.699997	0.076899	-2.999054	1.528754	-0.34718	0.063032	6.32783	6.66559	-3.455348
169.800003	0.061194	-3.041448	1.534021	-0.33468	0.064344	6.35349	6.94992	-3.828913
169.899994	-0.040582	-3.039776	1.543444	-0.322874	0.065673	6.21608	6.74673	-3.896781
170.0	-0.212038	-3.018754	1.555619	-0.314762	0.066892	6.27861	6.73721	-3.538161
170.100006	-0.341916	-2.935522	1.567531	-0.311777	0.067728	6.55167	7.13609	-2.588457
170.199997	-0.418101	-2.842801	1.576046	-0.315278	0.068379	6.6142	7.11146	-0.85744
170.300003	-0.37253	-2.800411	1.579321	-0.325151	0.06882	6.60982	7.02443	1.365416
170.399994	-0.24622	-2.799931	1.577055	-0.339401	0.069101	6.75161	7.18169	3.413791
170.5	-0.037263	-2.779339	1.571234	-0.354543	0.069212	6.69328	7.30341	4.596309
170.600006	0.104622	-2.760739	1.564829	-0.367451	0.069455	6.56376	7.0589	4.527869
170.699997	0.176651	-2.702207	1.560003	-0.375955	0.069484	6.3252	6.94136	2.940674
170.800003	0.138939	-2.597202	1.55744	-0.378786	0.069658	6.03436	6.78913	0.439125
170.899994	0.019897	-2.526964	1.556821	-0.37665	0.069803	5.80578	6.64953	-2.152153
171.0	-0.035891	-2.468682	1.557709	-0.369583	0.070356	5.80228	6.24561	-4.091173
171.100006	-0.074002	-2.459954	1.560063	-0.360118	0.07136	5.80727	6.03568	-4.892385
171.199997	-0.039507	-2.460813	1.563598	-0.350875	0.072341	6.27975	6.34196	-4.507859
171.300003	0.009272	-2.470469	1.56673	-0.346567	0.073663	6.67656	7.18522	-3.167866
171.399994	0.057772	-2.453103	1.567342	-0.347561	0.075087	5.79055	6.56239	-1.06075
171.5	0.062003	-2.42817	1.564513	-0.353686	0.076231	6.25444	6.45394	1.245016
171.600006	-0.081853	-2.421502	1.5593	-0.361906	0.077026	6.32056	7.12752	2.888546
171.699997	-0.2231	-2.438981	1.55504	-0.368473	0.077251	6.02569	6.6051	3.315896
171.800003	-0.340715	-2.446912	1.555218	-0.369963	0.077129	5.89047	6.26328	2.289567
171.899994	-0.406139	-2.42721	1.560235	-0.36681	0.076716	5.82558	6.33169	0.059681
172.0	-0.317979	-2.42706	1.568531	-0.358394	0.076524	5.75289	6.08236	-2.418977
172.100006	-0.114606	-2.456589	1.577091	-0.346879	0.076669	6.47198	6.92241	-4.094085
172.199997	0.11826	-2.472395	1.58371	-0.334766	0.076929	6.36759	7.04745	-4.47768
172.300003	0.306935	-2.500582	1.588227	-0.324571	0.077256	6.20785	6.51518	-3.70765
172.399994	0.411945	-2.550581	1.591288	-0.319779	0.077648	6.55369	6.93279	-2.208535
172.5	0.321027	-2.582724	1.594201	-0.32041	0.078174	6.93053	7.54846	-0.552707
172.600006	0.078148	-2.612771	1.598027	-0.326225	0.078765	6.82368	7.493	0.962113
172.699997	-0.197489	-2.618765	1.60302	-0.335727	0.079336	6.6452	7.17484	1.855986
172.800003	-0.402249	-2.602968	1.607919	-0.346925	0.079961	6.67769	7.22623	2.108763
172.899994	-0.502653	-2.576617	1.610577	-0.358672	0.08063	6.42083	6.7917	1.761729
173.0	-0.446244	-2.564484	1.609299	-0.369402	0.081203	6.18227	6.25471	1.081634
173.100006	-0.320302	-2.606303	1.604546	-0.377211	0.08178	5.70209	5.90015	0.304012
173.199997	-0.168288	-2.659803	1.598116	-0.380801	0.082125	5.54708	5.7006	-0.529263
173.300003	-0.037081	-2.699744	1.593511	-0.378472	0.08227	5.11822	5.81108	-1.238601
173.399994	-0.003611	-2.626681	1.592788	-0.371995	0.082043	5.62783	5.93644	-1.851694
173.5	-0.025225	-2.468461	1.59649	-0.362902	0.081851	6.97239	7.49118	-2.479876
173.600006	-0.044439	-2.330896	1.602497	-0.35352	0.081597	6.05835	7.13245	-2.918979
173.699997	-0.08374	-2.221145	1.60752	-0.346628	0.081591	6.18823	6.34378	-2.834944
173.800003	-0.023094	-2.136398	1.609044	-0.344735	0.081731	6.38002	6.43767	-1.895896
173.899994	0.026236	-2.083606	1.606513	-0.346928	0.08175	7.49434	7.70925	-0.23784
174.0	0.060236	-2.018259	1.600224	-0.352473	0.08153	6.59204	7.06993	1.379888
174.100006	-0.00593	-1.919219	1.593408	-0.357697	0.081067	6.19637	6.42086	2.283196
174.199997	-0.039596	-1.773135	1.589917	-0.359794	0.080594	5.92357	6.51732	2.014662
174.300003	-0.04253	-1.618698	1.591647	-0.357745	0.080379	5.45338	6.02123	0.571545
174.399994	-0.004873	-1.544873	1.597936	-0.351846	0.080236	5.64368	6.06394	-1.386991
174.5	0.158896	-1.534042	1.606847	-0.343012	0.080498	5.65034	6.11565	-3.065546
174.600006	0.250295	-1.504812	1.615928	-0.333233	0.080618	7.39372	7.04916	-3.994639
174.699997	0.261746	-1.451202	1.62494	-0.32414	0.080903	7.2564	7.89092	-4.096832
174.800003	0.190426	-1.378665	1.634666	-0.317619	0.08113	6.55719	6.54098	-3.531821
174.899994	-0.028821	-1.346459	1.644955	-0.316327	0.081143	7.50406	7.14315	-2.395342
175.0	-0.261943	-1.33244	1.65471	-0.32039	0.080877	7.42901	7.77359	-0.762985
175.100006	-0.483436	-1.304354	1.661696	-0.331089	0.080146	6.75581	7.18565	1.115841
175.199997	-0.60585	-1.247521	1.663848	-0.346996	0.079328	6.56945	7.18876	2.940625
175.300003	-0.538913	-1.107491	1.659596	-0.366471	0.078463	6.05284	6.71976	4.345732
175.399994	-0.284308	-0.922526	1.649429	-0.386088	0.07782	5.7803	6.28287	4.936605
175.5	-0.024809	-0.745753	1.636198	-0.401636	0.077383	5.62616	6.04735	4.320008
175.600006	0.202254	-0.617729	1.623923	-0.409508	0.076996	5.59674	5.96674	2.369658
175.699997	0.356257	-0.680148	1.6165	-0.40635	0.076752	5.85018	5.80102	-0.523239
175.800003	0.324404	-0.825554	1.614682	-0.394177	0.076805	6.47968	6.42343	-3.525107
175.899994	0.214691	-0.943731	1.619066	-0.374853	0.07722	6.38668	7.08138	-5.841507
176.0	0.009292	-0.990844	1.628312	-0.351715	0.077456	6.49308	6.79555	-7.080755
176.100006	-0.237617	-1.029714	1.640926	-0.329132	0.077667	6.73786	7.05548	-6.97998
176.199997	-0.386921	-1.061316	1.65482	-0.311591	0.077813	6.60711	7.1029	-5.700768
176.300003	-0.452499	-1.148416	1.668651	-0.301698	0.078008	6.70379	7.02614	-3.52151
176.399994	-0.461246	-1.220204	1.680849	-0.30047	0.07789	6.63355	6.81204	-0.792465
176.5	-0.353381	-1.268203	1.690861	-0.306681	0.077632	6.53284	6.74898	1.763542
176.600006	-0.21333	-1.262096	1.699063	-0.318242	0.077343	6.15828	6.5322	3.487443
176.699997	0.054361	-1.249177	1.707127	-0.331712	0.077349	5.88259	6.39635	4.1742
176.800003	0.200981	-1.282871	1.716145	-0.344959	0.077416	5.93487	6.5581	3.589741
176.899994	0.286817	-1.379536	1.725331	-0.35658	0.077829	6.12281	6.3638	2.119271
177.0	0.287362	-1.454489	1.731948	-0.366096	0.077986	7.47219	7.2197	0.321404
177.100006	0.123692	-1.536844	1.733483	-0.373213	0.078127	6.91503	7.61612	-1.153056
177.199997	-0.07358	-1.6503	1.728668	-0.379312	0.078126	6.63951	6.7432	-1.666572
177.300003	-0.273993	-1.796638	1.717522	-0.384203	0.078133	7.14772	7.11029	-1.119705
177.399994	-0.359616	-1.95488	1.702868	-0.387543	0.078383	7.42577	8.28477	-0.170719
177.5	-0.349205	-2.096107	1.689296	-0.38691	0.078848	7.02642	7.8694	0.292603
177.600006	-0.335317	-2.201384	1.681933	-0.37996	0.079286	6.80923	7.42952	-0.203204
177.699997	-0.295617	-2.211099	1.683704	-0.366804	0.07921	6.5874	7.40094	-1.625444
177.800003	-0.246593	-2.19042	1.695091	-0.348742	0.078992	6.09487	6.57213	-3.478728
177.899994	-0.290181	-2.120098	1.71341	-0.328825	0.077918	5.70157	5.9631	-5.431014
178.0	-0.076063	-2.097874	1.73417	-0.309667	0.077592	5.12269	5.52557	-6.208039
178.100006	-0.000872	-2.09615	1.755755	-0.295305	0.077002	5.18329	5.19446	-6.155978
178.199997	0.084832	-2.075954	1.775445	-0.289344	0.076361	4.84709	5.26661	-4.719941
178.300003	0.165084	-2.010657	1.790156	-0.295604	0.07565	6.81037	5.89983	-1.73042
178.399994	0.157223	-1.923556	1.797977	-0.314461	0.075269	7.31823	8.5219	2.316641
178.5	0.164586	-1.780652	1.796642	-0.343957	0.074795	6.8757	8.09411	6.426744
178.600006	0.175898	-1.730759	1.78611	-0.377665	0.074704	7.16313	7.6311	9.327911
178.699997	0.13434	-1.733301	1.770264	-0.407876	0.07476	7.02598	7.58057	9.603232
178.800003	0.002812	-1.748253	1.758368	-0.424731	0.07522	8.87717	9.44074	6.924422
178.899994	-0.179573	-1.737935	1.757319	-0.423972	0.075582	8.4491	9.73235	1.694925
179.0	-0.423484	-1.729373	1.768831	-0.407386	0.07574	8.39139	8.63184	-4.565095
179.100006	-0.494965	-1.640351	1.791338	-0.380016	0.075861	8.11176	8.35607	-9.79591
179.199997	-0.257859	-1.287384	1.822284	-0.347161	0.074699	6.9046	6.95881	-12.638227
179.300003	-0.247205	-1.305353	1.854846	-0.315904	0.07498	6.47855	6.53091	-12.939544
179.399994	0.091844	-0.66509	1.891469	-0.295479	0.073614	6.03427	6.24679	-10.788123
179.5	0.128042	-0.982792	1.921765	-0.289658	0.073289	5.79151	6.01909	-6.907511
179.600006	0.370791	-0.821707	1.949649	-0.300083	0.072331	5.5801	6.03986	-1.761344
179.699997	0.421189	-0.6887	1.971169	-0.322915	0.07124	5.69053	6.37279	3.331417
179.800003	0.426055	-0.63996	1.982776	-0.352404	0.070148	6.29236	7.03888	7.435133
179.899994	0.456521	-0.63181	1.98712	-0.381994	0.069231	6.02087	7.01619	9.595098
180.0	0.426567	-0.645956	1.992669	-0.403842	0.068631	6.63706	6.78474	9.064694
180.100006	0.275704	-0.65794	2.002316	-0.414516	0.068064	6.74276	6.97957	6.272343
180.199997	0.097937	-0.654443	2.016284	-0.41288	0.067792	6.67463	7.07539	1.918551
180.300003	-0.021864	-0.608125	2.031806	-0.400651	0.067849	7.19921	7.50414	-3.112868
180.399994	-0.095351	-0.624947	2.045731	-0.382608	0.067985	7.86409	8.0636	-7.509358
180.5	-0.154675	-0.890588	2.056368	-0.363724	0.068339	7.83099	8.23638	-9.369951
180.600006	-0.1951	-1.088771	2.065279	-0.347155	0.068472	8.63336	8.67466	-8.903637
180.699997	-0.192971	-1.248743	2.073962	-0.334936	0.068445	9.20269	9.4341	-7.315891
180.800003	-0.054905	-1.47624	2.082788	-0.327272	0.068424	9.14612	9.64136	-5.133699
180.899994	-0.000729	-1.649828	2.091763	-0.325421	0.067974	9.71957	9.55132	-3.316457
181.0	-0.013535	-1.789519	2.100551	-0.328072	0.067666	8.81964	8.81169	-1.776645
181.100006	0.04022	-1.871205	2.110465	-0.332454	0.0673	6.74811	7.12677	-0.784796
181.199997	0.021143	-1.92963	2.120744	-0.337081	0.067056	5.12742	5.67545	-0.447516
181.300003	0.001078	-2.005414	2.130407	-0.341513	0.066992	3.72628	4.37078	-0.620171
181.399994	0.025707	-2.027083	2.136834	-0.345022	0.066804	3.73644	4.44744	-0.958212
181.5	0.032794	-2.004521	2.137229	-0.350159	0.066368	3.56295	4.59517	-1.034984
181.600006	0.092873	-1.990931	2.129701	-0.357647	0.065881	6.39386	6.1893	-0.449291
181.699997	0.112029	-2.019107	2.114384	-0.36795	0.065509	9.96198	11.65535	0.703948
181.800003	0.141143	-2.0512	2.09362	-0.380465	0.065225	10.39067	11.75845	1.785072
181.899994	0.095082	-2.083644	2.073072	-0.389795	0.065187	9.21697	9.35145	2.043196
182.0	0.000568	-2.082296	2.058539	-0.392181	0.065246	13.65061	13.40729	1.104371
182.100006	-0.173478	-2.034817	2.053949	-0.386441	0.065262	18.47913	19.64766	-1.212293
182.199997	-0.311297	-2.000697	2.05724	-0.37365	0.065588	20.64629	20.35785	-3.937624
182.300003	-0.363728	-1.925503	2.062841	-0.357711	0.065534	22.55869	23.34004	-5.800004
182.399994	-0.31522	-1.899129	2.066229	-0.342394	0.065761	12.21646	13.57204	-6.207418
182.5	-0.088384	-1.853925	2.064158	-0.331198	0.065726	4.7962	5.74674	-5.009934
182.600006	0.098451	-1.831295	2.057122	-0.326987	0.065521	4.34273	5.09404	-2.738661
182.699997	0.266011	-1.803991	2.047413	-0.328227	0.065424	4.01108	5.00915	-0.310338
182.800003	0.303671	-1.73881	2.038508	-0.333327	0.065388	4.75881	5.41124	1.371361
182.899994	0.275181	-1.701618	2.034607	-0.339849	0.066001	4.72317	6.23084	1.995148
183.0	0.223658	-1.679869	2.036582	-0.345099	0.066754	6.84943	7.46057	1.349416
183.100006	0.109685	-1.702855	2.04204	-0.349052	0.067924	11.71386	12.76208	-0.191162
183.199997	-0.060882	-1.78809	2.04599	-0.351683	0.069435	13.64097	15.3911	-1.861042
183.300003	-0.199455	-1.909266	2.044538	-0.352609	0.070624	16.8439	18.00181	-3.030166
183.399994	-0.418427	-2.028784	2.037132	-0.353609	0.070956	18.35766	22.65158	-3.291841
183.5	-0.357611	-2.067814	2.022827	-0.355307	0.071746	25.10786	25.41785	-1.924728
183.600006	-0.315757	-2.033987	2.005976	-0.358451	0.071924	25.27549	24.41914	-0.247384
183.699997	-0.146129	-1.990155	1.988582	-0.363047	0.071997	21.46058	20.7654	1.126255
183.800003	0.008536	-2.027937	1.973025	-0.36679	0.071901	19.25943	19.52069	1.648401
183.899994	0.177996	-2.114774	1.960179	-0.368613	0.072172	18.26973	18.2991	1.16391
184.0	0.238411	-2.165303	1.949881	-0.368525	0.072172	16.51041	17.20544	-0.070486
184.100006	0.157354	-2.199544	1.939767	-0.366311	0.072476	14.73086	15.62447	-1.605941
184.199997	0.000106	-2.137061	1.928918	-0.36212	0.072693	12.29466	12.98453	-2.705527
184.300003	-0.164672	-2.083928	1.917132	-0.355756	0.072917	10.3883	10.34031	-3.302143
184.399994	-0.284872	-2.04422	1.907011	-0.346892	0.073212	8.46127	8.44888	-3.51445
184.5	-0.291995	-2.042094	1.902013	-0.335933	0.0736	7.11995	7.23661	-3.644535
184.600006	-0.243643	-1.982554	1.90351	-0.324865	0.074118	7.2169	8.02913	-3.77953
184.699997	-0.176734	-1.930046	1.909329	-0.315573	0.074785	7.80305	9.35188	-3.586221
184.800003	-0.072989	-1.927412	1.915081	-0.311814	0.07544	10.89913	12.77985	-2.771637
184.899994	-0.011433	-1.964432	1.915638	-0.315566	0.075738	11.1031	13.17744	-1.022741
185.0	0.011695	-1.987765	1.907294	-0.329023	0.075638	12.55345	13.01676	1.736809
185.100006	-0.087869	-1.915172	1.889	-0.350727	0.075162	14.89682	15.5095	4.666482
185.199997	-0.052548	-1.856222	1.864442	-0.374443	0.074659	16.48274	16.2031	6.545515
185.300003	-0.087477	-1.766239	1.840805	-0.394029	0.074322	15.74359	15.22463	6.322825
185.399994	-0.01773	-1.698708	1.824793	-0.403368	0.074453	11.54878	11.58245	3.672214
185.5	0.072282	-1.763389	1.819296	-0.400291	0.074999	8.87481	10.33528	-0.49852
185.600006	0.015156	-1.808329	1.819428	-0.388715	0.075475	8.12235	9.64735	-4.766247
185.699997	-0.064464	-1.835897	1.821462	-0.369768	0.075826	7.76592	8.9136	-7.493484
185.800003	-0.126879	-1.856365	1.823048	-0.347865	0.075693	7.86181	8.59159	-8.066542
185.899994	-0.194895	-1.823301	1.823914	-0.328676	0.075377	8.61865	9.18445	-6.558756
186.0	-0.124903	-1.77045	1.823947	-0.318001	0.075091	9.95357	10.6149	-3.774738
186.100006	0.013473	-1.71618	1.823127	-0.316741	0.075099	10.91087	11.62945	-0.554481
186.199997	0.125497	-1.66284	1.820671	-0.323295	0.074821	10.4821	10.79389	2.074613
186.300003	0.153896	-1.59955	1.818841	-0.333112	0.074734	9.54976	9.50882	3.543185
186.399994	0.142694	-1.565699	1.819954	-0.342804	0.074605	8.80413	8.26754	3.586329
186.5	0.061669	-1.549742	1.824813	-0.34898	0.075	8.28104	7.85003	2.300903
186.600006	0.020673	-1.509766	1.830367	-0.351706	0.075079	7.6751	7.84414	0.24697
186.699997	-0.065192	-1.50886	1.833825	-0.352198	0.075272	7.42884	8.25972	-1.859347
186.800003	-0.109074	-1.563675	1.833232	-0.35069	0.075442	8.25696	9.27695	-3.183789
186.899994	-0.060541	-1.6365	1.829	-0.349463	0.075872	7.96366	8.72091	-3.194236
187.0	-0.025193	-1.646183	1.822233	-0.350691	0.076483	8.67548	8.93373	-2.225314
187.100006	-0.035031	-1.671687	1.814064	-0.35501	0.077025	9.11021	9.29803	-0.829697
187.199997	-0.141952	-1.638001	1.805168	-0.362108	0.077524	9.3013	9.6132	0.563937
187.300003	-0.248867	-1.637726	1.794872	-0.370788	0.077476	9.89227	9.91049	1.600417
187.399994	-0.346213	-1.642364	1.78271	-0.379008	0.077425	10.143	9.95128	2.075582
187.5	-0.373888	-1.628654	1.768433	-0.385687	0.076854	9.80793	9.39203	1.767601
187.600006	-0.318413	-1.603909	1.754249	-0.386466	0.076189	8.47196	8.6677	0.65411
187.699997	-0.201512	-1.553051	1.744111	-0.379486	0.075198	6.69302	7.43937	-1.254028
187.800003	-0.045515	-1.539631	1.742857	-0.36312	0.074644	4.93326	5.97134	-3.481377
187.899994	0.131944	-1.605504	1.753034	-0.339001	0.074636	4.29492	4.90027	-5.484996
188.0	0.234262	-1.678653	1.773391	-0.312385	0.07499	4.22897	4.86366	-6.97342
188.100006	0.239413	-1.685115	1.798742	-0.289809	0.075593	4.93808	5.06278	-7.497294
188.199997	0.2225	-1.69469	1.824063	-0.275597	0.076462	8.29391	9.00631	-6.619216
188.300003	0.107458	-1.642468	1.844287	-0.277136	0.077435	8.69843	9.9972	-3.734158
188.399994	-0.008281	-1.598209	1.858136	-0.294316	0.078636	7.88537	8.28691	0.677347
188.5	-0.196765	-1.531621	1.863248	-0.324452	0.079427	8.64658	8.49759	5.447909
188.600006	-0.235108	-1.575493	1.858312	-0.361638	0.079928	11.15197	11.78478	9.259986
188.699997	-0.26154	-1.627459	1.848556	-0.397209	0.079931	9.69908	10.02728	10.71032
188.800003	-0.241564	-1.620054	1.840994	-0.423909	0.079658	8.79117	8.55947	9.342582
188.899994	-0.193344	-1.551553	1.837977	-0.436642	0.079564	7.03054	7.60455	5.519815
189.0	-0.096621	-1.529306	1.837931	-0.434604	0.079163	6.40113	6.84169	0.064603
189.100006	-0.092537	-1.608673	1.837779	-0.419392	0.079105	6.26871	7.16028	-5.510945
189.199997	-0.017479	-1.796815	1.837048	-0.394995	0.079186	6.14584	7.07678	-9.14201
189.300003	0.022048	-1.917051	1.838181	-0.364851	0.07966	6.70029	7.12517	-10.26462
189.399994	-0.053452	-1.991627	1.84385	-0.335417	0.079565	7.91252	8.15374	-9.355996
189.5	-0.218937	-1.928254	1.855	-0.309912	0.079777	7.08107	8.10867	-7.71466
189.600006	-0.300753	-1.86939	1.871491	-0.292718	0.079697	8.02505	7.8708	-5.750435
189.699997	-0.333634	-1.813275	1.890637	-0.285304	0.079841	7.5228	8.45145	-3.497427
189.800003	-0.304067	-1.717474	1.909738	-0.288876	0.079897	6.58048	7.33831	-1.091876
189.899994	-0.076214	-1.597558	1.925695	-0.301043	0.079858	6.69959	7.47898	1.509996
190.0	-0.057293	-1.39508	1.935467	-0.321331	0.079778	6.13253	7.03492	3.650839
190.100006	0.11406	-1.227689	1.938733	-0.34385	0.079755	6.16213	6.65627	5.337466
190.199997	0.197689	-1.09049	1.936023	-0.366697	0.079549	5.96622	6.57373	6.06876
190.300003	0.133923	-1.004819	1.928971	-0.384659	0.079444	7.4404	7.5947	5.454532
190.399994	-0.065238	-0.950039	1.920565	-0.395535	0.078849	8.69282	9.23455	3.47231
190.5	-0.224575	-0.930387	1.913643	-0.397825	0.077994	8.35425	8.76512	0.51315
190.600006	-0.349485	-0.952209	1.908871	-0.39307	0.076768	9.90462	9.44844	-2.604897
190.699997	-0.368423	-1.080364	1.905626	-0.383211	0.075906	11.59361	11.26129	-4.704843
190.800003	-0.266276	-1.166954	1.902752	-0.370752	0.075248	11.75248	12.63704	-5.424479
190.899994	-0.103287	-1.203571	1.899447	-0.358163	0.074805	11.75756	11.68255	-4.915321
191.0	0.080651	-1.179816	1.894251	-0.348599	0.074341	11.78751	12.05702	-3.497673
191.100006	0.139348	-1.157499	1.887285	-0.343758	0.073519	9.0201	9.43999	-1.570709
191.199997	0.137035	-1.156207	1.879469	-0.341855	0.07253	5.49244	6.01106	0.224071
191.300003	0.059858	-1.15421	1.873767	-0.341396	0.071806	4.14902	4.76849	1.163096
191.399994	0.003863	-1.168682	1.873372	-0.339113	0.071403	3.52171	4.01943	0.983259
191.5	-0.028117	-1.203592	1.879202	-0.335007	0.071276	3.7403	4.07071	-0.264668
191.600006	-0.118629	-1.226968	1.888619	-0.330687	0.071158	3.8319	4.53875	-1.975998
191.699997	-0.243563	-1.312706	1.897099	-0.327767	0.070714	5.63545	5.22721	-3.226485
191.800003	-0.250847	-1.450281	1.900559	-0.328192	0.070224	9.27731	9.72496	-3.304617
191.899994	-0.226274	-1.560264	1.897186	-0.334456	0.069533	8.80746	10.27554	-2.017855
192.0	-0.105311	-1.679247	1.887655	-0.345381	0.068804	9.18684	8.58399	0.110199
192.100006	0.009373	-1.81511	1.873994	-0.359907	0.068269	13.20493	13.02254	2.148799
192.199997	0.151596	-1.831179	1.859915	-0.37335	0.067848	13.79774	15.29946	3.268605
192.300003	0.211156	-1.83405	1.849712	-0.382075	0.067803	15.24274	14.50844	3.003893
192.399994	0.242375	-1.782784	1.844829	-0.383839	0.067919	16.71341	15.25364	1.352727
192.5	0.146161	-1.716713	1.843205	-0.379294	0.067943	13.25651	11.60911	-1.072873
192.600006	-0.073782	-1.692256	1.84234	-0.369904	0.06796	9.3648	9.11829	-3.236185
192.699997	-0.266816	-1.675616	1.840039	-0.357127	0.067576	6.77622	7.11703	-4.21896
192.800003	-0.386054	-1.669444	1.836412	-0.343654	0.06705	5.54411	5.74674	-4.004663
192.899994	-0.416707	-1.679073	1.831232	-0.334401	0.066379	4.78631	5.40064	-2.82567
193.0	-0.247811	-1.638792	1.823988	-0.331793	0.065794	4.54206	5.28877	-0.981561
193.100006	0.042409	-1.584709	1.814034	-0.33535	0.065256	4.55082	5.8098	0.968311
193.199997	0.273529	-1.499497	1.802906	-0.343881	0.065346	5.99364	6.30353	2.111268
193.300003	0.40346	-1.413288	1.794443	-0.351986	0.065502	7.89921	9.42682	2.121088
193.399994	0.377568	-1.325248	1.79254	-0.356639	0.065733	7.47534	8.83877	0.866598
193.5	0.169137	-1.265143	1.796903	-0.357426	0.065738	9.76301	8.77315	-1.200873
193.600006	-0.196081	-1.214977	1.803206	-0.355283	0.065287	9.40946	10.61362	-3.151885
193.699997	-0.452977	-1.189435	1.806348	-0.35222	0.064747	8.70754	9.31195	-3.87474
193.800003	-0.527601	-1.128392	1.802802	-0.350813	0.064186	8.6669	9.60132	-3.003982
193.899994	-0.34779	-1.050578	1.791531	-0.353419	0.063888	7.7914	8.81404	-0.743329
194.0	-0.059204	-0.97899	1.773969	-0.360702	0.063902	7.92872	8.36945	1.919148
194.100006	0.292893	-0.86794	1.75423	-0.368403	0.064116	7.9366	8.67177	3.782993
194.199997	0.525123	-0.817648	1.740094	-0.372856	0.064809	8.09625	8.73611	3.923269
194.300003	0.478196	-0.778908	1.734845	-0.371734	0.065533	8.6408	9.40851	2.020776
194.399994	0.285385	-0.774465	1.73743	-0.364012	0.066282	8.06438	9.20725	-0.973099
194.5	-0.124444	-0.782387	1.742797	-0.352921	0.066318	8.51163	8.90814	-4.018482
194.600006	-0.465123	-0.792181	1.746921	-0.339921	0.066233	8.17831	8.40253	-5.739982
194.699997	-0.65343	-0.772997	1.748513	-0.326871	0.065878	7.31691	7.5187	-5.752247
194.800003	-0.566692	-0.761497	1.749228	-0.317541	0.065343	6.875	7.0543	-4.513299
194.899994	-0.286753	-0.76473	1.751353	-0.313271	0.065299	6.39832	6.90153	-2.742704
195.0	0.098842	-0.786833	1.755541	-0.314929	0.065703	6.30593	7.19101	-0.773147
195.100006	0.474683	-0.814476	1.760852	-0.323325	0.066404	6.87071	7.56644	1.072315
195.199997	0.62696	-0.845738	1.765127	-0.336954	0.067386	8.68827	9.50347	2.488165
195.300003	0.570855	-0.878146	1.764755	-0.354531	0.06849	7.3156	8.67263	3.519053
195.399994	0.353978	-0.915339	1.756547	-0.375048	0.069366	8.22324	8.95214	4.163753
195.5	-0.007034	-0.949951	1.740834	-0.394921	0.069994	9.10338	10.12256	4.313009
195.600006	-0.38088	-0.959234	1.721292	-0.408912	0.070534	8.15826	8.69104	3.3381
195.699997	-0.602415	-1.053224	1.705325	-0.4115	0.070989	7.79263	7.80196	1.050418
195.800003	-0.67725	-1.246243	1.697471	-0.401652	0.071186	6.80389	7.13769	-1.996326
195.899994	-0.517618	-1.458182	1.697818	-0.382498	0.071585	6.16782	6.558	-4.713548
196.0	-0.294975	-1.630072	1.703646	-0.358622	0.071839	6.07018	6.86064	-6.492207
196.100006	-0.057029	-1.764016	1.711674	-0.334501	0.071877	6.07797	7.27911	-6.903373
196.199997	0.23597	-1.776664	1.718954	-0.315926	0.071624	7.38531	8.24827	-5.816375
196.300003	0.437528	-1.829646	1.72488	-0.306819	0.071636	6.65431	8.66053	-3.478019
196.399994	0.436783	-1.885633	1.729156	-0.306743	0.071518	7.45213	8.18928	-0.62442
196.5	0.279298	-1.964067	1.731202	-0.315144	0.071464	7.9246	8.46997	1.950189
196.600006	0.039111	-1.994085	1.733877	-0.327149	0.071892	7.00786	7.19914	3.378919
196.699997	-0.167275	-1.933293	1.740032	-0.338805	0.072626	6.62996	6.91117	3.45098
196.800003	-0.254464	-1.837228	1.750898	-0.347399	0.073884	6.18762	6.57588	2.164575
196.899994	-0.33332	-1.842282	1.764712	-0.352862	0.075462	5.88881	6.98364	0.041565
197.0	-0.278947	-1.923824	1.777211	-0.355205	0.077236	6.42793	7.1302	-2.122613
197.100006	-0.278998	-2.111021	1.784658	-0.356232	0.078206	8.17525	9.38635	-3.298313
197.199997	-0.249943	-2.358029	1.784844	-0.35834	0.078619	7.07021	9.35156	-2.744364
197.300003	-0.22104	-2.511624	1.776994	-0.364631	0.078281	6.71159	7.31369	-0.693497
197.399994	-0.202076	-2.632022	1.761809	-0.37503	0.077385	8.24032	9.49683	1.945239
197.5	-0.191727	-2.717365	1.741916	-0.385952	0.076132	8.76814	9.18349	3.770526
197.600006	-0.070385	-2.747808	1.723838	-0.392021	0.074737	7.70181	7.79404	3.999852
197.699997	-0.012078	-2.80542	1.716129	-0.389267	0.073821	7.96559	7.98599	2.045375
197.800003	0.054296	-2.76329	1.721213	-0.377811	0.073566	6.73856	7.18116	-1.371037
197.899994	-0.003179	-2.636008	1.736771	-0.360608	0.073399	5.87812	6.49623	-5.106623
198.0	-0.008186	-2.493849	1.757104	-0.339944	0.073621	5.1353	6.23598	-7.700087
198.100006	0.112235	-2.322316	1.776924	-0.31945	0.074753	4.58672	5.70082	-8.126466
198.199997	0.106468	-2.103292	1.795259	-0.30599	0.07544	4.39502	5.90508	-6.879431
198.300003	0.106657	-1.930491	1.810317	-0.303275	0.076122	4.90979	5.70553	-3.669105
198.399994	0.08304	-1.763025	1.820754	-0.312278	0.07669	7.2902	7.94659	0.513506
198.5	-0.014116	-1.56946	1.824078	-0.330228	0.076995	7.78939	9.18466	4.479222
198.600006	-0.092018	-1.440653	1.82399	-0.351335	0.077262	7.78089	7.97753	7.161081
198.699997	-0.170485	-1.288436	1.825398	-0.371322	0.077463	8.41705	7.57715	7.673262
198.800003	-0.181159	-1.038719	1.830797	-0.385423	0.077468	9.50422	8.51012	6.117098
198.899994	-0.194773	-0.829547	1.83864	-0.392512	0.077656	9.29447	10.25167	2.797828
199.0	-0.066812	-0.579194	1.844432	-0.392345	0.077182	8.56873	8.48218	-1.206049
199.100006	-0.140194	-0.547101	1.846426	-0.385595	0.07633	7.52972	8.21294	-4.755794
199.199997	-0.091811	-0.714015	1.844984	-0.372963	0.075535	6.25619	7.07956	-6.496803
199.300003	-0.028044	-0.883698	1.843343	-0.357248	0.075043	6.0094	6.58701	-6.464046
199.399994	0.03168	-0.986281	1.846324	-0.339469	0.074656	6.07727	6.66805	-5.762343
199.5	0.101688	-0.925027	1.857298	-0.32311	0.073915	6.28938	6.59878	-5.106348
199.600006	0.090633	-1.07191	1.874417	-0.310407	0.074085	6.69959	6.78035	-4.462246
199.699997	0.085013	-1.151912	1.894996	-0.304837	0.074091	7.46168	7.46089	-3.509188
199.800003	0.085087	-1.243408	1.913067	-0.309647	0.074602	7.52578	8.34943	-1.913954
199.899994	0.097809	-1.350492	1.923838	-0.324882	0.07531	7.89842	8.13147	0.725905
[truncated: 2,246 more rows]
