# Supplementary material for: Accurate time-series forecasting of floating platform motion via a reinforced fusion CNN–BiLSTM–attention model
Source: PLoS One. 2026 Feb 2;21(2):e0342081. doi: 10.1371/journal.pone.0342081 (PMC12863529; doi:10.1371/journal.pone.0342081)
Supplement: S1 Data — (ZIP) [file pone.0342081.s001.zip › S1 Dateset/Data for measured proportional model/data for dual-stage EWMA control limit/11_2.csv]

Time	Pitch	Yaw	Sway	Heave	Surge	Cable1	Cable2	Roll
0.1	-0.166045	-0.139964	1.493975	-0.347616	0.073798	6.09943	6.89233	-0.593476
0.2	-0.197514	0.03818	1.493263	-0.346984	0.073335	6.0503	6.83452	-0.616487
0.3	-0.239872	0.216678	1.492199	-0.346724	0.072867	6.06151	6.84479	-0.639613
0.4	-0.234868	0.403295	1.491081	-0.346673	0.072121	6.14864	6.88665	-0.637118
0.5	-0.275081	0.567227	1.490202	-0.346791	0.071315	6.12465	6.76996	-0.642787
0.6	-0.242656	0.685783	1.489343	-0.346958	0.07037	6.17886	6.74213	-0.659331
0.7	-0.07206	0.813507	1.488593	-0.346683	0.069186	6.13945	6.76183	-0.673364
0.8	-0.041176	0.953447	1.487851	-0.347381	0.068113	6.02613	6.69995	-0.74534
0.9	0.050993	1.080746	1.486795	-0.347737	0.067214	6.03445	6.83805	-0.71636
1.0	0.140691	1.174352	1.48556	-0.347877	0.066373	6.00555	6.82831	-0.649524
1.1	0.147009	1.290326	1.484247	-0.347757	0.066093	6.00817	6.77628	-0.600826
1.2	0.131874	1.37703	1.482855	-0.34763	0.06586	5.97139	6.79705	-0.518224
1.3	0.011027	1.475429	1.481622	-0.346988	0.065499	6.05976	6.92027	-0.52641
1.4	-0.180107	1.578154	1.480642	-0.346544	0.064784	6.02683	6.87648	-0.556934
1.5	-0.270753	1.668281	1.479733	-0.346315	0.063803	5.99495	6.82253	-0.585805
1.6	-0.355638	1.703344	1.47891	-0.345257	0.062887	5.94039	6.82895	-0.597321
1.7	-0.282826	1.70578	1.47777	-0.3456	0.061949	5.92095	6.92359	-0.593337
1.8	-0.105968	1.689356	1.476597	-0.346119	0.061681	5.98207	6.96255	-0.574633
1.9	0.128037	1.674096	1.475194	-0.346612	0.061869	5.97323	6.96319	-0.536055
2.0	0.266476	1.668904	1.473427	-0.347373	0.062149	5.91131	6.85603	-0.539476
2.1	0.261409	1.670797	1.471958	-0.347757	0.062257	5.93776	6.85015	-0.498352
2.2	0.144456	1.639023	1.470699	-0.34777	0.061898	5.9206	6.8236	-0.513097
2.3	-0.073313	1.601693	1.469116	-0.347989	0.061471	5.90028	6.92412	-0.49231
2.4	-0.273089	1.540818	1.467386	-0.347243	0.061194	5.86411	6.9299	-0.501337
2.5	-0.40343	1.462351	1.465749	-0.346825	0.06095	5.8367	7.01865	-0.480157
2.6	-0.401909	1.380155	1.464	-0.346401	0.06065	5.76392	6.97626	-0.429592
2.7	-0.328483	1.251682	1.461506	-0.346139	0.060549	5.82496	7.03203	-0.390518
2.8	-0.150144	1.14245	1.459139	-0.34622	0.060462	5.87742	6.92851	-0.420211
2.9	0.08021	0.995104	1.457228	-0.346146	0.060682	5.89844	6.76333	-0.405521
3.0	0.259389	0.839109	1.45505	-0.346405	0.061141	5.92778	6.76022	-0.437176
3.1	0.329382	0.700159	1.452786	-0.346629	0.061772	5.93759	6.87295	-0.465646
3.2	0.228573	0.565778	1.450706	-0.346808	0.062357	5.83714	6.90999	-0.485287
3.3	0.033418	0.429465	1.448243	-0.347021	0.062706	5.74396	7.02025	-0.444856
3.4	-0.241052	0.289639	1.445277	-0.347588	0.062737	5.68484	7.02122	-0.435637
3.5	-0.437292	0.148429	1.442521	-0.347904	0.062815	5.73275	7.01019	-0.459386
3.6	-0.479415	0.013739	1.439993	-0.348245	0.063111	5.78109	6.90078	-0.467856
3.7	-0.396364	-0.136687	1.437217	-0.348236	0.063765	5.91867	7.12816	-0.520863
3.8	-0.160144	-0.301398	1.434242	-0.348103	0.064677	5.88241	6.87777	-0.515402
3.9	0.05228	-0.449694	1.431195	-0.347796	0.0657	5.85693	6.72479	-0.42852
4.0	0.200514	-0.560153	1.42804	-0.347198	0.06645	5.87444	6.79373	-0.355227
4.1	0.233253	-0.678638	1.424306	-0.347085	0.066656	5.89555	6.88001	-0.314823
4.2	0.149899	-0.791219	1.420739	-0.346857	0.066915	5.81699	6.80315	-0.30911
4.3	-0.010731	-0.875527	1.417673	-0.346756	0.067126	5.76462	6.80165	-0.37887
4.4	-0.135921	-0.995216	1.414995	-0.346567	0.067309	5.69894	6.90935	-0.474269
4.5	-0.217265	-1.099118	1.411874	-0.346572	0.067816	5.67696	6.91524	-0.606298
4.6	-0.201382	-1.193153	1.408976	-0.346299	0.068652	5.70034	6.88173	-0.627839
4.7	-0.124843	-1.26504	1.405982	-0.346316	0.069571	5.77303	6.82435	-0.62904
4.8	0.001081	-1.327603	1.403009	-0.346489	0.070649	5.90501	6.82809	-0.540311
4.9	0.088877	-1.348079	1.399695	-0.347076	0.071539	5.96001	6.71365	-0.406182
5.0	0.083427	-1.368196	1.396218	-0.347703	0.072075	5.93741	6.61409	-0.320925
5.1	0.001654	-1.390998	1.392711	-0.348487	0.07265	5.93811	6.75904	-0.285662
5.2	-0.056328	-1.409151	1.389196	-0.34874	0.073029	5.86034	6.8616	-0.320552
5.3	-0.151454	-1.469665	1.386081	-0.348866	0.073315	5.72793	6.78409	-0.348689
5.4	-0.202485	-1.491331	1.383242	-0.348623	0.073885	5.69631	6.75262	-0.396595
5.5	-0.178248	-1.490151	1.380381	-0.348026	0.074386	5.76839	6.79705	-0.448597
5.6	-0.1051	-1.512028	1.37748	-0.347735	0.074917	5.81778	6.77639	-0.487904
5.7	0.037868	-1.518268	1.374697	-0.347437	0.075698	5.88084	6.75605	-0.477483
5.8	0.128373	-1.501175	1.371955	-0.347331	0.07669	5.879	6.63765	-0.429359
5.9	0.184768	-1.495846	1.369364	-0.34737	0.07771	5.88574	6.62737	-0.453609
6.0	0.116261	-1.475077	1.366869	-0.347503	0.07874	5.87663	6.64021	-0.411815
6.1	0.003792	-1.460456	1.364013	-0.347732	0.079664	5.76655	6.6688	-0.372622
6.2	-0.160346	-1.458697	1.360859	-0.3483	0.080412	5.70831	6.64803	-0.32648
6.3	-0.290138	-1.443374	1.357548	-0.348496	0.080741	5.77732	6.75059	-0.279457
6.4	-0.342755	-1.389869	1.3543	-0.348869	0.080959	5.83101	6.87819	-0.23762
6.5	-0.307337	-1.323759	1.351351	-0.34897	0.080959	5.77443	6.6112	-0.255326
6.6	-0.122991	-1.246039	1.348742	-0.348356	0.081288	5.82715	6.61013	-0.318706
6.7	0.046534	-1.18048	1.346253	-0.347686	0.082001	5.81796	6.50083	-0.404513
6.8	0.221161	-1.128868	1.343874	-0.347072	0.082774	5.84922	6.54322	-0.464915
6.9	0.316257	-1.08999	1.341407	-0.346862	0.083737	5.83407	6.47653	-0.488923
7.0	0.311399	-1.035772	1.339064	-0.346784	0.084615	5.99197	6.87231	-0.484134
7.1	0.13844	-0.927655	1.336611	-0.347278	0.085048	5.89739	6.94778	-0.489655
7.2	-0.100233	-0.815908	1.334041	-0.347422	0.085523	5.82181	6.83569	-0.465261
7.3	-0.2751	-0.676931	1.331517	-0.347203	0.085774	5.72802	6.66205	-0.430298
7.4	-0.411759	-0.53046	1.329376	-0.346904	0.086213	5.66435	6.54804	-0.413496
7.5	-0.384759	-0.411607	1.327453	-0.346502	0.086812	5.73835	6.55553	-0.430556
7.6	-0.275858	-0.299705	1.325381	-0.346347	0.087619	5.78564	6.51667	-0.415618
7.7	-0.103446	-0.214258	1.323817	-0.346664	0.088345	5.78293	6.42589	-0.363324
7.8	0.035608	-0.123102	1.322089	-0.347345	0.088851	5.84099	6.53958	-0.348828
7.9	0.140601	-0.046939	1.32029	-0.348142	0.089015	5.89117	6.61666	-0.2985
8.0	0.107274	0.057666	1.318444	-0.348689	0.088774	5.81078	6.50768	-0.301959
8.1	0.030459	0.133719	1.316734	-0.348939	0.088595	5.78993	6.67843	-0.35187
8.2	-0.06989	0.244727	1.314707	-0.348817	0.088306	5.64999	6.56281	-0.358644
8.3	-0.10326	0.343875	1.313398	-0.348396	0.088299	5.61224	6.6112	-0.426432
8.4	-0.104015	0.406349	1.312358	-0.347833	0.088564	5.63554	6.63293	-0.503102
8.5	-0.023412	0.463258	1.311516	-0.347127	0.089255	5.66794	6.57395	-0.5595
8.6	0.080072	0.544272	1.311063	-0.346606	0.090037	5.74973	6.45094	-0.606376
8.7	0.130253	0.620432	1.31064	-0.346309	0.09069	5.82093	6.46722	-0.625869
8.8	0.093354	0.676826	1.309979	-0.34616	0.091146	5.77706	6.37772	-0.600833
8.9	-0.032098	0.743451	1.309427	-0.346429	0.091229	5.73835	6.40074	-0.507697
9.0	-0.218242	0.810447	1.308849	-0.346906	0.090992	5.67433	6.39249	-0.419541
9.1	-0.328747	0.845967	1.3084	-0.346999	0.090834	5.70358	6.5839	-0.336348
9.2	-0.336494	0.917329	1.308201	-0.34719	0.090514	5.68896	6.62994	-0.295238
9.3	-0.240071	0.974225	1.307948	-0.347267	0.090311	5.66435	6.60424	-0.284445
9.4	-0.070089	1.015813	1.308099	-0.346724	0.090349	5.6414	6.57759	-0.286494
9.5	0.085883	1.058589	1.308362	-0.346644	0.090391	5.68256	6.5277	-0.317273
9.6	0.189999	1.106717	1.308687	-0.346883	0.09034	5.68615	6.48734	-0.335917
9.7	0.181341	1.139888	1.308795	-0.347322	0.090393	5.75709	6.42611	-0.352748
9.8	0.060439	1.142108	1.308948	-0.34772	0.090274	5.71103	6.39153	-0.470794
9.9	-0.062593	1.143425	1.309121	-0.348049	0.090377	5.64823	6.45394	-0.494502
10.0	-0.141383	1.127719	1.309276	-0.347979	0.090586	5.62897	6.50137	-0.479128
10.1	-0.189502	1.101999	1.309392	-0.348024	0.090903	5.57835	6.55136	-0.484308
10.2	-0.200573	1.121059	1.309416	-0.347438	0.091469	5.63054	6.67544	-0.496847
10.3	-0.183162	1.149547	1.309581	-0.346843	0.091754	5.63194	6.47118	-0.467734
10.4	-0.169916	1.160206	1.309982	-0.346878	0.091567	5.61837	6.35181	-0.458053
10.5	-0.122851	1.120358	1.310412	-0.34675	0.091421	5.69202	6.39035	-0.481251
10.6	-0.07059	1.083682	1.310998	-0.346836	0.091299	5.71304	6.30556	-0.518574
10.7	-0.028419	1.057786	1.311932	-0.347236	0.091074	5.707	6.43853	-0.508586
10.8	0.006034	1.063765	1.312742	-0.347294	0.090924	5.60348	6.52438	-0.50899
10.9	0.001575	1.057705	1.313458	-0.347696	0.090446	5.57677	6.54515	-0.476346
11.0	-0.01551	1.05123	1.313832	-0.347867	0.089913	5.58255	6.45437	-0.454492
11.1	-0.040862	1.049703	1.314433	-0.347324	0.089649	5.58763	6.4382	-0.437026
11.2	0.072335	0.991703	1.315161	-0.347257	0.089517	5.6668	6.50468	-0.421281
11.3	0.103909	0.94179	1.316401	-0.347213	0.089655	5.79816	6.69738	-0.376568
11.4	0.064705	0.957722	1.317321	-0.346967	0.089961	5.75096	6.58562	-0.380117
11.5	0.012019	1.005879	1.318414	-0.347456	0.090066	5.63492	6.4898	-0.399571
11.6	-0.074098	0.996332	1.319502	-0.34802	0.089839	5.6238	6.4488	-0.38124
11.7	-0.1408	0.974356	1.320036	-0.34851	0.089347	5.64657	6.44163	-0.347566
11.8	-0.170718	0.920258	1.320339	-0.349524	0.0886	5.63571	6.44324	-0.305144
11.9	-0.098898	0.841824	1.321099	-0.349863	0.088141	5.65769	6.48199	-0.279011
12.0	0.038335	0.777707	1.321693	-0.350042	0.08807	5.68852	6.56838	-0.295157
12.1	0.191512	0.697388	1.322389	-0.3499	0.088207	5.65025	6.52192	-0.293782
12.2	0.306463	0.646966	1.32333	-0.349006	0.088656	5.64815	6.54601	-0.437748
12.3	0.335484	0.551496	1.323815	-0.348904	0.089045	5.71865	6.6294	-0.447521
12.4	0.250042	0.436366	1.32418	-0.349021	0.089345	5.70805	6.5611	-0.432341
12.5	0.041215	0.381985	1.324776	-0.349448	0.089578	5.68519	6.51946	-0.415208
12.6	-0.188763	0.315808	1.325308	-0.350097	0.089742	5.66049	6.49205	-0.362733
12.7	-0.365676	0.204376	1.325319	-0.350591	0.089574	5.60882	6.55371	-0.369037
12.8	-0.50224	0.109167	1.325136	-0.350966	0.089124	5.60339	6.54558	-0.335845
12.9	-0.450702	0.012965	1.324968	-0.351309	0.088657	5.65375	6.48734	-0.310155
13.0	-0.277531	-0.099745	1.3252	-0.351126	0.088383	5.63956	6.44912	-0.335119
13.1	-0.003523	-0.202342	1.325207	-0.350768	0.088261	5.69272	6.40277	-0.38336
13.2	0.300297	-0.312845	1.325372	-0.350433	0.088244	5.80491	6.47193	-0.483007
13.3	0.490135	-0.432997	1.325901	-0.349888	0.088478	5.79072	6.59472	-0.535825
13.4	0.528425	-0.570402	1.326196	-0.349421	0.088593	5.76278	6.62405	-0.584056
13.5	0.36785	-0.669077	1.326672	-0.348956	0.088965	5.80622	6.82499	-0.588239
13.6	0.126229	-0.761938	1.327102	-0.348326	0.089087	5.62485	6.64814	-0.588278
13.7	-0.145093	-0.875353	1.327193	-0.348187	0.08927	5.54008	6.59054	-0.563231
13.8	-0.335886	-0.989111	1.327397	-0.3476	0.089598	5.72022	6.80101	-0.522251
13.9	-0.381428	-1.082733	1.328096	-0.347405	0.089801	5.73117	6.60542	-0.491156
14.0	-0.292392	-1.185074	1.328858	-0.347777	0.090113	5.6626	6.33811	-0.484896
14.1	-0.074053	-1.27399	1.330147	-0.347803	0.090734	5.75595	6.34357	-0.536609
14.2	0.144375	-1.366151	1.331467	-0.348168	0.091134	5.79922	6.35342	-0.609605
14.3	0.277306	-1.398332	1.332632	-0.348886	0.091309	5.79738	6.3668	-0.626476
14.4	0.29481	-1.435116	1.333961	-0.348856	0.091452	5.75709	6.45544	-0.62445
14.5	0.16398	-1.450705	1.335202	-0.349011	0.091006	5.72381	6.48113	-0.56027
14.6	-0.041085	-1.475434	1.336497	-0.348676	0.09037	5.62625	6.46251	-0.554714
14.7	-0.203059	-1.46099	1.338187	-0.347887	0.089695	5.58325	6.47289	-0.559359
14.8	-0.30034	-1.424754	1.339838	-0.347673	0.089139	5.61434	6.50832	-0.52908
14.9	-0.277877	-1.418725	1.34142	-0.347947	0.08879	5.74536	6.70916	-0.455364
15.0	-0.105644	-1.441985	1.343296	-0.348134	0.089067	5.80491	6.59718	-0.413303
15.1	0.092955	-1.39112	1.345063	-0.349151	0.089605	5.8917	6.73185	-0.403683
15.2	0.239845	-1.317913	1.34661	-0.349974	0.090294	5.91499	6.64889	-0.395704
15.3	0.291526	-1.232171	1.347762	-0.350688	0.090716	5.87138	6.42664	-0.360011
15.4	0.153774	-1.108931	1.349051	-0.351775	0.091068	5.87348	6.59193	-0.290753
15.5	-0.048873	-0.964885	1.350248	-0.351692	0.091134	5.78485	6.59407	-0.358429
15.6	-0.284672	-0.902687	1.351602	-0.351502	0.091007	5.73528	6.67982	-0.357527
15.7	-0.455379	-0.83882	1.353015	-0.35099	0.090576	5.71111	6.69974	-0.428651
15.8	-0.464711	-0.758473	1.354725	-0.350043	0.090344	5.7902	6.8237	-0.451365
15.9	-0.30436	-0.639772	1.356279	-0.349138	0.090111	5.8014	6.61463	-0.530488
16.0	-0.119014	-0.511109	1.357607	-0.348873	0.09004	5.7986	6.40395	-0.551871
16.1	0.182546	-0.369139	1.358992	-0.348008	0.090086	5.88767	6.46047	-0.636559
16.200001	0.29277	-0.233824	1.360618	-0.348385	0.090145	5.82531	6.2469	-0.553011
16.299999	0.353237	-0.114669	1.362234	-0.348558	0.090134	5.88495	6.58315	-0.530276
16.4	0.280925	-0.046137	1.363819	-0.348776	0.090219	5.82426	6.63422	-0.476649
16.5	0.078834	0.022632	1.365554	-0.349338	0.090185	5.8134	6.81118	-0.44945
16.6	-0.123303	0.070348	1.367339	-0.349494	0.08996	5.81349	6.84137	-0.426398
16.700001	-0.329942	0.142409	1.368691	-0.34969	0.089477	5.71444	6.64514	-0.441761
16.799999	-0.422731	0.221985	1.370267	-0.35011	0.089002	5.72819	6.57138	-0.404913
16.9	-0.350358	0.325313	1.371824	-0.350081	0.088577	5.82899	6.56678	-0.382823
17.0	-0.162368	0.407182	1.373244	-0.350488	0.088399	5.84423	6.51603	-0.340124
17.1	0.052058	0.478048	1.374521	-0.35091	0.088283	5.89739	6.51111	-0.344958
17.200001	0.225506	0.550053	1.37585	-0.351088	0.088048	5.91114	6.50137	-0.343041
17.299999	0.284033	0.591594	1.377518	-0.351316	0.087802	5.82234	6.43018	-0.407731
17.4	0.245845	0.643368	1.37895	-0.351325	0.087165	5.76839	6.48081	-0.446039
17.5	0.084533	0.704977	1.380525	-0.350951	0.086557	5.74518	6.56538	-0.520983
17.6	-0.089637	0.813172	1.38204	-0.350594	0.086022	5.68081	6.59696	-0.565495
17.700001	-0.20251	0.879085	1.383746	-0.349888	0.085615	5.70787	6.60756	-0.573115
17.799999	-0.273942	0.903751	1.385155	-0.349022	0.085603	5.71821	6.64525	-0.549416
17.9	-0.222011	0.934974	1.386653	-0.34843	0.085832	5.73292	6.55436	-0.530448
18.0	-0.145662	0.954345	1.388345	-0.347804	0.085876	5.80281	6.47514	-0.491684
18.1	-0.070064	0.945913	1.389956	-0.347591	0.085649	5.82277	6.40973	-0.424468
18.200001	-0.058249	0.987039	1.391318	-0.347421	0.085286	5.88241	6.4943	-0.400809
18.299999	-0.058489	1.025374	1.392318	-0.347793	0.084723	5.82032	6.46561	-0.336
18.4	-0.057645	1.060062	1.393143	-0.348891	0.084131	5.79703	6.60339	-0.270835
18.5	-0.093909	1.048956	1.393939	-0.350165	0.083607	5.80228	6.87338	-0.204788
18.6	-0.083709	1.005622	1.394806	-0.351509	0.083078	5.68694	6.65916	-0.232646
18.700001	-0.031503	0.926121	1.396017	-0.35205	0.082988	5.71768	6.70862	-0.30457
18.799999	0.02835	0.817042	1.3973	-0.351965	0.082934	5.70761	6.62919	-0.442087
18.9	0.073267	0.692355	1.398722	-0.351627	0.082932	5.75622	6.60949	-0.562887
19.0	0.064052	0.589477	1.400075	-0.351032	0.082977	5.8092	6.53766	-0.612042
19.1	0.002816	0.546358	1.401132	-0.350256	0.08301	5.82006	6.50308	-0.604572
19.200001	-0.101807	0.481268	1.401827	-0.350111	0.08276	5.84476	6.59782	-0.539089
19.299999	-0.20063	0.420688	1.402283	-0.350023	0.082255	5.77618	6.57513	-0.442366
19.4	-0.298084	0.370021	1.402811	-0.35003	0.081669	5.72574	6.5611	-0.344957
19.5	-0.264045	0.301698	1.403368	-0.350712	0.080748	5.70297	6.59375	-0.238405
19.6	-0.147227	0.155732	1.403767	-0.350988	0.079925	5.68134	6.5611	-0.203827
19.700001	0.000767	0.018099	1.403978	-0.351295	0.079364	5.75131	6.61088	-0.21952
19.799999	0.205214	-0.114112	1.404419	-0.351534	0.079013	5.79589	6.69106	-0.24883
19.9	0.290934	-0.169066	1.404895	-0.351232	0.078792	5.81629	6.65188	-0.331381
20.0	0.256718	-0.226476	1.405434	-0.350827	0.078491	5.96088	6.9374	-0.392199
20.1	0.0985	-0.252318	1.406065	-0.350153	0.077809	5.90571	6.76793	-0.455767
20.200001	-0.086796	-0.276154	1.406523	-0.349549	0.07698	5.80053	6.7053	-0.46934
20.299999	-0.265395	-0.299937	1.40665	-0.349357	0.076144	5.82277	6.88676	-0.433009
20.4	-0.306372	-0.32773	1.406857	-0.349287	0.07552	5.80298	6.82767	-0.427002
20.5	-0.228333	-0.3489	1.406957	-0.349532	0.074995	5.7133	6.58744	-0.358907
20.6	-0.097158	-0.360972	1.406662	-0.350033	0.074719	5.77907	6.61634	-0.284664
20.700001	0.019277	-0.387879	1.40615	-0.350136	0.074313	5.8113	6.60135	-0.249439
20.799999	0.113581	-0.384653	1.405375	-0.350401	0.073775	5.87795	6.52824	-0.232743
20.9	0.131482	-0.39721	1.404389	-0.350332	0.073188	5.86052	6.5216	-0.203844
21.0	0.098654	-0.398096	1.403558	-0.350271	0.072552	5.87812	6.74256	-0.229192
21.1	0.024555	-0.398317	1.403052	-0.350526	0.072054	5.80237	6.63272	-0.310678
21.200001	-0.019996	-0.411578	1.402982	-0.35031	0.071805	5.74982	6.59076	-0.396939
21.299999	-0.067602	-0.427225	1.403056	-0.350382	0.071371	5.73642	6.769	-0.451736
21.4	-0.139969	-0.427461	1.402822	-0.35098	0.070753	5.72416	6.71847	-0.518942
21.5	-0.158797	-0.417285	1.402018	-0.351295	0.070215	5.79729	6.69321	-0.466675
21.6	-0.114334	-0.380424	1.401123	-0.352017	0.069615	5.80596	6.52609	-0.403472
21.700001	-0.036551	-0.362846	1.400059	-0.352414	0.069236	5.92471	6.63979	-0.358488
21.799999	0.117594	-0.381813	1.399189	-0.352105	0.069102	5.92524	6.68507	-0.317562
21.9	0.184635	-0.400114	1.398724	-0.351529	0.069087	5.8289	6.51946	-0.417745
22.0	0.216703	-0.442156	1.398481	-0.351133	0.069045	5.78564	6.64685	-0.343276
22.1	0.119235	-0.46355	1.397851	-0.350109	0.068706	5.78967	6.89607	-0.353682
22.200001	-0.046237	-0.466865	1.397066	-0.349898	0.068107	5.86682	6.98246	-0.349114
22.299999	-0.206622	-0.467523	1.39642	-0.349407	0.067609	5.7909	6.7326	-0.315233
22.4	-0.327644	-0.462137	1.395804	-0.349546	0.067034	5.88723	6.95302	-0.301771
22.5	-0.312551	-0.434287	1.39518	-0.35006	0.066332	5.80867	6.67897	-0.322663
22.6	-0.200533	-0.423001	1.394639	-0.350534	0.065637	5.73064	6.58005	-0.327562
22.700001	-0.041001	-0.426389	1.393705	-0.351135	0.065059	5.70752	6.60135	-0.370019
22.799999	0.129735	-0.456473	1.392983	-0.351401	0.064729	5.77723	6.59985	-0.377553
22.9	0.2852	-0.487086	1.392235	-0.351122	0.064349	5.82365	6.55703	-0.355594
23.0	0.325247	-0.495947	1.391433	-0.350783	0.064429	5.83433	6.57063	-0.382912
23.1	0.27421	-0.506936	1.391008	-0.349531	0.06449	5.80307	6.63101	-0.397533
23.200001	0.129189	-0.51437	1.39063	-0.348504	0.064623	5.769	6.69631	-0.438334
23.299999	-0.076812	-0.514858	1.390214	-0.347797	0.064855	5.65673	6.69995	-0.468936
23.4	-0.194676	-0.4985	1.390044	-0.346692	0.065252	5.66251	6.69813	-0.565308
23.5	-0.37806	-0.440982	1.389612	-0.346817	0.06539	5.71724	6.7113	-0.610437
23.6	-0.408634	-0.42531	1.389088	-0.347517	0.065366	5.74369	6.69374	-0.532507
23.700001	-0.330339	-0.458503	1.388848	-0.347984	0.065308	5.76725	6.56389	-0.479677
23.799999	-0.169787	-0.445488	1.388709	-0.348965	0.06505	5.78827	6.57716	-0.459613
23.9	-0.049946	-0.42816	1.388605	-0.349727	0.064965	5.79694	6.49409	-0.512808
24.0	0.146127	-0.466353	1.388669	-0.349906	0.065138	5.75648	6.51742	-0.546841
24.1	0.257009	-0.493674	1.388751	-0.350494	0.065348	5.75289	6.66291	-0.547119
24.200001	0.267902	-0.486023	1.388777	-0.350177	0.065804	5.72425	6.70595	-0.57417
24.299999	0.089152	-0.509221	1.389009	-0.349886	0.066228	5.7359	6.82734	-0.628772
24.4	-0.052549	-0.577778	1.389228	-0.34994	0.066593	5.77846	6.93119	-0.636525
24.5	-0.10527	-0.66073	1.389788	-0.349322	0.0672	5.67696	6.73431	-0.578609
24.6	-0.227102	-0.710854	1.390822	-0.349583	0.067846	5.69088	6.66923	-0.619658
24.700001	-0.283125	-0.769585	1.391959	-0.34997	0.068447	5.70148	6.63347	-0.617496
24.799999	-0.253993	-0.808471	1.392852	-0.350116	0.069125	5.80981	6.72821	-0.60739
24.9	-0.183389	-0.868753	1.393185	-0.350369	0.069941	5.86367	6.78292	-0.598933
25.0	-0.101145	-0.943295	1.393638	-0.350515	0.070663	5.8642	6.7584	-0.519215
25.1	-0.029466	-1.028269	1.393941	-0.350293	0.071216	5.84616	6.72564	-0.466369
25.200001	0.007339	-1.111801	1.394834	-0.350183	0.071593	5.83372	6.71483	-0.449468
25.299999	-0.011269	-1.17219	1.396336	-0.349737	0.071849	5.75333	6.67008	-0.516472
25.4	-0.03973	-1.213337	1.397901	-0.349652	0.072088	5.64552	6.64782	-0.616227
25.5	-0.085417	-1.242604	1.399776	-0.349868	0.072261	5.65655	6.71965	-0.693811
25.6	-0.117421	-1.272064	1.401983	-0.349569	0.072425	5.6703	6.65103	-0.723683
25.700001	-0.084873	-1.342147	1.403664	-0.349868	0.072567	5.73493	6.71322	-0.718002
25.799999	-0.027582	-1.365078	1.40509	-0.349948	0.073056	5.7655	6.73292	-0.665597
25.9	0.052858	-1.366939	1.406575	-0.34989	0.073819	5.76059	6.53252	-0.602151
26.0	0.08925	-1.372193	1.408052	-0.349922	0.074972	5.77864	6.51132	-0.515251
26.1	0.097268	-1.364938	1.408995	-0.349659	0.075588	5.79326	6.54408	-0.440771
26.200001	-0.022254	-1.321901	1.409986	-0.349484	0.075984	5.80613	6.66291	-0.39667
26.299999	-0.132976	-1.284972	1.411463	-0.349208	0.076307	5.83416	6.86717	-0.433021
26.4	-0.259746	-1.265098	1.412933	-0.348477	0.07671	5.82041	6.78067	-0.459964
26.5	-0.272921	-1.204758	1.414772	-0.348081	0.077043	5.80964	6.82595	-0.5432
26.6	-0.242822	-1.156769	1.417098	-0.347396	0.077548	5.77399	6.75316	-0.617024
26.700001	-0.146936	-1.146134	1.419581	-0.346666	0.077843	5.74711	6.56528	-0.685133
26.799999	-0.075654	-1.094334	1.421817	-0.347104	0.077961	5.80281	6.64771	-0.730362
26.9	0.041733	-0.995955	1.423672	-0.347314	0.078123	5.805	6.54354	-0.713636
27.0	0.144502	-0.892458	1.424958	-0.347869	0.078612	5.84274	6.51485	-0.679205
27.1	0.22765	-0.842468	1.425973	-0.348978	0.079086	5.84397	6.6005	-0.536017
27.200001	0.201419	-0.745668	1.427054	-0.349432	0.079808	5.85343	6.67062	-0.477816
27.299999	0.079356	-0.648135	1.428439	-0.350232	0.080507	5.78319	6.63497	-0.434008
27.4	-0.081706	-0.618574	1.430319	-0.350749	0.080915	5.75683	6.68957	-0.45658
27.5	-0.279388	-0.56401	1.432367	-0.350523	0.080776	5.78144	6.72629	-0.555023
27.6	-0.421142	-0.448422	1.43425	-0.350981	0.080392	5.84791	6.67072	-0.615174
27.700001	-0.419511	-0.34846	1.436079	-0.350748	0.080238	5.92594	6.66334	-0.633763
27.799999	-0.259036	-0.315866	1.437566	-0.35018	0.080639	5.89984	6.6552	-0.627587
27.9	-0.034129	-0.250928	1.438754	-0.35017	0.081312	5.97577	6.68111	-0.606149
28.0	0.234499	-0.169815	1.440476	-0.349604	0.082203	5.93697	6.64278	-0.549581
28.1	0.327298	-0.096152	1.442222	-0.349403	0.082967	5.92182	6.85004	-0.545918
28.200001	0.349451	-0.074116	1.444096	-0.349584	0.08348	5.9079	6.86728	-0.54446
28.299999	0.166882	-0.023308	1.446137	-0.349024	0.083877	5.92533	6.71708	-0.555945
28.4	-0.082519	0.005267	1.448058	-0.348604	0.084324	5.83871	6.64032	-0.557127
28.5	-0.243093	0.069188	1.449841	-0.348443	0.084868	5.81857	6.7113	-0.606323
28.6	-0.320472	0.101661	1.452161	-0.347663	0.085837	5.79974	6.72875	-0.65497
28.700001	-0.279458	0.139013	1.454673	-0.347361	0.08697	5.76629	6.69963	-0.678003
28.799999	-0.173994	0.187699	1.457398	-0.346665	0.087937	5.85097	6.70123	-0.752786
28.9	-0.039137	0.187818	1.460339	-0.345567	0.088677	5.96762	6.6977	-0.793827
29.0	0.036653	0.19375	1.463395	-0.345342	0.088968	6.02919	6.55061	-0.787707
29.1	0.123123	0.200877	1.466899	-0.344576	0.089217	6.04968	6.55125	-0.724541
29.200001	0.168555	0.232848	1.470001	-0.344254	0.089229	5.96666	6.66912	-0.714104
29.299999	0.15313	0.207869	1.473137	-0.344538	0.089532	5.84581	6.71205	-0.675844
29.4	0.173144	0.151792	1.476563	-0.344449	0.090171	5.82417	6.79341	-0.597625
29.5	0.118693	0.174957	1.479498	-0.345216	0.090862	5.79274	6.8965	-0.533277
29.6	0.073764	0.189391	1.481931	-0.346215	0.091548	5.80981	6.92037	-0.421547
29.700001	-0.005432	0.211589	1.484283	-0.34703	0.092257	5.92962	6.74684	-0.355522
29.799999	-0.088093	0.213413	1.486321	-0.348702	0.092621	6.00852	6.6187	-0.280216
29.9	-0.143004	0.260532	1.48785	-0.350189	0.092947	6.03523	6.61923	-0.281879
30.0	-0.118689	0.311975	1.489359	-0.35192	0.093146	6.01623	6.61848	-0.346234
30.1	-0.115576	0.317026	1.490947	-0.35399	0.093478	6.05459	6.78538	-0.406067
30.200001	-0.026875	0.314055	1.49226	-0.355224	0.093579	5.99959	6.77328	-0.500024
30.299999	0.004746	0.377883	1.492919	-0.356169	0.093731	5.9636	6.85625	-0.590051
30.4	0.050519	0.454853	1.493149	-0.356568	0.093722	5.97051	6.79234	-0.582662
30.5	0.09195	0.530318	1.493504	-0.355625	0.093678	6.02525	6.7128	-0.617984
30.6	0.099521	0.584042	1.49404	-0.354916	0.093523	6.02446	6.70209	-0.668605
30.700001	0.088259	0.669634	1.494976	-0.353421	0.093577	6.00152	6.69963	-0.688309
30.799999	0.049732	0.743153	1.496122	-0.351906	0.093606	5.94731	6.681	-0.809804
30.9	0.005166	0.782598	1.497576	-0.350464	0.093844	5.97078	6.68079	-0.85432
31.0	-0.037896	0.811465	1.499152	-0.349053	0.094202	6.0087	6.75669	-0.905456
31.1	-0.075529	0.868309	1.501145	-0.347078	0.094545	5.97691	6.66034	-0.974532
31.200001	-0.055017	0.923165	1.503411	-0.345608	0.094817	5.9826	6.70263	-0.89666
31.299999	-0.008907	0.981995	1.506268	-0.343552	0.094969	6.02367	6.66066	-0.878429
31.4	0.025998	1.003148	1.509666	-0.341028	0.09518	6.03383	6.62234	-0.965638
31.5	0.08229	0.98264	1.513653	-0.339132	0.095355	6.07587	6.83002	-0.953841
31.6	0.077882	0.963664	1.517826	-0.337465	0.095437	6.039	6.83409	-0.903709
31.700001	0.062594	0.954917	1.522027	-0.33676	0.095675	6.0594	6.84629	-0.830056
31.799999	0.069451	0.905008	1.525992	-0.337682	0.095849	6.06895	6.85336	-0.611658
31.9	0.031184	0.898653	1.529411	-0.339527	0.09592	6.03129	6.7979	-0.382944
32.0	-0.002498	0.905763	1.531812	-0.343038	0.096042	6.05257	6.80625	-0.151092
32.099998	-0.033551	0.881746	1.53328	-0.346912	0.096254	6.01676	6.75326	0.047037
32.200001	-0.04977	0.825634	1.53407	-0.351127	0.096401	6.0679	6.8419	0.156675
32.299999	-0.032179	0.746897	1.534596	-0.354732	0.096555	6.09811	6.82895	0.205706
32.400002	-0.004046	0.685995	1.535098	-0.357247	0.096593	6.15749	6.84308	0.065368
32.5	-0.031775	0.623976	1.534883	-0.359012	0.096403	6.17903	6.85475	-0.100068
32.599998	-0.04176	0.532554	1.534195	-0.359745	0.096057	6.21976	6.90196	-0.264727
32.700001	-0.014117	0.447364	1.533548	-0.358846	0.095818	6.29621	7.01255	-0.456453
32.799999	-0.012897	0.419702	1.532804	-0.358265	0.095506	6.24043	7.11939	-0.61137
32.900002	0.05025	0.386147	1.531717	-0.356861	0.095145	6.15346	6.95677	-0.766323
33.0	0.082283	0.336844	1.530771	-0.355211	0.09486	6.18919	6.95945	-0.890266
33.099998	0.032112	0.304378	1.530025	-0.353594	0.094532	6.18753	6.92369	-1.011284
33.200001	0.065019	0.258003	1.529666	-0.351468	0.094146	6.11423	6.83313	-0.995444
33.299999	0.05827	0.179126	1.529689	-0.348554	0.093722	6.12123	6.81942	-1.061599
33.400002	0.035702	0.103472	1.531126	-0.345486	0.093367	6.15749	6.73924	-1.098543
33.5	0.081895	0.042664	1.533888	-0.340935	0.093443	6.18762	6.87445	-1.171412
33.599998	0.130596	0.008023	1.537167	-0.337007	0.093546	6.14076	6.83205	-1.194511
33.700001	0.088101	-0.035142	1.540942	-0.333844	0.093587	6.16292	6.92583	-1.187976
33.799999	-0.053436	-0.050325	1.545455	-0.331054	0.093489	6.17746	6.83719	-1.073724
33.900002	-0.118696	-0.068475	1.549837	-0.330769	0.093036	6.22247	6.86888	-0.871124
34.0	-0.206519	-0.083787	1.5535	-0.331744	0.092534	6.21433	6.87648	-0.612756
34.099998	-0.218379	-0.112731	1.556364	-0.333868	0.092023	6.20373	6.94039	-0.320986
34.200001	-0.19203	-0.129783	1.55832	-0.337956	0.091527	6.18727	6.85015	-0.001386
34.299999	-0.074573	-0.135929	1.559756	-0.342157	0.091103	6.17106	6.89607	0.230061
34.400002	0.049973	-0.166787	1.560454	-0.346971	0.090611	6.19471	6.96009	0.3232
34.5	0.12324	-0.182482	1.560408	-0.352104	0.090148	6.21652	6.89532	0.319291
34.599998	0.162334	-0.23612	1.559149	-0.356209	0.089628	6.38606	7.15429	0.261243
34.700001	0.084873	-0.296369	1.556359	-0.360722	0.088961	6.4662	7.09915	0.158315
34.799999	-0.055277	-0.320042	1.55282	-0.363703	0.088044	6.42031	7.03396	0.015307
34.900002	-0.23434	-0.27331	1.549202	-0.364877	0.086882	6.34438	6.98311	-0.245342
35.0	-0.303336	-0.247976	1.545381	-0.365591	0.085472	6.36408	7.11082	-0.397122
35.099998	-0.355079	-0.209471	1.541684	-0.364401	0.084156	6.36505	7.20428	-0.753717
35.200001	-0.19258	-0.226994	1.538676	-0.361177	0.083129	6.3231	7.05612	-1.074969
35.299999	-0.06386	-0.252068	1.536842	-0.357145	0.082537	6.32205	6.84683	-1.313729
35.400002	0.086022	-0.212834	1.535897	-0.351596	0.081648	6.30961	6.8176	-1.505133
35.5	0.126546	-0.179569	1.535915	-0.346126	0.080547	6.33273	6.87017	-1.646731
35.599998	0.04204	-0.129931	1.53701	-0.34077	0.079365	6.33107	6.82734	-1.672416
35.700001	-0.076326	-0.076067	1.539304	-0.335355	0.078114	6.27913	6.89746	-1.633798
35.799999	-0.209276	0.034279	1.542093	-0.331791	0.076754	6.18131	6.91331	-1.509604
35.900002	-0.26164	0.091556	1.545442	-0.329061	0.075619	6.16782	7.07646	-1.261709
36.0	-0.222795	0.1137	1.549193	-0.327519	0.074751	6.10687	6.97925	-0.997343
36.099998	-0.159121	0.198075	1.553047	-0.328119	0.073906	6.04933	6.85047	-0.692058
36.200001	-0.063728	0.296093	1.556581	-0.329192	0.073323	6.14628	6.94607	-0.389637
36.299999	0.013588	0.343576	1.559437	-0.331416	0.072737	6.24769	6.88108	-0.202495
36.400002	0.132277	0.352021	1.561502	-0.336104	0.071893	6.40533	7.1196	0.039828
36.5	0.11959	0.400885	1.562515	-0.34108	0.071268	6.36347	7.07999	0.176035
36.599998	0.06548	0.401633	1.561974	-0.347614	0.07051	6.29577	7.153	0.308587
36.700001	-0.091469	0.401576	1.560019	-0.354316	0.069654	6.2667	7.35159	0.345913
36.799999	-0.241043	0.42466	1.556324	-0.360227	0.068433	6.2096	7.21145	0.308723
36.900002	-0.282276	0.441264	1.551663	-0.365503	0.067297	6.26687	7.34784	0.260202
37.0	-0.291275	0.435182	1.546737	-0.368499	0.066126	6.21065	7.2547	0.050216
37.099998	-0.209846	0.455817	1.541418	-0.369008	0.065159	6.30357	7.19636	-0.2936
37.200001	-0.014338	0.447772	1.536426	-0.368168	0.06411	6.35165	7.09187	-0.671989
37.299999	0.124284	0.397363	1.532701	-0.364608	0.063265	6.364	7.26434	-1.072329
37.400002	0.241539	0.333639	1.529981	-0.359427	0.062475	6.28045	7.0998	-1.456314
37.5	0.242573	0.336969	1.528542	-0.3532	0.061812	6.2582	6.98011	-1.806048
37.599998	0.101967	0.358385	1.528588	-0.346267	0.060904	6.18884	6.99595	-2.022168
37.700001	-0.094486	0.341493	1.529715	-0.340743	0.059988	6.08436	7.01897	-2.009172
37.799999	-0.299688	0.363462	1.531225	-0.336173	0.058921	5.99022	6.98568	-1.82461
37.900002	-0.327661	0.347074	1.533852	-0.332376	0.058069	5.88924	6.92979	-1.428429
38.0	-0.376603	0.37181	1.536975	-0.331503	0.057349	5.86788	7.00859	-1.142108
38.099998	-0.235291	0.369739	1.540418	-0.330511	0.057234	5.90299	6.93793	-0.758766
38.200001	-0.020502	0.362235	1.544337	-0.330637	0.057333	6.04058	6.95356	-0.445163
38.299999	0.141026	0.312192	1.548183	-0.332508	0.057429	6.12263	6.95709	-0.189909
38.400002	0.242074	0.226984	1.551455	-0.334678	0.057774	6.11896	6.98953	0.081557
38.5	0.203318	0.213427	1.552576	-0.339346	0.057681	6.14287	7.03877	0.281149
38.599998	0.094891	0.141014	1.552158	-0.344917	0.05765	6.1222	7.08641	0.466465
38.700001	-0.10988	0.067257	1.550104	-0.350115	0.057767	6.07272	7.22494	0.478296
38.799999	-0.182505	-0.025405	1.546743	-0.357	0.057516	6.04495	7.31701	0.588162
38.900002	-0.250502	-0.119247	1.542481	-0.361861	0.057679	6.03979	7.34398	0.440797
39.0	-0.245243	-0.177732	1.537667	-0.364568	0.057742	6.04706	7.34977	0.051978
39.099998	-0.144793	-0.262838	1.532798	-0.366448	0.057706	6.04093	7.19861	-0.245335
39.200001	-0.024412	-0.307054	1.528729	-0.365236	0.05787	6.19296	7.10922	-0.703457
39.299999	0.033335	-0.34494	1.52551	-0.362408	0.057891	6.16809	6.98857	-1.170807
39.400002	0.118693	-0.429617	1.523193	-0.358273	0.057846	6.21503	7.15696	-1.527585
39.5	0.041406	-0.504424	1.521623	-0.352434	0.057622	6.20128	7.09605	-1.746285
39.599998	-0.012953	-0.575127	1.521261	-0.346787	0.057578	6.08261	7.12677	-1.844676
39.700001	-0.040344	-0.645421	1.522128	-0.341215	0.057616	5.95536	7.0771	-1.808589
39.799999	-0.065972	-0.731574	1.523718	-0.336187	0.057942	5.88373	7.0543	-1.605003
39.900002	-0.083909	-0.798254	1.52582	-0.333059	0.058379	5.92165	7.02218	-1.334806
40.0	-0.136047	-0.849361	1.528895	-0.331561	0.058782	5.94713	7.02336	-0.986071
40.099998	-0.201304	-0.879708	1.532186	-0.332233	0.059209	5.94337	7.11767	-0.564043
40.200001	-0.195578	-0.883587	1.534373	-0.334937	0.059375	6.02402	7.07753	-0.191166
40.299999	-0.186584	-0.902752	1.535809	-0.338479	0.05979	6.21144	7.34324	0.168056
40.400002	-0.033994	-0.963353	1.53631	-0.343342	0.060496	6.14619	7.31915	0.355676
40.5	0.0382	-1.030956	1.535686	-0.348726	0.061305	6.0693	7.19561	0.547538
40.599998	0.119008	-1.122103	1.533409	-0.353578	0.062198	6.1736	7.34698	0.524963
40.700001	0.090207	-1.189335	1.530185	-0.358042	0.062961	6.15224	7.26038	0.40049
40.799999	0.018887	-1.257656	1.526932	-0.360968	0.063732	6.12377	7.16777	0.169847
40.900002	-0.116943	-1.244118	1.523479	-0.361547	0.064368	6.19042	7.13801	-0.282283
41.0	-0.170347	-1.23176	1.519631	-0.361731	0.064686	6.17781	7.07121	-0.599147
41.099998	-0.208474	-1.200656	1.516438	-0.359028	0.065489	6.16318	7.05248	-1.024475
41.200001	-0.132403	-1.140469	1.514406	-0.355423	0.066442	6.15942	7.12795	-1.329395
41.299999	-0.029254	-1.068108	1.513304	-0.350936	0.067453	6.13516	7.02914	-1.580607
41.400002	0.098081	-1.026901	1.512576	-0.345631	0.068564	6.01413	6.95131	-1.754078
41.5	0.125629	-1.004997	1.513051	-0.340562	0.069599	6.01693	6.88644	-1.839052
41.599998	0.154401	-0.951813	1.515137	-0.336441	0.070382	6.0862	6.85978	-1.630551
41.700001	0.039201	-0.865893	1.518076	-0.332643	0.071465	6.10582	6.82403	-1.465602
41.799999	-0.031989	-0.813455	1.520578	-0.331937	0.0722	6.06991	6.83666	-1.04103
41.900002	-0.086844	-0.779806	1.522732	-0.332576	0.073229	6.00248	6.96523	-0.595897
42.0	-0.127825	-0.712747	1.52431	-0.335767	0.07449	6.04837	7.11896	-0.159671
42.099998	-0.134511	-0.634328	1.524742	-0.34126	0.075531	5.97183	6.97411	0.299259
42.200001	-0.106875	-0.561517	1.523439	-0.347564	0.076367	6.11283	7.19304	0.664693
42.299999	-0.089102	-0.505512	1.520388	-0.354508	0.076775	6.20172	7.13502	0.8696
42.400002	-0.075963	-0.450306	1.516193	-0.360923	0.077119	6.2702	7.0756	0.89961
42.5	-0.029349	-0.42668	1.510786	-0.365709	0.077547	6.27029	6.98589	0.738635
42.599998	0.017931	-0.44306	1.504594	-0.368872	0.078201	6.24559	7.07068	0.459606
42.700001	0.1014	-0.467427	1.498138	-0.369817	0.078878	6.27887	7.23286	0.008507
42.799999	0.142547	-0.43191	1.491908	-0.367803	0.07973	6.19567	7.13919	-0.482297
42.900002	0.055562	-0.329383	1.486584	-0.364073	0.080427	6.23114	7.25106	-1.033928
43.0	-0.049287	-0.226129	1.483428	-0.357396	0.081153	6.14672	6.99296	-1.578093
43.099998	-0.166675	-0.068939	1.481987	-0.349811	0.081472	6.18788	7.09616	-2.136054
43.200001	-0.165506	0.02333	1.482285	-0.34179	0.081955	6.12404	6.95859	-2.395255
43.299999	-0.170231	0.080245	1.484685	-0.333279	0.082741	6.07587	6.83452	-2.480863
43.400002	-0.119358	0.160798	1.488446	-0.326638	0.083531	5.93916	6.73806	-2.310381
43.5	-0.053303	0.27452	1.492623	-0.321732	0.084233	5.93505	6.81321	-1.918492
43.599998	-0.01868	0.354992	1.497209	-0.319772	0.084924	5.9833	6.84854	-1.300469
43.700001	0.01036	0.485651	1.501596	-0.321382	0.08557	5.94634	6.64064	-0.51891
43.799999	0.011522	0.635327	1.504847	-0.326089	0.085987	5.99153	6.76247	0.299445
43.900002	-0.0054	0.740704	1.505847	-0.333948	0.086311	6.02166	6.7568	0.992618
44.0	-0.023772	0.785573	1.50465	-0.344289	0.086795	6.03015	6.79223	1.472336
44.099998	-0.097456	0.845017	1.501836	-0.354113	0.087433	6.05459	6.95602	1.580335
44.200001	-0.159147	0.868728	1.496834	-0.364147	0.087577	6.10845	7.04541	1.453739
44.299999	-0.18708	0.826508	1.489567	-0.372156	0.087705	6.16826	7.13073	1.106899
44.400002	-0.129494	0.772438	1.481304	-0.376657	0.087841	6.21117	7.08395	0.599443
44.5	-0.126809	0.789157	1.472156	-0.378942	0.087855	6.33431	7.08599	0.150725
44.599998	-0.055835	0.887246	1.462917	-0.377423	0.087848	6.36014	7.02368	-0.467966
44.700001	0.001638	0.940579	1.454777	-0.371937	0.088185	6.30637	7.03085	-1.042166
44.799999	0.127812	0.952749	1.448375	-0.365238	0.088467	6.2603	6.93611	-1.648233
44.900002	0.169294	0.942522	1.444923	-0.355467	0.088789	6.2244	7.03813	-2.209396
45.0	0.169203	0.969607	1.444092	-0.344893	0.089216	6.06965	6.98075	-2.63741
45.099998	0.102611	1.024669	1.445474	-0.334394	0.089753	5.84038	6.63775	-2.824251
45.200001	-0.003115	1.06408	1.448925	-0.324543	0.09047	5.73003	6.46325	-2.788275
45.299999	-0.121962	1.126949	1.454109	-0.317565	0.09106	5.70323	6.49773	-2.420709
45.400002	-0.2558	1.212593	1.459602	-0.313749	0.091486	5.58859	6.40844	-1.812661
45.5	-0.303174	1.266144	1.465005	-0.31342	0.091608	5.75805	6.55618	-0.981536
45.599998	-0.339947	1.323926	1.469565	-0.317631	0.091802	5.769	6.75037	-0.041243
45.700001	-0.291002	1.394208	1.472623	-0.325002	0.091892	5.74431	6.66259	0.815003
45.799999	-0.193716	1.421619	1.473781	-0.335017	0.092177	5.94626	6.60317	1.464312
45.900002	-0.063338	1.400694	1.472275	-0.347267	0.092259	6.06054	6.80583	1.764301
46.0	0.059768	1.340917	1.468898	-0.358799	0.092578	6.13726	6.9602	1.7905
46.099998	0.070567	1.309462	1.463385	-0.36894	0.092838	6.21231	7.03128	1.341648
46.200001	0.055414	1.176465	1.455816	-0.376788	0.093194	6.17632	7.04477	0.942557
46.299999	0.027269	1.04304	1.44689	-0.379859	0.093602	6.19436	7.09284	0.396251
46.400002	-0.102472	0.970763	1.437542	-0.38029	0.093947	6.23762	7.24153	-0.123556
46.5	-0.127259	0.917141	1.429257	-0.376639	0.094167	6.2138	7.11114	-0.728266
46.599998	-0.170689	0.865513	1.423215	-0.369174	0.094351	6.1828	7.16703	-1.336605
46.700001	-0.117708	0.861579	1.419004	-0.360893	0.094368	6.10845	6.99124	-1.987256
46.799999	-0.06409	0.867407	1.417446	-0.351199	0.094745	6.06142	6.87819	-2.43726
46.900002	0.07478	0.80927	1.418236	-0.341329	0.095339	5.95738	6.76729	-2.702552
47.0	0.125268	0.768557	1.420992	-0.332834	0.095787	5.82628	6.50393	-2.719495
47.099998	0.149249	0.713782	1.425325	-0.325552	0.095958	5.6767	6.41786	-2.464004
47.200001	0.067137	0.70461	1.430437	-0.32127	0.095991	5.54507	6.39485	-1.917438
47.299999	-0.044258	0.680658	1.435006	-0.320116	0.09584	5.55462	6.21072	-1.08834
47.400002	-0.094762	0.653148	1.438849	-0.321313	0.09576	5.67617	6.5747	-0.196836
47.5	-0.154243	0.617743	1.441858	-0.326345	0.095756	5.61933	6.73367	0.676714
47.599998	-0.187279	0.622906	1.443468	-0.333134	0.095604	5.75683	6.65295	1.338488
47.700001	-0.258059	0.658083	1.443202	-0.341345	0.095478	5.97279	6.7144	1.660141
47.799999	-0.146782	0.61962	1.440705	-0.351305	0.095171	6.082	6.94992	1.567187
47.900002	-0.118817	0.544487	1.436784	-0.360114	0.094887	6.10871	6.93472	1.262509
48.0	0.007597	0.448473	1.431049	-0.36732	0.094438	6.19813	7.03299	0.965096
48.099998	-0.012928	0.412834	1.423634	-0.372686	0.093998	6.19839	6.92851	0.443908
48.200001	0.060505	0.369423	1.415822	-0.37394	0.0937	6.19742	6.94489	-0.108184
48.299999	0.103434	0.326483	1.409484	-0.371573	0.093574	6.16292	7.10964	-0.705756
48.400002	0.086023	0.353033	1.405253	-0.365484	0.093625	6.15486	7.10204	-1.389361
48.5	0.076192	0.367957	1.403277	-0.356075	0.093887	6.09654	6.95784	-2.019457
48.599998	0.038375	0.371166	1.403236	-0.347242	0.09384	6.05687	6.87477	-2.467197
48.700001	0.005645	0.389368	1.405464	-0.337853	0.093763	6.03891	6.769	-2.726987
48.799999	-0.020134	0.41354	1.409435	-0.330003	0.093758	5.9051	6.64128	-2.625837
48.900002	-0.037145	0.434302	1.414201	-0.324776	0.09373	5.72705	6.55564	-2.264456
49.0	-0.025478	0.446412	1.419353	-0.32228	0.093898	5.53981	6.3471	-1.664657
49.099998	0.047543	0.460203	1.424355	-0.323451	0.094219	5.64263	6.30192	-0.819983
49.200001	0.082729	0.530881	1.428514	-0.327234	0.094178	5.65349	6.41615	0.07817
49.299999	0.094259	0.596421	1.431336	-0.333239	0.094402	5.65664	6.5429	0.826685
49.400002	0.042023	0.613796	1.432639	-0.341315	0.09415	5.79536	6.56196	1.403458
49.5	-0.066784	0.664349	1.431883	-0.35022	0.093566	5.99145	6.61227	1.607227
49.599998	-0.140431	0.669176	1.429424	-0.35848	0.092902	6.1158	6.88162	1.521164
49.700001	-0.148272	0.567003	1.424912	-0.366172	0.091916	6.0679	6.91631	1.233513
49.799999	-0.090354	0.453585	1.418639	-0.37166	0.091201	6.11467	6.97465	0.791466
49.900002	0.032344	0.374052	1.411157	-0.374082	0.090981	6.1151	6.87852	0.332356
50.0	0.180576	0.359449	1.403853	-0.374204	0.090845	6.12719	6.96833	-0.179249
50.099998	0.315864	0.317014	1.398005	-0.370741	0.090949	6.01965	6.84693	-0.696843
50.200001	0.311508	0.335225	1.393991	-0.364483	0.090785	6.0355	6.67083	-1.353566
50.299999	0.208371	0.390902	1.392117	-0.356273	0.090235	6.04863	6.7447	-1.959884
50.400002	0.067964	0.432496	1.392732	-0.346789	0.089623	5.95396	6.67351	-2.425942
50.5	-0.108381	0.460348	1.395443	-0.337356	0.089371	5.86682	6.63443	-2.607538
50.599998	-0.131865	0.458011	1.399071	-0.330001	0.088937	5.70927	6.50832	-2.465744
50.700001	-0.111069	0.447245	1.403784	-0.32448	0.088587	5.57169	6.49558	-2.093394
50.799999	-0.03349	0.476214	1.408731	-0.322428	0.088369	5.49892	6.4002	-1.436023
50.900002	0.040859	0.485841	1.413726	-0.323285	0.088177	5.68493	6.44088	-0.588909
51.0	0.112916	0.509122	1.418082	-0.327094	0.087549	5.7126	6.57984	0.275207
51.099998	0.103473	0.583227	1.420553	-0.334006	0.086715	5.71943	6.38371	0.995626
51.200001	0.059621	0.669131	1.420981	-0.342447	0.085909	5.90466	6.56485	1.531629
51.299999	0.03987	0.700794	1.419662	-0.351882	0.08486	6.08883	6.772	1.749667
51.400002	-0.024059	0.686301	1.416294	-0.361661	0.083957	6.00441	6.90089	1.647879
51.5	-0.027038	0.577407	1.411268	-0.36981	0.083003	5.96001	6.96823	1.356965
51.599998	0.021644	0.456023	1.404509	-0.375744	0.082226	5.99968	6.9572	0.922403
51.700001	0.061527	0.353804	1.39662	-0.378858	0.081419	6.03926	6.92658	0.429435
51.799999	0.139797	0.300781	1.38877	-0.37801	0.08081	6.07456	6.86481	-0.119084
51.900002	0.126789	0.389412	1.38199	-0.37392	0.080214	6.02464	6.83013	-0.813758
52.0	0.247192	0.434281	1.377193	-0.367104	0.079888	6.04399	6.7144	-1.303714
52.099998	0.272511	0.416067	1.374151	-0.358474	0.079595	6.00546	6.7129	-1.844643
52.200001	0.199184	0.375161	1.373226	-0.349369	0.079608	5.8917	6.69513	-2.239101
52.299999	0.109691	0.35425	1.374581	-0.339852	0.079673	5.73345	6.52556	-2.424186
52.400002	0.015906	0.338761	1.377624	-0.331476	0.079641	5.62844	6.51571	-2.354882
52.5	-0.099426	0.306167	1.381712	-0.325251	0.079196	5.50899	6.42514	-2.089434
52.599998	-0.196997	0.295631	1.387081	-0.320997	0.078838	5.5568	6.4382	-1.611367
52.700001	-0.230852	0.327172	1.392143	-0.319982	0.078227	5.61075	6.44538	-0.922865
52.799999	-0.191003	0.34547	1.396818	-0.321959	0.077571	5.48937	6.43671	-0.163023
52.900002	-0.047005	0.364846	1.400861	-0.325922	0.077227	5.56083	6.4974	0.512207
53.0	0.061619	0.377871	1.403604	-0.333047	0.0767	5.77032	6.44848	1.023569
53.099998	0.182764	0.342108	1.405168	-0.340872	0.076365	5.9431	6.65638	1.283111
53.200001	0.22507	0.297955	1.404762	-0.349462	0.075835	5.93645	6.8479	1.318244
53.299999	0.183142	0.192914	1.402279	-0.358313	0.075363	5.95817	6.8555	1.212113
53.400002	0.155561	0.039428	1.398497	-0.365608	0.075026	5.95992	6.76482	0.928668
53.5	0.094862	-0.094287	1.393619	-0.371511	0.074795	5.93522	6.81696	0.66757
53.599998	-0.056776	-0.112695	1.387455	-0.375648	0.074448	5.90921	6.97518	0.145277
53.700001	-0.070903	-0.18107	1.380939	-0.376491	0.074323	5.8677	6.83366	-0.239274
53.799999	-0.11	-0.254302	1.37488	-0.374765	0.074408	6.0108	7.06704	-0.703148
53.900002	-0.089375	-0.313751	1.370474	-0.370295	0.074499	6.00274	7.05954	-1.176829
54.0	-0.011274	-0.3283	1.367369	-0.363803	0.074348	5.8938	6.71001	-1.621911
54.099998	-0.014312	-0.360252	1.365466	-0.356821	0.074031	5.87926	6.67137	-1.94828
54.200001	0.06546	-0.446837	1.365603	-0.348531	0.073803	5.8064	6.64332	-2.169852
54.299999	0.069235	-0.523667	1.367916	-0.340432	0.073613	5.65147	6.5095	-2.205621
54.400002	0.077022	-0.57155	1.371667	-0.333164	0.07322	5.53605	6.40887	-1.987391
54.5	-0.002792	-0.583312	1.376681	-0.326852	0.072714	5.49997	6.38425	-1.766415
54.599998	-0.054406	-0.585012	1.383007	-0.322823	0.072218	5.50443	6.50661	-1.419304
54.700001	-0.094149	-0.604152	1.389978	-0.321181	0.071899	5.61846	6.71419	-0.982047
54.799999	-0.14048	-0.635248	1.397003	-0.320822	0.071799	5.64885	6.63679	-0.541536
54.900002	-0.04384	-0.646217	1.403657	-0.324137	0.071368	5.74071	6.60842	-0.06675
55.0	0.014929	-0.65526	1.409589	-0.329091	0.070863	5.83188	6.70166	0.400392
55.099998	0.044168	-0.695661	1.413426	-0.336023	0.070197	5.93102	6.82563	0.82956
55.200001	0.054312	-0.715663	1.414577	-0.345039	0.06951	5.85763	6.73817	1.092542
55.299999	0.076115	-0.755345	1.414478	-0.354359	0.06896	5.86928	6.80957	1.294774
55.400002	0.0899	-0.770254	1.412553	-0.363733	0.06874	5.93251	6.86567	1.295498
55.5	0.075093	-0.749954	1.408103	-0.372691	0.068693	5.94074	6.94735	1.175373
55.599998	0.102347	-0.762044	1.401864	-0.378961	0.068576	5.9911	7.09241	0.905136
55.700001	0.076954	-0.813373	1.395297	-0.382721	0.068418	5.86174	6.86139	0.46322
55.799999	-0.025186	-0.81713	1.38944	-0.383455	0.068334	5.89266	6.82799	-0.139313
55.900002	-0.126372	-0.774099	1.384655	-0.379734	0.068052	6.06983	7.11146	-0.834929
56.0	-0.190044	-0.749753	1.380781	-0.373267	0.067709	5.94591	6.75969	-1.501334
56.099998	-0.167345	-0.730729	1.379048	-0.364198	0.067357	5.86113	6.6962	-2.067038
56.200001	-0.137653	-0.679023	1.380136	-0.354068	0.067119	5.83495	6.75391	-2.45125
56.299999	-0.085419	-0.635963	1.383328	-0.344428	0.067005	5.74772	6.63165	-2.58239
56.400002	0.075276	-0.576357	1.387852	-0.334976	0.066914	5.67459	6.50479	-2.583293
56.5	0.125683	-0.552773	1.393392	-0.327968	0.0666	5.59245	6.38832	-2.313948
56.599998	0.116877	-0.565958	1.400277	-0.323552	0.066355	5.63142	6.55125	-1.783256
56.700001	0.066326	-0.527932	1.407666	-0.321224	0.065933	5.6062	6.5975	-1.176601
56.799999	-0.032388	-0.469542	1.414889	-0.321907	0.065533	5.52598	6.39849	-0.456855
56.900002	-0.130383	-0.417992	1.421044	-0.325011	0.065064	5.56399	6.47578	0.17217
57.0	-0.128165	-0.387139	1.426545	-0.329622	0.065291	5.6774	6.54033	0.681713
57.099998	-0.033293	-0.37777	1.430896	-0.336427	0.065739	5.7902	6.83045	1.073875
57.200001	0.049372	-0.38803	1.433554	-0.343997	0.066156	5.83617	6.81621	1.16272
57.299999	0.10014	-0.426682	1.434299	-0.351919	0.066514	5.89459	6.75712	1.022334
57.400002	0.108521	-0.453076	1.433688	-0.359307	0.066592	5.96894	6.83227	0.834916
57.5	0.147228	-0.481657	1.4322	-0.364629	0.066733	6.03497	6.87423	0.57566
57.599998	0.097898	-0.52	1.42978	-0.368538	0.067117	5.97621	6.80925	0.235787
57.700001	0.080354	-0.519509	1.427018	-0.370372	0.067601	5.91368	6.75733	-0.163448
57.799999	0.073813	-0.480372	1.424191	-0.369819	0.068215	6.00458	6.95741	-0.552578
57.900002	0.041196	-0.44204	1.421531	-0.368117	0.06885	6.02157	7.11757	-0.958463
58.0	-0.039046	-0.455462	1.419937	-0.364856	0.069302	5.824	6.89843	-1.221241
58.099998	-0.117612	-0.47249	1.418813	-0.361074	0.06923	5.79992	6.7553	-1.361077
58.200001	-0.193951	-0.43792	1.417765	-0.357282	0.06886	5.80473	6.62812	-1.360938
58.299999	-0.206272	-0.393098	1.417085	-0.352866	0.068327	5.77005	6.56892	-1.254126
58.400002	-0.109059	-0.379983	1.416954	-0.349134	0.068272	5.66093	6.40973	-1.072092
58.5	0.046542	-0.359881	1.417686	-0.346069	0.068502	5.65796	6.473	-0.857053
58.599998	0.198221	-0.35976	1.419636	-0.34265	0.068776	5.62117	6.62041	-0.713919
58.700001	0.249449	-0.354778	1.42233	-0.340123	0.068694	5.57896	6.5732	-0.612828
58.799999	0.199786	-0.384844	1.425772	-0.337695	0.06851	5.68116	6.57009	-0.576594
58.900002	0.121825	-0.388147	1.429833	-0.335815	0.068165	5.74842	6.58605	-0.583363
59.0	0.001827	-0.381646	1.43389	-0.335146	0.06799	5.80027	6.68068	-0.645797
59.099998	0.019353	-0.3527	1.437529	-0.335373	0.068171	5.82146	6.80411	-0.509585
59.200001	0.024661	-0.327977	1.440809	-0.336347	0.068824	5.84905	6.78902	-0.466113
59.299999	0.136153	-0.395437	1.443558	-0.339121	0.069533	5.79598	6.75915	-0.235101
59.400002	0.225986	-0.407915	1.445711	-0.341908	0.07048	5.74912	6.74663	-0.088395
59.5	0.257657	-0.388412	1.446744	-0.345643	0.07136	5.74597	6.59568	0.057051
59.599998	0.173136	-0.354818	1.447091	-0.35003	0.071909	5.90063	6.67822	0.198456
59.700001	0.103143	-0.355001	1.446837	-0.353684	0.07256	5.95353	6.70402	0.225589
59.799999	-0.005854	-0.383715	1.445779	-0.357475	0.073019	6.01465	6.99114	0.250158
59.900002	-0.115754	-0.431475	1.444263	-0.360795	0.073294	6.00756	7.1302	0.22194
60.0	-0.209966	-0.496606	1.441485	-0.362926	0.073473	5.81621	6.86021	0.210553
60.099998	-0.18506	-0.544759	1.437788	-0.365155	0.073683	5.89783	7.11874	0.090509
60.200001	-0.128623	-0.53242	1.434317	-0.365712	0.073875	5.82023	6.80518	-0.107735
60.299999	0.050712	-0.4887	1.430683	-0.366454	0.074056	5.88819	6.76001	-0.279004
60.400002	0.146368	-0.49057	1.426672	-0.36631	0.073986	5.95344	6.74598	-0.426015
60.5	0.20573	-0.55552	1.423183	-0.364556	0.073957	6.00651	6.7159	-0.560854
60.599998	0.200014	-0.621174	1.420214	-0.361968	0.073949	5.93373	6.75562	-0.676519
60.700001	0.099079	-0.676899	1.417913	-0.357773	0.073875	5.84283	6.82413	-0.98382
60.799999	-0.040099	-0.748564	1.417009	-0.351687	0.073693	5.75245	6.71772	-1.226934
60.900002	-0.161965	-0.801877	1.417523	-0.345139	0.073574	5.76786	6.75765	-1.427847
61.0	-0.223578	-0.792874	1.419561	-0.338072	0.073423	5.75324	6.6233	-1.566549
61.099998	-0.197054	-0.780948	1.423145	-0.331121	0.073437	5.79834	6.7903	-1.582847
61.200001	-0.121025	-0.748299	1.428006	-0.325923	0.073576	5.78319	6.62416	-1.575066
61.299999	0.020307	-0.710144	1.434471	-0.322084	0.074111	5.83293	6.61206	-1.435475
61.400002	0.162622	-0.709065	1.441325	-0.320904	0.074536	5.86341	6.63015	-1.13672
61.5	0.209837	-0.733935	1.447127	-0.323283	0.074888	5.77434	6.66216	-0.624645
61.599998	0.180411	-0.736222	1.451551	-0.32868	0.074998	5.84852	6.80861	0.071819
61.700001	0.123042	-0.695634	1.45389	-0.337309	0.075095	5.86507	6.66494	0.826889
61.799999	-0.077209	-0.6294	1.453232	-0.348784	0.07504	5.81647	6.64621	1.624186
61.900002	-0.152655	-0.579165	1.448961	-0.361028	0.074934	5.86271	6.86149	2.147378
62.0	-0.216686	-0.517037	1.441976	-0.373173	0.074849	5.8917	6.86535	2.294722
62.099998	-0.178242	-0.492601	1.433761	-0.383011	0.074629	5.91998	6.83141	2.093428
62.200001	-0.125514	-0.431261	1.424051	-0.389387	0.074542	5.95116	6.8904	1.512977
62.299999	-0.038691	-0.425321	1.41353	-0.391417	0.0744	6.03007	6.93943	0.703282
62.400002	0.084618	-0.434168	1.404371	-0.387299	0.074368	6.0376	6.76547	-0.286106
62.5	0.113943	-0.373511	1.398258	-0.378344	0.074253	6.09803	6.7978	-1.314609
62.599998	0.018971	-0.30266	1.396102	-0.365767	0.073598	6.0919	6.87798	-2.261772
62.700001	-0.037875	-0.222422	1.398475	-0.349576	0.073088	5.9798	6.75904	-3.220365
62.799999	-0.017419	-0.173405	1.405351	-0.333073	0.072693	5.8367	6.73785	-3.845655
62.900002	0.045378	-0.106681	1.41666	-0.318254	0.072818	5.73371	6.7629	-4.072273
63.0	0.170469	-0.044499	1.430542	-0.307393	0.073257	5.67197	6.63486	-3.725003
63.099998	0.2343	0.042889	1.444053	-0.302784	0.073938	5.52974	6.50286	-2.798829
63.200001	0.269503	0.083734	1.455801	-0.304554	0.074849	5.4814	6.44409	-1.179546
63.299999	0.188149	0.133384	1.464502	-0.312935	0.075676	5.54805	6.36412	0.805294
63.400002	-0.158107	0.224534	1.468942	-0.328585	0.076188	5.73642	6.59718	2.761553
63.5	-0.426018	0.324299	1.468885	-0.34664	0.076294	5.60567	6.57363	4.327035
63.599998	-0.516693	0.365499	1.46559	-0.364884	0.076124	5.67494	6.63818	4.815812
63.700001	-0.604975	0.337113	1.460442	-0.381518	0.07589	5.97297	6.79116	4.319753
63.799999	-0.604409	0.360445	1.454448	-0.392095	0.07553	6.19629	7.09444	2.627949
63.900002	-0.319356	0.393233	1.448213	-0.396422	0.075095	6.22256	7.27397	0.448561
64.0	0.008392	0.335864	1.441855	-0.393069	0.075001	6.42276	7.4095	-1.607726
64.099998	0.286041	0.213383	1.437302	-0.38185	0.075506	6.54309	7.41892	-3.122633
64.199997	0.493992	0.130516	1.437225	-0.365051	0.075998	6.5106	7.30887	-4.089426
64.300003	0.459607	0.133035	1.443455	-0.345289	0.076832	6.4521	7.29635	-4.542618
64.400002	0.31425	0.176898	1.455456	-0.326808	0.077533	6.33466	7.03717	-4.659145
64.5	0.047953	0.231382	1.471877	-0.312234	0.078263	6.16528	7.03406	-4.37734
64.599998	-0.232206	0.290056	1.489564	-0.304147	0.079055	5.78389	6.89404	-3.430346
64.699997	-0.462322	0.345902	1.505867	-0.304477	0.079849	5.38945	6.53798	-1.809472
64.800003	-0.573357	0.352383	1.518633	-0.313168	0.080564	5.04597	6.2591	0.438219
64.900002	-0.4676	0.341659	1.526293	-0.32841	0.081584	5.03853	5.97477	2.737326
65.0	-0.412769	0.335525	1.527179	-0.349064	0.08234	4.70267	5.80091	4.765862
65.099998	-0.257032	0.331356	1.5238	-0.369865	0.082735	5.70665	6.03836	5.656007
65.199997	-0.133908	0.337874	1.519366	-0.386125	0.08295	6.55544	7.54246	5.069
65.300003	0.013983	0.312052	1.515891	-0.395905	0.083214	5.89152	7.0999	3.227064
65.400002	0.097467	0.225579	1.513979	-0.396733	0.083481	6.48468	7.05826	0.37764
65.5	0.07508	0.079414	1.513168	-0.389621	0.083606	6.55421	7.16574	-2.494446
65.599998	0.048531	-0.049498	1.515201	-0.374712	0.084111	7.19904	7.97828	-4.67184
65.699997	0.071805	-0.158478	1.522458	-0.35349	0.085002	6.89208	8.55219	-5.872159
65.800003	0.028761	-0.273076	1.535596	-0.331471	0.086053	6.53573	7.71824	-6.143819
65.900002	0.032474	-0.252066	1.553529	-0.312377	0.086995	6.65492	7.72874	-5.684189
66.0	0.005647	-0.178461	1.574507	-0.299675	0.088379	6.52575	7.4261	-4.730091
66.099998	-0.03793	-0.109092	1.595598	-0.296905	0.089353	6.1856	6.83709	-2.865626
66.199997	-0.07754	-0.046636	1.613333	-0.303531	0.090402	5.77618	6.28084	-0.221378
66.300003	-0.160816	0.034482	1.62531	-0.319183	0.09103	5.34049	5.99682	2.661742
66.400002	-0.232066	0.085061	1.630331	-0.341341	0.091203	4.98922	5.67534	5.136927
66.5	-0.262007	0.107925	1.630287	-0.364854	0.091483	4.94824	5.93205	6.498568
66.599998	-0.300626	0.108734	1.627626	-0.38624	0.091993	5.19003	5.86365	6.337124
66.699997	-0.2248	0.127232	1.624596	-0.401406	0.092531	7.11995	7.76192	4.654961
66.800003	-0.141874	0.113013	1.622149	-0.406354	0.093348	6.47627	8.31849	1.649948
66.900002	-0.033026	0.084449	1.62052	-0.40248	0.093392	6.65343	7.30919	-1.775558
67.0	-0.09608	-0.013333	1.620903	-0.3897	0.093706	7.05559	7.58453	-4.506993
67.099998	-0.022532	-0.106	1.624494	-0.369603	0.094007	8.21369	7.90773	-6.049617
67.199997	-0.069888	-0.167627	1.632422	-0.346462	0.094427	8.18374	9.51653	-6.494027
67.300003	-0.083921	-0.082827	1.645887	-0.323974	0.094514	7.88703	8.34172	-6.090995
67.400002	-0.115715	0.047956	1.663707	-0.306981	0.095213	7.81557	8.179	-5.200574
67.5	-0.10705	0.140591	1.683694	-0.297458	0.095827	7.11829	7.83697	-3.680108
67.599998	-0.08975	0.257931	1.70315	-0.296416	0.096216	6.18718	6.8221	-1.617121
67.699997	-0.123307	0.363096	1.719441	-0.304016	0.096609	5.54533	6.1558	0.788381
67.800003	-0.185405	0.46389	1.731238	-0.318346	0.096948	4.92074	5.84192	2.972389
67.900002	-0.215436	0.55901	1.738786	-0.336036	0.097041	4.7504	5.44079	4.472691
68.0	-0.247395	0.624587	1.743308	-0.353908	0.097188	4.61772	5.82404	4.91134
68.099998	-0.237312	0.663154	1.74605	-0.370499	0.097365	5.8226	6.05185	4.35771
68.199997	-0.200543	0.750859	1.747855	-0.382216	0.097521	7.71004	8.63858	2.639931
68.300003	-0.235378	0.775858	1.748856	-0.388891	0.097786	6.80161	8.43561	0.282844
68.400002	-0.23878	0.718661	1.748714	-0.388922	0.09785	7.274	7.65251	-2.011524
68.5	-0.178197	0.551315	1.74806	-0.383475	0.098106	8.65788	8.17226	-3.496432
68.599998	-0.142342	0.469932	1.74731	-0.374054	0.097901	9.49266	9.72732	-3.961824
68.699997	-0.163207	0.554508	1.747521	-0.362382	0.097632	9.06888	9.36055	-3.761771
68.800003	-0.085517	0.547752	1.749707	-0.351146	0.097409	9.44546	8.88438	-3.107052
68.900002	-0.078148	0.583963	1.753857	-0.342417	0.096986	8.70622	8.9165	-2.379721
69.0	-0.083896	0.692247	1.760102	-0.336041	0.096585	7.68079	7.7176	-1.576686
69.099998	-0.056958	0.817711	1.767447	-0.332743	0.096146	6.73514	7.19732	-0.886835
69.199997	-0.021816	0.923966	1.774583	-0.331458	0.095571	6.04452	6.74663	-0.415043
69.300003	0.002979	0.946934	1.781693	-0.331808	0.095364	5.32359	6.40491	-0.234748
69.400002	0.061961	0.991787	1.789387	-0.333373	0.095204	5.1959	6.10034	-0.304646
69.5	0.057256	1.062734	1.797673	-0.33502	0.095331	5.0789	6.28255	-0.583748
69.599998	0.097988	1.140609	1.805341	-0.336396	0.095551	6.44684	6.65445	-0.979946
69.699997	0.043233	1.169085	1.811873	-0.338408	0.095446	7.2592	8.34558	-1.197097
69.800003	-0.083925	1.203391	1.81705	-0.340453	0.094932	6.85048	7.88043	-1.22076
69.900002	-0.232794	1.262554	1.820495	-0.343815	0.094229	8.25923	7.74693	-0.906388
70.0	-0.29764	1.359407	1.8213	-0.348787	0.092886	7.94212	8.89412	-0.427083
70.099998	-0.278977	1.383402	1.819896	-0.354742	0.091828	7.95937	8.40339	0.228211
70.199997	-0.197875	1.413561	1.816424	-0.36195	0.090889	8.11613	8.48057	0.769756
70.300003	0.006183	1.453129	1.812021	-0.368726	0.090344	7.81864	8.51815	0.978916
70.400002	0.20604	1.499289	1.806893	-0.373519	0.089796	7.61029	8.06553	0.774866
70.5	0.311236	1.524178	1.801501	-0.375478	0.089487	7.60583	8.14121	0.083715
70.599998	0.268814	1.486511	1.79708	-0.373451	0.088856	7.64033	8.22643	-0.89317
70.699997	0.132672	1.430918	1.794469	-0.367072	0.088276	7.68771	8.09721	-1.835526
70.800003	-0.043302	1.421983	1.793775	-0.357498	0.087503	7.7012	8.26957	-2.616954
70.900002	-0.187246	1.412631	1.796191	-0.345299	0.086762	7.73737	8.3504	-3.276781
71.0	-0.24952	1.401708	1.802399	-0.332624	0.086349	7.64471	8.48528	-3.862159
71.099998	-0.182875	1.38529	1.811896	-0.321554	0.085887	7.67142	8.63976	-4.041961
71.199997	-0.040384	1.369939	1.823348	-0.313442	0.085728	7.48576	8.50263	-3.77925
71.300003	0.090326	1.3098	1.83373	-0.310892	0.085352	7.37428	8.07602	-2.861669
71.400002	0.166945	1.25412	1.841866	-0.313424	0.085024	7.40545	7.94102	-1.391497
71.5	0.100085	1.173368	1.846549	-0.321625	0.084567	7.12731	7.67831	0.52168
71.599998	-0.09885	1.132643	1.84694	-0.335835	0.083704	6.98027	7.58999	2.270199
71.699997	-0.24944	1.149462	1.843398	-0.35173	0.082796	6.89987	7.65969	3.572382
71.800003	-0.302708	1.062438	1.837937	-0.368002	0.081772	7.35299	7.96896	4.000491
71.900002	-0.443215	0.911219	1.832393	-0.381378	0.081105	7.3734	8.67937	3.264277
72.0	-0.318869	0.842141	1.826768	-0.388356	0.080116	7.19203	8.45231	1.612558
72.099998	-0.183009	0.762857	1.820964	-0.389468	0.079204	7.82626	8.5978	-0.600058
72.199997	-0.013281	0.567833	1.814971	-0.384469	0.07844	8.20345	8.95182	-2.489129
72.300003	0.106655	0.337125	1.809836	-0.373675	0.078231	8.51312	9.04646	-3.627082
72.400002	0.149234	0.236804	1.806588	-0.360206	0.07781	8.78303	9.28926	-3.991361
72.5	0.136763	0.241161	1.806334	-0.345778	0.077507	9.02518	9.39128	-3.904993
72.599998	0.024636	0.236136	1.808575	-0.33268	0.077357	8.63064	9.0426	-3.614313
72.699997	-0.125986	0.230669	1.812771	-0.323671	0.077107	8.05282	9.07183	-2.876828
72.800003	-0.264531	0.24879	1.817873	-0.318543	0.076788	7.46439	8.58227	-1.907837
72.900002	-0.337502	0.252026	1.822818	-0.317549	0.076517	6.61963	7.85559	-0.892531
73.0	-0.378846	0.202091	1.827062	-0.320023	0.076093	5.93627	7.23062	-0.09984
73.099998	-0.227484	0.157514	1.831231	-0.323879	0.076026	5.59113	6.58968	0.292839
73.199997	-0.107579	0.156339	1.835396	-0.329278	0.07564	5.53544	6.62908	0.347405
73.300003	-0.066354	0.116405	1.839874	-0.335006	0.07522	6.12377	6.81717	0.166546
73.400002	0.002359	0.068439	1.843411	-0.340335	0.074755	7.86243	8.5735	-0.32099
73.5	0.022263	0.008058	1.844534	-0.346158	0.074403	7.16243	8.68034	-0.697843
73.599998	-0.03321	-0.07362	1.842937	-0.352694	0.073745	7.86812	7.93792	-0.723415
73.699997	-0.185757	-0.132145	1.837744	-0.360214	0.073147	8.63275	9.21132	-0.3426
73.800003	-0.16902	-0.21512	1.827673	-0.370129	0.07246	8.21676	9.74745	0.457417
73.900002	-0.134895	-0.268107	1.813705	-0.379398	0.071814	8.35294	9.21657	1.198687
74.0	-0.206809	-0.346889	1.797723	-0.387897	0.071142	8.27526	9.58087	1.716404
74.099998	-0.154932	-0.406291	1.782466	-0.391218	0.070699	8.21247	9.22749	1.336339
74.199997	-0.03331	-0.451517	1.77045	-0.387718	0.070406	7.9817	8.60561	0.094133
74.300003	-0.020963	-0.459119	1.764643	-0.37627	0.070308	7.72913	8.29548	-1.886428
74.400002	-0.031965	-0.480577	1.766996	-0.35802	0.070506	7.61213	8.22846	-3.777445
74.5	0.020855	-0.436806	1.778382	-0.333815	0.070927	7.57264	8.13789	-5.580455
74.599998	-0.021206	-0.36203	1.797209	-0.309635	0.071069	7.63893	8.2199	-6.699737
74.699997	-0.006959	-0.303906	1.820901	-0.289279	0.071476	7.4164	8.26818	-7.03138
74.800003	-0.015234	-0.207256	1.845571	-0.277047	0.071929	7.34354	8.26861	-6.071781
74.900002	-0.008614	-0.109257	1.86684	-0.2784	0.072223	7.20429	8.1577	-3.497596
75.0	-0.031032	0.006562	1.880669	-0.293281	0.072355	7.04849	8.04786	0.552039
75.099998	-0.136612	0.157141	1.884897	-0.320772	0.072202	6.84348	7.75828	5.022623
75.199997	-0.117463	0.154536	1.878506	-0.355127	0.071662	6.67866	7.54674	8.909231
75.300003	-0.288527	0.244431	1.865796	-0.390096	0.071195	6.54029	7.34067	10.584843
75.400002	-0.275173	0.335924	1.853894	-0.416699	0.070614	6.76054	7.707	9.320921
75.5	-0.212938	0.447797	1.84788	-0.429148	0.070471	7.77923	8.67338	5.492397
75.599998	-0.006315	0.541536	1.846692	-0.427344	0.070245	7.77537	8.70057	-0.111339
75.699997	-0.041268	0.502755	1.848543	-0.413396	0.070056	8.16202	9.17856	-5.698361
75.800003	0.109382	0.44938	1.852301	-0.388792	0.070565	9.62954	10.3281	-9.383728
75.900002	0.206019	0.437385	1.858414	-0.359097	0.071553	10.33041	11.99835	-10.572854
76.0	0.199923	0.48673	1.868021	-0.331265	0.072104	11.37205	12.40516	-9.54423
76.099998	0.080844	0.574885	1.879865	-0.309824	0.072691	12.30762	12.67065	-7.195164
76.199997	-0.028199	0.603935	1.893266	-0.298313	0.073434	12.70478	12.93497	-4.173665
76.300003	-0.184186	0.664382	1.906885	-0.296545	0.073706	10.30852	10.51513	-1.147487
76.400002	-0.318528	0.717723	1.918933	-0.304377	0.073985	6.18823	7.2455	1.565286
76.5	-0.468094	0.730883	1.9278	-0.318814	0.074208	4.32723	5.47708	3.593153
76.599998	-0.429054	0.796678	1.934129	-0.33467	0.074516	3.43185	4.58061	4.768592
76.699997	-0.324184	0.837273	1.939678	-0.34974	0.07483	3.67707	4.56755	4.639854
76.800003	-0.264649	0.860187	1.945421	-0.361359	0.075325	3.48422	4.84814	3.26872
76.900002	-0.0737	0.871645	1.949738	-0.367303	0.075561	5.98243	6.05142	1.104482
77.0	-0.106652	0.868114	1.951773	-0.369855	0.075357	8.57416	10.18497	-1.11021
77.099998	-0.162522	0.863904	1.950962	-0.368706	0.074946	9.12948	11.1355	-2.81802
77.199997	-0.196856	0.7238	1.947131	-0.366532	0.07467	8.69676	9.04475	-3.313054
77.300003	-0.198563	0.631876	1.940428	-0.365021	0.074124	13.07689	12.94064	-2.731918
77.400002	-0.157994	0.54788	1.931873	-0.36345	0.074017	15.21236	16.81127	-1.703525
77.5	-0.17165	0.477872	1.922897	-0.36225	0.073934	15.24546	15.52556	-0.663396
77.599998	-0.083442	0.428734	1.914857	-0.360679	0.073978	15.48183	15.8813	0.025883
77.699997	0.051338	0.368799	1.909364	-0.358059	0.07408	10.51783	10.64616	0.189898
77.800003	0.055202	0.369229	1.906956	-0.353975	0.07447	7.72195	8.33519	-0.474336
77.900002	0.069578	0.360973	1.907628	-0.348182	0.074894	6.42749	7.115	-1.589551
78.0	0.011467	0.353948	1.910055	-0.340958	0.075391	5.89861	6.50779	-2.676143
78.099998	-0.026921	0.323183	1.912229	-0.334165	0.075721	5.72968	6.45929	-3.196836
78.199997	-0.152707	0.323974	1.913589	-0.328992	0.075947	5.79195	6.94403	-3.231344
78.300003	-0.240923	0.32004	1.913346	-0.326874	0.075991	7.45581	7.92978	-2.495257
78.400002	-0.247444	0.35053	1.911238	-0.327949	0.076165	8.48912	9.44224	-1.245555
78.5	-0.278823	0.424048	1.907098	-0.333204	0.075814	8.48431	9.64157	0.209138
78.599998	-0.198017	0.495309	1.901162	-0.340482	0.075377	9.46087	9.88244	1.436124
78.699997	-0.144904	0.56866	1.893669	-0.349848	0.074826	8.39209	9.30371	2.050193
78.800003	-0.03197	0.611186	1.886388	-0.35754	0.074328	8.72575	9.08982	1.891273
78.900002	0.088964	0.604214	1.879665	-0.362895	0.07384	8.15222	9.08018	0.891972
79.0	0.103832	0.607169	1.873905	-0.364369	0.07394	8.05509	8.81865	-0.646665
79.099998	0.138661	0.538432	1.868328	-0.363032	0.074066	8.04809	9.06691	-1.990155
79.199997	0.076066	0.498772	1.862207	-0.359284	0.07424	8.72225	9.41023	-2.771611
79.300003	-0.071271	0.446812	1.855267	-0.353315	0.074418	8.8791	9.73942	-2.815202
79.400002	-0.190538	0.457423	1.848816	-0.347367	0.074306	8.67794	9.62358	-2.457701
79.5	-0.303927	0.435155	1.842739	-0.342808	0.074082	9.5678	10.16131	-1.797509
79.599998	-0.37146	0.432494	1.837367	-0.340179	0.074017	9.07002	9.76286	-1.123891
79.699997	-0.339552	0.449536	1.832876	-0.339775	0.073981	8.70517	9.29504	-0.522173
79.800003	-0.188666	0.43833	1.829208	-0.340575	0.074233	8.08618	8.76159	-0.209061
79.900002	-0.041819	0.430955	1.826301	-0.342216	0.074522	7.47543	8.22846	-0.275206
80.0	0.059564	0.436772	1.823545	-0.344379	0.074796	7.0195	7.7586	-0.601026
80.099998	0.115092	0.369895	1.820619	-0.34596	0.075143	6.82158	7.47159	-0.913852
80.199997	0.066409	0.270203	1.816172	-0.348075	0.075179	6.84899	7.5947	-1.087155
80.300003	-0.103011	0.176704	1.809626	-0.350259	0.074985	8.02996	8.51515	-0.83988
80.400002	-0.255999	0.138493	1.80031	-0.353794	0.074284	7.76539	9.25607	-0.362314
80.5	-0.400026	0.12962	1.788396	-0.357655	0.073811	7.74271	8.59052	0.230519
80.599998	-0.368989	0.148645	1.774297	-0.362841	0.073219	8.43115	9.18317	0.812369
80.699997	-0.257958	0.154524	1.759386	-0.366921	0.072884	7.90148	9.03586	1.006015
80.800003	-0.029377	0.185421	1.744893	-0.368984	0.072671	7.96682	8.67156	0.63559
80.900002	0.170106	0.106226	1.7326	-0.367043	0.072612	7.65715	8.55872	-0.172952
81.0	0.256301	0.087462	1.723613	-0.360484	0.07274	7.44784	8.11327	-1.425203
81.099998	0.276682	0.139112	1.718983	-0.349748	0.072778	7.43593	7.98352	-2.486699
81.199997	0.206157	0.217015	1.719104	-0.335529	0.072938	7.30816	7.96896	-3.375466
81.300003	0.08142	0.32892	1.723151	-0.320611	0.073288	7.45126	8.05793	-3.948403
81.400002	-0.061145	0.417118	1.729433	-0.308748	0.073746	7.42761	8.27289	-3.852858
81.5	-0.156286	0.473957	1.735777	-0.3026	0.074273	7.3565	8.39857	-2.951006
81.599998	-0.218405	0.54781	1.739239	-0.304561	0.074583	7.24659	8.25597	-1.194025
81.699997	-0.199288	0.64327	1.737602	-0.315415	0.074603	7.07144	8.01799	1.183094
81.800003	-0.29901	0.763133	1.73063	-0.333721	0.074616	6.89812	7.61162	3.333811
81.900002	-0.219067	0.881799	1.719079	-0.355344	0.074473	6.77771	7.42492	4.854693
82.0	-0.208805	0.967223	1.705546	-0.375955	0.074533	6.72936	7.323	5.132734
82.099998	-0.153337	1.060531	1.693026	-0.391302	0.074686	6.91415	7.37439	3.851555
82.199997	-0.087218	1.047002	1.68291	-0.39898	0.074889	7.19492	8.10696	1.547221
82.300003	-0.010368	1.048462	1.673754	-0.397603	0.074961	7.1422	8.32652	-1.177432
82.400002	-0.008415	1.047551	1.664841	-0.388454	0.075168	7.32593	8.25341	-3.221264
82.5	-0.012328	1.070785	1.656237	-0.374526	0.075139	7.65294	8.80366	-4.167482
82.599998	-0.035379	1.103726	1.648637	-0.357142	0.075104	7.92487	9.30146	-4.140202
82.699997	0.005945	1.120428	1.642965	-0.342209	0.074944	7.93249	9.1123	-3.32262
82.800003	0.053799	1.123421	1.639274	-0.330134	0.074866	7.66354	8.56761	-2.329057
82.900002	0.073702	1.138582	1.637616	-0.322144	0.075029	7.22881	8.11209	-1.421066
83.0	0.159425	1.112764	1.637909	-0.318144	0.075276	6.4732	7.26359	-0.628711
83.099998	0.174267	1.103574	1.640623	-0.316635	0.075542	5.74439	6.55907	-0.411642
83.199997	0.168121	1.036211	1.645604	-0.316933	0.076095	5.00937	5.90893	-0.566787
83.300003	0.122962	0.976903	1.651613	-0.319021	0.076715	4.88807	5.78336	-0.899414
83.400002	0.026213	0.918959	1.656695	-0.32261	0.077495	4.71546	5.80348	-1.051233
83.5	-0.067047	0.834677	1.658893	-0.328604	0.078273	6.5501	6.76568	-0.69704
83.599998	-0.232967	0.785046	1.656272	-0.337529	0.078846	6.91783	8.60722	0.114651
83.699997	-0.322389	0.753964	1.647904	-0.34977	0.079008	6.55841	7.68891	1.448785
83.800003	-0.395563	0.774089	1.633716	-0.364983	0.078881	6.81142	7.48273	2.676027
83.900002	-0.397713	0.740096	1.615692	-0.379911	0.078666	7.58963	8.38701	3.436743
84.0	-0.395326	0.650895	1.597249	-0.391368	0.078579	7.65172	8.6343	3.070392
84.099998	-0.16698	0.565631	1.581568	-0.394643	0.0784	7.00637	7.69437	1.689607
84.199997	-0.01813	0.52742	1.571887	-0.389148	0.078512	7.09237	8.02067	-0.598574
84.300003	0.163179	0.540224	1.5702	-0.373904	0.078956	6.75511	7.86598	-3.147882
84.400002	0.23647	0.522435	1.576455	-0.353543	0.079443	6.68776	7.52876	-5.03434
84.5	0.224069	0.537204	1.58912	-0.331557	0.080057	6.55631	7.42256	-6.335585
84.599998	0.191482	0.590819	1.605753	-0.312181	0.080762	6.6657	7.5188	-6.379367
84.699997	0.177079	0.614561	1.622799	-0.300225	0.081887	6.51918	7.41678	-5.10232
84.800003	0.086804	0.614246	1.636607	-0.300494	0.083137	6.53757	7.38156	-2.2501
84.900002	-0.116709	0.601367	1.644285	-0.312932	0.08417	6.46874	7.38252	1.65724
85.0	-0.280837	0.534332	1.643543	-0.335213	0.085088	6.01816	6.99274	5.549741
85.099998	-0.500183	0.563308	1.634754	-0.361682	0.085552	5.67565	6.51218	7.838648
85.199997	-0.708293	0.525405	1.624096	-0.386722	0.086046	5.468	6.1892	8.137278
85.300003	-0.42408	0.541797	1.618318	-0.400121	0.086799	5.71707	6.35481	6.124585
85.400002	-0.321274	0.598199	1.618664	-0.403062	0.087394	7.11006	7.91886	2.065843
85.5	-0.093385	0.568114	1.623948	-0.39451	0.088161	6.84137	7.77423	-2.864865
85.599998	0.108031	0.479255	1.631429	-0.376613	0.088803	7.2296	7.85388	-6.979364
85.699997	0.221299	0.389382	1.641548	-0.351814	0.089314	7.19798	7.88621	-9.193889
85.800003	0.228597	0.286918	1.654621	-0.326019	0.089802	7.75882	8.14282	-9.249023
85.900002	0.093316	0.268978	1.669897	-0.30558	0.090159	8.65114	9.61395	-7.567134
86.0	-0.029159	0.291019	1.685519	-0.295393	0.090294	7.88747	8.5052	-4.694935
86.099998	-0.20419	0.295073	1.699648	-0.29682	0.090418	7.81697	8.20908	-1.067405
86.199997	-0.338187	0.36703	1.710225	-0.308305	0.090734	6.99656	7.83408	2.616132
86.300003	-0.330706	0.560303	1.715302	-0.327998	0.091209	5.4539	6.28747	5.507627
86.400002	-0.377371	0.61912	1.715733	-0.352751	0.091736	4.47734	5.42933	7.375895
86.5	-0.344049	0.722356	1.714246	-0.375628	0.092538	4.25218	5.10581	7.240448
86.599998	-0.304425	0.846215	1.713086	-0.393172	0.092888	4.35675	5.52172	5.337904
86.699997	-0.265447	0.882476	1.713182	-0.401875	0.093214	5.43297	5.69076	2.038626
86.800003	-0.177391	0.921957	1.713041	-0.40042	0.093268	8.9912	9.61149	-1.692074
86.900002	-0.153078	0.870686	1.712682	-0.390447	0.09321	8.31966	9.67443	-4.852829
87.0	-0.056004	0.816484	1.713006	-0.373318	0.09347	7.64156	7.88279	-6.381845
87.099998	-0.016021	0.784418	1.715271	-0.353554	0.093609	8.61033	8.11006	-6.310143
87.199997	0.067519	0.799961	1.720698	-0.333927	0.093754	10.69727	10.90983	-5.309596
87.300003	0.108512	0.822267	1.729276	-0.318443	0.093612	9.65564	10.22726	-3.96521
87.400002	-0.001558	0.886268	1.739683	-0.309162	0.093365	9.2957	9.06733	-2.375442
87.5	-0.006328	0.886438	1.750506	-0.306682	0.093147	7.2176	7.87476	-0.622282
87.599998	-0.03271	0.94315	1.760656	-0.31029	0.093205	5.69763	6.10173	0.794277
87.699997	-0.094923	1.003952	1.769669	-0.319021	0.093252	4.87616	5.53617	1.809524
87.800003	-0.13746	1.05023	1.777572	-0.331217	0.093712	4.14718	5.25751	2.256056
87.900002	-0.118523	1.089691	1.784101	-0.343022	0.093928	4.40947	5.50759	2.062207
88.0	-0.099241	1.099619	1.788784	-0.354175	0.094225	4.43846	5.79802	1.406396
88.099998	-0.040297	1.084883	1.790894	-0.363144	0.094201	7.39065	7.25331	0.539517
88.199997	-0.098014	1.064472	1.789623	-0.370566	0.094342	7.82573	9.65709	-0.244084
88.300003	-0.076019	1.019648	1.784104	-0.376093	0.09412	7.20534	7.73516	-0.614908
88.400002	-0.066821	0.954344	1.774231	-0.380112	0.093751	9.4931	8.91307	-0.495814
88.5	-0.092508	0.897053	1.760999	-0.383107	0.093175	9.58321	10.2385	-0.054563
88.599998	-0.07746	0.869043	1.746665	-0.383323	0.092404	9.36042	9.32394	0.240108
88.699997	0.000707	0.884222	1.734251	-0.378685	0.091296	9.19595	9.53741	0.107209
88.800003	-0.09726	0.898843	1.727171	-0.369537	0.089985	8.46898	8.68633	-0.90066
88.900002	-0.047545	0.882311	1.728688	-0.354117	0.088963	7.48488	7.79907	-2.504055
89.0	0.01552	0.898553	1.738812	-0.33464	0.088083	6.94366	7.54856	-4.319421
89.099998	0.14048	0.95555	1.756483	-0.314525	0.087466	6.53135	7.18137	-5.641417
89.199997	0.152437	1.025746	1.778904	-0.29775	0.087268	6.11913	6.87006	-6.300771
89.300003	0.204772	1.157438	1.801888	-0.286697	0.087019	6.31233	6.95709	-5.878428
89.400002	0.075929	1.289588	1.82127	-0.286647	0.086455	6.47881	7.23179	-3.731087
89.5	-0.159423	1.400047	1.833593	-0.298494	0.085614	6.81326	7.41667	-0.069044
89.599998	-0.509895	1.542078	1.836336	-0.322998	0.084387	6.84558	7.61986	4.272726
89.699997	-0.702848	1.611555	1.829087	-0.35479	0.083079	6.85285	7.59556	8.074144
89.800003	-0.690645	1.6592	1.815719	-0.386847	0.081661	6.98903	7.69962	10.107016
89.900002	-0.397901	1.802614	1.803409	-0.411035	0.080977	6.8715	7.63603	9.180159
90.0	-0.075628	1.954852	1.797518	-0.422031	0.080388	7.11663	7.8314	5.390502
90.099998	0.300872	2.031851	1.798621	-0.418672	0.079962	7.70855	8.23703	-0.145624
90.199997	0.358131	1.921964	1.804907	-0.404208	0.079187	7.95307	8.69607	-5.934649
90.300003	0.544645	1.845164	1.815452	-0.378734	0.078896	8.53405	8.98822	-9.956115
90.400002	0.501936	1.891625	1.830094	-0.349137	0.07845	9.41148	9.8545	-11.52183
90.5	0.272588	1.96654	1.848038	-0.32181	0.077712	9.7278	10.77088	-10.609252
90.599998	-0.058447	2.014416	1.867711	-0.304617	0.077231	10.05253	10.88264	-7.867002
90.699997	-0.28336	1.983505	1.885429	-0.300596	0.076764	10.17882	11.6257	-3.796618
90.800003	-0.370129	1.913161	1.899326	-0.308968	0.076806	8.88146	10.2294	0.820075
90.900002	-0.387588	1.97061	1.906097	-0.328557	0.076761	6.34578	7.64588	5.110428
91.0	-0.414815	1.999082	1.905497	-0.353955	0.077059	4.77177	5.73957	8.135087
91.099998	-0.2225	1.956938	1.903642	-0.376428	0.077514	3.79801	4.75361	9.124605
91.199997	-0.087539	1.999331	1.904572	-0.391742	0.077481	3.93472	4.78862	7.466915
91.300003	-0.061848	2.016996	1.910718	-0.396958	0.077204	3.84837	4.78026	3.657903
91.400002	0.043491	1.965805	1.921128	-0.3908	0.076776	7.14395	6.49098	-1.34372
91.5	-0.14369	1.879173	1.933049	-0.377775	0.076222	9.48338	11.11345	-6.217604
91.599998	-0.091169	1.671941	1.944522	-0.358987	0.076347	9.3338	11.18871	-8.95639
91.699997	-0.00456	1.536304	1.955049	-0.339334	0.076861	7.97803	9.02912	-9.060495
91.800003	0.037962	1.43491	1.965712	-0.323592	0.077343	11.82639	14.06995	-7.498087
91.900002	0.042209	1.37373	1.976068	-0.314437	0.077674	14.39089	17.90183	-5.101287
92.0	0.014409	1.314763	1.98563	-0.312407	0.077789	14.41471	16.75967	-2.324266
92.099998	-0.067845	1.327952	1.994031	-0.317576	0.077577	13.87568	14.45866	0.161366
92.199997	-0.132596	1.298931	2.00147	-0.327625	0.0777	7.56414	7.83279	2.134128
92.300003	-0.191881	1.322172	2.007996	-0.340756	0.077996	5.09966	5.79792	3.349994
92.400002	-0.271342	1.348216	2.013781	-0.354127	0.078275	4.32066	5.38223	3.522219
92.5	-0.311234	1.342713	2.018206	-0.366184	0.078715	4.55248	5.20484	2.8431
92.599998	-0.297176	1.286456	2.019706	-0.375534	0.0791	4.33144	6.17068	1.590898
92.699997	-0.309256	1.269919	2.016763	-0.381765	0.079285	6.06913	5.94255	0.164086
92.800003	-0.261439	1.253176	2.009607	-0.38528	0.079134	10.8021	11.84709	-0.979438
92.900002	-0.221426	1.228034	1.998699	-0.386203	0.078792	8.8178	11.32691	-1.60399
93.0	-0.188745	1.118727	1.986095	-0.38527	0.078255	13.79441	12.6699	-1.690705
93.099998	-0.106534	0.984386	1.973821	-0.381445	0.077527	15.51484	16.56077	-1.700673
93.199997	-0.036419	0.828442	1.964414	-0.373583	0.076975	16.79897	16.08962	-1.85388
93.300003	0.09253	0.754264	1.959506	-0.361785	0.07669	18.14949	17.14014	-2.404663
93.400002	0.184868	0.724913	1.959446	-0.347373	0.07665	13.76017	13.68648	-3.086447
93.5	0.199317	0.725833	1.962968	-0.33197	0.076961	9.87922	10.84164	-3.745066
93.599998	0.217146	0.742716	1.968428	-0.318472	0.077325	7.78151	8.85462	-4.149119
93.699997	0.159522	0.777711	1.97465	-0.307854	0.07797	6.81895	8.24206	-4.076016
93.800003	0.08062	0.813132	1.980712	-0.301922	0.078766	6.10302	7.33895	-3.506962
93.900002	0.058146	0.825068	1.986437	-0.301025	0.079401	6.36049	7.51238	-2.46988
94.0	-0.150935	0.852016	1.991544	-0.305747	0.079909	6.82219	8.12794	-1.302915
94.099998	-0.268943	0.854564	1.995134	-0.314736	0.080134	7.7576	8.81083	0.063858
94.199997	-0.360392	0.874382	1.996172	-0.327986	0.079834	8.57241	9.53291	1.374257
94.300003	-0.420989	0.930406	1.993035	-0.344423	0.079247	8.80203	9.77967	2.45456
94.400002	-0.358794	0.962317	1.984708	-0.362985	0.078894	9.37837	10.02611	3.280454
94.5	-0.198264	1.023342	1.970747	-0.381815	0.07845	9.48802	10.28721	3.699707
94.599998	-0.035808	1.052724	1.952987	-0.397783	0.078394	10.04115	10.62914	3.391136
94.699997	0.082028	1.094867	1.933295	-0.408468	0.078209	10.73843	11.36128	2.219585
94.800003	0.086548	1.039917	1.914875	-0.411288	0.077791	11.29962	12.02747	0.445836
94.900002	-0.009075	0.921788	1.89945	-0.405035	0.077278	11.90766	12.67568	-1.603116
95.0	-0.218101	0.851368	1.887493	-0.392373	0.076977	12.45519	13.07799	-3.437715
95.099998	-0.33016	0.840457	1.880282	-0.372694	0.07662	12.55336	13.0265	-4.584097
95.199997	-0.348558	0.853869	1.878247	-0.34966	0.076325	11.96914	12.58019	-5.188919
95.300003	-0.235595	0.810474	1.881492	-0.3271	0.076404	10.8789	11.571	-5.425711
95.400002	-0.08063	0.76087	1.889033	-0.307837	0.076405	9.99158	10.54382	-5.128912
95.5	0.076496	0.753422	1.899049	-0.295449	0.076649	8.61961	9.37394	-4.239357
95.599998	0.190088	0.774276	1.908343	-0.29185	0.076635	7.10401	7.89638	-2.674936
95.699997	0.168728	0.830721	1.914593	-0.297523	0.076795	6.05389	6.57052	-0.56547
95.800003	0.018633	0.847133	1.915873	-0.311202	0.076842	5.40749	5.92135	1.761966
95.900002	-0.20084	0.854442	1.911636	-0.330711	0.076955	5.35503	6.03386	3.644449
96.0	-0.332681	0.828324	1.903722	-0.350339	0.076942	5.46424	6.32687	4.680115
96.099998	-0.525094	0.773867	1.89456	-0.368299	0.0766	7.26454	8.07805	4.52037
96.199997	-0.581847	0.766373	1.887304	-0.37958	0.076195	7.46176	10.02461	2.909529
96.300003	-0.40349	0.721718	1.882609	-0.384135	0.075954	7.91007	9.32298	0.502675
96.400002	-0.236378	0.589622	1.878875	-0.382559	0.075792	9.45789	9.93179	-2.052495
96.5	-0.022769	0.451145	1.873796	-0.376593	0.075852	10.52334	11.3252	-3.610797
96.599998	0.080922	0.313619	1.865999	-0.369475	0.075628	11.35042	11.77964	-3.811116
96.699997	0.105705	0.229166	1.855817	-0.36382	0.075408	12.42638	12.06783	-2.938787
96.800003	0.101594	0.061016	1.843444	-0.360357	0.074994	12.87845	12.47282	-1.414776
96.900002	-0.019007	-0.037183	1.830926	-0.358336	0.074666	11.75335	11.47882	-0.210989
97.0	-0.201156	-0.120419	1.822572	-0.355117	0.074814	9.40184	10.09516	0.129257
97.099998	-0.157738	-0.18966	1.822704	-0.348565	0.075562	7.26472	8.4431	-0.623021
97.199997	-0.187315	-0.210642	1.831841	-0.338976	0.07672	5.87716	7.38595	-2.217598
97.300003	-0.204414	-0.189608	1.846635	-0.328301	0.077742	4.93186	6.44398	-3.904753
97.400002	-0.277707	-0.131442	1.861292	-0.319565	0.07842	5.09029	6.1983	-4.530778
97.5	-0.291453	-0.059408	1.870948	-0.315905	0.078411	5.14633	6.3835	-3.703113
97.599998	-0.292337	0.010958	1.873172	-0.320792	0.078019	6.71027	7.13116	-1.166716
97.699997	-0.228617	0.126305	1.867285	-0.334508	0.077247	8.01095	9.16475	2.318894
97.800003	-0.110633	0.315968	1.853649	-0.354724	0.076258	7.16812	7.9483	5.411439
97.900002	-0.051661	0.382652	1.838408	-0.375916	0.075601	8.94189	8.72605	7.076876
98.0	0.018639	0.467404	1.827276	-0.39139	0.075302	8.04494	9.53976	6.305094
98.099998	0.117538	0.59131	1.823667	-0.396808	0.075586	7.46246	8.06392	3.139568
98.199997	0.07039	0.714404	1.826189	-0.392763	0.07576	7.5045	8.24452	-1.296583
98.300003	0.032977	0.749346	1.830906	-0.379988	0.075883	7.61879	8.46109	-5.514935
98.400002	0.005799	0.810865	1.836563	-0.359914	0.076321	7.84044	8.4461	-8.055993
98.5	-0.209307	0.860986	1.845118	-0.33654	0.07668	8.87139	9.52038	-8.887782
98.599998	-0.172376	0.885416	1.855904	-0.316178	0.076929	9.06038	9.48677	-7.83662
98.699997	-0.004105	0.876766	1.869527	-0.302672	0.078045	8.91921	9.79626	-5.382709
98.800003	-0.045336	0.901524	1.88381	-0.300769	0.078403	9.93798	10.15778	-2.56587
98.900002	-0.231079	0.965729	1.895001	-0.310715	0.07848	9.09305	9.25928	0.806931
99.0	-0.480747	1.070242	1.90004	-0.331138	0.078071	7.81023	8.12451	4.065089
99.099998	-0.722655	1.100329	1.896015	-0.358563	0.077482	5.90457	6.47407	7.033833
99.199997	-0.742052	1.203351	1.884371	-0.387899	0.076959	4.67001	5.57803	7.988437
99.300003	-0.696698	1.252934	1.870075	-0.408207	0.076684	4.77265	5.73947	7.355937
99.400002	-0.356531	1.300731	1.860805	-0.415713	0.076478	4.7046	5.93912	4.078725
99.5	-0.119317	1.35707	1.861943	-0.407514	0.07588	8.43342	8.76116	-1.128124
99.599998	0.04259	1.304234	1.874034	-0.386956	0.075155	9.63926	11.83156	-6.492762
99.699997	0.251087	1.227749	1.894724	-0.3583	0.07477	7.9599	8.82047	-10.255231
99.800003	0.366558	1.236734	1.921953	-0.327001	0.075028	10.29827	10.11004	-11.608917
99.900002	0.322755	1.305745	1.951229	-0.302497	0.074647	12.81163	13.70993	-10.964359
100.0	0.119573	1.330151	1.979525	-0.29028	0.074856	12.68823	12.87352	-8.337737
100.099998	-0.033	1.345316	2.002819	-0.294736	0.07508	12.58393	12.98143	-3.879952
100.199997	-0.200454	1.366758	2.019545	-0.314961	0.075171	9.77264	10.85192	1.212397
100.300003	-0.267536	1.494572	2.02691	-0.344157	0.075361	6.30322	7.73858	6.058253
100.400002	-0.259123	1.595541	2.023602	-0.376664	0.075758	4.83614	6.16179	9.756995
100.5	-0.291572	1.69137	2.018064	-0.404903	0.076541	3.87867	5.12787	10.702665
100.599998	-0.235869	1.759676	2.01667	-0.42161	0.07735	4.16671	5.06535	8.823199
100.699997	-0.232339	1.826962	2.021512	-0.424831	0.077661	4.34939	5.37174	4.354746
100.800003	0.00798	1.819713	2.03226	-0.414156	0.07788	8.15563	7.54364	-1.582679
100.900002	-0.149385	1.793229	2.045189	-0.394356	0.07774	11.6078	13.72406	-7.359006
101.0	-0.018639	1.558777	2.057979	-0.368207	0.077843	10.32647	12.17189	-10.577763
101.099998	-0.070047	1.467352	2.071275	-0.343343	0.078369	13.51714	12.93807	-11.071614
101.199997	0.010999	1.435357	2.086123	-0.322623	0.078517	18.36475	20.68511	-9.80805
101.300003	0.079739	1.424856	2.102163	-0.308694	0.078764	21.80536	23.1527	-7.975537
101.400002	0.120103	1.428007	2.118758	-0.304928	0.078162	29.30084	29.77375	-6.294588
101.5	0.168734	1.368143	2.134146	-0.310007	0.078015	22.18685	22.77448	-4.687539
101.599998	0.183421	1.374008	2.146003	-0.322582	0.077443	8.29006	8.82368	-2.963056
101.699997	0.086456	1.326685	2.152551	-0.33791	0.077253	4.29763	5.34626	-1.0408
101.800003	0.004887	1.292711	2.151813	-0.353962	0.077263	3.81938	5.08944	0.933626
101.900002	-0.170868	1.270358	2.144696	-0.368745	0.077952	3.82043	4.77684	2.61051
102.0	-0.24352	1.310072	2.131755	-0.380172	0.078658	4.46972	6.0966	3.729619
102.099998	-0.308034	1.258881	2.11495	-0.387614	0.079164	5.00893	5.34883	3.793053
102.199997	-0.374885	1.238348	2.097243	-0.391513	0.079426	10.96403	11.30433	2.77306
102.300003	-0.378156	1.10176	2.081397	-0.391156	0.079379	11.7171	15.20279	0.941549
102.400002	-0.379507	0.991275	2.067141	-0.387799	0.078845	20.51895	18.79958	-1.254494
102.5	-0.327871	0.865265	2.054919	-0.381088	0.078276	25.64795	26.93019	-3.133554
102.599998	-0.147452	0.762039	2.044113	-0.371511	0.077675	39.24277	38.19919	-4.244121
102.699997	0.032804	0.750363	2.035047	-0.359317	0.077374	48.06739	47.63029	-4.702356
102.800003	0.171561	0.766906	2.028396	-0.346571	0.076833	39.51198	37.67045	-4.664786
102.900002	0.232036	0.723793	2.024441	-0.334162	0.076776	31.31983	31.41478	-4.180164
103.0	0.187296	0.692795	2.023147	-0.324396	0.076543	20.43357	21.95273	-3.562685
103.099998	0.114188	0.65959	2.023476	-0.317814	0.076588	14.26443	15.66194	-2.714429
103.199997	-0.042419	0.654719	2.023503	-0.315893	0.076428	9.64802	10.77709	-1.717437
103.300003	-0.172943	0.722698	2.02146	-0.318465	0.076652	7.60688	8.15267	-0.595782
103.400002	-0.277865	0.788459	2.016207	-0.324926	0.076804	6.19191	7.2046	0.592801
103.5	-0.370387	0.885378	2.007596	-0.335308	0.076721	6.10311	7.06361	1.58676
103.599998	-0.354719	0.939982	1.996808	-0.34649	0.076485	6.01071	7.24978	2.139113
103.699997	-0.289115	0.987188	1.985642	-0.35657	0.076088	8.42414	9.17289	1.973881
103.800003	-0.191177	0.991155	1.975451	-0.363979	0.075749	9.13255	10.89099	1.200556
103.900002	-0.080431	1.034084	1.965266	-0.368378	0.07502	10.4447	10.15778	-0.012849
104.0	0.081584	1.05645	1.953128	-0.369962	0.074436	11.90749	11.84109	-1.063032
104.099998	0.039208	1.051624	1.936908	-0.372396	0.073348	11.87132	12.26899	-1.493205
104.199997	0.051405	0.998726	1.916697	-0.374004	0.072764	13.8283	13.52119	-1.108376
104.300003	0.042401	0.941235	1.89404	-0.375655	0.072053	14.78139	14.36296	-0.554429
104.400002	0.084932	0.837455	1.873129	-0.374379	0.07178	14.47925	14.5185	-0.379213
104.5	0.060358	0.804516	1.858207	-0.368733	0.071584	12.29887	13.32132	-0.8876
104.599998	0.03791	0.837653	1.849919	-0.359871	0.071597	10.40266	11.68447	-1.89734
104.699997	0.028447	0.939115	1.846939	-0.347981	0.07162	8.85379	10.18016	-2.894553
104.800003	-0.03914	1.042278	1.84456	-0.336696	0.07142	7.64497	8.47361	-3.418213
104.900002	-0.076155	1.084785	1.839947	-0.328402	0.071423	6.92466	7.65979	-3.081255
105.0	-0.095156	1.090315	1.832582	-0.323692	0.071414	6.92299	7.43155	-2.047405
105.099998	-0.092457	1.058968	1.82445	-0.32292	0.071258	6.79032	7.58625	-0.78055
105.199997	-0.04636	1.050532	1.817988	-0.325163	0.071421	7.22137	7.98888	0.236703
105.300003	-0.028544	1.110259	1.814182	-0.32946	0.071657	7.5835	8.60411	0.617662
105.400002	0.016112	1.165862	1.811414	-0.337057	0.071505	7.20902	8.63559	0.772618
105.5	-0.023866	1.240348	1.806791	-0.345994	0.071581	7.90989	8.61674	0.587017
105.599998	-0.072661	1.266151	1.797187	-0.355934	0.071578	7.55495	8.695	0.490094
105.699997	-0.162972	1.24681	1.781651	-0.366932	0.071506	7.62632	8.67423	0.672138
105.800003	-0.202829	1.169488	1.761606	-0.375644	0.071171	7.80217	9.03982	0.940866
105.900002	-0.12574	1.013279	1.740402	-0.38011	0.070812	8.01884	9.28401	1.112394
106.0	-0.096671	0.904935	1.722355	-0.379605	0.070462	7.73124	9.24065	0.462757
106.099998	0.031982	0.852468	1.710178	-0.371822	0.0706	8.0191	9.2823	-0.727001
106.199997	0.215152	0.77956	1.704388	-0.36052	0.071034	8.18944	9.18573	-2.165926
106.300003	0.296122	0.722598	1.703479	-0.347091	0.071798	7.93897	8.73086	-3.245497
106.400002	0.281789	0.720177	1.704275	-0.334662	0.072456	7.71214	8.48432	-3.630731
106.5	0.134657	0.788293	1.703384	-0.326765	0.073311	7.23258	8.21529	-3.095784
106.599998	-0.074904	0.857196	1.698545	-0.325578	0.074071	6.77648	7.84061	-1.451146
106.699997	-0.274565	0.935002	1.688484	-0.331248	0.074494	6.33404	7.56002	0.676016
106.800003	-0.434866	1.000047	1.675295	-0.34036	0.074701	6.14742	7.50457	2.277894
106.900002	-0.536937	1.055024	1.664959	-0.348857	0.074674	6.15495	7.4079	2.720055
107.0	-0.425278	1.125461	1.66291	-0.352459	0.074431	6.26547	7.35223	1.570236
107.099998	-0.241754	1.197959	1.669058	-0.351817	0.074398	6.47811	7.43958	-0.400171
107.199997	-0.054179	1.211442	1.677928	-0.348272	0.074	6.74495	7.70882	-2.18844
107.300003	0.175166	1.256052	1.683485	-0.344488	0.073655	7.05016	8.00718	-3.112881
107.400002	0.283719	1.27851	1.681808	-0.344156	0.07332	7.23039	7.97817	-2.372411
107.5	0.36519	1.290157	1.672215	-0.349567	0.073119	7.19352	8.07537	-0.174922
107.599998	0.272969	1.324016	1.655682	-0.360883	0.072825	7.25605	8.19827	2.565667
107.699997	0.172116	1.350526	1.635661	-0.373992	0.072971	7.16768	8.30822	4.53568
107.800003	-0.00828	1.41517	1.618959	-0.384019	0.073265	6.90285	8.35725	4.674888
107.900002	-0.098489	1.494783	1.612239	-0.385391	0.074071	6.60325	7.56676	2.596247
108.0	-0.099177	1.463706	1.615927	-0.377955	0.074825	6.20583	7.22965	-0.915681
108.099998	-0.118991	1.425207	1.62643	-0.364549	0.075487	5.87252	6.80658	-4.386485
108.199997	-0.175488	1.479246	1.638799	-0.347356	0.075918	6.03296	7.06222	-6.656668
108.300003	-0.085605	1.557807	1.649834	-0.328944	0.076387	6.36294	7.07935	-6.803767
108.400002	-0.106589	1.726461	1.657424	-0.316675	0.076465	7.45064	7.95312	-4.994722
108.5	-0.189618	1.906259	1.661404	-0.313083	0.076645	6.51252	7.84553	-1.728691
108.599998	-0.184288	2.055669	1.661381	-0.319201	0.076701	6.65501	7.47149	1.882434
108.699997	-0.18784	2.191721	1.658323	-0.33163	0.076586	7.14535	8.15192	4.66916
108.800003	-0.147487	2.222272	1.657802	-0.345524	0.076407	6.44045	7.21691	5.74167
108.900002	-0.129211	2.269058	1.663037	-0.355944	0.076367	5.76769	6.80497	4.817456
109.0	-0.112935	2.351715	1.673275	-0.362698	0.076397	5.38848	6.47439	2.38324
109.099998	-0.07279	2.444591	1.684224	-0.365166	0.076508	5.20816	6.62694	-0.666085
109.199997	-0.200297	2.523181	1.690611	-0.365281	0.076382	6.15171	6.90046	-3.30107
109.300003	-0.165422	2.478959	1.690872	-0.36278	0.076562	8.0614	9.18638	-4.123936
109.400002	-0.290557	2.431953	1.685272	-0.360842	0.077044	7.24747	8.54962	-3.157352
109.5	-0.148002	2.326955	1.675461	-0.361738	0.077443	6.74101	7.35865	-1.020743
109.599998	-0.080965	2.236439	1.664394	-0.363805	0.07822	7.41053	8.42908	0.875796
109.699997	-0.078151	2.168442	1.654724	-0.366283	0.078923	9.00039	10.16431	1.800424
109.800003	-0.040994	2.066721	1.649733	-0.365994	0.079894	7.54461	8.64147	1.660679
109.900002	0.014789	1.988612	1.650477	-0.362067	0.080548	6.63067	7.63517	0.391105
110.0	-0.06391	1.89123	1.655666	-0.355782	0.081026	5.89371	6.81311	-1.579293
110.099998	-0.157622	1.7929	1.662549	-0.34721	0.081398	5.43875	6.42771	-3.217384
110.199997	-0.192316	1.689031	1.669544	-0.336833	0.082106	5.51783	6.36873	-4.04039
110.300003	-0.214742	1.606197	1.675956	-0.327371	0.082881	5.02662	6.63411	-3.998438
110.400002	-0.189032	1.537226	1.68191	-0.32074	0.08373	6.93937	7.02828	-3.228595
110.5	-0.128779	1.465673	1.687576	-0.318239	0.084525	6.75415	8.19495	-1.887089
110.599998	-0.132481	1.405561	1.692352	-0.320095	0.085094	5.84738	7.49429	-0.298865
110.699997	-0.104625	1.330527	1.696229	-0.325563	0.085507	7.67466	8.13971	1.100611
110.800003	-0.128159	1.239161	1.699483	-0.333046	0.08589	6.63618	7.6022	1.941902
110.900002	-0.171921	1.144867	1.702468	-0.341661	0.08641	6.29893	7.02786	2.039241
111.0	-0.235278	1.042225	1.70526	-0.34968	0.087041	6.41426	7.37781	1.537937
111.099998	-0.311265	0.941785	1.706438	-0.357594	0.087535	6.03138	7.13983	0.598804
111.199997	-0.325914	0.857088	1.704672	-0.364299	0.087945	6.41961	7.44172	-0.283863
111.300003	-0.286829	0.801582	1.698779	-0.369424	0.088144	7.37734	8.30447	-0.739448
111.400002	-0.224821	0.721823	1.689015	-0.373564	0.088345	6.53608	7.64213	-0.617605
111.5	-0.049177	0.639065	1.67674	-0.375789	0.088805	7.05357	7.59171	-0.292047
111.599998	0.151923	0.52138	1.664713	-0.37593	0.08942	7.81417	8.63377	-0.100131
111.699997	0.178706	0.399816	1.65606	-0.373246	0.090291	7.62466	8.21133	-0.419824
111.800003	0.169638	0.339045	1.653338	-0.365092	0.091188	7.47972	7.93331	-1.450459
111.900002	0.030922	0.351503	1.656652	-0.354101	0.091748	7.33259	7.85185	-2.629983
112.0	-0.127154	0.367327	1.664507	-0.341079	0.092237	6.75056	7.44965	-3.651088
112.099998	-0.322695	0.426426	1.673827	-0.3292	0.09253	6.407	7.19914	-4.13766
112.199997	-0.408635	0.470426	1.682265	-0.321035	0.092962	6.13761	7.01394	-3.823483
112.300003	-0.37649	0.515347	1.687867	-0.317733	0.093255	6.07815	6.91395	-2.511134
112.400002	-0.214495	0.571016	1.690098	-0.319382	0.093349	6.106	7.03781	-0.569827
112.5	-0.076347	0.574424	1.689914	-0.325152	0.093066	6.58442	7.37278	1.297402
112.599998	0.080995	0.557195	1.689881	-0.331905	0.092827	6.40288	7.18287	2.400533
112.699997	0.105606	0.587043	1.692326	-0.338291	0.092825	6.77604	7.1196	2.450077
112.800003	0.089487	0.629718	1.698074	-0.343566	0.092724	6.85933	7.45382	1.687203
112.900002	0.018395	0.716419	1.705289	-0.34619	0.0931	6.71404	7.44997	0.03593
113.0	-0.123588	0.750642	1.710473	-0.349159	0.093237	6.82219	7.53326	-1.369334
113.099998	-0.223462	0.741958	1.711055	-0.351999	0.093185	7.01083	7.87369	-1.922855
113.199997	-0.313215	0.732608	1.705978	-0.355739	0.093112	6.93263	7.88503	-1.416748
113.300003	-0.326346	0.730184	1.696295	-0.360931	0.093034	6.99446	8.05782	-0.371472
113.400002	-0.319842	0.756811	1.684778	-0.366728	0.092865	7.47043	8.31336	0.72225
113.5	-0.227379	0.785277	1.674009	-0.371837	0.092853	7.61616	7.96982	1.320056
113.599998	-0.126669	0.824798	1.665673	-0.375299	0.093151	7.81916	7.9877	1.195295
113.699997	-0.001662	0.863964	1.659948	-0.375457	0.093038	7.66625	7.78034	0.351063
113.800003	0.081801	0.884987	1.656011	-0.372419	0.092905	7.12889	7.4489	-1.016049
113.900002	0.123435	0.877063	1.652704	-0.365604	0.093057	6.60247	7.20492	-2.160468
114.0	0.136028	0.801881	1.650427	-0.355803	0.093361	6.50053	7.2258	-2.828575
114.099998	0.077721	0.77737	1.650121	-0.344417	0.093597	6.23771	7.20813	-3.085949
114.199997	-0.000367	0.780403	1.653167	-0.332291	0.093668	6.98132	7.45939	-3.139276
114.300003	-0.171965	0.817448	1.659362	-0.321343	0.09357	6.73103	7.97881	-3.054515
114.400002	-0.255507	0.859795	1.667348	-0.313993	0.0931	6.4725	7.35469	-2.613583
114.5	-0.296806	0.903965	1.675232	-0.310772	0.092764	7.30316	7.76342	-1.812465
114.599998	-0.287717	0.935028	1.681142	-0.313253	0.092359	6.68575	7.34816	-0.59991
114.699997	-0.238717	0.953993	1.68313	-0.320964	0.092034	6.50403	6.95517	0.932524
114.800003	-0.18986	0.999097	1.680741	-0.332533	0.091863	6.43169	7.02422	2.368748
114.900002	-0.153514	1.132161	1.674016	-0.346744	0.091118	6.16117	6.8722	3.295592
115.0	-0.135823	1.226733	1.665067	-0.359954	0.090661	6.65019	7.32975	3.372485
115.099998	-0.13382	1.28817	1.65657	-0.369597	0.090265	6.99376	7.65594	2.434939
115.199997	-0.062582	1.178089	1.651247	-0.373451	0.090347	6.59196	7.22558	0.702708
115.300003	0.020562	1.056099	1.649265	-0.371874	0.090665	7.10095	7.4869	-1.294486
115.400002	-0.003421	0.974434	1.650108	-0.365715	0.091232	7.40931	8.11745	-2.807077
115.5	-0.057651	0.961508	1.6512	-0.358315	0.09144	7.46676	8.20545	-3.497782
115.599998	-0.157303	1.042856	1.650279	-0.352072	0.091562	7.42384	8.07634	-3.181866
115.699997	-0.230133	1.090459	1.645503	-0.350377	0.091541	7.46395	8.0484	-1.864227
115.800003	-0.313641	1.166866	1.636697	-0.354065	0.091115	7.30386	7.75871	0.077946
115.900002	-0.314267	1.170079	1.626062	-0.359767	0.090864	6.9758	7.36111	1.768066
116.0	-0.287964	1.17648	1.617824	-0.365472	0.09038	6.64739	7.13341	2.445015
116.099998	-0.091929	1.191704	1.61616	-0.36634	0.090373	6.16362	6.87102	1.734597
116.199997	0.069817	1.25272	1.620278	-0.362545	0.090193	5.75254	6.61848	-0.103917
116.300003	0.11669	1.208504	1.626913	-0.355828	0.089527	5.4779	6.57427	-2.146917
116.400002	0.115042	1.119174	1.632123	-0.346499	0.088694	6.26144	6.41005	-3.361315
116.5	-0.037749	1.031461	1.63416	-0.337122	0.087804	6.95102	7.76021	-3.581088
116.599998	-0.14049	0.960596	1.634749	-0.328812	0.086808	6.37056	7.62425	-2.815675
116.699997	-0.19891	0.906178	1.635699	-0.322948	0.085908	6.73164	7.03514	-1.618622
116.800003	-0.237084	0.888925	1.63812	-0.320869	0.085123	6.98001	7.51816	-0.361088
116.900002	-0.167227	0.924729	1.641681	-0.322764	0.084377	7.01819	8.17857	0.589666
117.0	0.008482	0.996503	1.645575	-0.327058	0.084154	6.47206	7.19539	1.048169
117.099998	0.073209	1.0496	1.647562	-0.335332	0.083993	6.33772	6.79437	1.100229
117.199997	0.151982	1.078758	1.646574	-0.345102	0.083953	6.04399	6.83173	1.012093
117.300003	0.211863	1.068834	1.642064	-0.35452	0.084177	6.11852	6.6522	0.830197
117.400002	0.158292	1.04546	1.634818	-0.362507	0.084328	6.00502	6.79384	0.478719
117.5	0.055886	0.962721	1.627131	-0.366831	0.084744	7.23284	7.30127	0.020287
117.599998	-0.081488	0.921409	1.62121	-0.366854	0.085155	7.02126	8.39525	-0.687659
117.699997	-0.236223	0.952035	1.61921	-0.362811	0.085517	6.22116	7.30534	-1.468545
117.800003	-0.338119	1.043195	1.621111	-0.356864	0.085622	7.42927	7.86341	-2.185351
117.900002	-0.449254	1.15093	1.62459	-0.351217	0.08513	7.66336	8.54427	-2.600944
118.0	-0.437024	1.263499	1.626295	-0.348714	0.083982	7.16681	7.82305	-2.403986
118.099998	-0.358286	1.373488	1.623714	-0.350551	0.082364	7.01924	7.6052	-1.277152
118.199997	-0.17019	1.445202	1.615823	-0.357013	0.080534	6.54922	7.21434	0.468799
118.300003	0.016329	1.505803	1.604326	-0.365283	0.078706	6.23561	6.90196	1.96052
118.400002	0.231965	1.594944	1.593706	-0.371852	0.077089	6.05616	6.71044	2.623431
118.5	0.351442	1.611621	1.58753	-0.373396	0.07622	5.95992	6.75615	2.022134
118.599998	0.472146	1.649653	1.586625	-0.368109	0.075784	6.07832	6.6522	0.277116
118.699997	0.504936	1.607893	1.588731	-0.357779	0.075795	6.33124	7.17281	-1.817706
118.800003	0.382878	1.562238	1.591958	-0.343533	0.076532	6.33571	7.57351	-3.354708
118.900002	0.206785	1.49442	1.596669	-0.32669	0.077656	6.49632	7.35876	-4.053863
119.0	-0.055701	1.487426	1.604318	-0.311099	0.078481	6.67559	7.39687	-4.222653
119.099998	-0.328637	1.496884	1.615446	-0.299749	0.079258	6.65422	7.59074	-3.760532
119.199997	-0.581508	1.532589	1.628221	-0.295822	0.079533	6.52496	7.50275	-2.722723
119.300003	-0.760296	1.580632	1.639351	-0.301365	0.079658	6.38484	7.16713	-1.015285
119.400002	-0.7861	1.620995	1.644782	-0.316391	0.079699	6.33518	7.07549	1.295087
119.5	-0.704762	1.693562	1.643128	-0.339277	0.079763	6.06238	6.86139	3.62632
119.599998	-0.470298	1.73378	1.634454	-0.365421	0.079606	5.94906	6.62972	5.543054
119.699997	-0.156337	1.742883	1.622003	-0.388868	0.07944	5.85001	6.74941	6.039302
119.800003	0.079683	1.763336	1.609782	-0.404745	0.079065	6.29866	6.96255	4.826925
119.900002	0.178398	1.772571	1.600241	-0.411903	0.078442	7.4284	7.95911	2.168566
120.0	0.188199	1.684266	1.593817	-0.407459	0.078222	6.66824	8.42437	-1.255764
120.099998	0.07426	1.566794	1.590201	-0.394932	0.078498	6.69687	7.67157	-4.119831
120.199997	-0.019557	1.480359	1.588899	-0.375969	0.079247	7.25894	8.09068	-5.77014
120.300003	-0.196497	1.448505	1.589807	-0.35364	0.079786	7.80787	9.30456	-6.067527
120.400002	-0.243338	1.414196	1.592775	-0.333003	0.079873	7.17311	8.60818	-5.207109
120.5	-0.275193	1.413315	1.597071	-0.318036	0.079538	6.83997	7.93546	-3.66398
120.599998	-0.222907	1.381732	1.60199	-0.309936	0.079357	6.60299	7.62982	-1.753993
120.699997	-0.126396	1.382474	1.607355	-0.308957	0.078875	6.04478	6.67907	0.022207
120.800003	-0.015576	1.384793	1.613851	-0.31242	0.078896	5.55961	6.02241	1.233444
120.900002	0.088262	1.36366	1.62191	-0.319243	0.07883	4.89884	5.65639	1.683874
121.0	0.124001	1.308728	1.63152	-0.326818	0.078505	4.97591	5.40589	1.344835
121.099998	0.099945	1.240275	1.641315	-0.334073	0.07827	4.53715	5.63851	0.536068
121.199997	0.031418	1.167779	1.648544	-0.341558	0.078312	6.35077	6.38211	-0.29254
121.300003	-0.045008	1.097275	1.651029	-0.349342	0.078409	7.27164	8.91425	-0.635291
121.400002	-0.184737	1.029326	1.647197	-0.358078	0.078816	6.56376	8.32684	-0.267191
121.5	-0.307549	0.993684	1.636704	-0.368791	0.07916	6.84234	7.5446	0.796286
121.599998	-0.448293	0.929418	1.621449	-0.379987	0.079231	6.94918	7.79789	1.947171
121.699997	-0.60476	0.858766	1.604053	-0.389539	0.078819	8.48553	9.54212	2.599292
121.800003	-0.561136	0.790359	1.588926	-0.393335	0.078114	7.53839	8.58249	2.150691
121.900002	-0.330937	0.760376	1.580046	-0.388751	0.07783	7.24869	7.663	0.420751
122.0	-0.048428	0.773356	1.579769	-0.375394	0.078164	6.78962	7.61033	-2.096134
122.099998	0.088706	0.759932	1.588953	-0.354994	0.078855	6.27248	7.07389	-4.595013
122.199997	0.22733	0.761886	1.607104	-0.330383	0.079593	6.17238	7.0392	-6.625806
122.300003	0.257981	0.746956	1.632267	-0.306889	0.080028	6.12421	7.13127	-7.64103
122.400002	0.158342	0.850406	1.662261	-0.289016	0.080616	6.17308	7.12645	-7.29245
122.5	-0.031573	0.961469	1.69152	-0.282994	0.080985	6.25181	7.1879	-5.322748
122.599998	-0.190966	1.105142	1.715054	-0.292113	0.081233	6.12885	7.24282	-1.374345
122.699997	-0.373202	1.273924	1.728799	-0.315656	0.081391	6.12579	7.26808	3.973997
122.800003	-0.389871	1.407877	1.731125	-0.349268	0.081504	6.0827	7.08748	9.081111
122.900002	-0.447293	1.576812	1.720494	-0.38663	0.081647	5.82286	6.84415	12.176464
123.0	-0.234081	1.736601	1.708418	-0.415414	0.08222	5.66102	6.68507	11.711419
123.099998	0.161591	1.840115	1.706474	-0.426915	0.083037	6.41969	7.22066	7.860143
123.199997	0.277211	1.924183	1.718302	-0.422041	0.083879	7.27024	8.08758	1.557921
123.300003	0.240132	1.90137	1.74051	-0.403787	0.084505	7.06592	7.7843	-5.875806
123.400002	0.219912	1.811923	1.766585	-0.377644	0.084324	7.73824	8.44546	-11.775272
123.5	0.201065	1.865135	1.792945	-0.347105	0.084637	7.93765	8.51708	-14.379878
123.599998	0.098285	1.931968	1.819098	-0.319086	0.085001	9.03744	9.92708	-13.444792
123.699997	-0.003054	1.885853	1.844944	-0.302502	0.085221	8.8558	10.55709	-9.905011
123.800003	-0.148146	2.018735	1.87046	-0.297545	0.085542	8.87113	10.01347	-5.192201
123.900002	-0.176796	2.096464	1.893313	-0.305189	0.085345	9.06459	10.08156	-0.140841
124.0	-0.276402	2.225982	1.911119	-0.322999	0.084808	7.20411	8.05782	4.239709
124.099998	-0.300995	2.280822	1.925351	-0.345113	0.084615	5.12067	5.85273	7.152954
124.199997	-0.287182	2.427691	1.938774	-0.366798	0.084434	3.85634	4.887	8.185759
124.300003	-0.1787	2.510687	1.952426	-0.383287	0.084747	3.46329	4.31662	7.212077
124.400002	-0.145188	2.637548	1.965228	-0.393194	0.084934	4.13089	5.27325	4.455605
124.5	-0.073597	2.646432	1.976807	-0.395585	0.085166	5.2671	5.53885	0.746756
124.599998	-0.07622	2.64532	1.986355	-0.391249	0.085455	10.06952	9.55721	-3.097062
124.699997	-0.14285	2.511218	1.993259	-0.38289	0.086006	10.75358	14.01888	-5.863362
124.800003	-0.259406	2.247968	1.998032	-0.372469	0.086705	7.92846	8.74125	-6.882231
124.900002	-0.324377	2.012419	2.001808	-0.360071	0.087167	10.9847	12.27466	-6.455659
125.0	-0.323051	1.87697	2.005644	-0.347875	0.087239	16.84977	17.46098	-5.257496
125.099998	-0.278839	1.753388	2.010394	-0.337232	0.087154	17.98196	17.91767	-3.810797
125.199997	-0.210251	1.676854	2.016808	-0.329695	0.086643	18.92244	17.93919	-2.480813
125.300003	-0.070427	1.613125	2.025981	-0.325163	0.085901	11.13655	10.89527	-1.586473
125.400002	0.031105	1.556388	2.038473	-0.322702	0.085034	6.38939	7.14123	-1.301096
125.5	0.072698	1.495476	2.054851	-0.321734	0.084435	5.33944	6.38329	-1.604622
125.599998	0.078349	1.533966	2.071777	-0.322479	0.083666	4.48811	5.91139	-2.192763
125.699997	0.036729	1.610477	2.085994	-0.325493	0.083219	4.71887	6.05345	-2.507568
125.800003	-0.064612	1.698539	2.093606	-0.332599	0.082573	5.10763	6.80122	-2.01325
125.900002	-0.1455	1.78038	2.091921	-0.344567	0.08214	6.6946	8.0363	-0.424066
126.0	-0.21254	1.832044	2.081045	-0.361047	0.08194	9.69496	10.00791	1.854167
126.099998	-0.208843	1.902278	2.063789	-0.378229	0.081845	10.6364	12.03668	3.829952
126.199997	-0.169735	1.907155	2.04652	-0.391397	0.081899	12.82511	13.87361	4.495891
126.300003	-0.093422	1.973278	2.035779	-0.396287	0.082121	13.93961	15.01127	3.200451
126.400002	-0.097817	2.06218	2.03482	-0.392124	0.082194	16.28236	16.23382	0.207337
126.5	-0.144205	2.055885	2.041424	-0.381094	0.082055	17.27084	15.66794	-3.530533
126.599998	-0.214006	1.896328	2.049862	-0.366536	0.081755	16.06219	14.48564	-6.416577
126.699997	-0.249546	1.781325	2.056263	-0.350752	0.081459	14.89253	14.12861	-7.3786
126.800003	-0.189015	1.749818	2.058742	-0.337991	0.08125	14.33607	14.70842	-6.571336
126.900002	-0.001986	1.661604	2.058226	-0.330256	0.080775	13.94022	14.9237	-4.247159
127.0	0.116606	1.618845	2.055431	-0.329101	0.07973	13.18593	14.84041	-1.734242
127.099998	0.160718	1.602912	2.051795	-0.332388	0.078999	12.35553	13.83796	0.497763
127.199997	0.170645	1.562678	2.050562	-0.337969	0.078618	11.11133	12.19887	1.765368
127.300003	0.127255	1.555178	2.053475	-0.342525	0.078621	9.16591	9.5676	1.887796
127.400002	0.067642	1.514877	2.059524	-0.345746	0.078827	7.17092	7.57704	0.970757
127.5	-0.065749	1.489835	2.066441	-0.347312	0.079197	6.89296	6.88537	-0.687621
127.599998	-0.163219	1.453106	2.069697	-0.347827	0.07921	6.59388	8.35778	-2.253968
127.699997	-0.311941	1.436114	2.067482	-0.348509	0.079481	9.04374	9.03019	-3.056846
127.800003	-0.31821	1.321471	2.060067	-0.350195	0.079273	11.29621	13.33139	-2.697106
127.900002	-0.279373	1.212971	2.048413	-0.354319	0.079027	10.21131	13.37795	-1.535782
128.0	-0.223002	1.064443	2.034217	-0.360839	0.078393	13.93383	14.00829	-0.065728
128.100006	-0.022256	0.945043	2.020032	-0.367275	0.077907	15.35335	17.24976	0.9045
128.199997	-0.037763	0.822965	2.006918	-0.372941	0.077439	17.62298	17.22193	1.295107
128.300003	0.104433	0.745359	1.995061	-0.375816	0.077349	17.65302	16.46806	0.925973
128.399994	0.169678	0.685373	1.983866	-0.375332	0.077281	13.72268	13.12873	0.034863
128.5	0.132729	0.668009	1.972092	-0.372457	0.07745	10.81462	11.72879	-1.431567
128.600006	0.057574	0.594677	1.95996	-0.365737	0.077674	10.07741	10.98573	-2.578281
128.699997	-0.027961	0.578322	1.949631	-0.354899	0.077516	9.31856	10.98927	-3.419084
128.800003	-0.111795	0.561547	1.943794	-0.341134	0.077438	9.12099	10.93189	-4.189785
128.899994	-0.12555	0.608743	1.945248	-0.326042	0.077106	10.04474	11.83221	-4.610471
129.0	-0.092315	0.685231	1.952847	-0.31257	0.076634	11.30558	12.54101	-4.789313
129.100006	-0.079179	0.701483	1.962326	-0.304486	0.07631	11.562	12.298	-4.300272
129.199997	-0.07875	0.734462	1.96836	-0.304272	0.07586	10.86437	11.18485	-2.780107
129.300003	-0.092042	0.780434	1.96713	-0.314792	0.075261	9.84533	10.20424	0.031663
129.399994	-0.198553	0.842467	1.956827	-0.335194	0.074532	9.15461	9.39631	3.363245
129.5	-0.231094	0.908691	1.93862	-0.36095	0.073774	8.36599	8.99047	6.208344
129.600006	-0.245875	0.945593	1.918853	-0.384573	0.073536	8.08548	9.00428	7.057882
129.699997	-0.142965	0.964516	1.904056	-0.401278	0.073239	7.91226	9.00738	5.652947
129.800003	-0.008154	0.925174	1.896799	-0.405922	0.073421	8.88418	9.77003	2.309451
129.899994	0.082444	0.890236	1.895022	-0.399827	0.073434	9.18781	10.14065	-1.930467
130.0	0.002302	0.835	1.894657	-0.386704	0.073559	9.47015	9.91424	-5.611829
130.100006	-0.067481	0.846857	1.893006	-0.367707	0.07377	10.39242	10.90416	-7.14009
130.199997	-0.149811	0.878075	1.890051	-0.348198	0.073883	10.91069	11.84709	-6.659184
130.300003	-0.169075	0.927887	1.885821	-0.333004	0.074366	11.79802	12.51928	-4.821753
130.399994	-0.131154	0.943756	1.881175	-0.324674	0.074753	12.05418	12.64828	-2.352362
130.5	-0.14012	0.974976	1.876629	-0.32289	0.074888	11.39911	11.61232	-0.028152
130.600006	-0.026354	0.98877	1.8736	-0.325403	0.07521	9.05749	9.82495	1.412322
130.699997	-0.094433	0.973464	1.873769	-0.331042	0.075394	6.35979	7.38188	1.950053
130.800003	-0.184296	1.0074	1.87694	-0.335728	0.075728	4.69146	5.90369	1.45243
130.899994	-0.144586	1.046507	1.881155	-0.34028	0.076049	4.20042	5.21801	0.212895
131.0	-0.203815	1.054911	1.884088	-0.343516	0.076298	4.4734	5.58723	-1.192574
131.100006	-0.159919	0.946859	1.884006	-0.344806	0.076379	4.79515	5.77212	-2.221205
131.199997	-0.197132	0.796293	1.881016	-0.345789	0.076672	8.04774	9.11497	-2.467432
131.300003	-0.146308	0.701353	1.87618	-0.34663	0.076905	8.54955	11.40217	-2.060345
131.399994	0.003864	0.603091	1.870277	-0.349557	0.07755	8.04029	8.82775	-1.059658
131.5	0.054926	0.576379	1.862676	-0.35544	0.07824	11.14067	12.23708	0.082022
131.600006	0.053635	0.581065	1.852381	-0.36425	0.078973	10.88503	12.24704	1.184266
131.699997	-0.0845	0.538183	1.838128	-0.375281	0.079524	9.87046	10.28646	2.141234
131.800003	-0.197192	0.490144	1.819753	-0.386378	0.080021	9.23991	9.81671	2.620003
131.899994	-0.29952	0.384394	1.799679	-0.393806	0.080421	7.6709	8.41206	2.244904
132.0	-0.288723	0.317474	1.782589	-0.39325	0.080875	7.25193	8.55594	0.622305
132.100006	-0.191281	0.2343	1.774198	-0.382032	0.081581	6.82789	8.31004	-1.960227
132.199997	-0.075358	0.158777	1.777463	-0.361038	0.082614	6.89769	8.14496	-4.608416
132.300003	0.069648	0.101973	1.79237	-0.333985	0.08406	7.75138	8.64725	-6.881367
132.399994	0.101758	0.196727	1.815965	-0.307062	0.08548	8.07121	9.19922	-8.141234
132.5	0.113279	0.373878	1.842965	-0.286125	0.086644	8.36266	9.05545	-8.131774
132.600006	0.029803	0.567353	1.868162	-0.276976	0.087724	8.48956	9.08361	-6.29355
132.699997	-0.151888	0.836996	1.88783	-0.283138	0.088385	7.61949	8.52307	-2.491957
132.800003	-0.334421	1.087215	1.899965	-0.303801	0.088504	7.30982	8.16969	2.349391
132.899994	-0.532827	1.354952	1.90184	-0.334922	0.088474	6.73287	7.97635	7.047807
133.0	-0.528851	1.519376	1.894775	-0.370009	0.088758	6.00073	7.11382	10.316284
133.100006	-0.458687	1.757055	1.885597	-0.401489	0.089126	5.96833	6.90753	10.73659
133.199997	-0.205613	1.909012	1.880835	-0.422191	0.089913	5.94704	6.63037	8.47235
133.300003	-0.039984	2.068024	1.880768	-0.430595	0.090258	8.23716	8.92335	3.877997
133.399994	0.222311	2.142799	1.882935	-0.425535	0.0906	8.96939	9.75986	-2.011297
133.5	0.01485	2.074905	1.883811	-0.410421	0.090317	8.95967	9.46664	-7.179828
133.600006	0.00812	1.959415	1.883722	-0.386946	0.090359	10.78651	9.92548	-9.830655
133.699997	-0.006984	1.905936	1.884955	-0.360763	0.090628	12.8971	12.00446	-9.850104
133.800003	0.038116	1.803116	1.88949	-0.335267	0.090955	13.29496	13.99062	-8.298431
133.899994	0.014139	1.741012	1.899005	-0.314222	0.091238	14.72718	13.40879	-6.300955
134.0	-0.046336	1.705886	1.912861	-0.300122	0.091607	14.98501	14.72619	-4.20998
134.100006	-0.089355	1.749059	1.928986	-0.294587	0.091614	10.346	10.76702	-2.342382
134.199997	-0.209581	1.813777	1.945619	-0.297823	0.091413	5.47308	6.47417	-0.394306
134.300003	-0.325929	1.853995	1.959034	-0.309146	0.091241	3.87411	5.06	1.424155
134.399994	-0.426805	1.947341	1.967771	-0.325786	0.090962	3.45909	4.63756	2.932105
134.5	-0.451801	2.054089	1.970637	-0.345326	0.090187	3.81009	4.54357	4.045883
134.600006	-0.44456	2.094885	1.968653	-0.364448	0.089762	3.74975	5.1132	4.479475
134.699997	-0.272016	2.158602	1.963483	-0.379071	0.089411	6.44492	5.72683	3.739929
134.800003	-0.092591	2.152341	1.958344	-0.387866	0.089421	8.45138	9.97568	2.005388
134.899994	0.13157	2.113179	1.954822	-0.388937	0.089491	7.92601	9.87334	-0.478319
135.0	0.078137	2.009466	1.952872	-0.385472	0.089243	9.97214	10.07021	-2.750556
135.100006	-0.010083	1.866022	1.950859	-0.378335	0.088685	15.11786	15.13695	-4.08369
135.199997	-0.179781	1.797926	1.94716	-0.369073	0.087978	15.17496	14.89298	-4.16936
135.300003	-0.240146	1.762062	1.940738	-0.360698	0.087432	18.06182	15.77713	-3.354245
135.399994	-0.244927	1.732645	1.931719	-0.354445	0.086504	17.37129	16.17858	-1.875745
135.5	-0.099564	1.691302	1.921551	-0.350563	0.086072	12.96681	13.08142	-0.378944
135.600006	0.135394	1.574553	1.913482	-0.347387	0.086116	9.09515	10.00138	0.511679
135.699997	0.3386	1.438069	1.910942	-0.343756	0.08655	7.03343	8.24527	0.38215
135.800003	0.465512	1.340371	1.914799	-0.338573	0.087666	6.11808	6.98022	-0.735401
135.899994	0.387669	1.292482	1.923251	-0.333004	0.088321	5.14528	6.31381	-2.36113
136.0	0.142399	1.298105	1.932245	-0.328234	0.088688	5.64263	5.97413	-3.688627
136.100006	-0.230436	1.275074	1.938233	-0.325969	0.088758	5.61066	6.71772	-3.924401
136.199997	-0.510783	1.221243	1.939348	-0.327649	0.088378	7.56589	7.31155	-2.920976
136.300003	-0.620052	1.169022	1.9354	-0.333485	0.087952	8.37562	9.77421	-0.787077
136.399994	-0.558393	1.1223	1.92661	-0.344733	0.087356	8.16097	10.04795	1.591046
136.5	-0.443733	1.120883	1.91522	-0.358868	0.086532	9.99649	10.45378	3.312478
136.600006	-0.114553	1.129887	1.90426	-0.371201	0.085909	8.98156	10.67603	3.942277
136.699997	0.168614	1.053193	1.896447	-0.379391	0.085553	9.50037	9.43645	3.0107
136.800003	0.397911	1.001533	1.892272	-0.381293	0.085273	9.33721	9.27898	0.673106
136.899994	0.381467	0.913234	1.891562	-0.376859	0.085305	9.10128	8.55241	-2.128071
137.0	0.187344	0.87215	1.892187	-0.367503	0.085333	8.67312	8.93362	-4.250894
137.100006	-0.110616	0.941352	1.892807	-0.354998	0.085307	8.28384	9.31602	-5.017788
137.199997	-0.382862	1.047758	1.892044	-0.343526	0.085014	9.02045	10.04463	-4.549709
137.300003	-0.499631	1.12918	1.888792	-0.336258	0.084711	8.46653	10.50089	-3.043354
137.399994	-0.480216	1.142126	1.882663	-0.335613	0.084347	9.49038	10.33207	-0.680505
137.5	-0.398848	1.221959	1.873101	-0.340832	0.084006	9.85812	10.04034	1.515333
137.600006	-0.252833	1.304231	1.863063	-0.348849	0.083641	8.79117	9.0349	2.733597
137.699997	0.011337	1.350807	1.857506	-0.354836	0.083941	8.45698	8.20855	2.552077
137.800003	0.284846	1.395137	1.859123	-0.356316	0.084539	7.10831	7.17773	1.029472
137.899994	0.298743	1.45471	1.866515	-0.353814	0.085146	6.68409	6.64717	-1.302627
138.0	0.154091	1.462082	1.874393	-0.350763	0.085328	6.26188	6.9147	-3.361641
138.100006	-0.11958	1.493532	1.877494	-0.347473	0.085441	7.33688	7.49707	-4.038258
138.199997	-0.383058	1.53592	1.873141	-0.347643	0.085201	9.35867	10.67956	-2.915852
138.300003	-0.529843	1.575704	1.861692	-0.352815	0.084989	7.61073	9.46407	-0.434012
138.399994	-0.507016	1.583443	1.844523	-0.361225	0.084612	9.16845	9.75183	2.232635
138.5	-0.328124	1.688438	1.827569	-0.370282	0.083977	9.70906	11.45078	3.735168
138.600006	-0.048549	1.757528	1.817605	-0.375171	0.083735	9.01038	9.71801	3.568019
138.699997	0.187114	1.891467	1.816784	-0.373349	0.083999	8.80597	9.1215	1.527272
138.800003	0.362738	2.020047	1.822365	-0.366479	0.084507	7.62177	7.89563	-1.647651
138.899994	0.325472	2.015524	1.828502	-0.356177	0.08494	7.06128	7.08534	-4.452244
139.0	0.259777	1.987439	1.831509	-0.342676	0.085695	7.10971	7.40308	-5.915856
139.100006	0.023199	1.970121	1.831439	-0.330536	0.085974	6.91362	7.85677	-5.538659
139.199997	-0.091322	1.949417	1.832106	-0.320096	0.086305	8.4646	8.89862	-4.339418
139.300003	-0.183429	1.905393	1.836772	-0.313699	0.086702	7.3459	9.56492	-2.849937
139.399994	-0.225962	1.897842	1.845783	-0.313258	0.087246	7.88686	9.29279	-1.385667
139.5	-0.239185	1.970259	1.857054	-0.318456	0.087738	8.93804	9.51193	-0.014425
139.600006	-0.24705	2.02203	1.865706	-0.329679	0.088094	7.36	8.01168	1.26282
139.699997	-0.347259	2.062628	1.867084	-0.347455	0.088563	7.29046	7.56023	2.546361
139.800003	-0.386686	2.124922	1.858372	-0.369165	0.088758	6.74066	7.20771	3.977149
139.899994	-0.38263	2.049587	1.84287	-0.390671	0.089021	6.70143	7.36208	4.824069
140.0	-0.44206	1.957514	1.825619	-0.405424	0.088848	6.7263	7.41164	4.23905
140.100006	-0.366162	1.921231	1.813799	-0.408854	0.088524	9.33879	9.22706	1.922433
140.199997	-0.308903	1.854144	1.810318	-0.401337	0.087965	7.82363	10.2445	-1.454816
140.300003	-0.273082	1.788154	1.813289	-0.384754	0.087871	7.33478	8.31689	-4.6671
140.399994	-0.166446	1.725258	1.818268	-0.364249	0.087971	9.61518	10.77173	-6.637239
140.5	-0.022448	1.651277	1.823208	-0.342245	0.08843	9.34588	10.54981	-6.957924
140.600006	0.033763	1.551588	1.827084	-0.324275	0.088953	9.34711	10.06689	-5.662335
140.699997	-0.06556	1.512463	1.829943	-0.314064	0.089078	9.15768	9.72807	-3.559886
140.800003	-0.242309	1.494457	1.832661	-0.311346	0.088797	7.96901	8.58741	-1.125268
140.899994	-0.398947	1.506557	1.834943	-0.315018	0.088606	6.92396	7.95954	0.984498
141.0	-0.464736	1.552836	1.838195	-0.322663	0.088369	6.03313	7.04167	2.124895
141.100006	-0.311245	1.501487	1.844849	-0.330895	0.088572	5.31142	6.27141	2.20512
141.199997	-0.065794	1.497222	1.856176	-0.337343	0.089004	5.1085	5.83399	1.041208
141.300003	0.168696	1.457525	1.87007	-0.341825	0.089601	5.10474	6.30621	-0.697152
141.399994	0.209697	1.42136	1.882931	-0.344806	0.090038	6.84891	7.02047	-2.271005
141.5	0.118531	1.377604	1.890672	-0.348098	0.090321	8.96615	9.78449	-2.858813
141.600006	-0.182912	1.341607	1.890654	-0.354789	0.090111	8.2249	9.81285	-1.93115
141.699997	-0.504208	1.307205	1.881425	-0.365774	0.089716	8.37737	8.10514	0.420914
141.800003	-0.699461	1.277744	1.864299	-0.380241	0.089241	10.2001	9.97708	2.952673
141.899994	-0.734901	1.270909	1.843412	-0.393229	0.08856	10.41317	11.47101	4.610439
142.0	-0.405077	1.256821	1.828209	-0.397771	0.088371	9.66632	10.29149	3.997099
142.100006	-0.131925	1.224775	1.824648	-0.392853	0.088145	9.19192	10.12556	1.380122
142.199997	0.134218	1.188778	1.833219	-0.378947	0.087736	7.9042	8.45702	-2.472906
142.300003	0.379946	1.201499	1.848702	-0.358797	0.087745	7.50949	7.67735	-6.033924
142.399994	0.465591	1.276942	1.866347	-0.337244	0.087921	7.40572	7.52983	-8.088248
142.5	0.408856	1.354564	1.882821	-0.317799	0.088063	7.62544	7.56741	-8.115016
142.600006	0.375623	1.376508	1.897311	-0.305808	0.088901	7.79088	8.1547	-6.184163
142.699997	0.185663	1.461544	1.909223	-0.30443	0.089699	8.15143	8.80323	-3.164449
142.800003	-0.064391	1.526997	1.917436	-0.312916	0.090471	7.90201	9.36591	0.370825
142.899994	-0.370687	1.609057	1.921843	-0.328968	0.091004	8.15957	9.20715	3.520956
143.0	-0.549461	1.707948	1.924917	-0.347611	0.09105	7.56589	8.32053	5.640877
143.100006	-0.74256	1.868713	1.927275	-0.366279	0.090812	6.78857	7.1712	6.258197
143.199997	-0.693449	2.107962	1.927453	-0.38159	0.090067	6.83165	6.91588	5.209949
143.300003	-0.493402	2.27448	1.924899	-0.391443	0.089206	6.69267	6.98097	2.922239
143.399994	-0.140787	2.278566	1.920156	-0.393784	0.088349	8.35373	8.88663	-0.047864
143.5	0.21153	2.103134	1.916141	-0.387347	0.087712	10.26412	11.25112	-2.955943
143.600006	0.461636	1.77684	1.915346	-0.373627	0.087335	8.87717	9.47532	-5.170124
143.699997	0.660138	1.616155	1.920441	-0.354296	0.087593	9.83832	9.3112	-6.443974
143.800003	0.678406	1.697473	1.932305	-0.33354	0.087869	12.76687	12.97222	-6.960984
143.899994	0.548762	1.771243	1.949557	-0.314871	0.088067	12.85191	13.05872	-7.009169
144.0	0.285352	1.701681	1.968344	-0.302579	0.088424	13.11753	13.02832	-6.192242
144.100006	0.008297	1.605287	1.984967	-0.30083	0.088503	11.20189	11.60504	-4.232122
144.199997	-0.258451	1.476238	1.996083	-0.310694	0.088999	7.67256	8.6571	-0.949559
144.300003	-0.531756	1.47515	1.999365	-0.331931	0.088701	6.11554	7.72756	2.74037
144.399994	-0.622466	1.533984	1.9937	-0.359144	0.088511	4.92687	6.64385	6.247229
144.5	-0.537123	1.598241	1.981743	-0.3869	0.088524	4.80768	5.89234	8.233996
144.600006	-0.323986	1.6579	1.969606	-0.407762	0.088435	4.8731	5.90711	7.776481
144.699997	-0.114356	1.682355	1.963469	-0.415644	0.088288	6.65002	6.14702	4.9097
144.800003	0.169976	1.602444	1.965754	-0.410742	0.087408	9.36699	9.43763	0.246664
144.899994	0.219926	1.537439	1.975231	-0.39364	0.086335	9.19814	11.00222	-5.022593
145.0	0.315104	1.595804	1.990547	-0.370249	0.083947	11.92264	10.10468	-8.614316
145.100006	0.035674	1.548308	2.004388	-0.343438	0.084213	12.53541	14.09875	-10.045215
145.199997	-0.064917	1.694026	2.020506	-0.320837	0.083039	13.45286	14.38897	-9.255917
145.300003	-0.07915	1.83865	2.035372	-0.307533	0.082336	15.52781	15.90142	-6.981246
145.399994	0.010571	2.022691	2.047599	-0.306564	0.081701	17.05295	17.04368	-3.763701
145.5	0.120994	2.166911	2.056539	-0.314785	0.081117	13.83802	13.38941	-0.669748
145.600006	0.154902	2.250437	2.060826	-0.329593	0.080746	8.94356	8.84038	2.034963
145.699997	0.220781	2.329417	2.064225	-0.344757	0.080596	5.5977	5.99543	3.859082
145.800003	0.095703	2.36675	2.069678	-0.358495	0.080707	4.20366	5.36649	4.403271
145.899994	0.108544	2.492476	2.07694	-0.369427	0.080917	4.14324	4.72792	3.683484
146.0	-0.122519	2.689552	2.082804	-0.377193	0.080474	4.54565	5.66249	1.852801
146.100006	-0.224549	2.747011	2.084242	-0.380491	0.080786	5.628	5.63616	-0.143981
146.199997	-0.288691	2.712754	2.079274	-0.382226	0.081367	11.71605	12.47678	-1.543569
146.300003	-0.328521	2.592529	2.068507	-0.383694	0.082297	10.54988	13.68627	-2.098918
146.399994	-0.193824	2.368985	2.054736	-0.384512	0.082977	14.28641	13.81163	-1.85322
146.5	-0.020704	2.091021	2.041686	-0.381511	0.083775	18.45697	21.8445	-1.641337
146.600006	0.123939	1.867518	2.033625	-0.373866	0.084159	22.93124	24.84736	-2.106078
146.699997	0.201498	1.718432	2.032479	-0.361136	0.084764	29.75965	30.22562	-2.990973
146.800003	0.196947	1.66887	2.03712	-0.34558	0.085066	21.19049	21.3467	-4.24025
146.899994	0.115317	1.633379	2.044803	-0.32906	0.085796	12.00601	11.3039	-5.115684
147.0	0.022869	1.565168	2.052794	-0.315038	0.086314	9.166	10.87247	-5.476142
147.100006	-0.034913	1.463659	2.059999	-0.305609	0.086885	7.48839	10.09141	-5.094285
147.199997	-0.072258	1.435529	2.066338	-0.302305	0.087122	5.75692	9.41108	-4.169802
147.300003	-0.135233	1.534733	2.071223	-0.30552	0.087179	5.40057	8.78653	-2.818374
147.399994	-0.174422	1.702742	2.073428	-0.315282	0.08711	6.00371	8.93694	-0.893342
147.5	-0.205266	1.936075	2.070741	-0.331036	0.086971	7.63035	9.65988	1.327125
147.600006	-0.318518	2.174378	2.061467	-0.35141	0.086717	9.61097	10.20478	3.548938
147.699997	-0.380339	2.278198	2.044631	-0.374569	0.086312	10.18241	10.45111	5.296342
147.800003	-0.381263	2.230763	2.022036	-0.396517	0.086011	10.78012	11.28056	6.012244
147.899994	-0.264731	2.203203	1.997643	-0.412063	0.085474	10.99267	12.0506	5.041989
148.0	-0.046279	2.224098	1.977546	-0.41607	0.085003	11.95259	13.01226	2.312439
148.100006	0.114875	2.207674	1.965859	-0.406736	0.084564	13.67478	14.4137	-1.75126
148.199997	0.275197	1.94519	1.964266	-0.385635	0.084335	15.53814	16.20792	-5.704037
148.300003	0.371571	1.551432	1.97234	-0.357646	0.08515	18.56635	17.65196	-8.37007
148.399994	0.319471	1.298452	1.987781	-0.327917	0.085629	21.17674	18.34556	-9.377052
148.5	0.017484	1.343942	2.008615	-0.302982	0.085574	21.07953	18.46268	-8.94713
148.600006	-0.181676	1.37663	2.029343	-0.290238	0.084997	17.48873	16.99016	-7.279229
148.699997	-0.486831	1.475146	2.04476	-0.293348	0.084524	12.81837	14.42216	-3.771825
148.800003	-0.589714	1.526578	2.051841	-0.313308	0.083541	8.96177	11.47583	0.901277
148.899994	-0.539317	1.717242	2.049312	-0.34301	0.08266	6.0651	7.97903	5.668724
149.0	-0.182135	1.921253	2.035852	-0.37412	0.081812	4.53199	5.7036	9.261372
149.100006	0.099404	1.993106	2.021958	-0.398454	0.081772	4.33967	5.14029	9.803827
149.199997	0.36439	2.073669	2.017716	-0.408755	0.081413	4.32872	5.32763	7.140511
149.300003	0.471752	2.202351	2.025612	-0.403662	0.081315	5.40162	5.45631	2.169161
149.399994	0.553223	2.384496	2.041198	-0.387402	0.081091	9.30735	8.5887	-3.992677
149.5	0.364327	2.40549	2.058171	-0.363435	0.080477	10.74071	13.50074	-8.793274
149.600006	0.373009	2.35798	2.072819	-0.337994	0.08051	11.76115	12.26888	-10.62123
149.699997	0.207812	2.290578	2.085233	-0.319681	0.08099	16.94549	15.25899	-9.726701
149.800003	0.286357	2.183763	2.09658	-0.31126	0.081279	20.25465	23.1801	-7.647792
149.899994	0.37613	2.064782	2.10777	-0.312001	0.081305	26.07418	28.59969	-4.870604
150.0	0.293691	2.033904	2.115694	-0.324004	0.080637	33.25973	34.5371	-2.442484
150.100006	0.166787	1.916162	2.121032	-0.339818	0.080355	21.00553	20.05778	0.143041
150.199997	0.139445	1.991599	2.123095	-0.358684	0.079576	6.37118	6.92947	2.463287
150.300003	0.029359	2.026332	2.121116	-0.376188	0.079637	4.48207	5.45577	4.106401
150.399994	-0.049744	2.018527	2.113851	-0.39061	0.079658	3.55218	4.70618	4.71079
150.5	-0.190251	1.860166	2.101576	-0.399631	0.079813	4.9196	5.39379	4.214759
150.600006	-0.181451	1.640285	2.087819	-0.401861	0.079926	4.03849	5.95218	2.370041
150.699997	-0.195737	1.477412	2.076579	-0.395973	0.07984	8.89609	6.99435	-0.213399
150.800003	-0.306318	1.406107	2.069636	-0.385202	0.079095	12.38618	14.66003	-3.045017
150.899994	-0.444355	1.297775	2.066417	-0.371229	0.078259	15.92698	20.51565	-5.114195
151.0	-0.484389	1.264866	2.064759	-0.355777	0.077381	23.77819	26.67926	-5.893906
151.100006	-0.286238	1.21205	2.062228	-0.341108	0.076483	28.17032	28.78115	-5.699049
151.199997	-0.257515	1.208687	2.058225	-0.330868	0.075155	33.8817	31.60212	-5.094073
151.300003	0.40368	1.119882	2.051264	-0.322634	0.075423	22.78928	23.08825	-2.954469
151.399994	0.525335	1.13017	2.046609	-0.318867	0.07479	15.47447	17.49095	-1.882288
151.5	0.546365	1.152296	2.04688	-0.31604	0.074409	10.90544	13.28118	-1.382834
151.600006	0.440807	1.221813	2.053348	-0.313539	0.074424	7.47735	8.9424	-1.627764
151.699997	0.231006	1.326999	2.063553	-0.312042	0.074816	5.60847	6.78292	-2.36249
151.800003	-0.006326	1.407705	2.072603	-0.312995	0.075253	5.4786	5.60565	-2.861894
151.899994	-0.225524	1.451996	2.075827	-0.318865	0.075531	5.78433	6.56442	-2.489367
152.0	-0.325466	1.447973	2.069716	-0.33107	0.07563	6.94612	7.50649	-0.733958
152.100006	-0.383483	1.424886	2.053898	-0.349931	0.075552	10.93898	12.5545	1.899905
152.199997	-0.360532	1.453815	2.029962	-0.371653	0.075111	10.49488	14.21586	4.364546
152.300003	-0.229971	1.475781	2.003753	-0.392125	0.075032	13.55637	14.25076	5.714959
152.399994	-0.128722	1.562248	1.980276	-0.406695	0.075098	15.11488	15.0967	5.259791
152.5	-0.050508	1.643315	1.961887	-0.413049	0.075013	17.85287	14.58563	3.023907
152.600006	0.059384	1.628132	1.947419	-0.410217	0.07494	19.06081	15.28115	-0.221529
152.699997	0.108995	1.468296	1.933769	-0.400404	0.074703	15.98618	14.49913	-3.384771
152.800003	0.105807	1.323347	1.920517	-0.383824	0.074851	13.74782	15.55114	-5.273682
152.899994	0.181356	1.180484	1.90873	-0.362442	0.075147	13.33568	16.36935	-5.750213
153.0	0.025821	1.128424	1.902239	-0.339785	0.075325	13.22954	16.3731	-5.484525
153.100006	-0.067371	1.097808	1.902629	-0.319195	0.075436	12.9887	15.77435	-5.009173
153.199997	-0.102198	1.142887	1.910227	-0.302378	0.075738	12.31918	13.76688	-4.431793
153.300003	-0.097228	1.264251	1.921758	-0.29204	0.075693	10.91936	11.65396	-3.652765
153.399994	-0.15777	1.386046	1.932875	-0.289595	0.075687	8.16115	8.35575	-2.491838
153.5	-0.100162	1.462154	1.93876	-0.29604	0.075764	5.92462	6.27463	-0.584171
153.600006	-0.073179	1.532236	1.936357	-0.311955	0.076121	5.04457	5.5837	1.975667
153.699997	0.029542	1.644582	1.92501	-0.334495	0.077054	4.78902	5.78689	4.394425
153.800003	0.072876	1.72098	1.907752	-0.359196	0.077918	5.41003	5.65725	6.062861
153.899994	0.151324	1.829932	1.89001	-0.38008	0.079384	8.11745	8.09775	5.920422
154.0	0.059133	1.846814	1.87631	-0.393125	0.080587	8.153	10.75878	3.952612
154.100006	-0.132883	1.783099	1.867529	-0.396108	0.081768	8.25967	9.51685	0.654229
154.199997	-0.319371	1.620777	1.86123	-0.391462	0.082513	9.79488	9.99538	-2.77532
154.300003	-0.481386	1.551642	1.85421	-0.380689	0.083449	11.64292	12.58683	-4.927252
154.399994	-0.570609	1.574998	1.845091	-0.367502	0.083989	11.66604	13.3209	-5.375849
154.5	-0.529225	1.643783	1.83483	-0.355484	0.084128	12.50528	13.23804	-4.370464
154.600006	-0.433604	1.641155	1.823762	-0.347517	0.084051	12.50537	14.30932	-2.694669
154.699997	-0.082361	1.459921	1.814459	-0.342631	0.084016	11.57706	12.49487	-0.971813
154.800003	0.20054	1.350761	1.808555	-0.340303	0.083811	9.64452	10.25092	-0.068725
154.899994	0.370644	1.318351	1.808296	-0.338552	0.084069	7.88309	7.93257	-0.022814
155.0	0.333687	1.378775	1.813061	-0.336494	0.084083	5.74807	6.32398	-0.726379
155.100006	0.203834	1.416985	1.820199	-0.333286	0.084495	4.42576	5.35814	-1.693482
155.199997	-0.003838	1.410692	1.825626	-0.330446	0.084685	4.42479	5.33191	-2.308644
155.300003	-0.199213	1.348035	1.826891	-0.329519	0.084924	4.41192	5.52247	-2.146339
155.399994	-0.339715	1.321748	1.822727	-0.33153	0.08504	6.46716	6.68914	-1.069417
155.5	-0.51769	1.381321	1.813241	-0.3386	0.085083	7.22802	9.55015	0.722448
155.600006	-0.653744	1.479727	1.79804	-0.351423	0.084777	6.88297	8.46526	2.784071
155.699997	-0.565778	1.60759	1.778001	-0.366719	0.084282	7.72318	8.60786	4.254043
155.800003	-0.354484	1.635944	1.756877	-0.380289	0.083966	9.39379	10.19739	4.325078
155.899994	-0.010639	1.582648	1.739377	-0.386911	0.083838	8.27815	8.41238	2.686783
156.0	0.163038	1.451219	1.73	-0.383253	0.083878	7.86751	7.86823	-0.288745
156.100006	0.27969	1.380635	1.73017	-0.370219	0.084092	7.53244	8.29612	-3.546121
156.199997	0.236409	1.398791	1.738119	-0.350714	0.084117	7.14299	8.21658	-6.14357
156.300003	0.102713	1.492218	1.750382	-0.329096	0.084216	7.34371	8.54406	-7.314457
156.399994	-0.021312	1.599528	1.763634	-0.311364	0.083993	7.71241	8.8725	-6.673088
156.5	-0.214044	1.695586	1.774599	-0.303485	0.083756	8.10545	9.10769	-4.375592
156.600006	-0.353302	1.800318	1.780512	-0.308952	0.083669	8.03408	9.10748	-0.470995
156.699997	-0.412849	1.922243	1.780172	-0.32619	0.083678	7.95149	8.73365	3.804969
156.800003	-0.365343	2.061915	1.771604	-0.351477	0.083658	7.14973	8.22461	7.391542
156.899994	-0.178197	2.152523	1.759832	-0.377429	0.084013	6.28474	7.26155	8.834958
157.0	0.023112	2.274376	1.750371	-0.396757	0.084074	5.93513	6.28405	7.770633
157.100006	0.084584	2.450631	1.746374	-0.405659	0.084319	5.2396	5.80969	4.375477
157.199997	0.193895	2.676971	1.746672	-0.402648	0.084297	6.89366	6.4457	-0.294665
157.300003	-0.018931	2.814471	1.748785	-0.389932	0.083733	8.49044	9.59639	-5.256073
157.399994	-0.023703	2.796533	1.753519	-0.368245	0.083398	7.85533	9.1897	-8.467876
157.5	0.053229	2.592001	1.763555	-0.340802	0.083732	8.09021	8.97227	-9.700514
157.600006	0.186992	2.369719	1.782089	-0.313865	0.084269	8.06411	9.09292	-9.489176
157.699997	0.194768	2.348658	1.806774	-0.295762	0.083886	9.79305	11.74549	-7.871103
157.800003	0.033762	2.405076	1.83164	-0.289316	0.083341	8.93515	10.73416	-4.921561
157.899994	-0.208615	2.418529	1.850855	-0.297481	0.082779	8.63651	9.34417	-0.462805
158.0	-0.475641	2.41855	1.859939	-0.321887	0.082121	6.61262	7.69566	4.874437
158.100006	-0.609971	2.296208	1.857832	-0.354675	0.081904	5.27621	5.7597	9.726298
158.199997	-0.599845	2.237596	1.843795	-0.392445	0.081683	4.41463	5.16544	12.311965
158.300003	-0.358235	2.152251	1.830771	-0.420006	0.081686	4.34019	5.23321	11.221069
158.399994	-0.009974	2.058232	1.828313	-0.431307	0.081569	3.93585	5.87339	6.979164
158.5	0.127262	2.129494	1.837904	-0.426229	0.081759	7.35212	6.80636	0.434068
158.600006	0.182575	2.173381	1.855864	-0.408777	0.082093	9.38625	11.22339	-6.778971
158.699997	0.343571	2.106649	1.875495	-0.381346	0.082454	8.24268	10.36964	-11.925241
158.800003	0.217919	2.135927	1.894372	-0.351297	0.082975	8.6986	8.76137	-13.60077
158.899994	0.136949	2.176474	1.913757	-0.322597	0.083984	11.50832	13.18761	-11.982796
159.0	0.096803	2.330426	1.933957	-0.302504	0.084625	12.7914	14.59333	-8.854389
159.100006	0.040391	2.486777	1.95519	-0.292664	0.085031	12.50546	13.94587	-5.070147
159.199997	-0.012801	2.629484	1.974972	-0.294938	0.08547	12.29887	14.26703	-1.58551
159.300003	-0.089562	2.710433	1.99219	-0.30769	0.085716	8.06595	8.95878	1.39547
159.399994	-0.184152	2.804932	2.006596	-0.32593	0.08595	4.62613	5.28609	3.793099
159.5	-0.242464	2.895819	2.01774	-0.346709	0.085831	3.59229	4.52837	5.341873
159.600006	-0.291928	2.932934	2.023765	-0.366501	0.086302	3.20976	3.89986	5.883165
159.699997	-0.29764	2.938392	2.023618	-0.383769	0.086496	3.80633	4.89385	5.123737
159.800003	-0.252756	2.909611	2.01827	-0.395527	0.086999	4.59101	5.46509	3.327456
159.899994	-0.137033	2.815549	2.010248	-0.401309	0.087701	9.06748	8.58645	0.978544
160.0	-0.03946	2.698025	2.001979	-0.400395	0.088488	11.16826	13.07114	-1.419013
160.100006	-0.057531	2.519756	1.995516	-0.394357	0.088885	9.13123	10.01776	-3.477122
160.199997	-0.127628	2.233041	1.991833	-0.383062	0.089557	16.69704	16.87411	-4.839632
160.300003	-0.159506	2.037023	1.991003	-0.368289	0.090002	20.41246	21.12446	-5.4916
160.399994	-0.154506	1.897097	1.992581	-0.352245	0.090834	25.27452	26.7193	-5.49817
160.5	-0.032663	1.758681	1.995411	-0.338295	0.091531	24.17842	26.69435	-5.034492
160.600006	0.016751	1.607394	1.998755	-0.32803	0.091965	14.75144	16.3792	-3.900265
160.699997	0.03532	1.487121	2.002319	-0.32266	0.091921	9.41384	10.56095	-2.53673
160.800003	0.001962	1.422467	2.006557	-0.319929	0.091931	6.37529	8.02431	-1.370066
160.899994	-0.049918	1.418086	2.012437	-0.319244	0.092051	5.32403	6.28715	-0.712811
161.0	-0.124438	1.47824	2.019837	-0.320458	0.092256	4.39677	5.31928	-0.58089
161.100006	-0.207162	1.576621	2.027503	-0.322657	0.092096	4.8801	5.59923	-0.73913
161.199997	-0.288673	1.678677	2.032839	-0.327789	0.091421	5.04545	6.13738	-0.958754
161.300003	-0.320593	1.768429	2.033307	-0.335818	0.090611	6.89506	7.09048	-0.776811
161.399994	-0.23116	1.794611	2.027576	-0.346663	0.089652	8.81079	8.88395	-0.006344
161.5	-0.113278	1.79638	2.015619	-0.359384	0.088807	9.89604	11.50709	1.032529
161.600006	0.0632	1.792926	1.999985	-0.371089	0.088124	11.8609	12.40002	1.719259
161.699997	0.119777	1.740795	1.98498	-0.37907	0.087785	11.83883	12.9583	1.859074
161.800003	0.170706	1.761362	1.973728	-0.3814	0.087161	13.77024	12.54465	0.952509
161.899994	0.07495	1.788881	1.966604	-0.378112	0.086398	15.49111	12.76015	-0.659924
162.0	-0.226317	1.774909	1.961257	-0.371654	0.085201	15.862	13.79825	-2.347604
162.100006	-0.261906	1.728515	1.954108	-0.364888	0.084156	14.08411	12.82374	-3.19896
162.199997	-0.289951	1.713096	1.942981	-0.3595	0.083119	12.29536	12.36566	-3.054578
162.300003	-0.101605	1.645485	1.929028	-0.356126	0.082496	11.64879	12.05852	-2.243597
162.399994	0.166107	1.543705	1.915565	-0.352621	0.081853	10.97655	11.8973	-1.519881
162.5	0.431567	1.505497	1.908302	-0.347033	0.081738	10.04062	11.28388	-1.470659
162.600006	0.541028	1.579302	1.909548	-0.341062	0.081534	9.35893	10.10222	-1.860432
162.699997	0.457493	1.726231	1.917825	-0.332338	0.081864	9.12895	9.19954	-2.781495
162.800003	0.263499	1.809853	1.928524	-0.324901	0.081977	8.64772	8.39932	-3.541022
162.899994	-0.070365	1.75272	1.935959	-0.320327	0.08218	8.33814	7.99466	-3.489736
163.0	-0.260274	1.627562	1.936506	-0.321102	0.082566	7.92671	8.37384	-2.007003
163.100006	-0.372365	1.514063	1.930295	-0.328471	0.082591	7.95026	9.10009	0.325261
163.199997	-0.463463	1.415808	1.919087	-0.339811	0.082383	8.66489	10.0685	2.589114
163.300003	-0.513691	1.520326	1.907568	-0.351836	0.081781	7.93546	10.1778	3.827715
163.399994	-0.407089	1.722708	1.899367	-0.363323	0.081067	8.70395	9.14216	3.886219
163.5	-0.23765	1.890607	1.895268	-0.370648	0.08019	8.93725	9.21475	2.517565
163.600006	-0.002527	1.865338	1.892031	-0.373518	0.079527	8.44341	8.91264	0.406442
163.699997	0.137092	1.710953	1.885038	-0.373979	0.078691	8.49403	9.04325	-1.678944
163.800003	0.275735	1.433641	1.873106	-0.370908	0.078557	8.36844	9.56042	-2.830728
163.899994	0.289193	1.249468	1.857799	-0.365582	0.078738	8.55945	9.91488	-2.951706
164.0	0.266522	1.165531	1.843921	-0.358639	0.07912	8.90134	10.52123	-2.474569
164.100006	0.194331	1.125854	1.834654	-0.350273	0.07934	8.95923	10.86198	-2.24804
164.199997	-0.027896	1.137971	1.832133	-0.342153	0.079429	9.76616	10.8274	-2.334115
164.300003	-0.245869	1.124195	1.835	-0.335107	0.079115	9.75486	10.32939	-2.738915
164.399994	-0.318713	1.078606	1.840497	-0.32893	0.079339	8.58729	9.17096	-2.981533
164.5	-0.297165	0.978994	1.844595	-0.326899	0.079794	7.51737	8.3246	-2.716369
164.600006	-0.1843	0.876175	1.844726	-0.328329	0.080384	6.53381	7.96543	-1.707738
164.699997	-0.117798	0.796728	1.839102	-0.334365	0.080558	6.27222	7.49654	0.024352
164.800003	-0.206387	0.788151	1.82868	-0.343974	0.080412	5.82733	7.04049	1.834229
164.899994	-0.347899	0.816829	1.816184	-0.353533	0.079559	7.18494	7.01019	3.026526
165.0	-0.426347	0.808347	1.805369	-0.361234	0.078409	7.73658	8.72091	3.081709
165.100006	-0.325354	0.700878	1.798853	-0.364065	0.077169	7.11698	8.49995	1.917151
165.199997	-0.114918	0.516592	1.796339	-0.362332	0.076321	8.5027	8.49342	-0.280547
165.300003	0.010052	0.267921	1.794813	-0.359287	0.076271	7.75865	9.3309	-2.320392
165.399994	0.209123	0.125126	1.791238	-0.355302	0.076514	7.61695	9.03404	-3.245613
165.5	0.202572	0.097469	1.7832	-0.352321	0.076897	7.71031	9.22973	-2.917451
165.600006	0.082706	0.103353	1.770293	-0.35379	0.076983	7.76881	8.90558	-1.551509
165.699997	-0.060874	0.084881	1.753825	-0.35774	0.076974	8.0501	8.61632	0.235168
165.800003	-0.163708	0.001577	1.736309	-0.363482	0.077361	8.30775	8.65785	1.567168
165.899994	-0.265146	-0.159216	1.723528	-0.366972	0.077855	8.21475	8.58709	1.619339
166.0	-0.202123	-0.268889	1.721223	-0.363319	0.078893	7.43059	8.40874	0.092332
166.100006	-0.152659	-0.217095	1.72937	-0.353979	0.079764	6.8236	8.17119	-2.345699
166.199997	-0.174707	-0.045911	1.743389	-0.340653	0.080257	6.50324	7.71621	-4.420742
166.300003	-0.150869	0.162696	1.757067	-0.325454	0.080257	6.36978	7.53497	-5.350616
166.399994	-0.133628	0.212119	1.766181	-0.316	0.080133	6.8031	7.19582	-4.455536
166.5	-0.107411	0.31796	1.767851	-0.314913	0.079858	7.85919	8.50659	-1.675934
166.600006	-0.095703	0.463458	1.762576	-0.324195	0.079474	7.0548	8.06713	2.079113
166.699997	-0.045172	0.679752	1.749431	-0.342128	0.078749	7.18975	7.20674	5.552429
166.800003	-0.032729	0.863022	1.735209	-0.362101	0.078001	7.55635	8.80848	7.25514
166.899994	0.071277	1.021482	1.727163	-0.376623	0.077471	6.89558	7.99969	6.318918
167.0	0.000178	1.107566	1.728326	-0.384563	0.077122	6.56463	7.10172	3.331065
167.100006	0.089189	1.114491	1.736549	-0.383495	0.077388	6.3795	7.06618	-1.065634
167.199997	-0.030474	1.11531	1.744501	-0.378778	0.077359	6.39596	7.0741	-5.196722
167.300003	-0.051734	1.21221	1.748024	-0.370357	0.077349	6.95767	7.90195	-7.089293
167.399994	-0.105246	1.352811	1.746516	-0.360681	0.077263	8.5182	9.33251	-6.212823
167.5	-0.259644	1.531881	1.740574	-0.356968	0.076935	7.46579	8.2093	-3.753207
167.600006	-0.323474	1.694824	1.731981	-0.356214	0.07661	8.50944	9.36259	-0.545064
167.699997	-0.306682	1.816327	1.721989	-0.357659	0.076202	9.67473	9.92184	2.116188
167.800003	-0.174706	1.905966	1.715387	-0.358335	0.076036	8.50445	8.74285	3.448055
167.899994	-0.024757	1.984457	1.71727	-0.355368	0.076009	7.2839	7.80881	2.808005
168.0	0.111175	2.061351	1.727993	-0.347951	0.076367	5.4835	6.42375	0.674177
168.100006	0.080486	2.192427	1.743344	-0.338428	0.076479	4.4572	5.73272	-2.171726
168.199997	-0.017536	2.211711	1.75794	-0.328788	0.076298	4.85278	5.92927	-4.32853
168.300003	-0.110549	2.20612	1.767823	-0.321063	0.076261	4.64391	5.94512	-4.971133
168.399994	-0.206248	2.206627	1.771947	-0.317501	0.076315	7.2733	7.39098	-3.688821
168.5	-0.248074	2.233255	1.770664	-0.320666	0.076325	7.69778	9.73449	-1.240875
168.600006	-0.214483	2.28852	1.765018	-0.330346	0.076569	5.91841	6.84576	1.516794
168.699997	-0.212448	2.344403	1.75785	-0.344101	0.076563	7.53428	9.10159	3.550971
168.800003	-0.06499	2.416472	1.75248	-0.357851	0.076678	8.44174	9.49426	4.388102
168.899994	0.083911	2.493855	1.750325	-0.370325	0.076858	6.9765	7.83718	3.619448
169.0	0.098654	2.509766	1.751193	-0.378774	0.077404	7.04341	7.78258	1.615732
169.100006	0.139651	2.450897	1.75133	-0.382792	0.077815	6.53214	7.30041	-0.631092
169.199997	-0.050362	2.290681	1.747516	-0.383849	0.077866	6.61122	7.69758	-2.580004
169.300003	-0.167252	2.093782	1.739331	-0.37988	0.078045	6.72437	7.90602	-3.118525
169.399994	-0.266887	2.00869	1.727357	-0.374312	0.077878	8.79774	9.24547	-2.513517
169.5	-0.263108	1.97243	1.714534	-0.367147	0.077797	6.97992	9.58312	-1.490544
169.600006	-0.153237	1.954617	1.703929	-0.359483	0.077625	7.63692	8.79927	-0.695254
169.699997	0.006739	1.91704	1.697829	-0.351008	0.07778	8.693	9.80954	-0.466947
169.800003	0.220578	1.854447	1.697614	-0.341036	0.078301	7.29721	8.28306	-1.03401
169.899994	0.363878	1.709256	1.702867	-0.330328	0.079059	6.89278	7.71375	-1.962962
170.0	0.390976	1.5757	1.710549	-0.322348	0.079601	6.32152	7.2471	-2.927521
170.100006	0.280327	1.478097	1.718516	-0.315528	0.080257	5.47991	6.57063	-3.161443
170.199997	-0.015103	1.422455	1.7244	-0.313921	0.080777	5.48368	6.49644	-2.641096
170.300003	-0.335068	1.399609	1.726353	-0.31732	0.081011	5.39164	6.69235	-1.287407
170.399994	-0.53923	1.370091	1.724087	-0.326073	0.080885	7.04534	7.455	0.641539
170.5	-0.654054	1.344258	1.717314	-0.339407	0.080732	6.30891	8.55808	2.498358
170.600006	-0.628018	1.302651	1.708319	-0.353798	0.080588	6.62629	7.59567	3.584516
170.699997	-0.282974	1.279537	1.700696	-0.364839	0.080239	7.55276	8.56086	3.441765
170.800003	0.02698	1.178266	1.697177	-0.371881	0.080335	7.01048	8.24388	1.983392
170.899994	0.345945	1.131122	1.696652	-0.372531	0.080241	7.22434	7.6371	-0.097943
171.0	0.445109	1.015247	1.696476	-0.370344	0.080479	7.19755	7.95162	-2.004678
171.100006	0.310693	0.91116	1.692536	-0.366679	0.080709	7.3262	7.7677	-2.814231
171.199997	0.038283	0.85511	1.683671	-0.362947	0.080739	7.51939	8.35457	-2.382649
171.300003	-0.303104	0.851976	1.670259	-0.362248	0.080814	6.93289	8.28381	-1.100948
171.399994	-0.536312	0.905638	1.654845	-0.36411	0.080771	6.98596	8.4006	0.375306
171.5	-0.561041	0.974146	1.640379	-0.366763	0.08066	7.12889	8.49759	1.280476
171.600006	-0.365885	1.018966	1.630983	-0.367901	0.081212	7.05961	7.99284	1.205238
171.699997	-0.110029	1.054826	1.628438	-0.365113	0.081886	6.83927	7.49022	-0.177363
171.800003	0.13731	1.0226	1.631895	-0.357849	0.082704	6.37188	6.95495	-2.123751
171.899994	0.244714	0.969462	1.638029	-0.348377	0.083349	6.11607	6.45255	-3.681939
172.0	0.215599	0.925801	1.644399	-0.336459	0.083839	6.0559	6.44977	-4.294184
172.100006	0.103889	0.881382	1.649961	-0.326008	0.084029	6.46453	6.88858	-3.969429
172.199997	-0.075132	0.865737	1.654353	-0.318923	0.084236	7.45397	7.87818	-2.852905
172.300003	-0.259554	0.85755	1.657859	-0.316252	0.084247	6.15688	8.01328	-1.16927
172.399994	-0.444633	0.930642	1.659966	-0.318918	0.084101	6.40472	7.23029	0.686853
172.5	-0.491946	1.030838	1.660626	-0.32633	0.083981	6.9448	8.20694	2.252705
172.600006	-0.465002	1.130778	1.659222	-0.336877	0.08392	6.6135	7.45896	3.200878
172.699997	-0.362685	1.167281	1.655307	-0.349671	0.084031	6.06159	6.74834	3.319207
172.800003	-0.135009	1.14439	1.648951	-0.36144	0.084311	6.3865	7.01148	2.771167
172.899994	0.104312	1.103697	1.640937	-0.371086	0.084508	6.09181	6.72768	1.630468
173.0	0.175012	1.04083	1.632419	-0.377392	0.084656	7.01188	7.15364	0.0333
173.100006	0.136121	0.98131	1.624374	-0.37814	0.085033	7.2035	8.25662	-1.483198
173.199997	-0.024976	1.002983	1.618037	-0.373916	0.085562	6.44527	7.51067	-2.612836
173.300003	-0.200194	1.021631	1.614285	-0.367007	0.086244	7.22907	7.99155	-3.196419
173.399994	-0.3639	1.018173	1.613521	-0.358855	0.08701	7.71836	8.78664	-3.347665
173.5	-0.421811	0.993808	1.614607	-0.352538	0.087638	7.39249	8.21262	-3.007212
173.600006	-0.435654	1.02061	1.615435	-0.349036	0.088083	7.21077	8.13543	-2.096562
173.699997	-0.387906	1.069764	1.61375	-0.349089	0.08827	6.77762	7.62018	-0.649545
173.800003	-0.236875	1.113069	1.608665	-0.352792	0.088246	6.31688	6.98396	0.936186
173.899994	-0.218796	1.124111	1.601405	-0.357895	0.08791	5.95887	6.5748	2.05463
174.0	-0.141743	1.067536	1.595144	-0.3608	0.087626	5.73231	6.17196	2.17347
174.100006	-0.029	1.017593	1.592751	-0.35949	0.087488	5.53815	6.15933	1.214933
174.199997	0.00342	1.034361	1.595688	-0.353297	0.08743	5.99714	6.31017	-0.579832
174.300003	0.087513	1.089936	1.602534	-0.343407	0.087465	6.46506	7.59321	-2.341835
174.399994	0.065054	1.173787	1.611015	-0.332647	0.087537	6.13927	7.50382	-3.397751
174.5	0.060478	1.214017	1.618529	-0.323193	0.087755	6.37985	7.06704	-3.48927
174.600006	0.025054	1.219396	1.622872	-0.319745	0.088004	6.79075	7.45714	-2.598456
174.699997	-0.02877	1.159081	1.623178	-0.323398	0.08824	7.01031	7.85784	-0.723382
174.800003	-0.045805	1.131125	1.619448	-0.333529	0.088211	6.60614	7.43487	1.250848
174.899994	-0.116184	1.081532	1.614321	-0.346862	0.088518	6.61797	7.09123	2.728051
175.0	-0.272976	1.090706	1.61118	-0.360291	0.088922	6.40384	7.14893	3.092212
175.100006	-0.242799	1.206845	1.611319	-0.368775	0.089469	6.06475	6.77821	2.256851
175.199997	-0.1602	1.318636	1.613123	-0.374602	0.089991	6.01176	6.52631	0.70692
175.300003	-0.185738	1.380397	1.613195	-0.376419	0.090348	6.0524	6.75401	-1.088764
175.399994	-0.181391	1.283597	1.609044	-0.375485	0.090634	6.83104	7.17827	-2.017937
175.5	-0.178616	1.155653	1.601187	-0.372063	0.090717	7.329	8.1092	-2.083658
175.600006	-0.14163	1.079395	1.592755	-0.366446	0.09086	6.61937	7.76695	-1.679818
175.699997	-0.058742	1.048014	1.587561	-0.359418	0.090998	6.94393	7.37235	-1.253522
175.800003	-0.081207	1.095753	1.587569	-0.353008	0.090762	7.51799	8.24398	-1.160719
175.899994	-0.191213	1.254774	1.591049	-0.347203	0.090555	7.07135	7.7449	-1.336375
176.0	-0.291878	1.375014	1.594279	-0.344629	0.089674	6.36767	7.00752	-1.308134
176.100006	-0.383974	1.426138	1.59362	-0.345522	0.088538	6.12404	6.90913	-0.746198
176.199997	-0.257646	1.460481	1.587685	-0.350058	0.087492	5.64438	6.52374	0.206796
176.300003	-0.103095	1.462296	1.578316	-0.354707	0.08669	5.67696	6.39806	1.135453
176.399994	0.267354	1.452255	1.570462	-0.357333	0.086721	5.4525	6.5747	1.410357
176.5	0.500073	1.44613	1.567733	-0.354494	0.086898	6.33632	6.62705	0.624026
176.600006	0.627408	1.360824	1.571859	-0.347187	0.087246	6.75651	7.55274	-0.624307
176.699997	0.494965	1.344063	1.580786	-0.337566	0.087913	5.9382	7.21338	-2.238117
176.800003	0.26318	1.351072	1.591373	-0.327585	0.088623	6.81738	6.96651	-3.330948
176.899994	-0.016951	1.375755	1.601001	-0.320088	0.089516	6.75266	7.59139	-3.680467
177.0	-0.204249	1.422614	1.608593	-0.317401	0.090642	6.54064	7.35672	-3.086499
177.100006	-0.284839	1.477385	1.61406	-0.320804	0.091566	6.40787	7.33681	-1.608421
177.199997	-0.249971	1.523193	1.616971	-0.329162	0.092369	6.24734	7.26198	0.422446
177.300003	-0.285866	1.602099	1.616566	-0.344473	0.092816	6.13463	7.12624	2.432949
177.399994	-0.42273	1.723697	1.612407	-0.362489	0.092592	6.16196	6.82317	3.903308
177.5	-0.555346	1.826228	1.604847	-0.380154	0.092145	6.33133	6.74213	4.49777
177.600006	-0.415195	1.871032	1.593708	-0.396422	0.091201	6.41164	6.79127	4.100297
177.699997	-0.256168	1.864814	1.580692	-0.406051	0.090494	6.67463	7.04927	2.60017
177.800003	0.033326	1.788582	1.567737	-0.406861	0.09005	6.88998	7.61504	0.230341
177.899994	0.224636	1.55715	1.557644	-0.398892	0.090245	6.64363	7.95922	-1.973224
178.0	0.394511	1.414349	1.552789	-0.381668	0.090485	6.48564	7.52448	-3.937748
178.100006	0.376797	1.319647	1.55485	-0.358899	0.090865	6.77762	7.48647	-5.279335
178.199997	0.216497	1.23769	1.563586	-0.335414	0.090823	7.06172	7.97624	-5.883914
178.300003	0.001003	1.302687	1.577538	-0.313996	0.090769	6.79995	7.55306	-5.841035
178.399994	-0.239554	1.356147	1.592899	-0.300706	0.090785	6.61376	7.17281	-4.921673
178.5	-0.376018	1.435318	1.60673	-0.296243	0.090973	6.25531	7.11339	-2.83942
178.600006	-0.338581	1.564787	1.617207	-0.301013	0.0912	5.78371	6.68871	-0.195137
178.699997	-0.215195	1.674337	1.623581	-0.313224	0.091703	5.16473	6.20558	2.351701
178.800003	-0.0179	1.816015	1.627238	-0.328933	0.092224	5.06226	5.85573	4.089292
178.899994	0.217757	1.904351	1.631258	-0.344679	0.092895	4.93589	5.87157	4.721454
179.0	0.164917	1.979214	1.636158	-0.358558	0.093689	5.79738	5.82864	4.04683
179.100006	0.05542	2.027578	1.641128	-0.368185	0.094173	7.29686	7.79489	2.243133
179.199997	-0.133868	2.029607	1.643409	-0.374759	0.094502	6.77341	8.30008	0.314639
179.300003	-0.361656	1.941223	1.640232	-0.379428	0.094241	7.08387	7.70176	-1.27375
179.399994	-0.476253	1.748013	1.631629	-0.382088	0.094176	7.03474	7.88118	-1.784773
179.5	-0.539784	1.679188	1.618249	-0.38355	0.093924	7.82013	8.30543	-1.267336
179.600006	-0.399716	1.629984	1.602764	-0.383882	0.09366	7.79788	9.60817	-0.464065
179.699997	-0.140591	1.570754	1.590234	-0.37957	0.09367	7.60802	8.54202	-0.261189
179.800003	0.191197	1.490016	1.584655	-0.370249	0.093597	7.6004	8.11124	-1.009187
179.899994	0.417406	1.341109	1.589033	-0.355136	0.093906	7.04306	7.60188	-2.491509
180.0	0.560123	1.137519	1.603354	-0.3364	0.09416	6.38571	6.72971	-4.204494
180.100006	0.47937	0.968301	1.624493	-0.317694	0.094841	6.06492	6.55318	-5.55337
180.199997	0.227511	0.940898	1.648896	-0.301536	0.095491	5.65463	6.58861	-6.118578
180.300003	-0.034446	0.984784	1.672469	-0.29245	0.096	5.38402	6.45041	-5.526854
180.399994	-0.443563	1.081571	1.690595	-0.294103	0.095907	5.12978	6.69074	-2.967696
180.5	-0.763132	1.170212	1.701086	-0.307587	0.095737	6.10127	6.81728	1.012654
180.600006	-0.913688	1.310733	1.701645	-0.332187	0.095223	5.94135	7.30116	5.603257
180.699997	-0.703466	1.420815	1.692242	-0.362849	0.094712	5.78836	6.99039	9.371014
180.800003	-0.521387	1.579044	1.677808	-0.392784	0.094275	6.74653	6.82028	10.519145
180.899994	0.005638	1.714372	1.665265	-0.413685	0.093953	6.44395	7.18233	8.727689
181.0	0.332364	1.787859	1.659858	-0.419921	0.093952	6.50149	6.99574	3.958192
181.100006	0.590256	1.694475	1.66452	-0.41121	0.09426	7.18327	7.78505	-2.339475
181.199997	0.51185	1.489923	1.679282	-0.390899	0.094917	7.70645	8.15042	-8.327728
181.300003	0.562329	1.40466	1.704684	-0.361053	0.095979	7.58306	8.21165	-12.382075
181.399994	0.343769	1.545934	1.737122	-0.330023	0.096878	7.89185	8.59662	-13.826078
181.5	0.022665	1.730231	1.772197	-0.304216	0.097326	8.06534	9.34503	-12.381505
181.600006	-0.318074	1.977341	1.806127	-0.290239	0.097652	8.07489	9.2307	-8.941796
181.699997	-0.576288	2.136276	1.835845	-0.292353	0.097787	8.31362	9.21143	-3.587034
181.800003	-0.678429	2.347435	1.860414	-0.308224	0.097837	7.41123	8.09079	2.207898
181.899994	-0.684446	2.699883	1.876522	-0.33351	0.097347	5.97875	6.24925	7.230167
182.0	-0.431784	2.97912	1.883039	-0.363635	0.096765	4.62272	5.29241	10.560387
182.100006	-0.081304	3.224557	1.887131	-0.39033	0.096511	3.98709	4.44872	10.898531
182.199997	0.334442	3.377021	1.894617	-0.407265	0.096235	3.70483	4.88828	8.470633
182.300003	0.480575	3.605206	1.908561	-0.412386	0.09594	4.60065	4.46574	4.115988
182.399994	0.742191	3.740127	1.926855	-0.406666	0.095737	9.62858	9.28904	-1.642929
182.5	0.315843	3.900519	1.946089	-0.393829	0.095447	9.22862	11.59069	-7.232181
182.600006	0.08989	3.590651	1.963373	-0.376048	0.095051	9.81082	10.33249	-10.326546
182.699997	-0.167466	3.158399	1.977849	-0.357786	0.095785	7.76346	8.01382	-10.472857
182.800003	-0.429022	2.861898	1.990638	-0.343127	0.096432	12.6553	13.32004	-8.666447
182.899994	-0.429186	2.674644	2.002951	-0.330916	0.096799	15.79281	18.06294	-5.876622
183.0	-0.264237	2.561549	2.015165	-0.323682	0.096767	16.57828	16.4794	-3.040315
183.100006	-0.227849	2.599365	2.027571	-0.322333	0.095988	16.38185	15.64171	-0.720885
183.199997	-0.162661	2.656302	2.040877	-0.325716	0.09477	7.92443	7.97656	0.73983
183.300003	-0.138347	2.700758	2.055181	-0.331328	0.093404	4.38293	5.64665	1.371416
183.399994	-0.058448	2.719206	2.070011	-0.337862	0.091848	3.94908	4.79247	1.132671
183.5	0.017642	2.688998	2.084268	-0.344031	0.090296	3.99269	4.95755	0.311667
183.600006	0.040477	2.569065	2.095238	-0.35005	0.088912	4.33958	5.95764	-0.661942
183.699997	0.069016	2.496245	2.101501	-0.355507	0.088032	5.51888	6.12004	-1.338659
183.800003	0.060147	2.399194	2.101329	-0.362051	0.087433	10.36142	7.90901	-1.353477
183.899994	0.041405	2.307523	2.094774	-0.370617	0.08738	8.40006	12.00467	-0.602183
184.0	-0.035753	2.190253	2.08265	-0.380698	0.087274	12.67772	13.81452	0.698398
184.100006	-0.134581	2.088898	2.067481	-0.389734	0.087501	16.80782	16.92807	1.671824
184.199997	-0.202608	1.982268	2.053786	-0.393331	0.087589	20.21358	19.30883	1.500257
184.300003	-0.261576	1.793422	2.046615	-0.388051	0.087591	25.75462	22.4834	0.088858
184.399994	-0.316724	1.500175	2.047955	-0.37572	0.086907	22.26707	20.23613	-2.408507
184.5	-0.322318	1.272054	2.056098	-0.358089	0.08595	16.0347	15.97946	-4.93139
184.600006	-0.284492	1.213279	2.066297	-0.339068	0.084505	12.70995	13.80221	-6.451957
184.699997	-0.151987	1.234573	2.074535	-0.323587	0.082826	11.23867	12.67333	-6.535871
184.800003	0.043682	1.377015	2.078087	-0.315329	0.081114	10.37648	12.06419	-5.117343
184.899994	0.161851	1.555503	2.076672	-0.317399	0.079578	10.52045	11.71348	-2.517032
185.0	0.256351	1.685151	2.070939	-0.327366	0.07834	10.70577	11.5893	0.371569
185.100006	0.248053	1.788952	2.063017	-0.340805	0.077574	11.00659	11.55408	2.578985
185.199997	0.191183	1.796427	2.059593	-0.3533	0.077319	10.29276	11.0247	3.501528
185.300003	0.004411	1.843534	2.062321	-0.361378	0.077152	9.7306	10.42938	2.86013
185.399994	-0.17739	1.867954	2.069588	-0.364466	0.077069	8.81674	9.87495	1.011094
185.5	-0.360675	1.891226	2.075649	-0.363937	0.076716	9.57375	10.58685	-1.3558
185.600006	-0.41025	1.786064	2.075787	-0.36056	0.076061	10.42447	11.07673	-3.167341
185.699997	-0.3821	1.48351	2.068458	-0.357787	0.075695	11.6649	13.62236	-3.474846
185.800003	-0.241534	1.141579	2.054989	-0.357768	0.075228	14.23676	14.20419	-2.393247
185.899994	-0.103181	0.82521	2.037966	-0.360451	0.074878	15.61503	15.60585	-0.670643
186.0	0.037325	0.597517	2.020884	-0.364444	0.074579	19.83174	19.32746	0.700754
186.100006	0.197123	0.443903	2.006484	-0.367579	0.074347	21.69607	20.64614	1.194133
186.199997	0.222583	0.310889	1.996152	-0.368035	0.07415	19.48687	18.42992	0.666836
186.300003	0.213359	0.189916	1.989465	-0.365058	0.074414	11.51138	11.79806	-0.684499
186.399994	0.119439	0.115965	1.984724	-0.359322	0.074793	7.8556	9.55507	-2.341579
186.5	0.040882	0.173607	1.98057	-0.350889	0.075241	6.96766	9.6709	-3.674707
186.600006	-0.095129	0.236184	1.976627	-0.34171	0.075185	6.79154	10.47284	-4.351448
186.699997	-0.230517	0.257087	1.974179	-0.331122	0.075083	6.88437	10.52594	-4.311778
186.800003	-0.390843	0.238118	1.973752	-0.321661	0.074623	8.09853	11.14888	-3.816256
186.899994	-0.379173	0.235246	1.974723	-0.315492	0.073788	10.9036	12.15059	-2.919801
187.0	-0.338405	0.332211	1.975539	-0.313992	0.073185	12.18248	12.63425	-1.603595
187.100006	-0.18264	0.519704	1.972954	-0.31889	0.072469	11.82648	11.45484	0.172433
187.199997	-0.108482	0.706821	1.964184	-0.331493	0.072038	10.05166	10.29278	2.274251
187.300003	-0.00922	0.87181	1.948119	-0.349744	0.071412	9.41673	9.81864	4.324715
187.399994	0.000507	0.825304	1.92562	-0.371369	0.070959	8.59089	9.40744	5.545662
187.5	-0.022071	0.697598	1.901476	-0.390057	0.070246	8.71481	9.42586	5.243439
187.600006	-0.19629	0.67077	1.881138	-0.400353	0.069433	8.69659	9.53869	2.988062
187.699997	-0.302998	0.721875	1.868474	-0.399425	0.068841	9.73253	10.51052	-0.578496
187.800003	-0.366395	0.817929	1.863309	-0.388737	0.068283	9.8568	10.25713	-4.319955
187.899994	-0.329814	0.912851	1.863844	-0.370268	0.068519	10.05472	10.84945	-6.920355
188.0	-0.294345	0.952396	1.867581	-0.348625	0.068723	11.17369	11.5756	-7.811825
188.100006	-0.218617	0.951945	1.872553	-0.327917	0.068804	11.4852	11.8518	-7.01558
188.199997	-0.005578	0.922395	1.876564	-0.31384	0.068713	12.12914	12.1948	-4.927851
188.300003	0.150922	0.830744	1.877658	-0.309204	0.068671	11.2716	11.23324	-1.574063
188.399994	0.107354	0.844811	1.874643	-0.313955	0.068603	9.43486	9.81125	1.6768
188.5	0.068507	0.89544	1.868193	-0.325379	0.068636	7.19877	7.95601	4.005439
188.600006	-0.020626	0.903063	1.862878	-0.337786	0.068854	5.52239	6.30631	4.938499
188.699997	-0.120774	0.959414	1.861908	-0.347931	0.069478	4.37382	5.38919	4.006618
188.800003	-0.108699	0.973507	1.865387	-0.3548	0.070069	4.17126	5.41713	1.778683
188.899994	-0.163785	1.02353	1.869576	-0.357969	0.070307	4.35587	5.54859	-0.991956
189.0	-0.267678	0.955768	1.870751	-0.358975	0.070364	7.45502	8.80698	-3.292929
189.100006	-0.2268	0.811685	1.867153	-0.35847	0.070699	8.34646	10.98573	-4.059654
189.199997	-0.09051	0.635984	1.859132	-0.358189	0.071342	8.4667	9.34482	-3.206645
189.300003	0.052275	0.427985	1.847561	-0.361245	0.072084	8.79888	9.80558	-1.428962
189.399994	0.109715	0.286991	1.834159	-0.366123	0.072673	12.2747	13.48768	0.570034
189.5	-0.041326	0.220223	1.819583	-0.372653	0.072809	12.35404	12.5317	2.049923
189.600006	-0.22394	0.284189	1.805376	-0.377103	0.072513	12.12625	11.83221	2.516584
189.699997	-0.452888	0.355004	1.793028	-0.378393	0.071845	9.57051	9.48442	1.984725
189.800003	-0.466577	0.363689	1.783657	-0.374512	0.0713	6.54169	7.49054	0.227264
189.899994	-0.289967	0.269897	1.778091	-0.364223	0.071167	5.66067	7.43412	-2.098032
190.0	-0.074366	0.060893	1.777678	-0.347687	0.07148	5.42054	6.8509	-4.152579
190.100006	0.229891	-0.134148	1.784291	-0.325778	0.072078	5.34338	6.98407	-5.595402
190.199997	0.360574	-0.086031	1.79912	-0.303722	0.072984	6.82535	7.53304	-6.356214
190.300003	0.457092	0.13015	1.819531	-0.286779	0.07405	6.95295	9.17203	-6.312001
190.399994	0.34254	0.383435	1.840863	-0.280047	0.07526	7.42174	8.23531	-5.085436
190.5	-0.022533	0.583124	1.858185	-0.287173	0.076084	9.49564	9.28101	-2.247861
190.600006	-0.366523	0.66527	1.867363	-0.308459	0.076832	7.31735	8.37909	2.080109
190.699997	-0.745649	0.77754	1.865564	-0.341159	0.076869	7.13694	8.13276	6.622063
190.800003	-0.758619	0.775179	1.852829	-0.377601	0.077052	6.3153	8.07677	10.062321
190.899994	-0.588687	0.84521	1.836065	-0.410493	0.077554	6.03313	7.60541	10.763048
191.0	-0.349194	1.029336	1.823633	-0.431153	0.078077	6.12395	7.24796	8.4334
191.100006	0.050039	1.346578	1.819086	-0.436241	0.078619	7.68797	8.19934	3.790779
191.199997	0.349	1.576432	1.820521	-0.426551	0.078575	9.3274	9.9274	-2.404237
191.300003	0.328797	1.577831	1.82384	-0.406281	0.078127	8.48825	9.10812	-7.89669
191.399994	0.372146	1.470593	1.827959	-0.37673	0.07825	10.33672	9.04785	-10.820702
191.5	0.396977	1.313442	1.833881	-0.344005	0.078801	11.42941	11.74014	-10.982351
191.600006	0.197671	1.199918	1.842906	-0.315368	0.079327	10.55102	12.44691	-9.165664
191.699997	0.185524	1.174877	1.855924	-0.294665	0.080203	10.32674	11.84077	-6.650404
191.800003	-0.015606	1.208667	1.872514	-0.284012	0.080948	9.82142	12.03903	-3.851906
191.899994	-0.157293	1.323661	1.890515	-0.284554	0.081802	7.98013	8.93266	-1.145373
192.0	-0.369147	1.444819	1.907753	-0.294591	0.08259	5.33471	6.44163	1.333085
192.100006	-0.61032	1.531518	1.921738	-0.311978	0.083395	4.12484	4.79889	3.287635
192.199997	-0.634649	1.591129	1.930817	-0.332632	0.083558	3.49254	4.22305	4.744724
192.300003	-0.669841	1.593899	1.934382	-0.354489	0.08395	3.75965	4.55973	5.333377
192.399994	-0.589322	1.567402	1.932544	-0.373912	0.084038	4.10759	4.95701	4.886624
192.5	-0.470381	1.583483	1.926311	-0.388402	0.084386	8.30434	7.19882	3.46853
192.600006	-0.20421	1.596838	1.918082	-0.396305	0.084688	9.55545	11.47133	1.329249
192.699997	0.046955	1.548939	1.910116	-0.396776	0.084708	9.03096	10.74283	-0.891454
192.800003	0.052675	1.42776	1.903576	-0.39198	0.084611	9.03078	9.14538	-2.949746
192.899994	-0.060249	1.241506	1.899011	-0.382159	0.08472	15.33952	15.15012	-4.277144
193.0	-0.168387	1.199582	1.896415	-0.367815	0.08491	15.48542	15.65017	-4.682729
193.100006	-0.264359	1.262793	1.895008	-0.352992	0.085033	16.20556	15.36433	-4.418109
193.199997	-0.311242	1.315716	1.89364	-0.340637	0.085098	14.35183	15.26831	-3.581148
193.300003	-0.319379	1.328786	1.89182	-0.333458	0.085092	9.75364	10.47873	-2.185066
193.399994	-0.212624	1.282361	1.889017	-0.331201	0.085003	7.72432	8.56943	-0.687557
193.5	-0.041846	1.243333	1.88714	-0.331472	0.085302	5.73239	6.54633	0.30593
193.600006	0.176394	1.156648	1.888367	-0.332862	0.08572	5.22708	5.89833	0.532221
193.699997	0.303315	1.142989	1.894054	-0.333136	0.086445	4.73464	5.53114	-0.18166
193.800003	0.323914	1.182359	1.903536	-0.332566	0.087104	4.96032	5.48821	-1.36695
193.899994	0.153921	1.24935	1.913592	-0.332137	0.087787	5.20133	5.99297	-2.433332
194.0	-0.151186	1.265341	1.920216	-0.333531	0.087985	7.50739	7.00698	-2.792655
194.100006	-0.472256	1.244962	1.920206	-0.338177	0.087594	8.02865	9.38603	-2.049095
194.199997	-0.663948	1.242157	1.912805	-0.347607	0.08683	8.39962	9.43089	-0.263826
194.300003	-0.776002	1.245726	1.900603	-0.360409	0.085374	9.98204	10.54756	1.52431
194.399994	-0.407322	1.282548	1.885482	-0.373017	0.085425	9.18439	11.21055	3.120531
194.5	0.131409	1.390878	1.874632	-0.381552	0.085323	9.81546	10.12952	3.136104
194.600006	0.544771	1.47101	1.870223	-0.383671	0.086094	9.76126	9.97279	1.498044
194.699997	0.726635	1.491943	1.871459	-0.379239	0.087017	9.30122	8.7997	-1.114176
194.800003	0.627053	1.427102	1.874978	-0.369949	0.087875	8.51951	8.42887	-3.606805
194.899994	0.297935	1.366793	1.878106	-0.35695	0.088825	8.31248	8.59426	-4.981389
195.0	-0.130124	1.328503	1.880101	-0.343448	0.089386	8.35277	9.09185	-5.03691
195.100006	-0.468456	1.325103	1.880929	-0.33287	0.089746	8.57346	9.72186	-4.095362
195.199997	-0.669865	1.318408	1.879938	-0.327587	0.089897	8.54167	9.77121	-2.167189
195.300003	-0.671035	1.381124	1.876152	-0.329515	0.089505	8.35303	9.81757	0.045866
195.399994	-0.513296	1.451092	1.870463	-0.336218	0.089232	8.57985	9.29878	1.939671
195.5	-0.23293	1.512426	1.864054	-0.345484	0.089397	8.09433	8.6525	2.811038
195.600006	0.069951	1.507406	1.860369	-0.35371	0.089977	7.82188	7.78194	2.468391
195.699997	0.343876	1.45837	1.86132	-0.358669	0.090315	7.52018	6.98546	0.928584
195.800003	0.385984	1.351916	1.866245	-0.360959	0.090422	7.18634	7.14347	-1.194422
195.899994	0.041172	1.2253	1.871956	-0.360566	0.089782	7.40598	7.39419	-3.162576
196.0	-0.32675	1.112991	1.874925	-0.357898	0.089035	9.07518	9.59511	-3.973977
196.100006	-0.6678	1.083135	1.87223	-0.355867	0.088275	7.58744	9.97247	-3.337733
196.199997	-0.863878	1.047082	1.862995	-0.356525	0.087521	8.38009	9.35381	-1.310087
196.300003	-0.858094	1.008054	1.847818	-0.359356	0.086904	9.91031	11.30079	1.182125
196.399994	-0.581756	1.000026	1.830395	-0.363661	0.086047	9.31409	10.73041	3.060707
196.5	-0.171576	1.019154	1.817186	-0.364082	0.085493	9.50115	9.86692	3.29499
196.600006	0.311866	1.008554	1.814665	-0.358802	0.085411	8.79056	8.80184	1.670295
196.699997	0.541858	1.154924	1.822212	-0.34896	0.085537	7.72344	7.48412	-1.346325
196.800003	0.516404	1.272517	1.83553	-0.337634	0.08546	7.14982	7.02218	-4.465076
196.899994	0.3592	1.40995	1.848638	-0.326647	0.085889	6.73304	6.77938	-6.356242
197.0	0.11829	1.530742	1.858112	-0.318745	0.086634	6.44956	7.30277	-6.289574
197.100006	-0.142449	1.563596	1.863355	-0.316051	0.087779	7.55153	8.29933	-4.494236
197.199997	-0.311193	1.557889	1.864641	-0.320052	0.088541	7.2007	9.44555	-1.584553
197.300003	-0.476349	1.531294	1.863175	-0.330601	0.089201	7.8788	9.12097	1.582356
197.399994	-0.590683	1.602401	1.861297	-0.346285	0.08911	9.03621	9.79337	3.985421
197.5	-0.571772	1.751386	1.860778	-0.36259	0.088751	7.98241	8.5326	5.306869
197.600006	-0.487474	1.970551	1.860286	-0.377873	0.088031	8.15913	8.02046	5.091025
197.699997	-0.292453	2.194449	1.857472	-0.390763	0.087094	7.47674	7.40533	3.627237
197.800003	-0.072956	2.301943	1.849609	-0.399595	0.086539	7.3783	7.43626	1.513164
197.899994	0.199615	2.335617	1.836171	-0.401572	0.08599	7.2684	7.8344	-0.649525
198.0	0.364705	2.148013	1.821511	-0.395674	0.085735	9.62499	9.57744	-2.631338
198.100006	0.479475	1.868214	1.810711	-0.381092	0.086183	8.18909	10.36407	-4.009326
198.199997	0.37978	1.728477	1.809106	-0.360072	0.087036	7.32471	8.59897	-4.909953
198.300003	0.210417	1.786057	1.817571	-0.337005	0.08732	10.07837	10.76842	-5.591282
198.399994	-0.026204	1.909227	1.832149	-0.316042	0.087328	9.90689	10.54264	-5.889742
198.5	-0.159539	1.94583	1.847283	-0.301316	0.087362	8.82042	9.35135	-5.320705
198.600006	-0.073995	2.089765	1.858887	-0.297262	0.087652	8.27044	8.67027	-3.274201
198.699997	0.074952	2.239421	1.865456	-0.303263	0.088139	6.81484	7.5704	-0.269133
198.800003	0.195438	2.378356	1.866851	-0.317222	0.088966	5.84423	7.09102	2.516075
198.899994	0.281211	2.476986	1.867889	-0.333752	0.089772	5.09072	6.43456	4.263248
199.0	0.243303	2.662035	1.873315	-0.348402	0.090222	5.10088	5.80959	4.455759
199.100006	0.054716	2.87239	1.884156	-0.359796	0.090084	5.24827	6.05228	3.101237
199.199997	-0.062985	2.993594	1.897605	-0.366022	0.08973	7.6469	6.90164	0.91201
199.300003	-0.16719	3.0884	1.90774	-0.369154	0.089292	7.76373	9.58751	-1.479713
199.399994	-0.216929	2.995414	1.91124	-0.369806	0.089369	8.29453	9.54169	-2.975819
199.5	-0.246051	2.768305	1.906734	-0.371138	0.089479	9.61369	9.73331	-2.828684
199.600006	-0.274578	2.553418	1.894905	-0.374411	0.090144	9.62183	11.8336	-1.293968
199.699997	-0.291179	2.411925	1.878013	-0.379503	0.090281	10.01593	11.95735	0.678096
199.800003	-0.258377	2.289875	1.860028	-0.382723	0.090325	10.57204	11.77515	1.919902
199.899994	-0.204627	2.078191	1.846616	-0.381295	0.090034	11.36075	11.22907	1.818921
[truncated: 1,548 more rows]
