# Supplementary material for: Accurate time-series forecasting of floating platform motion via a reinforced fusion CNN–BiLSTM–attention model
Source: PLoS One. 2026 Feb 2;21(2):e0342081. doi: 10.1371/journal.pone.0342081 (PMC12863529; doi:10.1371/journal.pone.0342081)
Supplement: S1 Data — (ZIP) [file pone.0342081.s001.zip › S1 Dateset/Data for measured proportional model/data for dual-stage EWMA control limit/11_3.csv]

Time	Pitch	Yaw	Sway	Heave	Surge	Cable1	Cable2	Roll
0.1	-0.06883	-0.040342	1.305981	-0.351109	0.07623	5.72302	6.50179	-0.454925
0.2	0.081735	-0.049481	1.305952	-0.350972	0.076095	5.79589	6.53327	-0.513356
0.3	0.229718	-0.011539	1.305864	-0.350278	0.076011	5.81025	6.64257	-0.605775
0.4	0.271948	0.019916	1.305988	-0.349409	0.076157	5.72372	6.63775	-0.611257
0.5	0.227197	0.040899	1.306284	-0.348908	0.076087	5.6224	6.55703	-0.569264
0.6	0.057006	0.105625	1.306356	-0.348112	0.076242	5.59236	6.59482	-0.529521
0.7	-0.142499	0.201535	1.305752	-0.34789	0.076211	5.60488	6.71162	-0.446788
0.8	-0.326338	0.257919	1.305289	-0.348153	0.076251	5.57703	6.6172	-0.353841
0.9	-0.400553	0.290165	1.304832	-0.348428	0.076332	5.62914	6.58273	-0.289187
1.0	-0.394873	0.301196	1.304107	-0.349019	0.07625	5.69185	6.46315	-0.236169
1.1	-0.275439	0.32493	1.303235	-0.349597	0.076039	5.68204	6.4215	-0.260709
1.2	-0.146426	0.331102	1.302954	-0.349731	0.075581	5.6428	6.46325	-0.294402
1.3	-0.014101	0.329871	1.3031	-0.349418	0.075185	5.67783	6.48606	-0.386482
1.4	0.127367	0.346301	1.303357	-0.34921	0.074773	5.69789	6.53455	-0.491539
1.5	0.175733	0.381099	1.303605	-0.348781	0.074745	5.68221	6.58551	-0.606902
1.6	0.212417	0.345872	1.303766	-0.348857	0.074999	5.61714	6.54997	-0.614972
1.7	0.163352	0.300369	1.303431	-0.349306	0.075376	5.62748	6.56035	-0.564225
1.8	0.048172	0.268596	1.302632	-0.349934	0.075769	5.62205	6.51807	-0.485705
1.9	-0.142101	0.289991	1.301355	-0.351082	0.075834	5.51004	6.50693	-0.371136
2.0	-0.273785	0.336113	1.300353	-0.351564	0.075755	5.55584	6.61955	-0.297592
2.1	-0.399125	0.363298	1.299538	-0.351971	0.075703	5.59043	6.59418	-0.255755
2.2	-0.373908	0.359006	1.298913	-0.351715	0.075634	5.62126	6.53969	-0.285927
2.3	-0.293859	0.333295	1.298251	-0.351109	0.075513	5.64964	6.37504	-0.379177
2.4	-0.143666	0.211295	1.29796	-0.350314	0.075697	5.69684	6.43125	-0.411517
2.5	0.068614	0.118075	1.29781	-0.349312	0.075819	5.71917	6.50875	-0.480692
2.6	0.217373	0.043477	1.297585	-0.348381	0.076128	5.73914	6.55157	-0.504524
2.7	0.239553	0.061251	1.296507	-0.348327	0.076236	5.65752	6.53766	-0.472474
2.8	0.19069	0.101247	1.295269	-0.347893	0.076416	5.55155	6.50447	-0.42829
2.9	0.030374	0.162122	1.293992	-0.348209	0.076302	5.54507	6.56988	-0.34801
3.0	-0.180945	0.175733	1.292501	-0.348803	0.076149	5.57099	6.58947	-0.342174
3.1	-0.281502	0.128857	1.291446	-0.348721	0.076141	5.56118	6.5231	-0.357038
3.2	-0.334551	0.081497	1.290599	-0.349141	0.076127	5.6189	6.52974	-0.364243
3.3	-0.31337	0.061337	1.289797	-0.349783	0.076363	5.6689	6.47375	-0.434408
3.4	-0.182392	0.018224	1.288821	-0.350483	0.076629	5.65944	6.38457	-0.422259
3.5	-0.065762	0.033158	1.287003	-0.351725	0.076641	5.66803	6.40074	-0.412634
3.6	0.043793	0.076128	1.28491	-0.352562	0.076304	5.64175	6.43307	-0.373743
3.7	0.098886	0.116994	1.282866	-0.352617	0.075994	5.62687	6.62416	-0.336534
3.8	0.080349	0.118203	1.281434	-0.352177	0.075786	5.64876	6.64856	-0.352496
3.9	-0.008396	0.148249	1.280333	-0.350642	0.075627	5.67276	6.60703	-0.447056
4.0	-0.063614	0.145421	1.279697	-0.349038	0.075563	5.68957	6.70455	-0.515855
4.1	-0.113723	0.144477	1.278976	-0.347964	0.07583	5.72688	6.83505	-0.553096
4.2	-0.132912	0.151199	1.278053	-0.347327	0.076316	5.59814	6.43745	-0.544188
4.3	-0.190133	0.245147	1.276266	-0.347841	0.076798	5.60961	6.41037	-0.463975
4.4	-0.155684	0.314364	1.274472	-0.348945	0.077367	5.53386	6.38875	-0.382281
4.5	-0.149293	0.374539	1.27291	-0.349847	0.077919	5.5653	6.43596	-0.366009
4.6	-0.098229	0.350094	1.27167	-0.35098	0.078334	5.6612	6.48156	-0.364454
4.7	-0.051594	0.295204	1.271193	-0.351085	0.078776	5.64955	6.44623	-0.414767
4.8	-0.028594	0.241202	1.270943	-0.350958	0.079044	5.67267	6.62073	-0.491381
4.9	-0.001165	0.203316	1.270259	-0.350964	0.079524	5.66549	6.6734	-0.526332
5.0	-0.035807	0.214894	1.269335	-0.350536	0.080144	5.62152	6.51175	-0.49705
5.1	-0.068682	0.198442	1.26872	-0.350165	0.08046	5.56276	6.43328	-0.43931
5.2	-0.172011	0.17972	1.268026	-0.350207	0.080482	5.57371	6.55222	-0.426316
5.3	-0.25098	0.152684	1.267772	-0.34964	0.080303	5.57511	6.48177	-0.463435
5.4	-0.245969	0.066827	1.268376	-0.349562	0.079958	5.54218	6.42632	-0.508479
5.5	-0.191523	-0.05485	1.26909	-0.349911	0.079612	5.62984	6.60424	-0.566977
5.6	-0.07254	-0.170516	1.269446	-0.349949	0.079405	5.66829	6.57363	-0.547515
5.7	0.073391	-0.210516	1.269258	-0.350367	0.079242	5.65375	6.49858	-0.494764
5.8	0.153234	-0.250435	1.269542	-0.349978	0.079467	5.6196	6.46293	-0.447279
5.9	0.20166	-0.334892	1.270423	-0.349202	0.079859	5.64701	6.45672	-0.450822
6.0	0.197779	-0.406689	1.271385	-0.3485	0.080422	5.65725	6.51218	-0.522632
6.1	0.084758	-0.424406	1.272446	-0.347921	0.081005	5.60164	6.49066	-0.571146
6.2	-0.035987	-0.435174	1.273914	-0.34791	0.081732	5.55304	6.52792	-0.579693
6.3	-0.215975	-0.461866	1.275168	-0.348516	0.08231	5.5604	6.50897	-0.532472
6.4	-0.341844	-0.4761	1.276282	-0.349185	0.08275	5.56031	6.44195	-0.436243
6.5	-0.432592	-0.457859	1.277056	-0.350491	0.082969	5.60716	6.45426	-0.365058
6.6	-0.377612	-0.451414	1.277909	-0.351141	0.083194	5.59017	6.4078	-0.322483
6.7	-0.214523	-0.508173	1.279042	-0.351504	0.083363	5.65428	6.40512	-0.281783
6.8	0.001084	-0.580602	1.280306	-0.351428	0.083515	5.74457	6.38489	-0.326897
6.9	0.150432	-0.596437	1.281234	-0.350971	0.083718	5.72346	6.40866	-0.346449
7.0	0.239494	-0.614643	1.282178	-0.350674	0.083882	5.62179	6.38232	-0.317735
7.1	0.19283	-0.612097	1.283263	-0.350823	0.08405	5.57379	6.41487	-0.312543
7.2	0.106006	-0.60949	1.284529	-0.350543	0.084213	5.61294	6.52545	-0.310812
7.3	-0.048177	-0.633781	1.285855	-0.35072	0.084242	5.54647	6.41915	-0.351424
7.4	-0.173593	-0.656083	1.287356	-0.350222	0.084367	5.54227	6.38543	-0.534318
7.5	-0.196599	-0.706091	1.289289	-0.349891	0.084427	5.65953	6.42215	-0.587645
7.6	-0.195114	-0.72554	1.291343	-0.349779	0.084731	5.7084	6.41958	-0.632708
7.7	-0.117736	-0.690217	1.292824	-0.349585	0.085143	5.75219	6.47353	-0.61056
7.8	-0.027343	-0.631203	1.294157	-0.349347	0.085566	5.769	6.56827	-0.533014
7.9	0.057019	-0.628765	1.295853	-0.349699	0.085918	5.67626	6.38607	-0.397281
8.0	0.073957	-0.643326	1.297691	-0.349617	0.086252	5.73923	6.558	-0.319819
8.1	0.016699	-0.676899	1.299427	-0.349956	0.08622	5.72933	6.69053	-0.250515
8.2	-0.065807	-0.659904	1.301025	-0.350245	0.086083	5.66925	6.54515	-0.300924
8.3	-0.143824	-0.652368	1.302941	-0.349897	0.085854	5.64946	6.5686	-0.303482
8.4	-0.20153	-0.603996	1.305003	-0.349829	0.085583	5.66146	6.45961	-0.328602
8.5	-0.253419	-0.490138	1.30675	-0.350105	0.08523	5.72372	6.43007	-0.349328
8.6	-0.203143	-0.403048	1.308159	-0.350028	0.084929	5.72241	6.50447	-0.340663
8.7	-0.098945	-0.376443	1.30936	-0.350718	0.084514	5.69474	6.56249	-0.295464
8.8	0.079434	-0.391229	1.310488	-0.35152	0.084326	5.70455	6.36412	-0.259111
8.9	0.188418	-0.326547	1.311283	-0.351614	0.084306	5.77163	6.3516	-0.339954
9.0	0.270933	-0.25432	1.312347	-0.351745	0.084537	5.73222	6.42964	-0.364578
9.1	0.289864	-0.188576	1.313955	-0.351192	0.084782	5.66461	6.39688	-0.443544
9.2	0.15493	-0.073545	1.315516	-0.350545	0.084896	5.71838	6.55618	-0.585405
9.3	-0.008333	0.05005	1.317274	-0.349862	0.084977	5.65384	6.55029	-0.658088
9.4	-0.165797	0.123118	1.318872	-0.34878	0.084951	5.6055	6.54419	-0.676775
9.5	-0.334002	0.194611	1.319996	-0.348623	0.084667	5.63186	6.46208	-0.607908
9.6	-0.3736	0.255481	1.321261	-0.348778	0.084253	5.71514	6.47171	-0.500086
9.7	-0.33357	0.33258	1.322482	-0.348537	0.083979	5.71532	6.42932	-0.427797
9.8	-0.173066	0.407221	1.323484	-0.349669	0.083605	5.76804	6.5535	-0.390382
9.9	0.015	0.494874	1.324549	-0.350431	0.083316	5.81734	6.60992	-0.403511
10.0	0.166663	0.606435	1.326098	-0.350519	0.082995	5.77321	6.5504	-0.461429
10.1	0.226673	0.69199	1.327837	-0.350535	0.082576	5.71576	6.5064	-0.498068
10.2	0.220012	0.721476	1.330161	-0.349792	0.082307	5.65051	6.53905	-0.510661
10.3	0.118735	0.756701	1.332337	-0.349089	0.082009	5.63659	6.57298	-0.495296
10.4	-0.025897	0.811631	1.334357	-0.34853	0.081975	5.664	6.58968	-0.572084
10.5	-0.131183	0.81834	1.336565	-0.348105	0.08204	5.70507	6.7356	-0.506523
10.6	-0.189227	0.815206	1.338488	-0.348428	0.082276	5.74422	6.66462	-0.456124
10.7	-0.206738	0.855513	1.340304	-0.348925	0.082497	5.78345	6.65509	-0.40661
10.8	-0.128966	0.873091	1.342065	-0.349325	0.082969	5.84073	6.81182	-0.367239
10.9	-0.046468	0.850364	1.343691	-0.350322	0.083132	5.72364	6.61516	-0.326142
11.0	0.028787	0.794556	1.345466	-0.350523	0.083401	5.7415	6.53006	-0.299346
11.1	0.056903	0.777883	1.347053	-0.350746	0.083461	5.7387	6.54226	-0.270371
11.2	0.076206	0.729549	1.348675	-0.350732	0.083605	5.714	6.71451	-0.292113
11.3	0.058878	0.647839	1.350648	-0.349943	0.08381	5.74991	6.75155	-0.299136
11.4	0.009697	0.552785	1.352543	-0.34939	0.084307	5.75114	6.57116	-0.395371
11.5	-0.089829	0.484855	1.354704	-0.349195	0.084704	5.77645	6.5656	-0.411461
11.6	-0.146694	0.43091	1.357047	-0.348916	0.084865	5.68143	6.52363	-0.459129
11.7	-0.168203	0.362866	1.359181	-0.349336	0.085038	5.72688	6.60895	-0.45325
11.8	-0.167422	0.301246	1.361023	-0.350059	0.085208	5.81165	6.79555	-0.418724
11.9	-0.161235	0.246142	1.362824	-0.351023	0.085351	5.72119	6.58465	-0.386311
12.0	-0.104168	0.198289	1.364411	-0.351896	0.085466	5.81559	6.8024	-0.370146
12.1	-0.036385	0.098203	1.366219	-0.35183	0.085636	5.77706	6.57213	-0.327876
12.2	0.025674	-0.035217	1.36804	-0.351378	0.085874	5.84563	6.58112	-0.321521
12.3	0.055815	-0.104108	1.369322	-0.350718	0.08609	5.89555	6.69064	-0.294687
12.4	0.16125	-0.169153	1.37111	-0.349245	0.086435	5.8649	6.67308	-0.352538
12.5	0.096366	-0.27237	1.373013	-0.349069	0.086813	5.80412	6.63904	-0.33895
12.6	0.021179	-0.358074	1.375133	-0.348935	0.087509	5.805	6.62705	-0.383941
12.7	-0.074601	-0.375706	1.376973	-0.349152	0.087767	5.77688	6.51432	-0.445083
12.8	-0.175664	-0.44749	1.378887	-0.349465	0.088092	5.74282	6.61067	-0.47527
12.9	-0.194525	-0.521981	1.380668	-0.349602	0.088209	5.81235	6.61527	-0.504
13.0	-0.185147	-0.589773	1.382341	-0.349876	0.088308	5.85439	6.51089	-0.506711
13.1	-0.100692	-0.649688	1.383811	-0.350038	0.088637	5.91806	6.5823	-0.505583
13.2	-0.029798	-0.676502	1.385231	-0.350203	0.088781	5.88522	6.48873	-0.46844
13.3	0.05692	-0.694196	1.386768	-0.350188	0.089204	5.89406	6.52331	-0.445286
13.4	0.07348	-0.713022	1.388078	-0.34988	0.08926	5.89021	6.61238	-0.459819
13.5	0.050057	-0.773209	1.389871	-0.349042	0.089362	5.89993	6.65113	-0.460944
13.6	-0.000607	-0.810099	1.391442	-0.348743	0.088995	5.93005	6.75926	-0.494813
13.7	-0.053863	-0.849651	1.393124	-0.347982	0.08894	5.90842	6.6764	-0.491051
13.8	-0.080198	-0.848731	1.394757	-0.347848	0.088916	5.91175	6.66537	-0.521105
13.9	-0.079532	-0.872787	1.396871	-0.348173	0.0889	5.88215	6.58583	-0.498947
14.0	-0.109398	-0.900316	1.398993	-0.348589	0.089068	5.91928	6.60424	-0.440708
14.1	-0.09984	-0.899768	1.400703	-0.34904	0.089134	5.86936	6.47385	-0.435952
14.2	-0.079601	-0.896909	1.40236	-0.349521	0.08882	5.85264	6.52278	-0.434622
14.3	-0.08021	-0.895456	1.404123	-0.349547	0.08839	5.91744	6.74534	-0.384953
14.4	-0.083036	-0.871091	1.40564	-0.349815	0.087826	5.96675	6.74395	-0.347127
14.5	-0.071676	-0.776936	1.407327	-0.349596	0.087258	5.90693	6.58904	-0.402072
14.6	-0.050899	-0.738384	1.409619	-0.349153	0.086673	5.90133	6.64642	-0.407817
14.7	-0.05584	-0.736496	1.411939	-0.348641	0.086198	5.94188	6.57737	-0.528904
14.8	0.023072	-0.744777	1.413819	-0.348328	0.085967	6.08331	6.78431	-0.551661
14.9	0.063878	-0.746824	1.415763	-0.348237	0.086168	6.02709	6.85239	-0.53792
15.0	0.095739	-0.755821	1.417716	-0.349054	0.086647	6.01842	6.86032	-0.494495
15.1	0.154297	-0.656381	1.419817	-0.348991	0.087274	6.06457	6.99392	-0.588279
15.2	0.028763	-0.556886	1.421964	-0.349958	0.087577	5.87042	6.62887	-0.574665
15.3	-0.133778	-0.436232	1.424149	-0.350546	0.087646	5.80648	6.70552	-0.606337
15.4	-0.284484	-0.330026	1.426154	-0.350747	0.08715	5.80981	6.66237	-0.610032
15.5	-0.39928	-0.236891	1.428305	-0.350901	0.086829	5.88811	6.71997	-0.612478
15.6	-0.406199	-0.232143	1.431131	-0.350212	0.086298	5.9417	6.69974	-0.597137
15.7	-0.267616	-0.264818	1.433667	-0.349562	0.085964	6.05879	6.65724	-0.622298
15.8	-0.088838	-0.301903	1.436147	-0.349207	0.08574	6.10249	6.5929	-0.602211
15.9	0.095848	-0.230886	1.438045	-0.348625	0.08555	6.06317	6.63358	-0.586027
16.0	0.257555	-0.141644	1.440423	-0.348592	0.085422	5.95247	6.69428	-0.567488
16.1	0.271763	-0.073478	1.44266	-0.348753	0.085204	5.9678	6.76086	-0.546379
16.200001	0.184992	0.004967	1.444735	-0.348336	0.084861	5.87479	6.7387	-0.580906
16.299999	0.016571	0.050786	1.446787	-0.348224	0.08436	5.82374	6.77746	-0.594072
16.4	-0.158915	0.039578	1.449265	-0.347589	0.083876	6.03287	7.08631	-0.647018
16.5	-0.278786	-0.026879	1.452233	-0.346746	0.083371	6.04014	6.94157	-0.674251
16.6	-0.314369	-0.073457	1.455169	-0.347011	0.082702	6.00327	6.70723	-0.590106
16.700001	-0.24004	-0.031654	1.457905	-0.346759	0.082071	6.04811	6.73881	-0.585718
16.799999	-0.126415	0.063529	1.460268	-0.346982	0.081763	5.97288	6.56924	-0.552864
16.9	0.025346	0.160421	1.462551	-0.347871	0.081293	6.10757	6.83013	-0.479027
17.0	0.180813	0.241698	1.464667	-0.348248	0.080677	6.10871	6.8783	-0.424667
17.1	0.236876	0.269262	1.466415	-0.348907	0.080013	5.94197	6.76408	-0.394504
17.200001	0.200923	0.255672	1.468355	-0.349746	0.078964	5.89546	6.83751	-0.362621
17.299999	0.12399	0.2306	1.470215	-0.350028	0.078137	5.89756	6.78238	-0.367855
17.4	0.059226	0.213413	1.471465	-0.350645	0.077568	5.97735	6.80347	-0.370386
17.5	-0.004964	0.241914	1.472981	-0.350213	0.07717	5.95116	6.78666	-0.370626
17.6	-0.093137	0.320047	1.474442	-0.349521	0.076714	5.95151	6.79662	-0.389638
17.700001	-0.136852	0.436939	1.475656	-0.34853	0.076313	6.02271	6.86374	-0.453836
17.799999	-0.191295	0.543741	1.476738	-0.346808	0.075536	5.96868	6.86128	-0.508397
17.9	-0.148944	0.588869	1.47795	-0.346285	0.074761	5.97989	6.94767	-0.516736
18.0	-0.097527	0.615748	1.47922	-0.345931	0.073811	5.97437	6.89125	-0.546031
18.1	-0.043485	0.60778	1.480179	-0.345482	0.072897	5.95466	6.77114	-0.524553
18.200001	0.016522	0.583178	1.481036	-0.346489	0.071919	5.97419	6.84875	-0.527274
18.299999	0.035135	0.555672	1.482253	-0.347288	0.071093	5.90641	6.80229	-0.514426
18.4	0.028952	0.567237	1.483479	-0.347771	0.070341	5.97008	6.94639	-0.487502
18.5	0.00683	0.648092	1.48375	-0.348707	0.06958	6.03882	7.08042	-0.527444
18.6	0.017937	0.700059	1.483533	-0.349749	0.068917	5.88688	6.97979	-0.426793
18.700001	-0.015283	0.687849	1.483328	-0.350081	0.068571	5.90098	6.96684	-0.366407
18.799999	-0.053696	0.642517	1.483353	-0.350481	0.06835	6.01816	7.04059	-0.347714
18.9	-0.070722	0.598109	1.483209	-0.34961	0.068194	6.01518	6.98867	-0.368028
19.0	-0.095095	0.5595	1.48327	-0.348956	0.067986	5.965	6.90978	-0.413691
19.1	-0.087915	0.507623	1.483817	-0.348131	0.067664	5.94827	6.93558	-0.526588
19.200001	-0.144527	0.470883	1.484674	-0.34652	0.067389	6.00695	6.97326	-0.720389
19.299999	-0.156332	0.414144	1.48536	-0.346616	0.066919	5.97235	6.89479	-0.763541
19.4	-0.129099	0.390273	1.485621	-0.346773	0.0663	5.91368	6.93922	-0.747381
19.5	-0.091021	0.372021	1.485319	-0.347117	0.066013	5.89038	6.942	-0.714226
19.6	-0.054526	0.309985	1.484932	-0.348239	0.065615	5.95204	6.93012	-0.567555
19.700001	-0.00897	0.219092	1.484275	-0.348148	0.065693	5.97489	6.84501	-0.476672
19.799999	0.050597	0.16023	1.48339	-0.34785	0.065691	6.01343	6.85657	-0.4638
19.9	0.05855	0.091115	1.483063	-0.347687	0.065593	5.9713	6.88569	-0.459178
20.0	0.035176	-0.036256	1.483361	-0.346707	0.065604	5.95606	6.9557	-0.507799
20.1	-0.020099	-0.166426	1.483748	-0.346931	0.065564	5.94021	6.84983	-0.582426
20.200001	-0.04756	-0.287861	1.484295	-0.346986	0.065676	5.95072	6.91149	-0.626409
20.299999	-0.085646	-0.349285	1.484555	-0.347237	0.065859	5.9502	6.95345	-0.643968
20.4	-0.125883	-0.423951	1.483874	-0.347941	0.06615	5.95099	6.87231	-0.598168
20.5	-0.144906	-0.496777	1.482868	-0.347906	0.066357	5.98321	6.93611	-0.555529
20.6	-0.170655	-0.578425	1.482073	-0.347247	0.066631	5.99565	6.90881	-0.494696
20.700001	-0.149982	-0.70376	1.481592	-0.346806	0.066636	5.99407	6.94842	-0.498858
20.799999	-0.124761	-0.84869	1.481365	-0.345598	0.06681	6.04837	6.9299	-0.538792
20.9	-0.102822	-0.973152	1.481437	-0.345394	0.067037	6.06229	6.9025	-0.571484
21.0	-0.085613	-1.040408	1.481363	-0.345625	0.067144	6.01921	6.84747	-0.549082
21.1	-0.130421	-1.104023	1.480614	-0.345905	0.067074	5.97594	6.90924	-0.502879
21.200001	-0.186071	-1.176536	1.47948	-0.34726	0.066871	5.90063	6.8221	-0.461068
21.299999	-0.185212	-1.271306	1.478144	-0.348557	0.066474	5.91963	6.72232	-0.402353
21.4	-0.147366	-1.335745	1.477087	-0.349295	0.0662	5.94766	6.74234	-0.43874
21.5	-0.052333	-1.438271	1.475765	-0.349899	0.066317	6.03497	6.84801	-0.442041
21.6	0.071758	-1.531393	1.474573	-0.349596	0.066735	6.05923	6.73828	-0.492733
21.700001	0.148352	-1.554668	1.47279	-0.348786	0.06718	6.12824	6.80625	-0.503278
21.799999	0.16313	-1.580762	1.47115	-0.348016	0.067569	6.00765	6.81289	-0.543462
21.9	0.079906	-1.60617	1.469993	-0.3468	0.067947	5.97078	6.83195	-0.540627
22.0	-0.060014	-1.613097	1.468724	-0.34654	0.067991	5.94958	6.88622	-0.582782
22.1	-0.223697	-1.53541	1.466808	-0.346348	0.067982	5.89126	6.85079	-0.637295
22.200001	-0.325182	-1.49605	1.464958	-0.346267	0.067876	5.85316	6.8419	-0.622677
22.299999	-0.257305	-1.497042	1.463233	-0.346694	0.067909	5.98777	6.8267	-0.567957
22.4	-0.192554	-1.488309	1.461218	-0.346614	0.067957	6.11037	6.76707	-0.516789
22.5	-0.077192	-1.444312	1.459119	-0.346248	0.068232	6.12036	6.75433	-0.44854
22.6	0.013451	-1.369024	1.456494	-0.346485	0.068209	6.02499	6.80272	-0.408831
22.700001	-0.006376	-1.290229	1.454369	-0.346263	0.068058	5.92865	6.79715	-0.381366
22.799999	-0.089267	-1.179988	1.451851	-0.346668	0.067303	5.91455	6.87573	-0.408396
22.9	-0.203102	-1.026767	1.449653	-0.34699	0.066544	5.8959	7.0482	-0.448419
23.0	-0.231869	-0.880572	1.447702	-0.346585	0.065734	5.85369	6.94414	-0.530658
23.1	-0.225522	-0.750603	1.445997	-0.346906	0.065062	5.953	6.84458	-0.588825
23.200001	-0.131072	-0.631603	1.444339	-0.346997	0.064805	6.00309	6.74791	-0.608184
23.299999	-0.022692	-0.514795	1.442146	-0.346885	0.064432	5.96535	6.79191	-0.636871
23.4	0.095095	-0.384753	1.439751	-0.34719	0.063964	5.93373	6.88762	-0.604768
23.5	0.147308	-0.27509	1.437485	-0.346855	0.063743	5.87786	6.80711	-0.588716
23.6	0.144747	-0.15993	1.435576	-0.346812	0.063743	5.87103	6.82381	-0.536964
23.700001	0.104282	-0.013769	1.433161	-0.346801	0.064154	5.85964	6.92787	-0.468414
23.799999	0.00272	0.172009	1.430442	-0.346959	0.064461	5.74693	6.81846	-0.439827
23.9	-0.141353	0.32193	1.42813	-0.347501	0.064871	5.7063	6.73838	-0.401205
24.0	-0.242802	0.43302	1.426372	-0.34795	0.064868	5.79195	6.85518	-0.376834
24.1	-0.287495	0.529794	1.424517	-0.348025	0.064723	5.81761	6.79084	-0.426749
24.200001	-0.240601	0.588298	1.422709	-0.348317	0.064505	5.81139	6.77146	-0.477624
24.299999	-0.158525	0.654	1.420559	-0.348357	0.064332	5.81393	6.77157	-0.521529
24.4	-0.001136	0.70321	1.418494	-0.348244	0.06436	5.89257	6.74812	-0.534844
24.5	0.011886	0.795351	1.415828	-0.348917	0.064203	5.85807	6.77628	-0.464248
24.6	0.052849	0.888385	1.413763	-0.348627	0.064172	5.7408	6.7554	-0.449777
24.700001	0.037137	0.933616	1.412091	-0.348649	0.063793	5.72224	6.80647	-0.453237
24.799999	-0.056902	0.950583	1.410474	-0.348911	0.063394	5.72197	6.89104	-0.482277
24.9	-0.028734	0.956699	1.408468	-0.34828	0.063039	5.69482	6.82317	-0.609187
25.0	-0.108298	0.945228	1.406483	-0.348253	0.062711	5.68528	6.75712	-0.605968
25.1	-0.097734	0.886124	1.404379	-0.348072	0.062801	5.78669	6.83409	-0.549536
25.200001	-0.072671	0.849996	1.401787	-0.347331	0.063317	5.8268	6.69331	-0.479877
25.299999	-0.079831	0.834939	1.399228	-0.347208	0.063753	5.78021	6.68325	-0.413791
25.4	-0.035423	0.824909	1.397118	-0.346947	0.06419	5.71199	6.71579	-0.33765
25.5	-0.067597	0.825984	1.395571	-0.346795	0.064542	5.68861	6.63079	-0.371329
25.6	-0.118666	0.841869	1.393895	-0.347206	0.064759	5.66444	6.76236	-0.473647
25.700001	-0.134861	0.852336	1.392727	-0.347071	0.064759	5.63545	6.72821	-0.528163
25.799999	-0.127493	0.81018	1.391625	-0.347451	0.064901	5.70665	6.74266	-0.512526
25.9	-0.070699	0.736766	1.390189	-0.348013	0.065303	5.73432	6.73025	-0.489922
26.0	-0.017326	0.699143	1.388147	-0.348243	0.065733	5.71794	6.58722	-0.470061
26.1	0.013627	0.6454	1.386107	-0.348418	0.066346	5.70533	6.5672	-0.410873
26.200001	0.046695	0.581068	1.384253	-0.347649	0.06699	5.72819	6.68068	-0.372021
26.299999	-0.000363	0.567634	1.382643	-0.346774	0.067344	5.73958	6.74523	-0.371238
26.4	-0.056385	0.564052	1.381442	-0.346081	0.067746	5.70323	6.71922	-0.410867
26.5	-0.096278	0.554757	1.380478	-0.345401	0.068243	5.68545	6.7265	-0.42715
26.6	-0.143557	0.525889	1.37907	-0.345403	0.068722	5.69859	6.71547	-0.462192
26.700001	-0.074737	0.431104	1.377235	-0.346715	0.069174	5.73896	6.76504	-0.331025
26.799999	-0.024781	0.327999	1.375679	-0.347625	0.069656	5.72337	6.57695	-0.295821
26.9	-0.029975	0.213506	1.37408	-0.348439	0.070021	5.73774	6.59172	-0.393155
27.0	-0.006364	0.097138	1.372134	-0.349553	0.070267	5.73879	6.66023	-0.430151
27.1	-0.040217	0.007994	1.37006	-0.350221	0.070459	5.65174	6.63765	-0.443
27.200001	-0.053494	-0.038948	1.368247	-0.351117	0.070559	5.67398	6.59579	-0.444502
27.299999	-0.090863	-0.123624	1.366073	-0.351434	0.070927	5.73537	6.61441	-0.391968
27.4	-0.080318	-0.213284	1.363869	-0.350972	0.071521	5.68432	6.57234	-0.427883
27.5	-0.094064	-0.288122	1.362034	-0.350429	0.072208	5.7218	6.58016	-0.504434
27.6	-0.041207	-0.413654	1.3611	-0.348831	0.073006	5.80552	6.5929	-0.537612
27.700001	-0.030826	-0.535208	1.360283	-0.347281	0.073764	5.82899	6.67533	-0.658297
27.799999	-0.057106	-0.631552	1.358909	-0.346355	0.074301	5.75157	6.62876	-0.702932
27.9	-0.10342	-0.71952	1.357752	-0.345266	0.074753	5.70157	6.52171	-0.759027
28.0	-0.174274	-0.775086	1.356645	-0.34478	0.075221	5.75009	6.59279	-0.690572
28.1	-0.231618	-0.818208	1.355059	-0.344607	0.075599	5.72302	6.61474	-0.573036
28.200001	-0.217514	-0.849519	1.35391	-0.343928	0.076392	5.70034	6.47214	-0.51488
28.299999	-0.167235	-0.893884	1.353609	-0.343629	0.077196	5.7662	6.50854	-0.51583
28.4	-0.083846	-0.982069	1.353831	-0.342816	0.078197	5.84975	6.60542	-0.531103
28.5	-0.048333	-1.055866	1.354205	-0.34201	0.078965	5.82803	6.57727	-0.632548
28.6	-0.052266	-1.105578	1.354243	-0.34188	0.079317	5.74877	6.51143	-0.685172
28.700001	-0.081255	-1.097439	1.354873	-0.34158	0.079805	5.71295	6.55297	-0.674406
28.799999	-0.105228	-1.097754	1.355529	-0.342025	0.080104	5.72977	6.58091	-0.62838
28.9	-0.14449	-1.103327	1.355779	-0.343312	0.080458	5.79414	6.58412	-0.575734
29.0	-0.08052	-1.08683	1.355849	-0.34433	0.081104	5.80438	6.53359	-0.488058
29.1	-0.038095	-1.070349	1.355883	-0.346076	0.081885	5.7902	6.48509	-0.38564
29.200001	0.055315	-1.060436	1.355227	-0.34792	0.082534	5.74912	6.45009	-0.312492
29.299999	0.070608	-1.019189	1.354638	-0.348857	0.083151	5.73117	6.45105	-0.288235
29.4	0.033257	-0.979466	1.354164	-0.34986	0.083551	5.73493	6.51271	-0.265338
29.5	0.022114	-0.946478	1.353746	-0.350158	0.083725	5.7486	6.59857	-0.267793
29.6	-0.076355	-0.946725	1.352669	-0.350461	0.08409	5.75236	6.50907	-0.30796
29.700001	-0.070501	-0.907907	1.351378	-0.351356	0.08449	5.76243	6.44302	-0.309465
29.799999	-0.051046	-0.872889	1.34992	-0.352015	0.085418	5.78503	6.51057	-0.357191
29.9	-0.01483	-0.818769	1.348374	-0.353017	0.086285	5.74492	6.46111	-0.406867
30.0	-0.041485	-0.716967	1.346733	-0.353951	0.086961	5.73012	6.49773	-0.428057
30.1	-0.085648	-0.616392	1.345139	-0.35407	0.087596	5.68397	6.4761	-0.527819
30.200001	-0.118273	-0.557504	1.343707	-0.35372	0.088121	5.70971	6.47289	-0.609045
30.299999	-0.201608	-0.473785	1.342425	-0.352417	0.088536	5.7669	6.5413	-0.765191
30.4	-0.195616	-0.429946	1.34193	-0.350551	0.088825	5.72784	6.4943	-0.814392
30.5	-0.213311	-0.36397	1.341862	-0.348854	0.088898	5.7521	6.54065	-0.925075
30.6	-0.177325	-0.322724	1.342845	-0.34682	0.089061	5.73975	6.49976	-0.952747
30.700001	-0.139691	-0.30425	1.344393	-0.344534	0.089312	5.78573	6.53862	-0.988333
30.799999	-0.067348	-0.244889	1.345648	-0.342664	0.089745	5.80263	6.49462	-0.943317
30.9	0.024444	-0.200297	1.347489	-0.340555	0.090371	5.82041	6.47375	-0.915331
31.0	0.074478	-0.166735	1.349798	-0.339154	0.090909	5.83679	6.49398	-0.769989
31.1	0.072668	-0.117602	1.35216	-0.338171	0.091483	5.84905	6.58198	-0.655211
31.200001	-0.004717	-0.023081	1.35481	-0.33805	0.091909	5.80316	6.62972	-0.512426
31.299999	-0.116184	0.06616	1.357598	-0.33912	0.09224	5.7415	6.71751	-0.42491
31.4	-0.228941	0.072153	1.359699	-0.340966	0.092671	5.73082	6.61377	-0.286391
31.5	-0.288209	0.092289	1.36145	-0.343415	0.092872	5.76007	6.52395	-0.208489
31.6	-0.290023	0.106612	1.362985	-0.346237	0.093207	5.79703	6.54911	-0.051379
31.700001	-0.217465	0.156572	1.36342	-0.348902	0.093208	5.82505	6.49965	-0.005752
31.799999	-0.124047	0.190861	1.363285	-0.351898	0.093256	5.81603	6.51603	0.012865
31.9	-0.013314	0.270151	1.362981	-0.354614	0.093111	5.78144	6.44334	-0.024786
32.0	0.064736	0.350307	1.362412	-0.356782	0.093192	5.75919	6.47107	-0.067178
32.099998	0.104176	0.4198	1.360777	-0.358794	0.09323	5.70533	6.46368	-0.177974
32.200001	0.063036	0.452918	1.358621	-0.360024	0.093308	5.67328	6.47803	-0.295501
32.299999	0.002192	0.479939	1.357067	-0.360056	0.093404	5.65839	6.4139	-0.437216
32.400002	-0.10468	0.511963	1.355895	-0.359432	0.093544	5.73371	6.53487	-0.569509
32.5	-0.182735	0.559355	1.354626	-0.357618	0.093429	5.76051	6.56528	-0.755538
32.599998	-0.249869	0.597792	1.354063	-0.355046	0.09336	5.74597	6.5428	-0.954689
32.700001	-0.256096	0.620087	1.354326	-0.35215	0.093066	5.74448	6.49537	-1.054581
32.799999	-0.247608	0.710209	1.355239	-0.348239	0.092804	5.78406	6.55136	-1.142778
32.900002	-0.167927	0.818953	1.356328	-0.344752	0.092397	5.81025	6.54365	-1.170478
33.0	-0.049015	0.875447	1.358172	-0.341574	0.09188	5.80631	6.63925	-1.136566
33.099998	-0.049973	0.883156	1.360882	-0.338539	0.091405	5.84712	6.66762	-1.170373
33.200001	0.079479	0.847594	1.364602	-0.336292	0.091026	5.89371	6.59707	-1.074299
33.299999	0.111475	0.825998	1.368577	-0.334383	0.090974	5.93233	6.7326	-0.946349
33.400002	0.097273	0.847788	1.37252	-0.333767	0.090822	5.80211	6.64203	-0.827193
33.5	-0.024327	0.910657	1.376853	-0.334389	0.090766	5.76883	6.66216	-0.629664
33.599998	-0.151377	1.007648	1.380922	-0.335758	0.090644	5.836	6.84522	-0.434157
33.700001	-0.295901	1.090942	1.38399	-0.3388	0.09029	5.73423	6.7311	-0.239728
33.799999	-0.387615	1.100755	1.385987	-0.342913	0.089865	5.7147	6.64792	-0.020256
33.900002	-0.340327	1.074224	1.386922	-0.346864	0.089649	5.78599	6.61388	0.135022
34.0	-0.218042	1.01213	1.386975	-0.351537	0.08977	5.8346	6.60531	0.240609
34.099998	-0.082077	0.984404	1.386091	-0.355986	0.090053	5.80482	6.426	0.290669
34.200001	0.024592	0.963604	1.384275	-0.359517	0.090372	5.78503	6.57941	0.338539
34.299999	-0.030697	0.956937	1.382035	-0.363216	0.090208	5.67127	6.61827	0.089911
34.400002	-0.137878	0.945981	1.3797	-0.365155	0.089775	5.64815	6.6703	-0.053121
34.5	-0.176322	0.958964	1.376711	-0.366125	0.089152	5.67512	6.72543	-0.352699
34.599998	-0.213416	0.911515	1.373077	-0.365656	0.088373	5.70166	6.58465	-0.570709
34.700001	-0.174097	0.800568	1.369789	-0.363562	0.087861	5.70989	6.51518	-0.847971
34.799999	-0.09571	0.63127	1.367547	-0.360125	0.087883	5.81647	6.49023	-1.051515
34.900002	0.067945	0.519609	1.366134	-0.356108	0.08793	5.9544	6.66013	-1.240359
35.0	0.102638	0.46114	1.365895	-0.350397	0.087919	5.91718	6.73603	-1.463919
35.099998	0.09383	0.441563	1.36752	-0.344477	0.087607	5.83617	6.70413	-1.576785
35.200001	0.010563	0.437545	1.370572	-0.338628	0.087045	5.88565	6.89532	-1.646953
35.299999	-0.159358	0.417623	1.373865	-0.333635	0.086113	5.84519	6.82948	-1.617483
35.400002	-0.244488	0.362553	1.377476	-0.330735	0.08502	5.80062	6.79298	-1.421792
35.5	-0.278265	0.274897	1.381652	-0.329052	0.084274	5.80552	6.57566	-1.087093
35.599998	-0.138503	0.184644	1.385776	-0.328906	0.083942	5.91166	6.59985	-0.653296
35.700001	-0.038942	0.163742	1.389809	-0.330866	0.083716	5.93697	6.62169	-0.404869
35.799999	0.082598	0.161808	1.393984	-0.333036	0.083801	5.92611	6.65584	-0.200973
35.900002	0.187976	0.144582	1.397692	-0.336581	0.083724	5.92182	6.67865	-0.002903
36.0	0.216595	0.108753	1.40026	-0.340525	0.083575	5.81218	6.57737	0.262864
36.099998	0.103747	0.146095	1.40119	-0.345473	0.083235	5.74369	6.63839	0.386295
36.200001	-0.095174	0.134699	1.400407	-0.351537	0.082767	5.66908	6.63186	0.552762
36.299999	-0.230201	0.129273	1.397865	-0.357275	0.082106	5.61189	6.54183	0.613758
36.400002	-0.318155	0.150548	1.394071	-0.362792	0.081608	5.61881	6.55778	0.599002
36.5	-0.263977	0.197458	1.38989	-0.367181	0.080938	5.6562	6.52342	0.390144
36.599998	-0.10181	0.198568	1.385535	-0.369555	0.08046	5.70192	6.4731	0.079969
36.700001	0.099307	0.198009	1.380867	-0.36993	0.080181	5.83346	6.49569	-0.306344
36.799999	0.261944	0.212756	1.376506	-0.368055	0.079861	5.84073	6.53198	-0.726344
36.900002	0.342733	0.205043	1.373081	-0.364123	0.079769	5.78617	6.62094	-1.073072
37.0	0.257454	0.192174	1.370643	-0.359073	0.079431	5.80359	6.74523	-1.394405
37.099998	0.088965	0.219215	1.368944	-0.352418	0.079177	5.75052	6.71215	-1.685333
37.200001	-0.107278	0.269839	1.369073	-0.345753	0.078781	5.87234	7.06479	-1.829142
37.299999	-0.259615	0.316134	1.371278	-0.339364	0.078191	5.82382	6.91695	-1.848397
37.400002	-0.354472	0.411278	1.374503	-0.333813	0.077421	5.84563	6.78624	-1.792252
37.5	-0.294513	0.432209	1.378612	-0.330009	0.07667	5.91105	6.82745	-1.574055
37.599998	-0.156144	0.476538	1.382855	-0.328185	0.075779	5.87593	6.65113	-1.171288
37.700001	0.061819	0.454247	1.386742	-0.328113	0.07539	5.94214	6.74705	-0.7187
37.799999	0.258941	0.389131	1.389887	-0.330715	0.0752	5.95545	6.65488	-0.165903
37.900002	0.385407	0.34374	1.392583	-0.334716	0.075363	5.83714	6.57759	0.276
38.0	0.351543	0.355674	1.394342	-0.340114	0.075283	5.73581	6.67254	0.578502
38.099998	0.188681	0.366322	1.39547	-0.346546	0.074875	5.57563	6.65317	0.688368
38.200001	-0.013376	0.355213	1.395771	-0.352304	0.074558	5.53202	6.63475	0.633672
38.299999	-0.160853	0.330159	1.394783	-0.357126	0.074342	5.56547	6.70231	0.482747
38.400002	-0.250945	0.268386	1.39227	-0.361327	0.074275	5.64867	6.6658	0.338942
38.5	-0.198187	0.230735	1.388954	-0.363499	0.074463	5.74833	6.64321	0.139783
38.599998	-0.079403	0.145746	1.385188	-0.364654	0.074882	5.81209	6.6051	-0.085307
38.700001	0.084295	0.068918	1.381334	-0.364587	0.075026	5.8557	6.68175	-0.399903
38.799999	0.165583	0.039898	1.377537	-0.363088	0.07513	5.82741	6.75969	-0.718094
38.900002	0.159543	0.020015	1.374891	-0.3606	0.074849	5.7479	6.79137	-1.054795
39.0	0.112653	0.025533	1.373664	-0.356542	0.074513	5.76322	6.82488	-1.336694
39.099998	-0.028604	0.023753	1.373456	-0.351831	0.074069	5.78012	6.95249	-1.567277
39.200001	-0.140149	-0.005585	1.374498	-0.347132	0.073487	5.74098	6.83634	-1.696939
39.299999	-0.184229	-0.056012	1.377009	-0.342162	0.072906	5.74991	6.75112	-1.670041
39.400002	-0.218934	-0.132289	1.379619	-0.338233	0.072551	5.80894	6.75048	-1.461067
39.5	-0.136126	-0.160801	1.381913	-0.335589	0.072197	5.93391	6.78142	-1.136887
39.599998	-0.013524	-0.197405	1.384624	-0.334402	0.072058	5.91201	6.68528	-0.750847
39.700001	0.150297	-0.206591	1.387541	-0.335299	0.072118	5.89695	6.65071	-0.300486
39.799999	0.233452	-0.232829	1.389992	-0.337815	0.07213	5.82934	6.63486	0.066165
39.900002	0.228164	-0.254897	1.391348	-0.341884	0.072027	5.72443	6.59418	0.347303
40.0	0.087315	-0.251388	1.392075	-0.346893	0.071873	5.64289	6.68593	0.45508
40.099998	-0.112675	-0.265813	1.392107	-0.351263	0.071473	5.5568	6.64739	0.482401
40.200001	-0.190697	-0.319345	1.390775	-0.356293	0.071002	5.62923	6.71183	0.449145
40.299999	-0.200614	-0.34176	1.388238	-0.359932	0.070639	5.69947	6.73699	0.272525
40.400002	-0.135464	-0.35682	1.385283	-0.361585	0.070523	5.81419	6.83784	0.072801
40.5	0.034629	-0.414081	1.382243	-0.362645	0.070696	5.8564	6.67201	-0.158921
40.599998	0.218086	-0.428475	1.379478	-0.361958	0.071041	5.85202	6.50244	-0.533503
40.700001	0.323091	-0.399286	1.377071	-0.359528	0.071499	5.91692	6.79384	-0.957957
40.799999	0.279494	-0.356797	1.376061	-0.356404	0.071629	5.75832	6.7903	-1.381955
40.900002	0.171827	-0.343153	1.377548	-0.352012	0.071636	5.74807	6.79555	-1.723473
41.0	0.009868	-0.367666	1.380749	-0.34687	0.071825	5.78415	6.89961	-1.903946
41.099998	-0.18473	-0.356557	1.383791	-0.342557	0.071785	5.8508	7.0301	-1.949908
41.200001	-0.282956	-0.372794	1.387546	-0.338643	0.071934	5.9065	7.02786	-1.714999
41.299999	-0.322027	-0.364932	1.391478	-0.336038	0.072161	5.86043	6.79073	-1.324455
41.400002	-0.241947	-0.369565	1.395234	-0.335153	0.072148	5.97638	6.81236	-0.732546
41.5	-0.154016	-0.335587	1.398578	-0.335897	0.072142	5.95388	6.75091	-0.188694
41.599998	-0.05355	-0.297522	1.401268	-0.338774	0.071934	5.89143	6.79244	0.303907
41.700001	0.036462	-0.303459	1.403537	-0.343075	0.071705	5.80824	6.71868	0.641966
41.799999	0.115212	-0.342836	1.404738	-0.348759	0.071712	5.71611	6.59279	0.823664
41.900002	0.144864	-0.411877	1.403803	-0.355652	0.071746	5.66487	6.5049	0.86418
42.0	0.178727	-0.460058	1.400962	-0.362338	0.072089	5.61084	6.49398	0.796834
42.099998	0.146747	-0.505356	1.39695	-0.367888	0.072546	5.56985	6.49601	0.679512
42.200001	0.117466	-0.549911	1.392075	-0.371805	0.072805	5.5984	6.47128	0.501093
42.299999	-0.036364	-0.545212	1.386996	-0.372468	0.073011	5.61031	6.55628	0.08558
42.400002	-0.081467	-0.495889	1.382706	-0.37049	0.073103	5.71768	6.67736	-0.496213
42.5	-0.208052	-0.457877	1.380152	-0.365695	0.073466	5.82496	6.79576	-1.137916
42.599998	-0.042709	-0.489144	1.37977	-0.358382	0.074242	5.9481	6.91866	-1.686817
42.700001	-0.015841	-0.506017	1.380899	-0.350609	0.074826	5.97778	6.71976	-2.051094
42.799999	0.071944	-0.487798	1.383802	-0.341786	0.075542	6.07569	6.78474	-2.312729
42.900002	0.037127	-0.454978	1.388556	-0.333204	0.075915	6.12246	7.04306	-2.251882
43.0	-0.000296	-0.465185	1.394285	-0.326693	0.075811	6.04373	7.02721	-1.985151
43.099998	-0.097832	-0.475181	1.400528	-0.322709	0.075412	6.04574	7.00355	-1.501942
43.200001	-0.186405	-0.473136	1.40691	-0.321929	0.074974	5.96622	6.92626	-0.848215
43.299999	-0.215467	-0.496056	1.412838	-0.32497	0.074552	5.88854	6.79309	-0.09882
43.400002	-0.138174	-0.513296	1.417516	-0.330668	0.074732	5.93084	6.73763	0.63371
43.5	-0.076916	-0.487821	1.420541	-0.338472	0.075321	5.90974	6.57502	1.12478
43.599998	0.053101	-0.500673	1.421649	-0.34795	0.076017	5.81437	6.47439	1.594253
43.700001	0.137501	-0.49561	1.420512	-0.356788	0.076499	5.71138	6.44688	1.566846
43.799999	0.042486	-0.517944	1.417572	-0.365514	0.076587	5.51897	6.35609	1.407129
43.900002	-0.090706	-0.538439	1.413151	-0.372654	0.076222	5.48701	6.44431	1.095019
44.0	-0.316164	-0.499831	1.407044	-0.377132	0.075755	5.48149	6.66676	0.618945
44.099998	-0.489581	-0.459792	1.399679	-0.38004	0.07509	5.47904	6.62116	0.206861
44.200001	-0.446964	-0.408805	1.39297	-0.379024	0.074851	5.59709	6.57245	-0.298746
44.299999	-0.237991	-0.353192	1.387458	-0.374269	0.075019	5.84511	6.59504	-0.968945
44.400002	0.025191	-0.272303	1.383468	-0.367278	0.075355	6.08095	6.78185	-1.580044
44.5	0.184685	-0.156146	1.382266	-0.357902	0.075602	6.08559	6.87445	-2.181829
44.599998	0.236243	-0.063067	1.38441	-0.347095	0.075687	6.01316	6.8555	-2.634096
44.700001	0.168485	0.018223	1.389005	-0.336439	0.075517	6.02446	6.98664	-2.857316
44.799999	0.009315	0.109253	1.395179	-0.327062	0.075086	6.07184	7.28928	-2.830016
44.900002	-0.131428	0.18197	1.40252	-0.319955	0.075074	6.12377	7.47769	-2.422265
45.0	-0.158182	0.260838	1.410445	-0.316318	0.075335	6.09303	7.18169	-1.706208
45.099998	-0.106137	0.34006	1.417855	-0.316264	0.076107	6.22913	7.13908	-0.716257
45.200001	-0.008339	0.415825	1.423828	-0.320387	0.077052	6.15364	6.86385	0.304734
45.299999	0.044316	0.508993	1.428587	-0.328091	0.077853	5.96412	6.67222	1.2124
45.400002	-0.060631	0.602818	1.431676	-0.337846	0.078644	5.75219	6.60457	1.779866
45.5	-0.10961	0.661847	1.431996	-0.348997	0.079193	5.60226	6.58016	1.937175
45.599998	-0.194804	0.651248	1.430215	-0.359904	0.079456	5.4116	6.60232	1.762808
45.700001	-0.263094	0.585403	1.426787	-0.368834	0.079588	5.34347	6.49805	1.361801
45.799999	-0.321519	0.497202	1.421451	-0.375733	0.079662	5.53894	6.45009	0.858118
45.900002	-0.221034	0.452487	1.414287	-0.379515	0.079944	5.58036	6.66462	0.365829
46.0	-0.102086	0.465943	1.406198	-0.380415	0.08057	5.6421	6.5003	-0.153516
46.099998	-0.008679	0.483486	1.399305	-0.378186	0.08119	5.7655	6.44741	-0.623063
46.200001	0.121857	0.497858	1.394658	-0.372173	0.0818	5.99504	6.73828	-1.337728
46.299999	0.012816	0.491731	1.392199	-0.364353	0.081822	6.00975	6.99349	-1.865749
46.400002	-0.105966	0.493899	1.392194	-0.354683	0.081507	5.95913	7.05408	-2.374095
46.5	-0.2118	0.471889	1.394611	-0.343966	0.081196	5.96552	7.10997	-2.667263
46.599998	-0.239954	0.482283	1.39937	-0.334106	0.080999	6.05897	7.08556	-2.736471
46.700001	-0.153093	0.458367	1.405836	-0.325808	0.08129	6.19094	7.1772	-2.417345
46.799999	0.0127	0.435224	1.412518	-0.320554	0.082022	6.27125	7.19968	-1.903989
46.900002	0.147742	0.412291	1.418936	-0.319376	0.082944	6.2709	7.15022	-1.103333
47.0	0.193159	0.377723	1.425562	-0.32158	0.083866	6.1772	6.88376	-0.183626
47.099998	0.045718	0.353607	1.431475	-0.327197	0.084637	6.03112	6.83794	0.605236
47.200001	-0.13879	0.344143	1.435375	-0.335442	0.084785	5.79694	6.73356	1.175875
47.299999	-0.33127	0.286284	1.437385	-0.344844	0.084685	5.57309	6.61259	1.48147
47.400002	-0.424325	0.232295	1.437692	-0.355081	0.084469	5.50111	6.52545	1.498893
47.5	-0.45295	0.173029	1.436532	-0.363909	0.084327	5.54069	6.52171	1.242797
47.599998	-0.334338	0.122845	1.433081	-0.370828	0.084407	5.64753	6.37868	0.77302
47.700001	-0.185813	0.092193	1.428173	-0.374496	0.084653	5.79405	6.45319	0.266434
47.799999	0.094896	0.059149	1.423329	-0.375274	0.084837	5.83162	6.65306	-0.1366
47.900002	0.213541	0.093764	1.419343	-0.372471	0.085076	6.15819	7.00634	-0.670321
48.0	0.27962	0.171658	1.416701	-0.367148	0.085196	5.97919	6.81803	-1.304563
48.099998	0.187624	0.225238	1.416153	-0.359835	0.085181	6.06632	7.14144	-1.867442
48.200001	0.002771	0.297478	1.417228	-0.351421	0.08507	6.08971	7.22612	-2.266347
48.299999	-0.179078	0.336102	1.420464	-0.342983	0.085025	6.02761	6.96501	-2.500082
48.400002	-0.252001	0.363647	1.425148	-0.335038	0.084876	6.09803	7.02582	-2.488988
48.5	-0.294594	0.354929	1.430789	-0.329031	0.085091	6.12386	6.99788	-2.318454
48.599998	-0.145353	0.354579	1.437395	-0.32583	0.08523	6.15355	6.87252	-1.723496
48.700001	-0.05449	0.461456	1.444149	-0.324751	0.085682	6.2286	6.85357	-1.143077
48.799999	0.130695	0.576403	1.450036	-0.327929	0.086	6.16327	6.82777	-0.307166
48.900002	0.195754	0.697026	1.45488	-0.333136	0.086154	6.01588	6.73624	0.429424
49.0	0.150047	0.771947	1.458186	-0.340293	0.086142	5.88592	6.68314	0.996652
49.099998	0.037383	0.764307	1.459902	-0.34877	0.085958	5.77513	6.65948	1.302187
49.200001	-0.08188	0.721359	1.460094	-0.356883	0.085581	5.70069	6.68689	1.32825
49.299999	-0.198954	0.660496	1.458045	-0.36472	0.08528	5.6041	6.52813	1.090272
49.400002	-0.183995	0.593645	1.454584	-0.370748	0.085344	5.69474	6.53819	0.747313
49.5	-0.04926	0.571024	1.450153	-0.373962	0.085749	5.77286	6.65445	0.279956
49.599998	0.069477	0.55866	1.445629	-0.374184	0.08638	5.86069	6.59878	-0.280362
49.700001	0.223082	0.547297	1.442168	-0.371694	0.086844	6.01229	6.69974	-0.822059
49.799999	0.209441	0.578544	1.44035	-0.365316	0.087227	6.08979	6.83623	-1.42331
49.900002	0.0393	0.621138	1.439928	-0.358437	0.086936	6.03567	6.97797	-2.070413
50.0	-0.106067	0.643037	1.442155	-0.349652	0.086726	6.01264	6.99852	-2.503862
50.099998	-0.257398	0.670853	1.446752	-0.340747	0.0863	6.06142	7.03075	-2.682166
50.200001	-0.333242	0.675936	1.452971	-0.332496	0.086338	6.13472	7.03642	-2.592186
50.299999	-0.267352	0.681451	1.460187	-0.326225	0.086413	6.20636	7.07046	-2.283017
50.400002	-0.143428	0.737015	1.467434	-0.323068	0.086581	6.27318	6.95923	-1.756225
50.5	-0.02592	0.789703	1.474555	-0.322997	0.08654	6.26845	6.86374	-0.960242
50.599998	0.034934	0.821243	1.48129	-0.32597	0.086461	6.20715	6.94296	-0.13025
50.700001	-0.034858	0.861132	1.486556	-0.332069	0.085941	6.05914	6.82617	0.70338
50.799999	-0.081931	0.895311	1.489652	-0.340523	0.08536	5.93636	6.83762	1.268182
50.900002	-0.193744	0.873856	1.490756	-0.349859	0.084868	5.72609	6.75583	1.587168
51.0	-0.207461	0.792381	1.490157	-0.359565	0.084953	5.7077	6.6051	1.572222
51.099998	-0.183706	0.748708	1.488091	-0.367669	0.08505	5.72311	6.63293	1.266928
51.200001	-0.136418	0.732048	1.484164	-0.373685	0.085423	5.75797	6.55404	0.768699
51.299999	-0.083428	0.737016	1.478948	-0.376608	0.085597	5.76918	6.64546	0.2741
51.400002	-0.015248	0.783099	1.473465	-0.376405	0.085514	5.78652	6.79426	-0.272272
51.5	-0.043586	0.790679	1.468169	-0.373248	0.085138	5.85807	6.66023	-0.782607
51.599998	-0.060029	0.753573	1.463981	-0.367771	0.084675	5.9974	6.85839	-1.291478
51.700001	-0.068721	0.707855	1.462216	-0.360459	0.08431	6.13297	7.05205	-1.814667
51.799999	-0.042578	0.666634	1.462903	-0.35181	0.083894	6.17781	6.97369	-2.244128
51.900002	0.030929	0.65182	1.46571	-0.342449	0.08375	6.2145	6.97979	-2.553652
52.0	0.123096	0.659267	1.470559	-0.33332	0.083791	6.27633	7.07078	-2.651119
52.099998	0.17875	0.702807	1.476375	-0.326275	0.083842	6.29779	7.08973	-2.430132
52.200001	0.17558	0.715097	1.482764	-0.321075	0.083991	6.30024	7.15621	-1.915077
52.299999	0.127762	0.727943	1.488999	-0.319099	0.084037	6.33921	7.25267	-1.217546
52.400002	0.035629	0.664659	1.494989	-0.320306	0.084203	6.25908	7.1181	-0.409929
52.5	-0.063274	0.565337	1.500651	-0.324144	0.084257	6.19786	7.05034	0.336663
52.599998	-0.170976	0.463553	1.505355	-0.330278	0.084038	6.09496	6.93376	0.853229
52.700001	-0.247004	0.380395	1.508286	-0.338428	0.083772	5.96456	6.83933	1.136531
52.799999	-0.279107	0.310178	1.509628	-0.347249	0.0832	5.82671	6.69567	1.171878
52.900002	-0.217555	0.306922	1.509005	-0.356656	0.082512	5.77443	6.66066	1.006039
53.0	-0.06565	0.297755	1.506204	-0.365063	0.081966	5.79072	6.60467	0.787688
53.099998	0.124903	0.26108	1.501557	-0.371237	0.081745	5.91201	6.69106	0.515083
53.200001	0.290341	0.199153	1.495764	-0.375078	0.081509	5.91447	6.79137	0.279481
53.299999	0.356127	0.129874	1.489549	-0.376203	0.081259	5.9685	6.79576	-0.083241
53.400002	0.245257	0.0959	1.4833	-0.374632	0.081	5.96509	6.80647	-0.641359
53.5	0.048503	0.063926	1.478209	-0.370817	0.08055	5.98672	6.96116	-1.077014
53.599998	-0.117884	0.065992	1.475026	-0.364116	0.080412	6.0658	7.13245	-1.554778
53.700001	-0.200454	0.063884	1.473487	-0.356667	0.080282	6.09759	6.97775	-1.895345
53.799999	-0.214095	0.07324	1.473726	-0.34835	0.080448	6.14164	6.93376	-2.163637
53.900002	-0.200624	0.102684	1.475904	-0.340052	0.080741	6.21695	7.05387	-2.30151
54.0	-0.143719	0.084617	1.479345	-0.333089	0.08082	6.2603	7.17184	-2.198444
54.099998	-0.08545	0.032689	1.484102	-0.327117	0.080617	6.30339	7.20942	-1.971232
54.200001	-0.059661	-0.012237	1.490151	-0.323273	0.080202	6.34289	7.13651	-1.503231
54.299999	-0.070615	0.023692	1.496322	-0.321522	0.079823	6.33509	7.13791	-1.126427
54.400002	-0.046071	0.015598	1.502717	-0.322166	0.079387	6.26792	7.07764	-0.617908
54.5	0.03477	0.006621	1.509467	-0.324702	0.079297	6.23517	6.98107	-0.235129
54.599998	0.013506	-0.019832	1.515104	-0.330216	0.079137	6.19375	6.94339	0.200151
54.700001	-0.027361	-0.054062	1.518699	-0.336934	0.078945	6.10223	6.89832	0.500555
54.799999	-0.0907	-0.120356	1.520534	-0.345331	0.078646	5.98085	6.81096	0.762194
54.900002	-0.096397	-0.172834	1.520202	-0.3542	0.078351	5.91841	6.77157	1.020893
55.0	-0.090515	-0.241853	1.517609	-0.362753	0.078165	5.91482	6.72918	1.086517
55.099998	-0.075622	-0.255781	1.512682	-0.370533	0.07823	5.89914	6.67768	1.008866
55.200001	-0.060678	-0.244397	1.506814	-0.375961	0.078389	5.86893	6.63561	0.674554
55.299999	0.037115	-0.276791	1.500233	-0.379028	0.078385	5.88522	6.62929	0.37401
55.400002	0.010676	-0.302004	1.49332	-0.379257	0.078464	5.93365	6.73003	-0.103081
55.5	0.015953	-0.299874	1.487273	-0.376051	0.078486	5.9438	6.71494	-0.70679
55.599998	0.018012	-0.308226	1.482999	-0.370326	0.078688	6.05792	6.89072	-1.294579
55.700001	0.045215	-0.372927	1.480086	-0.362847	0.07914	6.14225	6.92498	-1.801225
55.799999	0.076565	-0.410669	1.478276	-0.353476	0.079601	6.19296	6.89821	-2.09786
55.900002	0.036485	-0.364687	1.478214	-0.344707	0.07965	6.20758	7.00173	-2.270546
56.0	-0.020079	-0.284799	1.480245	-0.335899	0.079723	6.19182	7.09712	-2.243798
56.099998	-0.076531	-0.255874	1.483695	-0.328947	0.079365	6.20741	7.18587	-2.007391
56.200001	-0.09931	-0.19827	1.488545	-0.324028	0.07905	6.21932	7.0847	-1.637895
56.299999	-0.005856	-0.156908	1.494056	-0.321793	0.079028	6.27607	7.07999	-1.099244
56.400002	0.108885	-0.181311	1.499089	-0.322514	0.079212	6.32984	7.04402	-0.485648
56.5	0.248261	-0.206042	1.502488	-0.32626	0.079537	6.29183	6.84073	0.177209
56.599998	0.250213	-0.197853	1.504349	-0.331574	0.080038	6.18201	6.76857	0.747217
56.700001	0.193715	-0.167695	1.504996	-0.338164	0.08001	6.00266	6.82916	1.131215
56.799999	0.052118	-0.100993	1.504422	-0.344751	0.079887	5.92138	6.94575	1.2326
56.900002	-0.071127	-0.064327	1.502458	-0.350965	0.079678	5.88548	6.90089	1.057392
57.0	-0.131245	-0.056374	1.49986	-0.356526	0.07947	5.84791	6.71033	0.75752
57.099998	-0.110111	-0.071101	1.496413	-0.361163	0.079534	5.90072	6.80443	0.419391
57.200001	-0.009492	-0.100146	1.491443	-0.364525	0.079911	5.95256	6.70562	0.055055
57.299999	0.113259	-0.09803	1.485381	-0.366759	0.080141	5.98969	6.5853	-0.221302
57.400002	0.167273	-0.031163	1.479147	-0.366835	0.080491	5.99854	6.56806	-0.607142
57.5	0.117627	0.019376	1.473483	-0.366517	0.080778	6.00572	6.76825	-0.901859
57.599998	0.018863	0.091923	1.469203	-0.364258	0.080845	5.98269	6.88719	-1.127468
57.700001	-0.090227	0.15553	1.465411	-0.361086	0.080397	5.9431	6.95913	-1.3654
57.799999	-0.226963	0.189116	1.461935	-0.357038	0.080258	5.94258	6.90153	-1.494406
57.900002	-0.284337	0.220587	1.459321	-0.35289	0.079897	5.94065	6.8949	-1.515996
58.0	-0.231743	0.214221	1.458039	-0.348196	0.079904	5.96815	6.81171	-1.368289
58.099998	-0.109784	0.210388	1.456781	-0.344375	0.079919	6.08944	6.82306	-1.199202
58.200001	0.019087	0.179152	1.455804	-0.340974	0.080042	6.15031	6.84383	-0.995179
58.299999	0.146393	0.111388	1.456343	-0.338375	0.080259	6.05091	6.75316	-0.801175
58.400002	0.185319	0.053213	1.458013	-0.336152	0.08054	6.0869	6.84051	-0.743908
58.5	0.138071	0.024091	1.459892	-0.334425	0.080903	6.09163	6.97679	-0.735341
58.599998	0.061216	0.001188	1.461994	-0.333376	0.080934	6.02035	6.97572	-0.756228
58.700001	-0.077544	-0.024478	1.464669	-0.332743	0.08105	5.97945	6.93194	-0.722425
58.799999	-0.208915	-0.075762	1.467224	-0.333107	0.081006	6.02989	6.93311	-0.651978
58.900002	-0.216802	-0.16826	1.469038	-0.334485	0.080951	6.12106	6.91898	-0.508885
59.0	-0.141172	-0.247358	1.470129	-0.337309	0.081125	6.11948	6.79855	-0.36878
59.099998	0.008288	-0.329059	1.470218	-0.341409	0.081633	6.10862	6.71494	-0.193614
59.200001	0.153945	-0.37217	1.46981	-0.346546	0.082248	6.04784	6.6794	-0.072053
59.299999	0.271063	-0.429086	1.468662	-0.351687	0.082762	5.99793	6.61131	-0.004959
59.400002	0.21006	-0.432745	1.46653	-0.356304	0.083134	5.89879	6.69214	-0.058006
59.5	0.080292	-0.481082	1.463579	-0.360384	0.083265	5.84222	6.73464	-0.116594
59.599998	-0.136635	-0.564626	1.460231	-0.363745	0.082856	5.8282	6.72693	-0.09174
59.700001	-0.242427	-0.622562	1.456126	-0.36503	0.082432	5.83057	6.68025	-0.195986
59.799999	-0.372447	-0.696428	1.451514	-0.365682	0.08199	5.95431	6.80936	-0.204081
59.900002	-0.381212	-0.741292	1.446897	-0.36464	0.081633	5.94722	6.68785	-0.355812
60.0	-0.28323	-0.751973	1.442412	-0.363046	0.081384	5.96736	6.5762	-0.524002
60.099998	-0.150244	-0.74318	1.438323	-0.360601	0.081493	6.00362	6.67554	-0.777103
60.200001	-0.026077	-0.715628	1.43487	-0.357457	0.08158	5.99486	6.76279	-1.005859
60.299999	0.026373	-0.652607	1.43261	-0.353272	0.08151	5.9347	6.74309	-1.202958
60.400002	-0.009455	-0.6112	1.431493	-0.347928	0.081278	5.96342	6.77382	-1.429398
60.5	-0.093091	-0.593163	1.432144	-0.341546	0.081019	5.95361	6.8495	-1.624183
60.599998	-0.197524	-0.623676	1.434856	-0.334804	0.080849	5.98917	6.86835	-1.817284
60.700001	-0.241568	-0.689455	1.439274	-0.328327	0.080735	6.1306	6.95859	-1.827186
60.799999	-0.2184	-0.690316	1.444852	-0.323105	0.080937	6.20592	6.94896	-1.801511
60.900002	-0.143046	-0.683788	1.451675	-0.319712	0.081354	6.22396	6.83163	-1.634067
61.0	-0.063089	-0.65628	1.458564	-0.319294	0.081925	6.22414	6.86214	-1.227233
61.099998	-0.006455	-0.611918	1.464471	-0.322362	0.082307	6.20399	6.87498	-0.594022
61.200001	0.049589	-0.560556	1.468748	-0.328384	0.082611	6.01474	6.6658	0.15583
61.299999	-0.000337	-0.565474	1.470665	-0.33739	0.082585	5.96141	6.7569	0.972683
61.400002	-0.088535	-0.605827	1.470464	-0.348864	0.082507	5.86577	6.6066	1.70672
61.5	-0.168415	-0.655751	1.467793	-0.360994	0.082258	5.72644	6.44142	2.142884
61.599998	-0.270673	-0.710271	1.461556	-0.372977	0.081918	5.61487	6.5368	2.182671
61.700001	-0.287541	-0.75621	1.453148	-0.382217	0.081634	5.41765	6.30075	1.802522
61.799999	-0.254252	-0.832304	1.443941	-0.387863	0.081354	5.47597	6.22196	1.180571
61.900002	-0.139019	-0.859955	1.434487	-0.38883	0.081402	5.83556	6.65167	0.375645
62.0	-0.052155	-0.860315	1.425908	-0.384225	0.081615	5.86998	6.66944	-0.560472
62.099998	0.092157	-0.834798	1.42065	-0.374104	0.082013	5.99784	6.63283	-1.597545
62.200001	0.143746	-0.791212	1.420243	-0.360485	0.082667	6.24542	6.82381	-2.599164
62.299999	0.060937	-0.69889	1.424708	-0.344078	0.083196	6.3809	7.12549	-3.494178
62.400002	-0.119893	-0.650215	1.43354	-0.327767	0.083432	6.45788	7.27504	-4.112934
62.5	-0.30144	-0.582908	1.445665	-0.314191	0.083331	6.48494	7.57019	-4.237774
62.599998	-0.506566	-0.52017	1.459926	-0.304392	0.083187	6.46173	7.52533	-3.708741
62.700001	-0.446426	-0.442203	1.473351	-0.30122	0.08292	6.57164	7.53176	-2.673407
62.799999	-0.338565	-0.39335	1.484684	-0.30518	0.082713	6.57803	7.28543	-0.891219
62.900002	-0.150957	-0.322086	1.493235	-0.315052	0.08293	6.59073	6.9784	1.128628
63.0	0.018885	-0.260792	1.49733	-0.330857	0.083138	6.46313	6.90303	3.0183
63.099998	0.171772	-0.200974	1.496925	-0.348977	0.08331	5.97411	6.52096	4.384682
63.200001	0.162196	-0.201952	1.493971	-0.366858	0.083598	5.60865	6.28876	4.719285
63.299999	0.085809	-0.225253	1.489115	-0.382757	0.083658	5.15036	5.96856	4.064347
63.400002	-0.134275	-0.293423	1.482963	-0.392229	0.083611	4.94482	5.94779	2.258827
63.5	-0.334608	-0.388267	1.476201	-0.394982	0.083393	4.63033	5.91899	0.073914
63.599998	-0.451005	-0.463055	1.470097	-0.390607	0.083025	5.86674	6.63636	-1.874375
63.700001	-0.439106	-0.512008	1.466817	-0.377694	0.083296	6.23797	7.7996	-3.282553
63.799999	-0.33373	-0.503403	1.46745	-0.360705	0.083304	6.11195	6.87691	-4.136529
63.900002	-0.135959	-0.479867	1.473652	-0.340998	0.083932	6.76063	7.08235	-4.567496
64.0	0.083125	-0.425313	1.485454	-0.323164	0.084762	7.15516	7.15311	-4.553639
64.099998	0.210703	-0.402838	1.50113	-0.309769	0.085732	7.62965	7.99979	-4.077611
64.199997	0.19943	-0.352967	1.517041	-0.3034	0.08612	7.23713	7.9969	-2.987157
64.300003	0.045376	-0.300697	1.531027	-0.30514	0.086481	6.98412	7.4231	-1.218572
64.400002	-0.203945	-0.258971	1.540775	-0.315656	0.086293	6.82868	7.66504	1.066854
64.5	-0.424994	-0.24024	1.545262	-0.332374	0.086061	6.43931	7.3989	3.30986
64.599998	-0.581876	-0.177152	1.544008	-0.352993	0.085636	5.9283	6.66195	4.86834
64.699997	-0.506452	-0.126802	1.538979	-0.37291	0.085234	5.65034	6.37472	5.473929
64.800003	-0.399236	-0.034932	1.532806	-0.387924	0.084944	5.01453	5.95903	4.648501
64.900002	-0.215132	0.036372	1.527288	-0.395704	0.084928	5.0676	5.67149	2.419657
65.0	0.047154	0.064386	1.523017	-0.393826	0.084711	4.8752	5.83464	-0.410173
65.099998	0.231318	-0.008036	1.520905	-0.383556	0.084881	6.49413	6.28758	-3.054578
65.199997	0.257786	-0.044774	1.522511	-0.366396	0.084833	7.00059	8.38444	-4.875288
65.300003	0.16103	-0.010015	1.529161	-0.344717	0.084923	6.45087	7.68902	-5.826811
65.400002	0.044767	0.079511	1.540903	-0.323667	0.084687	6.88455	7.49183	-5.935673
65.5	-0.129902	0.28584	1.557119	-0.307349	0.08489	7.00243	7.61205	-5.296453
65.599998	-0.202493	0.407132	1.57554	-0.297791	0.085208	8.19119	8.93748	-3.969378
65.699997	-0.225619	0.535173	1.592872	-0.297782	0.085478	7.66608	9.0941	-1.860682
65.800003	-0.223368	0.657007	1.605937	-0.307147	0.085545	7.60005	8.10845	0.786591
65.900002	-0.204992	0.73938	1.613281	-0.324245	0.085603	7.38163	8.21636	3.367208
66.0	-0.138543	0.817302	1.614859	-0.345816	0.085472	6.49807	7.31294	5.45795
66.099998	-0.159213	0.91654	1.611932	-0.368221	0.085263	5.84922	6.47043	6.291858
66.199997	-0.252171	1.067122	1.606592	-0.3867	0.084811	5.1635	6.22174	5.648843
66.300003	-0.27816	1.177396	1.600793	-0.399646	0.084125	4.66659	5.82746	3.622779
66.400002	-0.178414	1.153771	1.596327	-0.401796	0.08392	4.48005	5.87799	0.627009
66.5	-0.05724	1.006023	1.593203	-0.394598	0.083372	4.96461	5.75349	-2.56087
66.599998	0.02993	0.876557	1.592134	-0.380574	0.08313	7.2557	7.35876	-4.787191
66.699997	0.114796	0.810995	1.594745	-0.359695	0.08316	6.69959	8.85687	-5.939369
66.800003	0.174471	0.759806	1.601844	-0.337066	0.083165	7.01197	7.6386	-6.111195
66.900002	0.17171	0.80343	1.613897	-0.316985	0.082889	7.27855	7.6705	-5.459674
67.0	0.084231	0.876857	1.62912	-0.302134	0.08283	8.61357	8.79317	-4.342316
67.099998	-0.041943	0.878189	1.644927	-0.295888	0.082538	8.44709	9.85664	-2.589641
67.199997	-0.11016	0.869294	1.658848	-0.297788	0.081906	7.97505	8.77219	-0.407777
67.300003	-0.226699	0.864591	1.669321	-0.307825	0.081529	8.0367	8.83931	1.799769
67.400002	-0.270573	0.88998	1.675718	-0.324059	0.080906	7.17609	7.94295	3.608726
67.5	-0.224331	0.88402	1.678596	-0.342618	0.080531	6.50657	7.0407	4.645663
67.599998	-0.09582	0.887981	1.678855	-0.360596	0.080435	5.91219	6.60981	4.554132
67.699997	-0.012211	0.860952	1.678236	-0.375175	0.080343	5.38883	6.22977	3.386298
67.800003	0.047851	0.764789	1.677401	-0.383271	0.080215	5.38104	6.01181	1.462622
67.900002	0.140347	0.654039	1.675632	-0.384777	0.079776	5.05236	6.10655	-0.776266
68.0	-0.057688	0.548699	1.67222	-0.382332	0.079078	6.12614	6.57769	-2.527607
68.099998	-0.137756	0.438837	1.668035	-0.374151	0.078708	6.70642	8.18382	-3.257137
68.199997	-0.152434	0.334643	1.664029	-0.364482	0.078446	6.06711	7.54086	-3.117959
68.300003	-0.096525	0.277023	1.661623	-0.354497	0.078707	7.13861	7.23864	-2.635769
68.400002	-0.046411	0.213333	1.660485	-0.346759	0.0791	7.49093	8.13811	-1.985541
68.5	-0.037303	0.161506	1.661379	-0.340977	0.079299	7.12468	7.92068	-1.349827
68.599998	-0.123738	0.171729	1.664148	-0.337113	0.079164	7.02108	7.68623	-0.832826
68.699997	-0.240051	0.211619	1.667842	-0.335421	0.078327	6.95566	8.15502	-0.553714
68.800003	-0.358005	0.222791	1.671754	-0.33525	0.077128	6.53617	7.85163	-0.486825
68.900002	-0.464928	0.180052	1.675825	-0.334759	0.076147	6.61954	7.7418	-0.694999
69.0	-0.300126	0.05826	1.680156	-0.335032	0.075193	6.92702	7.96008	-0.859787
69.099998	-0.076474	-0.080053	1.684499	-0.334988	0.074866	7.23748	7.87304	-0.91091
69.199997	0.108385	-0.163398	1.688215	-0.334758	0.074676	7.14448	7.55841	-0.915271
69.300003	0.268055	-0.218779	1.691477	-0.335632	0.07483	7.16646	7.63025	-0.745876
69.400002	0.290924	-0.232581	1.694205	-0.337522	0.074927	7.0823	7.65883	-0.498095
69.5	0.208225	-0.256764	1.69472	-0.341606	0.07501	6.81659	7.75165	-0.133549
69.599998	-0.035692	-0.241406	1.692618	-0.348862	0.074773	6.74311	7.70315	0.367382
69.699997	-0.277974	-0.241182	1.68769	-0.35726	0.074589	6.38799	7.47898	0.858943
69.800003	-0.474313	-0.295956	1.680214	-0.366831	0.074425	6.18149	7.35051	1.239835
69.900002	-0.476956	-0.387796	1.671298	-0.374937	0.074672	6.14015	7.19561	1.277517
70.0	-0.43245	-0.396759	1.66217	-0.37957	0.074761	6.11239	6.90346	0.728038
70.099998	-0.294269	-0.398229	1.654008	-0.37988	0.074994	6.16231	6.88922	-0.118712
70.199997	-0.17112	-0.427496	1.647565	-0.37449	0.074718	6.73812	7.51741	-1.045279
70.300003	-0.038969	-0.426767	1.64395	-0.364687	0.074059	6.66526	7.51163	-1.927436
70.400002	-0.004258	-0.375274	1.643587	-0.351599	0.073167	6.71684	7.53251	-2.65614
70.5	0.061388	-0.320551	1.646685	-0.336826	0.072289	6.98929	7.81941	-3.303745
70.599998	0.069466	-0.332157	1.652767	-0.323771	0.071429	7.1831	8.17386	-3.555867
70.699997	0.163463	-0.343802	1.660914	-0.313633	0.070897	7.3269	8.22835	-3.417524
70.800003	0.166771	-0.354426	1.669291	-0.308933	0.070637	7.35405	8.07377	-2.663111
70.900002	0.221786	-0.333169	1.675853	-0.311008	0.070408	7.33539	8.14485	-1.361438
71.0	0.189269	-0.323158	1.679271	-0.318922	0.070343	7.12153	7.81887	0.341508
71.099998	0.053464	-0.275785	1.679181	-0.3319	0.070441	6.79925	7.51484	1.921162
71.199997	-0.019217	-0.291443	1.675431	-0.348726	0.070351	6.39964	7.27568	3.264511
71.300003	-0.136711	-0.229686	1.668593	-0.364939	0.070403	6.11939	7.05655	3.810786
71.400002	-0.215222	-0.202825	1.660918	-0.378449	0.070674	5.53692	6.65627	3.285326
71.5	-0.254819	-0.171506	1.653008	-0.386734	0.070743	5.39768	6.52192	1.937563
71.599998	-0.311628	-0.175109	1.645243	-0.38879	0.070613	5.21245	6.37686	0.017527
71.699997	-0.334258	-0.177263	1.637373	-0.385216	0.069853	6.27519	7.1105	-1.629218
71.800003	-0.260585	-0.095557	1.629882	-0.376329	0.069003	6.50692	8.10514	-2.809498
71.900002	-0.14674	0.00494	1.62436	-0.363781	0.068061	6.21012	7.38691	-3.22567
72.0	0.055483	0.067961	1.621745	-0.349878	0.06745	6.7848	7.33713	-3.180186
72.099998	0.200242	0.152806	1.621559	-0.337622	0.066835	7.22259	7.99658	-3.017167
72.199997	0.337494	0.171696	1.623516	-0.326827	0.06641	7.41088	8.44599	-2.525725
72.300003	0.388462	0.136689	1.626664	-0.321213	0.066082	6.9547	7.69394	-1.813694
72.400002	0.340386	0.118414	1.629909	-0.318932	0.065867	6.91949	7.77766	-1.057474
72.5	0.185329	0.10547	1.632932	-0.319932	0.065806	6.62734	7.72659	-0.378039
72.599998	-0.024892	0.131115	1.635881	-0.323505	0.06563	6.32126	7.39066	0.010775
72.699997	-0.148501	0.191846	1.639335	-0.327428	0.06578	6.28439	7.44451	0.165768
72.800003	-0.211855	0.258673	1.643239	-0.331561	0.066123	6.34639	7.47662	0.045087
72.900002	-0.13046	0.295306	1.646449	-0.336833	0.066659	6.46987	7.44708	-0.149405
73.0	-0.001697	0.259102	1.648155	-0.341755	0.067513	6.56052	7.27408	-0.246117
73.099998	0.095641	0.184534	1.646976	-0.34882	0.067957	6.51463	7.31444	-0.053846
73.199997	0.133715	0.091382	1.642159	-0.357596	0.068494	6.38177	7.22794	0.4418
73.300003	0.025398	0.076412	1.632801	-0.368036	0.068355	6.17851	7.03877	1.161321
73.400002	-0.133604	0.066609	1.619222	-0.379935	0.067825	5.92865	7.06757	1.83858
73.5	-0.313593	0.047725	1.602772	-0.389831	0.067208	5.67967	7.08417	2.137416
73.599998	-0.401184	0.029199	1.586271	-0.39421	0.0666	5.66987	6.88826	1.657229
73.699997	-0.338521	0.038447	1.572592	-0.392756	0.066186	5.63326	6.76076	0.468929
73.800003	-0.127301	0.029439	1.564399	-0.381051	0.066278	6.54615	7.41004	-1.35416
73.900002	0.070704	-0.031221	1.564282	-0.36225	0.066736	6.92221	7.78108	-3.330819
74.0	0.184238	-0.083795	1.573236	-0.338945	0.066994	6.8807	7.67724	-5.169428
74.099998	0.270968	-0.095101	1.590881	-0.312775	0.067731	7.48471	8.19528	-6.382922
74.199997	0.272872	-0.028219	1.614516	-0.291221	0.068303	7.86391	8.67916	-6.787389
74.300003	0.229432	0.074202	1.640504	-0.276829	0.069271	8.65595	9.68	-6.094923
74.400002	0.100807	0.143514	1.663988	-0.274884	0.070094	8.60393	9.9805	-3.706195
74.5	-0.028103	0.218008	1.680618	-0.287506	0.070532	8.55822	9.43752	0.202919
74.599998	-0.171511	0.332193	1.688377	-0.311892	0.070853	8.68074	9.57787	4.651782
74.699997	-0.280457	0.360215	1.68598	-0.344889	0.071281	7.58857	8.29002	8.468613
74.800003	-0.374296	0.320775	1.676753	-0.380469	0.071479	5.70612	6.55222	10.445741
74.900002	-0.336297	0.290685	1.66733	-0.408349	0.07197	4.47462	5.42569	9.547226
75.0	-0.221845	0.27526	1.661902	-0.424777	0.072489	3.54272	4.65683	6.112283
75.099998	-0.165948	0.286613	1.66071	-0.428162	0.073011	3.89583	4.57044	0.87239
75.199997	-0.088651	0.220651	1.661637	-0.417966	0.07323	3.57241	4.79932	-4.517209
75.300003	0.080633	0.167084	1.663921	-0.396729	0.07374	6.3999	6.18074	-8.338656
75.400002	0.134934	0.083859	1.668556	-0.369292	0.074452	8.37081	10.26922	-9.990509
75.5	0.194743	-0.023064	1.676178	-0.340623	0.075371	7.8062	9.25296	-9.363176
75.599998	0.104744	-0.09239	1.686957	-0.317715	0.076156	7.47735	7.79136	-7.109737
75.699997	-0.017432	-0.129589	1.699415	-0.30313	0.076648	9.27521	8.83396	-4.157675
75.800003	-0.165857	-0.169193	1.712383	-0.298011	0.076841	11.86624	12.18538	-1.019205
75.900002	-0.329844	-0.176825	1.72479	-0.302345	0.07666	9.66089	10.38581	1.805079
76.0	-0.519763	-0.12959	1.735728	-0.313403	0.076213	9.11118	10.06186	3.750302
76.099998	-0.514913	-0.021481	1.745492	-0.328237	0.075699	7.49198	8.40617	4.647583
76.199997	-0.339524	0.083094	1.755061	-0.342644	0.075763	6.21231	7.08213	4.236803
76.300003	-0.209501	0.079899	1.764663	-0.355203	0.076209	5.97192	6.72928	2.825504
76.400002	0.020668	0.115321	1.77202	-0.363448	0.076678	5.88224	6.32483	0.834286
76.5	0.134426	0.108823	1.776522	-0.367546	0.077015	5.73064	6.38511	-1.228075
76.599998	0.120929	0.121121	1.777338	-0.367557	0.076912	5.88031	6.65435	-2.708511
76.699997	-0.106895	0.02345	1.775024	-0.367135	0.076569	7.27917	7.75507	-2.788732
76.800003	-0.278617	0.004907	1.770326	-0.365712	0.076166	6.71062	8.31218	-2.093832
76.900002	-0.475203	0.011046	1.764279	-0.364711	0.076097	7.21751	8.02003	-1.067023
77.0	-0.489527	0.033603	1.758405	-0.364101	0.076258	7.63105	8.42555	-0.212294
77.099998	-0.396878	0.05708	1.75374	-0.362766	0.076909	6.94498	7.82294	0.248408
77.199997	-0.186202	0.107878	1.75142	-0.360486	0.07754	7.22925	7.65294	0.001262
77.300003	-0.132783	0.125248	1.752003	-0.356975	0.077854	6.97773	7.85934	-0.614193
77.400002	-0.061355	0.118359	1.755303	-0.351613	0.07806	6.95645	7.79768	-1.584809
77.5	-0.047576	0.109543	1.759974	-0.344836	0.078373	7.16173	8.00654	-2.483691
77.599998	-0.019556	0.14873	1.764923	-0.337614	0.078521	7.45651	8.29216	-3.001246
77.699997	-0.079166	0.183372	1.769779	-0.331618	0.079049	7.24028	8.138	-2.936299
77.800003	-0.112732	0.192458	1.774271	-0.328393	0.079581	7.74577	8.36581	-2.394413
77.900002	-0.103595	0.158878	1.777744	-0.328055	0.080072	7.83878	8.50991	-1.429187
78.0	-0.109435	0.159449	1.77938	-0.331618	0.080368	7.86856	8.32138	-0.246159
78.099998	-0.013944	0.146371	1.779351	-0.338134	0.080574	7.6751	8.23285	0.92189
78.199997	-0.06338	0.162659	1.777855	-0.346266	0.08058	7.1972	7.85998	1.614966
78.300003	-0.116126	0.170845	1.775482	-0.354586	0.080706	6.77464	7.5355	1.741001
78.400002	-0.154611	0.182052	1.773088	-0.361497	0.080593	6.5183	7.31294	1.249814
78.5	-0.099978	0.196929	1.770638	-0.36557	0.08097	6.49361	7.24806	0.183568
78.599998	-0.094151	0.183484	1.767474	-0.367215	0.081197	6.4591	7.19154	-1.039587
78.699997	-0.036177	0.113967	1.764224	-0.365232	0.081644	7.29835	7.79811	-1.828309
78.800003	-0.069531	0.105549	1.76079	-0.360599	0.08172	7.09342	8.24088	-2.205821
78.900002	-0.120509	0.158747	1.757975	-0.354084	0.081821	7.14579	7.70347	-2.304666
79.0	-0.11419	0.191721	1.75614	-0.347336	0.081585	7.71013	8.32481	-2.187728
79.099998	-0.118864	0.229136	1.755111	-0.342607	0.081414	7.39661	8.26058	-1.91392
79.199997	-0.071222	0.25093	1.755157	-0.339546	0.081688	7.44924	7.96821	-1.458935
79.300003	-0.053037	0.30314	1.755437	-0.338872	0.082125	7.36053	8.03052	-1.032466
79.400002	-0.039969	0.35131	1.75591	-0.34018	0.082873	7.07503	7.82637	-0.681997
79.5	-0.117848	0.403475	1.756531	-0.342509	0.083444	6.94104	7.59813	-0.506116
79.599998	-0.194456	0.443597	1.757473	-0.344933	0.083776	6.99472	7.74629	-0.45279
79.699997	-0.310129	0.466357	1.757503	-0.34801	0.083787	6.9765	7.76417	-0.469196
79.800003	-0.357597	0.490734	1.756459	-0.351368	0.083604	6.96731	7.75892	-0.457505
79.900002	-0.351653	0.530494	1.753213	-0.355615	0.08344	7.03965	7.77573	-0.297986
80.0	-0.231819	0.565073	1.747625	-0.35983	0.083546	7.08711	7.67114	-0.021851
80.099998	-0.112935	0.634104	1.739682	-0.363974	0.083927	6.96118	7.53957	0.359539
80.199997	-0.015019	0.705111	1.729824	-0.368254	0.084191	6.8377	7.45939	0.59023
80.300003	0.026366	0.714599	1.718655	-0.370498	0.084394	6.7333	7.3473	0.575337
80.400002	-0.065843	0.724537	1.707849	-0.370656	0.084289	6.60238	7.40211	0.191493
80.5	-0.213209	0.760434	1.699011	-0.367469	0.083525	6.53468	7.53326	-0.449831
80.599998	-0.37508	0.786811	1.693674	-0.359996	0.082443	6.67253	7.74961	-1.434737
80.699997	-0.468808	0.83363	1.692376	-0.349011	0.081409	6.85127	8.00076	-2.471024
80.800003	-0.359425	0.876092	1.695692	-0.335732	0.080638	6.98535	7.95066	-3.411562
80.900002	-0.104124	0.864688	1.702832	-0.322316	0.080535	7.35711	8.04786	-3.921193
81.0	0.206186	0.824098	1.711524	-0.312159	0.080981	7.84526	8.2837	-3.908649
81.099998	0.448402	0.770307	1.71968	-0.306754	0.082061	8.16386	8.30244	-3.037568
81.199997	0.631462	0.718083	1.725177	-0.308104	0.083439	8.26615	8.30244	-1.417621
81.300003	0.473397	0.66897	1.726393	-0.318026	0.084363	8.01884	8.22033	0.840966
81.400002	0.071451	0.621565	1.722883	-0.334183	0.085136	7.22233	7.97945	3.015109
81.5	-0.378602	0.576297	1.715607	-0.353581	0.085222	6.32791	7.49975	4.580375
81.599998	-0.732248	0.56451	1.706825	-0.372525	0.085052	5.57047	7.09305	4.803392
81.699997	-0.910965	0.476502	1.698334	-0.387162	0.0852	4.91986	6.39131	3.648559
81.800003	-0.808846	0.389701	1.690947	-0.395472	0.085137	4.93028	6.06212	1.52413
81.900002	-0.482124	0.255571	1.684385	-0.396334	0.08494	4.93107	5.68508	-1.021222
82.0	-0.085642	0.101798	1.67789	-0.389687	0.084905	6.52619	6.91438	-2.971585
82.099998	0.24814	-0.012443	1.671352	-0.378353	0.084284	7.10874	8.10771	-3.899829
82.199997	0.420883	-0.029334	1.665848	-0.363737	0.083475	6.60676	7.17291	-3.934523
82.300003	0.442573	0.004579	1.661811	-0.349773	0.082266	7.29756	7.3063	-3.371773
82.400002	0.29905	0.005394	1.660033	-0.33856	0.081241	7.68981	8.4552	-2.499475
82.5	0.159728	-0.026185	1.660534	-0.329905	0.080421	7.26997	8.61782	-1.635397
82.599998	-0.014647	-0.035782	1.663323	-0.324086	0.080192	7.16917	7.77477	-1.010423
82.699997	-0.115733	-0.006379	1.668165	-0.320902	0.080327	7.17267	8.09454	-0.820268
82.800003	-0.163717	0.026458	1.675289	-0.318628	0.080755	6.84444	7.81277	-0.934433
82.900002	-0.167752	0.09128	1.683846	-0.318493	0.081145	6.90163	7.48262	-1.165485
83.0	-0.144049	0.14772	1.692029	-0.320322	0.081246	7.03203	7.65883	-1.210899
83.099998	-0.172036	0.212558	1.697814	-0.324769	0.081038	6.98859	7.75336	-0.865131
83.199997	-0.202977	0.25037	1.699337	-0.332923	0.080327	6.94191	7.63571	-0.008605
83.300003	-0.258173	0.31757	1.6956	-0.344789	0.079262	6.85311	7.5886	1.235598
83.400002	-0.335132	0.417193	1.685747	-0.360467	0.077748	6.60185	7.48112	2.594529
83.5	-0.371933	0.548896	1.671187	-0.377438	0.076124	6.11703	7.22301	3.53924
83.599998	-0.386224	0.706107	1.654627	-0.390974	0.074387	5.57957	6.53926	3.505669
83.699997	-0.146916	0.73381	1.640369	-0.398315	0.07326	5.44891	6.41208	2.303457
83.800003	0.062244	0.74231	1.630653	-0.396396	0.072198	5.47369	6.1391	0.149538
83.900002	0.205414	0.738587	1.626845	-0.384956	0.071573	6.99735	7.54225	-2.291164
84.0	0.268092	0.779928	1.630224	-0.366295	0.071209	6.87754	8.4278	-4.503813
84.099998	0.263723	0.839243	1.640288	-0.343452	0.071033	7.14018	7.88942	-6.013439
84.199997	0.267117	1.017306	1.655509	-0.320736	0.071358	7.31472	8.28756	-6.51524
84.300003	0.209069	1.185552	1.672903	-0.304481	0.071858	7.69191	8.48314	-5.807282
84.400002	0.128626	1.405471	1.688966	-0.298049	0.072556	8.88952	10.38548	-3.631853
84.5	0.021622	1.571368	1.699958	-0.304653	0.073203	8.28962	9.61052	-0.273198
84.599998	-0.154328	1.699471	1.703845	-0.323141	0.073189	8.1072	9.30071	3.561651
84.699997	-0.391319	1.745555	1.699431	-0.348838	0.073064	7.23643	8.75945	6.772798
84.800003	-0.578718	1.788917	1.690213	-0.376325	0.072537	5.7648	6.87605	8.220603
84.900002	-0.55486	1.836256	1.682801	-0.395876	0.072243	4.69593	5.89994	7.288856
85.0	-0.425967	1.951036	1.680354	-0.404624	0.071814	4.17529	5.27539	3.985326
85.099998	-0.193677	1.998146	1.6834	-0.401481	0.071471	4.37838	5.53553	-0.587033
85.199997	-0.012608	1.858886	1.689715	-0.387891	0.070547	4.87248	5.60286	-5.142162
85.300003	0.276644	1.696922	1.697995	-0.365873	0.070267	8.38569	7.91554	-8.069719
85.400002	0.440761	1.505352	1.708741	-0.3407	0.070111	8.54578	11.03551	-8.95223
85.5	0.484075	1.396858	1.722522	-0.316841	0.070396	7.77932	8.55819	-7.952365
85.599998	0.364014	1.285811	1.737557	-0.302049	0.070815	8.33534	8.53538	-5.717317
85.699997	0.168076	1.15542	1.752208	-0.298017	0.071464	10.71636	11.55023	-2.577264
85.800003	-0.086545	1.029086	1.764629	-0.304732	0.072075	9.97091	11.61585	0.890959
85.900002	-0.364824	0.911467	1.772504	-0.321359	0.072682	9.2717	10.60998	4.061485
86.0	-0.54781	0.809883	1.775475	-0.343577	0.07319	7.86225	9.3749	6.318978
86.099998	-0.50552	0.759242	1.774711	-0.366374	0.073561	6.11712	7.02422	6.942784
86.199997	-0.549288	0.722888	1.773034	-0.387235	0.07374	5.20238	5.89041	6.038724
86.300003	-0.290517	0.708672	1.772488	-0.398824	0.07415	4.63366	5.36703	3.412105
86.400002	-0.180025	0.642484	1.772439	-0.402378	0.074422	4.76862	5.32849	0.02126
86.5	0.00429	0.577073	1.77198	-0.396262	0.074626	4.72667	5.6004	-3.389498
86.599998	0.058475	0.469965	1.771611	-0.382397	0.074515	6.62786	6.69706	-5.546809
86.699997	0.018459	0.4348	1.772607	-0.364386	0.074316	8.34996	9.77913	-6.083928
86.800003	-0.077167	0.490731	1.776443	-0.345192	0.073469	6.82018	8.53977	-5.6049
86.900002	-0.061675	0.489412	1.783829	-0.327922	0.072746	8.91903	8.93148	-4.71919
87.0	-0.06842	0.464645	1.793535	-0.316299	0.072134	9.43722	11.05746	-3.403677
87.099998	-0.09243	0.461378	1.804484	-0.30997	0.072108	9.26724	9.94057	-1.973137
87.199997	0.01143	0.443351	1.815404	-0.310593	0.072486	9.91232	10.33592	-0.367313
87.300003	0.090249	0.430193	1.824662	-0.317478	0.073157	9.48092	9.66844	0.990895
87.400002	0.071014	0.447911	1.831895	-0.32752	0.07402	8.50524	8.5053	1.879366
87.5	-0.019342	0.463196	1.837159	-0.339962	0.074674	7.30211	8.18832	2.189954
87.599998	-0.053751	0.467498	1.840492	-0.352259	0.074861	6.69022	7.7115	2.04451
87.699997	-0.25766	0.541368	1.841789	-0.362059	0.074984	6.2462	7.54289	1.260244
87.800003	-0.425527	0.582127	1.840396	-0.371365	0.074732	5.96491	7.49268	0.46679
87.900002	-0.445867	0.585991	1.835387	-0.377834	0.074437	6.13998	7.45971	-0.260915
88.0	-0.333389	0.50891	1.826578	-0.382265	0.074176	6.60754	7.60188	-0.638643
88.099998	-0.06761	0.381155	1.813828	-0.385865	0.074261	7.0266	7.6963	-0.463117
88.199997	0.169953	0.29964	1.799235	-0.386272	0.074774	6.96705	7.61954	-0.262106
88.300003	0.310888	0.260567	1.785876	-0.383118	0.075459	7.25517	7.58625	-0.372281
88.400002	0.292292	0.2822	1.776802	-0.374717	0.076414	7.15621	7.85827	-1.039356
88.5	0.157612	0.357127	1.77455	-0.35987	0.076855	7.11882	8.24773	-2.322934
88.599998	-0.098083	0.418423	1.781195	-0.341022	0.07738	7.60486	8.58709	-3.887217
88.699997	-0.260605	0.494926	1.795818	-0.320272	0.077684	7.93774	9.41644	-5.275476
88.800003	-0.392288	0.572312	1.816311	-0.301683	0.078046	8.40391	10.0048	-6.036888
88.900002	-0.337157	0.619518	1.838375	-0.28881	0.078333	9.50107	10.96047	-5.907774
89.0	-0.173261	0.677019	1.858051	-0.28513	0.078451	10.31885	11.47326	-4.328537
89.099998	0.044186	0.740158	1.87148	-0.294183	0.078473	11.4577	11.34886	-1.040388
89.199997	0.069745	0.845576	1.87621	-0.31692	0.07835	12.30727	11.33334	3.130606
89.300003	0.02731	0.948511	1.870456	-0.347014	0.078059	10.90597	9.97408	7.247072
89.400002	0.064819	0.956867	1.85723	-0.380343	0.077759	7.21743	7.78954	9.72303
89.5	-0.124926	0.943088	1.843815	-0.407373	0.077608	4.71239	5.96952	9.433055
89.599998	-0.22294	0.994152	1.836213	-0.421312	0.077448	3.662	4.82041	6.296401
89.699997	-0.348559	1.071987	1.835583	-0.42202	0.077464	3.58713	4.92136	1.090051
89.800003	-0.326088	0.986568	1.840964	-0.408916	0.077479	3.48405	4.95744	-4.734863
89.900002	-0.117608	0.885268	1.850397	-0.384919	0.078074	6.24507	6.69952	-9.146608
90.0	0.216267	0.759613	1.864168	-0.355052	0.078794	9.02018	11.52122	-11.175564
90.099998	0.214806	0.714367	1.881885	-0.326029	0.079539	10.23443	11.57142	-10.643103
90.199997	0.168793	0.787587	1.900928	-0.306122	0.079425	9.32898	8.86222	-8.339287
90.300003	-0.040519	0.898935	1.918953	-0.299081	0.078803	14.71816	13.12177	-4.574263
90.400002	-0.206709	0.963727	1.933435	-0.304883	0.077646	17.08456	18.29932	-0.008776
90.5	-0.37849	1.055407	1.941389	-0.322854	0.075912	17.04585	17.5159	4.255548
90.599998	-0.53747	1.048879	1.942044	-0.347919	0.07448	15.2353	16.56398	7.640398
90.699997	-0.42287	1.052981	1.94012	-0.371017	0.073558	7.66967	8.72926	8.894195
90.800003	-0.241286	1.099001	1.940947	-0.388293	0.073034	5.2516	5.87478	7.7758
90.900002	-0.01506	1.158196	1.946733	-0.39524	0.072722	4.41787	5.46006	4.321717
91.0	0.237759	1.164109	1.955991	-0.39078	0.072713	4.69786	5.19488	-0.41331
91.099998	0.225109	1.165099	1.967147	-0.378738	0.071959	4.62272	6.12036	-5.330941
91.199997	0.173466	1.013066	1.978243	-0.360058	0.07149	6.1102	5.77618	-8.33121
91.300003	0.043138	0.922734	1.98832	-0.340936	0.071734	11.04863	11.68512	-8.8306
91.400002	-0.068218	0.898546	1.998593	-0.324622	0.072175	9.16994	12.85628	-7.657269
91.5	-0.080981	0.878097	2.008472	-0.313499	0.072885	14.53381	13.79332	-5.512556
91.599998	-0.158465	0.863903	2.017376	-0.310207	0.073495	16.28394	18.58965	-3.016666
91.699997	-0.192751	0.881551	2.025819	-0.313797	0.073795	19.10066	18.85707	-0.711399
91.800003	-0.205006	0.912555	2.032935	-0.322936	0.073953	21.4139	20.70749	1.161512
91.900002	-0.288802	0.922647	2.0384	-0.336782	0.073705	15.41606	15.96437	2.604037
92.0	-0.330517	0.926336	2.042316	-0.35117	0.073382	10.36474	11.63737	3.215557
92.099998	-0.365182	0.942502	2.043618	-0.364737	0.072701	8.24645	9.61834	2.975742
92.199997	-0.23565	0.903857	2.041677	-0.376614	0.071701	6.85258	8.25159	2.262674
92.300003	-0.089766	0.875425	2.035637	-0.383716	0.070951	6.04601	7.02068	1.127931
92.400002	0.061786	0.832781	2.025316	-0.387865	0.070064	6.06448	7.0012	-0.117603
92.5	0.169389	0.752951	2.012634	-0.387802	0.069749	6.6727	7.43552	-1.160196
92.599998	0.298441	0.599474	1.999261	-0.384467	0.069608	7.82302	8.15877	-1.841697
92.699997	0.321804	0.413386	1.986946	-0.378254	0.069905	8.98717	9.14024	-2.251409
92.800003	0.123648	0.34667	1.977558	-0.368447	0.070523	8.73871	10.04238	-2.52652
92.900002	-0.020424	0.324596	1.971958	-0.355471	0.071468	9.50229	10.25038	-2.949526
93.0	-0.165869	0.379411	1.969794	-0.341685	0.072366	9.46639	10.70033	-3.402464
93.099998	-0.328488	0.434738	1.970351	-0.327748	0.072984	9.84761	11.23667	-3.647386
93.199997	-0.473967	0.474561	1.97236	-0.316529	0.073347	10.50583	12.30121	-3.606267
93.300003	-0.538903	0.51171	1.97486	-0.308653	0.073251	10.87523	12.80522	-3.257456
93.400002	-0.507262	0.530005	1.977989	-0.304245	0.072739	11.46733	12.69378	-2.627026
93.5	-0.344283	0.591653	1.981625	-0.304482	0.072001	11.7213	12.33022	-1.876516
93.599998	-0.210074	0.652478	1.985085	-0.308399	0.071088	11.78164	11.85373	-0.957992
93.699997	-0.005697	0.727664	1.986978	-0.316236	0.070365	11.24856	11.37894	0.05778
93.800003	0.197713	0.801747	1.984898	-0.328166	0.06961	10.39417	10.78512	1.217299
93.900002	0.141557	0.847896	1.977327	-0.344421	0.069067	9.43819	10.05405	2.297843
94.0	0.128689	0.914025	1.963477	-0.363465	0.068475	7.93538	8.7982	3.327499
94.099998	0.08523	0.994814	1.944756	-0.382789	0.068357	6.41961	7.46206	3.7746
94.199997	-0.074113	0.970884	1.923137	-0.399046	0.068735	5.35179	6.58337	3.612144
94.300003	-0.182942	0.981718	1.901398	-0.409088	0.06932	5.07102	6.14745	2.33814
94.400002	-0.247544	0.911638	1.881664	-0.410764	0.069811	4.95489	6.3365	0.355376
94.5	-0.22382	0.867076	1.864706	-0.402832	0.070337	5.96587	6.78035	-1.887309
94.599998	-0.271912	0.821418	1.851132	-0.388282	0.07089	7.36806	9.14516	-3.49395
94.699997	-0.274638	0.806699	1.841558	-0.366742	0.071353	7.35807	9.2854	-4.471414
94.800003	-0.219322	0.829801	1.837216	-0.343335	0.071248	8.22342	8.90547	-4.837731
94.900002	-0.12757	0.848611	1.837974	-0.321801	0.071064	9.02894	9.76522	-4.80112
95.0	0.025062	0.884916	1.842652	-0.303383	0.070694	10.13118	11.17265	-4.317031
95.099998	0.083325	0.912205	1.848786	-0.293107	0.070141	10.06856	11.17083	-3.262175
95.199997	0.118819	0.970629	1.853976	-0.292234	0.069315	10.30852	11.12019	-1.673847
95.300003	0.093809	0.993727	1.855238	-0.299233	0.068591	9.79252	10.97578	0.389677
95.400002	0.030059	0.961642	1.851209	-0.315346	0.067976	8.62828	9.52906	2.42665
95.5	0.009573	0.917802	1.84163	-0.335193	0.067602	7.28836	8.28145	3.90713
95.599998	0.003717	0.870968	1.829642	-0.355288	0.067579	6.13814	7.02379	4.347404
95.699997	-0.055795	0.831678	1.818399	-0.372229	0.068104	5.27525	6.1042	3.634187
95.800003	-0.072072	0.859973	1.809908	-0.3811	0.068807	5.19135	5.90315	1.74013
95.900002	-0.122253	0.902524	1.803335	-0.382616	0.069568	5.06603	6.21949	-0.648816
96.0	-0.155442	0.869256	1.79592	-0.379654	0.070051	6.242	6.7903	-2.440055
96.099998	-0.242664	0.842746	1.785247	-0.373101	0.070604	7.05418	8.65903	-3.047007
96.199997	-0.292712	0.826833	1.770827	-0.36761	0.070802	6.20837	8.07987	-2.43961
96.300003	-0.232653	0.752135	1.754006	-0.363259	0.07092	7.19361	7.82401	-1.258385
96.400002	-0.092627	0.672285	1.737393	-0.359421	0.070998	7.70277	8.93833	-0.367857
96.5	-0.051156	0.554858	1.725941	-0.355373	0.070911	6.90557	7.67093	-0.202476
96.599998	0.047137	0.508142	1.723447	-0.347388	0.071202	6.93289	7.68324	-1.080908
96.699997	0.083236	0.57172	1.729877	-0.336508	0.071316	6.85504	7.93385	-2.581883
96.800003	0.061841	0.702923	1.741023	-0.325823	0.071361	7.43908	8.49203	-3.786111
96.900002	0.121119	0.81293	1.751724	-0.316815	0.071393	7.80646	9.06423	-4.02878
97.0	0.048895	0.892351	1.757168	-0.314304	0.071971	7.33916	8.72284	-2.816918
97.099998	0.113644	0.97047	1.755394	-0.320622	0.072636	8.08732	9.07247	-0.139537
97.199997	0.075801	1.099874	1.745938	-0.334869	0.073382	7.92723	8.26561	3.083676
97.300003	0.018781	1.126625	1.730882	-0.354854	0.074026	7.11426	7.84874	5.699131
97.400002	-0.111032	1.17859	1.715746	-0.373802	0.074653	6.37039	6.99028	6.614071
97.5	-0.344677	1.313698	1.704803	-0.387402	0.074935	4.81696	6.17806	5.331821
97.599998	-0.523578	1.484177	1.698686	-0.392384	0.074929	4.57236	5.99779	2.241733
97.699997	-0.531023	1.56281	1.69601	-0.387639	0.074994	4.26891	6.17742	-1.627646
97.800003	-0.30158	1.588779	1.693824	-0.374406	0.074947	6.14251	6.63497	-4.878553
97.900002	-0.082027	1.530807	1.692557	-0.355195	0.074904	8.34558	9.73032	-6.576001
98.0	0.225802	1.399805	1.695337	-0.332043	0.0747	7.45318	8.88641	-6.816038
98.099998	0.441194	1.259303	1.703666	-0.311374	0.07465	7.67659	7.70679	-5.973567
98.199997	0.63044	1.116199	1.716466	-0.298362	0.074609	9.07834	8.91821	-4.320149
98.300003	0.611454	1.000223	1.729853	-0.295375	0.075162	10.62695	10.64884	-1.98605
98.400002	0.288416	0.921483	1.738345	-0.30621	0.075408	9.11126	9.64896	1.147905
98.5	-0.117962	0.784499	1.7387	-0.328351	0.076001	8.68302	9.52584	4.620642
98.599998	-0.526745	0.659751	1.729066	-0.358224	0.076288	6.74846	8.1896	7.404333
98.699997	-0.703125	0.448652	1.712271	-0.388812	0.076557	5.46818	6.43317	8.665848
98.800003	-0.729937	0.311228	1.696764	-0.409658	0.077202	4.28099	5.186	7.046
98.900002	-0.559667	0.189587	1.690342	-0.414777	0.077683	3.81876	4.69195	3.090722
99.0	-0.341122	0.073018	1.69514	-0.404255	0.078081	4.19718	5.00968	-2.229695
99.099998	-0.113044	0.109224	1.708983	-0.381896	0.078024	5.51722	6.15794	-7.194213
99.199997	0.083857	0.115897	1.729056	-0.352179	0.077827	9.52515	10.95394	-10.461961
99.300003	0.234274	0.182795	1.75241	-0.321731	0.077409	9.72605	10.79978	-11.298343
99.400002	0.113558	0.237662	1.77736	-0.297759	0.076884	8.79835	9.55496	-9.622525
99.5	0.165037	0.343531	1.800232	-0.287996	0.076628	10.06856	9.51985	-5.864749
99.599998	0.116037	0.485932	1.818457	-0.294154	0.076162	14.24446	14.78988	-0.6564
99.699997	-0.108431	0.701305	1.830172	-0.315277	0.075534	14.24884	14.12176	4.727182
99.800003	-0.145577	0.794356	1.832735	-0.345025	0.075129	13.33971	12.64581	9.262575
99.900002	-0.429567	0.973346	1.829004	-0.377918	0.074526	7.77161	8.96007	11.145391
100.0	-0.433417	1.130539	1.827255	-0.403812	0.074347	4.30639	5.3484	10.12631
100.099998	-0.249875	1.31977	1.830991	-0.418022	0.074384	3.68871	5.03034	6.751926
100.199997	-0.112339	1.468892	1.839742	-0.417899	0.074617	3.45331	4.5789	1.115943
100.300003	-0.041631	1.504585	1.850114	-0.406685	0.074676	4.08885	5.35375	-4.957411
100.400002	0.061432	1.417853	1.859662	-0.386705	0.074417	4.64592	5.39154	-9.473129
100.5	0.174831	1.278425	1.86725	-0.361624	0.07462	7.88686	7.89595	-10.824181
100.599998	0.084678	1.178425	1.875539	-0.338774	0.074869	8.8354	12.06248	-9.696679
100.699997	0.009687	1.093946	1.885666	-0.318789	0.074838	8.96878	9.31324	-7.410288
100.800003	-0.093708	1.001964	1.898239	-0.305094	0.074559	13.93724	14.35129	-4.694016
100.900002	-0.24481	0.911547	1.912569	-0.299481	0.074101	14.04058	15.20193	-2.112278
101.0	-0.204862	0.862141	1.927955	-0.301149	0.07354	16.27711	16.37963	0.244044
101.099998	-0.305221	0.858828	1.942848	-0.31057	0.073385	16.23148	16.19464	1.870078
101.199997	-0.304051	0.909661	1.956323	-0.323958	0.073229	12.44127	12.47132	2.951932
101.300003	-0.273009	1.005104	1.966057	-0.339037	0.073121	9.4064	9.71522	3.374701
101.400002	-0.150638	1.073523	1.970701	-0.354598	0.07285	7.70899	8.31378	3.246511
101.5	-0.174714	1.055861	1.969927	-0.36795	0.072468	6.67839	7.68602	2.613899
101.599998	-0.153722	1.006617	1.963977	-0.377565	0.071657	5.88705	7.15118	1.702405
101.699997	-0.200388	0.951137	1.955302	-0.383971	0.070623	5.85115	7.10162	0.509055
101.800003	-0.211687	0.892663	1.946078	-0.386224	0.069787	6.10179	7.3852	-0.773728
101.900002	-0.156373	0.765588	1.936837	-0.38493	0.069117	6.54826	7.92989	-1.913504
102.0	-0.044257	0.663603	1.928334	-0.379429	0.068984	7.71933	8.49064	-2.704678
102.099998	0.084067	0.624919	1.921376	-0.370316	0.069117	8.2031	9.36815	-3.161705
102.199997	0.243311	0.588586	1.916185	-0.359387	0.069371	8.58791	9.29193	-3.338243
102.300003	0.310319	0.547022	1.914095	-0.347275	0.069915	9.0983	9.6268	-3.39419
102.400002	0.241383	0.497156	1.915412	-0.335857	0.070193	8.90905	9.97087	-3.379868
102.5	0.12231	0.436475	1.919409	-0.326431	0.070546	9.33318	10.36108	-3.159546
102.599998	-0.019172	0.418015	1.925157	-0.319514	0.07067	9.41121	10.89849	-2.821968
102.699997	-0.165517	0.422681	1.930851	-0.316098	0.07084	9.54012	11.06067	-2.24226
102.800003	-0.243459	0.442108	1.933965	-0.317294	0.070761	9.46595	11.12737	-1.33692
102.900002	-0.211356	0.475474	1.934157	-0.321399	0.070699	9.29298	10.55302	-0.197439
103.0	-0.128894	0.503242	1.93134	-0.329099	0.070203	9.07921	9.91573	0.930112
103.099998	-0.024257	0.516055	1.927213	-0.338195	0.070256	8.98384	9.31538	1.67753
103.199997	0.111007	0.548826	1.92362	-0.34642	0.069928	8.6951	8.77765	1.66173
103.300003	0.18539	0.565156	1.92063	-0.353755	0.069714	8.08899	8.35168	1.102517
103.400002	0.170273	0.588656	1.916988	-0.359735	0.069365	7.53069	8.22482	0.191437
103.5	0.07734	0.566502	1.910025	-0.364432	0.068722	6.99726	8.3824	-0.50457
103.599998	-0.130935	0.460444	1.89804	-0.369626	0.068145	7.04604	8.34676	-0.722164
103.699997	-0.148647	0.352755	1.881073	-0.374114	0.068203	7.06031	8.45991	-0.350919
103.800003	-0.133468	0.232912	1.86253	-0.377224	0.068401	7.05742	8.23446	-0.01074
103.900002	0.012741	0.106503	1.845934	-0.377152	0.068928	7.4932	8.07848	-0.016756
104.0	0.097184	0.093653	1.835333	-0.371053	0.069806	7.44337	8.25694	-0.758802
104.099998	-0.057436	0.113196	1.830317	-0.363068	0.070542	7.59856	8.61439	-1.750499
104.199997	-0.088761	0.155792	1.828281	-0.352151	0.071121	7.74078	8.95739	-2.778708
104.300003	-0.206357	0.215915	1.826109	-0.340441	0.071502	7.72327	9.03243	-3.2681
104.400002	-0.282103	0.226508	1.822348	-0.331657	0.071254	7.67965	9.09891	-3.06958
104.5	-0.22784	0.236879	1.817238	-0.325978	0.071056	8.01709	9.13253	-2.243648
104.599998	-0.150876	0.192061	1.812628	-0.32319	0.070786	8.09021	8.96082	-1.260103
104.699997	-0.088702	0.20721	1.810736	-0.323223	0.070222	7.98083	8.82197	-0.519884
104.800003	0.073421	0.208598	1.811835	-0.325071	0.069997	7.81838	8.48518	-0.160509
104.900002	0.11806	0.226278	1.814379	-0.328742	0.069998	7.57115	8.42276	-0.080065
105.0	0.124705	0.241731	1.814901	-0.335261	0.069883	7.30781	8.1016	-0.049036
105.099998	0.13659	0.231404	1.810153	-0.343649	0.069975	7.0745	7.91918	0.242932
105.199997	0.085858	0.192069	1.798998	-0.355183	0.070279	6.89567	7.70465	0.94539
105.300003	-0.061122	0.125318	1.783087	-0.366936	0.070542	6.72604	7.59181	1.652866
105.400002	-0.128555	0.072521	1.765218	-0.375821	0.070679	6.47364	7.44793	1.852431
105.5	-0.190203	0.00807	1.749492	-0.379572	0.07103	6.3583	7.30652	1.373274
105.599998	-0.148514	0.022247	1.738552	-0.376946	0.071665	6.60308	7.3685	0.025077
105.699997	-0.119112	0.030952	1.733215	-0.368482	0.072564	7.09745	7.96736	-1.653455
105.800003	-0.11758	0.053112	1.73215	-0.356584	0.073552	7.25071	8.37641	-3.049172
105.900002	-0.129863	0.103503	1.733835	-0.34318	0.074367	7.24738	7.96308	-3.884449
106.0	-0.211883	0.165117	1.735555	-0.332069	0.074683	7.4989	8.22964	-3.859349
106.099998	-0.250823	0.235862	1.735013	-0.326144	0.074439	7.70225	8.84755	-2.81051
106.199997	-0.262134	0.316753	1.730702	-0.326702	0.073714	7.53979	8.72979	-0.849882
106.300003	-0.198513	0.419461	1.722162	-0.333752	0.072941	7.24817	7.97592	1.295761
106.400002	-0.085836	0.478926	1.712285	-0.343202	0.072365	6.95172	7.74222	2.633535
106.5	0.022574	0.52082	1.706928	-0.350046	0.072369	6.44632	7.15793	2.622882
106.599998	0.246845	0.57505	1.709502	-0.352777	0.072451	6.33308	6.7948	1.231533
106.699997	0.294294	0.618169	1.718835	-0.350327	0.073119	6.3858	7.2441	-0.970848
106.800003	0.293772	0.642029	1.729262	-0.34487	0.073594	6.81028	7.41849	-3.02916
106.900002	0.185528	0.644322	1.735014	-0.340586	0.074363	7.6659	8.47982	-3.695525
107.0	0.068512	0.684711	1.733959	-0.339593	0.075173	6.70397	8.37095	-2.682654
107.099998	-0.104986	0.73464	1.726014	-0.345235	0.07591	7.45292	7.96522	-0.351599
107.199997	-0.208678	0.777316	1.712179	-0.356648	0.076553	7.48786	8.52629	2.361612
107.300003	-0.367879	0.868504	1.695897	-0.36994	0.076892	6.51629	7.12196	4.367793
107.400002	-0.312183	1.013533	1.682799	-0.381211	0.076909	6.14225	7.10526	4.503579
107.5	-0.328124	1.133354	1.677647	-0.384236	0.077511	5.52335	6.56838	2.590582
107.599998	-0.210471	1.236491	1.680244	-0.379301	0.0772	5.47361	6.77981	-0.659518
107.699997	-0.090904	1.206659	1.687714	-0.36826	0.077131	5.98707	6.70648	-3.992858
107.800003	0.05122	1.170536	1.696335	-0.352302	0.076948	8.2743	8.89626	-6.130479
107.900002	0.194522	1.146149	1.704485	-0.334888	0.077019	7.8062	9.23755	-6.397004
108.0	0.284503	1.190162	1.710789	-0.321982	0.0769	7.05383	7.26262	-5.016859
108.099998	0.281145	1.28326	1.714183	-0.316417	0.077197	8.65867	9.21186	-2.374933
108.199997	0.171164	1.364252	1.714543	-0.319915	0.077367	9.06082	9.9592	0.65309
108.300003	0.050898	1.438958	1.711748	-0.329549	0.077707	7.79631	8.50712	3.32283
108.400002	-0.104604	1.452583	1.709923	-0.341262	0.078059	7.10953	8.07655	4.589039
108.5	-0.225519	1.42634	1.713174	-0.351151	0.078708	6.19874	7.12549	4.205803
108.599998	-0.306636	1.481057	1.721228	-0.357628	0.079127	5.82453	6.89104	2.211728
108.699997	-0.377785	1.506871	1.730742	-0.360665	0.079258	5.70542	6.8449	-0.361487
108.800003	-0.399315	1.518196	1.736956	-0.362195	0.078514	5.47037	6.96362	-2.731783
108.900002	-0.350941	1.400734	1.737135	-0.361204	0.077654	6.76982	7.23511	-3.658315
109.0	-0.134657	1.276875	1.73181	-0.36104	0.076675	6.99849	8.22589	-2.966619
109.099998	0.120455	1.139907	1.722797	-0.362404	0.076107	6.53372	7.62789	-1.311837
109.199997	0.321863	1.016763	1.711967	-0.364767	0.076053	8.04642	8.03801	0.420103
109.300003	0.389441	0.877074	1.701918	-0.367426	0.076119	6.89059	7.72713	1.547295
109.400002	0.408701	0.737596	1.69571	-0.368117	0.076469	6.68864	7.23768	1.596994
109.5	0.154692	0.616332	1.694653	-0.365314	0.076753	6.42556	7.53797	0.596861
109.599998	-0.101643	0.516744	1.698464	-0.359686	0.07689	6.13761	7.25695	-1.250586
109.699997	-0.376477	0.473564	1.70493	-0.351062	0.077027	6.34648	7.78965	-2.951035
109.800003	-0.463064	0.438323	1.711503	-0.340708	0.077498	7.57982	8.5553	-3.898737
109.900002	-0.420621	0.426677	1.71743	-0.330991	0.077925	7.03106	7.62543	-3.921338
110.0	-0.232214	0.420716	1.722438	-0.323496	0.078393	7.5066	7.85099	-3.183872
110.099998	-0.024188	0.436915	1.726763	-0.320333	0.078995	8.42537	8.73782	-1.874078
110.199997	0.132121	0.4256	1.730542	-0.321457	0.079113	8.01104	8.13896	-0.283194
110.300003	0.139052	0.42077	1.733878	-0.326159	0.078881	7.98503	8.12922	1.151867
110.400002	0.021338	0.379622	1.73661	-0.333318	0.078282	7.43716	8.16626	2.036792
110.5	-0.177069	0.32305	1.738887	-0.341624	0.077708	6.76501	7.62329	2.226938
110.599998	-0.301114	0.270046	1.740676	-0.349684	0.076977	6.44737	7.42374	1.634114
110.699997	-0.325942	0.213386	1.740831	-0.357861	0.076347	6.20426	7.32247	0.826031
110.800003	-0.258522	0.213534	1.738417	-0.364681	0.075875	6.12062	7.13673	-0.073986
110.900002	-0.1065	0.216682	1.732059	-0.370487	0.075248	6.28456	7.22408	-0.586756
111.0	0.086734	0.181737	1.721726	-0.374737	0.074994	6.87448	7.71889	-0.585159
111.099998	0.233731	0.154791	1.708945	-0.377112	0.074632	6.65895	7.53497	-0.360106
111.199997	0.251497	0.138595	1.696426	-0.377261	0.074245	6.75642	7.41057	-0.193998
111.300003	0.20064	0.177288	1.687141	-0.373563	0.074227	6.98062	8.16305	-0.545391
111.400002	0.097194	0.236012	1.683016	-0.365817	0.074144	6.8377	8.19709	-1.373973
111.5	0.00067	0.294882	1.684166	-0.355083	0.074493	6.79864	7.74083	-2.463179
111.599998	-0.104892	0.344202	1.6892	-0.342603	0.075128	7.12608	7.93974	-3.416741
111.699997	-0.145475	0.379842	1.695812	-0.33084	0.07595	7.08615	8.02131	-3.862033
111.800003	-0.208334	0.439274	1.701931	-0.322685	0.076295	7.22338	8.09882	-3.571337
111.900002	-0.284405	0.514042	1.705832	-0.318838	0.076343	7.40904	8.45456	-2.446738
112.0	-0.33834	0.585115	1.707183	-0.320519	0.075752	7.2634	8.3914	-0.707026
112.099998	-0.369032	0.703405	1.706492	-0.325955	0.075008	7.27847	8.31336	1.042218
112.199997	-0.294771	0.7836	1.705276	-0.333738	0.074326	7.08273	8.12141	2.26115
112.300003	-0.138556	0.848411	1.705398	-0.341413	0.07376	6.75975	7.53914	2.535642
112.400002	0.051025	0.887246	1.707365	-0.347764	0.073147	6.56752	7.24475	1.851044
112.5	0.21377	0.900688	1.710529	-0.351436	0.072725	6.51839	7.15728	0.523417
112.599998	0.293236	0.85499	1.712218	-0.353966	0.072231	6.32555	7.05922	-0.841654
112.699997	0.248443	0.754088	1.710763	-0.354898	0.072392	7.09386	7.64588	-1.528533
112.800003	0.114258	0.7173	1.704617	-0.356296	0.072615	6.65238	8.185	-1.35137
112.900002	-0.055305	0.698806	1.69484	-0.358937	0.072878	6.48406	7.7418	-0.554794
113.0	-0.250335	0.67801	1.682504	-0.363273	0.072849	7.00978	7.99091	0.468523
113.099998	-0.38604	0.679428	1.6694	-0.368647	0.072615	6.44133	7.66375	1.202831
113.199997	-0.429063	0.674838	1.657516	-0.373283	0.072129	6.17282	7.10301	1.319821
113.300003	-0.341718	0.690901	1.64828	-0.37556	0.071742	6.06781	7.01501	0.660775
113.400002	-0.133572	0.682303	1.641462	-0.374418	0.071743	5.90431	6.77564	-0.591259
113.5	0.048564	0.644293	1.636415	-0.368705	0.072249	6.50937	6.99767	-1.933533
113.599998	0.211687	0.544463	1.63298	-0.359556	0.072986	6.97221	7.7115	-2.760526
113.699997	0.228837	0.489142	1.630982	-0.348184	0.073604	6.33457	7.35341	-3.123069
113.800003	0.167398	0.456773	1.631475	-0.335809	0.073848	6.74276	7.47545	-3.191928
113.900002	-0.004067	0.438065	1.634912	-0.32477	0.073888	7.13791	8.18746	-3.043609
114.0	-0.200375	0.433118	1.64044	-0.316857	0.07383	7.07511	8.31924	-2.503745
114.099998	-0.284128	0.446959	1.646445	-0.313096	0.07372	6.98263	8.09786	-1.543405
114.199997	-0.419105	0.526017	1.650504	-0.31591	0.073615	7.0491	8.09261	-0.400525
114.300003	-0.445093	0.564839	1.65041	-0.324002	0.073408	6.79706	7.8299	1.138469
114.400002	-0.338567	0.610715	1.645629	-0.336114	0.072905	6.55658	7.37557	2.531226
114.5	-0.220877	0.669681	1.636433	-0.350691	0.07221	6.29139	7.06318	3.333947
114.599998	0.029538	0.728233	1.625691	-0.36283	0.071836	5.94529	6.62694	3.267821
114.699997	0.260624	0.68874	1.617265	-0.370177	0.071814	5.81498	6.38789	2.0351
114.800003	0.390142	0.507182	1.613152	-0.371395	0.072251	5.7521	6.30589	0.181294
114.900002	0.3914	0.413515	1.612232	-0.367588	0.073083	6.84024	7.18191	-1.678651
115.0	0.210969	0.398598	1.612089	-0.361197	0.07394	6.49737	8.07816	-2.889975
115.099998	-0.030878	0.466701	1.610087	-0.355413	0.074671	6.09006	7.23747	-3.115721
115.199997	-0.288887	0.551564	1.604369	-0.352678	0.075283	6.34394	7.07731	-2.304669
115.300003	-0.478674	0.668431	1.595031	-0.354906	0.075636	6.73252	7.88332	-0.725286
115.400002	-0.492624	0.687899	1.58368	-0.36017	0.075901	6.38545	7.39591	0.905369
115.5	-0.426464	0.651088	1.57335	-0.364786	0.076413	6.08007	6.57748	1.80097
115.599998	-0.185414	0.596081	1.567057	-0.369178	0.076425	6.06264	6.7311	1.787527
115.699997	0.04074	0.642795	1.566019	-0.368222	0.076644	5.89643	6.56057	0.577724
115.800003	0.138581	0.737981	1.568622	-0.363344	0.076748	5.75306	6.71537	-1.210245
115.900002	0.128794	0.796218	1.571405	-0.355609	0.076372	6.45472	6.95238	-2.655055
116.0	0.109712	0.821841	1.572536	-0.345472	0.07612	6.89882	7.98063	-3.186394
116.099998	0.067661	0.784142	1.572332	-0.335095	0.075974	6.01168	7.43584	-2.894878
116.199997	0.095621	0.679726	1.572535	-0.326448	0.0761	6.7693	7.52662	-2.062396
116.300003	0.109449	0.572374	1.574204	-0.320971	0.076576	7.42735	8.053	-1.091294
116.400002	0.214905	0.503404	1.577079	-0.3199	0.077404	7.12591	7.76738	-0.231959
116.5	0.207353	0.446746	1.58041	-0.323578	0.078332	6.84164	7.53904	0.580007
116.599998	0.141563	0.441564	1.582334	-0.33113	0.079653	6.41059	7.14733	1.083382
116.699997	-0.039891	0.43281	1.581407	-0.341289	0.080502	5.93531	6.86471	1.356061
116.800003	-0.220968	0.420222	1.576968	-0.352534	0.080811	5.6816	6.65081	1.391822
116.900002	-0.384633	0.357174	1.569763	-0.362446	0.081016	5.66356	6.62533	1.18867
117.0	-0.359234	0.264117	1.561844	-0.368731	0.081064	5.65953	6.55511	0.609728
117.099998	-0.19252	0.156243	1.555837	-0.370451	0.081301	6.12167	6.73667	-0.170286
117.199997	0.024311	0.07617	1.553304	-0.367511	0.081833	6.42363	7.12453	-1.07986
117.300003	0.231349	0.044468	1.554401	-0.36114	0.082361	6.37468	7.00998	-1.876951
117.400002	0.256091	0.076033	1.556982	-0.355315	0.082636	6.57637	7.02614	-2.44466
117.5	0.15136	0.126963	1.558344	-0.351271	0.082841	6.42302	7.2288	-2.427039
117.599998	-0.134991	0.180318	1.556239	-0.35161	0.08261	6.27423	7.49001	-1.680348
117.699997	-0.342992	0.185825	1.55056	-0.355759	0.0824	6.14103	7.19229	-0.258359
117.800003	-0.429489	0.206522	1.541926	-0.362479	0.082205	6.11904	6.94243	1.197701
117.900002	-0.386568	0.264485	1.533061	-0.368706	0.082368	5.92305	6.72414	2.000731
118.0	-0.224937	0.319072	1.526751	-0.372059	0.082687	5.86788	6.58273	1.872048
118.099998	-0.015126	0.42079	1.523369	-0.370872	0.083394	5.89896	6.61495	0.867844
118.199997	0.020535	0.481098	1.522197	-0.364749	0.084053	5.9847	6.52053	-0.661096
118.300003	0.090404	0.499308	1.522115	-0.354721	0.084598	7.0773	7.60605	-2.155358
118.400002	0.103244	0.498158	1.523878	-0.341248	0.085033	6.52338	7.80614	-3.004624
118.5	-0.031033	0.479044	1.529496	-0.325914	0.085326	6.31557	7.22259	-3.52466
118.599998	-0.117417	0.462683	1.540312	-0.311887	0.085378	6.94839	7.58967	-3.743813
118.699997	-0.184711	0.492384	1.554499	-0.302496	0.085339	7.43216	8.10867	-3.591131
118.800003	-0.179393	0.561931	1.568925	-0.300022	0.085652	7.16392	8.05322	-2.680085
118.900002	-0.114821	0.647654	1.579338	-0.307101	0.085899	6.90671	7.59888	-0.918599
119.0	-0.045016	0.726223	1.583198	-0.322673	0.086473	6.76361	7.35565	1.568663
119.099998	-0.110881	0.803611	1.579254	-0.345442	0.086727	6.28561	7.0043	4.067041
119.199997	-0.171592	0.758552	1.570047	-0.3698	0.086807	5.81332	6.47	5.831643
119.300003	-0.298698	0.736337	1.559015	-0.391066	0.086547	5.29705	6.14755	5.910231
119.400002	-0.220845	0.742533	1.549366	-0.405557	0.086247	4.79524	5.73186	4.325081
119.5	-0.273472	0.751003	1.542785	-0.411402	0.085735	4.80847	6.05078	1.473055
119.599998	-0.193486	0.67909	1.538801	-0.407034	0.085977	4.78088	5.64729	-1.746748
119.699997	0.008421	0.550191	1.536564	-0.394693	0.086617	7.0555	7.36358	-4.213284
119.800003	0.09651	0.500066	1.535292	-0.375865	0.08742	6.82307	8.49342	-5.499086
119.900002	0.092894	0.460478	1.53563	-0.355204	0.087582	6.60518	7.27237	-5.388665
120.0	-0.037823	0.55309	1.537846	-0.33641	0.087216	6.59345	7.15075	-4.361295
120.099998	-0.121036	0.618727	1.541671	-0.32304	0.086587	7.50573	7.85666	-2.70472
120.199997	-0.225062	0.716041	1.546144	-0.316011	0.085856	7.73474	9.17492	-0.93079
120.300003	-0.231744	0.778704	1.551651	-0.314745	0.08509	6.85845	7.927	0.512286
120.400002	-0.160013	0.849789	1.558634	-0.317139	0.084807	6.84943	7.64095	1.254555
120.5	-0.017429	0.891627	1.567977	-0.321532	0.085161	6.29201	6.9921	1.221354
120.599998	0.129161	0.968636	1.579362	-0.327037	0.085349	6.21713	6.77724	0.559652
120.699997	0.172167	1.065635	1.590713	-0.332908	0.085655	6.18079	6.84233	-0.310328
120.800003	0.106517	1.130217	1.598759	-0.339972	0.085824	6.21117	7.00527	-0.85616
120.900002	-0.025226	1.121109	1.601101	-0.348423	0.085864	6.2653	7.10526	-0.640485
121.0	-0.110421	1.14387	1.596786	-0.35871	0.085589	6.01027	7.23136	0.232867
121.099998	-0.203932	1.124245	1.586507	-0.3717	0.085215	6.16441	7.31016	1.646857
121.199997	-0.227088	1.076281	1.572661	-0.384942	0.085059	6.29131	7.12784	2.670414
121.300003	-0.111552	1.05525	1.558109	-0.39398	0.084849	5.84975	6.59504	3.084439
121.400002	0.021132	0.971823	1.547079	-0.396179	0.085025	5.87243	6.517	1.963306
121.5	0.145312	0.916136	1.541876	-0.389953	0.085594	5.74255	6.44109	-0.172666
121.599998	0.21752	0.878784	1.543625	-0.375476	0.086236	6.96433	7.71589	-2.670683
121.699997	0.16902	0.893952	1.552995	-0.354385	0.086725	6.98369	8.08672	-4.982965
121.800003	0.04522	0.920688	1.570579	-0.329792	0.086836	6.88131	7.75785	-6.582238
121.900002	-0.097998	1.001324	1.594931	-0.306887	0.086275	7.39424	8.54438	-7.382048
122.0	-0.291465	1.08112	1.624611	-0.290671	0.08586	7.90306	8.83706	-6.803463
122.099998	-0.363586	1.142417	1.653318	-0.286127	0.085168	9.01055	10.17052	-4.784128
122.199997	-0.399482	1.247087	1.67575	-0.295559	0.084253	8.74809	9.63108	-0.905533
122.300003	-0.406259	1.373251	1.687707	-0.319464	0.083132	8.80878	9.40883	4.178511
122.400002	-0.283231	1.448201	1.687938	-0.351542	0.082249	8.46784	8.97377	9.149466
122.5	-0.310774	1.582671	1.675813	-0.387854	0.081337	6.4521	7.22708	11.921758
122.599998	-0.178958	1.626619	1.664466	-0.414692	0.080898	4.87012	5.72887	11.246938
122.699997	-0.036336	1.637748	1.663308	-0.425304	0.08028	3.42485	4.61958	7.318085
122.800003	0.081987	1.635912	1.675398	-0.420717	0.080131	4.08097	4.90637	0.901115
122.900002	-0.032201	1.577875	1.696303	-0.403884	0.079099	3.74459	5.567	-6.199465
123.0	0.057599	1.459006	1.719831	-0.377991	0.077748	6.7178	6.0344	-11.532209
123.099998	0.04979	1.629539	1.742297	-0.3475	0.078016	10.15789	11.83156	-13.647446
123.199997	0.067142	1.694243	1.764846	-0.319581	0.07804	9.41752	11.7805	-12.316931
123.300003	0.048518	1.736458	1.787818	-0.30221	0.078269	7.48988	7.74394	-8.734684
123.400002	0.127024	1.785189	1.810056	-0.296905	0.078774	10.62266	12.46168	-4.038238
123.5	0.14167	1.817352	1.830201	-0.304254	0.079191	15.48621	15.85796	0.877182
123.599998	-0.012019	1.927969	1.84562	-0.321683	0.079132	14.28343	14.90625	4.970053
123.699997	-0.190018	1.986729	1.858589	-0.343478	0.079023	12.9873	13.34252	7.50235
123.800003	-0.362537	2.091702	1.870984	-0.365338	0.078432	7.62325	8.7937	8.020838
123.900002	-0.405167	2.23365	1.883149	-0.383137	0.077578	5.29784	7.13277	6.732641
124.0	-0.362851	2.393931	1.894	-0.394203	0.076803	4.79839	6.07861	3.706627
124.099998	-0.183717	2.395952	1.903651	-0.397807	0.076218	4.2873	5.92231	0.010638
124.199997	0.076119	2.335699	1.911574	-0.393433	0.076034	4.74926	5.83635	-3.501893
124.300003	0.323781	2.127728	1.916894	-0.385418	0.076021	5.31431	6.82841	-5.809872
124.400002	0.423139	1.793966	1.920274	-0.373901	0.07642	7.72432	7.74565	-6.40588
124.5	0.45168	1.532358	1.92268	-0.360932	0.077043	8.91001	9.74124	-5.603189
124.599998	0.356801	1.316694	1.925491	-0.348	0.077744	10.13941	10.72913	-4.211596
124.699997	0.077442	1.080418	1.929657	-0.336761	0.078122	11.39806	12.09192	-2.70513
124.800003	-0.205394	0.861195	1.936432	-0.328546	0.078254	11.26538	13.2967	-1.556303
124.900002	-0.470103	0.670159	1.947598	-0.322516	0.078266	12.04384	13.29606	-0.934104
125.0	-0.538604	0.448749	1.963748	-0.319172	0.078573	11.63372	12.80939	-1.019745
125.099998	-0.507977	0.344495	1.983328	-0.317915	0.078529	11.40559	11.71017	-1.575675
125.199997	-0.389192	0.308477	2.002693	-0.319553	0.078224	11.34429	10.89228	-2.171959
125.300003	-0.163952	0.356987	2.01715	-0.324434	0.077393	11.30137	10.91155	-2.207234
125.400002	-0.033246	0.418827	2.023508	-0.33409	0.076338	11.23648	11.13133	-1.141735
125.5	0.095183	0.485371	2.020341	-0.34846	0.075079	11.33343	11.12833	0.893148
125.599998	-0.083706	0.508193	2.009169	-0.367395	0.073471	10.50959	10.60184	3.120736
125.699997	-0.02513	0.434115	1.994921	-0.383291	0.072765	9.16241	9.27791	4.536796
125.800003	-0.051326	0.381438	1.983408	-0.393961	0.072359	7.67256	8.33616	4.197608
125.900002	-0.000642	0.351774	1.980137	-0.395848	0.072791	6.45814	7.17859	2.001126
126.0	-0.024728	0.442372	1.984871	-0.389306	0.073337	6.59782	7.86223	-1.449766
126.099998	-0.116018	0.479249	1.993906	-0.37744	0.074023	6.73742	8.33391	-4.796178
126.199997	-0.150455	0.473544	2.002102	-0.362423	0.074347	10.37954	11.36074	-6.566977
126.300003	-0.207732	0.468806	2.007097	-0.34731	0.074729	9.36138	11.87867	-6.470717
126.400002	-0.258402	0.493346	2.008813	-0.337123	0.07444	10.59297	10.61972	-5.004966
126.5	-0.169863	0.50443	2.008435	-0.331766	0.074037	13.32403	14.47408	-2.622469
126.599998	-0.191074	0.578214	2.007126	-0.332739	0.073388	13.33997	13.92917	-0.32023
126.699997	-0.179145	0.695252	2.007041	-0.336934	0.072836	14.24131	14.16705	1.41153
126.800003	-0.016119	0.807588	2.010298	-0.341489	0.072557	12.56501	12.38107	2.027037
126.900002	0.104668	0.895798	2.017284	-0.344247	0.072607	10.4821	10.88585	1.468492
127.0	0.156848	0.936748	2.025888	-0.34499	0.072426	9.4698	10.33431	0.049011
127.099998	0.064535	0.960322	2.033116	-0.344355	0.072175	9.26785	10.15222	-1.647477
127.199997	0.087305	0.932295	2.036088	-0.343577	0.071837	9.42251	10.68095	-2.826684
127.300003	-0.033333	0.845377	2.034803	-0.344	0.071616	10.09002	11.14985	-3.181746
127.400002	-0.079263	0.759781	2.029036	-0.34603	0.07168	10.67643	11.90104	-2.487082
127.5	-0.166331	0.683684	2.020257	-0.351452	0.071851	10.69026	11.97748	-1.078739
127.599998	-0.180006	0.662322	2.009858	-0.358799	0.071964	10.48674	11.28206	0.297941
127.699997	-0.179796	0.63115	1.9994	-0.366831	0.072194	9.50553	10.54478	1.324041
127.800003	-0.146453	0.62474	1.989533	-0.373452	0.072559	9.03481	9.73877	1.581936
127.900002	-0.138063	0.614898	1.98017	-0.377166	0.073063	8.34585	9.17974	1.115117
128.0	-0.160468	0.56623	1.970603	-0.377894	0.073448	7.90656	8.83053	0.07578
128.100006	-0.186651	0.509911	1.960068	-0.374767	0.073578	7.81189	8.74938	-1.27128
128.199997	-0.2278	0.413525	1.949645	-0.367444	0.07321	8.11412	8.88406	-2.493031
128.300003	-0.246112	0.305907	1.941677	-0.355432	0.072927	9.18877	9.93736	-3.411189
128.399994	-0.198885	0.317309	1.939447	-0.340048	0.072427	9.02588	10.20606	-4.127525
128.5	-0.141572	0.386921	1.944352	-0.323753	0.071924	9.9146	10.29395	-4.625726
128.600006	0.009563	0.421841	1.953936	-0.310828	0.071272	10.84816	11.51319	-4.694388
128.699997	0.126289	0.39123	1.963663	-0.303539	0.071078	11.64231	12.03079	-4.080035
128.800003	0.26798	0.386642	1.969287	-0.30558	0.070802	12.44521	12.37754	-2.247135
128.899994	0.218805	0.388727	1.967326	-0.31797	0.070789	12.67448	11.88006	0.614326
129.0	0.071074	0.418872	1.956973	-0.338982	0.070915	11.11746	10.64359	3.802604
129.100006	-0.045422	0.373369	1.940572	-0.363568	0.071222	8.11543	9.02858	6.162862
129.199997	-0.259289	0.301827	1.924441	-0.384946	0.07179	5.79221	6.91117	6.51309
129.300003	-0.37003	0.234294	1.91394	-0.397215	0.072637	4.58077	5.80113	4.807159
129.399994	-0.451674	0.186967	1.910023	-0.39952	0.073098	4.5143	5.54302	1.460394
129.5	-0.358041	0.209137	1.909436	-0.392029	0.073632	4.63331	6.0086	-2.361491
129.600006	-0.291381	0.241723	1.907724	-0.378973	0.073666	5.63667	6.77007	-5.214512
129.699997	-0.199999	0.24838	1.90364	-0.362089	0.073637	8.71139	10.50699	-6.056414
129.800003	-0.03016	0.214297	1.897588	-0.345657	0.073197	8.00491	9.73695	-5.276352
129.899994	0.05763	0.220573	1.890576	-0.33393	0.072295	9.64723	9.45016	-3.535281
130.0	0.151154	0.186261	1.884731	-0.327441	0.071432	11.2709	11.87096	-1.680709
130.100006	0.249878	0.162855	1.88144	-0.325161	0.070888	9.70906	9.8394	-0.281762
130.199997	0.329846	0.15936	1.881177	-0.326955	0.070518	9.73393	9.65806	0.660226
130.300003	0.365303	0.196968	1.883269	-0.330022	0.070439	8.55918	9.01477	0.803405
130.399994	0.313717	0.232088	1.885311	-0.333715	0.070586	7.82827	8.53549	0.391662
130.5	0.175051	0.243406	1.885609	-0.337565	0.070911	7.40685	8.648	-0.28797
130.600006	-0.013941	0.236364	1.883159	-0.341213	0.071367	7.31359	8.48229	-0.981745
130.699997	-0.073497	0.188152	1.878333	-0.343393	0.071587	7.47621	8.51719	-1.359182
130.800003	-0.085797	0.115653	1.872786	-0.344167	0.07211	7.93336	8.88085	-1.450396
130.899994	-0.05011	0.061308	1.867936	-0.345189	0.072606	8.28586	9.09131	-1.324065
131.0	-0.003064	0.069853	1.862944	-0.347766	0.073126	8.28384	8.87699	-0.902693
131.100006	-0.050567	0.113669	1.855906	-0.353376	0.073418	8.0741	8.73568	-0.284292
131.199997	-0.140337	0.185255	1.843868	-0.362918	0.073126	7.39521	8.43786	0.767676
131.300003	-0.271011	0.219788	1.825752	-0.375352	0.072598	6.94541	8.0424	1.89902
131.399994	-0.45952	0.212755	1.802565	-0.388174	0.071496	6.30803	7.63378	2.697093
131.5	-0.434249	0.185804	1.779195	-0.395568	0.070276	5.91517	7.04017	2.388291
131.600006	-0.223301	0.139068	1.762733	-0.392182	0.069481	5.74886	6.74523	0.469774
131.699997	0.062115	0.030044	1.757897	-0.377966	0.069173	6.63215	6.96212	-2.325309
131.800003	0.289563	-0.026556	1.765184	-0.355114	0.06966	8.82524	9.67947	-5.133063
131.899994	0.489325	-0.071438	1.781751	-0.327942	0.070452	8.68617	9.54051	-7.235719
132.0	0.478491	-0.055061	1.803859	-0.302003	0.07145	9.02045	9.49159	-7.990354
132.100006	0.442204	0.000777	1.827226	-0.283404	0.072196	10.38243	9.90856	-7.319916
132.199997	0.111538	0.135703	1.848086	-0.276305	0.073365	12.40764	12.89696	-4.984598
132.300003	-0.196413	0.233526	1.863585	-0.285213	0.073568	12.25823	13.81912	-0.941522
132.399994	-0.553006	0.29715	1.87145	-0.308066	0.073582	12.72072	13.60266	3.649855
132.5	-0.744128	0.431144	1.868848	-0.340769	0.073181	11.1461	12.69966	7.789832
132.600006	-0.751683	0.455114	1.859772	-0.375614	0.072887	7.004	7.77969	10.184982
132.699997	-0.539602	0.477202	1.850225	-0.405365	0.072966	4.46797	5.52664	9.805614
132.800003	-0.21804	0.537215	1.844613	-0.424205	0.073273	3.7445	4.69034	6.854806
132.899994	0.103026	0.595628	1.842736	-0.429732	0.073662	3.72085	4.35698	1.998248
133.0	0.237845	0.659328	1.842233	-0.422248	0.074004	3.81999	4.69205	-3.496229
133.100006	0.220851	0.645355	1.840397	-0.404434	0.073804	4.78885	5.28192	-7.636124
133.199997	0.123516	0.659026	1.838425	-0.379042	0.073712	7.89071	8.13533	-9.245254
133.300003	-0.027111	0.659734	1.838598	-0.352169	0.073461	7.98372	10.38056	-8.647738
133.399994	-0.130319	0.598136	1.842834	-0.327601	0.07355	7.80436	8.89401	-7.008481
133.5	-0.247476	0.487189	1.85261	-0.307673	0.074299	10.60567	12.00146	-5.193875
133.600006	-0.192958	0.502175	1.867512	-0.29563	0.074828	13.24889	14.09832	-3.426745
133.699997	-0.193909	0.563405	1.884641	-0.291558	0.075537	13.11508	13.18312	-1.639695
133.800003	-0.176727	0.646438	1.900885	-0.296865	0.076226	14.47943	13.47751	0.15927
133.899994	-0.244628	0.702878	1.912675	-0.310238	0.076808	12.57018	12.03122	1.974734
134.0	-0.390121	0.755621	1.917477	-0.329663	0.077217	9.6637	9.90663	3.529688
134.100006	-0.372064	0.777046	1.915906	-0.349989	0.076944	7.25106	8.11284	4.63838
134.199997	-0.418192	0.764366	1.910935	-0.369213	0.07658	5.96736	6.81493	4.647527
134.300003	-0.48734	0.745398	1.906112	-0.381883	0.076293	5.0324	6.39099	3.421053
134.399994	-0.305585	0.736496	1.903742	-0.386721	0.07642	5.15754	6.07947	1.150743
134.5	-0.111625	0.704976	1.904	-0.385477	0.076294	5.55129	6.5702	-1.598056
134.600006	0.046623	0.567977	1.904344	-0.379954	0.076606	6.45972	6.80122	-3.769447
134.699997	0.175221	0.450227	1.902484	-0.371945	0.076892	8.53589	8.82207	-4.429455
134.800003	0.143241	0.423136	1.89751	-0.364383	0.076964	7.75865	9.10213	-3.814449
134.899994	0.080401	0.422804	1.889224	-0.358242	0.07716	9.10575	8.72005	-2.391467
135.0	-0.038662	0.389612	1.878928	-0.354773	0.076824	9.04873	10.63396	-0.676039
135.100006	-0.136352	0.322156	1.870281	-0.351683	0.076944	8.38657	9.16957	0.576126
135.199997	-0.172277	0.271131	1.866172	-0.348452	0.07712	8.52958	9.12589	0.86684
135.300003	-0.099478	0.232189	1.868792	-0.343286	0.078	8.03162	8.59362	0.052286
135.399994	-0.04951	0.241479	1.876574	-0.337202	0.079036	8.23462	8.37384	-1.535529
135.5	-0.005462	0.240377	1.886032	-0.330918	0.080249	8.03206	8.59919	-3.089577
135.600006	-0.019896	0.177443	1.893202	-0.326047	0.081102	8.92376	9.07611	-3.841118
135.699997	-0.207715	0.109293	1.896352	-0.324374	0.081433	8.83242	9.58826	-3.426198
135.800003	-0.396833	0.049673	1.895333	-0.327227	0.081094	8.78627	9.6617	-1.989261
135.899994	-0.515529	0.018644	1.890332	-0.334834	0.080422	9.50431	9.92858	0.088707
136.0	-0.538152	0.037952	1.882347	-0.346306	0.079802	8.43588	9.13082	2.115528
136.100006	-0.459189	0.044743	1.873068	-0.359585	0.079197	8.11561	8.47822	3.294067
136.199997	-0.20247	0.039552	1.865057	-0.370417	0.078934	7.34975	7.75978	3.214417
136.300003	0.072726	-0.025434	1.85989	-0.377089	0.078608	6.64573	6.77414	1.907162
136.399994	0.244279	-0.059161	1.857909	-0.378145	0.07825	6.55833	6.7781	-0.323702
136.5	0.306966	-0.098997	1.857711	-0.373285	0.078273	6.34473	6.945	-2.676365
136.600006	0.167292	-0.073612	1.85781	-0.363672	0.078466	8.46267	8.79103	-4.076385
136.699997	-0.052966	0.018412	1.856986	-0.35202	0.078387	8.35951	9.85011	-4.314908
136.800003	-0.294376	0.12609	1.854792	-0.341362	0.078113	7.81557	8.61503	-3.547751
136.899994	-0.460415	0.275574	1.851048	-0.335504	0.077656	9.27004	10.49243	-2.00271
137.0	-0.435728	0.434431	1.844865	-0.335242	0.077013	8.54999	10.0548	0.000953
137.100006	-0.285424	0.554168	1.836919	-0.339337	0.076889	8.52862	9.14324	1.592331
137.199997	-0.029995	0.635758	1.830601	-0.344481	0.07719	8.05501	8.36506	2.199084
137.300003	0.203471	0.715839	1.829748	-0.347397	0.078224	7.35405	7.37342	1.57163
137.399994	0.350652	0.815946	1.834499	-0.348045	0.079383	7.2846	7.40554	-0.092952
137.5	0.203248	0.914019	1.842132	-0.347403	0.080184	6.88884	7.73452	-2.031752
137.600006	-0.051259	1.009902	1.847314	-0.347116	0.080152	7.24098	8.16883	-3.265082
137.699997	-0.436452	1.113599	1.846366	-0.348574	0.07986	7.4622	9.07804	-3.003472
137.800003	-0.647943	1.281326	1.837749	-0.353693	0.078923	6.82351	8.88363	-1.381808
137.899994	-0.656883	1.410555	1.823244	-0.361623	0.078259	7.9218	9.04978	0.879397
138.0	-0.52779	1.512434	1.806489	-0.370114	0.077559	7.50336	8.1789	2.590483
138.100006	-0.189477	1.635885	1.793595	-0.374509	0.077041	7.06145	7.45628	2.985681
138.199997	0.144036	1.727237	1.78879	-0.373608	0.07636	7.13712	7.38574	1.907385
138.300003	0.378372	1.824083	1.790974	-0.366685	0.075636	6.80731	7.65283	-0.335533
138.399994	0.319853	1.990394	1.794938	-0.357101	0.074527	6.67918	7.83365	-2.862442
138.5	0.301273	2.099854	1.796891	-0.345158	0.073619	8.29006	8.94561	-4.454439
138.600006	0.278338	2.137305	1.795906	-0.332829	0.073182	7.43689	9.52627	-4.606221
138.699997	0.335769	2.121048	1.794604	-0.3216	0.07361	6.97633	8.30822	-3.885577
138.800003	0.400501	2.096178	1.796945	-0.313238	0.074569	8.76332	9.73096	-2.886668
138.899994	0.383557	2.0614	1.803409	-0.309417	0.075562	9.1815	9.6815	-1.728528
139.0	0.203688	2.016545	1.812057	-0.312118	0.076386	8.5781	9.71148	-0.466615
139.100006	-0.169314	2.01006	1.818916	-0.3209	0.076389	8.17323	9.66191	0.796326
139.199997	-0.681849	2.000995	1.819468	-0.336287	0.075756	6.91257	8.82935	2.159054
139.300003	-1.064049	1.989145	1.811564	-0.357425	0.074806	6.11125	8.33455	3.502576
139.399994	-1.115894	2.038196	1.796284	-0.380084	0.073947	5.66006	7.33681	4.544269
139.5	-0.780857	2.038178	1.779052	-0.397858	0.073443	5.27279	6.33265	4.269871
139.600006	-0.210297	2.007171	1.765439	-0.406392	0.072748	5.45504	5.55994	2.472914
139.699997	0.284281	1.947362	1.7583	-0.403818	0.071938	5.38927	5.69108	-0.495852
139.800003	0.55656	1.862124	1.756025	-0.39279	0.071161	6.9244	6.4548	-3.421498
139.899994	0.594283	1.802329	1.755932	-0.37498	0.070725	8.03837	8.7253	-5.315669
140.0	0.385173	1.789976	1.756037	-0.354166	0.070411	7.3727	9.46857	-5.861536
140.100006	0.190357	1.70627	1.755911	-0.334255	0.070408	7.18467	8.27557	-4.953165
140.199997	-0.070941	1.735959	1.754695	-0.320262	0.070329	8.10711	10.10383	-3.252257
140.300003	-0.277113	1.764691	1.752418	-0.313788	0.070316	8.87805	11.15809	-1.02799
140.399994	-0.233969	1.793801	1.749072	-0.313909	0.07061	7.92522	9.74573	0.917966
140.5	-0.096643	1.785799	1.746286	-0.318343	0.071034	7.81697	9.1291	1.953058
140.600006	0.150001	1.697625	1.74819	-0.323522	0.071965	6.9575	7.59599	1.743047
140.699997	0.275605	1.562945	1.75669	-0.327534	0.072955	6.86371	6.9329	0.522288
140.800003	0.347638	1.437796	1.770416	-0.331007	0.073889	6.78699	7.34131	-1.185207
140.899994	0.12639	1.420799	1.783312	-0.333774	0.074704	6.81002	7.74073	-2.580196
141.0	-0.13098	1.45365	1.790463	-0.33864	0.07501	7.17942	8.35082	-2.754049
141.100006	-0.452461	1.517745	1.788322	-0.347955	0.074856	6.63023	8.57285	-1.331693
141.199997	-0.677695	1.572042	1.776954	-0.36265	0.0743	7.07888	8.70903	1.427548
141.300003	-0.82081	1.654299	1.757287	-0.380086	0.073404	7.17653	8.30115	3.995162
141.399994	-0.624058	1.5705	1.736793	-0.394448	0.072337	6.3527	7.38659	5.473478
141.5	-0.342269	1.512759	1.723994	-0.400659	0.071387	5.96649	6.51079	4.499637
141.600006	0.016882	1.533136	1.722032	-0.395824	0.070739	6.0496	6.56185	1.426502
141.699997	0.348754	1.50075	1.728712	-0.382712	0.070574	5.9107	6.5732	-2.430558
141.800003	0.502097	1.57075	1.737911	-0.363952	0.070857	8.50725	8.81983	-5.628745
141.899994	0.590375	1.636953	1.746156	-0.341357	0.07147	8.63117	10.2036	-7.177306
142.0	0.608523	1.65419	1.753259	-0.320329	0.07304	7.76635	8.58731	-6.609215
142.100006	0.566361	1.613857	1.760096	-0.305705	0.074865	7.48348	8.65914	-4.781292
142.199997	0.412255	1.596674	1.766875	-0.300294	0.076734	9.95629	11.37445	-2.366458
142.300003	0.146447	1.530568	1.772984	-0.305258	0.078671	9.70135	10.59124	0.393569
142.399994	-0.303375	1.472914	1.777894	-0.319013	0.080605	8.06543	9.34193	2.684154
142.5	-0.673285	1.525935	1.779808	-0.337773	0.081681	7.55538	8.82796	4.376169
142.600006	-1.06166	1.567353	1.778734	-0.357901	0.082258	6.04206	7.48819	4.976029
142.699997	-1.071685	1.599443	1.774446	-0.3767	0.082045	5.41449	6.96084	4.340762
142.800003	-0.815595	1.496839	1.767477	-0.389677	0.08162	4.70907	5.98879	2.79234
142.899994	-0.389489	1.416207	1.75889	-0.39382	0.080832	5.13784	5.72983	0.43455
143.0	0.03032	1.261205	1.751298	-0.3887	0.079804	5.29688	5.9753	-2.235497
143.100006	0.535851	1.033447	1.746707	-0.375304	0.079191	7.44346	6.6491	-4.122333
143.199997	0.883504	0.910082	1.747456	-0.355027	0.079011	8.44779	9.12193	-5.017086
143.300003	0.940028	0.863245	1.754938	-0.333079	0.079142	7.82372	8.58848	-5.475485
143.399994	0.775334	0.830346	1.767715	-0.313491	0.079609	9.28423	8.90547	-5.475513
143.5	0.47445	0.752191	1.782354	-0.299969	0.080837	9.319	10.78512	-4.718042
143.600006	0.080547	0.687745	1.795016	-0.297237	0.082079	9.27792	10.72988	-2.816458
143.699997	-0.319354	0.611748	1.802357	-0.306324	0.083391	9.2844	10.32211	0.203367
143.800003	-0.726127	0.576459	1.802417	-0.326851	0.084699	8.84127	9.92055	3.4473
143.899994	-0.869514	0.658354	1.79396	-0.35417	0.085459	7.39407	8.17943	6.261872
144.0	-0.811285	0.73235	1.780438	-0.382636	0.085735	6.03234	6.69492	7.573938
144.100006	-0.588385	0.820597	1.767439	-0.403978	0.085913	4.8216	5.56636	6.635728
144.199997	-0.293309	0.845189	1.759741	-0.413457	0.085745	4.31585	4.82426	3.572839
144.300003	0.096011	0.726543	1.758988	-0.409226	0.085775	4.3641	5.19317	-0.749273
144.399994	0.157005	0.574573	1.763128	-0.393685	0.085578	5.3623	5.39689	-5.123299
144.5	0.353993	0.446285	1.77116	-0.370239	0.085082	8.64702	8.69832	-7.931138
144.600006	0.243127	0.418307	1.781234	-0.342689	0.08436	8.99093	10.94206	-8.754056
144.699997	-0.030143	0.548599	1.79278	-0.318561	0.083595	8.3645	8.99518	-7.605149
144.800003	-0.161802	0.650044	1.803988	-0.303112	0.082951	9.4226	9.80365	-5.145932
144.899994	-0.230905	0.781548	1.813392	-0.299536	0.082323	11.87938	13.62578	-1.715149
145.0	-0.21665	0.953457	1.819439	-0.306682	0.082016	11.16904	12.46714	1.728772
145.100006	-0.149043	1.193042	1.822588	-0.320838	0.081641	10.88512	11.1643	4.192294
145.199997	0.031147	1.351036	1.826966	-0.337285	0.08168	8.42729	8.80323	5.338965
145.300003	0.061067	1.532686	1.834457	-0.352763	0.082299	6.71693	6.79748	4.874958
145.399994	0.110792	1.65869	1.843909	-0.364772	0.082746	5.91779	6.7659	3.063634
145.5	0.088399	1.825846	1.851821	-0.373653	0.082728	5.42982	6.48745	0.628421
145.600006	-0.153968	1.936252	1.852963	-0.379146	0.082634	5.16639	6.60981	-1.567686
145.699997	-0.400531	1.887054	1.847005	-0.382143	0.082323	5.18644	6.90335	-2.519955
145.800003	-0.528311	1.723121	1.83438	-0.383911	0.081654	6.52154	7.61579	-2.039596
145.899994	-0.437231	1.560873	1.819272	-0.383763	0.081248	6.2223	8.13458	-1.028415
146.0	-0.220352	1.431475	1.806303	-0.380776	0.081011	7.49426	8.20459	-0.419103
146.100006	0.029076	1.351528	1.799684	-0.372429	0.081506	7.84342	8.02774	-0.624481
146.199997	0.18277	1.353888	1.800596	-0.359208	0.081907	7.70234	8.47415	-1.699502
146.300003	0.212683	1.462916	1.807454	-0.344122	0.081908	7.96401	8.6509	-2.977441
146.399994	0.055459	1.575272	1.816766	-0.328638	0.081475	8.12559	9.12932	-3.99256
146.5	-0.15821	1.633661	1.825988	-0.314491	0.080786	8.11403	9.65806	-4.348458
146.600006	-0.238281	1.637215	1.834891	-0.304338	0.080137	8.14004	10.14097	-4.027685
146.699997	-0.203457	1.607871	1.843755	-0.299275	0.079788	8.98367	10.32339	-3.125512
146.800003	0.050335	1.733726	1.853247	-0.300773	0.079421	9.36156	10.1399	-1.749642
146.899994	0.234564	1.817707	1.861342	-0.309721	0.079171	9.56053	9.92515	0.079859
147.0	0.246894	1.870543	1.865917	-0.325896	0.07922	8.9094	9.20115	1.924092
147.100006	0.111492	1.992184	1.86452	-0.347219	0.078989	7.81303	8.61043	3.724112
147.199997	-0.027393	1.943805	1.856017	-0.370594	0.078612	6.52102	8.02442	4.974955
147.300003	-0.378175	1.847125	1.840526	-0.393513	0.078023	5.61408	7.49814	5.570211
147.399994	-0.586379	1.79757	1.82075	-0.409934	0.077261	4.60327	6.39784	4.725277
147.5	-0.573793	1.722305	1.80236	-0.415074	0.076882	4.56553	5.6838	2.389377
147.600006	-0.33329	1.627761	1.789705	-0.407195	0.076471	4.45168	5.83517	-1.013911
147.699997	-0.032144	1.376341	1.786936	-0.388073	0.076701	6.83069	6.77328	-4.581648
147.800003	0.314691	1.166188	1.795202	-0.361988	0.076994	8.82428	10.25788	-7.345227
147.899994	0.370215	1.05534	1.812588	-0.334072	0.077251	8.97263	10.00031	-8.772733
148.0	0.247005	1.134365	1.835176	-0.309747	0.076915	9.17117	9.52317	-8.697123
148.100006	0.155265	1.268252	1.858035	-0.29482	0.076187	10.42491	9.94442	-7.067783
148.199997	-0.131606	1.454234	1.876528	-0.294129	0.075548	12.55441	14.77158	-3.277879
148.300003	-0.294511	1.545418	1.887504	-0.308438	0.074844	12.33258	14.39004	1.822289
148.399994	-0.397604	1.744472	1.889352	-0.333611	0.074169	13.75211	15.52031	6.645608
148.5	-0.27056	1.812331	1.882047	-0.363264	0.073734	10.5561	12.26031	10.068274
148.600006	-0.110081	1.924886	1.874696	-0.388325	0.073509	5.96079	6.48863	10.359772
148.699997	0.134056	1.972865	1.875405	-0.401819	0.07362	4.20979	5.46006	7.754347
148.800003	0.210977	2.04297	1.885721	-0.402647	0.073836	3.87928	4.60994	2.768243
148.899994	0.213088	2.062106	1.902272	-0.39165	0.073466	4.53943	5.46509	-3.401663
149.0	0.057599	1.989572	1.918282	-0.37218	0.072242	4.72518	5.98751	-8.632758
149.100006	0.11473	1.927518	1.931445	-0.348179	0.071733	9.3817	8.12772	-10.824454
149.199997	0.163767	1.904803	1.942839	-0.326562	0.071806	10.56065	14.15559	-9.947019
149.300003	0.025523	1.895532	1.953403	-0.31292	0.072484	8.9002	10.76167	-7.385472
149.399994	0.134979	1.934074	1.963896	-0.308013	0.072895	15.02687	16.65337	-4.022521
149.5	0.186928	1.924668	1.973749	-0.312425	0.073866	16.05265	16.59834	-0.670242
149.600006	0.023539	1.893998	1.982503	-0.326232	0.074328	16.81518	17.54759	2.179707
149.699997	-0.134468	1.796896	1.990707	-0.34392	0.074943	14.28799	15.17795	4.281384
149.800003	-0.353008	1.701999	1.997803	-0.363324	0.075255	8.94496	10.29609	5.227135
149.899994	-0.569357	1.539955	2.002403	-0.381188	0.07529	6.7418	8.5296	4.945101
150.0	-0.661612	1.433751	2.002792	-0.393931	0.074943	5.14309	6.59258	3.527611
150.100006	-0.526526	1.257134	1.999326	-0.399996	0.074745	4.80952	6.28415	1.477368
150.199997	-0.295377	1.052047	1.993431	-0.39905	0.074468	4.92389	5.80016	-0.773585
150.300003	0.032273	0.772641	1.987069	-0.39036	0.074507	6.11046	6.56913	-2.742064
150.399994	0.290007	0.425682	1.981768	-0.37834	0.0747	8.13838	7.52523	-3.923826
150.5	0.335455	0.216669	1.978574	-0.363385	0.075255	10.40284	10.31933	-4.360463
150.600006	0.262305	0.138991	1.977365	-0.348364	0.07557	11.01237	11.22564	-4.30181
150.699997	0.055588	0.105131	1.976942	-0.336063	0.076007	11.26704	11.48942	-3.815941
150.800003	-0.180448	0.056618	1.976461	-0.327384	0.076258	10.75673	12.36823	-2.957507
150.899994	-0.262213	-0.023098	1.976133	-0.322763	0.0766	11.13734	11.98262	-2.009553
151.0	-0.217683	-0.121292	1.978409	-0.320138	0.077304	11.64257	11.60011	-1.463453
151.100006	-0.122551	-0.171815	1.985841	-0.317923	0.078322	11.7121	10.39512	-1.597501
151.199997	-0.017049	-0.090986	1.998393	-0.315807	0.079501	11.63985	10.45346	-2.173543
151.300003	-0.068125	0.116919	2.013174	-0.315132	0.080138	11.78278	11.04975	-2.793384
151.399994	-0.239002	0.361639	2.02588	-0.316556	0.079831	11.62952	12.15829	-2.875278
151.5	-0.421854	0.553462	2.032134	-0.323113	0.078794	11.78558	12.88294	-1.969444
151.600006	-0.534019	0.669123	2.02899	-0.33547	0.077067	11.44377	12.93004	0.150479
151.699997	-0.53319	0.816898	2.017185	-0.35279	0.075263	11.41881	12.06376	2.654187
151.800003	-0.33626	0.957479	1.999935	-0.371824	0.073539	10.0464	10.08445	4.689929
151.899994	0.018896	1.111637	1.982851	-0.387661	0.072524	8.16938	8.09893	5.32766
152.0	0.148676	1.315165	1.968753	-0.399274	0.072099	6.58118	6.79501	4.440664
152.100006	0.326225	1.524567	1.957809	-0.404526	0.071768	5.96509	6.32558	2.199769
152.199997	0.355818	1.614911	1.947682	-0.402884	0.071607	5.15579	6.40652	-0.749167
152.300003	0.191581	1.496123	1.935434	-0.397621	0.071526	6.37118	6.46668	-3.305055
152.399994	0.109311	1.33869	1.922139	-0.386245	0.071848	7.89632	8.40917	-4.596985
152.5	-0.122367	1.244846	1.9106	-0.370716	0.072272	6.97572	10.19514	-5.052454
152.600006	-0.198867	1.179613	1.905577	-0.351412	0.072808	7.83887	8.76298	-5.133374
152.699997	-0.314107	1.050705	1.909921	-0.330789	0.073426	9.60555	10.74294	-5.075792
152.800003	-0.339424	0.949989	1.922395	-0.311796	0.073922	10.73528	12.09245	-4.984944
152.899994	-0.311071	0.886119	1.938912	-0.297513	0.074036	11.42328	12.75854	-4.615655
153.0	-0.318057	0.878462	1.954453	-0.290021	0.073409	13.36047	14.54141	-3.656685
153.100006	-0.239357	0.866441	1.964337	-0.292951	0.072482	14.56017	15.41422	-1.649837
153.199997	-0.175932	0.906686	1.965868	-0.305922	0.071082	14.35052	15.43028	1.224398
153.300003	-0.055235	0.990012	1.95907	-0.326309	0.069558	12.2542	12.69035	4.089289
153.399994	0.048485	0.998742	1.946286	-0.351412	0.068296	8.72742	9.26538	6.321237
153.5	0.212285	0.951037	1.932269	-0.37367	0.067842	6.05038	6.60103	6.752076
153.600006	0.279918	0.928231	1.921263	-0.389919	0.0678	4.69015	5.63188	5.09667
153.699997	0.31346	0.90151	1.914231	-0.397915	0.06801	4.32802	5.14478	2.065746
153.800003	0.137996	0.892626	1.909212	-0.396629	0.068144	4.26295	5.42944	-1.691443
153.899994	-0.008496	0.820572	1.904034	-0.388277	0.068219	5.19818	5.61807	-4.475951
154.0	-0.078906	0.822473	1.896956	-0.374502	0.068427	7.29511	8.61	-5.626888
154.100006	-0.301342	0.814437	1.888363	-0.360457	0.068632	6.94997	10.07321	-5.10918
154.199997	-0.318167	0.706923	1.879812	-0.350301	0.068592	7.40335	8.89551	-3.687405
154.300003	-0.217474	0.579576	1.87303	-0.342702	0.068698	10.02889	11.34019	-2.084468
154.399994	-0.038669	0.419756	1.868583	-0.338299	0.068649	9.34071	9.66159	-0.846131
154.5	0.115679	0.247893	1.867949	-0.335924	0.068938	8.76753	8.80163	-0.2916
154.600006	0.229704	0.117789	1.87132	-0.333441	0.069186	8.80466	9.01381	-0.437987
154.699997	0.256989	0.027366	1.877209	-0.331449	0.0695	8.08504	8.60818	-1.070237
154.800003	0.197388	0.007563	1.883166	-0.330291	0.069519	7.95429	9.06915	-1.687497
154.899994	0.034811	0.008736	1.886569	-0.329728	0.06957	7.94177	9.09881	-1.937391
155.0	-0.129167	-0.066604	1.885338	-0.332411	0.069261	8.35487	9.41697	-1.480935
155.100006	-0.244622	-0.157166	1.879134	-0.338398	0.069017	8.34891	9.42575	-0.395611
155.199997	-0.305615	-0.235423	1.86815	-0.347538	0.068409	8.55174	9.23584	1.180703
155.300003	-0.259124	-0.314181	1.852551	-0.360492	0.06744	8.00097	8.77433	2.640362
155.399994	-0.268344	-0.287107	1.834288	-0.373	0.066346	7.23459	7.9619	3.417285
155.5	-0.049489	-0.168892	1.816249	-0.381283	0.065479	6.45341	7.25138	2.776186
155.600006	0.135172	-0.145241	1.802621	-0.383471	0.065122	5.81016	6.84008	0.964791
155.699997	0.278986	-0.232548	1.796355	-0.375957	0.065483	6.20942	6.65788	-1.63054
155.800003	0.317923	-0.289186	1.798001	-0.361163	0.066088	8.34891	8.92024	-4.01708
155.899994	0.260623	-0.232382	1.805451	-0.342041	0.06671	7.97505	9.52799	-5.69103
156.0	0.147497	-0.053721	1.815984	-0.322414	0.067008	8.00877	8.85472	-6.294703
156.100006	-0.016067	0.155851	1.826707	-0.310326	0.067118	8.6768	9.72946	-5.573094
156.199997	-0.142536	0.325785	1.83442	-0.30835	0.067106	9.24499	11.66927	-3.130818
156.300003	-0.18642	0.505054	1.836896	-0.318181	0.06706	8.84416	10.82398	0.409999
156.399994	-0.097336	0.670822	1.832431	-0.338531	0.067187	8.97429	10.16099	4.20648
156.5	-0.003426	0.785545	1.821641	-0.363294	0.067504	7.8027	8.82186	6.944057
156.600006	0.074514	0.91423	1.809829	-0.386053	0.068089	5.98698	6.53519	7.567194
156.699997	0.136758	0.996689	1.802099	-0.400763	0.068776	4.88912	5.696	5.838635
156.800003	0.000365	1.172249	1.799307	-0.403664	0.069231	4.70118	5.32271	2.089829
156.899994	-0.101541	1.289016	1.800016	-0.396371	0.069159	4.51263	6.28073	-2.336673
157.0	-0.201788	1.303831	1.802444	-0.37985	0.068408	5.65419	6.24594	-6.183844
157.100006	-0.164485	1.322097	1.808126	-0.35459	0.06807	9.02903	10.09815	-8.3402
157.199997	-0.043287	1.17059	1.82032	-0.327514	0.067832	8.79038	12.01762	-8.873435
157.300003	0.064409	1.086055	1.840825	-0.304656	0.067427	8.67172	9.32951	-8.113215
157.399994	0.167369	1.060447	1.864699	-0.29242	0.067067	11.64388	12.74484	-6.14482
157.5	0.200082	1.00358	1.885976	-0.294001	0.066448	13.59368	14.89812	-2.908818
157.600006	0.047059	0.92601	1.899815	-0.311585	0.06544	13.20432	13.52034	1.776974
157.699997	-0.181168	0.902746	1.902798	-0.341492	0.06466	13.53912	14.76044	6.673126
157.800003	-0.313888	0.812144	1.893955	-0.37875	0.063423	9.70906	10.48451	10.584371
157.899994	-0.413239	0.751667	1.879295	-0.411366	0.063003	5.41826	6.23908	11.226141
158.0	-0.147539	0.722698	1.871845	-0.429654	0.063276	3.89294	4.9478	8.574369
158.100006	-0.014766	0.708368	1.877566	-0.430627	0.064288	3.2736	4.20753	3.256879
158.199997	0.056159	0.68101	1.894436	-0.416273	0.065728	3.91957	4.79247	-3.57234
158.300003	0.136741	0.622401	1.915419	-0.392421	0.066708	4.26076	5.47986	-9.708207
158.399994	0.270189	0.617781	1.936086	-0.361007	0.067997	7.98503	7.48936	-12.797247
158.5	0.217724	0.68461	1.955497	-0.330732	0.068674	11.85687	14.37719	-12.397874
158.600006	0.057213	0.782445	1.974271	-0.309242	0.068779	9.94482	11.5786	-9.753729
158.699997	0.014518	0.91606	1.993831	-0.297	0.069226	16.40269	17.3202	-6.329762
158.800003	0.114394	0.995093	2.012193	-0.297354	0.070048	21.70395	23.64793	-2.844232
158.899994	0.129776	1.023174	2.028453	-0.308161	0.070274	25.60083	28.48354	0.232952
159.0	-0.052155	1.029774	2.043093	-0.325171	0.070514	27.45237	28.47487	2.588617
159.100006	-0.133387	0.988991	2.055345	-0.34561	0.07019	18.40696	18.08414	4.463982
159.199997	-0.266539	0.948722	2.063744	-0.364755	0.070263	10.03765	12.02651	5.283996
159.300003	-0.385574	0.909743	2.066362	-0.381287	0.070143	8.07287	9.91381	4.908699
159.399994	-0.352096	0.87805	2.063687	-0.393411	0.070009	5.83048	7.33703	3.594256
159.5	-0.282326	0.794069	2.05781	-0.398708	0.070185	5.21114	5.98462	1.622895
159.600006	-0.001083	0.74083	2.050394	-0.398848	0.070636	5.21894	5.85391	-0.559345
159.699997	0.12835	0.630043	2.044181	-0.394821	0.071017	6.15337	6.56228	-2.628266
159.800003	0.13903	0.448894	2.039644	-0.385041	0.07159	7.11978	7.38156	-4.174726
159.899994	0.099145	0.218956	2.037152	-0.372742	0.072279	9.96049	9.29782	-5.05944
160.0	-0.031288	0.157654	2.036602	-0.358234	0.073166	10.69517	11.95179	-5.333737
160.100006	-0.071099	0.107659	2.037679	-0.343874	0.074012	11.8186	12.80404	-5.068531
160.199997	-0.213248	0.074291	2.039557	-0.334254	0.074825	12.39835	13.41607	-4.174969
160.300003	-0.248101	0.102532	2.041868	-0.327847	0.075459	13.60603	14.26447	-3.026145
160.399994	-0.254459	0.173279	2.044628	-0.325075	0.075692	15.31386	14.96256	-1.967197
160.5	-0.194099	0.262506	2.048332	-0.324765	0.075813	15.57273	14.79577	-1.229675
160.600006	-0.0742	0.414157	2.053578	-0.324647	0.075826	14.47794	13.52815	-0.986866
160.699997	0.046273	0.564771	2.05932	-0.326212	0.075658	13.44296	12.93572	-1.107756
160.800003	0.098812	0.742281	2.06363	-0.329291	0.07552	13.29163	12.99256	-1.197444
160.899994	0.092981	0.905914	2.06388	-0.334797	0.075351	12.76819	13.26041	-0.972625
161.0	0.000784	1.044986	2.057765	-0.344368	0.074835	11.3999	12.7534	-0.200846
161.100006	-0.052162	1.143331	2.044755	-0.356298	0.074253	10.02241	11.75706	0.981244
161.199997	-0.157424	1.236232	2.02692	-0.368775	0.073607	8.87945	10.65076	1.921876
161.300003	-0.244336	1.273501	2.00852	-0.379174	0.072584	7.72423	9.33165	2.238587
161.399994	-0.157061	1.317783	1.994321	-0.382743	0.071902	7.15639	8.41217	1.464727
161.5	-0.079517	1.352988	1.985217	-0.381426	0.070831	7.13038	8.62981	-0.146884
161.600006	0.021869	1.256833	1.97876	-0.376087	0.070025	7.89308	8.93973	-1.870157
161.699997	0.211944	1.123329	1.971065	-0.3683	0.069672	8.92446	9.70077	-2.890595
161.800003	0.35484	1.04247	1.958987	-0.362014	0.069623	8.33402	10.22116	-2.893499
161.899994	0.457768	0.982975	1.942711	-0.357747	0.070023	9.1392	9.47521	-2.048035
162.0	0.482243	0.833927	1.92601	-0.353097	0.070612	8.91124	9.76008	-1.114739
162.100006	0.192212	0.760484	1.914837	-0.34865	0.071205	8.28288	9.38186	-1.078615
162.199997	-0.056425	0.734627	1.912532	-0.342406	0.07142	8.12235	9.44159	-1.555396
162.300003	-0.31548	0.752465	1.917636	-0.334577	0.071636	7.93529	9.94635	-2.43045
162.399994	-0.528647	0.809852	1.925206	-0.328207	0.071192	8.12796	10.06636	-3.299827
162.5	-0.579909	0.81995	1.93006	-0.323605	0.070752	8.62092	10.21131	-3.331674
162.600006	-0.368434	0.828279	1.928079	-0.324779	0.070158	9.02001	10.31504	-2.041036
162.699997	-0.064151	0.851873	1.919657	-0.330985	0.06961	9.63707	9.87623	0.091928
162.800003	0.159577	0.840619	1.907801	-0.340862	0.069006	9.70591	9.47307	1.989339
162.899994	0.297965	0.870122	1.896148	-0.351935	0.068866	8.63406	8.79424	3.214429
163.0	0.294955	0.852005	1.887698	-0.362092	0.068736	7.74604	8.17793	3.318001
163.100006	0.169796	0.81499	1.881881	-0.368932	0.069091	6.67209	7.99187	2.289796
163.199997	-0.050566	0.807192	1.874479	-0.373796	0.068885	6.02998	7.80217	0.629521
163.300003	-0.307424	0.731428	1.863227	-0.375403	0.068854	5.44987	7.57072	-1.027595
163.399994	-0.437692	0.654376	1.847462	-0.37413	0.068615	6.24384	7.79093	-1.970644
163.5	-0.341094	0.49527	1.829986	-0.368564	0.069018	7.25797	8.87057	-2.135177
163.600006	-0.159145	0.412108	1.815432	-0.360077	0.069362	7.13467	8.15534	-2.1144
163.699997	0.05257	0.358337	1.806604	-0.350095	0.070013	8.35312	8.39985	-2.268435
163.800003	0.172084	0.390413	1.803627	-0.341039	0.070659	8.05685	8.80751	-2.5428
163.899994	0.198502	0.456068	1.804633	-0.333615	0.070999	7.83519	8.81586	-2.851394
164.0	0.058424	0.531916	1.806267	-0.33039	0.070817	7.56502	8.86372	-2.787659
164.100006	-0.095354	0.56318	1.805478	-0.330891	0.070448	7.164	8.6829	-2.055176
164.199997	-0.149326	0.588995	1.800599	-0.33428	0.070371	7.1739	8.41838	-0.814347
164.300003	-0.131609	0.561435	1.791386	-0.341886	0.07012	7.31639	8.33177	0.712596
164.399994	-0.056327	0.587357	1.779644	-0.35004	0.070537	7.38041	8.04101	1.912956
164.5	-0.065719	0.644356	1.768867	-0.356729	0.070798	7.06417	7.71043	2.278933
164.600006	-0.012329	0.683153	1.761363	-0.360822	0.07108	6.80372	7.56077	1.819181
164.699997	-0.05642	0.757607	1.756899	-0.360907	0.071052	6.62348	7.65316	0.417434
164.800003	-0.125656	0.747847	1.753044	-0.358923	0.070745	6.70887	7.71867	-1.0724
164.899994	-0.205296	0.742612	1.747045	-0.355881	0.070347	7.08308	8.30704	-1.97174
165.0	-0.272195	0.789144	1.73791	-0.352951	0.070358	6.6241	8.15898	-2.053692
165.100006	-0.197747	0.886934	1.725196	-0.353725	0.070336	6.7904	7.39355	-1.239758
165.199997	-0.020796	1.029993	1.709609	-0.35728	0.07056	7.09281	7.93342	-0.011379
165.300003	0.123938	1.123243	1.691948	-0.362946	0.071166	6.8243	7.68356	1.030854
165.399994	0.197719	1.132949	1.675489	-0.368059	0.071637	6.31574	7.05719	1.191655
165.5	0.213047	1.107156	1.665901	-0.367364	0.072045	6.09522	6.98835	0.100034
165.600006	0.078725	1.023604	1.665874	-0.361222	0.072226	5.84765	7.01223	-1.754917
165.699997	-0.142823	0.967609	1.673995	-0.349562	0.072475	7.00768	7.90548	-3.617066
165.800003	-0.251372	0.907918	1.685695	-0.334713	0.072929	7.12004	8.83096	-4.640387
165.899994	-0.333813	0.899844	1.695846	-0.322199	0.073541	6.81142	7.9058	-4.538774
166.0	-0.274768	0.865606	1.70117	-0.315512	0.074123	7.72204	8.61396	-2.797123
166.100006	-0.295824	0.856116	1.699676	-0.319038	0.07416	8.2024	9.25189	0.342856
166.199997	-0.423424	0.886897	1.691128	-0.332326	0.073834	7.81277	8.62691	3.583421
166.300003	-0.391431	0.893764	1.677815	-0.349706	0.072733	6.97685	7.83632	5.982425
166.399994	-0.26279	0.841241	1.667502	-0.365528	0.071898	5.87304	6.68496	6.313669
166.5	-0.099601	0.758611	1.664562	-0.375914	0.071624	5.14222	5.94244	4.494322
166.600006	0.039135	0.680974	1.668641	-0.379058	0.071807	5.30397	5.82736	1.044061
166.699997	0.148513	0.629004	1.67496	-0.377358	0.071995	4.93711	5.94447	-2.78804
166.800003	0.150285	0.626893	1.678565	-0.372115	0.072225	6.97248	6.8767	-5.366333
166.899994	0.0477	0.649095	1.677822	-0.364512	0.072598	7.38268	9.09271	-5.803009
167.0	-0.051823	0.653595	1.67318	-0.359584	0.073114	5.87523	7.07442	-4.232131
167.100006	-0.125247	0.664803	1.665642	-0.358078	0.073393	6.43931	7.45286	-1.721815
167.199997	-0.174295	0.655302	1.656908	-0.358423	0.073823	7.97645	9.29204	0.738276
167.300003	-0.160967	0.594376	1.650117	-0.359489	0.074104	6.99586	7.66536	2.215809
167.399994	-0.118432	0.507734	1.649647	-0.356984	0.07454	6.54913	7.25545	2.241476
167.5	-0.102429	0.437909	1.657321	-0.35079	0.075282	6.49238	7.18116	0.749103
167.600006	-0.072727	0.411274	1.670263	-0.343018	0.075992	6.45849	7.35929	-1.38739
167.699997	-0.133206	0.399184	1.683776	-0.333766	0.076579	6.48143	7.39751	-3.357607
167.800003	-0.149994	0.392939	1.694297	-0.325365	0.077053	7.90394	8.53121	-4.047293
167.899994	-0.212613	0.43178	1.700751	-0.320094	0.077253	7.26148	8.89027	-3.52094
168.0	-0.170691	0.491206	1.703622	-0.319088	0.077327	7.1732	8.02763	-1.896658
168.100006	-0.040129	0.51275	1.703891	-0.323918	0.077575	8.24216	8.81415	0.209323
168.199997	0.163504	0.494251	1.702605	-0.333611	0.078146	7.45546	7.79532	2.197383
168.300003	0.261854	0.513074	1.700388	-0.345847	0.078963	7.2247	7.47213	3.370353
168.399994	0.23136	0.484536	1.698472	-0.359282	0.080124	6.60282	7.14872	3.563223
168.5	0.043404	0.395926	1.697083	-0.370241	0.081272	5.7683	6.80572	2.616338
168.600006	-0.174522	0.319171	1.695371	-0.377958	0.0821	5.42842	6.60146	0.957724
168.699997	-0.361163	0.249732	1.692161	-0.382064	0.082259	5.10973	6.69224	-0.963262
168.800003	-0.482082	0.169265	1.687178	-0.381403	0.081925	5.85343	7.07764	-2.232455
168.899994	-0.441696	0.130479	1.679889	-0.377417	0.081698	6.83498	8.04583	-2.583449
169.0	-0.232015	0.122464	1.671438	-0.371316	0.081322	6.18376	7.32322	-2.279854
169.100006	0.035341	0.076992	1.663842	-0.363673	0.081341	7.17276	7.16617	-1.69284
169.199997	0.376116	0.005271	1.658461	-0.35628	0.081634	7.45555	7.97721	-1.230874
169.300003	0.566288	-0.077702	1.656786	-0.34745	0.082243	7.23809	7.74661	-1.185366
169.399994	0.611046	-0.166175	1.659595	-0.337991	0.082978	7.24624	7.51987	-1.60269
169.5	0.445387	-0.256072	1.666152	-0.32869	0.083926	7.08659	7.71086	-2.194674
169.600006	0.142054	-0.270049	1.67534	-0.320263	0.084959	7.04219	7.77873	-2.734031
169.699997	-0.239236	-0.21613	1.684935	-0.315268	0.085717	7.1908	8.44086	-2.77109
169.800003	-0.555498	-0.13379	1.692268	-0.314871	0.08615	6.99831	8.33819	-2.129831
169.899994	-0.696048	-0.059208	1.695829	-0.319249	0.086291	6.95338	8.00665	-0.832574
170.0	-0.665635	-0.021693	1.694488	-0.329449	0.086113	7.1549	7.86352	0.943605
170.100006	-0.496359	-0.023574	1.68968	-0.342384	0.085831	7.22907	7.66097	2.562841
170.199997	-0.108256	-0.037416	1.684068	-0.354845	0.085666	6.98053	7.10772	3.182411
170.300003	0.146855	0.004171	1.68069	-0.365022	0.085267	6.44281	6.63111	2.798267
170.399994	0.339362	-0.004711	1.681086	-0.369933	0.085214	6.31425	6.54451	1.320565
170.5	0.354218	0.015452	1.683217	-0.370687	0.085255	5.99784	6.7644	-0.612146
170.600006	0.218582	0.013586	1.683739	-0.368926	0.085138	6.89173	7.49482	-2.072877
170.699997	-0.014857	0.023175	1.680444	-0.365187	0.085106	6.91152	8.12526	-2.449603
170.800003	-0.153977	0.076744	1.672169	-0.362654	0.085106	6.09514	7.31358	-1.856899
170.899994	-0.177387	0.098671	1.660361	-0.362073	0.085117	7.09675	7.48476	-0.625175
171.0	-0.268553	0.174045	1.64777	-0.362723	0.085177	7.02362	7.89702	0.403532
171.100006	-0.156559	0.213627	1.637548	-0.364078	0.085494	6.50044	6.98236	0.957434
171.199997	-0.09573	0.227723	1.632592	-0.363119	0.085893	6.43143	6.87145	0.503923
171.300003	0.024074	0.201467	1.633598	-0.35854	0.086474	6.39027	7.17645	-0.904334
171.399994	0.05639	0.178592	1.638713	-0.351683	0.086704	6.34709	6.99734	-2.591519
171.5	0.029068	0.163884	1.645428	-0.342405	0.086782	7.13668	7.83729	-3.710284
171.600006	0.003847	0.165208	1.65199	-0.332673	0.086881	6.7284	7.73741	-4.045458
171.699997	-0.069266	0.179177	1.658209	-0.324331	0.086941	6.74609	7.37235	-3.610818
171.800003	-0.060831	0.147931	1.66517	-0.317775	0.08698	7.60539	8.29815	-2.623488
171.899994	-0.078729	0.118442	1.672121	-0.31629	0.086812	7.66118	8.13372	-1.155555
172.0	-0.178624	0.083001	1.677974	-0.319637	0.086588	7.65461	7.92464	0.531602
172.100006	-0.241021	0.05674	1.681146	-0.327195	0.086124	7.4897	8.03534	1.986782
172.199997	-0.280254	0.045603	1.680645	-0.338746	0.085449	6.79697	7.43487	3.033094
172.300003	-0.269249	0.015169	1.676962	-0.351214	0.084954	6.4098	6.99499	3.420912
172.399994	-0.194367	-0.005136	1.671014	-0.362294	0.084404	5.91394	6.65531	2.963614
172.5	-0.054415	-0.033964	1.664233	-0.371494	0.083568	5.89301	6.50361	1.854351
172.600006	0.005852	-0.080023	1.657923	-0.37534	0.082839	5.69412	6.51378	0.152179
172.699997	0.051961	-0.094364	1.652286	-0.375133	0.082018	6.04355	6.69353	-1.575093
172.800003	0.076088	-0.072564	1.648161	-0.370762	0.081388	6.92571	7.90837	-2.847342
172.899994	0.112551	-0.06546	1.646531	-0.36326	0.081203	6.3012	7.42995	-3.485575
173.0	0.197649	-0.089546	1.647497	-0.355424	0.08161	6.64485	7.05077	-3.481437
173.100006	0.089798	-0.075618	1.649972	-0.349846	0.082118	7.10708	7.44055	-3.134692
173.199997	-0.002618	-0.111814	1.65214	-0.346562	0.082528	7.22986	8.19613	-2.029334
173.300003	-0.259014	-0.089182	1.651109	-0.348031	0.082295	6.8398	7.65797	-0.39678
173.399994	-0.557123	-0.021606	1.646115	-0.352323	0.081062	6.67542	7.5977	1.347366
173.5	-0.856461	0.090334	1.638879	-0.357423	0.079206	6.33518	7.61815	2.518834
173.600006	-0.764704	0.204587	1.632798	-0.361262	0.077005	5.93645	6.99445	2.547807
173.699997	-0.469737	0.250921	1.632531	-0.359056	0.075225	5.99232	6.77842	1.213439
173.800003	-0.002954	0.195956	1.63904	-0.352027	0.073926	6.28526	6.76118	-1.054632
173.899994	0.403929	0.102064	1.650026	-0.342021	0.07326	7.42962	7.16478	-3.015944
174.0	0.664756	0.122301	1.661226	-0.330441	0.072641	7.95771	8.60476	-4.153456
174.100006	0.70807	0.223976	1.669381	-0.321804	0.071994	6.9822	7.67093	-4.039608
174.199997	0.522239	0.371079	1.673082	-0.318618	0.07131	7.17854	7.74619	-2.665849
174.300003	0.243445	0.489342	1.672843	-0.321623	0.070919	7.62054	9.53441	-0.530317
174.399994	-0.06612	0.548374	1.669878	-0.33152	0.070732	7.31665	8.7405	1.744107
174.5	-0.396068	0.57585	1.666847	-0.344257	0.070771	6.6149	7.80688	3.292203
174.600006	-0.45621	0.660814	1.666126	-0.35627	0.071102	6.27616	7.33221	3.422303
174.699997	-0.53029	0.756806	1.668003	-0.366399	0.071065	5.80701	6.89083	2.505135
174.800003	-0.354165	0.884666	1.670523	-0.372341	0.070901	5.73091	6.66088	0.558494
174.899994	-0.274021	0.904854	1.670903	-0.375513	0.070324	5.24731	6.45448	-1.335809
175.0	-0.20385	0.828212	1.667641	-0.375005	0.069495	6.46313	6.63636	-2.41429
175.100006	-0.043599	0.750647	1.66175	-0.370133	0.068743	6.89462	7.90998	-2.580699
175.199997	0.068837	0.747065	1.655467	-0.363866	0.067644	6.11519	7.66397	-2.129934
175.300003	0.107963	0.783663	1.652064	-0.356656	0.066425	7.04762	7.5537	-1.636861
175.399994	0.011789	0.820911	1.652594	-0.350296	0.065161	6.85845	8.18425	-1.318022
175.5	-0.121676	0.863075	1.655487	-0.345918	0.063634	6.53731	7.71739	-1.116603
175.600006	-0.221547	0.858368	1.658465	-0.343362	0.062354	6.47259	7.81705	-0.912056
175.699997	-0.310858	0.877721	1.658198	-0.344368	0.061177	6.43099	7.69416	-0.523958
175.800003	-0.214924	0.854292	1.65367	-0.348767	0.060426	6.26547	7.34356	0.316757
175.899994	-0.032135	0.847412	1.645902	-0.353111	0.059791	6.3534	7.33467	0.952368
176.0	0.168906	0.820246	1.63854	-0.355597	0.060105	6.46033	7.36325	0.988346
176.100006	0.335712	0.682935	1.635453	-0.353555	0.060656	6.567	7.3761	0.322972
176.199997	0.382136	0.540345	1.638409	-0.34688	0.061336	7.02432	7.99626	-0.947759
176.300003	0.183396	0.497078	1.646529	-0.337559	0.06176	6.89129	8.24655	-2.350462
176.399994	-0.149095	0.57342	1.65722	-0.327167	0.061569	6.65063	8.29002	-3.438951
176.5	-0.471602	0.682093	1.668219	-0.31885	0.060998	6.61823	8.14218	-3.890977
176.600006	-0.612257	0.723437	1.677931	-0.314839	0.060416	6.88245	8.67948	-3.483949
176.699997	-0.471794	0.748704	1.685327	-0.315884	0.060251	7.13292	8.66074	-2.226861
176.800003	-0.140901	0.718768	1.689426	-0.323993	0.060303	7.17373	7.84799	-0.180035
176.899994	0.225508	0.661973	1.689318	-0.338684	0.060495	7.11085	7.55873	2.10252
177.0	0.45142	0.716523	1.684467	-0.357108	0.060388	6.7453	7.16231	4.035143
177.100006	0.417105	0.762789	1.675623	-0.377526	0.059844	6.05108	6.77178	5.173668
177.199997	0.147244	0.792974	1.663759	-0.394968	0.058975	5.21429	6.65167	4.973851
177.300003	-0.20627	0.768949	1.650717	-0.406269	0.058174	4.74988	6.37676	3.424393
177.399994	-0.348187	0.643687	1.638752	-0.408556	0.057548	4.44336	6.31541	0.736407
177.5	-0.173546	0.359441	1.630477	-0.399358	0.057942	5.30905	6.0238	-2.259959
177.600006	0.041787	0.160926	1.627186	-0.381735	0.058868	7.53279	8.43208	-4.669942
177.699997	0.215948	0.044954	1.630328	-0.358581	0.059911	7.07222	9.01038	-6.205325
177.800003	0.280457	0.013223	1.639118	-0.332938	0.060748	7.54601	8.10749	-6.65253
177.899994	0.134117	0.088254	1.651124	-0.311739	0.061118	7.44346	8.2017	-6.064763
178.0	-0.047666	0.094598	1.66395	-0.298018	0.061	8.26729	9.07376	-4.509412
178.100006	-0.145594	0.052253	1.675444	-0.293195	0.06098	8.4357	10.99987	-1.999174
178.199997	-0.177076	0.02513	1.684098	-0.29863	0.060593	7.95429	9.37361	0.709575
178.300003	-0.139265	-0.013979	1.690558	-0.310594	0.06074	7.94519	8.88802	2.93345
178.399994	-0.018646	0.017278	1.695431	-0.326734	0.060966	7.05366	7.72638	4.187826
178.5	0.122716	-0.004266	1.700156	-0.342633	0.061784	6.35568	6.82103	4.324508
178.600006	0.110633	0.026478	1.704776	-0.35626	0.062549	6.01027	6.68314	3.250686
178.699997	0.090255	-0.019507	1.708039	-0.366801	0.063003	5.56731	6.5322	1.541963
178.800003	-0.06753	-0.040969	1.708081	-0.373662	0.06314	5.38699	6.5125	-0.333959
178.899994	-0.203542	-0.116716	1.704048	-0.376791	0.063152	5.37114	6.75198	-1.656524
179.0	-0.228044	-0.230087	1.69565	-0.378559	0.063178	6.46987	7.36818	-1.861969
179.100006	-0.144082	-0.310186	1.682986	-0.379074	0.063457	6.10328	7.61483	-1.251976
179.199997	0.026765	-0.433691	1.668864	-0.377507	0.064226	6.46042	7.14144	-0.574709
179.300003	0.176654	-0.619781	1.656799	-0.374727	0.06493	7.06539	7.3624	-0.145706
179.399994	0.222554	-0.803447	1.650965	-0.366119	0.065872	6.50569	7.35833	-0.746153
179.5	0.125412	-0.879445	1.654151	-0.352834	0.066583	6.65562	7.47545	-2.206717
179.600006	-0.019824	-0.838682	1.666571	-0.336301	0.067277	6.97694	8.37234	-3.920112
179.699997	-0.232367	-0.728283	1.685463	-0.31912	0.067804	7.40826	8.59673	-5.271454
179.800003	-0.248858	-0.647173	1.707136	-0.304592	0.068312	7.36648	8.68579	-5.772301
179.899994	-0.280727	-0.565065	1.727581	-0.296509	0.068618	7.85726	9.20768	-5.112211
180.0	-0.212645	-0.496479	1.743819	-0.297299	0.068802	8.41766	9.38603	-2.834475
180.100006	-0.147283	-0.381572	1.752449	-0.309947	0.068373	8.46714	9.11551	0.85539
180.199997	-0.188708	-0.225271	1.75202	-0.33258	0.067475	8.78277	9.05352	4.976101
180.300003	-0.064992	-0.096943	1.742404	-0.360516	0.066399	7.58323	7.99551	8.523782
180.399994	-0.076856	0.093964	1.726762	-0.388936	0.065569	5.79422	6.59975	9.779237
180.5	0.009976	0.276858	1.712032	-0.408824	0.065468	4.55966	5.77811	8.26088
180.600006	0.118095	0.406078	1.703688	-0.415506	0.066188	4.07125	5.15699	4.007357
180.699997	0.111872	0.40503	1.706012	-0.407577	0.067194	3.72383	5.318	-1.786661
180.800003	0.02518	0.367566	1.720483	-0.386332	0.068343	5.01865	5.0813	-7.696199
180.899994	-0.006584	0.535621	1.745627	-0.35802	0.06922	9.56543	10.36996	-11.755003
181.0	-0.17032	0.893005	1.777278	-0.328158	0.069406	8.89714	12.34317	-13.176082
181.100006	-0.154794	1.249336	1.811083	-0.302425	0.068677	9.36891	10.27104	-11.99388
181.199997	-0.24536	1.581017	1.84315	-0.29068	0.068187	7.33811	10.00309	-8.440394
181.300003	-0.015068	1.849573	1.8711	-0.293322	0.067578	13.31011	17.15127	-3.22864
181.399994	0.20456	2.076229	1.892932	-0.309804	0.067223	16.01595	18.51878	2.297277
181.5	0.444196	2.41857	1.90521	-0.335436	0.06665	17.21128	19.45978	7.334256
181.600006	0.669204	2.545478	1.908566	-0.363539	0.06713	14.94814	15.66869	10.444609
181.699997	0.61584	2.61732	1.910566	-0.389358	0.067678	6.67699	7.25791	10.607135
181.800003	0.465152	2.660583	1.916718	-0.404652	0.068626	4.27188	5.27196	8.018078
181.899994	0.146621	2.750794	1.928103	-0.408629	0.069118	3.60771	5.03612	3.469723
182.0	-0.139748	2.859672	1.94361	-0.40253	0.069291	3.98516	5.15752	-2.195614
182.100006	-0.370808	2.959699	1.959933	-0.388202	0.068641	4.12642	6.22527	-7.486271
182.199997	-0.456439	2.831495	1.974352	-0.370121	0.067786	5.42833	6.08707	-10.43744
182.300003	-0.358847	2.567764	1.98621	-0.354219	0.067567	8.8248	9.72657	-10.197937
182.399994	-0.122317	2.328122	1.99691	-0.339987	0.067155	7.74875	13.24071	-8.194483
182.5	0.258753	2.079484	2.006554	-0.329127	0.066462	13.79274	14.22528	-5.305693
182.600006	0.569904	1.849999	2.015161	-0.323416	0.065966	16.28735	17.73086	-2.299595
182.699997	0.737407	1.617004	2.023318	-0.321451	0.06578	20.48462	21.02801	0.109262
182.800003	0.599592	1.353081	2.032142	-0.324743	0.065939	24.43283	23.24605	1.580847
182.899994	0.366536	1.058838	2.043047	-0.328947	0.066623	19.32073	18.64231	1.982304
183.0	0.061424	0.780774	2.055612	-0.33349	0.067423	12.8534	14.42933	1.396116
183.100006	-0.290599	0.563561	2.067834	-0.339549	0.067895	10.34924	12.80286	0.062137
183.199997	-0.480864	0.376403	2.077385	-0.345666	0.068593	8.80405	11.65246	-1.234224
183.300003	-0.49351	0.259606	2.080994	-0.352142	0.068992	8.45348	10.72945	-1.980915
183.399994	-0.345826	0.108038	2.077789	-0.361047	0.069229	9.06187	10.10479	-1.728734
183.5	-0.158218	-0.034655	2.067915	-0.371581	0.069332	9.86661	9.63975	-0.519809
183.600006	0.092695	-0.180232	2.052792	-0.382206	0.069397	10.59489	9.48752	1.016205
183.699997	0.143759	-0.323689	2.037281	-0.390078	0.06933	10.19931	9.11497	1.841977
183.800003	0.209432	-0.39864	2.02651	-0.389927	0.069358	9.59828	8.95728	1.273676
183.899994	0.108063	-0.435504	2.023816	-0.381915	0.069918	9.40683	9.70238	-0.561777
184.0	0.011589	-0.342486	2.027749	-0.367857	0.070587	9.64145	10.41953	-3.056001
184.100006	-0.064079	-0.215196	2.034374	-0.351085	0.071625	10.62563	11.80801	-4.936487
184.199997	-0.087647	-0.072363	2.039199	-0.335535	0.072489	11.73855	12.91634	-5.500262
184.300003	-0.174666	0.031235	2.040706	-0.325106	0.073136	11.50175	12.66594	-4.847467
184.399994	-0.169203	0.193479	2.038146	-0.32133	0.073555	13.83636	14.68347	-3.026616
184.5	-0.130684	0.345049	2.032953	-0.324145	0.073479	14.56946	15.11169	-0.769217
184.600006	-0.081598	0.472335	2.027603	-0.331218	0.073214	13.86438	13.92971	1.080371
184.699997	0.023897	0.589285	2.024744	-0.340231	0.073068	11.4746	11.64379	2.058776
184.800003	0.122989	0.789358	2.025838	-0.348081	0.073094	9.44467	10.32018	1.891564
184.899994	0.247064	0.995594	2.029819	-0.35337	0.073607	8.43001	9.60089	0.787162
185.0	0.268358	1.158548	2.033186	-0.356552	0.074156	8.03197	9.2687	-0.684734
185.100006	0.248637	1.213166	2.032058	-0.357358	0.074897	8.10799	9.34428	-1.952165
185.199997	0.170996	1.129493	2.025418	-0.357032	0.075801	8.68792	9.74884	-2.402147
185.300003	0.010864	1.050968	2.013169	-0.357594	0.076756	10.03519	10.98852	-1.867451
185.399994	-0.130922	0.96997	1.997804	-0.35918	0.077727	10.2015	11.44906	-0.750339
185.5	-0.313402	0.962037	1.981523	-0.3627	0.078528	9.81774	10.90148	0.342036
185.600006	-0.41855	0.928545	1.966592	-0.366514	0.078892	8.76849	10.08188	0.899181
185.699997	-0.487748	0.891546	1.953925	-0.368142	0.078911	8.00798	9.2793	0.651295
185.800003	-0.39284	0.831174	1.943804	-0.367918	0.079055	7.92101	8.96874	-0.355176
185.899994	-0.197039	0.765849	1.935528	-0.364498	0.079301	7.80576	8.57692	-1.684548
186.0	0.166541	0.680815	1.928058	-0.3575	0.079994	8.34156	8.57746	-2.924647
186.100006	0.393763	0.643095	1.921408	-0.349087	0.080774	9.02272	9.09795	-3.628194
186.199997	0.47614	0.59041	1.916686	-0.338133	0.081435	8.74178	9.24665	-3.836067
186.300003	0.383088	0.564352	1.915168	-0.326912	0.081817	9.15269	9.59457	-3.716843
186.399994	0.173186	0.580035	1.916783	-0.318122	0.08199	9.47287	10.26194	-3.348261
186.5	-0.012975	0.597997	1.92009	-0.312778	0.082082	9.61036	10.52198	-2.587018
186.600006	-0.197615	0.601696	1.921835	-0.314344	0.082192	9.7687	10.85374	-1.22039
186.699997	-0.326392	0.555337	1.91917	-0.323052	0.082316	9.47891	10.31258	0.628227
186.800003	-0.365679	0.532326	1.909272	-0.339277	0.082362	8.84678	9.27855	2.775045
186.899994	-0.28309	0.525086	1.891462	-0.361023	0.082587	7.75103	7.93653	4.594668
187.0	-0.11606	0.480199	1.868874	-0.382998	0.082782	6.51874	6.56346	5.373896
187.100006	0.119471	0.427428	1.847053	-0.397666	0.083912	5.11612	5.49067	4.438061
187.199997	0.201343	0.404626	1.831904	-0.402471	0.084951	4.83351	5.21212	1.740548
187.300003	0.178477	0.422996	1.824916	-0.394196	0.085701	4.92897	5.36852	-1.882475
187.399994	-0.041371	0.52681	1.82304	-0.379037	0.085786	7.12924	7.25749	-5.052843
187.5	-0.314701	0.720542	1.823621	-0.358665	0.085466	8.61138	10.53707	-6.806971
187.600006	-0.513268	0.873874	1.825181	-0.338237	0.084491	7.94764	9.80354	-6.89565
187.699997	-0.508798	0.990261	1.826899	-0.323093	0.08371	7.71757	8.64404	-5.416074
187.800003	-0.300087	1.154906	1.827587	-0.315982	0.082733	9.41454	10.83019	-2.913781
187.899994	0.04511	1.293363	1.826741	-0.3165	0.081692	10.69316	10.91754	-0.011449
188.0	0.272079	1.434959	1.823649	-0.324433	0.08095	9.47138	9.24633	2.303552
188.100006	0.496818	1.641073	1.819598	-0.334132	0.080042	9.05049	8.97677	3.602918
188.199997	0.63426	1.813986	1.817714	-0.343178	0.079516	7.02432	7.61355	3.540588
188.300003	0.50816	1.982661	1.817741	-0.350615	0.079402	6.28991	7.4353	2.280401
188.399994	0.381958	2.080104	1.818767	-0.353531	0.080052	5.97428	7.32739	0.362602
188.5	0.111132	2.12217	1.818131	-0.354801	0.080715	5.70884	7.4337	-1.722291
188.600006	-0.071364	1.976193	1.814691	-0.354522	0.081526	6.90776	7.55884	-2.88248
188.699997	-0.29504	1.868814	1.808621	-0.35342	0.082442	6.92965	8.58495	-2.97311
188.800003	-0.44509	1.793211	1.800608	-0.354695	0.083046	6.45613	8.58056	-2.179676
188.899994	-0.578533	1.723438	1.790375	-0.358699	0.083255	7.84351	8.26839	-0.86367
189.0	-0.635956	1.712459	1.777897	-0.364908	0.082945	7.13659	8.59169	0.596489
189.100006	-0.633919	1.749089	1.763463	-0.372811	0.082094	6.61044	7.52715	1.669206
189.199997	-0.527029	1.812129	1.748123	-0.378676	0.080962	6.43668	7.54321	2.060934
189.300003	-0.36752	1.868055	1.733613	-0.381114	0.079273	6.17089	7.16253	1.536505
189.399994	-0.023212	1.796046	1.722003	-0.376708	0.077664	6.0644	7.10119	0.02579
189.5	0.429188	1.511075	1.715426	-0.364762	0.076685	6.70484	6.92091	-2.099697
189.600006	0.706029	1.156381	1.715751	-0.346535	0.076742	8.18199	8.5963	-3.920513
189.699997	0.871441	0.950691	1.724565	-0.323143	0.077269	7.95911	9.16229	-5.508874
189.800003	0.711706	1.025805	1.741165	-0.300307	0.078111	8.47467	8.79424	-6.213753
189.899994	0.409955	1.242631	1.761609	-0.284366	0.079129	9.32189	9.34021	-6.006602
190.0	-0.088996	1.387863	1.781256	-0.27873	0.080101	9.57498	11.96966	-4.474177
190.100006	-0.491111	1.551316	1.794575	-0.287455	0.081132	8.8354	11.91689	-1.259635
190.199997	-0.723163	1.73229	1.799218	-0.311253	0.082267	8.78242	11.17468	3.186399
190.300003	-0.735434	2.030342	1.793549	-0.344869	0.083094	8.31642	9.82485	7.458566
190.399994	-0.508661	2.189088	1.77916	-0.382464	0.084072	6.35743	7.03599	10.212859
190.5	-0.262663	2.384461	1.763808	-0.414399	0.084427	4.88781	5.46584	10.004219
190.600006	-0.055064	2.609804	1.753911	-0.432432	0.084361	3.63739	4.41746	6.996547
190.699997	0.10201	2.869697	1.749422	-0.436762	0.083561	3.65754	4.2238	1.951458
190.800003	0.129287	2.903173	1.747919	-0.42621	0.082083	3.32054	4.9492	-3.678402
190.899994	0.247515	2.784104	1.746494	-0.40351	0.081125	6.23675	5.37195	-8.022521
191.0	0.365757	2.589019	1.74636	-0.373049	0.081176	8.53475	8.95	-9.947371
191.100006	0.531771	2.371733	1.749327	-0.340585	0.082055	8.44279	10.85106	-9.53158
191.199997	0.57675	2.181309	1.757164	-0.312499	0.08284	8.43132	8.61203	-7.683925
191.300003	0.368021	1.979799	1.769168	-0.293294	0.083456	9.18273	10.00566	-5.359072
191.399994	0.045379	1.754234	1.785267	-0.283752	0.083426	13.12366	13.80092	-2.949138
191.5	-0.237968	1.55804	1.802473	-0.284533	0.083539	10.93959	12.62258	-0.524105
191.600006	-0.415416	1.425225	1.817351	-0.294789	0.083236	11.32554	12.56916	1.735221
191.699997	-0.559046	1.376014	1.828194	-0.312398	0.083223	9.35297	10.26194	3.597129
191.800003	-0.539274	1.445058	1.833367	-0.335083	0.082917	7.51886	8.10899	4.934426
191.899994	-0.404955	1.442165	1.833352	-0.358339	0.082948	6.21801	7.1014	5.522636
192.0	-0.176932	1.418618	1.828708	-0.378998	0.083157	5.46651	5.99886	4.921284
192.100006	-0.03143	1.327096	1.820899	-0.393932	0.083299	5.01287	5.4304	3.241788
192.199997	0.047736	1.186827	1.811538	-0.400199	0.082972	4.74777	5.27357	0.770168
192.300003	-0.073386	1.079048	1.803174	-0.398691	0.081928	4.67465	5.71174	-1.853655
192.399994	-0.251996	1.018804	1.796835	-0.390657	0.080525	5.81489	6.49922	-3.780144
192.5	-0.322259	1.0493	1.792927	-0.377303	0.079372	7.3607	9.02269	-4.556076
192.600006	-0.305571	1.095233	1.79115	-0.362526	0.078674	6.5811	8.60047	-4.50926
192.699997	-0.188679	1.102644	1.790228	-0.34936	0.078583	8.28069	8.50305	-3.837541
192.800003	0.034085	0.996103	1.788428	-0.339534	0.079021	9.05206	9.75312	-2.482475
192.899994	0.200011	0.914951	1.783913	-0.336577	0.079118	8.48273	8.79103	-0.669726
193.0	0.187783	0.851398	1.778754	-0.33644	0.079091	8.50156	8.57521	0.744682
193.100006	0.082051	0.817133	1.77618	-0.336584	0.079325	7.6596	8.31111	1.167125
193.199997	-0.022626	0.811945	1.779161	-0.336024	0.0795	6.99954	7.82947	0.600394
193.300003	-0.08539	0.786088	1.787534	-0.334041	0.079852	7.11417	8.10599	-0.671176
193.399994	-0.167859	0.764536	1.797706	-0.33194	0.080171	7.15437	8.18564	-2.07325
193.5	-0.264851	0.734783	1.805299	-0.331401	0.080466	7.88747	8.46912	-2.812378
193.600006	-0.273532	0.624746	1.807664	-0.333476	0.080448	7.61485	8.76769	-2.365834
193.699997	-0.311395	0.524863	1.803469	-0.340692	0.079757	7.34266	8.3808	-0.856416
193.800003	-0.327569	0.396303	1.794104	-0.351813	0.078456	7.92347	8.48924	1.149696
193.899994	-0.288649	0.311671	1.781638	-0.364637	0.077015	7.15358	7.89413	2.760278
194.0	-0.106054	0.376849	1.76974	-0.375671	0.07571	6.77263	7.36272	3.262938
194.100006	0.095215	0.417722	1.762672	-0.381912	0.074973	6.38624	7.04199	2.378272
194.199997	0.288384	0.413991	1.760765	-0.381398	0.075035	6.33396	6.95666	0.282739
194.300003	0.361828	0.341128	1.761897	-0.375724	0.075261	6.37906	7.1227	-2.07965
194.399994	0.300175	0.232966	1.763638	-0.365579	0.075881	7.84079	8.35489	-3.77204
194.5	0.195071	0.136191	1.763887	-0.35328	0.076395	7.49031	8.84359	-4.264597
194.600006	-0.01692	0.087437	1.762449	-0.341641	0.076775	7.14728	7.93963	-3.735828
194.699997	-0.283432	0.072827	1.760087	-0.334077	0.076871	8.25275	9.05277	-2.444347
194.800003	-0.479027	0.112244	1.756297	-0.332026	0.076796	8.15222	9.72047	-0.721077
194.899994	-0.471952	0.119106	1.751756	-0.334349	0.076613	7.54417	8.56857	0.994441
195.0	-0.373545	0.147533	1.747286	-0.340468	0.076367	7.37419	8.08972	2.014884
195.100006	-0.146255	0.179952	1.744182	-0.346948	0.076471	6.79557	7.4763	2.029164
195.199997	0.201568	0.13226	1.743641	-0.351569	0.077017	6.58364	6.857	1.05145
195.300003	0.426198	0.049756	1.745748	-0.354475	0.077757	6.54896	6.7068	-0.531324
195.399994	0.456663	-0.106656	1.74851	-0.35597	0.078197	6.62707	6.81803	-1.992604
195.5	0.306922	-0.238572	1.749728	-0.355498	0.078384	7.26883	7.713	-2.600326
195.600006	-0.078629	-0.257008	1.746899	-0.356194	0.077745	6.4577	8.24591	-2.2422
195.699997	-0.482672	-0.255833	1.738923	-0.35856	0.076753	6.70186	7.87636	-1.007156
195.800003	-0.595474	-0.277568	1.72639	-0.3625	0.075538	7.24939	8.56632	0.759075
195.899994	-0.485413	-0.345176	1.711815	-0.366851	0.074396	6.97466	7.59556	2.210972
196.0	-0.217107	-0.410393	1.699574	-0.368321	0.073958	6.91581	7.02261	2.49943
196.100006	0.139765	-0.391955	1.694124	-0.364247	0.07415	6.93377	7.16017	1.309857
196.199997	0.451334	-0.298059	1.696206	-0.355229	0.074661	6.62112	7.11125	-0.92764
196.300003	0.543052	-0.177269	1.703228	-0.342926	0.07547	7.04	7.54867	-3.260798
196.399994	0.479134	-0.094735	1.711736	-0.330099	0.076078	8.26703	8.97645	-4.647233
196.5	0.252666	-0.056295	1.718584	-0.319665	0.076753	6.93026	8.44118	-4.752294
196.600006	0.030195	-0.001278	1.722756	-0.313955	0.077205	6.85609	7.9923	-3.71756
196.699997	-0.100352	0.076528	1.724742	-0.314713	0.077645	8.15975	9.21357	-1.848604
196.800003	-0.114208	0.117461	1.725222	-0.322124	0.078079	7.96112	8.66824	0.364761
196.899994	-0.126575	0.11465	1.724629	-0.335366	0.078678	7.33828	7.97078	2.390088
197.0	-0.13538	0.165191	1.7231	-0.352642	0.078908	7.12906	7.56237	3.732531
197.100006	-0.218096	0.22202	1.720253	-0.370387	0.079246	6.16064	6.83387	4.153003
197.199997	-0.283837	0.323533	1.713684	-0.387064	0.078863	5.51853	6.45801	3.614069
197.300003	-0.292196	0.35404	1.70295	-0.399789	0.078255	4.85795	6.23512	2.433444
197.399994	-0.141323	0.350716	1.687884	-0.405687	0.077275	4.93037	6.14916	0.763652
197.5	0.081972	0.20512	1.67234	-0.402504	0.076815	5.22121	6.02476	-1.067525
197.600006	0.361716	0.076898	1.661526	-0.389457	0.076671	6.94647	7.15493	-2.708909
197.699997	0.426249	0.109925	1.659193	-0.369234	0.07679	7.36053	8.74607	-3.966862
197.800003	0.361475	0.29307	1.664715	-0.345884	0.076562	7.3734	8.08415	-4.778552
197.899994	0.144697	0.509325	1.67464	-0.324145	0.076269	7.82065	8.46687	-5.12942
198.0	-0.073601	0.709179	1.684607	-0.308081	0.07604	8.10659	9.61716	-4.538334
198.100006	-0.130864	0.889473	1.691567	-0.301795	0.076272	7.96051	10.03253	-2.643056
198.199997	0.029985	1.104587	1.695216	-0.304403	0.076807	7.97698	8.96788	-0.155541
198.300003	0.219952	1.277507	1.695904	-0.314531	0.077641	8.03819	8.61022	2.083847
198.399994	0.418793	1.54477	1.697552	-0.327123	0.07858	7.13484	7.5855	3.30809
198.5	0.505599	1.851189	1.703637	-0.339554	0.079713	6.47793	6.95131	3.125891
198.600006	0.446763	2.207143	1.714254	-0.349543	0.08111	5.91017	7.13159	1.82206
198.699997	0.249042	2.406749	1.725612	-0.357372	0.082341	5.77837	7.1939	0.007455
198.800003	-0.067857	2.403441	1.733727	-0.362804	0.083223	5.64438	7.1606	-1.568151
198.899994	-0.433187	2.272756	1.735465	-0.367094	0.08333	6.31373	7.32782	-2.164804
199.0	-0.734545	2.172998	1.730639	-0.371473	0.083163	6.08156	8.04722	-1.485466
199.100006	-0.829469	2.190028	1.719542	-0.376829	0.082356	6.49737	8.20363	0.120027
199.199997	-0.73776	2.282511	1.703644	-0.382599	0.081593	7.08195	8.04551	1.849599
199.300003	-0.455023	2.318896	1.686369	-0.386184	0.08099	6.35603	7.49664	2.68152
199.399994	0.046014	2.277323	1.672974	-0.383897	0.080727	6.54974	7.06468	2.184185
199.5	0.542867	2.068796	1.668234	-0.374934	0.08103	6.49448	6.99371	0.272133
199.600006	0.805639	1.969112	1.674261	-0.359097	0.081442	6.86598	7.48519	-2.396231
199.699997	0.810643	1.975544	1.688806	-0.340502	0.082167	8.36765	9.1533	-4.863643
199.800003	0.582494	2.104693	1.707148	-0.322407	0.083035	7.52044	8.76437	-6.388066
199.899994	0.320847	2.212385	1.725658	-0.307814	0.084312	7.23555	8.32117	-6.609774
[truncated: 1,530 more rows]
