# Supplementary material for: Accurate time-series forecasting of floating platform motion via a reinforced fusion CNN–BiLSTM–attention model
Source: PLoS One. 2026 Feb 2;21(2):e0342081. doi: 10.1371/journal.pone.0342081 (PMC12863529; doi:10.1371/journal.pone.0342081)
Supplement: S1 Data — (ZIP) [file pone.0342081.s001.zip › S1 Dateset/Data for measured proportional model/data for dual-stage EWMA control limit/12_1.csv]

Time	Pitch	Yaw	Sway	Heave	Surge	Cable1	Cable2	Roll
0.1	0.317775	-2.534209	1.417966	-0.349542	0.092078	5.63974	6.21286	-0.591128
0.2	0.185099	-2.594639	1.416046	-0.349616	0.091953	5.67109	6.19616	-0.591789
0.3	-0.014325	-2.603338	1.414086	-0.349354	0.092424	5.71681	6.19744	-0.622498
0.4	-0.167817	-2.579486	1.412525	-0.348972	0.093076	5.71576	6.09991	-0.643976
0.5	-0.264693	-2.538452	1.411321	-0.348725	0.09357	5.69027	6.04767	-0.678742
0.6	-0.30969	-2.545644	1.410459	-0.348294	0.094064	5.71033	6.17828	-0.711821
0.7	-0.28962	-2.525551	1.40951	-0.348299	0.094407	5.66706	6.21286	-0.734666
0.8	-0.229995	-2.492998	1.408865	-0.348427	0.094512	5.59008	6.18459	-0.74053
0.9	-0.106805	-2.468855	1.407992	-0.348746	0.094418	5.5801	6.23705	-0.671246
1.0	0.075766	-2.482368	1.406768	-0.349187	0.094357	5.55567	6.29422	-0.588667
1.1	0.164908	-2.487429	1.405548	-0.349568	0.094532	5.57546	6.26959	-0.518767
1.2	0.2533	-2.489374	1.404533	-0.349824	0.094775	5.55751	6.11769	-0.446949
1.3	0.27015	-2.498893	1.403616	-0.350131	0.094904	5.58457	6.0951	-0.406989
1.4	0.157388	-2.509895	1.402341	-0.350361	0.094982	5.60795	6.11747	-0.425694
1.5	-0.001759	-2.522745	1.401455	-0.35045	0.094902	5.62152	6.1224	-0.446085
1.6	-0.137943	-2.490629	1.40082	-0.35061	0.094671	5.61627	6.03515	-0.512747
1.7	-0.204731	-2.449539	1.40026	-0.350425	0.09448	5.58886	6.10238	-0.565739
1.8	-0.237705	-2.442024	1.399377	-0.350553	0.094284	5.5117	6.15676	-0.60294
1.9	-0.218188	-2.395988	1.398417	-0.350483	0.093979	5.46485	6.16522	-0.661942
2.0	-0.134373	-2.363437	1.397882	-0.350176	0.093731	5.46003	6.15858	-0.668897
2.1	-4.7e-05	-2.346779	1.397484	-0.349636	0.093427	5.47151	6.21146	-0.709768
2.2	0.100365	-2.28828	1.396773	-0.349259	0.093033	5.52125	6.18095	-0.661838
2.3	0.16796	-2.232801	1.39572	-0.349099	0.092362	5.55987	6.10912	-0.62281
2.4	0.182026	-2.183152	1.394687	-0.348996	0.091851	5.56285	6.05046	-0.541884
2.5	0.110699	-2.111282	1.393932	-0.349317	0.09143	5.53666	6.00988	-0.424798
2.6	0.039155	-1.997329	1.392892	-0.349909	0.091017	5.52545	6.13096	-0.402181
2.7	-0.02513	-1.947391	1.39165	-0.350658	0.090596	5.48727	6.08568	-0.415339
2.8	-0.049676	-1.891283	1.390591	-0.350922	0.090481	5.46319	5.96289	-0.416335
2.9	-0.072116	-1.785386	1.389503	-0.351198	0.090285	5.47685	6.05452	-0.411963
3.0	-0.066555	-1.687385	1.388484	-0.350673	0.090057	5.46275	6.10173	-0.451086
3.1	-0.053222	-1.623677	1.387336	-0.350346	0.089412	5.44296	6.13235	-0.476877
3.2	-0.067505	-1.51714	1.386526	-0.349993	0.088456	5.39803	6.12389	-0.517533
3.3	-0.10214	-1.362962	1.385251	-0.349811	0.087326	5.44768	6.14027	-0.51308
3.4	-0.092084	-1.226699	1.383676	-0.350198	0.085973	5.47212	6.09456	-0.569571
3.5	-0.075269	-1.142521	1.382058	-0.350627	0.084345	5.50128	6.00217	-0.520477
3.6	0.005773	-1.070143	1.380631	-0.350554	0.083272	5.53859	6.04703	-0.516339
3.7	0.105113	-0.95288	1.37897	-0.350544	0.082048	5.52983	5.94158	-0.552448
3.8	0.213097	-0.882332	1.377334	-0.350097	0.081191	5.53202	6.01973	-0.531712
3.9	0.267824	-0.857328	1.375525	-0.349733	0.080327	5.41458	6.00517	-0.518614
4.0	0.228885	-0.790738	1.374081	-0.349666	0.079537	5.35731	6.09842	-0.472667
4.1	0.112292	-0.676027	1.37222	-0.35003	0.078624	5.41747	6.32944	-0.420445
4.2	-0.025486	-0.584282	1.36986	-0.350606	0.077731	5.40127	6.23073	-0.432116
4.3	-0.130214	-0.513036	1.367382	-0.351024	0.07676	5.44129	6.10045	-0.416948
4.4	-0.198632	-0.449787	1.365298	-0.351143	0.075904	5.4673	6.05913	-0.402645
4.5	-0.196472	-0.389864	1.363419	-0.351287	0.074983	5.57266	6.16971	-0.400625
4.6	-0.104114	-0.387017	1.360878	-0.351362	0.074123	5.53176	5.9798	-0.451972
4.7	0.02712	-0.409569	1.358467	-0.351157	0.073235	5.46949	5.92039	-0.477438
4.8	0.132886	-0.420629	1.356234	-0.350972	0.072202	5.46354	6.02573	-0.49117
4.9	0.221123	-0.465729	1.353946	-0.350687	0.071195	5.42815	6.07508	-0.518258
5.0	0.20304	-0.476604	1.350938	-0.350346	0.070405	5.41081	6.1149	-0.52653
5.1	0.123397	-0.515472	1.348095	-0.350086	0.069538	5.36221	6.09852	-0.498883
5.2	0.029876	-0.515451	1.345618	-0.349768	0.068557	5.32157	6.03558	-0.477708
5.3	-0.093991	-0.563713	1.343334	-0.349621	0.067587	5.3602	6.01791	-0.463834
5.4	-0.170842	-0.693322	1.340663	-0.349849	0.066444	5.4081	5.92788	-0.453694
5.5	-0.163858	-0.77184	1.338131	-0.349959	0.06535	5.37465	5.9251	-0.437199
5.6	-0.112109	-0.833295	1.335377	-0.350283	0.064023	5.37929	5.90294	-0.411806
5.7	0.00588	-0.9072	1.332376	-0.350472	0.062924	5.44725	5.99243	-0.386118
5.8	0.120623	-0.989447	1.328914	-0.350679	0.06181	5.41476	5.98119	-0.363639
5.9	0.234411	-1.09536	1.32583	-0.35083	0.061205	5.3757	6.05849	-0.317138
6.0	0.237578	-1.176346	1.322865	-0.351151	0.060249	5.38332	6.05666	-0.288789
6.1	0.189189	-1.308121	1.319772	-0.351595	0.059414	5.40066	5.99051	-0.317673
6.2	0.077275	-1.46095	1.316332	-0.352214	0.058458	5.40232	6.03087	-0.380253
6.3	-0.062177	-1.565708	1.31291	-0.352402	0.057256	5.35363	6.01738	-0.417744
6.4	-0.167839	-1.63518	1.309434	-0.352515	0.056175	5.39164	6.25022	-0.483518
6.5	-0.196209	-1.711927	1.306218	-0.352302	0.055285	5.34023	6.03397	-0.511617
6.6	-0.138772	-1.84601	1.302974	-0.35167	0.054644	5.29145	5.99051	-0.541062
6.7	-0.056599	-1.976444	1.299523	-0.351451	0.053824	5.27586	5.98783	-0.560442
6.8	0.060267	-2.090663	1.296634	-0.350882	0.0533	5.35442	5.94908	-0.531545
6.9	0.12491	-2.190421	1.293674	-0.350766	0.052427	5.37937	5.87949	-0.513248
7.0	0.163925	-2.323232	1.2909	-0.350431	0.052081	5.37176	5.97905	-0.503142
7.1	0.163823	-2.412009	1.287978	-0.35042	0.051438	5.36781	6.00796	-0.520522
7.2	0.105278	-2.541421	1.285394	-0.35056	0.051046	5.32464	5.87403	-0.506859
7.3	0.001583	-2.666529	1.282666	-0.350836	0.050664	5.32289	5.97563	-0.4842
7.4	-0.112564	-2.826108	1.279931	-0.350905	0.05016	5.23452	6.01502	-0.486022
7.5	-0.220461	-2.940212	1.277431	-0.351058	0.04937	5.26763	6.08193	-0.450625
7.6	-0.288398	-3.059819	1.275033	-0.350867	0.048716	5.31685	6.13621	-0.444049
7.7	-0.235111	-3.176472	1.272153	-0.350574	0.04801	5.27936	6.06223	-0.407463
7.8	-0.058771	-3.297313	1.269218	-0.350396	0.047647	5.32149	6.06887	-0.420165
7.9	0.162819	-3.458171	1.266486	-0.350421	0.047465	5.32271	6.00881	-0.37175
8.0	0.331833	-3.5991	1.264117	-0.350506	0.047517	5.34373	5.98472	-0.377268
8.1	0.362044	-3.730088	1.26151	-0.351201	0.047378	5.33305	5.95197	-0.394759
8.2	0.302947	-3.89579	1.258744	-0.351465	0.046816	5.32849	5.95989	-0.410475
8.3	0.091788	-4.050107	1.256108	-0.351873	0.046254	5.28628	5.88313	-0.435637
8.4	-0.115282	-4.140008	1.253579	-0.352128	0.045674	5.3242	5.98729	-0.44479
8.5	-0.231014	-4.174604	1.25088	-0.35207	0.045225	5.30493	5.99447	-0.448451
8.6	-0.289988	-4.254523	1.248169	-0.352392	0.04483	5.24661	6.01416	-0.445227
8.7	-0.196431	-4.36528	1.245512	-0.352361	0.044552	5.29408	6.13824	-0.420459
8.8	-0.004805	-4.474195	1.243092	-0.351845	0.044434	5.28812	5.92809	-0.38367
8.9	0.157879	-4.542436	1.240279	-0.351762	0.044184	5.34294	5.93409	-0.367043
9.0	0.290889	-4.60602	1.237608	-0.351127	0.044191	5.30301	5.89362	-0.369915
9.1	0.320815	-4.695168	1.235152	-0.350801	0.044197	5.35144	5.94169	-0.37811
9.2	0.248599	-4.751968	1.232366	-0.350485	0.044144	5.36247	5.95946	-0.34665
9.3	0.107718	-4.762959	1.22952	-0.350195	0.043883	5.39996	6.02337	-0.383542
9.4	-0.054804	-4.80253	1.226763	-0.350172	0.043842	5.49051	6.27516	-0.415496
9.5	-0.207999	-4.835662	1.223997	-0.350682	0.043799	5.58912	6.23298	-0.41761
9.6	-0.256672	-4.807277	1.221218	-0.351297	0.043609	5.60033	6.2075	-0.414213
9.7	-0.230837	-4.732543	1.218434	-0.35205	0.043374	5.38997	5.94929	-0.441973
9.8	-0.153154	-4.677099	1.215786	-0.352991	0.043004	5.3087	5.94629	-0.442813
9.9	-0.047505	-4.631858	1.213337	-0.353721	0.042579	5.27087	5.98034	-0.442013
10.0	0.058235	-4.558497	1.210893	-0.354217	0.041922	5.31124	5.88934	-0.455606
10.1	0.120353	-4.454476	1.20828	-0.354148	0.041047	5.32858	5.89673	-0.469657
10.2	0.193805	-4.369311	1.20613	-0.353745	0.040607	5.40425	5.89105	-0.490301
10.3	0.228023	-4.29548	1.2041	-0.352713	0.040353	5.49016	5.82982	-0.489606
10.4	0.252153	-4.15955	1.20198	-0.351528	0.040406	5.55339	5.91899	-0.506004
10.5	0.204618	-4.009288	1.200212	-0.350471	0.040454	5.53071	5.93784	-0.495874
10.6	0.091269	-3.904779	1.198667	-0.349704	0.040534	5.46713	6.03322	-0.418323
10.7	0.001762	-3.775182	1.196935	-0.349129	0.040698	5.28076	5.83282	-0.397943
10.8	-0.126698	-3.584772	1.194808	-0.349498	0.040633	5.34557	6.03707	-0.298796
10.9	-0.201131	-3.40325	1.192691	-0.349942	0.04056	5.35012	5.97927	-0.279088
11.0	-0.207296	-3.222203	1.190688	-0.350754	0.040734	5.39663	5.8659	-0.249263
11.1	-0.159615	-3.033885	1.188779	-0.351527	0.040694	5.50794	5.90347	-0.208322
11.2	-0.024434	-2.847364	1.18697	-0.351902	0.040754	5.55619	5.90272	-0.274701
11.3	0.067943	-2.742077	1.185322	-0.352414	0.040778	5.51074	5.76826	-0.332182
11.4	0.177349	-2.619012	1.184059	-0.352355	0.040829	5.48333	5.89041	-0.348962
11.5	0.196703	-2.469393	1.182654	-0.352621	0.040887	5.42842	5.91739	-0.399598
11.6	0.170192	-2.331066	1.180996	-0.352977	0.041165	5.52633	6.17571	-0.447717
11.7	0.091404	-2.198564	1.17956	-0.353053	0.041332	5.68729	6.3349	-0.480401
11.8	-0.004087	-2.074374	1.178274	-0.353251	0.041484	5.47799	5.83185	-0.465986
11.9	-0.077066	-1.965627	1.176617	-0.353424	0.041927	5.60655	6.11372	-0.456552
12.0	-0.15019	-1.877427	1.174929	-0.353417	0.042163	5.71357	6.14038	-0.472267
12.1	-0.141067	-1.848837	1.173728	-0.353123	0.042648	5.55155	5.84866	-0.452197
12.2	-0.081245	-1.835898	1.173062	-0.352517	0.043145	5.52545	5.88249	-0.416693
12.3	0.011094	-1.793056	1.172458	-0.351705	0.043624	5.48674	5.8296	-0.425658
12.4	0.108631	-1.791762	1.17205	-0.350892	0.044293	5.5202	5.87264	-0.443524
12.5	0.129275	-1.813641	1.171981	-0.350109	0.044889	5.53876	5.90775	-0.485048
12.6	0.161364	-1.850614	1.172412	-0.349212	0.045608	5.54665	5.94201	-0.520091
12.7	0.139086	-1.864979	1.172572	-0.349186	0.046392	5.53316	5.82575	-0.529768
12.8	0.072064	-1.874095	1.172662	-0.349606	0.047164	5.57861	5.83506	-0.488365
12.9	0.027535	-1.905335	1.173059	-0.350596	0.048129	5.6104	5.82639	-0.440373
13.0	-0.070848	-1.975042	1.173332	-0.352084	0.048974	5.578	5.83185	-0.397936
13.1	-0.080318	-2.038048	1.173449	-0.352993	0.049954	5.58176	5.99618	-0.343973
13.2	-0.103152	-2.086436	1.1734	-0.353781	0.050645	5.53561	5.89255	-0.351517
13.3	-0.111901	-2.143039	1.173597	-0.35401	0.051289	5.5054	5.81087	-0.353901
13.4	-0.102354	-2.182652	1.174051	-0.353923	0.051658	5.55094	5.81911	-0.363881
13.5	-0.07989	-2.205566	1.174477	-0.353746	0.05222	5.55803	5.84973	-0.351601
13.6	0.02531	-2.249076	1.174712	-0.353346	0.053014	5.63895	5.74782	-0.373583
13.7	0.14398	-2.372953	1.175296	-0.352931	0.054175	5.69614	5.86954	-0.452793
13.8	0.233332	-2.495028	1.176196	-0.352494	0.05554	5.66943	5.92649	-0.503886
13.9	0.278838	-2.59832	1.177096	-0.351957	0.056807	5.62336	5.91064	-0.522453
14.0	0.191126	-2.666512	1.177802	-0.35193	0.057785	5.58509	5.93141	-0.567368
14.1	-0.017505	-2.748614	1.178491	-0.351689	0.058493	5.59175	6.03076	-0.541287
14.2	-0.233694	-2.794834	1.179457	-0.351625	0.059056	5.55733	6.00517	-0.497548
14.3	-0.335319	-2.792638	1.180574	-0.351922	0.059615	5.5371	6.01513	-0.459533
14.4	-0.322629	-2.803458	1.181573	-0.352103	0.060069	5.55497	5.92392	-0.480875
14.5	-0.11648	-2.918947	1.182932	-0.352072	0.061122	5.60742	5.91418	-0.438023
14.6	0.116319	-2.985303	1.184484	-0.35224	0.062203	5.59928	5.86076	-0.440736
14.7	0.297656	-3.007932	1.186082	-0.352191	0.063415	5.68615	6.13203	-0.430733
14.8	0.351467	-3.050486	1.187706	-0.352405	0.064359	5.65042	5.90122	-0.442946
14.9	0.295733	-3.087749	1.189319	-0.352547	0.06512	5.62214	5.88934	-0.455679
15.0	0.101876	-3.041948	1.191035	-0.352561	0.065532	5.57117	5.99693	-0.485942
15.1	-0.069599	-3.020065	1.192818	-0.35261	0.066069	5.54831	6.04136	-0.498948
15.2	-0.197366	-2.97996	1.194454	-0.352499	0.066894	5.59595	6.07701	-0.451269
15.3	-0.179785	-2.981994	1.195829	-0.352023	0.068038	5.60856	5.97402	-0.422436
15.4	-0.093109	-2.989565	1.197542	-0.351957	0.069845	5.63895	5.95293	-0.455911
15.5	0.05131	-3.000622	1.199768	-0.351561	0.071639	5.63186	6.00978	-0.43733
15.6	0.136918	-2.977732	1.202039	-0.351619	0.073128	5.628	6.09799	-0.503304
15.7	0.160657	-2.958317	1.204379	-0.351916	0.074564	5.5752	6.10034	-0.540458
15.8	0.08935	-2.964583	1.206961	-0.352136	0.07591	5.56574	6.16682	-0.535805
15.9	-0.005272	-3.004152	1.209427	-0.352533	0.077329	5.60497	6.16029	-0.487867
16.0	-0.121259	-3.002108	1.211138	-0.352799	0.078861	5.62511	6.02219	-0.484407
16.1	-0.154833	-3.090793	1.212882	-0.352551	0.080528	5.63124	5.90947	-0.392876
16.200001	-0.161845	-3.14937	1.21467	-0.352482	0.081871	5.63265	5.95282	-0.343902
16.299999	-0.146537	-3.175138	1.216927	-0.352214	0.083146	5.6238	6.03119	-0.331463
16.4	-0.073219	-3.155239	1.219279	-0.3522	0.083957	5.58623	5.99864	-0.387376
16.5	-0.003018	-3.157839	1.221979	-0.35217	0.084882	5.58886	6.04232	-0.407015
16.6	0.089788	-3.228635	1.224779	-0.352016	0.085739	5.59324	6.10152	-0.462744
16.700001	0.145884	-3.281511	1.227642	-0.352253	0.086558	5.58991	6.09392	-0.526429
16.799999	0.161903	-3.305704	1.230124	-0.352709	0.08727	5.62135	6.08718	-0.524126
16.9	0.188039	-3.314016	1.232404	-0.352977	0.088388	5.70288	6.04939	-0.524746
17.0	0.183872	-3.345447	1.234344	-0.35344	0.089552	5.71891	5.94886	-0.497738
17.1	0.162064	-3.370562	1.236614	-0.353189	0.090979	5.72241	5.97702	-0.480495
17.200001	0.08867	-3.324933	1.239363	-0.352294	0.092444	5.70402	5.97273	-0.478186
17.299999	-0.034954	-3.220016	1.242232	-0.351559	0.093513	5.71068	6.1331	-0.504044
17.4	-0.185574	-3.127284	1.245503	-0.350533	0.094437	5.6675	6.12882	-0.541526
17.5	-0.31867	-3.027381	1.248684	-0.350225	0.094927	5.64876	6.30053	-0.482653
17.6	-0.354217	-2.917279	1.251473	-0.350603	0.094967	5.70306	6.34796	-0.456
17.700001	-0.358249	-2.806858	1.253805	-0.351393	0.094925	5.71716	6.13353	-0.374109
17.799999	-0.22802	-2.698831	1.255893	-0.352615	0.094609	5.76322	6.1498	-0.322484
17.9	-0.026856	-2.581797	1.257753	-0.353649	0.094546	5.83293	6.1543	-0.265716
18.0	0.205951	-2.450852	1.259505	-0.353799	0.094378	5.81358	6.11533	-0.295453
18.1	0.349554	-2.311144	1.261378	-0.353813	0.094143	5.8148	5.99843	-0.325507
18.200001	0.412473	-2.202657	1.263816	-0.35264	0.094217	5.7923	6.03868	-0.391448
18.299999	0.340628	-2.139102	1.266416	-0.35123	0.094244	5.76138	6.1725	-0.477566
18.4	0.178696	-1.982965	1.268767	-0.350318	0.094189	5.72556	6.1634	-0.552477
18.5	-0.00407	-1.793432	1.271101	-0.349643	0.094176	5.76243	6.07583	-0.597307
18.6	-0.150194	-1.631341	1.273479	-0.349515	0.094401	5.83013	6.04799	-0.619695
18.700001	-0.234109	-1.458596	1.275649	-0.350499	0.094344	5.79703	6.01256	-0.5514
18.799999	-0.241346	-1.261098	1.277804	-0.350998	0.094386	5.86691	6.25097	-0.483264
18.9	-0.147049	-1.098334	1.279491	-0.351799	0.094036	5.8339	6.17731	-0.429159
19.0	-0.046655	-1.021329	1.280875	-0.352211	0.093802	5.8543	6.30278	-0.339649
19.1	0.044969	-0.940297	1.282648	-0.351816	0.093456	5.79904	6.27987	-0.287894
19.200001	0.057636	-0.763767	1.284402	-0.351686	0.092662	5.80254	6.11437	-0.291569
19.299999	0.008944	-0.569321	1.286152	-0.351403	0.091711	5.80648	6.09189	-0.327141
19.4	0.035183	-0.456769	1.287906	-0.351377	0.090946	5.83714	6.10687	-0.41964
19.5	0.061865	-0.37392	1.289963	-0.351614	0.090421	5.85518	6.12679	-0.516874
19.6	0.114545	-0.29966	1.292283	-0.351809	0.090137	5.82882	6.06095	-0.583993
19.700001	0.134214	-0.227891	1.294438	-0.352065	0.090208	5.96649	6.29775	-0.642331
19.799999	0.105305	-0.209976	1.296349	-0.352514	0.090381	5.87506	6.21189	-0.626037
19.9	0.028274	-0.15779	1.298026	-0.352336	0.090408	5.85728	6.16522	-0.570502
20.0	-0.073485	-0.066725	1.299126	-0.352709	0.089989	5.83547	6.18513	-0.47335
20.1	-0.148973	0.006588	1.300301	-0.352785	0.089694	5.77259	6.16233	-0.4104
20.200001	-0.136601	0.016251	1.301716	-0.352356	0.089392	5.76646	6.20119	-0.370588
20.299999	-0.070364	-0.059144	1.303193	-0.352352	0.089427	5.7528	6.14263	-0.400969
20.4	0.000774	-0.152227	1.305424	-0.352089	0.089676	5.79904	6.1316	-0.477492
20.5	0.0841	-0.275636	1.3077	-0.352081	0.089616	5.9227	6.04757	-0.534511
20.6	0.113787	-0.366581	1.310132	-0.352041	0.089657	5.97437	6.06127	-0.632163
20.700001	0.074411	-0.477303	1.312706	-0.351901	0.089225	5.92138	6.12454	-0.673139
20.799999	0.003851	-0.559604	1.315301	-0.351763	0.088793	5.83644	6.14199	-0.702839
20.9	-0.099172	-0.632372	1.31736	-0.35189	0.088038	5.78398	6.21157	-0.674979
21.0	-0.12756	-0.779247	1.319497	-0.351389	0.087497	5.73791	6.3198	-0.550177
21.1	-0.097873	-0.956638	1.321574	-0.3515	0.087162	5.71479	6.22089	-0.498952
21.200001	-0.006688	-1.123162	1.324037	-0.351179	0.086813	5.77102	6.23213	-0.462227
21.299999	0.109552	-1.298229	1.326681	-0.350814	0.086691	5.86516	6.13289	-0.466997
21.4	0.197789	-1.456528	1.329498	-0.350387	0.086841	5.92857	6.12411	-0.50974
21.5	0.227085	-1.636015	1.332328	-0.350175	0.086948	5.96263	6.17442	-0.526703
21.6	0.192118	-1.830345	1.335013	-0.350211	0.087031	5.93005	6.21093	-0.494829
21.700001	0.043584	-1.982364	1.337237	-0.350902	0.086771	5.86989	6.2576	-0.496871
21.799999	-0.12926	-2.16277	1.339454	-0.351078	0.086559	5.83153	6.26917	-0.493188
21.9	-0.227071	-2.349171	1.341595	-0.351863	0.086206	5.79764	6.26831	-0.515959
22.0	-0.266276	-2.516834	1.343796	-0.352047	0.086048	5.80631	6.2606	-0.529939
22.1	-0.206853	-2.644773	1.346033	-0.351869	0.085864	5.77557	6.27473	-0.570995
22.200001	-0.06381	-2.78726	1.348474	-0.351483	0.085736	5.81656	6.30674	-0.609901
22.299999	0.047705	-2.977125	1.351157	-0.35123	0.085451	5.88241	6.22495	-0.612383
22.4	0.11795	-3.142011	1.353952	-0.350819	0.085195	5.83915	6.30556	-0.609091
22.5	0.165595	-3.256172	1.356647	-0.350594	0.084784	5.76462	6.40009	-0.64371
22.6	0.127805	-3.381542	1.359373	-0.350143	0.084025	5.79764	6.38061	-0.64077
22.700001	0.050217	-3.49629	1.362062	-0.349728	0.083574	5.78406	6.20215	-0.623302
22.799999	-0.010924	-3.591281	1.364228	-0.349353	0.083267	5.84309	6.32066	-0.541229
22.9	-0.029771	-3.653745	1.366068	-0.349155	0.082919	5.91254	6.32152	-0.474544
23.0	-0.027917	-3.740672	1.367788	-0.34962	0.082833	5.89432	6.2834	-0.43265
23.1	-0.011703	-3.786297	1.369665	-0.35034	0.082627	5.886	6.33276	-0.39723
23.200001	0.007747	-3.796468	1.3713	-0.351214	0.082304	5.8127	6.41808	-0.415204
23.299999	0.002733	-3.807148	1.373082	-0.352269	0.081915	5.71821	6.42193	-0.467737
23.4	-0.030021	-3.819644	1.375137	-0.352743	0.081445	5.71689	6.38457	-0.552286
23.5	-0.053428	-3.788265	1.377469	-0.352844	0.080664	5.76559	6.49558	-0.660797
23.6	-0.077482	-3.727785	1.379947	-0.352903	0.079951	5.76024	6.42857	-0.764587
23.700001	-0.032476	-3.689111	1.382402	-0.35238	0.079433	5.7697	6.33201	-0.81394
23.799999	0.014888	-3.657307	1.384418	-0.352454	0.078905	5.81209	6.34849	-0.81865
23.9	0.098735	-3.641571	1.386412	-0.352049	0.078613	5.81603	6.32633	-0.73806
24.0	0.154425	-3.573129	1.388311	-0.351554	0.078421	5.80815	6.34742	-0.631263
24.1	0.176714	-3.473332	1.390173	-0.350785	0.078668	5.76243	6.28319	-0.551504
24.200001	0.104256	-3.42011	1.392295	-0.349912	0.078621	5.74641	6.31745	-0.524462
24.299999	-0.005255	-3.396386	1.395045	-0.349137	0.078548	5.73064	6.43382	-0.510597
24.4	-0.155101	-3.342499	1.397744	-0.349419	0.077969	5.71339	6.37354	-0.506968
24.5	-0.289934	-3.251543	1.400048	-0.349442	0.077395	5.74851	6.39774	-0.494642
24.6	-0.299218	-3.187302	1.402139	-0.349932	0.076941	5.71225	6.38907	-0.511004
24.700001	-0.175361	-3.167468	1.404235	-0.350413	0.076745	5.70463	6.46261	-0.5008
24.799999	-0.041568	-3.091786	1.406546	-0.350405	0.076667	5.71138	6.35235	-0.502457
24.9	0.148697	-3.028454	1.408789	-0.350519	0.076785	5.79405	6.43028	-0.597504
25.0	0.243331	-2.959253	1.411145	-0.350639	0.076776	5.78082	6.36605	-0.64567
25.1	0.264804	-2.950368	1.413578	-0.350495	0.076312	5.74264	6.30931	-0.653375
25.200001	0.098045	-2.891302	1.415851	-0.351113	0.075775	5.78617	6.34389	-0.655455
25.299999	-0.085393	-2.819195	1.418082	-0.351037	0.075095	5.77233	6.2181	-0.615876
25.4	-0.217442	-2.755145	1.419594	-0.351254	0.074371	5.74763	6.22581	-0.528807
25.5	-0.244631	-2.726406	1.420722	-0.351532	0.073916	5.66925	6.32826	-0.512789
25.6	-0.18731	-2.675467	1.421966	-0.350898	0.073633	5.68318	6.31124	-0.473038
25.700001	-0.057022	-2.613873	1.423546	-0.350277	0.073433	5.72775	6.3107	-0.437791
25.799999	0.101781	-2.562785	1.425035	-0.349827	0.072854	5.70674	6.28383	-0.469039
25.9	0.211302	-2.517758	1.426403	-0.348667	0.072472	5.70174	6.31541	-0.531822
26.0	0.264682	-2.508784	1.427708	-0.348395	0.071637	5.68668	6.1467	-0.581544
26.1	0.215238	-2.513008	1.429215	-0.348029	0.070976	5.78223	6.20301	-0.561744
26.200001	0.131496	-2.480174	1.430556	-0.348168	0.07016	5.81568	6.25878	-0.571161
26.299999	0.070221	-2.408215	1.431646	-0.348655	0.069847	5.77207	6.18877	-0.587758
26.4	0.005964	-2.369713	1.43241	-0.349418	0.069573	5.76173	6.26178	-0.605523
26.5	-0.0648	-2.347443	1.43336	-0.350152	0.069658	5.73669	6.32012	-0.558689
26.6	-0.094148	-2.257254	1.433933	-0.351193	0.069295	5.72705	6.35363	-0.54676
26.700001	-0.131277	-2.178256	1.434096	-0.351792	0.068593	5.74431	6.38179	-0.49051
26.799999	-0.172926	-2.165923	1.43361	-0.352906	0.067372	5.74798	6.1968	-0.407915
26.9	-0.191037	-2.130559	1.433105	-0.353313	0.065998	5.78625	6.28405	-0.362535
27.0	-0.12668	-2.084237	1.433037	-0.353012	0.064664	5.82234	6.30353	-0.348544
27.1	-0.009857	-2.028653	1.433091	-0.352266	0.063463	5.78739	6.12636	-0.434027
27.200001	0.076811	-2.002177	1.433107	-0.350931	0.062328	5.79834	6.15366	-0.569026
27.299999	0.209144	-1.986473	1.43313	-0.349189	0.061369	5.76935	6.27623	-0.626476
27.4	0.212338	-1.914185	1.432822	-0.348403	0.060508	5.79352	6.38875	-0.673014
27.5	0.169589	-1.835093	1.432317	-0.347367	0.05962	5.81174	6.21189	-0.659952
27.6	0.09102	-1.81022	1.431503	-0.347668	0.058852	5.82426	6.24197	-0.621963
27.700001	-0.01806	-1.771963	1.431142	-0.348214	0.058276	5.79851	6.26242	-0.632906
27.799999	-0.098529	-1.717413	1.430901	-0.348502	0.057904	5.77855	6.27356	-0.617582
27.9	-0.157489	-1.671335	1.430473	-0.349066	0.057567	5.82339	6.24733	-0.628501
28.0	-0.15262	-1.659726	1.429833	-0.34938	0.057212	5.79125	6.17721	-0.625713
28.1	-0.093373	-1.64126	1.429173	-0.349339	0.056838	5.76077	6.19798	-0.552101
28.200001	0.030047	-1.633787	1.428448	-0.34996	0.056685	5.69535	6.12689	-0.496133
28.299999	0.119256	-1.637352	1.427768	-0.350191	0.056749	5.79309	6.17764	-0.461012
28.4	0.167148	-1.668485	1.426762	-0.350513	0.05664	5.86288	6.13192	-0.379613
28.5	0.187779	-1.687875	1.425482	-0.350999	0.056555	5.85272	6.12711	-0.390107
28.6	0.101827	-1.744393	1.424053	-0.351128	0.056319	5.8268	6.22356	-0.320673
28.700001	0.054112	-1.807728	1.422903	-0.350805	0.056327	5.80701	6.2818	-0.427345
28.799999	-0.016799	-1.874571	1.421633	-0.350817	0.056082	5.74045	6.19701	-0.463604
28.9	-0.078396	-1.909521	1.420258	-0.350554	0.055866	5.72057	6.22003	-0.525403
29.0	-0.115117	-1.974818	1.418903	-0.350789	0.055638	5.73914	6.25686	-0.564252
29.1	-0.110527	-2.081016	1.417757	-0.350624	0.055559	5.83241	6.31177	-0.579437
29.200001	-0.078705	-2.14024	1.416157	-0.35036	0.055222	5.81603	6.19583	-0.594869
29.299999	-0.053496	-2.180887	1.414385	-0.350386	0.055183	5.81787	6.26595	-0.604528
29.4	0.031679	-2.275417	1.412716	-0.350254	0.055041	5.79387	6.18577	-0.598152
29.5	0.131474	-2.404407	1.411544	-0.349558	0.055291	5.74991	6.08696	-0.616794
29.6	0.14022	-2.480689	1.410422	-0.349241	0.055552	5.76918	6.17721	-0.647175
29.700001	0.095146	-2.534058	1.409573	-0.34826	0.055765	5.78555	6.23876	-0.678076
29.799999	0.044568	-2.633051	1.408676	-0.347724	0.05579	5.76856	6.19541	-0.686373
29.9	-0.00878	-2.751412	1.407998	-0.347511	0.055832	5.74396	6.21543	-0.669666
30.0	-0.08655	-2.828929	1.407247	-0.347384	0.05589	5.72337	6.16543	-0.635916
30.1	-0.142437	-2.882299	1.406138	-0.348157	0.056022	5.75087	6.08589	-0.600214
30.200001	-0.12141	-2.954894	1.405092	-0.348789	0.0562	5.75508	6.17913	-0.5156
30.299999	-0.018085	-3.05698	1.403983	-0.349885	0.056343	5.75166	6.11629	-0.489039
30.4	0.052127	-3.143342	1.403052	-0.35076	0.056917	5.77855	6.14498	-0.466097
30.5	0.168259	-3.256495	1.402127	-0.350942	0.057398	5.73537	6.23448	-0.480679
30.6	0.203321	-3.38198	1.40125	-0.35072	0.05802	5.69439	6.22142	-0.507488
30.700001	0.168184	-3.500224	1.400538	-0.350309	0.058337	5.62765	6.17464	-0.561116
30.799999	0.094092	-3.595034	1.399875	-0.349163	0.058634	5.72784	6.32805	-0.589327
30.9	-0.015521	-3.673185	1.399164	-0.348497	0.059035	5.79615	6.31349	-0.646308
31.0	-0.130015	-3.734151	1.398692	-0.347644	0.059367	5.72968	6.07636	-0.678707
31.1	-0.176155	-3.764718	1.398304	-0.346996	0.059668	5.78231	6.15141	-0.665779
31.200001	-0.131911	-3.817399	1.397538	-0.347324	0.060025	5.81253	6.13085	-0.654214
31.299999	-0.051399	-3.918558	1.396989	-0.347649	0.060428	5.80351	6.18502	-0.607162
31.4	0.015052	-4.002187	1.396481	-0.348427	0.060711	5.73029	6.17003	-0.518058
31.5	0.061604	-4.015855	1.39565	-0.349663	0.060691	5.65585	6.19145	-0.464085
31.6	0.129496	-4.062358	1.394904	-0.350343	0.060713	5.65699	6.21874	-0.469955
31.700001	0.144154	-4.171888	1.394162	-0.350748	0.060967	5.61881	6.20194	-0.478338
31.799999	0.134342	-4.281053	1.393656	-0.3508	0.061222	5.64167	6.20408	-0.488878
31.9	0.087634	-4.309224	1.393017	-0.350313	0.06154	5.74334	6.0633	-0.525244
32.0	0.027163	-4.345802	1.392198	-0.350148	0.062015	5.83267	6.01995	-0.574149
32.099998	-0.036377	-4.416937	1.391737	-0.349795	0.062376	5.83162	6.0754	-0.631539
32.200001	-0.087274	-4.448626	1.391549	-0.349573	0.062838	5.85404	6.26606	-0.670685
32.299999	-0.138644	-4.441165	1.39147	-0.350085	0.063071	5.78266	6.22463	-0.685251
32.400002	-0.156619	-4.404187	1.391153	-0.350234	0.063045	5.7246	6.25975	-0.718916
32.5	-0.124537	-4.419423	1.390882	-0.350487	0.063029	5.71961	6.36423	-0.720009
32.599998	-0.043401	-4.446777	1.390606	-0.350751	0.063141	5.69553	6.29154	-0.681358
32.700001	0.060911	-4.43675	1.390243	-0.350188	0.063498	5.67346	6.18695	-0.642541
32.799999	0.115619	-4.401551	1.389674	-0.35011	0.063812	5.75876	6.17143	-0.563908
32.900002	0.119701	-4.407583	1.389095	-0.349954	0.064203	5.78862	6.05431	-0.433272
33.0	0.094291	-4.375823	1.388499	-0.349847	0.064379	5.78529	6.09349	-0.400699
33.099998	-0.010082	-4.319875	1.387828	-0.350423	0.06453	5.70034	6.08407	-0.385926
33.200001	-0.067004	-4.239095	1.387249	-0.350582	0.064733	5.62932	6.05035	-0.462084
33.299999	-0.111509	-4.189292	1.386833	-0.350622	0.065156	5.64088	6.20365	-0.521413
33.400002	-0.11389	-4.121108	1.38657	-0.350815	0.065758	5.65664	6.21489	-0.570644
33.5	-0.110495	-4.023571	1.386183	-0.350551	0.066211	5.61951	6.10313	-0.591372
33.599998	-0.078368	-3.906764	1.385439	-0.350461	0.06647	5.73712	6.23587	-0.603473
33.700001	-0.034492	-3.801708	1.384696	-0.350294	0.06657	5.76848	6.10152	-0.598091
33.799999	0.008721	-3.700642	1.38429	-0.349623	0.066644	5.73511	6.03279	-0.597126
33.900002	0.061212	-3.598648	1.383824	-0.349308	0.066637	5.72802	6.18074	-0.631562
34.0	0.081726	-3.504061	1.38347	-0.348873	0.066683	5.6569	6.11512	-0.650015
34.099998	0.081364	-3.425318	1.383326	-0.34845	0.066672	5.66452	6.07561	-0.653406
34.200001	0.088024	-3.370353	1.38347	-0.348387	0.067013	5.75324	6.24604	-0.625495
34.299999	0.118028	-3.270614	1.383198	-0.348105	0.067673	5.72136	6.215	-0.582824
34.400002	0.160593	-3.152758	1.38293	-0.348074	0.068321	5.75411	6.10184	-0.535735
34.5	0.157585	-3.056181	1.382604	-0.348517	0.069024	5.79221	6.19873	-0.483594
34.599998	0.129047	-2.987374	1.382532	-0.34873	0.070011	5.7796	6.26435	-0.502343
34.700001	0.073532	-2.944858	1.382415	-0.349398	0.07078	5.69885	6.20558	-0.517315
34.799999	-0.053588	-2.851051	1.382125	-0.350356	0.071238	5.70638	6.24711	-0.50749
34.900002	-0.18806	-2.761463	1.381757	-0.351222	0.071495	5.80754	6.20493	-0.491392
35.0	-0.292675	-2.721961	1.381274	-0.352262	0.071445	5.88846	6.12925	-0.456434
35.099998	-0.28926	-2.677411	1.380704	-0.353262	0.071169	5.84169	6.03097	-0.470214
35.200001	-0.230344	-2.576227	1.379844	-0.353947	0.071134	5.81078	6.09114	-0.519751
35.299999	-0.116864	-2.477687	1.379062	-0.354316	0.071279	5.82409	6.18556	-0.564253
35.400002	0.078827	-2.409724	1.378653	-0.353591	0.071512	5.76165	6.13781	-0.62188
35.5	0.254537	-2.356514	1.378277	-0.352593	0.071801	5.75534	6.27837	-0.656002
35.599998	0.285821	-2.293916	1.377615	-0.351574	0.07199	5.64613	6.11951	-0.679395
35.700001	0.238569	-2.299731	1.377305	-0.350092	0.072243	5.664	6.21778	-0.659781
35.799999	0.065523	-2.282739	1.377173	-0.348996	0.072251	5.63019	6.09071	-0.671039
35.900002	-0.12413	-2.197133	1.377334	-0.348023	0.072167	5.69106	6.01459	-0.6817
36.0	-0.27131	-2.086817	1.377838	-0.347135	0.07219	5.79668	6.10366	-0.757567
36.099998	-0.27909	-2.022741	1.378607	-0.346705	0.072339	5.82636	5.97712	-0.784482
36.200001	-0.191213	-1.951834	1.379682	-0.345808	0.072857	5.87085	6.07444	-0.767318
36.299999	0.016489	-1.879328	1.380745	-0.344728	0.073446	5.81796	6.05656	-0.733099
36.400002	0.136034	-1.822092	1.381505	-0.344058	0.074156	5.8205	6.16971	-0.695052
36.5	0.231137	-1.782759	1.38274	-0.34329	0.07449	5.77636	6.24636	-0.597081
36.599998	0.195169	-1.739267	1.384499	-0.342548	0.074598	5.74912	6.37022	-0.570579
36.700001	0.078446	-1.690189	1.386531	-0.342328	0.074366	5.79781	6.3501	-0.597103
36.799999	-0.047583	-1.608972	1.388035	-0.342354	0.074094	5.88364	6.28704	-0.537273
36.900002	-0.158529	-1.528197	1.388641	-0.343673	0.074003	5.91666	6.2332	-0.49492
37.0	-0.120932	-1.490548	1.389059	-0.345277	0.074198	5.89073	6.17036	-0.333998
37.099998	0.000281	-1.459542	1.389037	-0.347616	0.07458	5.89949	5.99757	-0.206143
37.200001	0.13686	-1.420324	1.388561	-0.350447	0.07523	5.96167	6.10195	-0.08798
37.299999	0.240231	-1.393438	1.387457	-0.353031	0.075787	5.88565	6.23041	-0.049472
37.400002	0.248403	-1.378507	1.386332	-0.355035	0.076082	5.80491	6.25097	-0.12934
37.5	0.135651	-1.378717	1.38492	-0.356575	0.076016	5.73826	6.11212	-0.252658
37.599998	-0.015299	-1.346372	1.383536	-0.356989	0.075961	5.77837	6.13332	-0.361182
37.700001	-0.140679	-1.300555	1.381908	-0.35723	0.076015	5.75683	6.07636	-0.479439
37.799999	-0.161981	-1.264126	1.379858	-0.356979	0.076184	5.79589	6.15944	-0.594865
37.900002	-0.124509	-1.27819	1.378124	-0.356208	0.076458	5.80351	6.15419	-0.672121
38.0	-0.048031	-1.270639	1.376706	-0.355323	0.076884	5.77294	6.06469	-0.767592
38.099998	-0.01866	-1.273808	1.375295	-0.354185	0.077042	5.78117	6.12668	-0.836825
38.200001	0.019304	-1.29109	1.373653	-0.352955	0.076851	5.78205	6.25268	-0.885545
38.299999	0.058327	-1.304858	1.372685	-0.35179	0.076701	5.78871	6.20675	-0.921521
38.400002	0.108725	-1.338039	1.372727	-0.350066	0.076837	5.8515	6.23191	-0.921418
38.5	0.124083	-1.343856	1.373227	-0.34845	0.077346	5.88565	6.22014	-0.952884
38.599998	0.150485	-1.409008	1.374304	-0.346522	0.078129	5.97034	6.27548	-0.965208
38.700001	0.094466	-1.536374	1.376133	-0.344397	0.078816	5.95309	6.31713	-0.936452
38.799999	-0.019731	-1.693906	1.378545	-0.342832	0.079132	5.92865	6.26628	-0.921013
38.900002	-0.137307	-1.79109	1.380896	-0.341622	0.079248	5.96009	6.31167	-0.837058
39.0	-0.229097	-1.848622	1.383249	-0.340575	0.079139	5.99714	6.4472	-0.769215
39.099998	-0.225116	-1.939539	1.385643	-0.340776	0.07916	6.00861	6.54322	-0.615941
39.200001	-0.164745	-2.005675	1.387974	-0.341277	0.079283	6.02674	6.56999	-0.463495
39.299999	0.01042	-2.057816	1.390192	-0.342439	0.079646	5.96876	6.55607	-0.329398
39.400002	0.168223	-2.169005	1.392052	-0.344429	0.0801	5.99092	6.55082	-0.240217
39.5	0.248102	-2.295132	1.393457	-0.34647	0.080554	6.00642	6.54012	-0.167939
39.599998	0.247826	-2.429429	1.394184	-0.34892	0.080937	5.89967	6.27548	-0.100714
39.700001	0.189942	-2.543258	1.394008	-0.351944	0.080866	5.87611	6.2089	-0.088431
39.799999	0.030576	-2.594589	1.393215	-0.354977	0.080616	5.81279	6.05078	-0.06739
39.900002	-0.163937	-2.63552	1.391486	-0.358806	0.080201	5.76489	6.03001	-0.031425
40.0	-0.289322	-2.677061	1.38886	-0.362235	0.079741	5.71681	6.20033	-0.057237
40.099998	-0.329118	-2.700143	1.385738	-0.364809	0.079111	5.65489	6.15087	-0.160636
40.200001	-0.266872	-2.75688	1.382701	-0.366351	0.078745	5.61145	6.10505	-0.278632
40.299999	-0.059282	-2.806427	1.380382	-0.365945	0.078356	5.62774	6.22924	-0.477828
40.400002	0.178784	-2.812912	1.378213	-0.364038	0.078334	5.67205	6.2226	-0.749277
40.5	0.326803	-2.862309	1.376719	-0.361138	0.078287	5.74755	6.29293	-1.037096
40.599998	0.33442	-2.903452	1.376556	-0.356906	0.078442	5.7937	6.20386	-1.2306
40.700001	0.272759	-2.891604	1.377128	-0.352322	0.078124	5.85763	6.15901	-1.416924
40.799999	0.067762	-2.876721	1.378027	-0.347118	0.078137	5.92795	6.2894	-1.517503
40.900002	-0.152345	-2.913364	1.380231	-0.34131	0.077976	5.87681	6.27955	-1.545224
41.0	-0.312985	-2.935764	1.38363	-0.336965	0.078172	5.9107	6.39196	-1.483799
41.099998	-0.424358	-2.922987	1.387761	-0.333436	0.078364	5.85833	6.45672	-1.263792
41.200001	-0.302665	-2.913268	1.391981	-0.330853	0.078814	5.75026	6.44366	-1.096918
41.299999	-0.154903	-2.939206	1.396284	-0.33061	0.079305	5.74203	6.38114	-0.824656
41.400002	0.00133	-2.965378	1.401156	-0.331452	0.079599	5.81253	6.45983	-0.56466
41.5	0.16024	-2.985377	1.406058	-0.333947	0.079585	5.75516	6.28041	-0.297259
41.599998	0.193911	-3.004024	1.409843	-0.338048	0.079256	5.69789	6.11233	-0.083909
41.700001	0.1575	-3.044817	1.412959	-0.342667	0.0787	5.73817	6.14541	0.040844
41.799999	0.117039	-3.119027	1.414825	-0.348507	0.078189	5.67643	5.96192	0.209387
41.900002	0.065077	-3.170543	1.415061	-0.354461	0.077853	5.63019	5.91589	0.320602
42.0	0.062678	-3.185297	1.414123	-0.359859	0.0779	5.6132	6.06887	0.384189
42.099998	0.079737	-3.196837	1.412452	-0.364758	0.078127	5.59008	6.06009	0.375168
42.200001	0.072244	-3.235632	1.409858	-0.368179	0.078343	5.6703	6.23941	0.273643
42.299999	0.066669	-3.247753	1.406719	-0.37007	0.0783	5.66846	6.18438	0.017284
42.400002	-0.000756	-3.268051	1.403323	-0.370534	0.078107	5.69544	6.22635	-0.294824
42.5	-0.079286	-3.261033	1.39996	-0.369354	0.077575	5.74431	6.26114	-0.587525
42.599998	-0.1374	-3.260752	1.396918	-0.366726	0.077179	5.76681	6.25268	-0.897457
42.700001	-0.116513	-3.287954	1.394908	-0.362741	0.076708	5.79212	6.20151	-1.203691
42.799999	-0.100441	-3.298052	1.393707	-0.357698	0.076301	5.793	6.29283	-1.424511
42.900002	-0.024457	-3.261615	1.393386	-0.352076	0.075883	5.8071	6.3121	-1.620383
43.0	0.004139	-3.246172	1.394418	-0.345877	0.07547	5.91324	6.33147	-1.686006
43.099998	0.058892	-3.200619	1.396556	-0.340057	0.075034	5.89695	6.32751	-1.672102
43.200001	0.049546	-3.173064	1.399689	-0.33506	0.07492	5.80719	6.36626	-1.547887
43.299999	0.025315	-3.146487	1.403749	-0.331135	0.074767	5.67556	6.30803	-1.388629
43.400002	-0.018599	-3.106884	1.408423	-0.32844	0.074583	5.67293	6.27912	-1.112284
43.5	-0.104085	-3.049225	1.412824	-0.328103	0.074168	5.61557	6.22613	-0.804617
43.599998	-0.177106	-3.012403	1.417138	-0.328745	0.07368	5.51056	6.00539	-0.452673
43.700001	-0.187704	-2.961569	1.420734	-0.331585	0.072832	5.51433	5.99275	-0.119965
43.799999	-0.149336	-2.880407	1.423454	-0.336208	0.072158	5.54034	5.91632	0.218593
43.900002	-0.011697	-2.799744	1.424812	-0.341498	0.071639	5.60164	6.03129	0.446134
44.0	0.120559	-2.746929	1.424519	-0.348337	0.071196	5.62179	6.10901	0.606266
44.099998	0.238928	-2.714025	1.422968	-0.354867	0.070904	5.58824	6.08739	0.65275
44.200001	0.280768	-2.661378	1.419758	-0.361191	0.070634	5.61767	6.04917	0.673265
44.299999	0.257755	-2.62074	1.415061	-0.366474	0.070513	5.70472	6.20162	0.52471
44.400002	0.094166	-2.60239	1.409503	-0.37001	0.070171	5.78074	6.29679	0.299446
44.5	-0.075283	-2.550605	1.404149	-0.37172	0.069712	5.80394	6.22517	0.001762
44.599998	-0.255716	-2.44978	1.398606	-0.371838	0.069026	5.84195	6.29711	-0.381143
44.700001	-0.324025	-2.341761	1.393319	-0.369416	0.068255	5.85754	6.40159	-0.802154
44.799999	-0.247534	-2.301711	1.389258	-0.36579	0.067606	5.79107	6.39303	-1.180117
44.900002	-0.123066	-2.256576	1.38634	-0.360354	0.06733	5.74439	6.22667	-1.5339
45.0	0.096362	-2.256008	1.38454	-0.353852	0.067035	5.76471	6.29807	-1.749226
45.099998	0.256795	-2.315263	1.384299	-0.347269	0.066898	5.73721	6.27345	-1.838303
45.200001	0.292706	-2.309662	1.385348	-0.340874	0.066964	5.66619	6.11019	-1.833283
45.299999	0.26291	-2.275529	1.387513	-0.335276	0.066991	5.62748	6.01738	-1.587016
45.400002	0.138064	-2.27195	1.390059	-0.331743	0.066836	5.57213	5.96503	-1.282527
45.5	-0.028607	-2.269564	1.39295	-0.330017	0.066831	5.62485	6.11372	-0.853698
45.599998	-0.159109	-2.281394	1.395741	-0.330748	0.066826	5.54717	5.9965	-0.417206
45.700001	-0.249893	-2.273966	1.39766	-0.33357	0.066967	5.48368	5.99051	0.000548
45.799999	-0.227109	-2.285032	1.399028	-0.337879	0.067075	5.4525	6.07701	0.315024
45.900002	-0.115683	-2.310679	1.399498	-0.343582	0.067255	5.5681	6.28576	0.567007
46.0	0.032377	-2.363631	1.398295	-0.349957	0.067523	5.69859	6.3182	0.688918
46.099998	0.168061	-2.42766	1.395453	-0.356307	0.067504	5.74579	6.1027	0.772952
46.200001	0.257075	-2.453055	1.391602	-0.361675	0.067691	5.80605	6.12165	0.647555
46.299999	0.26452	-2.494385	1.386753	-0.365893	0.067755	5.85211	6.21853	0.441143
46.400002	0.228246	-2.562396	1.381397	-0.367801	0.067717	5.91613	6.37461	0.108196
46.5	0.104718	-2.60857	1.376263	-0.368005	0.06769	5.90326	6.35984	-0.263401
46.599998	-0.043687	-2.61417	1.371405	-0.366412	0.067762	5.89371	6.36412	-0.652604
46.700001	-0.127798	-2.628044	1.366843	-0.363264	0.067742	5.90606	6.49644	-1.022599
46.799999	-0.181375	-2.66212	1.362655	-0.35926	0.067674	5.90396	6.52213	-1.32128
46.900002	-0.191031	-2.643925	1.359677	-0.354561	0.067539	5.90501	6.35235	-1.503016
47.0	-0.151047	-2.573383	1.357878	-0.349342	0.067316	5.86157	6.29957	-1.600351
47.099998	-0.037006	-2.555777	1.357418	-0.344102	0.067156	5.81515	6.20708	-1.601458
47.200001	0.036791	-2.601424	1.358224	-0.339311	0.067092	5.64088	5.97477	-1.514206
47.299999	0.123171	-2.634521	1.360011	-0.336051	0.067235	5.57073	5.90069	-1.273923
47.400002	0.168026	-2.635182	1.361782	-0.334279	0.067266	5.43954	5.76601	-0.93967
47.5	0.12745	-2.635797	1.362983	-0.335104	0.067207	5.37465	5.76227	-0.533955
47.599998	0.079776	-2.673601	1.363658	-0.337933	0.067368	5.44935	5.80627	-0.069251
47.700001	-0.011513	-2.677399	1.363531	-0.342738	0.067445	5.37972	6.05335	0.348187
47.799999	-0.081956	-2.651095	1.361946	-0.348946	0.067517	5.39978	6.08396	0.608925
47.900002	-0.099908	-2.685525	1.358656	-0.355552	0.067569	5.55812	6.04435	0.778481
48.0	-0.079959	-2.762949	1.35434	-0.361389	0.067885	5.79895	6.14873	0.764365
48.099998	-0.02907	-2.796282	1.349498	-0.366199	0.068296	5.89406	6.25161	0.636628
48.200001	0.00753	-2.792123	1.344229	-0.368822	0.068507	5.96622	6.26906	0.296617
48.299999	0.018669	-2.816219	1.338457	-0.369477	0.068457	6.02937	6.25578	-0.097185
48.400002	-0.012653	-2.862148	1.333245	-0.3679	0.068216	6.14015	6.50222	-0.544189
48.5	-0.031473	-2.879153	1.329436	-0.364009	0.068051	6.08682	6.50265	-1.032375
48.599998	-0.049755	-2.853065	1.326977	-0.358442	0.067963	6.02315	6.53948	-1.500659
48.700001	-0.00842	-2.858956	1.325644	-0.352064	0.068189	5.97919	6.40459	-1.872797
48.799999	0.024372	-2.870976	1.325959	-0.34514	0.068387	6.0214	6.56538	-2.047288
48.900002	0.038262	-2.871943	1.327976	-0.339053	0.068762	5.93277	6.40352	-2.056935
49.0	0.009095	-2.840269	1.331481	-0.334135	0.06914	5.81437	6.10773	-1.909999
49.099998	0.007556	-2.849294	1.335635	-0.330914	0.069317	5.81183	6.06448	-1.580017
49.200001	-0.037995	-2.877242	1.340211	-0.330306	0.069506	5.68081	5.91471	-1.110545
49.299999	-0.063701	-2.883927	1.344554	-0.331685	0.069523	5.53412	5.87403	-0.53716
49.400002	-0.038699	-2.878445	1.347954	-0.335721	0.069573	5.48473	5.69054	0.006638
49.5	0.015853	-2.831544	1.349647	-0.342199	0.069786	5.6661	5.8372	0.589336
49.599998	0.117669	-2.807836	1.34961	-0.350156	0.069967	5.51205	6.14916	0.977595
49.700001	0.199713	-2.856065	1.348047	-0.358661	0.07056	5.50715	6.00924	1.214006
49.799999	0.217042	-2.946238	1.344984	-0.366839	0.07096	5.71392	6.08718	1.212349
49.900002	0.197223	-3.029133	1.340422	-0.373456	0.07118	5.886	6.23427	1.009478
50.0	0.060124	-3.091863	1.334397	-0.378025	0.071343	6.06965	6.60778	0.670298
50.099998	-0.052324	-3.102622	1.327978	-0.379686	0.07119	6.17518	6.73292	0.181225
50.200001	-0.116379	-3.107994	1.322279	-0.378088	0.071358	6.09575	6.39913	-0.37316
50.299999	-0.129753	-3.097351	1.317713	-0.373981	0.071618	6.12824	6.3865	-1.007547
50.400002	-0.069096	-3.096889	1.315064	-0.366855	0.072132	6.19489	6.62201	-1.655332
50.5	-0.014412	-3.042427	1.315039	-0.358137	0.072664	6.17028	6.52941	-2.232362
50.599998	0.017899	-3.0138	1.317517	-0.348396	0.073516	6.17684	6.51047	-2.63417
50.700001	0.048471	-2.995301	1.32211	-0.338197	0.073997	6.15679	6.68528	-2.878843
50.799999	-0.01539	-2.930205	1.328957	-0.329194	0.074213	5.95825	6.48445	-2.830407
50.900002	-0.102395	-2.831299	1.337457	-0.322581	0.074356	5.82435	6.29347	-2.482252
51.0	-0.138495	-2.770477	1.34621	-0.318826	0.074313	5.74649	6.20547	-1.822267
51.099998	-0.173775	-2.732285	1.354615	-0.319218	0.074318	5.56495	6.13985	-0.939842
51.200001	-0.113165	-2.671625	1.362273	-0.322936	0.074159	5.48377	6.14445	0.016989
51.299999	-0.001326	-2.592043	1.368706	-0.32985	0.074145	5.68939	6.14895	0.892472
51.400002	0.12714	-2.534002	1.372921	-0.339381	0.074247	5.59998	6.19187	1.511423
51.5	0.262558	-2.525852	1.375212	-0.350069	0.07467	5.6428	6.18224	1.777431
51.599998	0.349486	-2.483614	1.375286	-0.361045	0.075131	5.85439	6.14702	1.715816
51.700001	0.347664	-2.463625	1.373058	-0.371027	0.075801	5.99731	6.29582	1.412768
51.799999	0.241045	-2.54619	1.368711	-0.37858	0.076562	6.05862	6.44655	1.018907
51.900002	0.077201	-2.654204	1.362772	-0.383716	0.077314	6.10626	6.59525	0.57205
52.0	-0.143979	-2.68986	1.355742	-0.38527	0.077432	6.16257	6.64471	0.05103
52.099998	-0.332806	-2.653362	1.349259	-0.383189	0.077534	6.11694	6.60596	-0.524691
52.200001	-0.413774	-2.598157	1.344457	-0.37804	0.077605	6.11913	6.69331	-1.208528
52.299999	-0.394605	-2.541065	1.342403	-0.369848	0.077782	6.24349	7.04969	-1.922878
52.400002	-0.240024	-2.510317	1.343336	-0.35942	0.078139	6.15591	6.71622	-2.525519
52.5	-0.043129	-2.453127	1.347075	-0.348258	0.078527	6.07315	6.65124	-3.042411
52.599998	0.122572	-2.429969	1.353778	-0.33681	0.078959	6.1123	6.82916	-3.226076
52.700001	0.217228	-2.383941	1.362281	-0.327115	0.079277	5.87838	6.39346	-3.115988
52.799999	0.131018	-2.372716	1.371834	-0.320165	0.079414	5.72127	6.24251	-2.641686
52.900002	0.013488	-2.380918	1.381867	-0.316312	0.079323	5.57922	6.11351	-1.823958
53.0	-0.118368	-2.377227	1.391816	-0.316865	0.079413	5.56285	6.09713	-0.78287
53.099998	-0.17877	-2.324871	1.400386	-0.320893	0.079711	5.67424	6.0648	0.277696
53.200001	-0.168289	-2.31044	1.407238	-0.328311	0.080252	5.66163	6.20836	1.193884
53.299999	-0.07669	-2.29771	1.412495	-0.338135	0.081021	5.66899	6.19466	1.82444
53.400002	0.055661	-2.259781	1.415887	-0.348828	0.081842	5.83731	6.16297	1.991139
53.5	0.193567	-2.277449	1.416829	-0.359514	0.082648	5.99582	6.33169	1.786872
53.599998	0.28779	-2.329185	1.41527	-0.36924	0.083165	6.01912	6.60253	1.304004
53.700001	0.355418	-2.485802	1.411954	-0.376251	0.083857	6.02446	6.74566	0.769256
53.799999	0.314475	-2.59996	1.406778	-0.38083	0.084567	6.11239	6.79287	0.285832
53.900002	0.182894	-2.644865	1.400739	-0.382063	0.085076	6.20443	6.92177	-0.239951
54.0	0.011081	-2.685815	1.395568	-0.37961	0.08531	6.18035	6.81075	-0.746068
54.099998	-0.183162	-2.664672	1.392249	-0.374489	0.08551	6.17921	6.74748	-1.358217
54.200001	-0.293713	-2.644218	1.391384	-0.366315	0.085638	6.24708	6.79459	-1.936042
54.299999	-0.369098	-2.585021	1.392936	-0.356518	0.085545	6.18508	6.72971	-2.48187
54.400002	-0.333768	-2.558711	1.396878	-0.346587	0.085504	6.00992	6.59054	-2.783962
54.5	-0.259757	-2.445863	1.403019	-0.337031	0.085336	5.87147	6.44591	-2.840814
54.599998	-0.146724	-2.334028	1.410514	-0.32941	0.085031	5.79606	6.31477	-2.596295
54.700001	0.00501	-2.277223	1.41866	-0.324457	0.0845	5.68791	6.27548	-2.084425
54.799999	0.090041	-2.215945	1.426659	-0.3226	0.083706	5.57178	6.17785	-1.276268
54.900002	0.144482	-2.141756	1.434004	-0.3246	0.083055	5.6985	6.12636	-0.306083
55.0	0.175258	-2.017172	1.439722	-0.329799	0.082538	5.75841	6.33179	0.598652
55.099998	0.180489	-1.927473	1.443883	-0.337576	0.082075	5.7112	6.34314	1.279889
55.200001	0.120352	-1.847676	1.446676	-0.347208	0.081834	5.8395	6.24979	1.631586
55.299999	0.041992	-1.75077	1.447557	-0.357152	0.081621	5.9488	6.27527	1.649438
55.400002	0.001201	-1.64801	1.44645	-0.366025	0.081733	5.99451	6.4655	1.294992
55.5	-0.053305	-1.634197	1.443605	-0.373137	0.081697	5.98094	6.62319	0.78143
55.599998	-0.053651	-1.666672	1.439906	-0.376862	0.081947	6.03103	6.76986	0.236966
55.700001	-0.041826	-1.636515	1.435282	-0.377717	0.082023	6.06483	6.7477	-0.274787
55.799999	-0.05877	-1.584308	1.430611	-0.375559	0.081785	6.07237	6.67865	-0.795939
55.900002	-0.062321	-1.509681	1.42759	-0.369826	0.081403	6.1588	6.76129	-1.290478
56.0	-0.046673	-1.445699	1.426476	-0.362417	0.080921	6.29787	6.67394	-1.853566
56.099998	-0.017887	-1.38635	1.427668	-0.353233	0.080578	6.32765	6.76675	-2.30522
56.200001	0.027	-1.337514	1.431085	-0.34396	0.080137	6.30252	6.76632	-2.587913
56.299999	0.053276	-1.274037	1.436577	-0.335597	0.079742	6.29358	6.6628	-2.676884
56.400002	0.080665	-1.203345	1.44354	-0.328945	0.079357	6.22326	6.64246	-2.430913
56.5	0.052566	-1.131153	1.45112	-0.32513	0.079043	6.0115	6.51485	-1.974758
56.599998	0.035899	-1.072331	1.458393	-0.324435	0.078733	5.86052	6.42461	-1.26401
56.700001	0.032959	-1.016344	1.46523	-0.326209	0.078617	5.83985	6.34485	-0.425103
56.799999	-0.029742	-0.960008	1.470654	-0.33151	0.078398	5.94109	6.53263	0.430386
56.900002	-0.052295	-0.94088	1.474469	-0.338705	0.077871	5.96684	6.48627	1.147663
57.0	-0.116882	-0.895737	1.476543	-0.347753	0.077298	5.88872	6.24155	1.499104
57.099998	-0.126664	-0.83058	1.476756	-0.357553	0.076453	5.96272	6.33297	1.517882
57.200001	-0.105528	-0.810537	1.475147	-0.366133	0.075631	5.99302	6.23523	1.283049
57.299999	-0.042747	-0.856836	1.471728	-0.373437	0.074587	6.05345	6.34068	0.918856
57.400002	0.07683	-0.891805	1.466805	-0.37804	0.073836	6.09338	6.45448	0.417894
57.5	0.197929	-0.905666	1.461107	-0.379582	0.073372	6.15767	6.58262	-0.076273
57.599998	0.287023	-0.926004	1.455587	-0.377876	0.073235	6.19576	6.77585	-0.621452
57.700001	0.308636	-0.908584	1.451627	-0.373043	0.07308	6.2674	6.91609	-1.237962
57.799999	0.194406	-0.862843	1.449962	-0.365193	0.072789	6.22046	6.96555	-1.867598
57.900002	0.050708	-0.871358	1.450752	-0.35586	0.072566	6.25855	6.92369	-2.418689
58.0	-0.109422	-0.875884	1.453882	-0.345325	0.072481	6.36978	6.91438	-2.77552
58.099998	-0.195037	-0.894981	1.459433	-0.335315	0.072546	6.48362	7.03481	-2.826065
58.200001	-0.205319	-0.846887	1.466453	-0.32719	0.072689	6.4471	6.75219	-2.66404
58.299999	-0.157785	-0.830356	1.473969	-0.321996	0.072821	6.5014	6.80829	-2.19346
58.400002	-0.06598	-0.842736	1.481636	-0.32032	0.073131	6.42959	6.76932	-1.460437
58.5	0.026979	-0.852686	1.489037	-0.322233	0.072984	6.33869	6.8858	-0.602915
58.599998	0.076913	-0.884027	1.495391	-0.327582	0.072512	6.2279	6.84597	0.275417
58.700001	0.100838	-0.957006	1.49991	-0.335561	0.071827	6.06448	6.65724	0.962851
58.799999	0.077312	-1.061394	1.502989	-0.345158	0.071234	5.84887	6.5049	1.368115
58.900002	0.043153	-1.13162	1.504334	-0.354695	0.070483	5.81008	6.77103	1.455928
59.0	0.048615	-1.227853	1.503886	-0.363695	0.069876	5.78757	6.52149	1.252046
59.099998	0.028172	-1.380695	1.501368	-0.370925	0.069115	5.82453	6.34346	0.834717
59.200001	0.066954	-1.533015	1.497582	-0.375783	0.068765	5.94985	6.52074	0.427267
59.299999	0.088168	-1.614465	1.492544	-0.378453	0.068489	6.06615	6.4518	0.033078
59.400002	0.129282	-1.688391	1.487079	-0.378289	0.068379	6.23675	6.56463	-0.382413
59.5	0.135462	-1.740854	1.482083	-0.375832	0.068233	6.20627	6.70081	-0.826267
59.599998	0.097548	-1.756925	1.478233	-0.371294	0.068104	6.13822	6.90271	-1.345313
59.700001	0.013137	-1.821771	1.476245	-0.364726	0.067904	6.13498	7.04145	-1.80763
59.799999	-0.118382	-1.891472	1.476182	-0.357203	0.067731	6.09146	6.97915	-2.233675
59.900002	-0.235948	-1.939998	1.478081	-0.348947	0.067385	6.15635	6.8889	-2.465678
60.0	-0.308887	-1.945331	1.482183	-0.340345	0.06725	6.28272	6.87338	-2.529346
60.099998	-0.263989	-1.987845	1.488105	-0.332873	0.066997	6.36338	6.7978	-2.435667
60.200001	-0.158023	-2.082771	1.495359	-0.326733	0.066969	6.41794	6.76118	-2.111811
60.299999	-0.036256	-2.141707	1.502817	-0.322671	0.067118	6.42854	6.84715	-1.628343
60.400002	0.081525	-2.205286	1.510464	-0.321492	0.067092	6.31451	6.79469	-1.055071
60.5	0.170314	-2.316841	1.518224	-0.322842	0.067307	6.28999	6.83527	-0.395216
60.599998	0.233409	-2.443166	1.52507	-0.327174	0.067621	6.17439	6.62876	0.189081
60.700001	0.195772	-2.517382	1.530169	-0.333755	0.067654	6.13376	6.6582	0.571156
60.799999	0.07867	-2.618618	1.534469	-0.341523	0.067835	6.18446	6.75819	0.812718
60.900002	-0.066763	-2.714946	1.537135	-0.350211	0.06776	6.22965	6.86663	0.906448
61.0	-0.154817	-2.843813	1.537781	-0.358477	0.067519	6.09487	6.6673	0.792528
61.099998	-0.178854	-2.935198	1.536155	-0.365709	0.067575	6.18175	6.62801	0.610826
61.200001	-0.179233	-2.979982	1.533171	-0.372085	0.067227	6.28018	6.60114	0.412626
61.299999	-0.050231	-3.050928	1.529248	-0.375918	0.067194	6.1983	6.59225	0.185646
61.400002	0.088631	-3.106219	1.524241	-0.3778	0.066882	6.15276	6.64	-0.12023
61.5	0.16542	-3.113185	1.518993	-0.37728	0.066793	6.13735	6.54044	-0.559014
61.599998	0.236252	-3.105013	1.514937	-0.374172	0.066552	6.144	6.62405	-1.040185
61.700001	0.260136	-3.142377	1.512432	-0.369131	0.066514	6.11502	6.61666	-1.508705
61.799999	0.173675	-3.162814	1.511276	-0.361997	0.066364	6.07823	6.51421	-1.940246
61.900002	0.020011	-3.169689	1.511923	-0.353478	0.066174	6.19436	6.54065	-2.295209
62.0	-0.162409	-3.113265	1.514522	-0.344927	0.065919	6.23237	6.68186	-2.483845
62.099998	-0.292927	-3.043495	1.519183	-0.336429	0.065561	6.20014	6.63304	-2.528171
62.200001	-0.313471	-2.97132	1.52535	-0.329047	0.065146	6.17676	6.66494	-2.37033
62.299999	-0.285238	-2.889544	1.532787	-0.323589	0.064608	6.19567	6.7463	-2.027777
62.400002	-0.122105	-2.82206	1.541061	-0.320216	0.064104	6.18297	6.72425	-1.571472
62.5	0.068985	-2.736227	1.549478	-0.319474	0.063733	6.28807	6.69331	-1.017975
62.599998	0.23148	-2.682996	1.557112	-0.321879	0.063203	6.29507	6.62608	-0.366108
62.700001	0.357783	-2.619385	1.563706	-0.326735	0.062961	6.2815	6.73528	0.247115
62.799999	0.370441	-2.560653	1.568602	-0.334375	0.062811	6.37091	6.61334	0.790481
62.900002	0.29328	-2.503236	1.571576	-0.343346	0.062786	6.41882	6.74427	1.122937
63.0	0.120059	-2.382324	1.572468	-0.353014	0.062633	6.33185	6.77146	1.240403
63.099998	-0.077177	-2.269795	1.571227	-0.36267	0.062185	6.26985	6.64128	1.112122
63.200001	-0.192711	-2.245736	1.568108	-0.370546	0.061857	6.37915	6.72297	0.841366
63.299999	-0.208126	-2.257233	1.563524	-0.376698	0.061697	6.31329	6.46026	0.448985
63.400002	-0.114774	-2.236368	1.558012	-0.379752	0.061795	6.26249	6.56324	0.022388
63.5	0.010159	-2.200483	1.552367	-0.379376	0.061995	6.13463	6.49355	-0.482653
63.599998	0.157317	-2.159876	1.547741	-0.37627	0.06241	6.08839	6.41508	-1.059326
63.700001	0.180053	-2.088708	1.544553	-0.370712	0.062966	6.02122	6.40288	-1.598951
63.799999	0.093767	-2.012688	1.542988	-0.363832	0.062979	5.98619	6.39271	-2.048685
63.900002	-0.065699	-1.947179	1.543003	-0.356364	0.062795	5.9784	6.23737	-2.337124
64.0	-0.294646	-1.913741	1.544563	-0.349165	0.062118	6.07771	6.30096	-2.412821
64.099998	-0.383177	-1.928892	1.547482	-0.342251	0.061759	6.0961	6.46647	-2.274407
64.199997	-0.39869	-1.915001	1.551248	-0.337004	0.061549	6.10889	6.45341	-1.965208
64.300003	-0.23703	-1.963395	1.555228	-0.332776	0.06153	6.22072	6.4715	-1.481935
64.400002	-0.047612	-2.013017	1.55959	-0.330612	0.061711	6.35173	6.61388	-0.96661
64.5	0.092843	-1.985525	1.564246	-0.330016	0.06165	6.42057	6.77971	-0.50855
64.599998	0.259024	-1.996786	1.569464	-0.330381	0.06182	6.54011	7.05601	-0.114808
64.699997	0.308116	-2.023231	1.573841	-0.332662	0.061895	6.74723	7.3609	0.062958
64.800003	0.313174	-2.082543	1.577346	-0.335665	0.0621	6.7284	7.34859	0.10311
64.900002	0.248852	-2.178417	1.580363	-0.339962	0.062608	6.67839	7.14508	0.113499
65.0	0.143621	-2.283217	1.582188	-0.345055	0.06335	6.82438	7.18469	0.090509
65.099998	0.030777	-2.349659	1.582166	-0.350021	0.063931	6.71518	6.83131	0.032806
65.199997	-0.076965	-2.398033	1.581081	-0.354467	0.064738	6.35103	6.53552	-0.060288
65.300003	-0.155609	-2.439041	1.579765	-0.357879	0.065432	5.93689	6.23202	-0.180996
65.400002	-0.120879	-2.431165	1.578221	-0.359935	0.066125	5.59674	5.91268	-0.341708
65.5	-0.13319	-2.389433	1.575654	-0.361766	0.066374	5.11043	5.52225	-0.499705
65.599998	-0.104571	-2.357548	1.572152	-0.362739	0.066325	4.86101	5.61036	-0.649199
65.699997	-0.053498	-2.40588	1.568633	-0.363082	0.066244	4.76363	5.35536	-0.705562
65.800003	-0.019771	-2.403781	1.564803	-0.363528	0.065966	6.13402	6.27067	-0.714232
65.900002	0.036733	-2.407296	1.560501	-0.362973	0.06569	6.21888	7.08888	-0.762798
66.0	0.07396	-2.441826	1.556497	-0.361598	0.065595	6.2103	6.50361	-0.816394
66.099998	0.104896	-2.441897	1.553648	-0.359224	0.065724	6.7834	6.8737	-0.951335
66.199997	0.124604	-2.47689	1.552126	-0.355704	0.066152	7.23844	7.06393	-1.081846
66.300003	0.126772	-2.499267	1.551001	-0.352073	0.066616	7.66888	8.04369	-1.230076
66.400002	0.073198	-2.516083	1.550482	-0.348153	0.067235	7.35772	7.9711	-1.309125
66.5	0.009832	-2.531047	1.550507	-0.344295	0.067704	7.42524	7.65155	-1.329896
66.599998	-0.077234	-2.58794	1.551484	-0.340639	0.068309	7.33881	7.69148	-1.243955
66.699997	-0.173744	-2.622799	1.552877	-0.337434	0.068888	7.03168	7.43059	-1.138717
66.800003	-0.17466	-2.610564	1.554402	-0.334651	0.069419	6.53818	6.80315	-1.083893
66.900002	-0.169987	-2.623045	1.556335	-0.33331	0.070082	5.96412	6.27869	-0.927248
67.0	-0.094209	-2.656052	1.558643	-0.332689	0.070573	5.35993	5.8401	-0.825062
67.099998	-0.015997	-2.712587	1.561032	-0.332986	0.071079	4.71143	5.31628	-0.700192
67.199997	0.049257	-2.711316	1.562991	-0.334744	0.07127	4.81705	5.19692	-0.577018
67.300003	0.108837	-2.724909	1.564647	-0.33693	0.071624	4.74594	5.11791	-0.440867
67.400002	0.156649	-2.763377	1.565659	-0.340317	0.072111	7.0061	6.44677	-0.303733
67.5	0.179333	-2.821226	1.566125	-0.34457	0.072819	6.93552	8.39664	-0.124962
67.599998	0.148913	-2.854752	1.565483	-0.349338	0.07354	6.79207	7.15525	-0.004403
67.699997	0.055691	-2.899081	1.563148	-0.355029	0.074136	7.0865	7.32846	0.150471
67.800003	-0.055584	-2.950668	1.559344	-0.361043	0.074485	7.8189	7.50842	0.29959
67.900002	-0.119159	-2.937076	1.554151	-0.366831	0.074844	8.70903	9.39503	0.403597
68.0	-0.157619	-2.851077	1.547135	-0.372345	0.074979	7.7992	8.61225	0.426857
68.099998	-0.132316	-2.790653	1.53908	-0.376054	0.074884	7.84596	8.02495	0.363226
68.199997	-0.063163	-2.747533	1.530448	-0.377651	0.074598	7.30413	7.82701	0.119653
68.300003	0.011591	-2.701729	1.52223	-0.375996	0.074489	6.31338	6.63379	-0.294341
68.400002	0.093038	-2.726511	1.515399	-0.371226	0.074493	5.64596	5.78796	-0.811947
68.5	0.129735	-2.754375	1.511106	-0.363348	0.074723	4.84122	5.26747	-1.54504
68.599998	0.126626	-2.739575	1.509802	-0.353072	0.075139	4.58094	4.72321	-2.285961
68.699997	0.069511	-2.677551	1.511933	-0.340635	0.075884	4.58567	5.16716	-2.945122
68.800003	-0.017109	-2.590681	1.517946	-0.327611	0.076553	5.39689	5.2377	-3.433131
68.900002	-0.153142	-2.48005	1.527054	-0.315685	0.077204	7.93564	7.96468	-3.582773
69.0	-0.230504	-2.369225	1.537884	-0.306968	0.077735	6.92659	8.71748	-3.308937
69.099998	-0.234939	-2.282027	1.549155	-0.30314	0.078302	7.29099	7.65754	-2.543188
69.199997	-0.159169	-2.26969	1.559441	-0.305049	0.079066	7.70864	7.73452	-1.24652
69.300003	-0.032539	-2.229103	1.567142	-0.313777	0.079877	9.6242	9.4539	0.410272
69.400002	0.101181	-2.186819	1.570694	-0.328121	0.08079	9.23081	9.98992	2.155792
69.5	0.138641	-2.168581	1.56958	-0.346724	0.081358	9.25463	8.86864	3.482198
69.599998	0.186926	-2.195295	1.564909	-0.366007	0.081579	8.90266	9.13167	4.216372
69.699997	0.117253	-2.19165	1.557823	-0.383225	0.081672	7.48655	7.42556	3.969203
69.800003	-0.036713	-2.218195	1.548581	-0.396235	0.081598	6.24726	6.45865	2.7167
69.900002	-0.0908	-2.269274	1.537787	-0.402408	0.081484	5.51197	5.73925	0.933526
70.0	-0.180376	-2.392589	1.527421	-0.401233	0.081576	4.84866	5.28898	-0.898995
70.099998	-0.165471	-2.439708	1.518752	-0.392092	0.081874	4.56719	5.10485	-2.40871
70.199997	-0.091762	-2.457247	1.513734	-0.37628	0.082358	4.64689	5.54709	-3.56731
70.300003	-0.039903	-2.475204	1.514569	-0.356101	0.082656	5.93216	5.90508	-4.314017
70.400002	-0.007158	-2.397252	1.522191	-0.335247	0.083005	7.56467	8.47693	-4.810698
70.5	-0.027476	-2.267521	1.535676	-0.316416	0.083366	6.54449	7.91554	-5.002422
70.599998	-0.049126	-2.165579	1.552765	-0.30243	0.083694	8.00062	7.2638	-4.640489
70.699997	-0.080434	-2.063417	1.570559	-0.295677	0.084093	8.85484	9.00182	-3.57357
70.800003	-0.092857	-1.96982	1.585646	-0.297555	0.084305	8.42213	8.94583	-1.621057
70.900002	-0.046307	-1.854641	1.595807	-0.308442	0.084607	8.54079	8.50669	0.868752
71.0	-0.08694	-1.768641	1.599864	-0.326818	0.084856	8.28621	8.78289	3.425905
71.099998	-0.046252	-1.635729	1.598018	-0.349238	0.084836	7.7801	8.05611	5.451957
71.199997	0.00231	-1.512671	1.591908	-0.371906	0.084739	7.56677	7.66868	6.236415
71.300003	0.059224	-1.415265	1.584146	-0.389923	0.084711	7.35834	7.52159	5.460651
71.400002	0.112553	-1.371647	1.576875	-0.40007	0.084856	7.25657	7.15835	3.191113
71.5	0.137032	-1.411966	1.570822	-0.401319	0.084818	7.19939	7.27622	0.091194
71.599998	0.09198	-1.493135	1.56618	-0.393461	0.084929	7.17627	7.32889	-2.851502
71.699997	0.076813	-1.540449	1.564232	-0.376944	0.085373	7.25727	7.62618	-4.959756
71.800003	0.000737	-1.567197	1.56756	-0.354866	0.085892	7.27593	7.90002	-6.032971
71.900002	-0.118821	-1.58106	1.577097	-0.331328	0.086242	7.34984	7.77798	-6.194448
72.0	-0.252456	-1.483711	1.592086	-0.311352	0.086492	7.59041	7.68623	-5.688988
72.099998	-0.303773	-1.388683	1.610275	-0.298665	0.086684	7.4594	7.6599	-4.596164
72.199997	-0.354513	-1.275463	1.628229	-0.295408	0.086658	7.21366	7.44504	-2.612842
72.300003	-0.334292	-1.188264	1.642408	-0.303232	0.086381	7.10515	7.39087	0.089016
72.400002	-0.24172	-1.105188	1.65093	-0.319974	0.086063	7.07932	7.35469	2.936384
72.5	-0.080402	-1.013754	1.652261	-0.343198	0.085283	6.96135	7.40436	5.416887
72.599998	0.0605	-0.96453	1.647743	-0.36826	0.084747	7.2134	7.6113	6.754449
72.699997	0.235103	-0.967512	1.640503	-0.390237	0.084146	7.62045	7.81416	6.424228
72.800003	0.373359	-0.998426	1.633892	-0.404087	0.084076	7.68692	7.89488	4.432362
72.900002	0.333066	-1.034166	1.629083	-0.408131	0.084224	8.14451	8.10664	1.118744
73.0	0.210789	-1.167356	1.626179	-0.401065	0.084505	8.46933	8.52971	-2.501456
73.099998	0.053644	-1.272661	1.625388	-0.385346	0.084761	8.69072	8.54127	-5.358006
73.199997	-0.158204	-1.3429	1.628536	-0.362476	0.085245	8.82366	8.65903	-6.924168
73.300003	-0.35826	-1.40468	1.637319	-0.336824	0.085659	8.80133	8.63848	-7.255141
73.400002	-0.650462	-1.367363	1.652185	-0.314306	0.085371	8.30399	8.49363	-6.894961
73.5	-0.434241	-1.345421	1.670346	-0.296827	0.085936	7.58157	8.08201	-5.360033
73.599998	-0.452918	-1.267972	1.690422	-0.289501	0.08601	6.94717	7.6432	-3.508475
73.699997	-0.283741	-1.171276	1.708857	-0.292887	0.085662	6.41715	7.26948	-0.878351
73.800003	-0.108937	-1.062147	1.722852	-0.305244	0.085435	5.87917	6.70241	1.940755
73.900002	0.038993	-0.957977	1.73073	-0.325519	0.084905	5.7979	6.20654	4.449886
74.0	0.177005	-0.91082	1.733577	-0.348832	0.084292	5.80079	6.12047	6.029049
74.099998	0.237493	-0.916856	1.733508	-0.371175	0.083919	7.21786	7.01811	6.18701
74.199997	0.247253	-0.959459	1.732281	-0.388255	0.083841	7.81689	8.33883	4.886796
74.300003	0.123645	-1.040635	1.731001	-0.397832	0.0838	7.42323	7.83012	2.320239
74.400002	0.01312	-1.122544	1.729323	-0.398992	0.083636	8.30565	8.25951	-0.688359
74.5	-0.145839	-1.274504	1.727409	-0.392927	0.083524	8.33613	9.48955	-3.448327
74.599998	-0.232861	-1.461308	1.725794	-0.380441	0.08383	8.43833	9.64553	-5.006216
74.699997	-0.264222	-1.585071	1.725455	-0.364641	0.08419	8.55568	9.5237	-5.352069
74.800003	-0.252267	-1.637594	1.727756	-0.347981	0.084499	8.4977	9.60303	-4.889071
74.900002	-0.202452	-1.661065	1.733447	-0.333306	0.084426	8.34436	8.77112	-4.075046
75.0	-0.204533	-1.667343	1.742144	-0.322824	0.084052	7.74017	8.09368	-3.027935
75.099998	-0.20959	-1.674963	1.752348	-0.317322	0.08335	7.13913	7.49236	-1.82054
75.199997	-0.157101	-1.664427	1.762413	-0.316503	0.082725	6.84934	7.05601	-0.636902
75.300003	-0.143929	-1.677839	1.771975	-0.320288	0.081794	6.48187	6.88205	0.355901
75.400002	-0.002265	-1.694235	1.780473	-0.32607	0.080946	6.43642	6.90849	0.921558
75.5	0.099853	-1.71808	1.788245	-0.333163	0.080583	6.71912	7.08566	1.018626
75.599998	0.208084	-1.744705	1.795092	-0.339842	0.080379	7.29335	7.79704	0.666862
75.699997	0.214075	-1.822532	1.801125	-0.345532	0.080353	6.79391	8.04818	0.011451
75.800003	0.149556	-1.902207	1.805966	-0.349853	0.080306	7.38347	7.61911	-0.66162
75.900002	0.039637	-1.954916	1.80892	-0.353263	0.080073	7.39205	8.11092	-1.231434
76.0	-0.122938	-2.014939	1.809677	-0.355452	0.07972	7.06277	7.79297	-1.42704
76.099998	-0.190956	-2.112625	1.80875	-0.357433	0.079518	6.88481	7.48241	-1.262053
76.199997	-0.247122	-2.153384	1.80682	-0.359829	0.079548	6.77236	7.34495	-0.888785
76.300003	-0.189697	-2.172844	1.803681	-0.362703	0.07955	6.68794	7.07999	-0.393655
76.400002	-0.119557	-2.162509	1.799301	-0.365505	0.079495	7.44197	7.67564	-0.028568
76.5	-0.070033	-2.197035	1.794888	-0.367516	0.079034	8.53335	8.90707	0.041318
76.599998	-0.018767	-2.244642	1.791586	-0.367973	0.078531	8.07024	8.66	-0.232812
76.699997	-0.07445	-2.280184	1.789402	-0.366285	0.077406	9.19341	9.43731	-0.88733
76.800003	-0.122279	-2.350544	1.788846	-0.361325	0.076415	10.03765	10.90812	-1.745172
76.900002	-0.142074	-2.446443	1.790257	-0.354175	0.075282	10.0746	10.92075	-2.4756
77.0	-0.102789	-2.543657	1.794259	-0.344382	0.074532	10.25799	11.08272	-3.050402
77.099998	-0.046071	-2.571312	1.800688	-0.333662	0.073915	9.31873	9.92976	-3.401556
77.199997	0.026161	-2.596944	1.808865	-0.324366	0.073588	7.36858	7.61001	-3.489074
77.300003	0.126382	-2.614007	1.81813	-0.317289	0.07352	5.20124	5.75991	-3.164909
77.400002	0.192032	-2.601804	1.827584	-0.314661	0.073609	3.93402	4.55599	-2.421644
77.5	0.205508	-2.600644	1.83578	-0.316939	0.074014	3.5746	3.90275	-1.255109
77.599998	0.149099	-2.578564	1.841054	-0.324664	0.074154	3.6416	4.24468	0.239738
77.699997	-0.026202	-2.547447	1.84244	-0.337159	0.074161	4.46341	4.50214	1.665863
77.800003	-0.225058	-2.530277	1.839776	-0.353237	0.073624	7.98854	8.41838	2.886021
77.900002	-0.334767	-2.527661	1.834035	-0.3688	0.072933	9.07457	10.66179	3.370759
78.0	-0.349303	-2.526871	1.826512	-0.382144	0.071908	9.51341	10.33389	3.030435
78.099998	-0.197933	-2.490143	1.818658	-0.389988	0.071204	9.64084	9.42725	1.737999
78.199997	-0.033941	-2.477283	1.811313	-0.39185	0.070231	15.00751	15.60756	-0.181948
78.300003	0.106876	-2.572533	1.805125	-0.387159	0.069653	15.31876	17.47597	-2.188266
78.400002	0.263394	-2.668512	1.800454	-0.376034	0.069069	16.70693	17.35778	-3.557747
78.5	0.23823	-2.623375	1.798362	-0.361019	0.068686	15.32174	15.86941	-4.288557
78.599998	0.136147	-2.481748	1.799886	-0.344701	0.068081	9.15041	9.28583	-4.501081
78.699997	-0.04316	-2.405031	1.805076	-0.329505	0.067798	5.76602	6.57213	-4.357063
78.800003	-0.217405	-2.328576	1.812279	-0.318465	0.067264	4.60126	5.09939	-3.779967
78.900002	-0.343996	-2.275888	1.820384	-0.313084	0.06674	4.2915	4.95144	-2.717474
79.0	-0.315142	-2.253103	1.827135	-0.313582	0.066332	4.43565	4.83433	-1.223073
79.099998	-0.238896	-2.2384	1.831393	-0.320149	0.065938	4.42978	5.30697	0.346925
79.199997	-0.096765	-2.194703	1.833055	-0.330225	0.065422	5.99381	5.49174	1.664175
79.300003	0.004007	-2.132642	1.833156	-0.342106	0.065032	7.305	7.70593	2.348525
79.400002	0.12702	-2.040864	1.832786	-0.353059	0.064772	6.86178	8.98126	2.273902
79.5	0.229504	-1.941945	1.832622	-0.361217	0.064489	9.69295	9.62027	1.441558
79.599998	0.251094	-1.96542	1.83252	-0.366526	0.064297	8.91816	10.58493	0.09956
79.699997	0.175091	-2.039035	1.831722	-0.369049	0.064251	8.97009	9.45926	-1.296059
79.800003	0.041602	-2.127316	1.828997	-0.368811	0.064427	9.24674	9.67904	-2.138794
79.900002	-0.082064	-2.163193	1.823606	-0.368111	0.06432	8.81876	8.82593	-2.200122
80.0	-0.185788	-2.175678	1.815486	-0.367547	0.064305	8.78741	8.71759	-1.645638
80.099998	-0.298444	-2.20564	1.805125	-0.368255	0.064007	8.5034	8.75634	-0.693109
80.199997	-0.331823	-2.209214	1.79344	-0.369574	0.063652	8.93129	8.96585	0.256078
80.300003	-0.291832	-2.206667	1.781776	-0.36996	0.062949	9.03166	9.26892	0.715472
80.400002	-0.182727	-2.239181	1.772842	-0.367358	0.062486	9.43661	9.28562	0.331872
80.5	-0.049514	-2.281575	1.768864	-0.360608	0.062224	9.28099	9.28936	-0.974465
80.599998	0.096055	-2.345061	1.770766	-0.348589	0.062146	8.86211	9.01563	-2.701073
80.699997	0.211607	-2.40852	1.778289	-0.332798	0.062455	8.26755	8.41763	-4.270164
80.800003	0.189525	-2.447782	1.791325	-0.315031	0.062905	7.89903	8.04197	-5.282945
80.900002	0.15565	-2.478662	1.808825	-0.298786	0.063422	7.41044	7.49782	-5.663814
81.0	0.012381	-2.492725	1.827656	-0.288684	0.063962	7.18669	7.24892	-5.151853
81.099998	-0.109487	-2.504962	1.844134	-0.287988	0.064471	7.16252	7.23929	-3.443001
81.199997	-0.145836	-2.541921	1.854663	-0.2997	0.064876	7.94843	8.08961	-0.256119
81.300003	-0.195534	-2.481215	1.856991	-0.324111	0.064887	8.08032	8.52511	3.622425
81.400002	-0.121892	-2.438429	1.84906	-0.356161	0.064699	7.91471	8.17151	7.316174
81.5	0.031543	-2.395231	1.833821	-0.390096	0.064182	8.5055	8.73354	9.324188
81.599998	0.133648	-2.334699	1.816938	-0.418473	0.06372	8.33148	8.69789	8.819393
81.699997	0.201851	-2.281233	1.803428	-0.433839	0.0632	8.3807	8.44674	5.780252
81.800003	0.189989	-2.252906	1.795471	-0.434623	0.062896	8.29426	8.37352	0.914719
81.900002	0.068314	-2.273824	1.792594	-0.421266	0.062576	7.9719	7.99466	-4.439898
82.0	0.041006	-2.280599	1.79437	-0.395678	0.062947	7.72414	7.57137	-8.47651
82.099998	-0.008028	-2.244136	1.801659	-0.362368	0.063785	7.4925	7.69244	-10.511071
82.199997	-0.101842	-2.156504	1.815047	-0.327287	0.064649	7.30141	7.7571	-10.437586
82.300003	-0.25968	-2.037931	1.833637	-0.298322	0.065658	7.25955	7.78794	-8.851236
82.400002	-0.334849	-1.963727	1.854943	-0.280789	0.066856	7.43444	7.82583	-6.331556
82.5	-0.309981	-1.826472	1.876111	-0.276203	0.067812	7.55854	7.90462	-3.096955
82.599998	-0.286151	-1.699045	1.893807	-0.284835	0.068438	7.49618	7.81791	0.425169
82.699997	-0.322071	-1.578349	1.905675	-0.304454	0.068705	7.58884	7.67425	3.689132
82.800003	-0.116257	-1.407438	1.911052	-0.328561	0.068361	7.33706	7.58432	6.24894
82.900002	-0.051955	-1.318068	1.912564	-0.354646	0.068434	7.15402	7.58304	7.164812
83.0	0.10288	-1.222822	1.91314	-0.376054	0.068155	6.99735	7.29164	6.593091
83.099998	0.200998	-1.097796	1.913497	-0.390508	0.067942	6.8708	7.1743	4.293877
83.199997	0.239378	-1.068619	1.913347	-0.39698	0.068187	7.17714	7.40586	1.064278
83.300003	0.22267	-1.02648	1.911511	-0.395422	0.068666	7.60119	7.66932	-2.20409
83.400002	0.112334	-1.137778	1.90764	-0.388914	0.069272	7.51098	7.83236	-4.48791
83.5	-0.002301	-1.308183	1.90159	-0.379361	0.070261	7.89956	7.96672	-5.122501
83.599998	-0.177511	-1.417917	1.895152	-0.368733	0.071198	8.26265	8.57703	-4.539821
83.699997	-0.267939	-1.457023	1.88943	-0.358217	0.072092	8.13987	8.49888	-3.524676
83.800003	-0.31721	-1.468419	1.886186	-0.348883	0.072929	7.86786	8.20512	-2.531124
83.900002	-0.2751	-1.49905	1.886182	-0.341179	0.073941	7.26647	7.89178	-1.699404
84.0	-0.217852	-1.477825	1.889072	-0.335903	0.074903	6.42162	6.9451	-1.270465
84.099998	-0.104238	-1.487978	1.894458	-0.332452	0.075727	5.70796	6.32023	-1.22637
84.199997	-0.013501	-1.568445	1.901372	-0.330432	0.076515	4.95121	5.34776	-1.464964
84.300003	0.042771	-1.645802	1.908366	-0.329526	0.077208	5.15693	5.27057	-1.843217
84.400002	0.074243	-1.71052	1.914514	-0.329537	0.077843	4.97066	5.14639	-2.102674
84.5	0.081	-1.792455	1.919064	-0.330702	0.078555	7.3008	6.93044	-1.980245
84.599998	0.039557	-1.833582	1.921127	-0.333655	0.0791	7.84544	8.85505	-1.474369
84.699997	0.011299	-1.87512	1.920508	-0.338439	0.07959	7.24965	7.75411	-0.562654
84.800003	-0.053169	-1.851225	1.917017	-0.345492	0.079955	7.53568	7.62222	0.378387
84.900002	-0.070789	-1.85768	1.910883	-0.354058	0.080134	8.65464	9.23337	1.221395
85.0	-0.097037	-1.883206	1.902973	-0.362543	0.080551	8.47704	9.65195	1.627484
85.099998	-0.070174	-1.901104	1.894201	-0.370065	0.080899	7.69489	8.1456	1.338267
85.199997	-0.015817	-1.899135	1.885822	-0.373915	0.081603	7.6053	8.27985	0.468239
85.300003	1.1e-05	-1.885896	1.878337	-0.37431	0.081999	6.91485	7.3291	-0.813043
85.400002	-0.001306	-1.895012	1.871913	-0.370718	0.082551	6.67708	6.72361	-1.984192
85.5	-0.061805	-1.86502	1.866231	-0.363699	0.082727	6.43633	6.81118	-2.779529
85.599998	-0.126829	-1.81511	1.861544	-0.355089	0.083067	6.54151	6.88965	-3.116257
85.699997	-0.174522	-1.752703	1.857612	-0.346482	0.082888	6.5317	6.93793	-3.076515
85.800003	-0.187529	-1.76412	1.854554	-0.339108	0.083117	6.65282	7.05184	-2.680498
85.900002	-0.142331	-1.708827	1.851934	-0.335322	0.082757	6.43362	7.23864	-1.993158
86.0	-0.083556	-1.684975	1.849455	-0.334272	0.082781	6.51209	7.07314	-1.144419
86.099998	0.059967	-1.674585	1.846513	-0.336301	0.082688	6.38352	7.01843	-0.352624
86.199997	0.127014	-1.68797	1.843401	-0.340214	0.082684	6.1003	6.66805	0.098274
86.300003	0.158906	-1.678966	1.84065	-0.344228	0.08279	6.06974	6.56442	0.156878
86.400002	0.09456	-1.601596	1.838367	-0.347844	0.082723	6.3069	6.68389	-0.225408
86.5	0.022815	-1.564435	1.836426	-0.350697	0.082874	7.51589	7.71782	-0.721189
86.599998	-0.073741	-1.553805	1.833399	-0.352334	0.082888	7.33609	7.72188	-1.202099
86.699997	-0.161215	-1.623925	1.828584	-0.35416	0.082981	7.56475	7.88685	-1.331652
86.800003	-0.24472	-1.70047	1.821291	-0.356156	0.082881	8.43982	8.2503	-1.098465
86.900002	-0.274596	-1.725917	1.812047	-0.358286	0.08273	9.07641	9.62744	-0.625058
87.0	-0.198108	-1.744059	1.801008	-0.36136	0.082142	8.88882	9.77763	-0.071696
87.099998	-0.183273	-1.735025	1.789497	-0.364276	0.081367	8.73223	9.2929	0.28273
87.199997	-0.120004	-1.718534	1.778852	-0.365775	0.080472	8.49604	9.08339	0.13129
87.300003	-0.01909	-1.686566	1.770541	-0.364023	0.079835	6.75152	7.25941	-0.518997
87.400002	0.122516	-1.715111	1.765697	-0.358815	0.079262	5.31947	5.5761	-1.606205
87.5	0.148263	-1.772743	1.76499	-0.349972	0.079197	4.24833	4.66154	-2.71792
87.599998	0.17269	-1.838906	1.768039	-0.338924	0.079211	4.01651	4.33642	-3.512142
87.699997	0.155281	-1.91101	1.773811	-0.327497	0.079631	3.90949	4.66604	-3.850662
87.800003	0.100585	-1.946822	1.780337	-0.319931	0.080112	5.46774	5.13922	-3.502775
87.900002	0.020895	-1.941816	1.785086	-0.317932	0.080607	8.67496	9.18445	-2.336823
88.0	-0.124304	-1.924905	1.785321	-0.324258	0.080596	8.43045	9.8758	-0.259937
88.099998	-0.270057	-1.894162	1.779914	-0.338627	0.080326	7.8788	7.96222	2.18136
88.199997	-0.398381	-1.792124	1.768604	-0.358446	0.079618	9.04742	9.01541	4.263762
88.300003	-0.350421	-1.750566	1.754196	-0.378834	0.079028	11.70781	12.59122	5.281647
88.400002	-0.235665	-1.728948	1.739822	-0.394916	0.078332	10.16165	11.4329	4.741097
88.5	-0.084367	-1.713107	1.728207	-0.402997	0.077691	9.93028	10.45111	2.541629
88.599998	0.09797	-1.705434	1.7199	-0.401453	0.076955	7.57264	8.1653	-0.468112
88.699997	0.188044	-1.764115	1.714191	-0.391209	0.076539	5.75087	5.93634	-3.350722
88.800003	0.23784	-1.810209	1.710368	-0.373907	0.076073	4.55651	5.17283	-5.16716
88.900002	0.192028	-1.824513	1.708561	-0.353004	0.075794	4.19762	4.61487	-5.72802
89.0	0.047833	-1.800864	1.709572	-0.332471	0.075605	4.41928	4.93795	-5.151183
89.099998	-0.102376	-1.809284	1.712755	-0.317796	0.075475	4.70845	5.17058	-3.939528
89.199997	-0.266748	-1.820211	1.7172	-0.309813	0.075309	8.19487	7.22644	-2.237002
89.300003	-0.323917	-1.798917	1.721609	-0.309339	0.075019	8.23559	10.46278	-0.469389
89.400002	-0.311534	-1.770108	1.725376	-0.314415	0.074678	7.75541	7.90131	0.905574
89.5	-0.185475	-1.718321	1.729013	-0.322661	0.07457	10.29713	9.73749	1.650664
89.599998	-0.048148	-1.624976	1.732948	-0.332063	0.074416	10.3911	11.43183	1.657821
89.699997	0.120368	-1.563071	1.737563	-0.34111	0.074368	10.14712	10.76424	1.02122
89.800003	0.225309	-1.552618	1.741763	-0.348748	0.074225	9.99158	10.8911	0.092299
89.900002	0.223425	-1.619599	1.743189	-0.355557	0.074179	8.47993	9.06519	-0.686301
90.0	0.107157	-1.71785	1.740248	-0.362179	0.073871	7.09815	7.50885	-0.892153
90.099998	0.02115	-1.822383	1.731822	-0.369247	0.073505	6.45726	6.64953	-0.345219
90.199997	-0.13169	-1.885663	1.718173	-0.377966	0.07308	5.90842	6.03418	0.648614
90.300003	-0.238818	-1.918255	1.700791	-0.386887	0.072561	5.73161	5.76216	1.613208
90.400002	-0.295566	-1.927623	1.682848	-0.393171	0.072051	5.78371	6.09071	1.934963
90.5	-0.248079	-1.921296	1.667077	-0.393939	0.071654	7.04797	6.73528	1.247169
90.599998	-0.1585	-1.925228	1.657128	-0.386655	0.071419	7.17049	8.12012	-0.390256
90.699997	-0.038658	-1.934026	1.654968	-0.371097	0.071541	7.11032	7.94723	-2.540522
90.800003	0.051251	-2.006426	1.66105	-0.350073	0.071755	8.00237	8.15749	-4.547159
90.900002	0.08484	-2.05698	1.674239	-0.32612	0.072453	7.14894	7.89735	-5.974791
91.0	0.068824	-2.03993	1.692289	-0.304751	0.07304	7.38417	7.43969	-6.536667
91.099998	0.004485	-2.006747	1.711879	-0.289941	0.073716	7.45038	7.7661	-5.90671
91.199997	-0.088534	-1.974173	1.729254	-0.285861	0.074302	7.76627	7.89777	-3.766195
91.300003	-0.200297	-1.945352	1.740642	-0.295411	0.074433	8.88803	8.68911	-0.173311
91.400002	-0.268726	-1.935061	1.744135	-0.316853	0.074299	8.75711	8.63933	3.958501
91.5	-0.218232	-1.858453	1.738249	-0.345937	0.073776	9.86092	9.60731	7.402243
91.599998	-0.03861	-1.824794	1.727571	-0.375745	0.073428	10.53473	10.43259	9.076425
91.699997	0.118506	-1.763631	1.718048	-0.399589	0.073129	10.41641	10.0883	8.087519
91.800003	0.134119	-1.714633	1.713262	-0.412248	0.072997	10.01803	9.72625	4.642631
91.900002	0.164806	-1.677687	1.713606	-0.412052	0.072544	8.07532	8.24249	-0.233238
92.0	0.080354	-1.747255	1.716934	-0.399743	0.072094	5.83346	6.19926	-5.210933
92.099998	0.007989	-1.818437	1.722517	-0.377889	0.072146	4.23379	4.91665	-8.503112
92.199997	-0.029524	-1.819493	1.731133	-0.350906	0.072646	3.59352	4.01622	-9.636892
92.300003	-0.08334	-1.779004	1.743226	-0.325397	0.073077	3.7621	4.33824	-8.747756
92.400002	-0.140846	-1.687791	1.757693	-0.307809	0.073701	4.16653	4.18612	-6.538892
92.5	-0.157984	-1.612649	1.772453	-0.300945	0.074383	8.18488	8.30426	-3.328395
92.599998	-0.156813	-1.550865	1.78493	-0.305581	0.075052	9.65143	10.88885	0.331199
92.699997	-0.258972	-1.459198	1.792392	-0.321508	0.075556	10.23776	10.66415	3.682636
92.800003	-0.186139	-1.321446	1.793797	-0.343495	0.075426	9.76204	9.23626	6.407268
92.900002	-0.093565	-1.194428	1.790769	-0.367705	0.075666	15.36999	15.00174	7.502929
93.0	-0.006596	-1.08627	1.786371	-0.388376	0.075667	17.28441	18.35102	6.743831
93.099998	0.031496	-0.999475	1.783292	-0.400637	0.075627	18.89179	18.1306	4.132614
93.199997	0.070363	-0.966381	1.782117	-0.402594	0.075463	17.51307	17.18403	0.399736
93.300003	-0.02802	-1.010307	1.782724	-0.394173	0.075286	8.53615	8.67552	-3.542098
93.400002	-0.105329	-1.139014	1.784602	-0.377785	0.075156	5.03135	5.71238	-6.400058
93.5	-0.087529	-1.229589	1.788611	-0.356568	0.075794	4.36874	5.03859	-7.443911
93.599998	-0.034212	-1.25476	1.795432	-0.335207	0.07641	3.98148	4.67707	-6.995151
93.699997	-0.053021	-1.225173	1.804788	-0.318168	0.077433	4.43959	5.28609	-5.766864
93.800003	-0.090965	-1.198547	1.815334	-0.308393	0.078266	4.61168	5.41948	-3.768675
93.900002	-0.145507	-1.169743	1.824952	-0.307001	0.078736	9.06634	8.03223	-1.366082
94.0	-0.221898	-1.144812	1.832333	-0.313779	0.07901	8.27771	12.13014	1.093241
94.099998	-0.252835	-1.10262	1.83703	-0.326457	0.079154	11.8489	11.34886	2.948945
94.199997	-0.20388	-1.042454	1.839899	-0.341561	0.079228	14.49843	14.97445	3.944467
94.300003	-0.085633	-1.025544	1.842399	-0.356638	0.079655	13.80509	14.38255	3.770317
94.400002	0.047396	-1.062725	1.845133	-0.368611	0.08038	16.46627	15.36615	2.510388
94.5	0.173326	-1.022867	1.846934	-0.375844	0.081002	14.27327	13.05872	0.674145
94.599998	0.17718	-1.022828	1.846326	-0.379287	0.081502	10.94932	10.55998	-1.232319
94.699997	0.07509	-1.100956	1.842153	-0.378792	0.081821	8.68722	8.77551	-2.409745
94.800003	-0.043923	-1.218845	1.834239	-0.376156	0.082233	7.54741	7.54963	-2.51765
94.900002	-0.15475	-1.29655	1.823426	-0.373477	0.08255	6.51077	7.1499	-1.826256
95.0	-0.263852	-1.336429	1.811283	-0.370533	0.082871	6.37091	7.00024	-0.918143
95.099998	-0.292623	-1.379968	1.800126	-0.367007	0.083079	7.00418	7.73569	-0.306702
95.199997	-0.263003	-1.432455	1.792962	-0.360305	0.083434	7.95026	8.37555	-0.437935
95.300003	-0.192026	-1.488875	1.792008	-0.349943	0.083762	9.5953	9.94549	-1.42225
95.400002	-0.104585	-1.491442	1.79804	-0.336569	0.084227	9.54091	10.21859	-2.98345
95.5	-0.005203	-1.533998	1.810569	-0.321107	0.084663	10.58474	10.34009	-4.345833
95.599998	-0.022026	-1.535457	1.827232	-0.306693	0.085115	11.01193	11.34158	-5.152994
95.699997	-0.10399	-1.496973	1.845552	-0.297255	0.085029	11.78944	12.04856	-5.322026
95.800003	0.030293	-1.456664	1.86076	-0.294594	0.085889	12.49162	12.72011	-3.900957
95.900002	-0.026679	-1.445079	1.870613	-0.303281	0.086032	12.69121	12.49915	-1.206873
96.0	-0.070357	-1.422628	1.872476	-0.323479	0.08616	12.19675	11.96463	2.475119
96.099998	-0.080708	-1.368733	1.864922	-0.352027	0.086099	11.1214	11.26311	6.24878
96.199997	-0.204639	-1.352049	1.848604	-0.385957	0.0861	10.44996	10.79935	8.541501
96.300003	0.012675	-1.377802	1.830429	-0.413702	0.08602	9.89866	10.29952	8.903749
96.400002	0.085766	-1.338242	1.81483	-0.430853	0.08625	9.16337	9.43935	6.392411
96.5	0.104684	-1.299074	1.805336	-0.433688	0.086595	8.06236	8.44321	1.745734
96.599998	0.036927	-1.334805	1.80291	-0.421178	0.087059	7.08851	7.43723	-3.7153
96.699997	-0.012369	-1.366141	1.807084	-0.396266	0.087808	6.36969	6.65338	-8.226049
96.800003	-0.067201	-1.34185	1.818684	-0.362919	0.088424	5.94985	6.53006	-10.842547
96.900002	-0.211539	-1.296179	1.837332	-0.327803	0.088744	5.86341	6.6627	-11.174246
97.0	-0.422932	-1.202659	1.860281	-0.299985	0.088497	6.38948	7.03257	-9.685478
97.099998	-0.446394	-1.01876	1.884816	-0.284979	0.088061	7.56677	8.7921	-6.822991
97.199997	-0.366551	-0.849872	1.906673	-0.285416	0.087569	7.69848	8.88438	-2.698427
97.300003	-0.27143	-0.61982	1.923251	-0.300506	0.08671	8.36459	8.66974	1.77871
97.400002	-0.13903	-0.341438	1.931603	-0.324936	0.085797	9.29456	9.67625	5.778478
97.5	0.066462	-0.172991	1.933051	-0.35321	0.085214	10.20045	11.0156	8.315469
97.599998	0.329635	-0.039528	1.933558	-0.377295	0.084901	11.16405	12.01762	8.773177
97.699997	0.414463	0.108092	1.93724	-0.393016	0.08484	12.30938	13.07039	6.756344
97.800003	0.349044	0.20211	1.944811	-0.398613	0.084551	13.17244	13.69002	2.854719
97.900002	0.151744	0.218858	1.954069	-0.39396	0.084432	13.10851	12.79226	-2.006237
98.0	-0.199957	0.151818	1.962711	-0.380983	0.083959	11.33448	10.835	-6.273093
98.099998	-0.41951	-0.094759	1.969253	-0.364837	0.083962	7.94597	8.08758	-8.365808
98.199997	-0.531443	-0.310602	1.974609	-0.348401	0.084261	5.35932	5.82008	-8.092575
98.300003	-0.523147	-0.440588	1.980111	-0.3354	0.084564	4.20971	4.91483	-6.503224
98.400002	-0.45795	-0.535702	1.986047	-0.327003	0.084383	4.11968	4.67685	-4.375948
98.5	-0.332361	-0.629641	1.99255	-0.323964	0.083887	4.31173	5.31532	-2.213837
98.599998	-0.237216	-0.708951	1.999369	-0.327274	0.082794	5.09072	5.61603	-0.17913
98.699997	-0.116783	-0.795	2.005646	-0.335574	0.081658	7.4284	9.12482	1.432692
98.800003	-0.038467	-0.868701	2.010487	-0.346498	0.080644	6.28868	8.24623	2.430889
98.900002	0.042098	-0.964692	2.013278	-0.358391	0.079928	7.45721	7.94712	2.712833
99.0	0.066303	-1.05302	2.012822	-0.369558	0.079082	9.54389	10.59531	2.343078
99.099998	0.061298	-1.139145	2.008902	-0.37751	0.078277	7.32952	8.02324	1.469201
99.199997	0.052381	-1.221975	2.001935	-0.382098	0.077703	7.35632	7.96564	0.276341
99.300003	-0.004148	-1.330066	1.993694	-0.38153	0.077296	7.65934	7.99305	-1.15157
99.400002	-0.061584	-1.48829	1.985961	-0.376721	0.077336	7.704	8.08951	-2.45232
99.5	-0.112697	-1.642165	1.98007	-0.368363	0.077533	8.68039	8.53967	-3.324929
99.599998	-0.139061	-1.711082	1.976868	-0.356404	0.077698	8.98148	9.55079	-3.746366
99.699997	-0.188659	-1.736368	1.976398	-0.343193	0.077646	8.66857	9.30446	-3.918436
99.800003	-0.209131	-1.746877	1.978447	-0.330458	0.077306	9.76371	10.31911	-3.893817
99.900002	-0.214418	-1.764127	1.982086	-0.319716	0.076693	9.22538	10.10725	-3.638102
100.0	-0.189195	-1.784915	1.986271	-0.313455	0.075832	8.42344	8.85066	-3.058087
100.099998	-0.156297	-1.779327	1.990299	-0.310906	0.075139	7.01889	7.66911	-2.277892
100.199997	-0.109356	-1.784415	1.994123	-0.312257	0.074347	5.92787	6.20622	-1.463562
100.300003	-0.099339	-1.778953	1.997396	-0.317573	0.073119	5.03678	5.30932	-0.660978
100.400002	-0.045814	-1.769223	2.000001	-0.324805	0.072025	5.08065	5.37313	0.022071
100.5	0.00725	-1.750634	2.000201	-0.334849	0.070611	4.99719	5.42483	0.574125
100.599998	0.081902	-1.735397	1.996534	-0.347383	0.069253	7.09859	7.72638	1.134334
100.699997	0.16041	-1.737344	1.987385	-0.361376	0.068238	8.73688	9.27609	1.731258
100.800003	0.20606	-1.751812	1.972917	-0.376725	0.067146	7.84579	8.40092	2.193161
100.900002	0.231586	-1.76938	1.954643	-0.39028	0.066336	9.6122	9.24279	2.370653
101.0	0.188311	-1.85195	1.934263	-0.400166	0.065614	10.71654	10.94912	1.945806
101.099998	0.124124	-1.960712	1.914319	-0.404551	0.065002	10.96893	11.15841	0.879902
101.199997	-0.014586	-2.079124	1.896322	-0.402008	0.064696	11.50341	11.45913	-0.675164
101.300003	-0.105757	-2.163848	1.880933	-0.39241	0.064898	11.48695	11.44018	-2.23977
101.400002	-0.220048	-2.18968	1.869212	-0.376661	0.06532	9.8829	9.72218	-3.509721
101.5	-0.31804	-2.177217	1.862707	-0.355445	0.065513	7.08431	7.61076	-4.462824
101.599998	-0.368506	-2.130704	1.863105	-0.332201	0.06542	4.81241	5.55201	-5.215
101.699997	-0.553692	-2.081017	1.871925	-0.309874	0.064457	3.5958	4.30944	-5.978499
101.800003	-0.312537	-2.101545	1.88586	-0.290419	0.064519	4.01888	4.52655	-5.686156
101.900002	-0.203584	-2.121752	1.902411	-0.279863	0.06366	4.13789	4.57494	-4.920585
102.0	-0.040348	-2.134953	1.916627	-0.279204	0.062728	7.649	7.60145	-3.187755
102.099998	0.097654	-2.140614	1.924192	-0.290938	0.061862	11.75204	13.21181	-0.266529
102.199997	0.255969	-2.100601	1.922632	-0.313458	0.060891	10.6766	12.10519	3.235892
102.300003	0.384053	-2.051203	1.912231	-0.341791	0.060349	11.36259	10.04902	6.196954
102.400002	0.427503	-2.076137	1.897997	-0.369711	0.059853	17.40895	18.46643	7.48099
102.5	0.406538	-2.112618	1.887338	-0.389861	0.059752	20.68316	21.50375	6.612415
102.599998	0.17202	-2.099369	1.883265	-0.39986	0.059895	25.70873	24.38082	3.635603
102.699997	-0.002846	-2.104408	1.883671	-0.400157	0.060313	18.54726	18.65827	-0.357356
102.800003	-0.221396	-2.13214	1.883191	-0.393841	0.06076	6.32021	7.15396	-3.96758
102.900002	-0.33595	-2.14085	1.878348	-0.382982	0.061441	4.49818	5.0069	-5.657039
103.0	-0.427945	-2.159455	1.868312	-0.372714	0.061821	3.88445	4.6745	-4.952173
103.099998	-0.392116	-2.189832	1.854212	-0.365271	0.061819	3.86133	4.32133	-2.848974
103.199997	-0.379172	-2.134418	1.838896	-0.361213	0.061025	4.18527	5.42366	-0.660166
103.300003	-0.294657	-2.093779	1.825824	-0.357998	0.060044	5.07049	4.65341	0.720697
103.400002	-0.151525	-2.097046	1.821138	-0.35214	0.059417	11.12359	10.38677	0.735667
103.5	0.024688	-2.145169	1.826843	-0.343405	0.059231	10.34556	14.02681	-0.65268
103.599998	0.181885	-2.231496	1.840235	-0.332617	0.059724	18.89932	17.05749	-2.799391
103.699997	0.302789	-2.360279	1.855271	-0.321622	0.060559	19.76781	23.98622	-4.670039
103.800003	0.305759	-2.442657	1.867409	-0.313763	0.061292	28.68203	30.15914	-5.19084
103.900002	0.254578	-2.555231	1.874328	-0.31049	0.061934	39.04931	38.28719	-4.130858
104.0	0.097811	-2.672931	1.87634	-0.313855	0.062646	28.78765	28.75214	-1.766302
104.099998	-0.077041	-2.785143	1.87362	-0.324894	0.063012	19.43791	19.26365	1.165769
104.199997	-0.276213	-2.883946	1.867356	-0.341622	0.063479	11.74705	12.46693	3.755388
104.300003	-0.304144	-2.942105	1.859514	-0.36025	0.064046	7.04166	8.20202	5.289995
104.400002	-0.304056	-3.028429	1.85157	-0.377828	0.064694	5.64079	6.19873	5.257957
104.5	-0.256495	-3.098691	1.84426	-0.390345	0.065519	4.91794	5.59858	3.667252
104.599998	-0.119856	-3.110212	1.835577	-0.396673	0.06559	5.60926	5.94372	1.229622
104.699997	-0.100295	-3.101577	1.825444	-0.395199	0.065812	5.58921	6.64771	-1.575836
104.800003	-0.041446	-3.062517	1.815013	-0.385559	0.065797	7.9754	6.98172	-3.725897
104.900002	-0.029036	-3.017826	1.807519	-0.368381	0.065676	9.06432	10.38891	-4.978639
105.0	-0.01899	-2.961208	1.807575	-0.346188	0.065984	10.57852	11.16023	-5.577926
105.099998	-0.02822	-2.905545	1.817238	-0.323433	0.066767	12.8372	12.73285	-5.847987
105.199997	-0.0615	-2.871421	1.834532	-0.305354	0.067752	13.16316	13.48405	-5.835908
105.300003	-0.167453	-2.823105	1.854212	-0.294587	0.068883	16.3921	15.50243	-4.99698
105.400002	-0.122041	-2.729841	1.870454	-0.295939	0.069563	18.57161	18.2611	-2.756118
105.5	-0.140727	-2.665529	1.878342	-0.310677	0.070101	19.23929	18.3461	1.055081
105.599998	-0.158883	-2.574037	1.875744	-0.336728	0.070014	16.60237	16.87904	5.417938
105.699997	-0.067767	-2.537274	1.862111	-0.368839	0.069926	12.20455	12.54957	8.886288
105.800003	0.019408	-2.479778	1.844168	-0.397623	0.069637	8.79336	9.39417	9.773261
105.900002	0.072072	-2.427453	1.832291	-0.414496	0.069821	6.95338	7.25866	7.612401
106.0	0.100991	-2.368706	1.831505	-0.415369	0.070072	5.92559	6.1543	2.777098
106.099998	-0.034149	-2.361545	1.841795	-0.401171	0.070628	5.72565	5.74921	-3.652592
106.199997	-0.126588	-2.403934	1.859394	-0.376648	0.071353	5.35748	5.94158	-9.233904
106.300003	-0.10379	-2.36412	1.882133	-0.345679	0.072264	6.47784	6.35031	-12.302344
106.400002	-0.215226	-2.279025	1.907896	-0.315395	0.073121	7.60136	8.58516	-12.560431
106.5	-0.23903	-2.102545	1.934625	-0.294443	0.073527	6.76869	8.68783	-10.48408
106.599998	-0.300872	-1.904907	1.959086	-0.288889	0.074093	9.00311	8.69372	-6.471294
106.699997	-0.228136	-1.740781	1.978983	-0.29931	0.074578	8.306	9.04881	-1.365526
106.800003	-0.151712	-1.503884	1.991725	-0.323156	0.074628	8.1396	8.17419	3.757668
106.900002	-0.064109	-1.189013	1.994277	-0.353989	0.074494	8.52853	8.87838	8.058737
107.0	0.180559	-1.002417	1.9909	-0.383884	0.074557	8.50261	8.83642	10.432321
107.099998	0.276385	-0.852272	1.988232	-0.407388	0.074736	8.94566	9.05727	9.915205
107.199997	0.228495	-0.747852	1.989856	-0.418709	0.074882	8.70027	9.04282	6.712335
107.300003	0.103141	-0.660727	1.995958	-0.416542	0.074896	8.94285	8.99197	1.515884
107.400002	-0.073767	-0.547377	2.005183	-0.402419	0.075101	8.72602	8.59191	-4.415095
107.5	-0.191367	-0.610559	2.01533	-0.378983	0.075243	8.0142	8.52104	-9.044863
107.599998	-0.166809	-0.751865	2.02567	-0.353339	0.076355	7.53034	8.11391	-10.889054
107.699997	-0.085202	-0.691746	2.03903	-0.32905	0.077031	7.10384	7.78226	-10.290099
107.800003	-0.084965	-0.846165	2.054008	-0.309663	0.078261	6.98894	7.57447	-8.875014
107.900002	-0.010081	-0.947761	2.070981	-0.29955	0.079388	6.91362	7.49729	-6.862771
108.0	0.043411	-0.99209	2.087122	-0.300042	0.080125	6.85731	7.15022	-4.702839
108.099998	0.018343	-1.022722	2.100133	-0.310753	0.080539	6.6967	6.94328	-2.347019
108.199997	0.034385	-1.009015	2.107863	-0.328505	0.081024	6.36067	6.89051	0.352152
108.300003	-0.031308	-1.010376	2.108521	-0.348893	0.081383	6.20294	6.75712	2.904966
108.400002	-0.017685	-0.982166	2.103275	-0.3689	0.081672	6.29455	6.94264	4.815929
108.5	-0.012833	-0.984833	2.094867	-0.385919	0.082114	6.91135	7.61579	5.466481
108.599998	-0.010447	-0.971046	2.085545	-0.39667	0.082349	7.28644	7.91544	4.671345
108.699997	-0.045171	-0.997235	2.075863	-0.40188	0.082619	7.31805	7.8542	2.515429
108.800003	-0.046665	-1.018694	2.066015	-0.400683	0.08288	7.69253	7.8269	-0.230305
108.900002	-0.065561	-1.100257	2.055001	-0.394137	0.082997	8.04599	8.26293	-2.701156
109.0	-0.112499	-1.339047	2.042906	-0.383976	0.083204	7.99686	8.52147	-4.218578
109.099998	-0.099194	-1.507005	2.031491	-0.369983	0.083791	7.50214	7.93385	-4.74148
109.199997	-0.076353	-1.553893	2.02374	-0.353283	0.084306	6.71745	7.53454	-4.838919
109.300003	-0.107673	-1.539957	2.02299	-0.335351	0.08481	6.01991	7.18287	-5.016855
109.400002	-0.325098	-1.491917	2.029595	-0.318759	0.084469	5.61364	6.62105	-5.41554
109.5	-0.195391	-1.440191	2.038404	-0.305973	0.085236	6.11826	6.83901	-5.059816
109.599998	-0.186254	-1.370106	2.046634	-0.300102	0.08512	6.3492	6.61195	-4.280471
109.699997	-0.199666	-1.274422	2.04954	-0.302435	0.084829	7.96323	7.83279	-2.546543
109.800003	-0.100427	-1.166151	2.045161	-0.313508	0.084119	7.07503	7.39558	0.028164
109.900002	-0.072525	-1.068718	2.034825	-0.329535	0.083565	7.30299	7.17248	2.576457
110.0	0.071752	-0.953564	2.022334	-0.3467	0.083027	7.54251	8.26904	4.233358
110.099998	0.167061	-0.930813	2.011833	-0.362108	0.08292	6.10442	6.83901	4.569398
110.199997	0.20854	-0.928485	2.004547	-0.373207	0.082726	5.94477	6.74652	3.396435
110.300003	0.204526	-0.936213	1.998524	-0.380194	0.082695	5.535	6.51635	1.28594
110.400002	0.091718	-0.918244	1.990067	-0.383448	0.082519	5.9114	6.2666	-1.022221
110.5	-0.123009	-0.98813	1.976569	-0.383066	0.082005	6.45867	7.20374	-2.575799
110.599998	-0.21706	-1.081748	1.958669	-0.380653	0.081627	8.71052	8.84038	-2.840662
110.699997	-0.262078	-1.044904	1.939614	-0.376627	0.081202	7.44486	7.49696	-2.278954
110.800003	-0.263649	-1.299509	1.921571	-0.371447	0.081591	7.10104	7.09926	-1.614952
110.900002	-0.203275	-1.441032	1.908012	-0.364849	0.081428	8.85414	8.96049	-1.331177
111.0	-0.155932	-1.535954	1.899383	-0.355916	0.081279	8.27211	9.26988	-1.64219
111.099998	-0.098624	-1.566317	1.894014	-0.34595	0.080811	7.69516	7.72627	-2.250604
111.199997	-0.063044	-1.594549	1.890636	-0.336107	0.080223	7.17241	7.11125	-2.780807
111.300003	0.01369	-1.627416	1.888045	-0.32693	0.079617	6.19515	6.23041	-2.917596
111.400002	0.067124	-1.683087	1.884745	-0.320714	0.079071	5.74763	5.77704	-2.578239
111.5	0.159361	-1.74045	1.879863	-0.318242	0.078622	5.47238	5.84812	-1.74201
111.599998	0.129057	-1.833865	1.872972	-0.319828	0.07809	5.0556	6.18513	-0.636811
111.699997	0.082951	-1.918303	1.865097	-0.325052	0.07762	6.41488	6.89789	0.277954
111.800003	-0.020286	-1.981389	1.857948	-0.331821	0.076993	6.56884	8.11466	0.777471
111.900002	-0.137206	-2.046263	1.85302	-0.33856	0.076698	5.99083	6.94906	0.711555
112.0	-0.137245	-2.044202	1.84881	-0.34558	0.076556	7.52534	7.78034	0.312266
112.099998	-0.160867	-2.053492	1.841796	-0.352826	0.076263	6.97966	7.36764	-0.046502
112.199997	-0.101467	-2.07522	1.828994	-0.361831	0.07621	6.77455	6.56003	0.067181
112.300003	-0.073113	-2.075174	1.808894	-0.372732	0.075851	6.91993	6.92487	0.7179
112.400002	-0.07892	-2.090026	1.783808	-0.383141	0.075278	6.56997	6.94371	1.431
112.5	-0.120349	-2.059423	1.758956	-0.389281	0.074357	6.61219	7.13844	1.408618
112.599998	-0.172352	-2.031099	1.740369	-0.388087	0.073367	7.1485	7.87583	0.42196
112.699997	-0.217438	-2.027526	1.731608	-0.378618	0.072748	6.45604	7.54011	-1.341596
112.800003	-0.190603	-2.031462	1.731295	-0.363801	0.072351	7.04902	7.82155	-3.280577
112.900002	-0.140217	-2.018447	1.735803	-0.346447	0.072158	7.44005	8.3474	-4.643968
113.0	-0.031852	-1.990982	1.741105	-0.330706	0.072395	7.11636	7.44312	-4.973876
113.099998	0.11278	-1.991646	1.743324	-0.321319	0.072771	7.04718	7.22526	-3.882368
113.199997	0.149036	-2.01777	1.741133	-0.320215	0.072877	6.58644	6.73753	-1.471129
113.300003	0.039101	-2.080561	1.734419	-0.326644	0.072672	6.15504	6.36562	1.304438
113.400002	-0.198935	-2.129487	1.724597	-0.338328	0.071869	5.9565	6.26595	3.287807
113.5	-0.442663	-2.151898	1.718107	-0.348422	0.070893	5.59989	6.35684	3.788232
113.599998	-0.543392	-2.145044	1.719245	-0.354386	0.069763	6.24997	6.70134	2.617716
113.699997	-0.463928	-2.197397	1.72716	-0.355462	0.06895	6.32494	7.34688	0.2156
113.800003	-0.258056	-2.297227	1.73703	-0.352868	0.068669	5.85553	6.99371	-2.41563
113.900002	0.060183	-2.471534	1.743185	-0.349381	0.0689	6.68645	7.01415	-3.928025
114.0	0.346384	-2.639242	1.742761	-0.347546	0.069091	6.62007	7.11725	-3.614216
114.099998	0.459192	-2.787945	1.735268	-0.350277	0.069395	6.48187	6.70166	-1.613636
114.199997	0.319553	-2.955165	1.721686	-0.35862	0.069265	6.52181	6.79812	1.096196
114.300003	-0.00437	-3.119685	1.704323	-0.369208	0.068865	6.69092	6.98225	3.324336
114.400002	-0.364904	-3.222476	1.68846	-0.377688	0.068273	6.98158	7.5643	4.024967
114.5	-0.592775	-3.32848	1.680356	-0.379736	0.068184	6.76238	7.62768	2.852391
114.599998	-0.65859	-3.408645	1.681568	-0.373785	0.068788	6.77009	7.57072	-0.033343
114.699997	-0.561729	-3.435319	1.688926	-0.362868	0.069706	7.02563	8.28627	-3.299729
114.800003	-0.407263	-3.466544	1.697798	-0.347679	0.070403	7.20893	7.98042	-5.609126
114.900002	-0.275563	-3.511284	1.705804	-0.331259	0.070377	7.13642	7.46592	-6.303943
115.0	-0.227129	-3.448106	1.711858	-0.318367	0.069437	6.90942	7.03867	-5.333182
115.099998	-0.198179	-3.400323	1.715931	-0.312281	0.068066	6.3273	6.56881	-3.142373
115.199997	-0.097125	-3.342514	1.71738	-0.314729	0.066412	5.85308	6.10206	-0.244564
115.300003	0.016587	-3.26194	1.716035	-0.324648	0.064957	5.53141	5.87585	2.491335
115.400002	0.197271	-3.2162	1.713348	-0.338437	0.064281	5.32972	6.02637	4.186032
115.5	0.42098	-3.211643	1.711756	-0.352203	0.064548	5.73502	6.2075	4.442538
115.599998	0.447283	-3.250036	1.713091	-0.363136	0.065479	6.57952	7.26519	3.155869
115.699997	0.393665	-3.223905	1.716253	-0.369404	0.06634	5.91762	6.97572	1.002655
115.800003	0.160161	-3.151246	1.71848	-0.37215	0.066911	6.4232	6.64814	-1.459087
115.900002	-0.185514	-3.090174	1.717514	-0.371323	0.067313	6.97221	7.29356	-3.161821
116.0	-0.453565	-3.048101	1.712878	-0.367964	0.067323	6.64547	7.07646	-3.426875
116.099998	-0.59909	-2.986151	1.704773	-0.364535	0.066946	6.56595	6.71076	-2.570794
116.199997	-0.528616	-2.93558	1.694984	-0.36184	0.066345	6.5451	6.74363	-1.232228
116.300003	-0.286053	-2.93259	1.685457	-0.360073	0.065909	6.39587	6.78024	-0.024263
116.400002	0.017088	-2.950749	1.67846	-0.357962	0.065756	6.26013	6.68635	0.569005
116.5	0.29463	-2.952151	1.675979	-0.354013	0.06592	6.30103	6.81589	0.263429
116.599998	0.43325	-2.93415	1.678618	-0.348136	0.066449	6.47233	7.16488	-0.855489
116.699997	0.399532	-2.904385	1.684858	-0.340848	0.06676	6.73847	7.39323	-2.255762
116.800003	0.206452	-2.878303	1.692519	-0.33289	0.06711	7.03711	7.35362	-3.206437
116.900002	-0.068779	-2.822193	1.69892	-0.326597	0.066917	7.25395	7.29774	-3.392913
117.0	-0.294838	-2.755556	1.703072	-0.322501	0.067022	7.29169	7.3867	-2.740732
117.099998	-0.37804	-2.636675	1.704574	-0.322764	0.066579	7.04893	7.12153	-1.426187
117.199997	-0.316851	-2.496376	1.703681	-0.327701	0.066451	6.8193	7.09316	0.195236
117.300003	-0.121218	-2.361954	1.701383	-0.336378	0.066393	6.27712	6.77585	1.665345
117.400002	0.098674	-2.26054	1.699123	-0.346761	0.066784	5.61749	6.4549	2.388336
117.5	0.286289	-2.212152	1.697734	-0.357249	0.066869	4.97285	5.80231	2.226136
117.599998	0.339875	-2.175591	1.697683	-0.364725	0.06727	5.0535	5.88645	1.220818
117.699997	0.253868	-2.154905	1.697662	-0.370284	0.067555	5.06261	5.46723	-0.19814
117.800003	0.046263	-2.101311	1.695823	-0.373363	0.067841	6.29087	6.94949	-1.400621
117.900002	-0.163418	-2.075249	1.690467	-0.374316	0.067959	7.42341	8.07901	-1.843467
118.0	-0.277965	-2.030857	1.680993	-0.374614	0.067866	6.46374	6.72586	-1.467923
118.099998	-0.283169	-1.979837	1.668828	-0.374076	0.067653	6.62287	6.63219	-0.698435
118.199997	-0.178849	-1.965564	1.656223	-0.372766	0.067381	7.50617	7.75079	-0.017827
118.300003	0.022884	-1.97794	1.646091	-0.369485	0.067688	7.38802	8.57178	0.126262
118.400002	0.211683	-2.00465	1.641486	-0.362278	0.068311	6.60956	6.99927	-0.507797
118.5	0.346569	-2.048449	1.64292	-0.351871	0.069413	6.56665	7.07357	-1.762564
118.599998	0.293892	-2.062779	1.64925	-0.33896	0.070346	6.12535	6.58883	-3.079845
118.699997	0.127296	-2.034847	1.657921	-0.325684	0.071181	6.00721	6.27591	-3.921233
118.800003	-0.053573	-2.001586	1.666245	-0.315279	0.071507	5.84134	6.25718	-4.000886
118.900002	-0.255185	-1.978036	1.67297	-0.309639	0.071922	6.21363	6.46069	-3.150849
119.0	-0.320008	-1.955602	1.676783	-0.310387	0.072284	6.62567	6.90624	-1.496295
119.099998	-0.299224	-1.956863	1.677472	-0.317629	0.072802	6.35244	7.20663	0.570166
119.199997	-0.095104	-1.957474	1.675821	-0.329476	0.073336	6.746	7.21445	2.414348
119.300003	0.017213	-1.964224	1.673001	-0.344368	0.073848	6.96118	7.28842	3.413938
119.400002	0.187679	-1.979882	1.670543	-0.358027	0.074334	6.65851	6.99338	3.426993
119.5	0.206568	-2.048656	1.668609	-0.369336	0.074956	6.4732	6.83163	2.275338
119.599998	0.181608	-2.100925	1.666293	-0.376755	0.075682	6.30252	6.92134	0.548229
119.699997	0.02157	-2.145211	1.662287	-0.380436	0.076225	5.97323	6.73003	-1.210869
119.800003	-0.103602	-2.198292	1.655999	-0.379708	0.076823	5.61408	6.52695	-2.270537
119.900002	-0.218207	-2.243285	1.647483	-0.376118	0.077316	5.44444	6.16425	-2.432719
120.0	-0.2744	-2.291677	1.638339	-0.370925	0.07762	5.40985	6.0208	-2.011746
120.099998	-0.234523	-2.338045	1.630261	-0.365063	0.077816	5.98015	6.05195	-1.481081
120.199997	-0.151096	-2.404355	1.624377	-0.360122	0.078149	7.06574	7.38702	-1.012996
120.300003	-0.019411	-2.436921	1.620733	-0.355008	0.078458	6.43957	7.13287	-0.751776
120.400002	0.110354	-2.470582	1.618354	-0.350845	0.078891	6.39894	6.58251	-0.719132
120.5	0.168634	-2.522676	1.615825	-0.34754	0.079059	6.73068	7.06565	-0.840838
120.599998	0.149517	-2.555997	1.612528	-0.344286	0.079126	6.85092	7.95366	-1.015741
120.699997	0.042905	-2.605235	1.609013	-0.340985	0.078998	6.37319	7.47395	-1.147581
120.800003	-0.073315	-2.601105	1.607548	-0.335568	0.078711	6.17614	6.87445	-1.405836
120.900002	-0.169348	-2.595571	1.611203	-0.327923	0.078628	6.14225	6.92776	-1.837513
121.0	-0.171632	-2.657462	1.620709	-0.319741	0.079101	6.0066	6.37044	-2.410985
121.099998	-0.11594	-2.74773	1.633797	-0.312703	0.079758	5.88548	6.09724	-2.854325
121.199997	-0.041505	-2.842086	1.646166	-0.31068	0.080647	5.9495	6.07765	-2.711112
121.300003	0.080989	-2.921375	1.653366	-0.316115	0.081332	5.99749	6.10869	-1.451856
121.400002	0.113243	-2.985651	1.652746	-0.329994	0.081475	6.48651	6.67287	0.933726
121.5	0.021644	-2.99437	1.644139	-0.350901	0.081132	6.42434	7.48144	3.460595
121.599998	-0.068943	-2.94905	1.630714	-0.372472	0.080428	6.31635	7.20653	5.22092
121.699997	-0.155024	-2.945308	1.618671	-0.389454	0.079903	6.68654	7.42674	5.220617
121.800003	-0.229689	-3.022388	1.611688	-0.399125	0.079387	6.75546	7.50489	3.303542
121.900002	-0.220132	-3.153792	1.609837	-0.39942	0.079151	6.71378	7.36036	0.254577
122.0	-0.174346	-3.207402	1.610035	-0.393441	0.078914	6.65317	6.91384	-2.801626
122.099998	-0.064611	-3.19912	1.609274	-0.381607	0.078705	6.41505	6.731	-4.80682
122.199997	0.024519	-3.144611	1.606724	-0.366077	0.078454	5.97428	6.40641	-5.183777
122.300003	0.052954	-3.00894	1.603021	-0.351147	0.078147	5.38025	5.89501	-4.202516
122.400002	0.030064	-2.822582	1.599604	-0.339966	0.077925	4.86416	5.25954	-2.594089
122.5	-0.032462	-2.695823	1.597729	-0.332844	0.077602	4.72763	5.34101	-0.868623
122.599998	-0.117073	-2.587349	1.598175	-0.330731	0.077084	5.16788	5.34572	0.432878
122.699997	-0.183997	-2.489493	1.600415	-0.331699	0.076379	7.47534	7.93653	1.098045
122.800003	-0.197972	-2.432677	1.603453	-0.334862	0.075811	6.72919	8.09261	1.124424
122.900002	-0.188439	-2.362577	1.604879	-0.340082	0.075522	6.90268	7.41121	0.66203
123.0	-0.138312	-2.280882	1.60416	-0.344769	0.075186	6.55491	7.10782	-0.047663
123.099998	-0.100172	-2.196758	1.60208	-0.347943	0.074641	7.44898	7.98834	-0.761732
123.199997	-0.050758	-2.119925	1.600971	-0.347858	0.074095	8.16658	9.44802	-1.323035
123.300003	-0.004426	-2.046917	1.602805	-0.343959	0.073471	7.02844	7.52255	-1.775442
123.400002	0.010866	-1.99069	1.608084	-0.338905	0.073212	7.08703	7.33735	-2.139443
123.5	0.105209	-2.034267	1.615073	-0.334843	0.073248	6.44168	6.83591	-2.317581
123.599998	0.177183	-2.076145	1.620794	-0.333796	0.073645	5.99793	6.21917	-2.005385
123.699997	0.19079	-2.033324	1.6223	-0.338857	0.073942	5.73555	6.28758	-0.964425
123.800003	0.130227	-1.949876	1.618898	-0.348106	0.074063	5.44462	6.24679	0.627679
123.900002	-0.068557	-1.873565	1.610948	-0.360776	0.073605	5.44007	6.26232	2.276154
124.0	-0.282306	-1.816373	1.60084	-0.373252	0.072844	5.78564	6.45019	3.198045
124.099998	-0.349619	-1.818727	1.591462	-0.381714	0.072177	6.02954	6.69396	3.050364
124.199997	-0.269547	-1.816905	1.584604	-0.385363	0.071403	5.78617	6.65906	1.694535
124.300003	-0.122873	-1.850532	1.580395	-0.383567	0.071104	6.44334	6.5049	-0.290124
124.400002	0.134779	-1.924691	1.577797	-0.376022	0.071105	6.07858	6.41936	-2.108763
124.5	0.30646	-2.008128	1.575709	-0.36491	0.071295	6.0143	6.49516	-3.180206
124.599998	0.376146	-2.048703	1.574187	-0.35186	0.071443	5.92568	6.57181	-3.513825
124.699997	0.273689	-2.01861	1.573451	-0.339492	0.07152	6.46121	7.12313	-3.252095
124.800003	0.027674	-2.020914	1.574014	-0.331029	0.071526	6.87483	7.68784	-2.591757
124.900002	-0.301991	-2.042745	1.57577	-0.327201	0.070947	6.8518	7.86587	-1.601963
125.0	-0.586808	-2.07655	1.577717	-0.328465	0.070091	7.45274	8.30757	-0.564175
125.099998	-0.654703	-2.140513	1.578834	-0.334257	0.069336	8.24846	8.96424	0.439188
125.199997	-0.490097	-2.143523	1.578714	-0.341803	0.068895	8.76402	9.69028	1.062078
125.300003	-0.160749	-2.115155	1.576836	-0.349993	0.068765	8.67286	9.47307	1.242292
125.400002	0.18744	-2.123641	1.574204	-0.356817	0.068929	9.32197	9.71329	0.919313
125.5	0.425069	-2.160021	1.571631	-0.359533	0.068931	8.58563	8.81458	0.120336
125.599998	0.458274	-2.256483	1.570753	-0.358145	0.068972	6.01684	6.48756	-0.864684
125.699997	0.317256	-2.328953	1.572709	-0.352023	0.069188	4.27407	4.97435	-1.7723
125.800003	0.077327	-2.327724	1.578034	-0.343279	0.069495	3.2983	4.10379	-2.530423
125.900002	-0.168997	-2.298185	1.586006	-0.33453	0.069862	3.63161	3.95146	-2.979909
126.0	-0.35051	-2.279537	1.595035	-0.328173	0.07031	3.45769	4.585	-2.951239
126.099998	-0.354228	-2.285807	1.602262	-0.327214	0.070755	6.26311	5.75445	-2.112488
126.199997	-0.282838	-2.264796	1.605005	-0.333528	0.070765	10.29819	11.78339	-0.385711
126.300003	-0.130424	-2.279541	1.601528	-0.346542	0.070785	10.04176	11.90094	1.956579
126.400002	-0.024248	-2.268616	1.590929	-0.365291	0.070084	7.89991	8.12483	4.092842
126.5	0.089714	-2.296237	1.575983	-0.38437	0.069265	12.57841	13.09747	5.329309
126.599998	0.145892	-2.308204	1.560993	-0.39897	0.068373	17.4043	18.94431	4.796949
126.699997	0.133211	-2.343822	1.55043	-0.405277	0.067919	18.01278	19.3099	2.531282
126.800003	0.172723	-2.420342	1.545793	-0.401078	0.067812	18.07085	18.77613	-0.742448
126.900002	0.138245	-2.502007	1.546116	-0.388504	0.068223	9.596	9.78459	-3.854702
127.0	0.057462	-2.53554	1.549859	-0.368883	0.068792	5.44882	5.97006	-5.994805
127.099998	-0.074808	-2.49136	1.556018	-0.345548	0.069079	4.53234	5.12252	-6.815401
127.199997	-0.237851	-2.433416	1.564088	-0.32438	0.06907	4.40474	4.95755	-6.063506
127.300003	-0.344911	-2.363119	1.57326	-0.309899	0.068899	4.405	4.90156	-4.356135
127.400002	-0.32403	-2.265432	1.583047	-0.303286	0.068872	5.08424	5.64355	-2.148396
127.5	-0.230234	-2.181226	1.592663	-0.305423	0.068721	6.46304	6.90806	0.16805
127.599998	-0.016008	-2.109312	1.601945	-0.3126	0.069277	9.12195	10.01915	1.932099
127.699997	0.136148	-2.056489	1.610672	-0.324249	0.069736	10.78669	11.83563	2.87811
127.800003	0.226173	-1.977226	1.619125	-0.336718	0.070351	12.67737	12.93903	2.912431
127.900002	0.207092	-1.909468	1.626951	-0.348333	0.070733	14.02394	14.08023	2.16559
128.0	0.101784	-1.843949	1.632958	-0.358064	0.070735	16.84627	14.47097	0.933879
128.100006	-0.057306	-1.806159	1.635352	-0.366248	0.070322	18.15115	15.79619	-0.303656
128.199997	-0.214928	-1.834512	1.633683	-0.371924	0.069809	17.05689	14.84181	-0.999608
128.300003	-0.290504	-1.948464	1.62788	-0.377178	0.069281	15.69438	15.33896	-0.957331
128.399994	-0.181084	-2.064265	1.618401	-0.381838	0.068771	14.43056	14.55833	-0.304763
128.5	-0.007184	-2.161901	1.606273	-0.385991	0.068666	13.03941	13.43277	0.462852
128.600006	0.187986	-2.240562	1.592866	-0.389256	0.068748	11.29305	12.33632	0.975468
128.699997	0.290403	-2.293777	1.579984	-0.388648	0.068877	8.63091	9.30114	0.871677
128.800003	0.29212	-2.252635	1.570369	-0.382419	0.069098	6.55666	7.44793	-0.09651
128.899994	0.104472	-2.154848	1.567492	-0.370013	0.069314	5.41922	5.84266	-1.760625
129.0	-0.101526	-2.036361	1.574864	-0.350157	0.069447	6.11283	6.60895	-3.79209
129.100006	-0.324629	-1.909651	1.594222	-0.326794	0.069829	6.00502	6.91791	-5.708835
129.199997	-0.447429	-1.829857	1.62337	-0.304353	0.070297	10.43384	10.28871	-7.118218
129.300003	-0.437357	-1.777746	1.65711	-0.286759	0.070764	11.11702	13.8932	-7.519586
129.399994	-0.34998	-1.718315	1.688922	-0.279731	0.070962	11.67471	11.70546	-6.22436
129.5	-0.107722	-1.672659	1.714114	-0.286847	0.070785	15.73571	16.26326	-2.624717
129.600006	0.060037	-1.593449	1.729559	-0.309281	0.070052	16.80703	17.7497	2.681485
129.699997	0.169426	-1.501673	1.733924	-0.34277	0.069248	18.90501	19.31247	8.077475
129.800003	0.374305	-1.487317	1.725784	-0.380546	0.068525	16.14644	16.883	11.961277
129.899994	0.387727	-1.487584	1.714451	-0.414082	0.068048	11.79014	12.95156	12.369313
130.0	0.398366	-1.458938	1.709183	-0.433393	0.068228	9.9463	10.21805	9.243063
130.100006	0.160995	-1.451191	1.715563	-0.43584	0.068446	9.44125	9.08468	3.270943
130.199997	-0.076674	-1.449001	1.730813	-0.422819	0.069079	8.25048	7.99648	-4.198241
130.300003	-0.315649	-1.500904	1.750456	-0.39807	0.069174	7.83265	7.73537	-10.764525
130.399994	-0.409172	-1.36917	1.772941	-0.36518	0.068941	7.88931	8.33958	-14.612576
130.5	-0.136262	-1.118915	1.797702	-0.33224	0.069547	8.4103	9.06412	-14.618838
130.600006	-0.265685	-1.142287	1.823642	-0.306417	0.070428	9.10872	9.81061	-11.876883
130.699997	-0.177589	-1.031582	1.850942	-0.293926	0.070522	9.08385	9.71554	-7.784488
130.800003	-0.022737	-0.912571	1.877156	-0.295289	0.070337	9.20707	9.6481	-2.710998
130.899994	0.083606	-0.865137	1.8985	-0.309032	0.070094	9.08736	9.57284	2.269365
131.0	0.174394	-0.818442	1.912744	-0.331464	0.069339	8.6246	9.43207	6.535576
131.100006	0.046073	-0.76885	1.921855	-0.357723	0.069072	8.37159	9.34439	8.659629
131.199997	0.310672	-0.793637	1.931216	-0.37834	0.069146	8.00535	9.0259	8.95295
131.300003	0.361693	-0.759216	1.942018	-0.393308	0.069561	7.87075	8.51772	6.664887
131.399994	0.264513	-0.847636	1.953434	-0.39937	0.070557	8.12323	8.35821	2.830968
131.5	0.069937	-0.965762	1.964597	-0.397648	0.071303	8.46206	8.47083	-1.649401
131.600006	-0.181146	-1.084908	1.97341	-0.389364	0.072075	9.21828	9.4083	-5.572666
131.699997	-0.403262	-1.315573	1.978991	-0.378047	0.072469	9.04576	9.56438	-7.542737
131.800003	-0.523051	-1.598262	1.981751	-0.365836	0.072719	9.57726	9.85129	-7.329459
131.899994	-0.619145	-1.763418	1.983573	-0.354061	0.072774	9.99508	10.71393	-5.992974
132.0	-0.536723	-1.900412	1.987136	-0.341936	0.072809	9.37049	10.17266	-4.446164
132.100006	-0.397728	-1.987689	1.995149	-0.331325	0.07262	8.53344	9.16336	-3.329119
132.199997	-0.265089	-2.026833	2.009285	-0.322591	0.07217	6.74951	7.36968	-2.751288
132.300003	-0.137753	-2.028847	2.028795	-0.317432	0.071625	5.5054	5.98655	-2.68111
132.399994	-0.079702	-1.976646	2.050277	-0.315968	0.071234	4.5763	5.06364	-2.782794
132.5	-0.061653	-1.915872	2.068507	-0.319471	0.070711	4.76625	5.14318	-2.594066
132.600006	-0.019181	-1.816629	2.079253	-0.328657	0.069955	4.72763	4.97157	-1.57432
132.699997	-0.00324	-1.729134	2.08007	-0.343986	0.069267	7.22837	7.62179	0.477007
132.800003	-0.009911	-1.645635	2.071128	-0.36339	0.068478	8.58537	9.95213	2.994516
132.899994	0.062842	-1.567532	2.055889	-0.382567	0.067906	7.56703	8.58602	4.903548
133.0	0.07842	-1.550014	2.039989	-0.396914	0.067451	8.58081	9.43795	5.255777
133.100006	0.041378	-1.546305	2.029101	-0.40249	0.067205	10.03283	11.50302	3.672108
133.199997	0.064995	-1.569817	2.025648	-0.398222	0.06701	9.47488	10.03189	0.512825
133.300003	-0.037121	-1.547026	2.02786	-0.386063	0.066697	9.19744	9.11947	-3.398721
133.399994	-0.032787	-1.658299	2.03247	-0.368529	0.066561	8.54167	8.78332	-6.351945
133.5	-0.074821	-1.730644	2.036782	-0.349142	0.066571	7.07144	7.34013	-7.50981
133.600006	-0.102502	-1.745746	2.039951	-0.331562	0.066493	6.44281	7.12453	-7.161551
133.699997	-0.058853	-1.782418	2.04177	-0.319153	0.066471	5.62319	6.47332	-5.575846
133.800003	-0.028567	-1.833449	2.042616	-0.314548	0.066345	5.72066	6.44184	-3.353831
133.899994	-0.008418	-1.861613	2.042786	-0.316311	0.065983	5.74903	6.63347	-1.188839
134.0	-0.067607	-1.857923	2.043551	-0.323057	0.065559	6.95452	7.53829	0.480796
134.100006	-0.060536	-1.873464	2.045059	-0.331666	0.065147	7.2395	8.44942	1.483563
134.199997	-0.06183	-1.908287	2.04689	-0.340731	0.064771	7.07582	7.19903	1.710559
134.300003	-0.020497	-1.940836	2.047306	-0.349261	0.064336	7.87609	8.06189	1.233528
134.399994	0.047055	-1.99262	2.044557	-0.356945	0.063816	7.21217	8.06906	0.521377
134.5	0.045724	-1.976944	2.037726	-0.362804	0.063476	6.75879	7.01983	-0.274546
134.600006	0.049503	-1.989744	2.027234	-0.366663	0.06295	6.50272	7.09562	-0.874369
134.699997	-0.028509	-1.99731	2.015086	-0.368198	0.06255	5.9488	6.57352	-1.327311
134.800003	-0.012759	-2.078691	2.003166	-0.368534	0.062193	5.89537	6.54247	-1.608198
134.899994	-0.030514	-2.217987	1.992538	-0.367679	0.062311	6.26057	6.79052	-1.723617
135.0	-0.047384	-2.306621	1.98274	-0.365905	0.062363	8.5978	9.04657	-1.775343
135.100006	-0.103165	-2.3935	1.972667	-0.364059	0.062446	8.29786	9.52991	-1.665202
135.199997	-0.161076	-2.410583	1.960494	-0.362358	0.062309	8.08102	8.11092	-1.326539
135.300003	-0.257075	-2.390891	1.945482	-0.361776	0.061839	9.96373	9.8697	-0.815924
135.399994	-0.267558	-2.335972	1.929117	-0.361134	0.061359	10.81532	11.78671	-0.395773
135.5	-0.235188	-2.32646	1.914654	-0.358762	0.060789	10.0168	10.33934	-0.447463
135.600006	-0.122899	-2.348061	1.904561	-0.353255	0.060247	9.16985	9.9001	-1.177205
135.699997	0.048283	-2.426576	1.901261	-0.343972	0.06018	6.93245	7.79136	-2.467161
135.800003	0.186219	-2.484625	1.903647	-0.332109	0.060344	4.92468	5.41284	-3.790599
135.899994	0.236137	-2.516565	1.909145	-0.3206	0.060886	4.0145	4.68649	-4.385406
136.0	0.209368	-2.522075	1.914314	-0.312468	0.061377	3.62286	4.09651	-4.082641
136.100006	0.045022	-2.555515	1.915709	-0.311531	0.06166	3.9503	4.49165	-2.611171
136.199997	-0.077455	-2.583154	1.910521	-0.32046	0.061773	4.00653	4.37699	0.074936
136.300003	-0.177785	-2.588891	1.898575	-0.338393	0.061466	7.32436	7.15578	3.072037
136.399994	-0.218791	-2.557766	1.881393	-0.361031	0.061162	8.05746	9.74884	5.341296
136.5	-0.178016	-2.537652	1.863163	-0.3835	0.060959	8.28218	9.03158	5.964336
136.600006	-0.065575	-2.577659	1.848291	-0.398826	0.061303	8.96396	8.93951	4.663252
136.699997	0.049858	-2.663279	1.837852	-0.404818	0.061538	12.04244	12.12457	1.741758
136.800003	0.115998	-2.717499	1.829941	-0.401078	0.061809	12.60573	13.53821	-1.811049
136.899994	0.065575	-2.698694	1.822015	-0.389026	0.061687	13.26991	13.1479	-4.65245
137.0	-0.016161	-2.600815	1.81471	-0.370122	0.061386	14.08595	13.87147	-6.011304
137.100006	-0.122077	-2.492494	1.809546	-0.348412	0.060892	11.26494	11.07363	-5.932774
137.199997	-0.148282	-2.423461	1.80814	-0.328168	0.06038	7.60775	7.80935	-5.025949
137.300003	-0.129408	-2.425869	1.810218	-0.313923	0.060279	4.93239	5.59195	-3.768769
137.399994	-0.048092	-2.460271	1.813936	-0.307663	0.060596	4.37172	4.80767	-2.143221
137.5	0.08177	-2.489181	1.816799	-0.309817	0.061074	3.95582	4.34231	-0.338867
137.600006	0.198632	-2.545573	1.816862	-0.319073	0.061635	4.21732	4.79033	1.380084
137.699997	0.188768	-2.531723	1.813259	-0.333249	0.062314	4.57288	5.26243	2.546729
137.800003	0.119653	-2.509758	1.806917	-0.348523	0.06297	6.96705	6.58091	3.002919
137.899994	0.025214	-2.460328	1.799878	-0.360841	0.063479	7.17075	8.90772	2.58147
138.0	-0.128247	-2.453377	1.794149	-0.368303	0.063953	7.09701	7.32921	1.312659
138.100006	-0.272398	-2.485145	1.790273	-0.37021	0.06434	9.76283	9.71276	-0.562557
138.199997	-0.333298	-2.558189	1.787348	-0.367539	0.064772	8.95223	9.61299	-2.196705
138.300003	-0.254456	-2.578946	1.784329	-0.361829	0.065442	8.74992	8.45092	-3.073684
138.399994	-0.167319	-2.524044	1.780199	-0.356508	0.065882	8.82857	8.85194	-3.029381
138.5	-0.038711	-2.454587	1.773794	-0.354098	0.065984	8.1643	8.14881	-2.175241
138.600006	0.060741	-2.40673	1.763591	-0.356996	0.065655	7.91191	8.32609	-0.550631
138.699997	0.140693	-2.38442	1.748917	-0.363552	0.065236	7.87653	8.50669	1.344416
138.800003	0.112995	-2.406071	1.731772	-0.371874	0.064846	8.61497	9.05502	2.5379
138.899994	0.076037	-2.440572	1.716161	-0.376497	0.064755	9.5544	9.37201	2.466114
139.0	0.010828	-2.40497	1.706848	-0.37396	0.064687	9.80968	9.43678	0.831627
139.100006	-0.133683	-2.34964	1.706606	-0.362965	0.064877	9.88614	9.11305	-1.966047
139.199997	-0.228105	-2.329338	1.71481	-0.345318	0.065333	9.09918	8.50712	-4.612559
139.300003	-0.206044	-2.313776	1.729191	-0.323208	0.065986	7.83869	7.88097	-6.356885
139.399994	-0.13893	-2.294453	1.746959	-0.302027	0.066649	6.30514	7.00024	-6.889556
139.5	-0.110329	-2.263309	1.765309	-0.287301	0.067555	5.29119	6.31638	-6.137952
139.600006	-0.039066	-2.213992	1.780725	-0.284156	0.067965	5.42999	6.54462	-3.708869
139.699997	-0.076334	-2.148265	1.790997	-0.294988	0.068212	6.02691	6.98482	0.011089
139.800003	-0.158326	-2.114129	1.793938	-0.318559	0.068059	8.86027	9.69563	4.062665
139.899994	-0.150609	-2.036081	1.788455	-0.350019	0.067401	8.24163	9.02954	7.463441
140.0	-0.1079	-2.046804	1.779121	-0.382545	0.066958	8.69501	7.63967	9.086305
140.100006	-0.067948	-2.026877	1.76963	-0.409993	0.066427	10.73869	10.54028	8.272606
140.199997	0.041131	-2.052962	1.761873	-0.426923	0.066293	10.3594	10.61255	5.341808
140.300003	0.050467	-2.028248	1.754472	-0.431731	0.066073	9.71037	9.31131	0.8959
140.399994	0.006269	-2.035964	1.746662	-0.42339	0.065846	8.29304	8.86233	-3.796792
140.5	-0.013733	-2.100903	1.740127	-0.403259	0.066041	7.98258	7.84328	-7.17836
140.600006	-0.015786	-2.105119	1.738027	-0.374069	0.066645	8.02821	7.56869	-8.736639
140.699997	-0.013388	-2.08636	1.743912	-0.341514	0.067488	8.07121	7.50296	-8.870662
140.800003	-0.018778	-2.054324	1.758878	-0.310738	0.068812	8.07891	7.6068	-8.178744
140.899994	-0.091449	-2.089753	1.781533	-0.28671	0.070174	8.89845	9.04036	-7.21032
141.0	-0.19206	-2.101139	1.807128	-0.272961	0.071645	8.87954	9.48345	-5.545102
141.100006	-0.246276	-2.103556	1.830465	-0.272971	0.07248	9.30875	9.93639	-2.715647
141.199997	-0.273084	-2.065579	1.847311	-0.286008	0.073039	8.87507	9.43399	0.964443
141.300003	-0.336548	-1.927171	1.855553	-0.310025	0.072885	8.64308	8.69778	4.685281
141.399994	-0.223534	-1.854735	1.855291	-0.339288	0.072756	8.40102	8.14271	7.515647
141.5	-0.236052	-1.810482	1.85026	-0.368517	0.07291	7.6871	7.52469	8.320993
141.600006	0.006138	-1.806581	1.846523	-0.390183	0.073073	7.29616	7.52116	7.199728
141.699997	0.113625	-1.812215	1.845437	-0.402399	0.073244	7.20341	7.79864	4.107474
141.800003	0.128454	-1.867797	1.846333	-0.40475	0.073476	8.24207	9.1473	-0.013438
141.899994	0.042939	-1.90714	1.846448	-0.399425	0.073337	8.26318	9.44416	-4.048119
142.0	-0.085953	-2.002263	1.844245	-0.38836	0.073286	8.64282	9.28208	-6.395638
142.100006	-0.147754	-2.046358	1.839646	-0.374891	0.073367	9.34238	9.98039	-6.597943
142.199997	-0.129327	-2.099529	1.834603	-0.362349	0.073717	9.34921	10.00395	-5.331771
142.300003	-0.132222	-2.132064	1.831219	-0.352087	0.074315	9.77404	10.38495	-3.660072
142.399994	-0.098822	-2.204167	1.830949	-0.3446	0.075005	9.43153	10.25638	-2.042564
142.5	-0.069922	-2.292297	1.834388	-0.339711	0.07601	8.70868	9.53901	-0.838509
142.600006	-0.070157	-2.407429	1.840824	-0.336892	0.076969	7.67028	8.85162	-0.195789
142.699997	-0.172706	-2.433444	1.849085	-0.335204	0.077501	6.52873	7.79222	-0.194363
142.800003	-0.269186	-2.431328	1.858825	-0.333196	0.07766	5.49787	6.76022	-0.781307
142.899994	-0.356183	-2.319605	1.870327	-0.330486	0.077328	4.75583	5.65682	-1.694569
143.0	-0.38466	-2.268669	1.882475	-0.327081	0.076845	4.58278	5.58884	-2.523508
143.100006	-0.302191	-2.257242	1.893263	-0.324348	0.076151	5.40819	5.746	-2.756654
143.199997	-0.096891	-2.290857	1.899945	-0.325405	0.075488	8.57836	8.98447	-2.105025
143.300003	0.175288	-2.29715	1.900335	-0.332333	0.07495	9.01554	10.43387	-0.416834
143.399994	0.391165	-2.290107	1.892688	-0.346132	0.074342	8.83557	8.742	1.898633
143.5	0.470087	-2.283372	1.878356	-0.363934	0.073706	10.64639	10.23336	4.046237
143.600006	0.377447	-2.268319	1.862383	-0.379851	0.073453	11.93183	13.63767	4.795357
143.699997	0.05249	-2.184999	1.851349	-0.389293	0.073798	11.97904	13.56562	3.513813
143.800003	-0.088475	-2.271938	1.851909	-0.388607	0.074358	12.11566	14.15709	0.578443
143.899994	-0.209993	-2.349413	1.859977	-0.380076	0.075479	9.28773	10.88746	-3.117829
144.0	-0.311049	-2.374429	1.871187	-0.367657	0.076042	7.16908	7.63442	-5.951215
144.100006	-0.312704	-2.472375	1.879899	-0.353446	0.076564	7.29204	7.05612	-6.900127
144.199997	-0.261142	-2.494007	1.884132	-0.341762	0.076435	7.09815	6.26852	-5.786086
144.300003	-0.188126	-2.535592	1.884198	-0.337173	0.075867	6.96582	6.28373	-3.142752
144.399994	-0.17258	-2.565195	1.881459	-0.338552	0.074896	7.1147	6.53498	-0.067392
144.5	-0.180862	-2.542184	1.878424	-0.343655	0.073828	7.76767	7.7251	2.316957
144.600006	-0.212888	-2.556708	1.880642	-0.349544	0.073051	8.12086	8.49331	3.199163
144.699997	-0.109819	-2.663903	1.890203	-0.352334	0.072607	8.28157	9.3187	2.510172
144.800003	0.072267	-2.807114	1.904546	-0.352428	0.072716	7.4361	8.3322	0.585006
144.899994	0.149856	-2.964116	1.918806	-0.351051	0.073315	7.03273	7.3822	-1.853828
145.0	0.193108	-3.05376	1.927748	-0.34868	0.073404	7.44337	7.46485	-3.680244
145.100006	0.065748	-3.064452	1.929697	-0.347259	0.072864	7.61126	7.41068	-3.987731
145.199997	-0.126532	-3.054587	1.926054	-0.347588	0.071905	9.12878	9.36548	-2.806719
145.300003	-0.331102	-3.015132	1.91971	-0.349826	0.070516	9.88903	10.62625	-1.026167
145.399994	-0.4491	-2.980911	1.913473	-0.353558	0.069405	9.39238	9.94656	0.60344
145.5	-0.399529	-2.994942	1.909228	-0.357898	0.068362	12.24492	13.56755	1.525362
145.600006	-0.21216	-2.985914	1.907049	-0.361296	0.067693	12.89929	15.21125	1.530217
145.699997	-0.035479	-2.957042	1.906063	-0.364271	0.066977	13.7522	15.95559	0.710772
145.800003	0.056247	-2.857041	1.904425	-0.364808	0.065929	12.93651	13.92832	-0.601691
145.899994	0.001783	-2.739354	1.901863	-0.362456	0.064342	9.82501	9.69049	-1.956392
146.0	-0.115128	-2.633422	1.899255	-0.357189	0.062379	7.19264	7.28842	-2.882808
146.100006	-0.183464	-2.560621	1.897743	-0.348785	0.060476	5.60812	5.79909	-3.320549
146.199997	-0.198644	-2.513539	1.898777	-0.339048	0.058872	4.87677	5.41167	-3.447081
146.300003	-0.09366	-2.478205	1.902466	-0.329931	0.057936	4.44704	5.11888	-3.384809
146.399994	0.025686	-2.38267	1.908185	-0.322752	0.057195	4.31051	5.52075	-3.045965
146.5	0.172141	-2.287881	1.913819	-0.319762	0.05681	5.35661	5.87061	-2.330102
146.600006	0.32002	-2.194778	1.917542	-0.322416	0.056298	7.43365	8.80612	-1.130207
146.699997	0.355644	-2.119673	1.91694	-0.331484	0.056122	7.38531	9.40744	0.538261
146.800003	0.201083	-2.08975	1.910203	-0.3478	0.055837	9.67517	9.33411	2.449083
146.899994	-0.013387	-2.077862	1.896768	-0.367495	0.055236	11.43177	11.57346	4.057272
147.0	-0.218779	-2.081421	1.878742	-0.386835	0.054143	12.17617	12.37957	4.746118
147.100006	-0.452564	-2.083852	1.860645	-0.400841	0.052836	13.44708	12.91955	3.841706
147.199997	-0.413112	-2.063541	1.847903	-0.403487	0.051466	14.72105	14.57514	1.429431
147.300003	-0.280921	-2.100354	1.843975	-0.39545	0.05059	14.91836	13.97617	-2.057291
147.399994	0.028927	-2.261539	1.848081	-0.378404	0.05054	10.327	10.44169	-5.29937
147.5	0.241708	-2.40258	1.857381	-0.355235	0.050816	5.51433	6.26981	-7.366573
147.600006	0.379364	-2.460199	1.869332	-0.331764	0.050987	3.99365	4.68649	-7.860212
147.699997	0.384209	-2.506737	1.881273	-0.312979	0.05118	3.4625	4.14512	-6.785985
147.800003	0.250524	-2.582666	1.89101	-0.303592	0.051501	4.11924	4.71721	-4.13777
147.899994	-0.021714	-2.697618	1.89732	-0.305209	0.051592	4.71423	4.9766	-0.691251
148.0	-0.21247	-2.852864	1.899409	-0.314433	0.051617	9.25244	10.03349	2.598109
148.100006	-0.66134	-3.040886	1.900208	-0.328472	0.050972	11.5493	13.47484	4.209009
148.199997	-0.486162	-3.196291	1.903489	-0.340086	0.051866	9.79515	9.21764	4.805479
148.300003	-0.330032	-3.326949	1.913338	-0.347967	0.052523	18.48999	16.00805	3.513015
148.399994	-0.12184	-3.457204	1.926684	-0.353124	0.053707	18.00359	21.05852	0.990481
148.5	0.051295	-3.562345	1.93836	-0.35631	0.055018	20.5941	21.73338	-1.847831
148.600006	0.165104	-3.632474	1.943665	-0.35885	0.055909	21.27342	18.07118	-3.708708
148.699997	0.1474	-3.631226	1.940573	-0.364084	0.055839	11.25741	9.70302	-3.651156
148.800003	-0.014104	-3.618357	1.929922	-0.372716	0.055268	9.02176	8.0712	-1.772216
148.899994	-0.228431	-3.595832	1.913613	-0.383067	0.054013	6.15372	6.17207	0.6159
149.0	-0.374894	-3.588902	1.895232	-0.392147	0.05265	5.44541	5.85958	2.339622
149.100006	-0.395033	-3.607292	1.881302	-0.394922	0.052173	4.58085	5.80284	2.465868
149.199997	-0.266494	-3.586996	1.875895	-0.389941	0.05245	5.34995	6.60317	0.847928
149.300003	-0.054474	-3.593067	1.87996	-0.377555	0.053507	6.5853	8.03309	-1.920189
149.399994	0.03999	-3.780621	1.891423	-0.359476	0.054107	8.77339	9.76789	-4.5159
149.5	0.116831	-3.403738	1.902797	-0.337658	0.055849	9.70967	10.53718	-6.330608
149.600006	0.036588	-3.17901	1.915485	-0.315871	0.05653	11.90679	10.56212	-6.751725
149.699997	-0.134376	-2.990757	1.926949	-0.299332	0.05657	11.59983	10.77195	-5.914086
149.800003	-0.204738	-2.812277	1.936356	-0.292327	0.056619	11.97536	11.58117	-3.909661
149.899994	-0.138416	-2.656922	1.94243	-0.295995	0.056638	12.27102	12.61862	-1.186883
150.0	-0.008598	-2.48499	1.945051	-0.308853	0.05689	12.03141	13.24457	1.713729
150.100006	0.140141	-2.280234	1.943689	-0.328409	0.057381	11.78576	13.5425	4.077501
150.199997	0.32312	-2.13559	1.939896	-0.349556	0.057971	11.64134	13.14233	5.369275
150.300003	0.365935	-2.064502	1.934617	-0.369778	0.058845	11.5035	12.01848	5.324437
150.399994	0.249272	-1.982232	1.927943	-0.385977	0.05918	11.17631	11.09364	3.957505
150.5	-0.039925	-1.934556	1.918811	-0.395897	0.059262	10.17497	10.12492	1.707923
150.600006	-0.293382	-1.867974	1.907216	-0.398879	0.05892	8.60717	8.55144	-0.790698
150.699997	-0.427223	-1.864004	1.894922	-0.39347	0.058548	7.17434	7.21723	-3.01095
150.800003	-0.344355	-1.930019	1.884849	-0.38033	0.059021	6.04522	6.24883	-4.386243
150.899994	-0.209295	-1.969233	1.881575	-0.3612	0.059963	5.52738	5.65532	-5.241014
151.0	-0.154441	-2.001536	1.889227	-0.338886	0.060544	5.33068	5.97188	-6.151613
151.100006	0.006755	-2.049519	1.906026	-0.317809	0.061648	5.89844	6.29175	-6.627348
151.199997	0.221343	-2.124264	1.926389	-0.302038	0.063216	8.37466	9.68771	-6.14082
151.300003	0.233448	-2.172322	1.945047	-0.296507	0.064027	8.93348	11.15135	-4.568961
151.399994	0.183473	-2.186941	1.955604	-0.305082	0.064877	9.88728	11.0384	-1.070393
151.5	0.059229	-2.188973	1.955583	-0.327304	0.065301	12.56983	13.6291	3.623487
151.600006	-0.031168	-2.218725	1.943714	-0.357393	0.065527	16.98893	17.42886	8.090385
151.699997	-0.054842	-2.275571	1.924007	-0.387782	0.065491	18.69596	19.90426	10.504145
151.800003	-0.128875	-2.278296	1.908662	-0.408451	0.065375	25.84184	25.87775	9.453289
151.899994	-0.222015	-2.252721	1.905392	-0.414163	0.06572	32.00135	31.29487	5.244454
152.0	-0.188004	-2.30087	1.914626	-0.405646	0.066459	20.68806	23.12454	-0.89115
152.100006	-0.127351	-2.393283	1.930263	-0.386938	0.067332	8.08566	8.93737	-7.17433
152.199997	0.046538	-2.487782	1.946564	-0.361505	0.068638	4.40474	4.66786	-11.039251
152.300003	-0.066104	-2.541584	1.962142	-0.335809	0.069007	3.75098	4.66518	-11.681077
152.399994	-0.200745	-2.488336	1.976287	-0.315311	0.069061	4.10295	3.9446	-9.529388
152.5	-0.258129	-2.444954	1.989515	-0.305188	0.06879	4.44704	5.43233	-6.098916
152.600006	-0.22394	-2.468849	2.001052	-0.305498	0.068991	5.37421	5.22411	-2.133111
152.699997	-0.157737	-2.419528	2.010032	-0.315529	0.068991	10.87549	11.82407	1.306949
152.800003	-0.089891	-2.367854	2.018314	-0.331597	0.069118	11.89882	13.92757	3.754792
152.899994	0.037325	-2.303826	2.026613	-0.348288	0.069706	20.26682	22.65051	5.178422
153.0	0.117092	-2.253226	2.034024	-0.364318	0.070589	23.01234	27.73791	5.190849
153.100006	0.072365	-2.17614	2.038537	-0.377334	0.071536	33.20692	33.05773	4.048486
153.199997	-0.051242	-2.078962	2.038523	-0.385647	0.072083	34.25521	31.36489	2.039222
153.300003	-0.292571	-1.961117	2.034187	-0.389098	0.072339	20.1986	16.68431	-0.194415
153.399994	-0.490039	-1.87725	2.026885	-0.387753	0.071905	12.39783	11.74335	-2.106656
153.5	-0.594899	-1.937801	2.018426	-0.382573	0.071317	7.86304	8.37769	-3.309835
153.600006	-0.516281	-2.136569	2.010401	-0.374481	0.070619	5.78459	6.90517	-3.830928
153.699997	-0.267299	-2.307677	2.004699	-0.363234	0.070215	5.02049	6.32965	-3.974639
153.800003	0.050906	-2.408491	2.002205	-0.350045	0.070146	5.28173	7.60755	-4.028892
153.899994	0.2374	-2.434532	2.002685	-0.337677	0.070129	6.19751	9.36409	-3.985633
154.0	0.310542	-2.422488	2.005758	-0.326687	0.07037	10.84633	13.24606	-3.79799
154.100006	0.198766	-2.369092	2.010718	-0.319129	0.070391	12.63148	15.76397	-3.456733
154.199997	0.008475	-2.323708	2.016801	-0.314958	0.070538	16.3265	15.13374	-2.985368
154.300003	-0.152523	-2.317709	2.023591	-0.313967	0.070623	17.71923	17.29548	-2.434076
154.399994	-0.261944	-2.319045	2.029593	-0.316751	0.070689	19.00931	18.51439	-1.7938
154.5	-0.291407	-2.323908	2.033155	-0.322986	0.070443	17.85961	17.92431	-0.909799
154.600006	-0.132763	-2.296983	2.032721	-0.333074	0.069748	14.36952	15.19401	0.173805
154.699997	0.019213	-2.22159	2.027334	-0.347485	0.068987	13.27263	13.79097	1.436702
154.800003	0.195007	-2.121136	2.017218	-0.364305	0.06846	12.59058	12.32851	2.594169
154.899994	0.377461	-1.987387	2.002217	-0.381845	0.067969	11.23551	10.59895	3.360545
155.0	0.46756	-1.951602	1.983493	-0.397536	0.067945	9.76756	9.15886	3.52458
155.100006	0.418098	-1.989053	1.961998	-0.407811	0.068004	8.23611	8.21369	2.715729
155.199997	0.241589	-2.085591	1.940062	-0.410315	0.068046	6.91441	7.75357	0.99835
155.300003	-0.084056	-2.334236	1.921643	-0.402913	0.067769	5.77758	6.91085	-1.326254
155.399994	-0.34076	-2.095273	1.909392	-0.383921	0.068636	5.65638	6.5626	-4.076319
155.5	-0.716814	-1.836398	1.912341	-0.356288	0.068802	5.76497	6.46711	-6.790628
155.600006	-0.526781	-1.677258	1.930207	-0.324883	0.070085	7.1154	7.69148	-8.199847
155.699997	-0.394664	-1.681732	1.960638	-0.298098	0.070986	7.87828	9.15844	-9.013713
155.800003	-0.230153	-1.723351	1.993427	-0.281094	0.071521	8.05299	8.51001	-8.557498
155.899994	-0.044118	-1.699566	2.022388	-0.277824	0.071386	8.95398	9.24986	-6.42982
156.0	0.166059	-1.642709	2.043156	-0.293015	0.070557	9.07991	9.98371	-2.455576
156.100006	0.258009	-1.61363	2.054611	-0.320618	0.069313	9.40745	10.58107	2.528239
156.199997	0.288625	-1.646261	2.05474	-0.355071	0.067804	9.7405	10.84357	7.22626
156.300003	0.340048	-1.726144	2.043619	-0.388756	0.066792	10.3552	11.22082	10.19333
156.399994	0.287086	-1.835487	2.033705	-0.413724	0.066558	10.72538	11.17565	9.970057
156.5	0.101753	-2.007228	2.032442	-0.424074	0.067353	10.70436	10.72624	6.65315
156.600006	-0.059098	-2.161281	2.040133	-0.419215	0.068957	9.80496	9.54329	1.304898
156.699997	-0.419687	-2.235678	2.05386	-0.40272	0.070179	7.97146	8.39461	-5.096427
156.800003	-0.491833	-2.233421	2.066689	-0.377616	0.072186	5.77977	6.51817	-9.522162
156.899994	-0.677443	-2.104192	2.077832	-0.352217	0.073233	4.17301	5.11577	-10.966858
157.0	-1.045406	-1.824364	2.088334	-0.327894	0.073197	3.78934	4.5304	-9.191465
157.100006	-0.849925	-1.804152	2.098135	-0.317259	0.073774	3.8573	4.66004	-7.741801
157.199997	-0.700106	-1.669171	2.108732	-0.315367	0.073076	4.21242	4.71304	-5.550336
157.300003	-0.296364	-1.574999	2.115885	-0.322586	0.07262	6.81195	7.88407	-2.888554
157.399994	0.092395	-1.397242	2.119663	-0.337685	0.071494	7.02493	8.89755	-0.100402
157.5	0.378589	-1.213225	2.117734	-0.356438	0.070275	7.25246	7.9028	2.505944
157.600006	0.631989	-1.104459	2.11166	-0.374103	0.070011	7.74078	7.92111	4.409312
157.699997	0.664121	-0.992197	2.10376	-0.388178	0.07007	9.73691	10.32607	4.937644
157.800003	0.438268	-0.890683	2.096436	-0.394639	0.070413	8.52109	9.09474	3.744902
157.899994	0.11215	-0.753771	2.091464	-0.393093	0.070827	7.6871	8.02185	1.154524
158.0	-0.222872	-0.64705	2.089191	-0.384442	0.07153	7.46798	8.14828	-1.996647
158.100006	-0.51653	-0.670958	2.08855	-0.37123	0.071883	6.70975	7.39355	-4.781835
158.199997	-0.552184	-0.966165	2.087368	-0.356217	0.072426	6.8116	7.5278	-6.086834
158.300003	-0.469146	-1.181326	2.084651	-0.342018	0.072842	6.79119	7.68784	-5.986334
158.399994	-0.229579	-1.316409	2.080792	-0.330254	0.072943	7.20087	7.80913	-5.070835
158.5	-0.065707	-1.406611	2.076765	-0.322923	0.072557	7.13686	7.77712	-3.856563
158.600006	-0.018533	-1.483615	2.073915	-0.319876	0.072105	7.20595	7.71535	-2.671929
158.699997	-0.039471	-1.571289	2.072931	-0.320129	0.071428	7.06338	7.1606	-1.760985
158.800003	-0.099564	-1.665651	2.073466	-0.322881	0.070867	6.26635	6.69781	-1.165894
158.899994	-0.13019	-1.786193	2.073667	-0.327578	0.070228	5.80762	6.14306	-0.812532
159.0	-0.060855	-1.890695	2.071427	-0.333965	0.069593	5.47369	6.25878	-0.543934
159.100006	-0.004	-1.971342	2.064821	-0.343018	0.069017	5.66207	6.50137	-0.06608
159.199997	0.084365	-2.004511	2.052577	-0.354427	0.068431	7.7555	8.80216	0.745186
159.300003	0.104254	-2.021785	2.034863	-0.368226	0.067691	7.44793	8.4021	1.640013
159.399994	0.082871	-2.031073	2.013157	-0.382172	0.067032	7.52797	8.14271	2.250049
159.5	0.011215	-2.013221	1.990115	-0.394063	0.066541	7.51343	7.5096	2.225702
159.600006	-0.012616	-2.069551	1.967982	-0.401707	0.066102	8.62977	8.73611	1.410858
159.699997	-0.055241	-2.220214	1.947857	-0.402758	0.066043	8.6613	9.51996	-0.005593
159.800003	-0.065209	-2.369218	1.928734	-0.397272	0.066218	7.69726	7.66193	-1.534922
159.899994	-0.039861	-2.421144	1.910133	-0.385168	0.066558	7.62763	7.7934	-2.611597
160.0	-0.098234	-2.389091	1.893147	-0.368392	0.066541	6.63285	7.13127	-3.251051
160.100006	-0.166637	-2.269181	1.879465	-0.34868	0.066567	5.85071	6.21361	-3.580361
160.199997	-0.247329	-2.173939	1.872043	-0.328387	0.066317	5.22787	5.86247	-3.950079
160.300003	-0.31504	-2.060817	1.872411	-0.308636	0.065991	4.23738	5.12712	-4.391196
160.399994	-0.321692	-1.969274	1.879941	-0.292967	0.065872	4.37146	5.39978	-4.762335
160.5	-0.218533	-1.9191	1.892041	-0.28272	0.065884	4.50983	5.11042	-4.630239
160.600006	-0.016903	-1.887881	1.903697	-0.281122	0.065835	8.31581	8.55262	-3.679308
160.699997	0.175508	-1.85703	1.910112	-0.289911	0.065698	8.84433	10.25103	-1.451559
160.800003	0.348354	-1.814872	1.907556	-0.310124	0.065381	8.65771	9.38989	1.831859
160.899994	0.353901	-1.799039	1.895372	-0.338888	0.065256	8.80545	8.65036	5.154619
161.0	0.250767	-1.817194	1.87628	-0.370765	0.065138	10.67003	9.94453	7.359057
161.100006	0.090235	-1.854142	1.856384	-0.398021	0.065003	12.04551	14.25965	7.52612
161.199997	-0.052266	-1.904358	1.840627	-0.415481	0.065132	12.35789	12.61573	5.48983
161.300003	-0.244104	-1.978138	1.829582	-0.421514	0.065389	11.59589	11.26536	1.806379
161.399994	-0.376225	-2.016723	1.820005	-0.416951	0.065346	6.74758	7.16617	-2.331142
161.5	-0.411341	-2.00432	1.809275	-0.403352	0.065495	4.24281	4.62365	-5.315399
161.600006	-0.345942	-1.94716	1.797225	-0.383104	0.065245	3.46548	4.19222	-6.440541
161.699997	-0.241209	-1.889309	1.786016	-0.361078	0.064852	3.32921	3.87502	-5.828249
161.800003	-0.133417	-1.85102	1.776882	-0.342429	0.064535	4.20147	5.36563	-4.306361
161.899994	0.000732	-1.871635	1.771111	-0.328898	0.064182	4.73008	4.88999	-2.620019
162.0	0.088632	-1.934299	1.767842	-0.321069	0.064053	10.98645	10.48076	-1.188911
162.100006	0.141348	-2.021099	1.766506	-0.318057	0.063934	10.59945	12.76175	-0.303644
162.199997	0.119891	-2.054329	1.767042	-0.318156	0.064078	11.23087	10.23154	-0.059096
162.300003	0.050152	-2.047404	1.769926	-0.320177	0.064442	18.61469	17.3277	-0.341435
162.399994	-0.090969	-2.017153	1.774919	-0.322821	0.064616	21.23069	18.90759	-0.996083
162.5	-0.210702	-1.998224	1.780705	-0.325808	0.064657	22.84805	24.12474	-1.565518
162.600006	-0.255569	-2.049345	1.784768	-0.330869	0.064567	21.16684	21.45269	-1.707446
162.699997	-0.205214	-2.126827	1.784454	-0.338318	0.064708	11.96713	12.6759	-1.125871
162.800003	-0.091078	-2.205899	1.777328	-0.350319	0.065093	5.85202	7.22441	0.320348
162.899994	0.080255	-2.262878	1.762401	-0.367241	0.065535	5.04124	5.37805	2.207404
163.0	0.238091	-2.244188	1.741462	-0.384417	0.065742	4.27442	4.83112	3.889452
163.100006	0.230248	-2.182546	1.719655	-0.398062	0.06597	4.27153	4.46253	4.156957
163.199997	0.082362	-2.177588	1.70314	-0.402164	0.066375	4.58882	5.22593	2.670354
163.300003	-0.069874	-2.181968	1.694949	-0.395662	0.066641	5.77504	5.89459	-0.038489
163.399994	-0.288224	-2.236558	1.693161	-0.381156	0.066997	9.09173	8.29098	-2.98914
163.5	-0.411305	-2.270403	1.694402	-0.361047	0.067509	10.11971	11.67173	-5.235596
163.600006	-0.431208	-2.267824	1.696585	-0.338888	0.067945	14.00713	12.33482	-6.119475
163.699997	-0.295613	-2.166023	1.699165	-0.319585	0.06831	14.98361	15.5717	-5.649389
163.800003	-0.090526	-2.070575	1.703262	-0.306209	0.068813	16.01893	16.08866	-4.369285
163.899994	0.122162	-2.009328	1.709569	-0.301324	0.069257	18.85816	19.4783	-2.60225
164.0	0.257895	-2.017955	1.717275	-0.305845	0.069647	18.62258	18.82056	-0.589961
164.100006	0.348533	-2.128511	1.72367	-0.31864	0.070002	16.76324	15.46047	1.501161
164.199997	0.293002	-2.2667	1.72557	-0.33903	0.070424	15.22392	13.00519	3.351615
164.300003	0.174298	-2.371102	1.719664	-0.363002	0.070729	13.73757	12.05188	4.933579
164.399994	-0.056989	-2.447011	1.704868	-0.387634	0.070438	11.87386	11.88477	5.735239
164.5	-0.256777	-2.424453	1.684803	-0.406703	0.070315	9.35184	11.22971	5.207819
164.600006	-0.383053	-2.331852	1.667149	-0.413083	0.069952	7.37489	9.7938	2.778264
164.699997	-0.326646	-2.287762	1.660358	-0.403397	0.069972	6.3069	8.45135	-1.230977
164.800003	-0.205843	-2.407608	1.668438	-0.380882	0.070985	5.91595	6.81139	-5.521308
164.899994	-0.158939	-2.578643	1.690418	-0.351347	0.072369	6.59266	6.53969	-8.918566
165.0	-0.012891	-2.55588	1.721545	-0.321753	0.072519	6.95102	6.55093	-10.48956
165.100006	-0.236636	-2.630148	1.753733	-0.298006	0.073197	9.03253	9.06755	-10.202556
165.199997	-0.395515	-2.493365	1.783959	-0.287379	0.073203	8.82445	10.12898	-7.652506
165.300003	-0.328717	-2.386137	1.808182	-0.293899	0.072956	8.50725	9.41472	-2.737821
165.399994	-0.195731	-2.227391	1.824345	-0.316005	0.072779	9.93396	11.71423	3.190848
165.5	-0.140364	-1.976722	1.830245	-0.348785	0.072606	9.66597	10.83415	8.413876
165.600006	0.137277	-1.875955	1.825035	-0.384836	0.072454	10.23128	10.84635	11.869758
165.699997	0.183933	-1.822623	1.818425	-0.415258	0.072481	9.91381	10.49821	11.699336
165.800003	0.099673	-1.820266	1.818665	-0.431683	0.072647	9.66974	9.74809	8.379291
165.899994	-0.055344	-1.768082	1.828233	-0.431375	0.072762	9.26312	9.80472	2.688895
166.0	-0.265186	-1.637577	1.844175	-0.416853	0.073093	9.2069	9.48045	-4.369829
166.100006	-0.409155	-1.599146	1.861997	-0.391093	0.073714	9.24517	9.84005	-10.485476
166.199997	-0.072419	-1.207321	1.881069	-0.359704	0.073341	9.16889	9.84358	-13.238654
166.300003	-0.193865	-1.558919	1.89764	-0.327861	0.0763	8.82174	9.23637	-12.743362
166.399994	0.104008	-1.265085	1.920095	-0.304354	0.075862	8.01507	8.77497	-10.60344
166.5	-0.031269	-1.456154	1.9418	-0.290488	0.077375	7.37524	8.26186	-7.410487
166.600006	-0.031716	-1.377363	1.965162	-0.290175	0.077836	6.80039	7.87379	-3.811076
166.699997	-0.013637	-1.305559	1.985734	-0.303094	0.078018	6.47084	7.23554	-0.020506
166.800003	-0.101139	-1.205958	2.000351	-0.325826	0.078048	6.19392	7.03835	3.570432
166.899994	-0.177277	-1.15338	2.007879	-0.353566	0.077927	6.96363	7.59428	6.56539
167.0	-0.205211	-1.154172	2.009048	-0.381007	0.077469	7.20762	8.09796	8.074395
167.100006	-0.167458	-1.161394	2.006246	-0.403099	0.076975	7.09438	7.7737	7.654465
167.199997	-0.053168	-1.160821	2.00185	-0.415883	0.076664	7.83983	8.17515	5.253269
167.300003	0.025074	-1.203195	1.998582	-0.417913	0.07638	7.66669	8.40564	1.340832
167.399994	0.11892	-1.20007	1.997891	-0.410494	0.076499	7.6716	8.40221	-2.79449
167.5	0.066914	-1.339577	1.999242	-0.397018	0.076412	7.70549	8.53217	-6.156674
167.600006	0.033041	-1.638474	2.001856	-0.378449	0.076828	7.75742	8.58238	-7.657866
167.699997	-0.082176	-1.80795	2.005204	-0.358704	0.077116	7.78799	8.50883	-7.578004
167.800003	-0.157934	-1.896934	2.009151	-0.340243	0.077675	7.68079	8.29901	-6.563679
167.899994	-0.284615	-1.888407	2.013344	-0.326184	0.077913	7.40204	8.07859	-4.899169
168.0	-0.358971	-1.84057	2.018975	-0.317427	0.078237	6.73812	7.39098	-3.129767
168.100006	-0.415277	-1.712976	2.027249	-0.313693	0.078134	6.13095	6.73913	-1.856608
168.199997	-0.366699	-1.642528	2.038673	-0.312958	0.077966	5.59008	6.06159	-1.181722
168.300003	-0.286928	-1.660942	2.051694	-0.315449	0.077471	5.51547	6.03879	-1.032972
168.399994	-0.145544	-1.700047	2.063206	-0.320461	0.076928	5.63492	6.30578	-1.037087
168.5	-0.039017	-1.680593	2.06989	-0.329116	0.076024	7.16847	7.6265	-0.80752
168.600006	0.001316	-1.619423	2.069233	-0.341191	0.075077	7.34327	8.50252	-0.028895
168.699997	-0.02495	-1.527716	2.060029	-0.355909	0.073616	6.76229	6.96726	1.325299
168.800003	-0.144262	-1.471051	2.044518	-0.372061	0.071977	7.83685	7.95804	2.466927
168.899994	-0.164419	-1.484666	2.02647	-0.385709	0.070136	7.27969	8.28263	2.957445
169.0	-0.070239	-1.657053	2.010767	-0.394181	0.068806	6.49387	6.94168	2.326311
169.100006	0.061301	-1.893744	2.000479	-0.396182	0.068077	6.08025	6.57042	0.518948
169.199997	0.190746	-2.153756	1.995008	-0.391864	0.067837	5.98155	6.58465	-1.91009
169.300003	0.134148	-2.28576	1.990838	-0.383066	0.06753	6.14251	6.50222	-3.879377
169.399994	-0.034554	-2.269447	1.985187	-0.371732	0.067283	7.63604	8.11027	-4.654479
169.5	-0.297372	-2.18468	1.977041	-0.35983	0.06701	7.45239	8.56322	-4.263258
169.600006	-0.398488	-2.123681	1.967087	-0.349301	0.066804	6.72586	6.94607	-3.169068
169.699997	-0.465179	-2.095153	1.957236	-0.340957	0.0663	7.98311	8.59608	-1.863199
169.800003	-0.41647	-2.087512	1.950333	-0.33386	0.065593	8.42659	8.9621	-0.906828
169.899994	-0.273534	-2.075084	1.948177	-0.327736	0.064594	7.51667	7.77327	-0.665525
170.0	-0.108469	-2.077468	1.95079	-0.322599	0.063395	6.6382	6.99767	-1.109561
170.100006	0.088085	-2.076972	1.955829	-0.318986	0.062399	5.382	5.94522	-1.929788
170.199997	0.223464	-2.096745	1.960054	-0.318304	0.06161	4.87931	5.23117	-2.473227
170.300003	0.341929	-2.095716	1.959911	-0.321294	0.061064	5.01366	5.58231	-2.316411
170.399994	0.375744	-2.103755	1.95436	-0.329166	0.060455	4.87003	5.59055	-1.370246
170.5	0.34233	-2.168546	1.943736	-0.34011	0.059931	7.94256	7.68688	0.098164
170.600006	0.214517	-2.2332	1.930643	-0.352706	0.059498	7.82065	9.53462	1.399425
170.699997	0.013186	-2.272776	1.917429	-0.364907	0.059469	6.27765	6.42589	2.125238
170.800003	-0.127621	-2.318556	1.905057	-0.374848	0.059477	7.87915	7.85517	2.014818
170.899994	-0.235813	-2.31759	1.89338	-0.38136	0.059659	8.37939	8.956	1.092247
171.0	-0.335356	-2.323493	1.880442	-0.384737	0.05951	6.87781	7.37931	-0.169506
171.100006	-0.368391	-2.332741	1.865813	-0.384477	0.059406	6.94839	7.45778	-1.240771
171.199997	-0.315821	-2.380127	1.849356	-0.380295	0.05908	6.29499	7.08502	-1.744408
171.300003	-0.187026	-2.382314	1.8329	-0.373194	0.058763	6.67813	6.86406	-1.95772
171.399994	-0.062118	-2.381824	1.818477	-0.362508	0.058402	6.74171	6.89789	-2.11063
171.5	0.011261	-2.387644	1.808138	-0.350183	0.058106	7.53279	7.22248	-2.441841
171.600006	0.001306	-2.378462	1.80242	-0.33736	0.057699	7.54312	7.85335	-2.883286
171.699997	-0.034747	-2.377313	1.801419	-0.325355	0.057428	7.03623	7.51666	-3.271042
171.800003	-0.009159	-2.426617	1.803693	-0.316133	0.057364	7.45292	8.11359	-3.348182
171.899994	0.00612	-2.495749	1.806666	-0.31183	0.057594	6.57286	7.51752	-2.889701
172.0	0.030798	-2.527252	1.806841	-0.314557	0.05793	6.40621	7.02454	-1.663569
172.100006	0.067523	-2.512449	1.801414	-0.325073	0.058134	6.20137	6.67758	0.266585
172.199997	0.089117	-2.513663	1.789578	-0.34223	0.058166	5.9509	6.37237	2.351985
172.300003	0.071448	-2.46708	1.7739	-0.360833	0.058238	5.93943	6.28105	3.651104
172.399994	0.018291	-2.511157	1.760803	-0.37582	0.058704	6.87991	7.00698	3.512652
172.5	0.008398	-2.533108	1.753601	-0.382708	0.059307	6.61096	7.46314	1.978076
172.600006	-0.094931	-2.602414	1.752487	-0.382176	0.060029	6.38571	6.83612	-0.571099
172.699997	-0.191963	-2.729191	1.752937	-0.375647	0.060924	6.90206	7.46699	-2.824698
172.800003	-0.257764	-2.815185	1.750404	-0.365865	0.061608	7.00943	7.80389	-3.837908
172.899994	-0.21695	-2.828247	1.742806	-0.356272	0.062056	6.69784	7.35694	-3.290406
173.0	-0.197031	-2.78371	1.73034	-0.351252	0.062141	6.665	7.3017	-1.561183
173.100006	-0.133111	-2.729264	1.714087	-0.351142	0.062171	6.7622	7.42449	0.615495
173.199997	-0.115189	-2.64499	1.696277	-0.354904	0.061718	6.78235	7.34655	2.132811
173.300003	-0.118883	-2.590841	1.682185	-0.357629	0.061919	7.05094	7.77552	2.235293
173.399994	-0.051996	-2.611742	1.677308	-0.35616	0.062534	6.98263	7.67532	0.718553
173.5	-0.054933	-2.658231	1.683132	-0.349449	0.063479	6.88814	7.51035	-1.96796
173.600006	-0.148382	-2.664602	1.695972	-0.339771	0.064451	6.89453	7.53914	-4.535441
173.699997	-0.23845	-2.624799	1.710112	-0.328883	0.065407	6.53372	7.11253	-5.934493
173.800003	-0.254147	-2.552018	1.721672	-0.319967	0.066062	6.2547	6.86792	-5.661967
173.899994	-0.148265	-2.466528	1.727823	-0.318195	0.066518	5.55129	6.20857	-3.570692
174.0	-0.036734	-2.380433	1.728009	-0.32611	0.067042	5.22428	5.99126	0.076656
174.100006	0.029529	-2.275696	1.721081	-0.342851	0.067167	4.81722	5.51283	4.046702
174.199997	0.1374	-2.232275	1.709517	-0.363492	0.067412	5.85719	6.64375	6.812128
174.300003	0.110387	-2.215658	1.699696	-0.381459	0.067553	6.64871	7.96757	7.283062
174.399994	0.079681	-2.179839	1.696984	-0.391153	0.068158	6.20583	7.00366	5.246324
174.5	0.030282	-2.173047	1.700865	-0.392298	0.068991	6.3992	6.84993	1.420449
174.600006	-0.13159	-2.140196	1.706825	-0.386396	0.069905	6.99489	7.38756	-2.991547
174.699997	-0.194379	-2.186208	1.709875	-0.375247	0.070802	7.68123	8.22033	-6.056956
174.800003	-0.181007	-2.213361	1.708942	-0.361624	0.071726	6.65072	7.0285	-6.809933
174.899994	-0.14542	-2.246664	1.704984	-0.349548	0.072555	6.45831	7.34249	-5.363108
175.0	-0.111388	-2.256873	1.699725	-0.342332	0.07321	6.00563	7.11457	-2.998203
175.100006	-0.257691	-2.283467	1.695643	-0.339847	0.072849	5.81586	6.76782	-0.899749
175.199997	-0.167502	-2.271657	1.692588	-0.339335	0.073391	5.81586	6.60328	1.143518
175.300003	-0.24616	-2.1707	1.694537	-0.34014	0.072934	6.75677	7.18298	1.672721
175.399994	-0.297195	-2.087017	1.701839	-0.339774	0.072801	6.60352	7.34527	1.101415
175.5	-0.211046	-2.064345	1.712494	-0.338454	0.072869	6.23123	6.50725	-0.357194
175.600006	-0.070103	-2.181773	1.723297	-0.336381	0.073183	6.89795	7.19721	-1.90654
175.699997	0.102111	-2.314477	1.731339	-0.334595	0.073718	6.65536	7.54953	-2.826845
175.800003	0.189277	-2.40581	1.734955	-0.334679	0.074089	6.18508	6.99927	-2.60068
175.899994	0.184295	-2.374594	1.734017	-0.337763	0.074126	5.98654	6.8146	-1.385469
176.0	0.013708	-2.289271	1.728879	-0.344486	0.073563	5.7422	6.66013	0.372043
176.100006	-0.182657	-2.19971	1.720848	-0.353886	0.072716	5.39768	6.17432	2.016652
176.199997	-0.341004	-2.126505	1.712018	-0.364116	0.071776	5.31177	5.89887	2.91333
176.300003	-0.337963	-2.038759	1.7045	-0.372216	0.071243	5.30818	5.71698	2.708509
176.399994	-0.223429	-1.936897	1.699725	-0.377532	0.071262	5.89826	6.0436	1.444903
176.5	-0.100009	-1.852951	1.696519	-0.379468	0.071395	7.35343	7.95708	-0.429552
176.600006	0.01639	-1.829318	1.693186	-0.37783	0.071345	6.68251	7.2699	-2.061555
176.699997	0.096627	-1.792264	1.688488	-0.372986	0.07099	6.65606	7.417	-2.896164
176.800003	0.113136	-1.761294	1.682177	-0.365879	0.070538	6.44106	7.12453	-2.833465
176.899994	0.091064	-1.685323	1.674944	-0.358486	0.07015	6.98412	8.08972	-2.324069
177.0	0.069106	-1.590849	1.668159	-0.351804	0.069816	6.98938	8.48186	-1.625187
177.100006	-0.054452	-1.501165	1.663391	-0.345619	0.069502	6.30777	6.78698	-1.096299
177.199997	-0.066569	-1.489509	1.662302	-0.339495	0.069288	6.12789	6.65777	-0.93436
177.300003	-0.1207	-1.507793	1.665993	-0.33245	0.068711	5.72583	6.22281	-1.256211
177.399994	-0.154713	-1.562433	1.673462	-0.325054	0.067962	5.46021	5.78807	-1.870487
177.5	-0.193956	-1.551978	1.682046	-0.318926	0.067401	5.55847	5.88677	-2.314908
177.600006	-0.121493	-1.509133	1.688767	-0.315624	0.066646	5.63913	6.03525	-2.160669
177.699997	0.019839	-1.429605	1.691274	-0.317396	0.065738	6.71448	6.71269	-1.226035
177.800003	0.10118	-1.333337	1.688667	-0.325177	0.0647	5.9798	7.53529	0.409016
177.899994	0.148805	-1.278251	1.680421	-0.338643	0.063935	5.98374	6.63861	2.292068
178.0	0.170417	-1.213838	1.667896	-0.355218	0.063277	6.84181	7.43648	3.739505
178.100006	0.175044	-1.258499	1.653964	-0.372199	0.062746	6.33247	7.39023	4.089084
178.199997	0.087358	-1.366508	1.641733	-0.385141	0.062542	6.06124	6.63497	3.06898
178.300003	-0.133472	-1.466674	1.632839	-0.39195	0.062048	6.10871	6.56528	0.94461
178.399994	-0.35964	-1.490944	1.627125	-0.391882	0.061408	5.71759	6.10644	-1.547274
178.5	-0.524772	-1.469521	1.623098	-0.385315	0.060501	5.62144	5.8751	-3.461625
178.600006	-0.521073	-1.499423	1.619693	-0.373843	0.059486	5.3834	5.85273	-4.35881
178.699997	-0.34516	-1.564714	1.615717	-0.360271	0.058678	5.60515	6.1376	-4.02226
178.800003	-0.068642	-1.657129	1.610775	-0.348504	0.058275	6.04487	6.78324	-2.911461
178.899994	0.151043	-1.754389	1.60525	-0.340661	0.057973	5.92392	7.00109	-1.2956
179.0	0.261684	-1.81602	1.599331	-0.336436	0.0575	6.28938	6.91277	0.310296
179.100006	0.187327	-1.821065	1.594153	-0.335604	0.056607	6.60658	7.01297	1.364998
179.199997	0.01196	-1.84265	1.591126	-0.335494	0.055426	6.782	7.08374	1.476155
179.300003	-0.184347	-1.848985	1.59104	-0.334558	0.054354	6.70178	7.01651	0.598972
179.399994	-0.250004	-1.926072	1.593148	-0.333032	0.053537	6.54817	6.99574	-0.804316
179.5	-0.219666	-2.053781	1.596194	-0.330443	0.053208	6.39946	6.98204	-2.051611
179.600006	-0.045407	-2.208618	1.599069	-0.327778	0.053563	6.01185	6.69674	-2.722939
179.699997	0.149195	-2.357219	1.601786	-0.326131	0.054086	5.69815	6.47835	-2.667135
179.800003	0.257316	-2.515498	1.60432	-0.326902	0.054869	5.53342	6.13021	-2.176754
179.899994	0.246924	-2.719298	1.60622	-0.331807	0.05554	5.67092	6.01748	-1.228907
180.0	0.052813	-2.930364	1.605956	-0.34091	0.055629	5.50951	5.74578	0.086399
180.100006	-0.2008	-3.115553	1.601989	-0.353662	0.055096	6.40262	6.70113	1.575101
180.199997	-0.45463	-3.269658	1.593212	-0.369084	0.054243	6.30681	6.90614	2.844101
180.300003	-0.550403	-3.360006	1.57995	-0.384178	0.052987	5.90387	6.34196	3.499858
180.399994	-0.46449	-3.436664	1.564194	-0.39555	0.051878	6.50175	6.98707	3.236716
180.5	-0.147154	-3.499574	1.549456	-0.399915	0.051084	6.58048	7.56655	1.867171
180.600006	0.181564	-3.578938	1.538258	-0.395388	0.05092	6.31881	6.94328	-0.302866
180.699997	0.409078	-3.644236	1.532383	-0.382513	0.051388	6.18219	6.38746	-2.510986
180.800003	0.46514	-3.688486	1.53233	-0.363802	0.052034	6.08918	6.38243	-4.271112
180.899994	0.317321	-3.650512	1.536638	-0.342701	0.052781	5.80719	6.11651	-5.128417
181.0	0.037431	-3.54122	1.542609	-0.32476	0.053085	5.34802	5.82158	-4.904499
181.100006	-0.200959	-3.401418	1.547752	-0.313733	0.053342	5.18303	5.825	-3.650736
181.199997	-0.341346	-3.265231	1.550124	-0.311872	0.053469	5.00534	5.87168	-1.430947
181.300003	-0.355551	-3.163298	1.549361	-0.317974	0.053576	6.17763	6.59429	1.021533
181.399994	-0.298655	-3.045762	1.546434	-0.329525	0.053605	7.06014	8.28756	2.833389
181.5	-0.146902	-2.977837	1.545489	-0.342027	0.053865	6.67936	7.364	3.429811
181.600006	0.036007	-2.85732	1.548501	-0.351721	0.053916	7.29966	7.46795	2.678884
181.699997	0.203652	-2.728423	1.555193	-0.357212	0.054416	6.64476	6.79855	0.841366
181.800003	0.230643	-2.661374	1.56201	-0.359197	0.054553	7.60688	7.75036	-1.276806
181.899994	0.172371	-2.718767	1.56563	-0.357466	0.054677	8.10519	8.698	-2.792068
182.0	0.083445	-2.768998	1.565314	-0.353374	0.054897	6.9554	7.30834	-3.075269
182.100006	-0.051666	-2.801709	1.562622	-0.34939	0.055081	6.81335	7.38327	-2.361259
182.199997	-0.219605	-2.727839	1.559506	-0.346494	0.055433	5.86639	6.69834	-1.271802
182.300003	-0.356936	-2.628725	1.557656	-0.345899	0.05571	5.21981	5.83828	-0.11595
182.399994	-0.410353	-2.52369	1.556674	-0.348501	0.05594	5.01296	5.58327	0.748009
182.5	-0.328155	-2.478133	1.555239	-0.353311	0.056307	4.81722	5.28898	1.260386
182.600006	-0.167298	-2.43898	1.551135	-0.360967	0.056491	4.80654	5.47868	1.398431
182.699997	0.033424	-2.432352	1.543508	-0.369554	0.056856	5.58273	5.55887	1.26925
182.800003	0.149546	-2.439206	1.532727	-0.376737	0.057035	6.75739	7.18854	0.876449
182.899994	0.083904	-2.455474	1.521484	-0.379918	0.057086	5.42448	6.96052	0.176001
183.0	-0.028708	-2.435041	1.512985	-0.377175	0.056864	6.22072	6.07229	-0.701352
183.100006	-0.175624	-2.395801	1.509897	-0.368388	0.05681	6.71316	7.43734	-1.747928
183.199997	-0.225146	-2.411361	1.513046	-0.355985	0.057056	6.20128	6.86128	-2.852618
183.300003	-0.174593	-2.466072	1.520602	-0.342176	0.057813	6.32914	6.80872	-3.724385
183.399994	-0.004027	-2.530545	1.529203	-0.330423	0.05903	6.56682	6.98364	-4.01773
183.5	0.14976	-2.580314	1.535437	-0.323528	0.06015	7.0604	7.59171	-3.315382
183.600006	0.225652	-2.624027	1.538359	-0.321971	0.061207	6.85074	7.46217	-1.678741
183.699997	0.131997	-2.685947	1.537955	-0.326003	0.061795	6.77954	7.50735	0.368096
183.800003	-0.079127	-2.762791	1.53563	-0.33362	0.062041	7.21883	8.02709	2.11348
183.899994	-0.320145	-2.834283	1.533909	-0.342421	0.06211	7.24484	7.49129	2.927288
184.0	-0.431052	-2.916862	1.534274	-0.350429	0.062103	7.05147	7.20342	2.648535
184.100006	-0.392385	-3.005	1.536139	-0.356208	0.062154	6.89558	6.85582	1.360778
184.199997	-0.30986	-3.08356	1.537802	-0.359386	0.062227	5.89275	6.21211	-0.352101
184.300003	-0.146384	-3.143056	1.537623	-0.359857	0.062509	4.78964	5.43393	-1.785542
184.399994	-0.015656	-3.204725	1.536009	-0.35703	0.062372	3.70789	4.44925	-2.456536
184.5	0.005814	-3.204943	1.535227	-0.351728	0.062078	3.77778	4.73637	-2.5441
184.600006	-0.048252	-3.146471	1.536846	-0.34627	0.061371	3.62829	4.59474	-2.352436
184.699997	-0.117925	-3.081348	1.540734	-0.342521	0.060801	7.7717	7.96308	-1.962863
184.800003	-0.112602	-3.059242	1.544882	-0.34277	0.06056	9.3972	11.43836	-1.270404
184.899994	-0.029539	-2.982898	1.546092	-0.347892	0.060666	9.15277	9.80386	-0.205722
185.0	0.165096	-2.896611	1.54236	-0.35752	0.061407	8.99128	9.76061	1.243982
185.100006	0.291032	-2.827348	1.532301	-0.370906	0.062173	8.72278	7.79415	2.720164
185.199997	0.273563	-2.747991	1.517567	-0.383808	0.062432	14.65432	15.26948	3.600024
185.300003	0.086574	-2.751426	1.502083	-0.39215	0.0626	13.51346	14.72426	3.274824
185.399994	-0.12824	-2.753284	1.489867	-0.392009	0.062531	14.41576	14.46979	1.662876
185.5	-0.385335	-2.719434	1.484006	-0.38286	0.062463	11.19821	11.40838	-0.812564
185.600006	-0.506805	-2.564825	1.48589	-0.365586	0.062696	5.21351	5.53018	-3.414193
185.699997	-0.420592	-2.402942	1.494859	-0.34358	0.062824	3.79275	4.64431	-5.59826
185.800003	-0.289032	-2.28643	1.509341	-0.320891	0.063053	3.5457	4.41125	-6.813473
185.899994	-0.068818	-2.266756	1.526842	-0.302348	0.063279	3.98043	4.88143	-6.626233
186.0	0.166676	-2.296286	1.544976	-0.292497	0.063297	4.79936	5.89362	-5.144728
186.100006	0.292143	-2.313003	1.560724	-0.292837	0.063465	5.03835	5.35921	-2.448398
186.199997	0.309269	-2.301908	1.571962	-0.303254	0.063283	10.56941	10.52862	0.915446
186.300003	0.199481	-2.234605	1.577684	-0.321074	0.063093	9.72211	10.9382	4.027938
186.399994	0.062501	-2.195225	1.579471	-0.342004	0.063027	13.98462	12.88636	6.055497
186.5	-0.023394	-2.142462	1.580716	-0.361885	0.063319	16.1771	17.51975	6.412729
186.600006	-0.095607	-2.090422	1.583262	-0.377386	0.063833	19.2935	20.56232	5.048998
186.699997	-0.091628	-2.099215	1.586074	-0.387539	0.064519	21.76254	23.59772	2.509848
186.800003	-0.071123	-2.067175	1.586331	-0.39267	0.064956	18.16569	18.75761	-0.455978
186.899994	-0.112826	-2.164216	1.582358	-0.392754	0.065105	15.08756	14.70124	-2.825719
187.0	-0.069468	-2.300937	1.573802	-0.388945	0.065407	13.06306	12.17992	-3.720799
187.100006	-0.022553	-2.409675	1.562026	-0.383097	0.065697	11.50324	10.4813	-3.206696
187.199997	-0.029832	-2.463674	1.549954	-0.376471	0.065638	10.60899	9.70505	-2.051821
187.300003	-0.087455	-2.519999	1.541008	-0.368391	0.065708	9.99482	9.39556	-1.215582
187.399994	-0.151247	-2.573756	1.538028	-0.358039	0.065777	9.67753	9.37447	-1.030088
187.5	-0.213324	-2.610904	1.541287	-0.345508	0.06611	9.28896	9.32812	-1.582154
187.600006	-0.244726	-2.626774	1.549451	-0.331576	0.06641	8.45978	8.93973	-2.58409
187.699997	-0.266459	-2.561628	1.561022	-0.317044	0.066531	8.73942	9.74124	-3.558287
187.800003	-0.257543	-2.425166	1.575714	-0.303906	0.066328	9.28922	10.40486	-4.086743
187.899994	-0.228389	-2.258293	1.59384	-0.29405	0.066263	11.09644	12.19052	-4.148064
188.0	-0.110195	-2.18125	1.614328	-0.290418	0.066187	13.26448	14.27613	-3.538447
188.100006	0.067182	-2.167896	1.633273	-0.29622	0.066169	14.13429	14.1102	-1.978956
188.199997	0.300356	-2.188408	1.645988	-0.312654	0.06649	18.98917	18.9152	0.684615
188.300003	0.499134	-2.192375	1.649038	-0.339689	0.066615	22.56009	22.94512	4.16459
188.399994	0.504896	-2.207366	1.64059	-0.373564	0.066544	27.20497	27.39973	7.480646
188.5	0.496989	-2.292979	1.622857	-0.405265	0.0663	24.07508	24.20846	9.309239
188.600006	0.215338	-2.302721	1.603258	-0.428072	0.066086	15.43795	16.16392	8.267309
188.699997	-0.165517	-2.203303	1.590978	-0.434207	0.066234	10.9734	11.50152	4.30801
188.800003	-0.330978	-2.098842	1.592136	-0.421386	0.066896	8.91238	9.20083	-1.534433
188.899994	-0.40242	-2.016648	1.607228	-0.39585	0.067821	7.6314	7.91694	-7.387066
189.0	-0.265834	-2.020318	1.634445	-0.361547	0.069003	6.96144	7.44922	-11.823362
189.100006	-0.233149	-1.975943	1.669498	-0.326025	0.06939	7.15691	8.03234	-13.851854
189.199997	-0.236238	-1.937958	1.708791	-0.296292	0.069257	8.18952	9.17096	-13.083812
189.300003	-0.158568	-1.819412	1.748834	-0.28141	0.0685	10.00638	11.21397	-10.075069
189.399994	0.068543	-1.707315	1.785503	-0.28463	0.067658	10.11428	11.38879	-5.051993
189.5	0.256805	-1.569236	1.816629	-0.303306	0.066588	10.21656	10.73245	1.025965
189.600006	0.314002	-1.409197	1.838806	-0.331403	0.065758	10.07609	10.16378	6.742666
189.699997	0.346826	-1.384995	1.848442	-0.3647	0.065336	10.10622	10.12149	10.848586
189.800003	0.156676	-1.345627	1.851012	-0.396248	0.065059	10.11927	10.24674	11.93583
189.899994	0.014692	-1.342559	1.855814	-0.416061	0.064421	9.72456	9.96969	10.044532
190.0	-0.218544	-1.356931	1.866373	-0.421864	0.063758	9.43924	10.09548	5.835664
190.100006	-0.393114	-1.320011	1.883155	-0.414459	0.063171	9.33774	10.00405	-0.073699
190.199997	-0.427973	-1.282366	1.903924	-0.397734	0.063067	9.3288	10.1914	-6.357263
190.300003	-0.353746	-1.340177	1.924265	-0.376835	0.063156	9.41366	10.13498	-11.046672
190.399994	-0.092244	-1.542467	1.942205	-0.355649	0.063625	9.57761	10.14076	-12.266399
190.5	-0.005889	-1.604684	1.958524	-0.338204	0.063672	10.05026	10.20264	-10.701998
190.600006	0.028898	-1.716759	1.974156	-0.326626	0.063519	10.40809	10.00106	-7.622408
190.699997	-0.011234	-1.884633	1.988685	-0.321198	0.063012	10.37744	9.6845	-3.971591
190.800003	-0.142066	-2.049889	2.002114	-0.322451	0.062391	9.82895	9.42628	-0.743095
190.899994	-0.22687	-2.206911	2.017034	-0.327584	0.061695	8.3081	8.53335	1.457594
191.0	-0.27145	-2.340545	2.035233	-0.333522	0.061103	6.71246	7.38434	2.395037
191.100006	-0.260075	-2.456568	2.055271	-0.339816	0.060359	5.02303	6.04104	2.149932
191.199997	-0.155765	-2.582955	2.073848	-0.346045	0.059883	4.63419	5.96364	1.140932
191.300003	0.016357	-2.661766	2.087141	-0.352082	0.059106	4.7342	5.58831	0.016498
191.399994	0.167425	-2.711517	2.09262	-0.359108	0.058339	6.72604	8.52115	-0.689532
191.5	0.269982	-2.754377	2.089846	-0.367536	0.057669	9.91837	11.10756	-0.615834
191.600006	0.285382	-2.780933	2.07975	-0.377825	0.057322	8.95039	9.79123	0.195063
191.699997	0.198631	-2.866049	2.065452	-0.387596	0.057162	9.93956	9.02291	1.082472
191.800003	0.035195	-2.952479	2.052045	-0.391934	0.057371	13.55235	12.07993	1.155217
191.899994	-0.22569	-3.022887	2.044556	-0.388394	0.057731	13.65437	13.57129	-0.175601
192.0	-0.458651	-3.059334	2.046297	-0.37675	0.058445	13.17621	11.49028	-2.644655
192.100006	-0.541638	-3.062451	2.055437	-0.35954	0.059362	10.18521	10.57315	-5.257209
192.199997	-0.515137	-3.02055	2.06816	-0.34042	0.060228	6.59791	7.31422	-7.024219
192.300003	-0.446849	-2.94199	2.080814	-0.322926	0.060429	5.47877	6.34496	-7.544774
192.399994	-0.305371	-2.878781	2.091389	-0.310971	0.060098	4.98808	5.51979	-6.824366
192.5	-0.183849	-2.832446	2.098169	-0.30874	0.059147	4.94719	5.26789	-5.000528
192.600006	-0.166554	-2.795725	2.101215	-0.315217	0.058107	4.71625	5.51551	-2.60551
192.699997	-0.057746	-2.74814	2.100576	-0.327991	0.056953	6.19252	6.37344	-0.013133
192.800003	0.04958	-2.705789	2.09715	-0.343307	0.056229	7.30675	8.99133	2.159518
192.899994	0.143913	-2.647873	2.093371	-0.357489	0.055636	6.67121	8.2913	3.262701
193.0	0.191068	-2.606475	2.091007	-0.368309	0.055666	8.6782	9.1625	3.156071
193.100006	0.206184	-2.597796	2.089427	-0.374068	0.055775	8.5252	9.62701	1.965579
193.199997	0.140847	-2.590924	2.086351	-0.37533	0.056035	7.78378	8.50295	0.147494
193.300003	0.006665	-2.607663	2.07986	-0.373484	0.05593	7.87828	8.54566	-1.685741
193.399994	-0.155191	-2.708389	2.069399	-0.369733	0.055988	7.04805	7.79661	-2.801883
193.5	-0.309949	-2.783757	2.055974	-0.366153	0.055853	6.65738	7.06147	-3.021697
193.600006	-0.384171	-2.85379	2.041806	-0.363927	0.055755	6.66421	7.26808	-2.569476
193.699997	-0.318027	-2.864174	2.029526	-0.361398	0.055982	7.28285	7.52148	-2.155058
193.800003	-0.213044	-2.851994	2.020659	-0.358293	0.056512	9.30367	9.33871	-2.030824
193.899994	-0.018549	-2.804575	2.014451	-0.354583	0.05726	8.41065	10.3311	-2.088276
194.0	0.139064	-2.752049	2.008826	-0.350952	0.058195	8.35531	8.75838	-2.150739
194.100006	0.168039	-2.742819	2.002042	-0.347904	0.059356	10.04255	11.01271	-1.995395
194.199997	0.079561	-2.744536	1.9934	-0.345651	0.060185	9.53067	11.25369	-1.742399
194.300003	-0.132476	-2.805348	1.984478	-0.34319	0.06098	9.35762	10.0563	-1.476755
194.399994	-0.36724	-2.837958	1.977389	-0.339673	0.061573	8.35075	8.87003	-1.546877
194.5	-0.53988	-2.840234	1.974229	-0.334698	0.06202	5.75919	6.13342	-1.999563
194.600006	-0.565806	-2.805836	1.975061	-0.329458	0.061994	4.34107	4.81731	-2.625689
194.699997	-0.482058	-2.786896	1.978358	-0.325276	0.06244	3.56024	3.88166	-3.043649
194.800003	-0.19558	-2.74186	1.98029	-0.324805	0.062445	3.83488	4.44765	-2.832284
194.899994	0.097574	-2.688116	1.976824	-0.330409	0.062711	3.93314	4.19243	-1.595461
195.0	0.341394	-2.678596	1.965175	-0.343687	0.062609	8.11508	8.02313	0.802571
195.100006	0.403565	-2.665554	1.945146	-0.362555	0.062391	10.55671	11.77194	3.419443
195.199997	0.32484	-2.677857	1.919688	-0.38324	0.0622	9.79121	11.27178	5.241418
195.300003	0.131636	-2.747234	1.895297	-0.399264	0.062175	10.82084	9.62605	5.272873
195.399994	-0.161515	-2.814984	1.877854	-0.405192	0.062749	16.83602	14.89812	3.065042
195.5	-0.303354	-2.834702	1.869398	-0.399513	0.063418	18.82864	18.84925	-0.622285
195.600006	-0.453417	-2.768325	1.867796	-0.383943	0.064617	22.45132	19.07042	-4.511849
195.699997	-0.445153	-2.750454	1.870478	-0.361444	0.065923	20.9973	19.7151	-7.17722
195.800003	-0.374355	-2.776253	1.875994	-0.335825	0.066899	12.72125	12.90274	-7.962101
195.899994	-0.29881	-2.731388	1.882911	-0.313009	0.067553	7.05681	8.04754	-7.166426
196.0	-0.141515	-2.732333	1.890082	-0.299497	0.068099	4.67307	5.25655	-5.009128
196.100006	-0.063676	-2.65898	1.895522	-0.297855	0.068127	4.03175	4.69302	-1.973147
196.199997	-0.031357	-2.526327	1.897794	-0.307193	0.067738	3.58581	4.03442	1.211608
196.300003	-0.088083	-2.343486	1.895638	-0.324854	0.067682	3.82962	4.22262	3.806761
196.399994	-0.067204	-2.110024	1.890774	-0.344908	0.067296	4.23808	4.87426	5.304716
196.5	-0.009619	-1.993569	1.886077	-0.363516	0.067216	6.34175	5.61764	5.267061
196.600006	0.041849	-1.983307	1.881995	-0.37798	0.067213	7.54198	8.32417	3.720691
196.699997	0.105197	-2.029776	1.877676	-0.385684	0.067286	7.98022	8.83428	1.228052
196.800003	0.027332	-1.992158	1.871603	-0.387067	0.067103	10.41887	10.36247	-1.574762
196.899994	-0.110457	-1.995971	1.864291	-0.382193	0.06683	13.098	14.18086	-3.671825
197.0	-0.216331	-1.929483	1.85728	-0.37274	0.066456	11.95285	14.12283	-4.509045
197.100006	-0.264193	-1.853982	1.85176	-0.361995	0.066308	12.98415	13.80917	-4.24661
197.199997	-0.317235	-1.741613	1.847918	-0.35305	0.06594	11.92413	12.18045	-3.5118
197.300003	-0.282559	-1.675309	1.844132	-0.347087	0.065705	9.58549	9.63161	-2.223171
197.399994	-0.20167	-1.591105	1.837552	-0.346284	0.06504	8.42861	8.41977	-0.616309
197.5	-0.088087	-1.54081	1.82756	-0.349324	0.064259	8.10492	7.87283	1.089703
197.600006	-0.042113	-1.493804	1.815643	-0.353934	0.063491	7.73649	7.72338	2.105035
197.699997	0.057591	-1.464703	1.805987	-0.356279	0.063224	7.81207	7.91886	1.882216
197.800003	0.149208	-1.481398	1.802751	-0.35246	0.063641	8.17691	8.6039	0.330537
197.899994	0.170092	-1.560054	1.807643	-0.34316	0.064445	8.41328	8.85505	-2.28522
198.0	0.159621	-1.679158	1.819402	-0.329701	0.065708	8.42633	8.60304	-4.688808
198.100006	0.096587	-1.702719	1.834804	-0.315137	0.066986	8.25818	8.20395	-6.139121
198.199997	-0.062025	-1.705624	1.851156	-0.30372	0.068366	7.42323	7.64973	-6.220971
198.300003	-0.091902	-1.648285	1.865299	-0.300321	0.06915	7.05007	7.63646	-4.890227
198.399994	-0.156648	-1.606049	1.87395	-0.308524	0.070159	6.50254	7.80271	-1.688975
198.5	-0.194981	-1.604457	1.874685	-0.329912	0.070827	7.56747	8.80484	2.601672
198.600006	-0.16018	-1.560482	1.865378	-0.360436	0.071225	8.34269	9.19558	6.862577
198.699997	-0.050848	-1.668125	1.848237	-0.393646	0.071669	8.25985	8.62595	9.594234
198.800003	-0.040263	-1.715535	1.830148	-0.42138	0.071711	9.61062	9.41847	9.457626
198.899994	-0.066022	-1.790279	1.81723	-0.436207	0.071465	10.07933	10.35904	6.509219
199.0	-0.098978	-1.84128	1.811493	-0.43601	0.071275	10.18504	9.96487	1.3917
199.100006	-0.189437	-1.900736	1.810836	-0.421631	0.071277	9.69916	9.66855	-4.61839
199.199997	-0.167137	-2.025448	1.813739	-0.395217	0.071595	7.5835	7.98449	-9.185409
199.300003	0.022355	-2.157197	1.820791	-0.360029	0.07247	6.18166	6.78913	-11.404824
199.399994	0.035004	-2.296237	1.833149	-0.323601	0.073211	6.04504	6.39388	-11.266102
199.5	-0.029666	-2.279801	1.850578	-0.292523	0.073712	6.56279	6.47578	-9.450466
199.600006	-0.075929	-2.24151	1.87231	-0.271987	0.074719	6.55045	6.36316	-6.993034
199.699997	-0.145311	-2.145911	1.896098	-0.26437	0.075663	8.8178	9.36173	-4.267625
199.800003	-0.25087	-1.948545	1.919255	-0.270227	0.076449	7.37568	8.10985	-1.344108
199.899994	-0.315096	-1.728107	1.937614	-0.288251	0.077123	8.4611	8.89851	1.763892
[truncated: 2,021 more rows]
