# Supplementary material for: Accurate time-series forecasting of floating platform motion via a reinforced fusion CNN–BiLSTM–attention model
Source: PLoS One. 2026 Feb 2;21(2):e0342081. doi: 10.1371/journal.pone.0342081 (PMC12863529; doi:10.1371/journal.pone.0342081)
Supplement: S1 Data — (ZIP) [file pone.0342081.s001.zip › S1 Dateset/Data for measured proportional model/data for dual-stage EWMA control limit/12_2.csv]

Time	Pitch	Yaw	Sway	Heave	Surge	Cable1	Cable2	Roll
0.1	0.069297	0.852363	1.496696	-0.346321	0.082619	6.06921	6.69535	-0.445149
0.2	0.098979	0.740818	1.49674	-0.346222	0.083339	6.11081	6.70509	-0.42131
0.3	0.088184	0.629155	1.496895	-0.346072	0.083915	6.07885	6.82285	-0.462562
0.4	-0.077261	0.580662	1.496928	-0.346099	0.084096	6.00581	6.92166	-0.464552
0.5	-0.267554	0.55405	1.497121	-0.346791	0.083869	5.96981	6.9132	-0.51199
0.6	-0.421352	0.521643	1.497444	-0.347309	0.083345	6.04758	7.04905	-0.588978
0.7	-0.488291	0.493021	1.497953	-0.347334	0.082751	6.03059	6.99799	-0.669398
0.8	-0.403954	0.435194	1.497946	-0.347751	0.082221	5.93496	6.83837	-0.703811
0.9	-0.209022	0.375519	1.497819	-0.347536	0.082006	6.01509	6.79769	-0.728951
1.0	0.037631	0.354757	1.497441	-0.347353	0.082157	6.10967	6.74063	-0.653161
1.1	0.232385	0.352048	1.496924	-0.347153	0.082574	6.12736	6.72425	-0.611621
1.2	0.31597	0.321746	1.496572	-0.346162	0.08298	6.15083	6.83323	-0.556586
1.3	0.272648	0.307663	1.496326	-0.345711	0.083168	6.10337	6.83109	-0.531436
1.4	0.070982	0.30151	1.49591	-0.345475	0.083149	6.10232	7.07582	-0.525399
1.5	-0.176241	0.27145	1.495426	-0.345299	0.082963	6.02718	7.05023	-0.49454
1.6	-0.392602	0.252789	1.49473	-0.346039	0.082701	5.9241	6.88687	-0.46069
1.7	-0.501456	0.272034	1.493709	-0.346737	0.082507	5.98575	6.90646	-0.456633
1.8	-0.405263	0.25364	1.492486	-0.347285	0.082412	6.08104	6.91299	-0.473972
1.9	-0.160356	0.244432	1.491638	-0.348284	0.082427	6.12281	6.76739	-0.531865
2.0	0.103063	0.23596	1.491484	-0.348223	0.082833	6.16003	6.69952	-0.585407
2.1	0.338367	0.196132	1.490712	-0.347849	0.083139	6.21459	6.6961	-0.63887
2.2	0.400217	0.140665	1.489423	-0.347465	0.08342	6.2427	6.8843	-0.634345
2.3	0.344984	0.10287	1.488018	-0.346874	0.083537	6.11037	6.84051	-0.60779
2.4	0.110302	0.038399	1.486617	-0.346794	0.083415	6.05573	6.90624	-0.474701
2.5	-0.156196	0.067404	1.484902	-0.34646	0.0831	5.95694	6.95099	-0.494127
2.6	-0.404161	0.12519	1.483636	-0.346053	0.082664	5.91674	6.93986	-0.515607
2.7	-0.510319	0.153415	1.48253	-0.34604	0.082043	5.9481	6.87627	-0.560236
2.8	-0.470056	0.152954	1.481331	-0.346018	0.081666	6.0341	6.85336	-0.589296
2.9	-0.266025	0.145888	1.479635	-0.346161	0.08157	6.04977	6.68635	-0.599523
3.0	-0.007537	0.115519	1.477813	-0.346909	0.081189	6.15574	6.65841	-0.550856
3.1	0.276006	0.016012	1.476117	-0.347266	0.081257	6.26109	6.78281	-0.473581
3.2	0.454464	-0.029734	1.474313	-0.347495	0.081499	6.25978	6.93632	-0.424752
3.3	0.435735	-0.047099	1.47265	-0.348061	0.081993	6.13595	6.98011	-0.45694
3.4	0.294579	-0.061853	1.471087	-0.348335	0.082508	6.02753	6.94639	-0.493596
3.5	0.001971	-0.06561	1.469234	-0.348718	0.082651	5.98996	6.98503	-0.562645
3.6	-0.427664	-0.047897	1.467191	-0.349214	0.082656	5.96298	6.97208	-0.696341
3.7	-0.691488	-0.050947	1.465159	-0.34885	0.082151	5.95361	7.04798	-0.702796
3.8	-0.737692	-0.093511	1.463217	-0.348287	0.081745	6.01404	6.8995	-0.682014
3.9	-0.585628	-0.130914	1.461299	-0.347369	0.08153	6.13122	6.72661	-0.636313
4.0	-0.229978	-0.184362	1.459758	-0.346561	0.081732	6.18087	6.70049	-0.617884
4.1	0.188542	-0.220811	1.458127	-0.346076	0.082247	6.1363	6.66741	-0.609727
4.2	0.449588	-0.27113	1.456739	-0.345941	0.082659	6.15241	6.67779	-0.615334
4.3	0.49525	-0.381013	1.455092	-0.346395	0.082835	6.13209	6.79073	-0.645306
4.4	0.275382	-0.466246	1.453061	-0.347397	0.082505	5.97805	6.8327	-0.598301
4.5	-0.056207	-0.469916	1.450947	-0.348017	0.081747	5.91543	6.86909	-0.574926
4.6	-0.384777	-0.500651	1.449157	-0.348228	0.081205	5.86393	6.83837	-0.542636
4.7	-0.566803	-0.531276	1.447435	-0.348204	0.080938	5.85237	6.96737	-0.585612
4.8	-0.508168	-0.535815	1.445928	-0.347668	0.081083	5.8832	6.92102	-0.648009
4.9	-0.339032	-0.554585	1.444622	-0.347769	0.081437	6.01386	6.90025	-0.686543
5.0	-0.103807	-0.599464	1.44326	-0.347644	0.082047	6.11099	6.64236	-0.660028
5.1	0.115242	-0.629872	1.4412	-0.348093	0.082305	6.27003	6.60639	-0.633441
5.2	0.190499	-0.659798	1.438675	-0.348414	0.082397	6.25216	6.67115	-0.534223
5.3	0.10002	-0.67074	1.43599	-0.348741	0.082104	6.11685	6.74652	-0.470645
5.4	-0.03284	-0.706566	1.433155	-0.349052	0.081662	5.94634	6.75391	-0.395434
5.5	-0.209312	-0.696194	1.42984	-0.349403	0.080809	5.74579	6.77093	-0.383835
5.6	-0.277159	-0.681185	1.426862	-0.348542	0.080291	5.71094	6.91545	-0.324294
5.7	-0.259952	-0.650252	1.424347	-0.34808	0.079817	5.75227	6.89928	-0.404933
5.8	-0.1653	-0.647361	1.42195	-0.347083	0.079324	5.93855	6.83923	-0.478842
5.9	-0.019923	-0.633691	1.419887	-0.346254	0.079013	6.09514	6.67544	-0.564596
6.0	0.117652	-0.589971	1.41751	-0.345919	0.078876	6.15329	6.66708	-0.590736
6.1	0.200545	-0.582015	1.414514	-0.346051	0.078737	6.14742	6.65563	-0.527021
6.2	0.182923	-0.564446	1.410503	-0.346831	0.078565	6.00616	6.55628	-0.3944
6.3	0.080139	-0.504342	1.406173	-0.347955	0.077872	5.90982	6.66569	-0.285839
6.4	-0.101535	-0.390368	1.402302	-0.348804	0.076971	5.82417	6.71751	-0.268067
6.5	-0.252961	-0.266376	1.398893	-0.349384	0.075864	5.82137	6.69856	-0.352689
6.6	-0.353044	-0.194215	1.396156	-0.349058	0.074826	5.81542	6.65852	-0.469629
6.7	-0.338469	-0.138663	1.393633	-0.348204	0.07366	5.85789	6.75262	-0.571243
6.8	-0.247865	-0.066862	1.390912	-0.346943	0.073078	5.94249	6.69845	-0.61587
6.9	-0.064519	-0.008809	1.387566	-0.346154	0.07269	6.02017	6.63583	-0.553509
7.0	0.147199	0.02398	1.38386	-0.345884	0.072671	6.0228	6.57866	-0.479981
7.1	0.34258	0.055482	1.380222	-0.346382	0.07288	5.9509	6.60521	-0.390659
7.2	0.35918	0.170555	1.37682	-0.346286	0.07296	5.88022	6.63144	-0.401228
7.3	0.173469	0.252082	1.37423	-0.346767	0.072809	5.81559	6.64075	-0.354491
7.4	-0.106939	0.348799	1.371886	-0.346855	0.072514	5.73511	6.58444	-0.443504
7.5	-0.357378	0.422498	1.369419	-0.346581	0.071896	5.72889	6.76804	-0.454826
7.6	-0.538411	0.46055	1.366361	-0.346659	0.071091	5.70638	6.67875	-0.41723
7.7	-0.572224	0.464642	1.362658	-0.34724	0.069937	5.74536	6.67244	-0.289944
7.8	-0.351631	0.473931	1.359108	-0.347472	0.069258	5.82409	6.62651	-0.261131
7.9	-0.12009	0.49651	1.355241	-0.348657	0.068601	5.89467	6.6278	-0.156789
8.0	0.204353	0.563087	1.352013	-0.34926	0.068376	5.91499	6.63657	-0.263991
8.1	0.479859	0.602063	1.349306	-0.349256	0.068293	5.84677	6.50768	-0.373529
8.2	0.620349	0.58493	1.346915	-0.349275	0.068436	5.84835	6.52331	-0.381006
8.3	0.508239	0.616773	1.344172	-0.348286	0.068439	5.7147	6.56453	-0.473561
8.4	0.229157	0.603409	1.34151	-0.34762	0.068426	5.62327	6.67436	-0.439473
8.5	-0.118345	0.586811	1.338893	-0.346678	0.068208	5.61206	6.73046	-0.368647
8.6	-0.387412	0.5885	1.336308	-0.345994	0.067991	5.62783	6.71708	-0.302135
8.7	-0.512947	0.618418	1.333644	-0.345736	0.067713	5.62757	6.68282	-0.293708
8.8	-0.492316	0.603117	1.331065	-0.345889	0.067786	5.66531	6.63026	-0.224268
8.9	-0.283814	0.574594	1.328359	-0.346316	0.067873	5.80456	6.57577	-0.212076
9.0	-0.016674	0.539021	1.325058	-0.347435	0.067954	5.89432	6.63882	-0.147824
9.1	0.178286	0.508884	1.321679	-0.348245	0.067857	5.7648	6.51025	-0.174806
9.2	0.345132	0.433879	1.318657	-0.349188	0.067603	5.83066	6.68603	-0.089003
9.3	0.373533	0.409616	1.316089	-0.349028	0.067215	5.83521	6.87691	-0.264925
9.4	0.136403	0.34873	1.31401	-0.348168	0.066706	5.6189	6.77478	-0.378486
9.5	0.012005	0.258356	1.312168	-0.347533	0.066372	5.57984	6.85293	-0.585729
9.6	-0.066223	0.166382	1.310534	-0.346934	0.066124	5.51643	6.728	-0.566623
9.7	-0.059194	0.069094	1.308898	-0.346242	0.066236	5.56276	6.64856	-0.605429
9.8	-0.051367	-0.021412	1.306875	-0.34617	0.06647	5.69307	6.6537	-0.558138
9.9	-0.020854	-0.089266	1.305002	-0.346318	0.066978	5.76988	6.71826	-0.507163
10.0	-0.009	-0.15194	1.302968	-0.346574	0.067365	5.70131	6.4002	-0.378575
10.1	-0.049597	-0.209715	1.300581	-0.347541	0.067351	5.69395	6.36562	-0.316957
10.2	-0.154051	-0.231442	1.298335	-0.348202	0.067118	5.59376	6.379	-0.241043
10.3	-0.213676	-0.278382	1.296589	-0.348259	0.066826	5.55076	6.43339	-0.170678
10.4	-0.255424	-0.294624	1.294728	-0.348368	0.066108	5.55137	6.59493	-0.188061
10.5	-0.216584	-0.319397	1.293502	-0.347548	0.065633	5.56477	6.65552	-0.230465
10.6	-0.103354	-0.359559	1.292236	-0.347408	0.065309	5.5688	6.5793	-0.274174
10.7	0.060936	-0.407041	1.29065	-0.347143	0.065191	5.60462	6.54301	-0.366479
10.8	0.188819	-0.457113	1.288878	-0.347136	0.065374	5.65778	6.51807	-0.410446
10.9	0.231148	-0.451242	1.287143	-0.347429	0.06563	5.64219	6.4563	-0.454792
11.0	0.13904	-0.453834	1.285503	-0.347481	0.065873	5.6414	6.51154	-0.454913
11.1	-0.004198	-0.425654	1.283804	-0.348202	0.066028	5.62669	6.60553	-0.407037
11.2	-0.190746	-0.394411	1.282177	-0.34928	0.066333	5.55208	6.51464	-0.470452
11.3	-0.390734	-0.40548	1.280847	-0.350002	0.066559	5.51871	6.5595	-0.377269
11.4	-0.435952	-0.398651	1.279208	-0.350049	0.066957	5.56197	6.59632	-0.403091
11.5	-0.345742	-0.3832	1.277398	-0.349874	0.06705	5.59858	6.5003	-0.456303
11.6	-0.291842	-0.395049	1.275843	-0.349472	0.067383	5.60147	6.43895	-0.413052
11.7	-0.200546	-0.421494	1.274044	-0.349364	0.067501	5.66794	6.51025	-0.409877
11.8	-0.063579	-0.463645	1.272242	-0.348884	0.067582	5.66531	6.39945	-0.399702
11.9	-0.002969	-0.494858	1.270736	-0.348587	0.06793	5.6076	6.34817	-0.401463
12.0	0.030573	-0.496173	1.269107	-0.348978	0.068389	5.70393	6.82938	-0.415559
12.1	0.018742	-0.511911	1.267163	-0.349349	0.068836	5.56223	6.67533	-0.376645
12.2	-0.040318	-0.522413	1.265066	-0.349998	0.069115	5.52642	6.56046	-0.366753
12.3	-0.105849	-0.527345	1.262768	-0.350789	0.069464	5.51634	6.5535	-0.408577
12.4	-0.189114	-0.501294	1.260815	-0.351014	0.069531	5.53999	6.5505	-0.401654
12.5	-0.200192	-0.494134	1.258842	-0.350898	0.070104	5.62932	6.60253	-0.442255
12.6	-0.178197	-0.498083	1.256429	-0.350676	0.070664	5.63405	6.48477	-0.459999
12.7	0.010834	-0.586336	1.253871	-0.349863	0.071582	5.59131	6.41037	-0.38885
12.8	0.049617	-0.629071	1.251285	-0.349551	0.072602	5.60795	6.42054	-0.310963
12.9	0.075818	-0.688252	1.248682	-0.3492	0.0735	5.54078	6.35331	-0.323269
13.0	0.042852	-0.661357	1.245964	-0.349345	0.073966	5.61215	6.56164	-0.345023
13.1	-0.042414	-0.619174	1.243728	-0.349608	0.074389	5.57038	6.45919	-0.374505
13.2	-0.085754	-0.606679	1.241968	-0.34965	0.074555	5.60427	6.61677	-0.404963
13.3	-0.074195	-0.623568	1.240176	-0.349521	0.075106	5.54682	6.59846	-0.463755
13.4	-0.061571	-0.627941	1.237987	-0.349439	0.075666	5.41861	6.36123	-0.448493
13.5	-0.021816	-0.628176	1.235563	-0.348894	0.076456	5.51862	6.51293	-0.466489
13.6	0.001385	-0.634443	1.232609	-0.348769	0.076987	5.54568	6.43317	-0.347643
13.7	-0.038361	-0.617021	1.230116	-0.34851	0.077505	5.57563	6.35395	-0.252418
13.8	-0.084922	-0.565093	1.227988	-0.348468	0.077578	5.54997	6.33468	-0.278327
13.9	-0.108158	-0.568889	1.226147	-0.348435	0.077453	5.59534	6.36134	-0.309929
14.0	-0.08483	-0.571232	1.224377	-0.348081	0.077523	5.54805	6.36712	-0.421441
14.1	-0.019099	-0.56387	1.22277	-0.348059	0.07801	5.50645	6.44752	-0.413377
14.2	0.085349	-0.543767	1.220782	-0.348225	0.078775	5.44856	6.40941	-0.436927
14.3	0.18493	-0.554961	1.218117	-0.348078	0.079724	5.48254	6.40727	-0.381529
14.4	0.243927	-0.542685	1.215187	-0.348234	0.080763	5.52922	6.33318	-0.301699
14.5	0.140714	-0.519823	1.212849	-0.348307	0.081557	5.57537	6.34335	-0.267381
14.6	0.025897	-0.478144	1.210919	-0.347945	0.08209	5.57467	6.43831	-0.293808
14.7	-0.121132	-0.435393	1.209228	-0.348005	0.082332	5.52134	6.34571	-0.347065
14.8	-0.204622	-0.41641	1.207823	-0.348022	0.082677	5.52685	6.44762	-0.430892
14.9	-0.194053	-0.412911	1.206312	-0.348599	0.083226	5.56977	6.60681	-0.473247
15.0	-0.091097	-0.418861	1.204226	-0.349402	0.083877	5.47177	6.28191	-0.433215
15.1	0.029553	-0.435138	1.201874	-0.350315	0.084527	5.51687	6.39966	-0.360804
15.2	0.13457	-0.440022	1.199681	-0.350883	0.084982	5.57887	6.4093	-0.275231
15.3	0.137682	-0.442483	1.197533	-0.3516	0.085033	5.56617	6.32173	-0.268548
15.4	0.098786	-0.398808	1.195632	-0.35153	0.084778	5.54857	6.34261	-0.357666
15.5	0.047152	-0.403639	1.194539	-0.350893	0.084643	5.54892	6.40951	-0.443381
15.6	-0.01005	-0.467469	1.19402	-0.350179	0.084962	5.50005	6.43992	-0.515722
15.7	0.007198	-0.51277	1.193236	-0.349222	0.085616	5.44243	6.45244	-0.583186
15.8	0.004779	-0.536255	1.192122	-0.348596	0.086334	5.43499	6.39335	-0.548673
15.9	0.004639	-0.54583	1.190945	-0.34786	0.08705	5.44777	6.32301	-0.448604
16.0	-0.011214	-0.524742	1.189342	-0.347461	0.087669	5.51459	6.22538	-0.347272
16.1	-0.076257	-0.465773	1.187387	-0.347803	0.087932	5.57572	6.26927	-0.262701
16.200001	-0.128971	-0.453566	1.186084	-0.347979	0.088184	5.5505	6.27141	-0.213563
16.299999	-0.186151	-0.476596	1.185137	-0.34861	0.088401	5.69938	6.66055	-0.254657
16.4	-0.213014	-0.520333	1.184478	-0.34919	0.088486	5.68694	6.79116	-0.299416
16.5	-0.144482	-0.556917	1.183933	-0.349547	0.088496	5.45942	6.40812	-0.41203
16.6	-0.056971	-0.622815	1.183366	-0.349827	0.088641	5.42308	6.335	-0.475081
16.700001	0.039222	-0.675086	1.182866	-0.349861	0.088863	5.48236	6.29229	-0.46164
16.799999	0.108896	-0.666139	1.182147	-0.349591	0.089208	5.54796	6.31809	-0.432849
16.9	0.168459	-0.671939	1.18151	-0.34964	0.089503	5.46967	6.18235	-0.39867
17.0	0.15711	-0.673028	1.180964	-0.349404	0.089793	5.49874	6.37001	-0.393472
17.1	0.068373	-0.676673	1.180623	-0.349528	0.090064	5.504	6.32055	-0.423262
17.200001	-0.021596	-0.675214	1.180473	-0.349646	0.090228	5.45119	6.29507	-0.444985
17.299999	-0.089639	-0.694019	1.180468	-0.349625	0.090416	5.42124	6.33993	-0.449016
17.4	-0.141183	-0.749668	1.180341	-0.349855	0.090673	5.42956	6.18663	-0.37661
17.5	-0.120054	-0.775911	1.180053	-0.349933	0.090807	5.47895	6.25803	-0.311189
17.6	-0.053015	-0.78693	1.179859	-0.349667	0.091044	5.4638	6.26071	-0.301858
17.700001	0.04189	-0.796362	1.17998	-0.349494	0.091287	5.49673	6.26606	-0.346393
17.799999	0.111441	-0.827803	1.18016	-0.349055	0.091701	5.54805	6.27709	-0.377423
17.9	0.137704	-0.84866	1.180411	-0.348737	0.091975	5.4913	6.21767	-0.382206
18.0	0.099838	-0.862109	1.180778	-0.348749	0.09216	5.4659	6.29111	-0.412706
18.1	0.040153	-0.902722	1.181085	-0.34878	0.092211	5.42273	6.22817	-0.406601
18.200001	-0.054607	-0.903244	1.18148	-0.349163	0.092213	5.48701	6.37665	-0.386372
18.299999	-0.142509	-0.879267	1.182213	-0.350088	0.09211	5.52379	6.47771	-0.408659
18.4	-0.179137	-0.887318	1.183092	-0.350667	0.092219	5.40968	6.1998	-0.4104
18.5	-0.147944	-0.840883	1.183255	-0.351609	0.092192	5.49506	6.23641	-0.47381
18.6	-0.080926	-0.821473	1.183724	-0.352183	0.092271	5.53368	6.21072	-0.370705
18.700001	0.009891	-0.796105	1.18433	-0.35189	0.092185	5.51389	6.19294	-0.338931
18.799999	0.025104	-0.756719	1.184833	-0.351276	0.092005	5.5181	6.22121	-0.323619
18.9	0.103575	-0.742069	1.185511	-0.350022	0.091728	5.5357	6.21992	-0.314219
19.0	0.124368	-0.704987	1.186874	-0.348821	0.091922	5.50513	6.21414	-0.385202
19.1	0.132505	-0.672477	1.187975	-0.348539	0.092219	5.47334	6.29347	-0.351904
19.200001	0.034661	-0.631047	1.188735	-0.348269	0.092628	5.48797	6.32387	-0.361862
19.299999	-0.065213	-0.578939	1.189142	-0.348989	0.092996	5.44322	6.23544	-0.338064
19.4	-0.204145	-0.476042	1.189709	-0.349894	0.093011	5.42316	6.17025	-0.304762
19.5	-0.380848	-0.386614	1.190351	-0.350249	0.092929	5.46625	6.18845	-0.246893
19.6	-0.384988	-0.285221	1.191067	-0.350551	0.092729	5.49077	6.18299	-0.278129
19.700001	-0.347171	-0.191238	1.191965	-0.350717	0.092517	5.52256	6.26285	-0.284314
19.799999	-0.236695	-0.115664	1.192821	-0.350662	0.09256	5.59867	6.4639	-0.29448
19.9	-0.097816	-0.050916	1.193549	-0.350927	0.092674	5.62065	6.47953	-0.318141
20.0	0.021209	0.000856	1.194216	-0.350987	0.092725	5.57055	6.32055	-0.341345
20.1	0.073239	0.034217	1.195117	-0.350942	0.092884	5.56731	6.2955	-0.341207
20.200001	0.009886	0.102934	1.196084	-0.350876	0.092884	5.56504	6.36616	-0.365518
20.299999	-0.083815	0.147728	1.196916	-0.350248	0.09267	5.4807	6.25621	-0.375428
20.4	-0.212671	0.207315	1.197495	-0.349909	0.092425	5.41817	6.20932	-0.38302
20.5	-0.31799	0.298342	1.198419	-0.349329	0.092119	5.41046	6.2833	-0.336566
20.6	-0.355785	0.38932	1.199161	-0.348974	0.092031	5.43323	6.30449	-0.286684
20.700001	-0.315955	0.42967	1.19991	-0.348936	0.091826	5.47028	6.21093	-0.260707
20.799999	-0.159068	0.424382	1.200894	-0.348398	0.091675	5.57388	6.31199	-0.269062
20.9	-0.045265	0.399583	1.202441	-0.348387	0.091534	5.60988	6.35395	-0.253534
21.0	0.032685	0.376833	1.203755	-0.348963	0.091242	5.55059	6.24615	-0.323448
21.1	0.092439	0.373307	1.204917	-0.349594	0.090977	5.53298	6.22431	-0.386423
21.200001	0.074466	0.36394	1.20615	-0.350461	0.090877	5.50881	6.28608	-0.364178
21.299999	0.030536	0.396042	1.207513	-0.351132	0.090915	5.45627	6.29732	-0.364569
21.4	-0.060069	0.431112	1.20819	-0.351523	0.090827	5.49822	6.37247	-0.32598
21.5	-0.182827	0.430942	1.209084	-0.351814	0.090617	5.48858	6.35149	-0.300651
21.6	-0.246058	0.422214	1.210286	-0.351397	0.090166	5.53727	6.44795	-0.288622
21.700001	-0.280213	0.40291	1.211625	-0.350985	0.089739	5.51547	6.35331	-0.294409
21.799999	-0.252344	0.411121	1.213092	-0.350895	0.089176	5.50943	6.20065	-0.351235
21.9	-0.214546	0.429304	1.214487	-0.350869	0.088555	5.52677	6.19316	-0.393596
22.0	-0.162386	0.431796	1.216413	-0.351022	0.088236	5.59227	6.34956	-0.381816
22.1	-0.105464	0.454417	1.218032	-0.351033	0.087632	5.51337	6.31167	-0.374847
22.200001	-0.085839	0.481931	1.219266	-0.35064	0.086998	5.47045	6.27088	-0.36165
22.299999	-0.03138	0.49238	1.220905	-0.350243	0.086468	5.52037	6.4199	-0.397615
22.4	-0.004099	0.500999	1.223186	-0.349433	0.085875	5.46459	6.3016	-0.403076
22.5	-0.022805	0.484068	1.225907	-0.348411	0.085455	5.45618	6.28608	-0.458779
22.6	-0.073002	0.479209	1.228276	-0.347922	0.08463	5.46266	6.33147	-0.48999
22.700001	-0.139115	0.429485	1.231036	-0.347434	0.084173	5.50224	6.23566	-0.440052
22.799999	-0.177464	0.431885	1.233735	-0.34761	0.083859	5.49489	6.27334	-0.382927
22.9	-0.211865	0.478238	1.236199	-0.348307	0.083441	5.50619	6.30599	-0.362425
23.0	-0.201263	0.460228	1.238569	-0.348789	0.083244	5.49734	6.26617	-0.352001
23.1	-0.189008	0.467379	1.240857	-0.349514	0.082819	5.47492	6.2287	-0.318193
23.200001	-0.129077	0.432571	1.243322	-0.349708	0.082529	5.51319	6.33136	-0.293326
23.299999	-0.063386	0.380587	1.24571	-0.349507	0.082316	5.48841	6.28019	-0.2799
23.4	-0.040104	0.344327	1.248152	-0.349522	0.082233	5.50522	6.31274	-0.281617
23.5	-0.070042	0.314021	1.250981	-0.349221	0.082067	5.56311	6.42707	-0.332839
23.6	-0.108482	0.279212	1.253963	-0.349002	0.081797	5.53579	6.38575	-0.360677
23.700001	-0.210794	0.236405	1.256845	-0.349539	0.081236	5.48587	6.34881	-0.403917
23.799999	-0.308746	0.221755	1.259768	-0.349648	0.080691	5.49051	6.36145	-0.42824
23.9	-0.323992	0.192238	1.262627	-0.350005	0.080015	5.48631	6.31434	-0.416309
24.0	-0.256635	0.11334	1.265361	-0.350137	0.079655	5.48061	6.34218	-0.383305
24.1	-0.15267	0.069385	1.267574	-0.349917	0.079402	5.4849	6.38521	-0.294501
24.200001	-0.03905	0.02792	1.268997	-0.349815	0.078981	5.57178	6.43574	-0.235
24.299999	0.039822	-0.065833	1.270593	-0.349842	0.078693	5.61495	6.48509	-0.174029
24.4	0.047634	-0.148822	1.272615	-0.350268	0.078421	5.55969	6.4488	-0.140724
24.5	0.015337	-0.234369	1.274952	-0.350569	0.078153	5.54481	6.39667	-0.187449
24.6	-0.060311	-0.330162	1.277369	-0.350896	0.077705	5.56101	6.41733	-0.31109
24.700001	-0.164003	-0.394067	1.280468	-0.351132	0.077301	5.51608	6.43671	-0.436429
24.799999	-0.250733	-0.436219	1.283507	-0.351104	0.076764	5.46888	6.38778	-0.53184
24.9	-0.295226	-0.508282	1.285961	-0.351071	0.076284	5.47168	6.36498	-0.575387
25.0	-0.25418	-0.585657	1.287965	-0.351068	0.075739	5.54428	6.41487	-0.54817
25.1	-0.157822	-0.645323	1.290155	-0.35098	0.075525	5.5921	6.38511	-0.463125
25.200001	-0.039933	-0.691417	1.291984	-0.351004	0.075152	5.60436	6.31777	-0.450304
25.299999	0.058654	-0.737147	1.294005	-0.351082	0.074942	5.57327	6.29272	-0.41459
25.4	0.069387	-0.779345	1.29618	-0.350709	0.074488	5.57082	6.36883	-0.41823
25.5	0.058204	-0.822192	1.298761	-0.350167	0.074093	5.52983	6.36894	-0.422871
25.6	-0.025617	-0.826005	1.301027	-0.349976	0.073599	5.53955	6.41851	-0.440497
25.700001	-0.131956	-0.835509	1.303473	-0.349516	0.073162	5.50837	6.41433	-0.462004
25.799999	-0.199591	-0.880789	1.305925	-0.349196	0.072736	5.50619	6.38939	-0.492956
25.9	-0.239088	-0.906054	1.308307	-0.348684	0.07226	5.56688	6.45587	-0.537868
26.0	-0.170363	-0.940037	1.3109	-0.347979	0.072207	5.65804	6.49334	-0.569885
26.1	-0.092174	-0.944102	1.313295	-0.34756	0.072219	5.63519	6.39239	-0.584401
26.200001	-0.026853	-0.911356	1.315838	-0.347078	0.072303	5.69018	6.47996	-0.540405
26.299999	0.041463	-0.868496	1.31844	-0.346706	0.072229	5.66076	6.42193	-0.489306
26.4	-0.023469	-0.807489	1.320567	-0.347359	0.071767	5.65025	6.42482	-0.416005
26.5	-0.132356	-0.757823	1.322765	-0.348049	0.07105	5.62389	6.5034	-0.355726
26.6	-0.183399	-0.749073	1.325134	-0.349316	0.070077	5.58597	6.4427	-0.387643
26.700001	-0.187464	-0.729086	1.327119	-0.350605	0.069662	5.58877	6.4654	-0.380899
26.799999	-0.109352	-0.685244	1.32881	-0.351913	0.069384	5.55278	6.44324	-0.405657
26.9	0.039441	-0.67788	1.330825	-0.352456	0.069572	5.55304	6.33629	-0.427124
27.0	0.151867	-0.679534	1.332747	-0.353163	0.069817	5.62205	6.42943	-0.471659
27.1	0.161614	-0.614068	1.334206	-0.353135	0.070034	5.69666	6.44655	-0.493685
27.200001	0.100041	-0.522956	1.335751	-0.3531	0.069975	5.74474	6.47118	-0.492335
27.299999	-0.074273	-0.458675	1.337811	-0.353176	0.069899	5.70656	6.45019	-0.516334
27.4	-0.226419	-0.381205	1.340215	-0.352332	0.069872	5.68143	6.52706	-0.552711
27.5	-0.341066	-0.28206	1.342737	-0.351319	0.069821	5.59166	6.51903	-0.654672
27.6	-0.398575	-0.21685	1.34526	-0.351169	0.069556	5.50128	6.42878	-0.660896
27.700001	-0.372454	-0.212151	1.347508	-0.350449	0.069433	5.55199	6.44709	-0.535838
27.799999	-0.171784	-0.165548	1.349246	-0.350364	0.069173	5.59096	6.34625	-0.470343
27.9	-0.015806	-0.106912	1.351179	-0.350031	0.069093	5.66067	6.4062	-0.382189
28.0	0.113619	-0.05662	1.352885	-0.349331	0.068978	5.67144	6.35898	-0.34063
28.1	0.169085	-0.055678	1.35514	-0.348239	0.06909	5.78713	6.5869	-0.364791
28.200001	0.107047	-0.019588	1.358404	-0.346384	0.069298	5.81796	6.85261	-0.452694
28.299999	0.022041	0.017932	1.36197	-0.344248	0.069722	5.58045	6.62116	-0.540547
28.4	-0.112958	0.078231	1.364996	-0.343117	0.070124	5.58185	6.63765	-0.615516
28.5	-0.22131	0.125839	1.368205	-0.342198	0.070689	5.59797	6.56827	-0.580959
28.6	-0.348059	0.165985	1.371292	-0.34255	0.071092	5.63519	6.57609	-0.469631
28.700001	-0.373009	0.176098	1.373939	-0.343121	0.071249	5.61347	6.46593	-0.389582
28.799999	-0.373875	0.200836	1.376235	-0.344339	0.071163	5.71576	6.43435	-0.338026
28.9	-0.306237	0.223496	1.378734	-0.345941	0.071104	5.73003	6.43628	-0.260154
29.0	-0.186335	0.270276	1.381401	-0.346829	0.070969	5.69176	6.5323	-0.263341
29.1	-0.010399	0.261211	1.383564	-0.347878	0.071069	5.69885	6.54751	-0.250933
29.200001	0.137615	0.268631	1.38521	-0.349177	0.071168	5.7331	6.61495	-0.339759
29.299999	0.221711	0.237188	1.386816	-0.350105	0.071558	5.66864	6.64942	-0.278281
29.4	0.245596	0.190778	1.388219	-0.351542	0.072073	5.64245	6.60392	-0.254536
29.5	0.128913	0.130258	1.389071	-0.353244	0.072598	5.70481	6.67008	-0.232128
29.6	-0.057307	0.068075	1.389279	-0.354587	0.072894	5.67276	6.55864	-0.190632
29.700001	-0.272639	0.036763	1.389038	-0.356031	0.073005	5.67924	6.62319	-0.204749
29.799999	-0.423066	0.01129	1.388448	-0.357047	0.072999	5.72372	6.62448	-0.271658
29.9	-0.436836	-0.004545	1.388152	-0.357277	0.073178	5.72408	6.65263	-0.359249
30.0	-0.34223	-0.047894	1.388005	-0.357285	0.073594	5.68449	6.53177	-0.448113
30.1	-0.105004	-0.12262	1.387911	-0.356354	0.074166	5.73826	6.58091	-0.562103
30.200001	0.119025	-0.185328	1.388041	-0.355386	0.0747	5.75849	6.52834	-0.688315
30.299999	0.215195	-0.26674	1.3883	-0.354174	0.07498	5.75376	6.55661	-0.770154
30.4	0.236366	-0.388074	1.388547	-0.352269	0.075167	5.72416	6.62298	-0.850955
30.5	0.139276	-0.462034	1.389805	-0.350043	0.075301	5.6992	6.61752	-0.954462
30.6	-0.058587	-0.495079	1.392083	-0.347767	0.075223	5.66084	6.64985	-1.030569
30.700001	-0.237439	-0.541691	1.395224	-0.344685	0.075488	5.62625	6.64086	-1.063154
30.799999	-0.367237	-0.549737	1.398191	-0.341993	0.075513	5.60427	6.57588	-1.089527
30.9	-0.426852	-0.577457	1.401563	-0.339378	0.075485	5.67565	6.69492	-0.984117
31.0	-0.354989	-0.610328	1.40525	-0.33743	0.075388	5.75657	6.60639	-0.838782
31.1	-0.192359	-0.647067	1.409056	-0.336453	0.075176	5.83512	6.51261	-0.691668
31.200001	0.021483	-0.699742	1.412814	-0.336531	0.075366	5.88145	6.47803	-0.542327
31.299999	0.229944	-0.753287	1.416972	-0.337468	0.075852	5.82558	6.4913	-0.430512
31.4	0.302904	-0.771566	1.42097	-0.339453	0.076243	5.76804	6.58605	-0.327429
31.5	0.248757	-0.794438	1.424532	-0.34205	0.076493	5.72232	6.60392	-0.229007
31.6	0.135861	-0.793726	1.427142	-0.345743	0.076657	5.72959	6.72211	-0.140915
31.700001	-0.061368	-0.765144	1.428508	-0.350105	0.076607	5.74965	6.73828	0.07196
31.799999	-0.203029	-0.759161	1.428925	-0.354054	0.07657	5.78293	6.72072	0.201162
31.9	-0.209764	-0.76915	1.428386	-0.357659	0.07696	5.85237	6.66955	0.302449
32.0	-0.132132	-0.743296	1.42699	-0.360507	0.077591	5.85255	6.67265	0.269499
32.099998	0.001462	-0.719122	1.425175	-0.362216	0.078086	5.87952	6.67661	0.112628
32.200001	0.130341	-0.676202	1.423645	-0.363028	0.078469	5.96675	6.62962	-0.110766
32.299999	0.173568	-0.590384	1.422552	-0.362652	0.07861	5.97577	6.54879	-0.372247
32.400002	0.09299	-0.53189	1.421944	-0.360964	0.078437	5.92454	6.58144	-0.650032
32.5	0.058708	-0.470296	1.421057	-0.359013	0.078011	5.88215	6.54119	-0.911695
32.599998	-0.039776	-0.385007	1.42067	-0.355598	0.077584	5.85491	6.67768	-1.092585
32.700001	-0.129235	-0.337206	1.421322	-0.35202	0.077274	5.72784	6.73924	-1.17941
32.799999	-0.10638	-0.3149	1.422575	-0.347737	0.077033	5.71926	6.76525	-1.239323
32.900002	-0.106704	-0.203478	1.424376	-0.343138	0.077225	5.75192	6.57202	-1.342901
33.0	-0.027777	-0.099449	1.427134	-0.338617	0.077254	5.86367	6.62833	-1.288839
33.099998	0.035739	0.00748	1.430769	-0.334554	0.077352	5.9537	6.55778	-1.196348
33.200001	0.067981	0.107426	1.435233	-0.331251	0.077277	5.93934	6.53862	-1.008127
33.299999	0.102296	0.180168	1.439751	-0.329604	0.077299	5.89319	6.54023	-0.736268
33.400002	0.094866	0.243093	1.443938	-0.329131	0.077419	5.83959	6.68635	-0.439419
33.5	0.113963	0.296112	1.447812	-0.33083	0.077677	5.77618	6.70937	-0.175297
33.599998	0.119771	0.333457	1.451249	-0.333925	0.078263	5.76786	6.68197	0.042852
33.700001	0.109395	0.348036	1.45366	-0.338155	0.078869	5.83836	6.769	0.257603
33.799999	0.06616	0.40853	1.454872	-0.343319	0.079464	5.87471	6.70252	0.373913
33.900002	-0.031681	0.468063	1.45537	-0.348634	0.07986	5.95598	6.7128	0.443951
34.0	-0.180264	0.486213	1.45467	-0.354462	0.079861	6.02105	6.76654	0.597112
34.099998	-0.257896	0.51707	1.45216	-0.359407	0.079802	6.00204	6.82841	0.58972
34.200001	-0.184853	0.59595	1.44862	-0.363167	0.079818	6.008	6.78698	0.419591
34.299999	-0.160394	0.632744	1.444534	-0.366738	0.079884	6.03681	6.84137	0.32494
34.400002	-0.032582	0.616203	1.440161	-0.368586	0.08034	5.98724	6.94553	0.06236
34.5	0.127331	0.590985	1.435753	-0.368685	0.080858	6.00064	6.94029	-0.250376
34.599998	0.155602	0.593425	1.431745	-0.367409	0.081166	6.01316	7.0012	-0.635049
34.700001	0.10795	0.549538	1.428711	-0.363922	0.081316	6.03839	6.96416	-0.92946
34.799999	-0.043282	0.519708	1.426146	-0.359164	0.081101	5.9488	6.74149	-1.174217
34.900002	-0.183536	0.525293	1.424635	-0.353093	0.080811	5.84511	6.72447	-1.343911
35.0	-0.243855	0.530851	1.424554	-0.346539	0.080642	5.80824	6.74984	-1.418083
35.099998	-0.210518	0.524185	1.425627	-0.340295	0.080921	5.8585	6.89639	-1.431208
35.200001	-0.095896	0.49651	1.427998	-0.33483	0.081507	5.84038	6.81418	-1.377333
35.299999	0.060355	0.415308	1.431737	-0.330641	0.08219	5.80228	6.68357	-1.229914
35.400002	0.155201	0.307411	1.436232	-0.328185	0.082679	5.84782	6.63743	-1.010066
35.5	0.1625	0.219332	1.441178	-0.326425	0.083165	5.92165	6.60788	-0.861471
35.599998	0.087646	0.125046	1.445906	-0.327342	0.08321	5.89975	6.62458	-0.534431
35.700001	-0.015127	0.056306	1.450441	-0.329453	0.083466	5.83337	6.70113	-0.251578
35.799999	-0.077596	-0.010128	1.454553	-0.332909	0.083737	5.87129	6.78945	-0.004183
35.900002	-0.089684	-0.108627	1.45794	-0.337194	0.084334	5.89012	6.9011	0.267757
36.0	-0.109963	-0.171155	1.459574	-0.34236	0.084874	5.96762	7.08342	0.463104
36.099998	-0.057682	-0.266679	1.459772	-0.347577	0.085542	5.97612	6.97337	0.609828
36.200001	-0.020259	-0.364247	1.458512	-0.353447	0.085994	6.00826	6.81867	0.697375
36.299999	-0.008329	-0.463685	1.455807	-0.358891	0.086357	6.1581	6.84715	0.676676
36.400002	-0.036068	-0.527127	1.451833	-0.363594	0.08636	6.16695	6.87498	0.560242
36.5	-0.105216	-0.562185	1.447576	-0.367129	0.086175	6.11195	6.9663	0.312113
36.599998	-0.188312	-0.599638	1.443275	-0.36885	0.085474	6.02884	6.89468	-0.074568
36.700001	-0.238271	-0.656007	1.43963	-0.368528	0.084897	6.00082	6.95185	-0.537043
36.799999	-0.195593	-0.697217	1.436872	-0.365642	0.084571	5.97612	6.91117	-1.024474
36.900002	-0.106626	-0.751945	1.435434	-0.360863	0.084471	5.94591	6.76782	-1.444164
37.0	0.001249	-0.78196	1.435116	-0.355067	0.084433	5.99372	6.75926	-1.737815
37.099998	0.004	-0.772966	1.435689	-0.34823	0.084495	5.99889	6.59964	-1.914404
37.200001	0.034891	-0.765734	1.438015	-0.34167	0.084616	6.00449	6.58626	-1.904344
37.299999	-0.034091	-0.777668	1.441409	-0.335989	0.084613	5.97481	6.61045	-1.737306
37.400002	-0.121065	-0.797117	1.445421	-0.331586	0.084478	5.94573	6.64889	-1.453647
37.5	-0.225039	-0.825123	1.450533	-0.328893	0.084528	5.87252	6.63465	-1.124099
37.599998	-0.290065	-0.841336	1.456326	-0.327774	0.084647	5.80596	6.60414	-0.771129
37.700001	-0.284719	-0.873505	1.462054	-0.328194	0.084897	5.83311	6.66944	-0.401942
37.799999	-0.313292	-0.895854	1.466907	-0.330941	0.084986	5.9192	6.70455	-0.047381
37.900002	-0.275689	-0.891009	1.470501	-0.335187	0.084713	6.01325	6.64589	0.270902
38.0	-0.232531	-0.869807	1.472974	-0.340918	0.084314	6.0778	6.69203	0.60315
38.099998	-0.216522	-0.825127	1.473722	-0.347673	0.083956	6.15215	6.80379	0.729408
38.200001	-0.086938	-0.838074	1.472785	-0.353616	0.083738	6.17825	6.79769	0.730006
38.299999	-0.032467	-0.853412	1.470859	-0.359043	0.083775	6.15171	6.89821	0.61617
38.400002	-0.012265	-0.852179	1.468387	-0.362921	0.083843	6.15486	6.92894	0.379204
38.5	-0.033974	-0.826955	1.465304	-0.365323	0.083807	6.14794	6.92369	0.033813
38.599998	-0.094376	-0.773059	1.462185	-0.365762	0.083854	6.08191	6.78773	-0.353655
38.700001	-0.187089	-0.691983	1.45924	-0.3642	0.083836	6.14514	6.83034	-0.738388
38.799999	-0.246869	-0.606819	1.456712	-0.360906	0.083795	6.25978	7.02882	-1.121863
38.900002	-0.223881	-0.567039	1.455153	-0.356527	0.083494	6.17886	6.9177	-1.456656
39.0	-0.287434	-0.538516	1.454922	-0.350984	0.082951	5.99924	6.62651	-1.673386
39.099998	-0.250689	-0.451954	1.455984	-0.345006	0.082378	6.02332	6.64814	-1.787462
39.200001	-0.189926	-0.386781	1.458478	-0.3395	0.081769	6.03191	6.58251	-1.699511
39.299999	-0.049869	-0.336304	1.461466	-0.334966	0.08138	5.98637	6.53155	-1.534751
39.400002	-0.031597	-0.273181	1.464189	-0.332509	0.081006	5.9791	6.50608	-1.155628
39.5	0.088544	-0.245322	1.466791	-0.331977	0.08086	5.98532	6.65328	-0.691716
39.599998	0.017889	-0.197726	1.468941	-0.333624	0.080613	6.02166	6.86374	-0.183459
39.700001	-0.088438	-0.132551	1.470262	-0.337302	0.080119	5.95659	6.75476	0.221097
39.799999	-0.205851	-0.048234	1.470892	-0.341732	0.079463	5.96509	6.72875	0.475029
39.900002	-0.314168	-0.021294	1.470848	-0.346704	0.078851	6.09636	6.84212	0.600234
40.0	-0.375206	-0.005347	1.469776	-0.351881	0.07834	6.09225	6.83195	0.575021
40.099998	-0.283328	0.029993	1.467138	-0.356648	0.078082	6.12062	6.85475	0.454575
40.200001	-0.117215	0.060305	1.463023	-0.360985	0.078172	6.15653	6.94103	0.334013
40.299999	0.028223	0.08916	1.457643	-0.363914	0.07845	6.24384	7.15065	0.173519
40.400002	0.143239	0.152704	1.452331	-0.364928	0.078619	6.35156	7.16799	-0.096383
40.5	0.166287	0.183506	1.447798	-0.364013	0.078633	6.28115	6.93343	-0.456063
40.599998	0.085668	0.177331	1.444067	-0.360875	0.078506	6.14873	6.90207	-0.97031
40.700001	-0.144559	0.198895	1.44202	-0.355302	0.07828	6.13849	6.97775	-1.477915
40.799999	-0.243414	0.255898	1.441887	-0.348569	0.077966	5.99399	6.97422	-1.93057
40.900002	-0.325773	0.315399	1.443222	-0.34154	0.07768	5.81384	6.77392	-2.119803
41.0	-0.338128	0.373366	1.445224	-0.334743	0.077423	5.86446	6.77018	-2.109298
41.099998	-0.211872	0.367807	1.448075	-0.329807	0.077373	5.86262	6.67126	-1.850154
41.200001	-0.065295	0.366825	1.451447	-0.326499	0.077274	5.90877	6.62705	-1.433086
41.299999	0.015945	0.278234	1.454568	-0.326355	0.07705	5.90965	6.53691	-0.84906
41.400002	0.046665	0.235034	1.456877	-0.329006	0.076419	5.93724	6.54686	-0.24082
41.5	0.022777	0.22972	1.458133	-0.334064	0.075655	5.94652	6.64075	0.261519
41.599998	-0.011668	0.174825	1.458447	-0.341323	0.075014	5.95659	6.76707	0.707708
41.700001	-0.079017	0.125513	1.457549	-0.349464	0.074712	6.03777	6.98225	0.949077
41.799999	-0.107413	0.093486	1.454282	-0.357918	0.074621	5.95466	6.93044	1.025528
41.900002	-0.120191	0.03716	1.449059	-0.365612	0.074725	6.06028	7.12624	0.937901
42.0	-0.100032	-0.034626	1.442315	-0.370999	0.074761	6.22247	7.34324	0.798652
42.099998	-0.155811	-0.061367	1.434699	-0.373643	0.074951	6.28491	7.35276	0.482781
42.200001	-0.157401	-0.092699	1.426205	-0.374527	0.074524	6.24988	7.13073	0.100918
42.299999	-0.224536	-0.115627	1.418357	-0.371906	0.073985	6.27335	7.10311	-0.444383
42.400002	-0.252227	-0.102205	1.412213	-0.366958	0.073443	6.20907	7.0088	-1.064347
42.5	-0.215579	-0.100212	1.408495	-0.359799	0.073109	6.04837	6.81964	-1.677651
42.599998	-0.099918	-0.110592	1.406825	-0.350623	0.073064	5.86647	6.85603	-2.230037
42.700001	0.016293	-0.114931	1.407652	-0.341259	0.073179	5.76462	6.84811	-2.580801
42.799999	0.09728	-0.097071	1.410745	-0.33199	0.073371	5.80648	6.82702	-2.692134
42.900002	0.115102	-0.112618	1.41516	-0.32421	0.073738	5.74369	6.71922	-2.513552
43.0	0.104183	-0.121799	1.420457	-0.319209	0.073894	5.67783	6.55821	-1.993086
43.099998	0.016728	-0.136092	1.425963	-0.317268	0.073942	5.71278	6.59696	-1.304128
43.200001	-0.098308	-0.211614	1.430838	-0.318881	0.073957	5.7577	6.65734	-0.464775
43.299999	-0.239172	-0.240371	1.434744	-0.323743	0.073914	5.81953	6.88451	0.359505
43.400002	-0.262579	-0.265845	1.437557	-0.330494	0.074008	5.82663	6.83751	0.937156
43.5	-0.317747	-0.337886	1.438331	-0.340206	0.073882	5.88233	6.84404	1.473636
43.599998	-0.218369	-0.379578	1.437268	-0.350024	0.073628	5.97454	6.78795	1.582058
43.700001	-0.143329	-0.398879	1.434012	-0.359982	0.073514	6.11615	6.98792	1.481555
43.799999	-0.018091	-0.464899	1.428277	-0.369355	0.073189	6.11432	6.89757	1.220106
43.900002	0.060061	-0.568126	1.420581	-0.376371	0.073022	6.14164	6.89757	0.882046
44.0	0.081193	-0.585	1.41138	-0.380953	0.072592	6.18324	7.04723	0.432189
44.099998	-0.002992	-0.57281	1.402431	-0.381708	0.07229	6.12185	6.92091	-0.048763
44.200001	-0.077955	-0.566953	1.394167	-0.378423	0.071954	6.05301	7.02807	-0.670407
44.299999	-0.25637	-0.551554	1.388235	-0.371598	0.071921	6.03777	7.01918	-1.338585
44.400002	-0.302281	-0.484203	1.384422	-0.362264	0.07184	5.99241	6.81792	-2.010261
44.5	-0.274288	-0.446469	1.383533	-0.350922	0.07202	5.84563	6.75005	-2.514026
44.599998	-0.199017	-0.38445	1.385251	-0.339149	0.072194	5.75963	6.60767	-2.940584
44.700001	-0.154825	-0.308007	1.389166	-0.32803	0.071965	5.67205	6.38232	-2.991319
44.799999	-0.166197	-0.24153	1.394999	-0.319189	0.071552	5.5836	6.25878	-2.7436
44.900002	-0.104514	-0.193535	1.401942	-0.313409	0.071048	5.62546	6.40041	-2.193408
45.0	-0.059918	-0.152132	1.408606	-0.311371	0.070854	5.58273	6.3941	-1.358986
45.099998	0.063881	-0.113412	1.414429	-0.313789	0.070864	5.52055	6.38307	-0.368755
45.200001	0.102145	-0.098197	1.418862	-0.320202	0.071268	5.62774	6.54151	0.690965
45.299999	0.08852	-0.074148	1.421231	-0.329611	0.071582	5.69193	6.57748	1.462185
45.400002	0.006993	-0.07115	1.421558	-0.341048	0.071535	5.89643	6.7675	1.942439
45.5	-0.139522	-0.062562	1.419795	-0.35279	0.071475	6.00992	6.82499	1.968252
45.599998	-0.265436	-0.078395	1.416045	-0.36316	0.071042	6.02254	6.77821	1.607492
45.700001	-0.405806	-0.12436	1.410148	-0.371424	0.070608	6.1271	6.96341	1.043177
45.799999	-0.421614	-0.16569	1.40278	-0.37622	0.070217	6.12526	6.93536	0.409474
45.900002	-0.309329	-0.19818	1.394274	-0.377774	0.069887	6.11685	7.06554	-0.084075
46.0	-0.122561	-0.217535	1.385823	-0.375921	0.069785	6.11966	7.09048	-0.59235
46.099998	0.093279	-0.203402	1.378451	-0.370976	0.069865	6.16204	7.0042	-1.118515
46.200001	0.242045	-0.182015	1.373117	-0.364107	0.069968	6.17089	6.99413	-1.644643
46.299999	0.313664	-0.186776	1.370375	-0.35559	0.070531	5.96447	6.72168	-2.014891
46.400002	0.181413	-0.144129	1.369806	-0.34602	0.070759	5.79755	6.60082	-2.368659
46.5	0.000124	-0.142264	1.371599	-0.336901	0.07102	5.59543	6.55125	-2.530112
46.599998	-0.255873	-0.138003	1.374974	-0.32898	0.071113	5.60681	6.80047	-2.393277
46.700001	-0.420413	-0.130683	1.379077	-0.323469	0.071065	5.31378	6.47942	-2.036466
46.799999	-0.441212	-0.122779	1.383235	-0.32132	0.07124	5.38349	6.39956	-1.371995
46.900002	-0.343879	-0.124474	1.386976	-0.322271	0.071585	5.56302	6.6688	-0.550649
47.0	-0.087196	-0.15873	1.389984	-0.325724	0.072148	5.55426	6.52299	0.369893
47.099998	0.103745	-0.171316	1.391593	-0.332252	0.072897	5.75219	6.34871	1.077785
47.200001	0.234334	-0.219156	1.391812	-0.340172	0.073316	5.92331	6.55168	1.464435
47.299999	0.237643	-0.298216	1.390465	-0.349036	0.073398	6.01658	6.82927	1.583287
47.400002	0.141729	-0.350776	1.38723	-0.357397	0.073318	6.00493	6.98129	1.383946
47.5	0.025005	-0.45106	1.382336	-0.363919	0.073001	5.91849	6.92819	1.04056
47.599998	-0.101369	-0.563702	1.375957	-0.368508	0.073032	5.87348	6.94307	0.562238
47.700001	-0.102675	-0.675557	1.368764	-0.37102	0.073211	5.87322	6.99649	0.237388
47.799999	-0.011451	-0.712548	1.361914	-0.369606	0.073695	5.86411	7.05344	-0.285598
47.900002	-0.001742	-0.732165	1.356153	-0.365995	0.074313	5.90413	6.90314	-0.76441
48.0	0.063269	-0.694884	1.352006	-0.359506	0.074577	6.00984	6.85892	-1.255598
48.099998	0.046244	-0.645718	1.349866	-0.351903	0.074415	6.04171	6.81386	-1.66674
48.200001	0.035762	-0.613147	1.349865	-0.343539	0.074263	5.90185	6.69738	-2.02968
48.299999	-0.00844	-0.581548	1.351537	-0.335702	0.074051	5.7472	6.55125	-2.144078
48.400002	-0.002592	-0.564762	1.35463	-0.329644	0.074047	5.65638	6.67426	-2.066427
48.5	0.001561	-0.535349	1.358713	-0.325163	0.074443	5.51415	6.61281	-1.75352
48.599998	0.032194	-0.51372	1.363074	-0.323417	0.074605	5.61828	6.87295	-1.192616
48.700001	-0.036298	-0.463862	1.367055	-0.324664	0.074581	5.61723	6.87777	-0.473155
48.799999	-0.105412	-0.383921	1.370116	-0.328484	0.074279	5.56539	6.49077	0.353633
48.900002	-0.113704	-0.324309	1.371401	-0.334817	0.073893	5.72495	6.35096	1.112198
49.0	-0.110413	-0.277305	1.37084	-0.343124	0.073447	5.90466	6.55917	1.600065
49.099998	-0.050092	-0.24175	1.368584	-0.352262	0.07323	5.92787	6.76707	1.784921
49.200001	0.001918	-0.242774	1.364266	-0.361608	0.073321	5.91482	6.87027	1.706522
49.299999	0.057979	-0.245696	1.357794	-0.368984	0.073473	5.9664	6.98557	1.298858
49.400002	0.087396	-0.264671	1.350308	-0.373663	0.073795	5.88548	6.78174	0.881153
49.5	0.06486	-0.240804	1.342388	-0.375762	0.073946	5.95107	6.8843	0.370484
49.599998	-0.007591	-0.199885	1.334661	-0.374091	0.073863	6.09128	7.15632	-0.21657
49.700001	-0.061547	-0.173546	1.328521	-0.369238	0.073738	6.07175	7.05708	-0.908746
49.799999	-0.155432	-0.135921	1.324524	-0.362085	0.073816	5.90466	6.80165	-1.54325
49.900002	-0.113786	-0.09103	1.322758	-0.352618	0.074044	5.96465	7.06276	-2.144433
50.0	-0.072162	-0.074326	1.32307	-0.342846	0.074321	5.7817	6.73185	-2.453057
50.099998	-0.012054	-0.066837	1.324675	-0.334237	0.074598	5.57537	6.41101	-2.481611
50.200001	0.081843	-0.010997	1.327407	-0.32683	0.0748	5.58912	6.335	-2.251728
50.299999	0.102114	0.04141	1.331209	-0.322571	0.074948	5.46678	6.17881	-1.749502
50.400002	0.123481	0.098553	1.335397	-0.321157	0.074856	5.50373	6.19616	-1.104645
50.5	0.093159	0.124112	1.339161	-0.322651	0.074896	5.52177	6.42932	-0.44025
50.599998	0.042993	0.096081	1.342402	-0.327396	0.074914	5.48245	6.46615	0.282504
50.700001	-0.005366	0.014618	1.344609	-0.334186	0.075056	5.60707	6.44923	0.837471
50.799999	-0.054528	-0.068517	1.344856	-0.34253	0.075115	5.71576	6.52203	1.184541
50.900002	-0.073317	-0.137412	1.343204	-0.351867	0.075381	5.83757	6.81985	1.348673
51.0	-0.052128	-0.198061	1.339784	-0.3606	0.075714	5.91832	6.88419	1.322299
51.099998	-0.038148	-0.262051	1.334487	-0.368199	0.076135	5.95677	6.77735	1.145754
51.200001	0.049155	-0.320158	1.327291	-0.373485	0.076323	5.98418	6.76654	0.839856
51.299999	0.064173	-0.328382	1.319259	-0.375875	0.076252	5.95309	6.85561	0.45738
51.400002	-0.008919	-0.352299	1.311445	-0.375467	0.076057	5.87418	6.78227	0.061547
51.5	0.017894	-0.359068	1.30428	-0.372629	0.075631	5.87882	6.83002	-0.535026
51.599998	0.027128	-0.382603	1.298115	-0.367158	0.07546	5.848	6.82863	-1.09981
51.700001	0.012482	-0.455292	1.293722	-0.360411	0.075435	5.70936	6.57898	-1.555969
51.799999	-0.015197	-0.504752	1.291363	-0.352885	0.075382	5.6097	6.47257	-1.871695
51.900002	0.039733	-0.520648	1.29058	-0.345237	0.075562	5.57817	6.36584	-2.081512
52.0	0.067143	-0.484307	1.290861	-0.338304	0.075661	5.51599	6.34689	-2.090796
52.099998	0.086488	-0.439156	1.292494	-0.331694	0.075779	5.42938	6.27238	-1.868422
52.200001	0.01132	-0.378325	1.295215	-0.327165	0.075886	5.48928	6.30075	-1.470446
52.299999	-0.075518	-0.333439	1.298343	-0.324631	0.075973	5.48517	6.33468	-0.958045
52.400002	-0.12971	-0.304966	1.301772	-0.32377	0.075871	5.51275	6.35973	-0.43429
52.5	-0.185608	-0.265959	1.305086	-0.325499	0.075778	5.53106	6.41904	0.056153
52.599998	-0.15208	-0.254626	1.308136	-0.32854	0.075679	5.64464	6.5019	0.412757
52.700001	-0.141569	-0.260472	1.309815	-0.333859	0.075463	5.73012	6.65606	0.69967
52.799999	-0.079999	-0.257069	1.309643	-0.340715	0.075155	5.77215	6.66634	0.852777
52.900002	-0.040515	-0.265393	1.307916	-0.347933	0.074786	5.86919	6.74149	0.969156
53.0	-0.02082	-0.23912	1.304522	-0.355865	0.074371	5.85351	6.73399	0.936806
53.099998	-0.001212	-0.194476	1.298972	-0.363139	0.073961	5.81839	6.66816	0.872656
53.200001	0.039816	-0.120331	1.291848	-0.369209	0.0736	5.76147	6.69106	0.680347
53.299999	0.039307	-0.112278	1.284052	-0.373841	0.073657	5.74457	6.56806	0.452429
53.400002	0.049911	-0.096646	1.276176	-0.375795	0.073912	5.79992	6.74331	0.048086
53.5	0.003348	-0.086044	1.26835	-0.375479	0.074189	5.7486	6.68496	-0.436344
53.599998	-0.06138	-0.03727	1.261415	-0.372708	0.074277	5.7133	6.63111	-0.944884
53.700001	-0.166701	0.014386	1.255536	-0.367375	0.074427	5.65515	6.51839	-1.362938
53.799999	-0.190842	0.068256	1.250761	-0.360374	0.07445	5.59578	6.37205	-1.781104
53.900002	-0.209964	0.099068	1.24804	-0.352319	0.074793	5.57283	6.34014	-1.99648
54.0	-0.087362	0.055035	1.247831	-0.343149	0.075234	5.49629	6.30771	-2.027648
54.099998	0.021002	0.01195	1.249487	-0.334996	0.075766	5.4828	6.36787	-2.048989
54.200001	0.080451	-0.012368	1.253372	-0.327733	0.076373	5.50829	6.51978	-1.945197
54.299999	0.099504	-0.030416	1.258552	-0.321989	0.076686	5.41239	6.32987	-1.656048
54.400002	0.046747	-0.043896	1.26411	-0.318853	0.076681	5.43148	6.28501	-1.215402
54.5	-0.02524	-0.039903	1.269384	-0.318537	0.076569	5.49725	6.32462	-0.614199
54.599998	-0.076584	-0.041827	1.273694	-0.321178	0.076634	5.5977	6.48156	0.094859
54.700001	-0.151139	-0.045452	1.27629	-0.327147	0.076894	5.56889	6.50094	0.729088
54.799999	-0.051193	-0.113109	1.277857	-0.335085	0.077432	5.60164	6.55735	1.220524
54.900002	-0.010254	-0.180512	1.27807	-0.344815	0.078105	5.63098	6.56999	1.420349
55.0	0.014855	-0.299559	1.276298	-0.354993	0.078592	5.71803	6.77756	1.356628
55.099998	0.011201	-0.430272	1.27272	-0.363694	0.079186	5.81813	6.80358	1.154938
55.200001	0.014028	-0.507974	1.266894	-0.371221	0.079682	5.82181	6.64824	0.907213
55.299999	-0.016937	-0.555073	1.259804	-0.376245	0.080321	5.81752	6.684	0.585293
55.400002	-0.062056	-0.589633	1.252062	-0.378364	0.080917	5.83941	6.84404	0.30611
55.5	-0.213703	-0.586806	1.243989	-0.378923	0.081281	5.72486	6.66355	-0.229752
55.599998	-0.328657	-0.561997	1.237309	-0.375765	0.081618	5.67871	6.65649	-0.777407
55.700001	-0.330878	-0.535912	1.232647	-0.370774	0.081626	5.65612	6.60146	-1.326095
55.799999	-0.305601	-0.51013	1.229543	-0.363723	0.081678	5.6245	6.49708	-1.804792
55.900002	-0.227572	-0.482998	1.227942	-0.355717	0.08186	5.61154	6.50972	-2.107415
56.0	-0.07379	-0.475845	1.227974	-0.347449	0.082134	5.53342	6.39763	-2.138999
56.099998	0.014562	-0.435853	1.229118	-0.340215	0.082492	5.38148	6.21435	-2.017401
56.200001	0.021529	-0.380072	1.231183	-0.333971	0.082723	5.40539	6.28308	-1.730092
56.299999	0.037122	-0.355487	1.233924	-0.32985	0.082872	5.46783	6.46251	-1.264272
56.400002	-0.049891	-0.319761	1.237292	-0.327905	0.08278	5.35713	6.23255	-0.781956
56.5	-0.16336	-0.30746	1.241074	-0.327412	0.082615	5.41414	6.33961	-0.304062
56.599998	-0.213042	-0.288696	1.244936	-0.328819	0.082567	5.45802	6.39131	0.006591
56.700001	-0.20456	-0.287736	1.248801	-0.331112	0.08292	5.6273	6.62544	0.176128
56.799999	-0.142426	-0.314434	1.252024	-0.334811	0.083271	5.70989	6.69513	0.318412
56.900002	-0.025042	-0.344376	1.254408	-0.339101	0.083965	5.72696	6.60103	0.338937
57.0	0.057692	-0.389935	1.255993	-0.343816	0.084454	5.72854	6.62962	0.361165
57.099998	0.071458	-0.431487	1.256359	-0.348809	0.084887	5.719	6.56496	0.367969
57.200001	0.088763	-0.478929	1.255733	-0.353601	0.084976	5.7112	6.49601	0.318439
57.299999	0.023034	-0.516592	1.253896	-0.358159	0.085135	5.6908	6.46454	0.26095
57.400002	0.001664	-0.541758	1.251447	-0.361954	0.085541	5.66084	6.47749	0.119017
57.5	-0.069643	-0.545208	1.24885	-0.364858	0.085883	5.62196	6.55928	-0.05262
57.599998	-0.081961	-0.553621	1.245738	-0.366554	0.086553	5.57677	6.48938	-0.268614
57.700001	-0.122158	-0.534765	1.242222	-0.367198	0.086868	5.5963	6.43724	-0.43059
57.799999	-0.233514	-0.462969	1.23867	-0.366754	0.086904	5.59148	6.35224	-0.668273
57.900002	-0.274129	-0.447343	1.235535	-0.364924	0.086716	5.61101	6.34571	-0.761885
58.0	-0.334729	-0.425713	1.232936	-0.36214	0.086214	5.60234	6.31863	-0.88126
58.099998	-0.33906	-0.369701	1.23167	-0.358201	0.085625	5.54551	6.29432	-1.023175
58.200001	-0.22426	-0.30418	1.231472	-0.353776	0.084919	5.55742	6.43328	-1.051738
58.299999	-0.128315	-0.230387	1.232196	-0.349382	0.084432	5.50995	6.41369	-1.159472
58.400002	0.006578	-0.17803	1.233722	-0.345377	0.08408	5.47807	6.35331	-1.182815
58.5	0.130871	-0.146197	1.235815	-0.341964	0.08396	5.49629	6.3016	-1.098293
58.599998	0.159638	-0.109068	1.238424	-0.338994	0.083782	5.5272	6.34432	-0.918811
58.700001	0.142879	-0.06975	1.241372	-0.33654	0.083633	5.54621	6.3532	-0.710409
58.799999	0.051897	-0.009983	1.244598	-0.334955	0.083461	5.52247	6.27034	-0.529902
58.900002	-0.084507	0.059071	1.248174	-0.333959	0.083357	5.53911	6.38179	-0.374074
59.0	-0.160918	0.131844	1.251958	-0.33379	0.083407	5.54349	6.39495	-0.294103
59.099998	-0.224521	0.185486	1.25625	-0.334615	0.083653	5.54139	6.34132	-0.253523
59.200001	-0.204458	0.23172	1.260338	-0.336227	0.084004	5.5963	6.36402	-0.246681
59.299999	-0.108766	0.293846	1.263531	-0.338695	0.084535	5.61285	6.44045	-0.150833
59.400002	-0.011377	0.312244	1.266056	-0.34226	0.085051	5.58168	6.28629	-0.007803
59.5	0.129465	0.350636	1.267417	-0.346599	0.085541	5.664	6.39217	0.074371
59.599998	0.08111	0.345758	1.267254	-0.352619	0.085756	5.66382	6.39281	0.408898
59.700001	0.019417	0.344884	1.26604	-0.358574	0.085865	5.6083	6.35866	0.576417
59.799999	-0.129123	0.400025	1.263367	-0.364549	0.085673	5.60348	6.46368	0.660183
59.900002	-0.216178	0.445924	1.259423	-0.369962	0.085479	5.55593	6.36894	0.640018
60.0	-0.4146	0.486163	1.253644	-0.374737	0.085032	5.55444	6.45234	0.701371
60.099998	-0.48266	0.525513	1.246378	-0.377619	0.084545	5.54306	6.43018	0.623332
60.200001	-0.434496	0.51042	1.239104	-0.377913	0.084055	5.60199	6.40577	0.427261
60.299999	-0.284192	0.502964	1.232238	-0.375278	0.083379	5.66969	6.48124	0.048846
60.400002	-0.107433	0.505597	1.226821	-0.369472	0.082776	5.64534	6.4048	-0.542356
60.5	0.18326	0.464768	1.224604	-0.360927	0.082277	5.61907	6.44709	-1.198738
60.599998	0.28133	0.479996	1.226052	-0.349725	0.082074	5.5822	6.35813	-1.939206
60.700001	0.311491	0.480474	1.23087	-0.337792	0.082208	5.55689	6.35716	-2.633761
60.799999	0.289522	0.511287	1.238734	-0.325575	0.082395	5.45863	6.3046	-3.165608
60.900002	0.161078	0.498081	1.249165	-0.315638	0.082758	5.41546	6.35749	-3.186444
61.0	-0.016384	0.531299	1.260878	-0.30975	0.082878	5.34119	6.27966	-2.777691
61.099998	-0.210471	0.560512	1.272454	-0.307898	0.082819	5.39908	6.33051	-1.864072
61.200001	-0.307763	0.572821	1.282469	-0.311635	0.082529	5.42807	6.2151	-0.573258
61.299999	-0.32556	0.598248	1.289956	-0.320402	0.082353	5.456	6.15762	0.99543
61.400002	-0.264267	0.616063	1.293792	-0.333558	0.082241	5.55689	6.32505	2.389602
61.5	-0.212566	0.654654	1.293664	-0.350081	0.082257	5.63387	6.4078	3.348876
61.599998	-0.076308	0.706764	1.290057	-0.366798	0.082064	5.69404	6.41037	3.81479
61.700001	0.017016	0.705023	1.283715	-0.382375	0.081984	5.74632	6.49077	3.471969
61.799999	0.03163	0.653523	1.275197	-0.394243	0.081739	5.7972	6.61195	2.362209
61.900002	0.040301	0.557786	1.265254	-0.400039	0.081338	5.85369	6.71462	0.90661
62.0	-0.036934	0.4666	1.255711	-0.399569	0.081006	5.85299	6.9117	-0.487948
62.099998	-0.112817	0.379517	1.248083	-0.391264	0.080762	5.83512	6.9238	-1.809145
62.200001	-0.134468	0.265344	1.244528	-0.37647	0.080717	5.78301	6.79994	-2.854045
62.299999	-0.242245	0.276755	1.246225	-0.35788	0.080578	5.78669	6.79491	-3.758778
62.400002	-0.23445	0.322191	1.254807	-0.337966	0.080571	5.78459	6.57138	-4.284803
62.5	-0.132337	0.36204	1.269009	-0.319278	0.080635	5.57747	6.3182	-4.588159
62.599998	-0.075587	0.390348	1.286269	-0.30606	0.080657	5.41134	6.12839	-4.328001
62.700001	0.02965	0.432455	1.304323	-0.299098	0.080634	5.17944	5.87146	-3.371685
62.799999	0.062566	0.433654	1.320084	-0.300474	0.080626	5.0084	5.78229	-1.641787
62.900002	0.062837	0.412393	1.331368	-0.31026	0.080494	4.74296	5.73829	0.635837
63.0	-0.067225	0.351637	1.337596	-0.326491	0.080239	5.18294	5.88195	2.948428
63.099998	-0.134114	0.238027	1.338432	-0.34716	0.079836	5.53237	6.71815	4.862287
63.200001	-0.265037	0.156468	1.335387	-0.369107	0.079456	5.3602	6.73314	5.653489
63.299999	-0.294802	0.099744	1.330607	-0.386817	0.079401	5.76611	6.47107	5.070895
63.400002	-0.199085	0.063329	1.325581	-0.397898	0.079611	5.93478	6.80187	3.145002
63.5	-0.117999	-0.05234	1.321264	-0.40019	0.079918	6.31644	6.92498	0.493239
63.599998	-0.043621	-0.209355	1.317767	-0.394005	0.080351	6.52934	7.27783	-2.057216
63.700001	0.025552	-0.322523	1.316742	-0.379899	0.080694	6.49492	7.45735	-3.894052
63.799999	-0.010151	-0.355736	1.320599	-0.359367	0.080998	6.21739	7.1135	-5.02773
63.900002	-0.09781	-0.418608	1.329613	-0.338101	0.081154	6.21993	6.94253	-5.376078
64.0	-0.060972	-0.419082	1.34424	-0.318794	0.081424	6.09444	6.91352	-4.974258
64.099998	-0.077168	-0.401716	1.362603	-0.305746	0.081986	5.75324	6.60232	-4.148132
64.199997	-0.029753	-0.406385	1.382153	-0.301057	0.082524	5.45609	6.2333	-2.711369
64.300003	0.010649	-0.429264	1.399654	-0.30517	0.083012	5.10859	6.00442	-0.614109
64.400002	-0.002458	-0.471321	1.412143	-0.318299	0.083323	4.7307	5.58841	1.89265
64.5	-0.174617	-0.553869	1.418627	-0.338587	0.083492	4.71283	5.7051	4.054802
64.599998	-0.140759	-0.564012	1.419068	-0.360476	0.083163	4.68034	5.6201	5.75936
64.699997	-0.216336	-0.600664	1.415413	-0.381607	0.083044	6.33658	6.77992	6.14262
64.800003	-0.183139	-0.630509	1.410024	-0.396823	0.083277	6.10985	7.90131	4.968691
64.900002	-0.177686	-0.723083	1.40607	-0.403279	0.083846	6.02578	6.75273	2.496563
65.0	-0.226113	-0.769784	1.403735	-0.400108	0.084104	6.26959	7.13887	-0.758485
65.099998	-0.164846	-0.854642	1.403717	-0.388703	0.084488	6.41882	6.7478	-3.496991
65.199997	-0.216659	-0.848585	1.406986	-0.369648	0.084709	7.24466	7.79671	-5.496465
65.300003	-0.21669	-0.916445	1.415268	-0.347058	0.085038	6.74162	8.00686	-6.393423
65.400002	-0.245611	-0.887198	1.429093	-0.325163	0.084975	6.54379	7.07282	-6.262132
65.5	-0.193049	-0.763936	1.447166	-0.307852	0.085233	6.40349	6.97518	-5.29548
65.599998	-0.130684	-0.667503	1.466576	-0.298848	0.085356	5.9417	6.7417	-3.755506
65.699997	-0.07559	-0.580488	1.485469	-0.298281	0.085425	5.42798	6.04157	-1.478012
65.800003	-0.030691	-0.503673	1.500723	-0.306937	0.085069	5.16411	5.88153	1.141404
65.900002	-0.064498	-0.463946	1.510834	-0.323147	0.084913	4.67333	5.62834	3.646691
66.0	-0.063155	-0.432245	1.515646	-0.343749	0.084775	4.79401	5.76537	5.355116
66.099998	-0.07492	-0.440854	1.516959	-0.36493	0.085257	4.78035	5.57696	5.927798
66.199997	-0.063479	-0.412312	1.516133	-0.382616	0.085742	6.71955	7.32204	5.101042
66.300003	-0.107963	-0.384078	1.514498	-0.394431	0.086697	6.52435	8.43475	3.06238
66.400002	-0.035996	-0.400253	1.51239	-0.398935	0.087124	6.37021	7.02614	0.491902
66.5	-0.149817	-0.463096	1.509904	-0.395552	0.087454	6.5733	7.31112	-2.097445
66.599998	-0.259815	-0.51887	1.507653	-0.385751	0.087832	7.11794	6.96073	-3.794661
66.699997	-0.328416	-0.555726	1.507013	-0.371106	0.088166	7.87442	8.58388	-4.475355
66.800003	-0.318148	-0.556964	1.509262	-0.354028	0.088164	7.17986	7.98673	-4.273677
66.900002	-0.327733	-0.484096	1.514939	-0.338739	0.087658	7.13169	7.45843	-3.747431
67.0	-0.273675	-0.42959	1.523738	-0.326922	0.086949	6.64389	7.29335	-2.872252
67.099998	-0.131172	-0.367465	1.534346	-0.319384	0.086227	5.87725	6.58091	-1.787819
67.199997	0.064262	-0.322135	1.544969	-0.316888	0.085364	5.54463	6.03194	-0.590604
67.300003	0.23153	-0.287892	1.554601	-0.318715	0.084707	4.97871	5.73572	0.451694
67.400002	0.340627	-0.297554	1.563285	-0.323743	0.084313	4.83929	5.65554	1.17588
67.5	0.346092	-0.271911	1.57136	-0.330755	0.084227	4.62105	5.86408	1.54193
67.599998	0.2727	-0.253722	1.578179	-0.338202	0.084262	5.57896	5.97177	1.455052
67.699997	0.202749	-0.28095	1.583702	-0.345399	0.084564	6.67638	7.92368	1.042895
67.800003	0.07169	-0.333663	1.58728	-0.351892	0.085081	5.92681	7.71717	0.462768
67.900002	0.004891	-0.410514	1.589076	-0.356728	0.08597	6.54055	6.9087	0.012108
68.0	-0.089864	-0.43778	1.588874	-0.360736	0.086625	7.02493	7.36689	-0.19169
68.099998	-0.193155	-0.429154	1.586892	-0.363656	0.08697	7.32488	8.11316	-0.209028
68.199997	-0.283224	-0.363581	1.583559	-0.36573	0.086907	6.97703	7.83515	-0.082236
68.300003	-0.41859	-0.242703	1.579291	-0.367332	0.086278	7.08361	7.32611	-0.009974
68.400002	-0.388446	-0.131243	1.574315	-0.368569	0.085284	6.78392	7.35009	0.070887
68.5	-0.344298	-0.041799	1.568845	-0.368787	0.084021	6.56647	6.99788	0.007737
68.599998	-0.198811	0.014912	1.563775	-0.367491	0.082901	6.26801	6.85036	-0.224367
68.699997	0.050842	0.057975	1.55953	-0.363815	0.081875	6.12421	6.90828	-0.648942
68.800003	0.241102	0.089005	1.557051	-0.358195	0.080822	6.07911	6.91995	-1.116999
68.900002	0.332962	0.090167	1.55679	-0.350232	0.080082	6.0122	6.84426	-1.595834
69.0	0.407339	0.109078	1.559681	-0.340358	0.079611	6.29122	6.95003	-2.054074
69.099998	0.244016	0.193249	1.565296	-0.330748	0.079064	6.22352	7.18597	-2.457761
69.199997	0.104322	0.30206	1.573276	-0.322006	0.078549	6.21906	6.94917	-2.60603
69.300003	-0.109514	0.398602	1.582155	-0.315998	0.078053	6.32073	6.97615	-2.393777
69.400002	-0.219121	0.525049	1.590419	-0.314283	0.077828	6.23762	7.07892	-1.677466
69.5	-0.202851	0.655809	1.596299	-0.317726	0.077577	6.18543	7.11296	-0.466321
69.599998	-0.157825	0.774716	1.598846	-0.327239	0.077394	6.20461	7.06254	1.023053
69.699997	-0.115853	0.8813	1.597343	-0.341503	0.077348	6.23797	6.95763	2.312392
69.800003	-0.033233	0.973821	1.592386	-0.357169	0.077053	6.33492	6.91898	3.305679
69.900002	-0.032993	1.035578	1.585012	-0.372777	0.076581	6.30716	7.01426	3.543896
70.0	-0.028151	1.077989	1.576258	-0.384949	0.076091	6.37958	7.10975	2.851571
70.099998	-0.107398	1.078909	1.567164	-0.391781	0.075613	6.49667	7.29228	1.466059
70.199997	-0.144316	1.023936	1.558376	-0.391975	0.075075	6.5465	7.49664	-0.15373
70.300003	-0.14257	0.964841	1.550792	-0.385498	0.074825	6.60973	7.75197	-1.615181
70.400002	-0.122651	0.910343	1.545737	-0.373419	0.074488	6.63627	7.76321	-2.671996
70.5	-0.060728	0.871359	1.544404	-0.357489	0.074356	6.665	7.72424	-3.399034
70.599998	-0.030904	0.874776	1.547521	-0.340851	0.074314	6.56901	7.53711	-3.722451
70.699997	-0.011993	0.870325	1.554488	-0.326242	0.073809	6.53337	7.4763	-3.666231
70.800003	-0.009851	0.849465	1.563187	-0.315668	0.073271	6.28413	7.02347	-3.159515
70.900002	-0.052014	0.80376	1.572149	-0.310386	0.07271	5.98996	6.66205	-2.16231
71.0	-0.053961	0.755145	1.579345	-0.311582	0.072181	5.65629	6.67287	-0.716662
71.099998	-0.01846	0.708314	1.583978	-0.318463	0.072015	5.39558	6.56956	0.818818
71.199997	-0.068338	0.683291	1.585795	-0.329261	0.072053	5.20308	6.4366	2.124107
71.300003	-0.104019	0.639079	1.586082	-0.342014	0.072208	6.06081	6.67201	2.77474
71.400002	-0.162895	0.557948	1.585894	-0.353638	0.07214	6.1673	7.75079	2.703215
71.5	-0.225908	0.486278	1.585631	-0.362448	0.071799	6.09522	7.28896	1.850122
71.599998	-0.296193	0.407522	1.58482	-0.368356	0.071006	6.6438	7.30909	0.579965
71.699997	-0.293053	0.32647	1.582773	-0.370984	0.070304	6.90793	7.60605	-0.620733
71.800003	-0.270528	0.260957	1.578837	-0.370579	0.069904	7.102	8.03202	-1.291943
71.900002	-0.077029	0.213557	1.572579	-0.369605	0.069763	6.94086	8.24613	-1.304244
72.0	0.109113	0.194631	1.564773	-0.367814	0.069822	6.8976	7.98684	-0.969327
72.099998	0.1685	0.17729	1.555968	-0.366732	0.069878	6.82368	7.78323	-0.461124
72.199997	0.184884	0.12952	1.546646	-0.365616	0.069588	6.57856	7.58079	0.06083
72.300003	0.022319	0.090679	1.537881	-0.363344	0.069159	6.29875	7.11714	0.170245
72.400002	-0.172179	0.122221	1.531128	-0.359037	0.068483	5.99863	6.82874	-0.288124
72.5	-0.325056	0.137731	1.528198	-0.351571	0.067919	5.7472	6.74202	-1.150345
72.599998	-0.342356	0.16798	1.530292	-0.340436	0.067688	5.62257	6.62084	-2.178375
72.699997	-0.289978	0.1792	1.538032	-0.326754	0.067496	5.51048	6.66334	-3.151328
72.800003	-0.143063	0.20977	1.551266	-0.311578	0.067279	6.13779	6.99199	-4.045556
72.900002	0.027013	0.189994	1.568265	-0.298935	0.066848	6.09645	7.35737	-4.321344
73.0	0.163362	0.176869	1.586026	-0.292032	0.066053	5.97288	6.78142	-3.766236
73.099998	0.236313	0.220539	1.600691	-0.293593	0.065239	6.5014	6.88858	-2.089839
73.199997	0.228082	0.281288	1.60831	-0.306653	0.064154	6.36312	7.2531	0.816282
73.300003	0.163184	0.390394	1.607258	-0.330556	0.063215	6.17159	7.26016	4.260228
73.400002	0.011158	0.440293	1.597076	-0.361351	0.062287	6.04242	7.01993	7.141782
73.5	-0.097944	0.421555	1.580172	-0.393078	0.061202	5.87024	7.2076	8.756251
73.599998	-0.279831	0.429719	1.56289	-0.417075	0.060334	5.96368	7.06532	7.717435
73.699997	-0.389907	0.478599	1.549572	-0.429433	0.059419	6.46663	7.45543	4.273799
73.800003	-0.373022	0.502583	1.541552	-0.426854	0.058665	6.44115	7.45093	-0.276799
73.900002	-0.218922	0.524561	1.538477	-0.410667	0.057976	6.77841	7.55424	-4.679485
74.0	-0.071523	0.563444	1.540509	-0.384583	0.057196	7.3064	8.24966	-7.874602
74.099998	0.04707	0.595438	1.548722	-0.351657	0.056184	7.36254	8.3748	-9.394404
74.199997	0.11374	0.602371	1.562872	-0.318963	0.054945	7.29388	8.09828	-9.050085
74.300003	0.176142	0.629913	1.581628	-0.293035	0.053649	7.10472	8.02667	-7.151115
74.400002	0.13749	0.677701	1.602674	-0.278398	0.052888	6.59283	7.54128	-4.338866
74.5	0.129028	0.679367	1.62301	-0.27691	0.052234	5.74728	6.70166	-0.944628
74.599998	0.032878	0.682978	1.639776	-0.287798	0.051854	4.87677	6.04211	2.471533
74.699997	-0.002285	0.707355	1.650565	-0.307964	0.051513	3.78163	4.96697	5.245611
74.800003	-0.104655	0.691917	1.656411	-0.333573	0.051507	3.74599	5.07241	6.899623
74.900002	-0.281866	0.703759	1.659597	-0.358589	0.05158	3.74152	4.9402	7.039985
75.0	-0.314796	0.729926	1.66221	-0.378889	0.05155	6.35927	6.84212	5.627653
75.099998	-0.358957	0.767848	1.664442	-0.391267	0.051517	7.8654	10.05405	2.832371
75.199997	-0.298206	0.82609	1.665189	-0.395191	0.051191	7.33898	8.48111	-0.374953
75.300003	-0.296435	0.784558	1.66387	-0.391822	0.05099	8.12901	9.24847	-3.19288
75.400002	-0.209443	0.634488	1.660297	-0.383313	0.051011	6.84996	7.43241	-4.55851
75.5	-0.056775	0.481169	1.65551	-0.372323	0.051009	9.69496	10.6802	-4.406887
75.599998	0.004321	0.405654	1.650862	-0.361882	0.050853	10.26359	12.11686	-3.388129
75.699997	0.063888	0.31023	1.64782	-0.352827	0.050855	8.58353	9.99271	-2.188801
75.800003	0.092251	0.203237	1.647515	-0.345592	0.050918	7.81636	9.09859	-1.165774
75.900002	0.076127	0.124761	1.649853	-0.340313	0.051116	5.8487	6.86214	-0.532299
76.0	0.00154	0.036433	1.655058	-0.33655	0.051414	5.0726	6.00196	-0.345505
76.099998	-0.098965	-0.042785	1.662799	-0.333606	0.051936	4.41507	5.59848	-0.658121
76.199997	-0.163788	-0.114599	1.671859	-0.331299	0.052188	4.36726	5.53853	-1.185177
76.300003	-0.1666	-0.232948	1.681104	-0.328941	0.052858	4.44371	5.81183	-1.619413
76.400002	-0.009515	-0.335458	1.689399	-0.327401	0.053696	5.11516	6.26221	-1.780248
76.5	0.073272	-0.422238	1.696202	-0.327505	0.054987	7.1415	7.52244	-1.410334
76.599998	0.119952	-0.503374	1.700841	-0.329598	0.055907	6.16397	8.60347	-0.794525
76.699997	0.084973	-0.596938	1.703282	-0.33451	0.056881	6.44929	7.0407	0.113277
76.800003	-0.02059	-0.698829	1.703255	-0.342176	0.05719	7.61432	8.41227	1.022385
76.900002	-0.214448	-0.798667	1.701265	-0.351365	0.057391	6.87045	8.31678	1.731649
77.0	-0.284786	-0.865626	1.697722	-0.359998	0.057425	6.72936	7.58154	1.710326
77.099998	-0.39417	-0.910543	1.693731	-0.367007	0.057667	6.71684	7.8254	1.222876
77.199997	-0.342	-0.905621	1.689639	-0.37115	0.058099	6.38957	7.79072	0.204475
77.300003	-0.194784	-0.947967	1.685869	-0.371207	0.058987	6.40656	7.55906	-0.833616
77.400002	-0.041568	-0.985712	1.682144	-0.367758	0.059781	6.6868	7.72467	-1.668412
77.5	0.016488	-1.011429	1.679271	-0.361032	0.06071	6.97099	7.95055	-2.159042
77.599998	0.034679	-1.006279	1.677941	-0.353089	0.061489	6.94857	7.87786	-2.409895
77.699997	-0.028907	-0.933497	1.678301	-0.344958	0.062193	7.18844	7.84253	-2.485499
77.800003	-0.154638	-0.83907	1.67991	-0.338358	0.062949	7.04788	7.99112	-2.321635
77.900002	-0.158813	-0.773692	1.682159	-0.333548	0.063758	6.77919	7.82797	-1.919776
78.0	-0.198271	-0.730395	1.684022	-0.33185	0.064579	6.51541	7.53989	-1.266307
78.099998	-0.13847	-0.711178	1.685243	-0.332966	0.065548	6.16012	7.29324	-0.548053
78.199997	-0.019308	-0.698725	1.685581	-0.335705	0.066668	6.03812	7.14529	0.042089
78.300003	0.107158	-0.728268	1.685456	-0.339484	0.068134	5.99793	6.9845	0.319648
78.400002	0.176552	-0.734188	1.685418	-0.343429	0.069654	6.54326	7.25395	0.314241
78.5	0.149381	-0.734506	1.685341	-0.346916	0.071002	6.90215	7.6826	0.042575
78.599998	0.039478	-0.723155	1.685058	-0.349817	0.072103	6.60798	7.58271	-0.360178
78.699997	-0.1352	-0.701054	1.683646	-0.352192	0.072823	6.9737	7.6827	-0.631485
78.800003	-0.283916	-0.685153	1.680524	-0.354527	0.073157	6.97379	8.10845	-0.703696
78.900002	-0.34613	-0.648805	1.675414	-0.356886	0.073437	6.94752	8.10192	-0.603533
79.0	-0.296014	-0.651407	1.669004	-0.359376	0.073418	6.87062	7.76503	-0.364379
79.099998	-0.126658	-0.642235	1.661682	-0.361023	0.073548	6.92229	7.81277	-0.213258
79.199997	0.127663	-0.609757	1.654913	-0.360688	0.074084	6.8137	7.59813	-0.338604
79.300003	0.303136	-0.535018	1.64975	-0.357883	0.074969	6.81309	7.40233	-0.806426
79.400002	0.395097	-0.431198	1.647276	-0.351927	0.076083	6.74014	7.27408	-1.517172
79.5	0.294404	-0.327905	1.648421	-0.343062	0.077397	6.65317	7.29089	-2.273244
79.599998	0.123774	-0.213961	1.652983	-0.333222	0.078402	6.57357	7.36433	-2.889591
79.699997	-0.131804	-0.143199	1.659854	-0.324333	0.07936	6.55526	7.43584	-3.191657
79.800003	-0.3158	-0.086399	1.667716	-0.31838	0.080099	6.57593	7.56387	-3.011533
79.900002	-0.411553	0.003098	1.674078	-0.318072	0.080754	6.45017	7.55691	-2.118862
80.0	-0.348936	0.08861	1.676685	-0.324422	0.08168	6.58066	7.37396	-0.484508
80.099998	-0.208633	0.226479	1.674163	-0.337072	0.082627	6.67874	7.33531	1.58769
80.199997	-0.097827	0.436721	1.666176	-0.35485	0.083272	6.72131	7.25941	3.463892
80.300003	0.021708	0.594595	1.654445	-0.37352	0.083627	6.72209	7.20064	4.549257
80.400002	-0.008337	0.721557	1.641621	-0.389248	0.08354	6.60282	7.13716	4.408089
80.5	-0.057183	0.793887	1.630633	-0.39731	0.08343	6.73768	7.40768	2.754025
80.599998	-0.122346	0.763783	1.622492	-0.3959	0.08364	6.87062	7.71878	0.033623
80.699997	-0.15734	0.724498	1.617157	-0.386614	0.083883	6.73138	7.68431	-2.499089
80.800003	-0.086027	0.76337	1.614611	-0.370199	0.084514	6.90408	7.92154	-4.459173
80.900002	-0.09776	0.793518	1.615505	-0.350188	0.084813	7.16611	8.20009	-5.288931
81.0	-0.019676	0.836196	1.620036	-0.329591	0.085289	7.21121	8.1152	-5.192573
81.099998	0.032296	0.906181	1.627233	-0.313971	0.085837	7.07459	7.57329	-4.405568
81.199997	0.107074	0.949669	1.635586	-0.304834	0.086855	6.91345	7.3457	-2.945324
81.300003	0.129007	1.006381	1.643204	-0.303859	0.087913	6.42539	6.94029	-1.068562
81.400002	0.10152	1.033573	1.649397	-0.309007	0.089009	5.89476	6.50939	0.783765
81.5	-4.5e-05	1.078193	1.653996	-0.31892	0.090111	5.26938	6.0936	2.119156
81.599998	-0.212262	1.163145	1.658173	-0.330659	0.091204	5.05858	6.05923	2.589804
81.699997	-0.347194	1.175712	1.662865	-0.34148	0.091977	5.11227	6.10141	2.334626
81.800003	-0.413221	1.213638	1.667801	-0.350151	0.092848	6.95303	7.27932	1.396588
81.900002	-0.413647	1.208672	1.671481	-0.35709	0.09322	6.95242	8.68141	0.157419
82.0	-0.366866	1.107304	1.672293	-0.36231	0.09351	6.98701	7.68666	-0.769543
82.099998	-0.281933	0.933522	1.668325	-0.366962	0.093781	7.10366	7.55327	-1.025658
82.199997	-0.078395	0.781963	1.65992	-0.371222	0.094072	7.96778	7.9999	-0.67601
82.300003	0.02893	0.71693	1.647677	-0.376211	0.094284	8.46285	9.28936	0.133733
82.400002	0.096892	0.658312	1.633078	-0.381177	0.094562	7.64024	8.15181	0.925291
82.5	0.020396	0.61287	1.619179	-0.38326	0.094658	7.57947	7.86973	1.206662
82.599998	-0.017453	0.588675	1.608581	-0.380265	0.09464	6.86992	7.66407	0.514557
82.699997	-0.069281	0.559274	1.603787	-0.371235	0.09458	6.38239	7.15418	-1.097652
82.800003	-0.106952	0.486321	1.606126	-0.356355	0.094746	6.10748	6.94585	-2.839788
82.900002	-0.133847	0.416969	1.615476	-0.336703	0.09518	6.04539	7.0893	-4.470061
83.0	-0.053132	0.353671	1.630177	-0.316778	0.095825	6.01273	7.00013	-5.498157
83.099998	-0.051546	0.399325	1.64836	-0.299142	0.096484	6.35244	7.00644	-5.714075
83.199997	0.022499	0.469549	1.666188	-0.289034	0.096942	6.58075	7.07111	-4.791337
83.300003	0.049636	0.598872	1.680881	-0.289149	0.09754	6.23841	7.26284	-2.45954
83.400002	0.048415	0.762251	1.68916	-0.301532	0.097923	6.79049	7.09166	1.035831
83.5	-0.091039	0.923563	1.689291	-0.324873	0.098008	6.44062	7.03535	4.771842
83.599998	-0.254704	1.037799	1.681473	-0.353848	0.098241	6.15486	6.93172	7.575357
83.699997	-0.337541	1.052917	1.670547	-0.381446	0.09813	6.06632	6.92144	8.618054
83.800003	-0.403447	1.138153	1.661677	-0.401735	0.098025	6.27151	7.10172	6.97016
83.900002	-0.512488	1.284872	1.658133	-0.40939	0.097907	7.15244	7.80196	2.960405
84.0	-0.370332	1.336996	1.65956	-0.404847	0.097357	7.04613	7.98202	-1.789115
84.099998	-0.188939	1.262135	1.664301	-0.389049	0.096707	7.32523	7.74415	-6.097372
84.199997	0.096258	1.166791	1.672479	-0.364809	0.09626	8.25372	8.12965	-8.798816
84.300003	0.303919	1.013073	1.684334	-0.338148	0.095786	8.90204	9.07065	-9.41153
84.400002	0.419085	0.985789	1.699653	-0.314766	0.095058	8.69764	8.72712	-8.204847
84.5	0.435602	1.024497	1.716837	-0.301074	0.094719	8.78023	8.4598	-5.670591
84.599998	0.365784	1.052492	1.732739	-0.299413	0.094225	7.94606	8.13586	-2.153122
84.699997	0.096371	1.055931	1.745323	-0.308996	0.093661	6.30786	6.96427	1.659874
84.800003	-0.165067	1.100247	1.751913	-0.327929	0.093066	5.02128	5.91921	5.110734
84.900002	-0.449659	1.119939	1.752385	-0.352024	0.092668	4.00924	5.24852	7.260186
85.0	-0.622245	1.135871	1.749667	-0.375689	0.092502	4.11477	5.3089	7.879814
85.099998	-0.638059	1.285677	1.747225	-0.392239	0.092448	3.86868	5.36563	6.266687
85.199997	-0.401205	1.430527	1.7469	-0.399592	0.091869	6.83918	6.77746	3.049284
85.300003	-0.402451	1.523013	1.748888	-0.397645	0.090781	8.4498	10.32521	-1.093813
85.400002	-0.332625	1.512817	1.752074	-0.385642	0.089309	8.36669	8.99475	-4.930891
85.5	-0.221818	1.441721	1.756165	-0.367302	0.087837	7.91121	7.82573	-7.199048
85.599998	-0.108143	1.320995	1.7622	-0.346077	0.086322	9.86591	8.54159	-7.638247
85.699997	0.058253	1.28607	1.771372	-0.326041	0.084619	11.59607	11.56318	-6.683738
85.800003	0.0974	1.333148	1.782598	-0.311754	0.083135	9.91828	10.01155	-5.099667
85.900002	0.125024	1.368542	1.794698	-0.30463	0.081575	9.22056	9.44395	-2.908922
86.0	0.131162	1.36623	1.806182	-0.305795	0.080181	6.68155	7.71471	-0.385696
86.099998	0.024663	1.388153	1.81558	-0.314186	0.079157	5.41642	5.99672	1.876486
86.199997	-0.038909	1.469307	1.821937	-0.327706	0.078338	4.558	5.6004	3.452579
86.300003	-0.167808	1.4717	1.826774	-0.343318	0.077868	4.3021	5.29369	4.247512
86.400002	-0.248262	1.514405	1.830425	-0.358197	0.077428	4.32627	5.79503	3.79162
86.5	-0.2457	1.574057	1.833679	-0.36927	0.077198	5.31115	6.03718	2.352741
86.599998	-0.278034	1.588784	1.835571	-0.376532	0.076682	8.69545	8.73354	0.365593
86.699997	-0.291491	1.557668	1.835419	-0.378579	0.076406	7.78186	10.24139	-1.557586
86.800003	-0.240983	1.439281	1.832201	-0.377253	0.075538	8.10265	7.77798	-2.798185
86.900002	-0.246582	1.276573	1.826465	-0.373516	0.074741	10.32858	10.26087	-2.976126
87.0	-0.222989	1.179909	1.818672	-0.369032	0.073833	9.8251	11.12255	-2.474846
87.099998	-0.095316	1.016166	1.810904	-0.363796	0.073095	10.04947	10.6635	-1.504223
87.199997	-0.026513	0.901594	1.803945	-0.357928	0.072174	9.90269	10.65836	-0.822688
87.300003	-0.013316	0.805551	1.800309	-0.350599	0.071422	8.30241	8.9484	-0.734714
87.400002	0.035226	0.714376	1.801456	-0.34131	0.070546	6.86511	7.86405	-1.3252
87.5	0.012108	0.662645	1.808175	-0.329927	0.069745	6.06396	7.24175	-2.485224
87.599998	-0.024543	0.535353	1.820152	-0.317361	0.068989	5.52046	6.67597	-3.761654
87.699997	-0.029138	0.370067	1.835774	-0.305521	0.068456	5.49007	6.51132	-4.535247
87.800003	-0.000987	0.199687	1.852621	-0.297432	0.068127	5.58912	6.85603	-4.664741
87.900002	0.078946	0.119003	1.868351	-0.295839	0.068109	6.67901	7.45596	-3.792983
88.0	0.137491	0.0707	1.878924	-0.303749	0.068127	7.20184	8.58816	-1.652929
88.099998	0.133115	0.053258	1.882339	-0.321827	0.068223	7.19869	8.39804	1.529893
88.199997	0.062753	0.049547	1.87691	-0.348503	0.067988	8.07734	8.53913	4.992846
88.300003	-0.185343	-0.018708	1.863353	-0.379781	0.067578	7.40536	8.65625	7.562687
88.400002	-0.211064	-0.177461	1.846298	-0.406968	0.067229	7.56905	8.19538	8.499336
88.5	-0.3511	-0.254342	1.830322	-0.424542	0.066918	7.53428	8.65239	6.530592
88.599998	-0.453776	-0.290286	1.819933	-0.428173	0.066531	7.45231	8.55722	2.544098
88.699997	-0.391715	-0.27336	1.81682	-0.417599	0.066358	8.05974	9.09324	-2.623698
88.800003	-0.233353	-0.247579	1.820812	-0.394498	0.066516	8.52442	9.79658	-7.157089
88.900002	-0.002104	-0.225645	1.832091	-0.36262	0.06652	8.76875	9.89775	-10.07962
89.0	0.167325	-0.15205	1.850895	-0.327914	0.06618	9.68813	10.32446	-10.956544
89.099998	0.073556	0.016548	1.875613	-0.299	0.065655	9.9971	10.2932	-9.973809
89.199997	0.292854	0.126762	1.902272	-0.281254	0.065063	9.63252	9.70773	-7.734638
89.300003	0.264074	0.304562	1.926702	-0.280059	0.064739	8.39331	8.90322	-4.016004
89.400002	0.279214	0.443093	1.946009	-0.293478	0.064129	6.44492	7.2926	0.596298
89.5	0.050817	0.573897	1.95674	-0.318813	0.063528	4.89884	5.92424	4.930555
89.599998	0.006932	0.598113	1.958157	-0.348133	0.063575	4.00092	4.96151	8.482497
89.699997	-0.163806	0.655082	1.955501	-0.376378	0.063744	3.92307	5.2862	9.801788
89.800003	-0.243391	0.705432	1.95542	-0.395019	0.064553	3.83908	4.93271	8.510487
89.900002	-0.286835	0.773006	1.960525	-0.403	0.064949	6.7037	7.921	4.943951
90.0	-0.24731	0.819171	1.970292	-0.398897	0.065573	9.65073	11.82578	-0.122603
90.099998	-0.320961	0.859692	1.981987	-0.386005	0.065634	10.12575	11.351	-5.414709
90.199997	-0.231469	0.727641	1.992497	-0.368162	0.065678	9.82851	10.13252	-8.712034
90.300003	-0.086715	0.589317	2.001464	-0.349589	0.066129	14.53819	14.10849	-9.220764
90.400002	-0.102118	0.547015	2.009199	-0.336115	0.065742	17.582	18.67422	-7.988829
90.5	-0.051929	0.492166	2.016117	-0.327104	0.065198	19.3837	18.75676	-5.480841
90.599998	-0.025573	0.472164	2.021945	-0.324962	0.064287	20.74254	20.49659	-2.591891
90.699997	0.019098	0.473598	2.02665	-0.329265	0.063185	12.47209	12.78434	0.109677
90.800003	0.004772	0.457888	2.030206	-0.338978	0.062159	5.70577	7.00184	2.31946
90.900002	0.063495	0.46131	2.032952	-0.350677	0.061532	4.24456	5.37163	3.675488
91.0	0.07579	0.455796	2.035488	-0.362093	0.061429	3.79153	5.22175	3.87706
91.099998	0.083911	0.459813	2.037502	-0.371555	0.061837	4.32172	5.24563	2.964544
91.199997	0.030692	0.397143	2.037442	-0.377439	0.062594	4.11941	5.95796	1.375559
91.300003	-0.045488	0.35636	2.033872	-0.379283	0.063475	6.72726	6.33479	-0.436435
91.400002	-0.182182	0.361188	2.027711	-0.377107	0.064001	9.74987	12.52506	-2.101577
91.5	-0.334254	0.326542	2.020267	-0.371774	0.064308	9.37215	11.52132	-3.102697
91.599998	-0.464736	0.242894	2.013231	-0.364563	0.064353	15.32585	15.19069	-3.428947
91.699997	-0.431509	0.212387	2.008111	-0.355217	0.064274	15.09246	16.94123	-3.432378
91.800003	-0.332844	0.146972	2.006361	-0.344312	0.064256	17.48873	17.68868	-3.392246
91.900002	-0.186941	0.094586	2.007975	-0.332953	0.064206	17.66432	17.88812	-3.449426
92.0	0.021178	0.043938	2.011904	-0.323471	0.064302	12.33022	12.44648	-3.380197
92.099998	0.157571	0.034247	2.016665	-0.316019	0.064744	8.97867	9.72197	-3.098623
92.199997	0.194928	0.057542	2.020439	-0.313268	0.065165	7.44005	8.07869	-2.48234
92.300003	0.106459	0.111064	2.022445	-0.314607	0.065526	6.42828	7.34366	-1.618197
92.400002	-0.045668	0.161176	2.022381	-0.319674	0.065756	5.97262	7.09466	-0.61498
92.5	-0.252846	0.224071	2.020235	-0.328475	0.06592	6.48038	8.01906	0.342909
92.599998	-0.388355	0.277448	2.016074	-0.339402	0.066112	7.75812	9.62294	1.15261
92.699997	-0.405413	0.334447	2.009475	-0.352368	0.066272	9.53452	11.14653	1.69098
92.800003	-0.349667	0.384887	1.999293	-0.365731	0.066674	9.59976	11.65118	1.987457
92.900002	-0.237139	0.443081	1.985661	-0.378719	0.06705	10.85473	11.73757	1.93954
93.0	-0.059282	0.446209	1.968068	-0.390057	0.067086	11.30829	11.98037	1.601391
93.099998	0.035901	0.460562	1.948096	-0.39749	0.067009	12.57666	12.57805	0.948745
93.199997	0.058349	0.398883	1.92708	-0.399426	0.066981	13.68152	12.96462	0.011486
93.300003	0.010014	0.362088	1.907587	-0.395808	0.066969	13.80641	13.27368	-1.035093
93.400002	-0.005306	0.374953	1.891625	-0.385745	0.067422	13.01498	13.16888	-2.074382
93.5	-0.078641	0.431489	1.880129	-0.370086	0.06829	11.60745	12.89643	-3.046004
93.599998	-0.142098	0.490882	1.873938	-0.350992	0.069295	10.31544	12.04803	-3.900324
93.699997	-0.190196	0.480205	1.872856	-0.330473	0.070065	9.61316	10.98231	-4.656458
93.800003	-0.224267	0.394962	1.876606	-0.311219	0.070433	8.70964	9.92237	-5.008731
93.900002	-0.172039	0.350924	1.88438	-0.295258	0.070621	7.71819	8.648	-4.948196
94.0	-0.137077	0.35268	1.895267	-0.285254	0.070948	6.94655	7.5385	-4.379795
94.099998	-0.034127	0.416949	1.906301	-0.283092	0.07122	6.407	6.81161	-3.170097
94.199997	-0.002168	0.549822	1.914486	-0.290266	0.071755	6.30742	6.71622	-1.121882
94.300003	-0.003702	0.671425	1.91623	-0.306845	0.072228	6.33746	7.10418	1.57746
94.400002	-0.085384	0.838974	1.909418	-0.331972	0.072697	7.15945	7.81502	4.343601
94.5	-0.190983	0.85582	1.895105	-0.360658	0.073161	7.47438	9.21924	6.445852
94.599998	-0.233934	0.820391	1.876931	-0.387743	0.073674	7.76381	9.36302	6.997159
94.699997	-0.264175	0.772139	1.860974	-0.405472	0.074348	8.55139	9.40477	5.471743
94.800003	-0.315705	0.807192	1.850773	-0.412118	0.075089	8.8925	10.04056	2.18037
94.900002	-0.383923	0.810116	1.84521	-0.407609	0.075778	9.46726	10.59274	-1.791813
95.0	-0.363699	0.842593	1.840968	-0.396325	0.076064	10.09229	11.23517	-4.867227
95.099998	-0.253812	0.864284	1.835737	-0.379571	0.076405	10.8352	11.73607	-6.207212
95.199997	-0.178623	0.860758	1.827833	-0.363325	0.076582	11.54457	11.89012	-5.531526
95.300003	-0.027312	0.771523	1.818073	-0.351111	0.076679	11.69336	11.63576	-3.451923
95.400002	0.010424	0.745321	1.807029	-0.344015	0.076614	10.61758	10.7818	-1.215074
95.5	0.113336	0.68868	1.797477	-0.339812	0.076518	8.5111	9.34385	0.459844
95.599998	0.122881	0.688422	1.794833	-0.335826	0.076549	6.45236	7.54546	0.791569
95.699997	0.133715	0.664049	1.802084	-0.330004	0.077014	4.84533	5.9433	-0.184934
95.800003	0.149663	0.64823	1.817138	-0.323252	0.077894	4.07265	5.08676	-1.961974
95.900002	0.088615	0.605011	1.834352	-0.317192	0.079009	4.14464	5.04469	-3.610291
96.0	0.019896	0.524645	1.847378	-0.313914	0.080175	4.48505	5.46412	-4.132187
96.099998	-0.072831	0.465762	1.853219	-0.316113	0.081241	6.6847	7.26102	-2.984579
96.199997	-0.207768	0.409914	1.851595	-0.325783	0.081952	7.44959	9.75569	-0.351372
96.300003	-0.341252	0.409067	1.842473	-0.342547	0.082422	7.0442	8.06692	2.790646
96.400002	-0.470408	0.499494	1.828494	-0.36273	0.082901	8.03329	8.51537	5.163468
96.5	-0.433786	0.487324	1.815316	-0.382214	0.083199	9.85374	10.58546	6.168661
96.599998	-0.325382	0.504841	1.805962	-0.395006	0.08354	8.17288	8.64704	4.902962
96.699997	-0.161193	0.504079	1.80091	-0.400112	0.084055	7.6744	8.25887	1.978335
96.800003	-0.047426	0.465877	1.79787	-0.396453	0.084729	7.45327	8.32824	-1.60294
96.900002	0.061678	0.376826	1.794483	-0.385733	0.085356	7.47735	8.36003	-4.482715
97.0	0.034619	0.335928	1.791169	-0.367505	0.086201	7.77073	8.57446	-6.02034
97.099998	-0.120172	0.374992	1.790384	-0.346361	0.086671	8.44201	9.03404	-6.182568
97.199997	-0.206687	0.384005	1.795118	-0.325152	0.086991	8.34261	9.30788	-5.589012
97.300003	-0.326843	0.523631	1.806018	-0.309599	0.087419	8.96186	9.49683	-4.695215
97.400002	-0.37877	0.626762	1.820226	-0.300911	0.087697	8.73328	9.29054	-3.455966
97.5	-0.363507	0.692307	1.833869	-0.302158	0.087917	7.27619	8.05086	-1.606294
97.599998	-0.255294	0.755585	1.842562	-0.313552	0.088141	6.52986	7.12228	0.912085
97.699997	-0.212521	0.901236	1.842077	-0.334936	0.088304	5.27402	6.1134	3.785029
97.800003	-0.102584	0.985968	1.832328	-0.361555	0.088582	5.32832	5.9859	6.216794
97.900002	-0.145152	1.031731	1.81593	-0.388547	0.088783	5.00989	5.80252	7.361516
98.0	-0.127426	1.077342	1.799618	-0.406529	0.088989	7.37235	7.78879	6.198481
98.099998	-0.260679	1.146196	1.790406	-0.411281	0.088989	8.72146	9.94699	2.813214
98.199997	-0.325161	1.14053	1.79176	-0.401332	0.088826	7.67125	8.52136	-2.095095
98.300003	-0.284761	1.062856	1.802812	-0.380318	0.088882	8.71481	8.68001	-6.724309
98.400002	-0.125627	0.971363	1.821762	-0.352512	0.089136	9.83648	11.23688	-9.85896
98.5	-0.013428	0.826474	1.846174	-0.323205	0.08912	9.6975	10.98552	-10.771577
98.599998	0.088893	0.84461	1.872493	-0.30052	0.088156	10.19047	10.28571	-9.624379
98.699997	0.015325	0.958	1.897089	-0.291347	0.087267	9.92739	10.22105	-6.494395
98.800003	0.02563	1.153149	1.916367	-0.299084	0.08596	8.67592	8.53646	-1.870572
98.900002	-0.047994	1.29438	1.928882	-0.320379	0.084564	7.08256	7.63999	3.58475
99.0	-0.173525	1.465966	1.931087	-0.350998	0.083178	5.47807	6.28704	8.22038
99.099998	-0.225709	1.526197	1.925195	-0.382676	0.082598	4.33748	5.16769	11.038299
99.199997	-0.19847	1.599512	1.920466	-0.407538	0.082163	4.24062	5.45224	10.573491
99.300003	-0.157701	1.713332	1.922322	-0.419718	0.081933	4.13474	5.61464	7.308476
99.400002	-0.169453	1.845751	1.931483	-0.417895	0.081497	7.52841	7.75057	1.721925
99.5	-0.15811	2.004802	1.945169	-0.403489	0.080723	9.87843	12.01773	-4.662897
99.599998	-0.181399	1.888431	1.959251	-0.380264	0.079661	9.68787	10.81466	-9.675645
99.699997	-0.065491	1.80771	1.972634	-0.35287	0.079116	9.98335	9.29097	-11.573122
99.800003	0.042611	1.635571	1.986683	-0.328299	0.078106	14.72193	13.3787	-10.740087
99.900002	0.0393	1.558111	2.00251	-0.309926	0.07728	16.32449	16.37588	-8.651241
100.0	0.15679	1.488873	2.01935	-0.300561	0.075987	18.01121	16.08427	-5.776321
100.099998	0.149003	1.40311	2.035559	-0.302695	0.074448	15.66241	15.0769	-2.909082
100.199997	0.060655	1.364615	2.04951	-0.314389	0.072957	7.32296	7.91726	-0.094697
100.300003	0.002464	1.29997	2.059076	-0.332861	0.071613	4.08543	5.36285	2.640973
100.400002	-0.075986	1.270176	2.063553	-0.35394	0.070785	3.68469	5.03559	4.752814
100.5	-0.116326	1.193408	2.063849	-0.374073	0.070173	3.69064	4.60545	5.774687
100.599998	-0.088331	1.146648	2.06058	-0.390376	0.069917	4.18221	6.00656	5.403819
100.699997	-0.109124	1.019169	2.055069	-0.399877	0.069848	5.12409	5.27485	3.722628
100.800003	-0.148355	0.880174	2.048599	-0.401783	0.070023	10.55811	11.66285	1.189153
100.900002	-0.177469	0.783018	2.042647	-0.397639	0.070371	9.54608	13.95465	-1.558656
101.0	-0.19562	0.65772	2.037344	-0.38855	0.070572	13.68555	13.87736	-3.86809
101.099998	-0.219758	0.476515	2.032195	-0.376116	0.070525	19.95277	20.47411	-4.970677
101.199997	-0.248362	0.371536	2.027705	-0.36125	0.070409	22.88693	23.00379	-5.11827
101.300003	-0.193777	0.262862	2.025066	-0.346352	0.070006	29.33044	29.09439	-4.794427
101.400002	-0.142392	0.195447	2.025253	-0.332899	0.069484	22.99736	22.68734	-4.331557
101.5	-0.038734	0.152895	2.028849	-0.322028	0.068745	13.67881	14.29883	-3.698714
101.599998	-0.016346	0.118173	2.036815	-0.314581	0.068186	8.51697	10.01112	-3.337434
101.699997	0.026241	0.090359	2.046422	-0.311196	0.067293	6.36645	7.30769	-2.902086
101.800003	-0.015425	0.0738	2.055312	-0.311877	0.06654	4.98449	6.12968	-2.341787
101.900002	-0.023634	0.084844	2.059611	-0.317603	0.065646	4.94561	6.03194	-1.329
102.0	-0.057615	0.131429	2.057306	-0.328253	0.064701	5.40486	6.70295	0.227999
102.099998	-0.102609	0.165981	2.047865	-0.343662	0.063914	5.89748	7.1484	2.08379
102.199997	-0.096476	0.231068	2.033503	-0.360499	0.062961	9.10286	9.7073	3.506424
102.300003	-0.036736	0.223118	2.01906	-0.374856	0.062482	9.88509	12.26342	3.839397
102.400002	0.019507	0.208424	2.008112	-0.383868	0.062197	12.10821	12.40623	2.791954
102.5	0.126312	0.223537	2.000549	-0.386299	0.062292	12.76092	13.66539	0.836095
102.599998	0.110431	0.275036	1.993762	-0.384454	0.062332	13.50199	13.54089	-1.473197
102.699997	0.040915	0.254975	1.984325	-0.380289	0.062544	15.83021	15.47835	-2.935669
102.800003	-0.050641	0.228191	1.970508	-0.374798	0.062524	16.65938	16.13715	-3.021733
102.900002	-0.145626	0.244336	1.953631	-0.369646	0.061918	16.38737	16.12538	-2.352678
103.0	-0.251386	0.203459	1.937537	-0.363747	0.061583	14.84926	15.47107	-1.649016
103.099998	-0.256256	0.19986	1.926017	-0.356199	0.061065	13.01874	13.88153	-1.329246
103.199997	-0.228333	0.242746	1.920441	-0.347562	0.060776	11.40261	12.39467	-1.574642
103.300003	-0.155178	0.261307	1.919909	-0.337875	0.060463	9.39405	10.25499	-2.223917
103.400002	-0.056288	0.285095	1.921239	-0.328652	0.06	7.37638	8.10203	-2.837256
103.5	0.005041	0.263732	1.921095	-0.321999	0.0594	6.09347	6.77639	-2.910754
103.599998	0.092699	0.204892	1.917831	-0.318838	0.058835	6.21126	6.78474	-2.29606
103.699997	0.13537	0.157892	1.911994	-0.319704	0.058363	6.03786	7.25331	-1.147461
103.800003	0.165464	0.141408	1.904876	-0.324427	0.057906	7.93949	8.57831	0.132708
103.900002	0.061312	0.130654	1.897928	-0.331148	0.058011	8.09144	10.27222	1.05323
104.0	0.062687	0.124042	1.891363	-0.339908	0.058453	7.59593	9.16379	1.353826
104.099998	0.008339	0.068625	1.885096	-0.348276	0.05931	9.26286	10.23315	1.00973
104.199997	-0.040522	0.008192	1.877822	-0.356903	0.060102	8.12761	9.67861	0.521246
104.300003	-0.137903	-0.002212	1.868082	-0.364869	0.060885	8.54797	9.74777	-0.065409
104.400002	-0.274057	-0.000135	1.854312	-0.372571	0.061105	8.6669	10.13562	-0.266034
104.5	-0.371095	0.0148	1.835827	-0.379141	0.06107	8.71498	9.74188	0.014558
104.599998	-0.375034	-0.051899	1.813512	-0.384248	0.060937	9.01563	10.12395	0.43887
104.699997	-0.204066	-0.14015	1.790307	-0.385821	0.060769	9.12834	10.08445	0.484961
104.800003	0.013583	-0.266139	1.772295	-0.380977	0.061226	9.23843	10.00395	-0.148074
104.900002	0.195653	-0.308577	1.763649	-0.370065	0.061864	8.92622	9.8879	-1.47107
105.0	0.283218	-0.247985	1.764835	-0.354351	0.062804	8.23935	9.28701	-3.005642
105.099998	0.205977	-0.116443	1.771609	-0.337422	0.063531	7.61993	8.73761	-4.232125
105.199997	0.107315	-0.003692	1.77867	-0.323605	0.064093	7.09867	8.18414	-4.562978
105.300003	-0.016109	0.108577	1.781582	-0.316407	0.064607	6.69451	7.7206	-3.504186
105.400002	-0.126864	0.208185	1.779019	-0.317472	0.065018	6.46734	7.55659	-1.062849
105.5	-0.147925	0.326435	1.771183	-0.326184	0.065413	6.48984	7.70925	1.746803
105.599998	-0.185222	0.509396	1.759509	-0.339647	0.065784	6.65851	7.94969	3.835067
105.699997	-0.051815	0.639033	1.749452	-0.352725	0.066097	6.5719	7.81352	4.537626
105.800003	-0.095204	0.763518	1.745153	-0.362404	0.066621	6.75108	7.54589	3.580268
105.900002	-0.016861	0.897632	1.746621	-0.366102	0.067154	6.95706	7.60669	1.132984
106.0	-0.015018	0.995176	1.750344	-0.365111	0.067626	7.29458	8.00472	-1.605117
106.099998	-0.02719	1.044313	1.751677	-0.361452	0.067797	7.5609	8.51633	-3.504912
106.199997	-0.011653	1.109595	1.748412	-0.356006	0.068302	7.58709	8.59608	-3.72254
106.300003	0.057806	1.161496	1.739733	-0.353554	0.068868	7.76504	8.93566	-2.447314
106.400002	0.176933	1.210855	1.726019	-0.355413	0.069744	7.72344	9.30349	-0.195738
106.5	0.176909	1.242751	1.708971	-0.361707	0.070923	7.98319	9.09902	1.926796
106.599998	0.147036	1.258446	1.692192	-0.368605	0.072043	7.79114	8.90215	3.130794
106.699997	-0.061671	1.307791	1.681699	-0.370923	0.073106	7.17705	8.13715	2.523391
106.800003	-0.275158	1.443327	1.680676	-0.3665	0.073635	6.35103	7.27815	0.334975
106.900002	-0.419813	1.558168	1.687179	-0.356308	0.073579	5.82339	6.92444	-2.609605
107.0	-0.401316	1.520286	1.696856	-0.342529	0.073666	5.64009	7.03524	-4.707686
107.099998	-0.25814	1.48601	1.705462	-0.328405	0.073911	5.75902	7.02432	-5.433722
107.199997	0.022809	1.457059	1.711063	-0.317861	0.07402	7.3981	7.95462	-4.591651
107.300003	0.312022	1.43211	1.713223	-0.313993	0.074282	6.78664	8.84188	-2.407297
107.400002	0.408023	1.434016	1.711619	-0.320157	0.07412	6.68146	7.41453	0.469604
107.5	0.274403	1.436803	1.706284	-0.33346	0.073728	7.8647	8.76972	3.070414
107.599998	0.028501	1.341635	1.700132	-0.349719	0.073316	7.13011	7.69373	4.70008
107.699997	-0.287021	1.259398	1.695919	-0.364438	0.072934	6.13306	7.02293	4.678283
107.800003	-0.358947	1.204483	1.695279	-0.373822	0.072979	5.98146	6.9921	2.924143
107.900002	-0.463032	1.122425	1.696442	-0.378897	0.073339	5.68983	7.38456	0.441242
108.0	-0.38962	1.068152	1.696291	-0.378544	0.073809	6.18586	7.43091	-2.1492
108.099998	-0.234816	0.973312	1.693099	-0.373376	0.074397	7.9423	8.96895	-3.589203
108.199997	-0.10456	0.894403	1.686996	-0.366549	0.074548	7.32409	9.04849	-3.557691
108.300003	0.025272	0.847242	1.679386	-0.358928	0.074921	7.12206	7.35822	-2.563321
108.400002	0.055412	0.78876	1.671342	-0.353802	0.074696	8.54368	9.08949	-1.25378
108.5	0.082854	0.698771	1.664391	-0.349795	0.074548	8.45103	8.87389	-0.073697
108.599998	0.028869	0.553333	1.659962	-0.347284	0.074376	7.11698	7.88889	0.50606
108.699997	0.006371	0.404362	1.659023	-0.34416	0.074698	6.48485	7.59149	0.250553
108.800003	-0.105508	0.271208	1.661211	-0.341007	0.074955	5.46756	6.80379	-0.494698
108.900002	-0.127193	0.189565	1.66604	-0.336269	0.075918	5.10684	6.36113	-1.56663
109.0	-0.155865	0.157359	1.671132	-0.331851	0.076434	5.0528	6.46636	-2.253974
109.099998	-0.144056	0.171201	1.675099	-0.32798	0.077174	5.43402	6.35224	-2.257623
109.199997	-0.065405	0.159826	1.676494	-0.326632	0.077624	7.34108	7.73398	-1.618278
109.300003	0.019831	0.141558	1.674929	-0.329117	0.078272	6.69249	8.311	-0.481014
109.400002	-0.007066	0.110614	1.670545	-0.335983	0.078432	6.62392	6.94018	0.813869
109.5	-0.041454	0.051484	1.664504	-0.346034	0.078405	7.57789	8.41077	1.941748
109.599998	-0.165613	-0.015097	1.658	-0.35704	0.077971	6.91608	7.9028	2.392554
109.699997	-0.281229	-0.039653	1.652389	-0.366579	0.077367	6.73348	7.34666	1.99559
109.800003	-0.311682	-0.025116	1.647893	-0.373227	0.076993	6.62567	7.46945	0.787808
109.900002	-0.258363	-0.015887	1.643421	-0.376982	0.076922	6.41383	7.19111	-0.576226
110.0	-0.065967	-0.075519	1.637184	-0.377048	0.077368	6.47688	7.3124	-1.404389
110.099998	0.137971	-0.150527	1.627977	-0.374838	0.077939	7.13703	7.89563	-1.568868
110.199997	0.255041	-0.225787	1.616683	-0.370619	0.078773	6.98789	7.76406	-1.225453
110.300003	0.235794	-0.250455	1.604623	-0.3654	0.079103	6.97405	7.64341	-0.818332
110.400002	0.054742	-0.270117	1.594639	-0.359105	0.079198	7.27102	7.85399	-0.629995
110.5	-0.217569	-0.243789	1.588769	-0.351595	0.07879	7.00803	7.43241	-0.878786
110.599998	-0.419598	-0.225951	1.587454	-0.342599	0.078651	6.66815	7.24774	-1.502878
110.699997	-0.52662	-0.244285	1.590472	-0.332522	0.078845	6.18954	7.09198	-2.270147
110.800003	-0.436847	-0.241027	1.596023	-0.322038	0.078978	5.79475	6.76418	-2.779615
110.900002	-0.266233	-0.240239	1.601507	-0.314598	0.07938	5.55637	6.62566	-2.781059
111.0	0.024852	-0.209166	1.605049	-0.310812	0.079434	5.7084	6.67661	-2.217923
111.099998	0.185503	-0.201277	1.60552	-0.31245	0.079329	6.77736	7.27365	-0.835522
111.199997	0.208541	-0.185318	1.602244	-0.320635	0.07871	6.34998	7.07014	0.904537
111.300003	0.129663	-0.143438	1.596249	-0.333249	0.078028	6.5324	6.81257	2.397662
111.400002	-0.054266	-0.109171	1.588776	-0.348497	0.077302	6.81694	7.44108	3.075499
111.5	-0.074468	-0.088079	1.581702	-0.362003	0.076916	6.43949	7.44718	2.877186
111.599998	-0.100709	-0.076867	1.575728	-0.372184	0.076991	6.31986	7.30512	1.655397
111.699997	-0.106151	-0.0863	1.570087	-0.378115	0.077052	6.36724	7.56612	-0.021936
111.800003	-0.124181	-0.080984	1.563697	-0.379531	0.076879	6.66088	7.62307	-1.417431
111.900002	-0.1317	-0.033165	1.555633	-0.376546	0.076735	6.78918	7.55178	-2.12808
112.0	-0.141375	0.004826	1.545851	-0.371668	0.076359	6.92317	7.449	-2.102095
112.099998	-0.069888	0.048824	1.535702	-0.36564	0.076039	7.11461	7.48412	-1.653314
112.199997	0.016747	0.09955	1.525718	-0.360479	0.075625	6.95557	7.37813	-1.097044
112.300003	0.065481	0.125387	1.517474	-0.356323	0.075541	6.69118	7.21734	-0.619954
112.400002	0.148374	0.134575	1.511459	-0.351798	0.075511	6.32283	7.14594	-0.494413
112.5	0.139291	0.173577	1.507848	-0.347028	0.075321	5.88215	6.87231	-0.733579
112.599998	0.039458	0.200432	1.505803	-0.341332	0.075315	5.42483	6.42728	-1.17447
112.699997	-0.123535	0.262413	1.50412	-0.334733	0.074901	5.25169	6.24754	-1.495065
112.800003	-0.21132	0.318285	1.502255	-0.328939	0.07443	5.25624	6.14434	-1.526005
112.900002	-0.195557	0.331066	1.500716	-0.323725	0.073954	6.2533	7.08213	-1.434653
113.0	-0.112971	0.304979	1.501591	-0.319093	0.073747	6.09216	7.35469	-1.381333
113.099998	-0.002977	0.269987	1.50561	-0.316113	0.073604	5.90728	6.72832	-1.406188
113.199997	0.128458	0.280988	1.512036	-0.315338	0.073689	6.43222	7.26187	-1.432813
113.300003	0.224721	0.320194	1.517866	-0.31884	0.073764	6.5719	7.62061	-1.142899
113.400002	0.186169	0.365188	1.519813	-0.327797	0.073601	6.35751	7.20139	-0.307179
113.5	0.059074	0.396303	1.514918	-0.342409	0.073095	6.11239	6.85207	1.160567
113.599998	-0.149174	0.402696	1.50233	-0.361633	0.07256	6.25435	7.32696	2.818008
113.699997	-0.360129	0.367305	1.484165	-0.380761	0.071839	6.16012	7.16478	4.074688
113.800003	-0.445979	0.298758	1.467184	-0.393671	0.07152	6.14497	7.19079	3.614052
113.900002	-0.373148	0.260141	1.455378	-0.398474	0.070878	6.20907	7.37985	2.225102
114.0	-0.196134	0.258775	1.451079	-0.39337	0.071006	6.28737	7.36026	-0.216956
114.099998	0.024956	0.267533	1.451744	-0.38143	0.071248	6.38782	7.27183	-2.605138
114.199997	0.166582	0.269139	1.454263	-0.365971	0.07148	6.37547	6.96469	-4.2314
114.300003	0.224293	0.242419	1.455673	-0.350033	0.071768	6.46944	7.13769	-4.476845
114.400002	0.206646	0.227675	1.454018	-0.338213	0.071918	6.2462	7.02743	-3.340508
114.5	0.055264	0.195314	1.449776	-0.332472	0.071664	6.01824	7.14005	-1.369307
114.599998	-0.25184	0.164408	1.444604	-0.331182	0.070992	5.80281	7.08438	0.504061
114.699997	-0.433497	0.121072	1.440404	-0.334935	0.069987	5.67827	6.84533	1.966746
114.800003	-0.553303	0.147275	1.439569	-0.339445	0.069023	5.53307	6.84437	2.296809
114.900002	-0.449395	0.231575	1.442675	-0.342355	0.068262	5.56854	6.8859	1.512796
115.0	-0.346114	0.301766	1.447117	-0.344608	0.067736	5.19844	6.37804	0.091081
115.099998	-0.036631	0.269229	1.450027	-0.344375	0.067553	6.01045	6.67115	-1.237263
115.199997	0.232261	0.175071	1.449346	-0.342496	0.06769	6.59625	7.8178	-2.002238
115.300003	0.454647	0.039693	1.446892	-0.339272	0.068049	6.36075	7.01116	-1.836623
115.400002	0.442746	-0.004125	1.445721	-0.335028	0.068129	6.76886	7.85527	-1.40842
115.5	0.246553	0.005019	1.447862	-0.332317	0.068129	6.27292	7.18769	-1.00843
115.599998	-0.084658	0.057528	1.452548	-0.332756	0.067693	7.15674	8.44118	-0.656798
115.699997	-0.395591	0.127717	1.457156	-0.336483	0.067405	6.56612	7.93588	-0.323878
115.800003	-0.585648	0.155217	1.457566	-0.345081	0.067168	5.66934	6.53102	0.259566
115.900002	-0.549191	0.15725	1.452355	-0.356917	0.06752	5.66452	6.79726	1.162852
116.0	-0.3468	0.146778	1.441888	-0.370016	0.06808	5.56469	6.49098	2.074743
116.099998	-0.078955	0.1451	1.428807	-0.381337	0.068658	5.46143	6.32997	2.460691
116.199997	0.098191	0.170407	1.41728	-0.386565	0.069014	5.98899	6.2743	2.087288
116.300003	0.211014	0.192353	1.410166	-0.384253	0.069005	6.62112	7.08556	0.812977
116.400002	0.063782	0.220256	1.407342	-0.376816	0.068166	5.76672	7.00377	-0.785015
116.5	-0.086722	0.237655	1.407562	-0.364427	0.067291	6.13998	6.7371	-2.32906
116.599998	-0.236662	0.22902	1.409096	-0.350668	0.066361	6.45718	7.64855	-3.334015
116.699997	-0.278091	0.208459	1.411036	-0.337932	0.065384	6.06002	7.36775	-3.531737
116.800003	-0.121449	0.182782	1.413239	-0.328164	0.064709	5.80009	7.03406	-2.995482
116.900002	0.037293	0.218314	1.414976	-0.323535	0.064108	5.80491	7.00976	-2.002117
117.0	0.228595	0.237703	1.415836	-0.324332	0.06338	5.60121	6.47771	-0.550309
117.099998	0.38071	0.273554	1.415425	-0.329664	0.062774	5.60112	6.16982	0.770814
117.199997	0.362968	0.27746	1.413685	-0.338331	0.062285	5.54761	6.07786	1.724612
117.300003	0.30777	0.277099	1.411493	-0.346381	0.062369	5.44576	6.21789	1.905178
117.400002	0.16081	0.234151	1.409722	-0.352726	0.0628	5.81717	6.48392	1.360246
117.5	-0.033587	0.14309	1.409375	-0.356111	0.063319	6.06448	7.39494	0.343464
117.599998	-0.202015	0.05079	1.410483	-0.354292	0.064007	5.88916	7.40618	-0.972199
117.699997	-0.343561	0.029478	1.41321	-0.349001	0.064558	6.00318	7.11328	-1.992369
117.800003	-0.439974	0.074853	1.418064	-0.340748	0.064738	6.01605	6.92166	-2.599436
117.900002	-0.48013	0.156934	1.425371	-0.33198	0.064687	6.38028	7.15364	-2.89795
118.0	-0.44686	0.240396	1.433799	-0.327105	0.064232	6.4725	7.36507	-2.559475
118.099998	-0.331389	0.345976	1.441339	-0.327288	0.063464	6.09584	6.76204	-1.641647
118.199997	-0.230745	0.446391	1.44511	-0.333799	0.062401	5.92454	6.67651	-0.020297
118.300003	-0.058157	0.485217	1.442874	-0.347389	0.061386	5.68677	6.65445	2.050347
118.400002	0.052644	0.575006	1.433895	-0.364527	0.060204	5.33874	6.36712	3.877879
118.5	0.074089	0.593414	1.420344	-0.381889	0.059319	5.33068	6.23395	4.91668
118.599998	0.27771	0.612379	1.406314	-0.395663	0.058794	5.34058	6.36915	4.556546
118.699997	0.202048	0.651841	1.395564	-0.401088	0.059158	6.0538	6.76771	2.59355
118.800003	0.162445	0.630308	1.389696	-0.39697	0.059688	6.02919	7.47009	-0.225685
118.900002	0.004971	0.608107	1.388568	-0.384232	0.060521	5.79939	6.98546	-3.048524
119.0	-0.077029	0.591159	1.391727	-0.364967	0.060977	6.18753	7.03974	-5.193328
119.099998	-0.233479	0.583223	1.398752	-0.342659	0.061205	6.37845	7.52148	-6.443704
119.199997	-0.281544	0.612994	1.409239	-0.320835	0.061211	6.24393	7.38659	-6.184565
119.300003	-0.224887	0.611188	1.421531	-0.305087	0.061187	5.99679	6.83655	-4.765911
119.400002	-0.097669	0.670823	1.433518	-0.298359	0.060991	5.88119	6.74052	-2.53532
119.5	-0.017079	0.69343	1.444125	-0.299266	0.060931	5.67013	6.50254	0.021538
119.599998	0.034545	0.705516	1.452384	-0.307968	0.060537	5.16718	6.10216	2.209104
119.699997	0.094851	0.658212	1.460387	-0.320989	0.060145	4.89508	5.77447	3.724169
119.800003	0.050161	0.605407	1.469012	-0.334026	0.060183	4.66747	5.88806	3.924161
119.900002	-0.010628	0.532744	1.477586	-0.347464	0.060045	5.39733	5.8401	3.267426
120.0	-0.083497	0.424413	1.484587	-0.358666	0.060372	6.887	7.87187	1.849795
120.099998	-0.147581	0.364327	1.487604	-0.367493	0.060776	6.06825	8.19645	0.246741
120.199997	-0.21389	0.349633	1.485674	-0.374479	0.06118	6.62944	7.55049	-0.904473
120.300003	-0.265496	0.261679	1.479766	-0.378504	0.061708	6.18788	7.35308	-1.188158
120.400002	-0.365305	0.22219	1.470584	-0.381412	0.061953	6.27694	7.03599	-0.719979
120.5	-0.418616	0.178849	1.459763	-0.383196	0.062027	7.60968	8.87903	0.06527
120.599998	-0.427714	0.129092	1.448365	-0.383082	0.06169	6.93053	7.86245	0.662661
120.699997	-0.369624	0.070071	1.438098	-0.380949	0.061149	6.31627	7.06008	0.656721
120.800003	-0.211934	-0.008752	1.430867	-0.375016	0.060749	6.10311	7.10568	-0.076957
120.900002	-0.054922	-0.0489	1.428583	-0.363601	0.060677	5.60742	6.63176	-1.356104
121.0	0.027528	-0.035451	1.433404	-0.347591	0.060783	5.44392	6.45266	-2.907603
121.099998	0.152121	0.055674	1.446918	-0.327195	0.060995	5.15903	6.33747	-4.535969
121.199997	0.249555	0.134105	1.469725	-0.306393	0.061408	5.09633	6.19637	-5.656188
121.300003	0.188651	0.272487	1.498459	-0.290372	0.061959	5.33165	6.3441	-6.314516
121.400002	0.172238	0.334156	1.528102	-0.281671	0.062474	6.04714	6.84747	-5.635084
121.5	0.132813	0.40487	1.553127	-0.284918	0.062917	5.33532	6.91395	-3.144762
121.599998	0.106037	0.470343	1.568999	-0.302847	0.063001	5.77014	6.77564	1.300322
121.699997	0.068091	0.559333	1.573743	-0.332142	0.06302	5.92209	6.92797	6.395481
121.800003	0.114371	0.598358	1.566137	-0.368006	0.063109	5.68116	6.71633	10.598138
121.900002	0.037342	0.635839	1.551816	-0.40278	0.063752	5.73721	6.54333	12.001305
122.0	0.072322	0.713066	1.542107	-0.42523	0.064937	5.97209	6.95474	9.931767
122.099998	0.078174	0.787784	1.543702	-0.431513	0.066561	6.48406	7.39612	4.89896
122.199997	0.003213	0.849595	1.556618	-0.422526	0.067794	6.46059	7.57704	-2.141742
122.300003	-0.055439	0.896622	1.575419	-0.401357	0.068135	6.65361	7.68474	-8.892344
122.400002	-0.013363	0.999457	1.596645	-0.371504	0.067942	6.94226	8.08169	-13.065328
122.5	0.022743	1.167594	1.620038	-0.33828	0.067282	7.2888	8.61664	-14.148376
122.599998	0.103973	1.251677	1.645435	-0.310321	0.065837	7.25964	8.40553	-12.061329
122.699997	0.181881	1.413672	1.670384	-0.293461	0.065147	7.22154	8.25929	-7.877072
122.800003	0.342819	1.553112	1.694872	-0.290169	0.064436	7.27085	8.01949	-2.923501
122.900002	0.475587	1.707799	1.71579	-0.301072	0.063771	6.09916	6.94339	2.298293
123.0	0.510582	1.838455	1.730082	-0.32146	0.063644	4.90033	5.64686	6.725929
123.099998	0.463896	1.959707	1.738964	-0.34698	0.063849	3.55446	4.80649	9.278578
123.199997	0.3	2.02283	1.746238	-0.371607	0.064645	3.7008	4.4879	9.592521
123.300003	0.130104	2.073482	1.754605	-0.38901	0.065634	3.41451	5.10132	7.491125
123.400002	-0.189587	2.089358	1.764181	-0.398467	0.066317	5.92103	5.70746	3.574767
123.5	-0.330593	2.114001	1.774545	-0.398451	0.066699	9.60537	11.22971	-1.241253
123.599998	-0.633957	2.183647	1.784171	-0.391362	0.066697	7.88975	10.76081	-5.501812
123.699997	-0.718846	2.103025	1.791368	-0.379601	0.066249	8.12393	8.6251	-7.908584
123.800003	-0.525586	1.916858	1.796134	-0.364994	0.065879	6.47084	8.02249	-7.946402
123.900002	-0.212213	1.807548	1.79977	-0.350403	0.065383	12.36078	13.8659	-6.38286
124.0	0.250807	1.654254	1.803892	-0.337392	0.065019	12.49635	13.57108	-4.283628
124.099998	0.582188	1.415627	1.811058	-0.326557	0.064431	10.86113	11.71381	-2.336267
124.199997	0.656771	1.148617	1.823614	-0.319222	0.064137	8.07243	9.03029	-0.927402
124.300003	0.567503	0.915817	1.841851	-0.315764	0.063945	5.32446	6.04842	-0.271056
124.400002	0.344053	0.79023	1.864424	-0.315074	0.064049	4.38617	5.55758	-0.218623
124.5	0.100241	0.66937	1.88695	-0.318551	0.064362	3.83313	5.32485	-0.502408
124.599998	-0.177557	0.543523	1.904772	-0.326293	0.065188	3.84556	5.43383	-0.595018
124.699997	-0.288131	0.451139	1.914264	-0.337841	0.066401	4.46954	6.10034	0.011112
124.800003	-0.172705	0.341747	1.915031	-0.35306	0.067706	5.82873	6.86085	1.382588
124.900002	-0.112683	0.241841	1.908132	-0.370016	0.068713	7.29441	9.24097	2.841972
125.0	-0.013252	0.153533	1.897111	-0.384389	0.069547	7.40361	9.27545	3.833722
125.099998	0.024201	0.119784	1.886619	-0.392821	0.070213	10.37604	9.7816	3.454239
125.199997	-0.021734	0.096593	1.881214	-0.393067	0.070809	10.35704	10.74583	1.682192
125.300003	-0.133503	0.161335	1.881689	-0.385373	0.071019	10.61031	10.45635	-1.332906
125.400002	-0.222037	0.18647	1.887105	-0.372125	0.071292	10.9727	11.26525	-4.272716
125.5	-0.173252	0.226427	1.895302	-0.354823	0.071525	9.4853	10.70772	-6.153185
125.599998	-0.065758	0.300838	1.904451	-0.337244	0.071974	8.59351	10.72559	-6.681458
125.699997	0.1802	0.415243	1.913375	-0.322206	0.072363	7.94195	9.80386	-6.025773
125.800003	0.336432	0.507468	1.92095	-0.313398	0.07257	7.74639	8.98116	-4.230556
125.900002	0.365454	0.576437	1.92618	-0.312193	0.072457	8.01078	8.6631	-1.799221
126.0	0.247895	0.607123	1.929848	-0.316862	0.072338	8.06359	8.08233	0.603683
126.099998	-0.021927	0.642635	1.933376	-0.325191	0.072355	7.67055	7.73837	2.332217
126.199997	-0.175505	0.671538	1.938518	-0.334816	0.072533	7.00812	7.24196	3.035162
126.300003	-0.219677	0.763196	1.946047	-0.342617	0.072978	6.72157	7.45468	2.473667
126.400002	-0.240287	0.848017	1.953328	-0.349688	0.074111	6.23184	7.84628	1.209946
126.5	-0.135576	0.881724	1.958078	-0.355764	0.075271	7.95097	8.83471	-0.352955
126.599998	0.014413	0.902765	1.958346	-0.360017	0.076208	9.36252	11.1173	-1.610993
126.699997	0.071928	0.861034	1.953855	-0.363411	0.076606	8.08934	9.57348	-2.122064
126.800003	0.059355	0.727644	1.945982	-0.36592	0.07708	10.38813	9.62872	-1.852792
126.900002	-0.035715	0.618628	1.937075	-0.367462	0.077392	11.67629	12.3967	-1.202251
127.0	-0.196474	0.518392	1.928802	-0.368223	0.077542	12.15699	11.9565	-0.617544
127.099998	-0.390501	0.469925	1.922271	-0.367064	0.077643	12.56414	12.6001	-0.461969
127.199997	-0.448044	0.448149	1.917253	-0.364391	0.077601	10.78511	11.74592	-0.57987
127.300003	-0.386153	0.464013	1.912516	-0.361461	0.077499	8.62635	10.02921	-0.979937
127.400002	-0.224227	0.499063	1.907111	-0.35725	0.077367	7.80419	9.39299	-1.50594
127.5	-0.033035	0.506459	1.900746	-0.353639	0.076716	7.19264	8.28188	-1.795849
127.599998	0.029189	0.461418	1.893726	-0.349393	0.075997	7.02196	7.78301	-1.858038
127.699997	0.188719	0.393512	1.888306	-0.343211	0.075587	7.11575	7.58646	-2.029511
127.800003	0.263808	0.318935	1.886707	-0.33537	0.075572	7.92172	8.1699	-2.37562
127.900002	0.278621	0.258883	1.890207	-0.326614	0.075735	8.3187	8.95172	-2.836453
128.0	0.134213	0.251044	1.897394	-0.318289	0.076217	8.50173	9.4113	-3.257837
128.100006	0.083734	0.254172	1.905298	-0.313559	0.076739	8.65578	9.43249	-3.225278
128.199997	-0.107012	0.291595	1.910381	-0.314039	0.077271	8.16194	9.46183	-2.37691
128.300003	-0.18429	0.367041	1.909237	-0.321873	0.077802	8.31651	9.25746	-0.551512
128.399994	-0.286332	0.412322	1.900675	-0.338671	0.078064	8.03381	8.8725	2.049904
128.5	-0.318202	0.504398	1.885304	-0.360425	0.078388	8.12323	8.85451	4.340831
128.600006	-0.267877	0.513364	1.866917	-0.38292	0.078654	8.14687	8.78214	5.566896
128.699997	-0.196239	0.521399	1.849966	-0.400159	0.07885	8.43763	8.87175	5.085144
128.800003	-0.106913	0.625271	1.838347	-0.407274	0.078794	8.46565	9.0061	2.574068
128.899994	-0.09907	0.673615	1.831579	-0.404583	0.078607	8.63502	9.19505	-0.923217
129.0	-0.067764	0.650198	1.828241	-0.39218	0.078389	8.93672	9.39342	-4.210356
129.100006	-0.138843	0.633513	1.826245	-0.371708	0.078513	9.15707	9.61192	-6.070712
129.199997	-0.040452	0.598986	1.825402	-0.348549	0.07856	9.27643	9.9	-6.425885
129.300003	-0.102173	0.608241	1.826224	-0.32644	0.078297	9.15724	10.18476	-5.602901
129.399994	-0.012657	0.554408	1.828964	-0.311047	0.078016	8.88216	9.89079	-3.965215
129.5	-0.020126	0.584917	1.832144	-0.304969	0.07782	8.50883	9.23637	-1.967039
129.600006	-0.088902	0.603461	1.835832	-0.30692	0.077693	7.59733	8.04808	-0.05232
129.699997	-0.150149	0.624371	1.838657	-0.316442	0.077847	6.41785	6.90549	1.627141
129.800003	-0.272296	0.635047	1.839225	-0.330761	0.078265	5.06077	5.93473	2.690639
129.899994	-0.358958	0.663525	1.836267	-0.346153	0.078647	4.92967	5.65072	3.064829
130.0	-0.375919	0.649866	1.830012	-0.361104	0.079065	4.84332	5.79578	2.778072
130.100006	-0.195939	0.600877	1.822203	-0.371404	0.079397	7.08816	7.15193	1.865252
130.199997	-0.101613	0.557244	1.815008	-0.375625	0.07988	8.70123	10.31718	0.269642
130.300003	-0.0733	0.473691	1.809444	-0.374545	0.080157	8.15852	9.59575	-1.443726
130.399994	-0.025289	0.394111	1.805169	-0.36886	0.080643	8.73171	8.91264	-2.634238
130.5	-0.062517	0.345189	1.800552	-0.362232	0.080684	10.8705	11.27349	-2.978674
130.600006	-0.190585	0.345218	1.794289	-0.356906	0.080557	10.69526	11.28249	-2.569653
130.699997	-0.248159	0.321733	1.78526	-0.355027	0.079962	9.92301	10.05876	-1.46757
130.800003	-0.279253	0.347914	1.772815	-0.357684	0.079158	8.99015	9.87099	0.119635
130.899994	-0.2806	0.403934	1.757797	-0.362571	0.078334	7.30921	8.14946	1.43784
131.0	-0.093871	0.392645	1.743107	-0.36742	0.078061	6.64345	7.46667	2.071957
131.100006	0.187624	0.430142	1.731735	-0.367827	0.077695	5.83363	6.88398	1.401461
131.199997	0.33293	0.419204	1.727019	-0.36148	0.077673	5.6802	6.41208	-0.52107
131.300003	0.382764	0.36384	1.730035	-0.348447	0.078	5.83144	6.57545	-2.892801
131.399994	0.328826	0.33782	1.739795	-0.33079	0.078291	6.59327	6.96791	-4.790976
131.5	0.206994	0.378137	1.754397	-0.311554	0.078429	7.74928	8.43465	-5.705317
131.600006	-0.000489	0.426211	1.770964	-0.2963	0.078263	7.01933	8.51654	-5.627227
131.699997	-0.09804	0.524561	1.785687	-0.289415	0.077729	7.71863	7.94884	-4.200134
131.800003	-0.223635	0.628373	1.794624	-0.296272	0.077195	7.63534	8.70292	-0.985863
131.899994	-0.341105	0.768675	1.795662	-0.317476	0.076473	7.08992	8.04315	3.235134
132.0	-0.310703	0.9844	1.787015	-0.348396	0.075465	7.18029	7.663	7.231634
132.100006	-0.193031	1.135836	1.770989	-0.382515	0.074594	6.60387	7.26209	9.508985
132.199997	-0.105498	1.236241	1.755469	-0.411713	0.074013	6.49405	6.86321	9.106712
132.300003	0.023248	1.34577	1.745954	-0.427809	0.073536	6.254	7.01265	6.096829
132.399994	0.09163	1.477929	1.742481	-0.430414	0.072994	7.67668	7.71032	1.139286
132.5	-0.074778	1.512165	1.741246	-0.420831	0.071712	8.43088	9.76372	-4.18084
132.600006	-0.024913	1.612236	1.739657	-0.399027	0.070541	7.56134	9.15555	-8.164184
132.699997	0.03591	1.69398	1.738726	-0.37047	0.069689	8.96422	9.34257	-9.697386
132.800003	0.215686	1.671966	1.741449	-0.339684	0.068777	9.596	11.25422	-9.067632
132.899994	0.354853	1.559728	1.749879	-0.311963	0.06891	9.31488	10.79175	-7.380242
133.0	0.453172	1.435609	1.76552	-0.290991	0.069246	9.13649	10.18829	-5.487907
133.100006	0.520622	1.29157	1.786651	-0.278484	0.069702	7.72055	8.54513	-3.540038
133.199997	0.427912	1.179078	1.809458	-0.277019	0.069922	5.4659	6.36284	-1.472211
133.300003	0.135426	1.08481	1.828635	-0.286996	0.069873	4.23598	5.01964	0.91387
133.399994	-0.257492	0.94069	1.840021	-0.307081	0.069672	3.49097	4.54571	3.509132
133.5	-0.574457	0.893447	1.841326	-0.334679	0.069188	3.7854	4.84396	5.976082
133.600006	-0.667566	0.789961	1.835118	-0.364707	0.06856	3.90967	5.03869	7.490253
133.699997	-0.595381	0.736945	1.825116	-0.389912	0.068157	7.72616	7.41967	7.163672
133.800003	-0.332792	0.688633	1.815684	-0.406178	0.067774	8.09293	11.05896	5.198574
133.899994	-0.052533	0.650877	1.809813	-0.410218	0.067758	8.27517	9.51589	1.615685
134.0	0.294158	0.636995	1.80698	-0.404493	0.067968	7.67247	8.60872	-2.466649
134.100006	0.382901	0.560197	1.80475	-0.392746	0.068119	10.99617	12.12896	-5.51006
134.199997	0.354436	0.540465	1.802171	-0.376126	0.068376	12.85033	13.19007	-6.78124
134.300003	0.184151	0.567119	1.799403	-0.358864	0.068562	12.13571	12.89718	-6.302223
134.399994	0.035235	0.582111	1.797156	-0.344781	0.068755	11.90136	12.93122	-4.810601
134.5	-0.081571	0.568871	1.796155	-0.33519	0.068788	8.94776	10.81059	-2.811336
134.600006	-0.129408	0.530588	1.79651	-0.330852	0.068883	6.90154	8.67991	-0.868732
134.699997	-0.146027	0.523612	1.798792	-0.330658	0.069275	5.3792	6.64246	0.570351
134.800003	-0.037451	0.568025	1.803678	-0.331804	0.069995	4.54144	5.4425	1.172626
134.899994	0.055268	0.654804	1.810822	-0.333544	0.070874	4.06433	4.87083	0.899444
135.0	0.183534	0.683449	1.819209	-0.334185	0.071652	4.62666	5.17337	-0.021848
135.100006	0.204745	0.629934	1.827287	-0.333894	0.072876	4.51832	5.25333	-1.123768
135.199997	0.090317	0.500104	1.833076	-0.333932	0.073694	6.82605	6.46325	-1.785145
135.300003	-0.043243	0.423184	1.835248	-0.334521	0.074213	7.94501	9.33208	-1.785179
135.399994	-0.257994	0.441123	1.832769	-0.338157	0.073903	6.71772	8.38358	-0.984662
135.5	-0.423049	0.483601	1.824586	-0.346914	0.073159	8.11683	8.70089	0.496241
135.600006	-0.490637	0.494488	1.810773	-0.359617	0.072167	9.27959	11.05596	2.201398
135.699997	-0.424222	0.42699	1.792838	-0.374225	0.071661	8.3448	9.67936	3.251181
135.800003	-0.215737	0.295641	1.77529	-0.385601	0.071547	8.35031	9.12332	3.272937
135.899994	0.048907	0.264127	1.763604	-0.388598	0.071973	7.86987	8.67252	1.595735
136.0	0.249629	0.340036	1.760484	-0.383386	0.072097	7.38549	8.0591	-1.065734
136.100006	0.255285	0.503026	1.764841	-0.371115	0.072271	7.42813	8.36913	-3.680721
136.199997	0.18959	0.658244	1.772727	-0.355148	0.072501	7.3875	8.30029	-5.403022
136.300003	0.11876	0.755989	1.780264	-0.339763	0.073158	7.92154	8.56472	-5.695216
136.399994	0.098145	0.816731	1.784669	-0.330213	0.074318	7.97531	8.97719	-4.38955
136.5	0.04331	0.894014	1.784573	-0.32959	0.075781	7.74893	9.02901	-1.593715
136.600006	-0.091672	0.982232	1.780242	-0.336406	0.076837	7.81811	8.87078	1.493282
136.699997	-0.277193	1.088514	1.774099	-0.346674	0.077531	7.14491	8.17386	3.644738
136.800003	-0.44834	1.202332	1.773429	-0.355083	0.077444	6.65002	7.40972	4.096443
136.899994	-0.503897	1.375456	1.780935	-0.359108	0.07738	6.34727	6.62319	2.768992
137.0	-0.434405	1.569513	1.794769	-0.358808	0.077624	6.01658	6.22517	0.159847
137.100006	-0.185181	1.68878	1.80862	-0.35544	0.078123	6.29201	6.75027	-2.661205
137.199997	-0.013182	1.62258	1.816532	-0.351595	0.078526	8.10983	8.81747	-4.301691
137.300003	0.191091	1.507232	1.816615	-0.349265	0.07905	7.61958	9.09709	-3.893787
137.399994	0.255962	1.377447	1.809839	-0.351184	0.079149	7.21795	8.29248	-1.879394
137.5	0.236021	1.215996	1.799326	-0.355296	0.079161	7.93862	9.39577	0.615302
137.600006	0.029377	1.118836	1.788581	-0.36146	0.079336	9.16836	10.17341	2.299526
137.699997	-0.159924	1.070735	1.782725	-0.365996	0.079849	8.13374	8.79606	2.717935
137.800003	-0.240334	1.108487	1.784057	-0.366558	0.080685	7.40817	8.46655	1.688499
137.899994	-0.31098	1.188511	1.790261	-0.364785	0.08135	6.56025	7.63699	-0.380083
138.0	-0.333427	1.275944	1.796939	-0.359611	0.081993	5.96255	7.49482	-2.714909
138.100006	-0.304768	1.234916	1.800653	-0.352454	0.082591	6.49335	7.77488	-3.937361
138.199997	-0.167545	1.150472	1.800728	-0.344863	0.083155	6.25181	7.53722	-3.953128
138.300003	0.031955	1.01053	1.800427	-0.337356	0.083621	8.14232	7.78001	-3.101229
138.399994	0.116507	0.942188	1.802507	-0.331191	0.084188	7.74683	8.72187	-2.068427
138.5	0.145046	0.975061	1.807829	-0.327481	0.084689	7.31937	8.40392	-1.177896
138.600006	0.070508	1.04995	1.814941	-0.328246	0.085192	8.58913	9.04614	-0.158125
138.699997	-0.124421	1.136096	1.820411	-0.333024	0.085844	6.90837	8.179	0.517279
138.800003	-0.297763	1.177449	1.821178	-0.342982	0.086573	6.93359	7.87358	1.280817
138.899994	-0.367717	1.163711	1.815902	-0.356621	0.08761	6.4753	7.74147	2.109677
139.0	-0.455273	1.156772	1.804863	-0.372685	0.088205	6.43931	7.58957	2.838619
139.100006	-0.363137	1.163546	1.790738	-0.386166	0.088699	6.37669	7.57543	2.953036
139.199997	-0.229274	1.209534	1.776271	-0.39435	0.088662	7.98705	8.5629	2.092504
139.300003	-0.13932	1.225503	1.764245	-0.395303	0.088402	7.54846	8.33701	0.314515
139.399994	0.034456	1.193941	1.757031	-0.386705	0.088533	7.9416	8.14485	-2.136451
139.5	0.144288	1.000768	1.755847	-0.372721	0.088792	9.19919	9.3825	-3.947596
139.600006	0.278047	0.810054	1.761485	-0.352387	0.089676	8.46031	8.99293	-5.405538
139.699997	0.353442	0.729789	1.77307	-0.329945	0.090619	8.56382	9.21881	-6.048996
139.800003	0.289564	0.710432	1.78774	-0.311461	0.091553	7.70855	8.76962	-5.810938
139.899994	0.070978	0.718062	1.801525	-0.300273	0.09218	7.03789	8.06124	-4.319691
140.0	-0.159113	0.727497	1.810958	-0.300098	0.09238	6.7827	7.59139	-1.563798
140.100006	-0.395096	0.743301	1.814786	-0.310312	0.092506	6.42197	7.10558	1.764565
140.199997	-0.593376	0.817158	1.812708	-0.327134	0.092648	6.13428	6.65606	4.44457
140.300003	-0.514077	0.827038	1.809874	-0.345789	0.093073	5.92935	6.48798	5.905178
140.399994	-0.375111	0.859888	1.811138	-0.360717	0.093891	5.7225	6.58786	5.384583
140.5	-0.26924	0.956331	1.817516	-0.370033	0.094388	7.12608	7.30234	3.174531
140.600006	-0.11687	1.039546	1.82598	-0.373987	0.09464	7.6081	8.90782	0.1215
140.699997	-0.173556	1.123223	1.830933	-0.374733	0.093953	7.62755	8.5007	-2.735605
140.800003	-0.207389	1.095591	1.829165	-0.373387	0.093222	8.59045	8.26604	-4.066037
140.899994	-0.175242	1.037851	1.820602	-0.372998	0.09244	9.84638	9.15854	-3.276882
141.0	-0.066013	1.036985	1.806226	-0.37518	0.091675	10.16288	11.04932	-1.360332
141.100006	0.030438	1.035298	1.789242	-0.378177	0.091118	10.09413	10.60751	0.667155
141.199997	0.192185	1.016379	1.774532	-0.38082	0.091088	10.22252	10.41953	1.721218
141.300003	0.262115	1.026617	1.767523	-0.377572	0.09124	8.8897	9.39213	1.312596
141.399994	0.360641	1.076023	1.770378	-0.367756	0.09205	7.03176	7.32621	-0.640022
141.5	0.17932	1.108631	1.781286	-0.354144	0.092804	6.27362	6.51528	-3.190741
141.600006	0.015924	1.182883	1.795692	-0.336967	0.09341	5.79414	6.22677	-5.219885
141.699997	-0.191733	1.302119	1.809677	-0.319017	0.09386	5.70892	6.6764	-5.958273
141.800003	-0.259163	1.405431	1.82219	-0.304374	0.094228	5.35459	6.6187	-5.327453
141.899994	-0.229503	1.524634	1.832307	-0.297007	0.094489	7.40939	7.42138	-3.427639
142.0	-0.220686	1.673356	1.839105	-0.299919	0.094554	6.7228	8.62328	-0.633184
142.100006	-0.246987	1.805284	1.841565	-0.313006	0.094253	7.40326	7.64309	2.46962
142.199997	-0.29325	1.978416	1.839161	-0.333271	0.093791	8.52004	8.52115	5.048611
142.300003	-0.316508	2.139544	1.833263	-0.356705	0.093269	6.70204	7.36764	6.438763
142.399994	-0.319012	2.292073	1.825674	-0.378388	0.092848	7.01854	7.31273	6.250359
142.5	-0.347795	2.424052	1.817689	-0.394622	0.092284	6.8659	7.74008	4.380851
142.600006	-0.266657	2.494858	1.809584	-0.402342	0.091657	6.83761	7.76406	1.318949
142.699997	-0.130463	2.383403	1.801559	-0.400906	0.091027	8.68512	9.48752	-2.007149
142.800003	0.018781	2.104388	1.794524	-0.390482	0.090758	8.70185	9.8727	-4.529169
142.899994	0.083579	1.915149	1.790244	-0.373105	0.090975	8.69799	9.51118	-5.843791
143.0	0.18477	1.804431	1.791062	-0.351829	0.091328	10.77329	11.55515	-6.125318
143.100006	0.024327	1.80113	1.798703	-0.331277	0.091061	11.06553	11.07234	-6.222905
143.199997	0.0393	1.696164	1.811343	-0.313325	0.09158	10.65777	10.55506	-5.385954
143.300003	-0.036418	1.565439	1.827633	-0.302593	0.091656	8.67881	9.16679	-4.061984
143.399994	-0.260432	1.506471	1.842115	-0.301665	0.091309	6.45542	7.20075	-2.007216
143.5	-0.486256	1.490224	1.850875	-0.311676	0.090651	4.99176	6.30353	0.925705
143.600006	-0.699127	1.522911	1.849644	-0.332625	0.089498	4.14718	5.56208	4.324234
143.699997	-0.722385	1.47992	1.838101	-0.359455	0.088342	4.32355	5.43961	7.327349
143.800003	-0.607415	1.521626	1.819572	-0.38593	0.087478	4.37969	5.55234	8.232123
143.899994	-0.224106	1.45921	1.802449	-0.40444	0.086679	6.95216	6.57448	7.120712
144.0	0.036717	1.444276	1.794492	-0.407667	0.086146	7.76346	9.60742	3.21569
144.100006	0.164483	1.379196	1.797812	-0.398223	0.084907	7.84044	8.63088	-2.007349
144.199997	0.171331	1.426511	1.809595	-0.378934	0.083625	9.01099	8.65368	-6.888571
144.300003	0.107327	1.546897	1.825781	-0.354078	0.082137	10.15614	10.96839	-9.942882
144.399994	0.027713	1.757572	1.843768	-0.328625	0.081018	10.03073	10.85449	-10.518162
144.5	-0.025972	1.980079	1.861088	-0.309444	0.080178	10.32157	10.98038	-8.553264
144.600006	0.052444	2.096216	1.876167	-0.301423	0.080006	10.20255	11.58127	-4.782297
144.699997	0.187307	2.29199	1.888314	-0.305774	0.079766	8.97841	9.91284	-0.365381
144.800003	0.229959	2.569187	1.89556	-0.319752	0.080026	7.12766	8.21658	3.660792
144.899994	0.234038	2.785698	1.89973	-0.339055	0.080538	5.59884	6.26092	6.441275
145.0	0.196991	3.017359	1.906157	-0.358207	0.081216	4.43346	4.94727	7.276182
145.100006	0.024418	3.295862	1.916725	-0.373438	0.081598	4.45343	4.81666	6.184714
145.199997	-0.172262	3.579125	1.928711	-0.383832	0.081695	4.09025	4.92982	3.444046
145.300003	-0.440647	3.778955	1.938423	-0.388471	0.080958	7.45126	7.09241	-0.024931
145.399994	-0.591649	3.82619	1.942417	-0.387678	0.080306	9.75565	11.44874	-3.122761
145.5	-0.563324	3.648652	1.940254	-0.383521	0.079688	9.43792	10.9442	-4.611938
145.600006	-0.327727	3.274217	1.933863	-0.377596	0.079647	8.17078	8.9408	-4.399869
145.699997	0.040363	2.910542	1.92692	-0.370362	0.079735	11.69275	13.99994	-3.352073
145.800003	0.346928	2.649595	1.92305	-0.361519	0.08005	14.93842	15.76108	-2.467578
145.899994	0.615824	2.380547	1.924615	-0.350602	0.080294	14.07237	14.33169	-2.155907
146.0	0.545365	2.105958	1.931849	-0.339617	0.080238	11.99629	12.84708	-2.163427
146.100006	0.383841	1.836224	1.943179	-0.328554	0.080343	6.81747	7.60509	-2.614674
146.199997	0.188838	1.556337	1.955879	-0.320061	0.08057	5.50128	7.24978	-3.000965
146.300003	0.001857	1.310679	1.967325	-0.314936	0.081103	4.49503	6.74727	-2.998785
146.399994	-0.148603	1.116268	1.976191	-0.313958	0.081556	4.68708	6.66205	-2.506092
146.5	-0.200025	0.962524	1.98216	-0.317562	0.082163	4.5171	6.63079	-1.622557
146.600006	-0.226508	0.847577	1.986066	-0.325312	0.082814	6.26214	7.31979	-0.390937
146.699997	-0.144114	0.797986	1.98809	-0.336422	0.083451	7.41088	8.76972	0.740129
146.800003	-0.107416	0.704083	1.988126	-0.35096	0.083928	8.17507	9.68899	1.752448
146.899994	-0.083037	0.64471	1.985385	-0.366719	0.084215	10.41825	10.13048	2.335358
147.0	-0.130272	0.56195	1.978527	-0.382305	0.084204	9.3302	10.34363	2.574526
147.100006	-0.153618	0.460901	1.966807	-0.396143	0.083859	10.15412	10.80278	2.407399
147.199997	-0.194789	0.401271	1.951427	-0.405467	0.083144	10.24888	11.3313	1.796802
147.300003	-0.125306	0.266762	1.934394	-0.407462	0.082596	10.64726	11.568	0.559735
147.399994	-0.034618	0.13674	1.919586	-0.40011	0.081915	10.75507	11.88734	-1.37691
147.5	0.022324	-0.005771	1.911299	-0.38231	0.081546	11.14426	11.6652	-3.241681
147.600006	0.0301	-0.059502	1.912727	-0.357382	0.081328	11.27519	11.26472	-5.083068
147.699997	0.023392	0.049119	1.925792	-0.328332	0.080594	11.20022	10.64573	-6.696368
147.800003	0.01401	0.340023	1.950602	-0.301255	0.079965	10.57055	10.0321	-7.848336
147.899994	0.11838	0.613549	1.980849	-0.282272	0.078829	9.78648	9.41044	-7.966992
148.0	0.084699	1.028514	2.010951	-0.275517	0.078202	8.65832	8.48721	-6.84106
148.100006	0.232145	1.323775	2.033135	-0.285294	0.077378	7.41526	7.58336	-3.580245
148.199997	0.315334	1.647535	2.044883	-0.311403	0.077044	6.48783	7.22301	1.212154
148.300003	0.346707	2.025972	2.044758	-0.346277	0.076364	5.8663	6.82906	6.335687
148.399994	0.426726	2.343874	2.03209	-0.381746	0.076855	6.14041	7.10472	10.259857
148.5	0.394521	2.544019	2.017584	-0.411445	0.077381	6.48143	7.29099	10.987178
148.600006	0.21832	2.823127	2.012775	-0.425244	0.077756	8.96037	9.51128	8.497044
148.699997	0.064135	3.097845	2.020422	-0.423182	0.077351	9.5692	10.7424	3.141274
148.800003	-0.05956	3.319224	2.0367	-0.408015	0.076396	10.4419	10.3129	-3.419096
148.899994	-0.018679	3.170472	2.054696	-0.383427	0.074854	13.4899	12.78552	-9.047329
149.0	0.312328	2.856287	2.070027	-0.356076	0.073822	15.80034	16.52961	-11.583441
149.100006	0.541371	2.518963	2.082448	-0.332511	0.073238	18.39619	19.23839	-10.714808
149.199997	0.617115	2.16004	2.093282	-0.318734	0.072455	21.54999	23.14488	-8.326089
149.300003	0.784354	1.712222	2.104058	-0.31508	0.07169	26.22762	27.74787	-5.276488
149.399994	0.627664	1.324478	2.112535	-0.322525	0.070569	23.7147	23.37837	-2.477074
149.5	0.386727	0.977443	2.119314	-0.336943	0.069316	10.63063	11.99482	0.053886
149.600006	0.050194	0.621933	2.123775	-0.354133	0.068482	4.55686	5.96567	2.258795
149.699997	-0.210689	0.370609	2.125205	-0.370513	0.06785	3.80615	5.28245	3.676644
149.800003	-0.273047	0.090226	2.122945	-0.383569	0.067695	3.49149	4.4332	4.173415
149.899994	-0.25785	-0.171001	2.116549	-0.391347	0.067749	4.36104	6.10002	3.333898
150.0	-0.182772	-0.322974	2.109327	-0.391337	0.068046	4.83824	5.24884	1.464699
150.100006	-0.055674	-0.444247	2.104929	-0.384012	0.068474	9.6214	9.92408	-1.19018
150.199997	-0.001204	-0.460688	2.104899	-0.371033	0.06914	10.53946	16.54974	-3.96415
150.300003	0.010081	-0.374189	2.108959	-0.355098	0.069686	16.45857	18.40434	-6.012455
150.399994	-0.014328	-0.174295	2.114648	-0.337947	0.070096	24.40936	28.18904	-6.860393
150.5	-0.06516	-0.031129	2.11953	-0.323503	0.070533	30.53278	33.60359	-6.786367
150.600006	0.001916	0.081002	2.121571	-0.314846	0.070817	34.40838	35.02013	-5.704094
150.699997	-0.016672	0.180079	2.119755	-0.314556	0.070843	21.29523	21.56648	-3.938504
150.800003	-0.024475	0.297759	2.115633	-0.319365	0.07035	13.85808	15.62704	-2.026493
150.899994	0.030718	0.404258	2.111114	-0.327526	0.069652	10.57081	11.72708	-0.298342
151.0	0.067719	0.553489	2.107895	-0.33637	0.069411	7.85656	8.28028	0.802944
151.100006	0.186939	0.731239	2.105385	-0.345016	0.06915	6.3957	6.22356	1.151567
151.199997	0.265505	0.886979	2.101971	-0.353108	0.069107	7.15209	6.5277	1.022744
151.300003	0.336695	0.98309	2.094846	-0.361144	0.069419	8.68267	7.82904	0.743408
151.399994	0.334851	1.007272	2.082231	-0.369234	0.069836	12.66047	12.30656	0.631363
151.5	0.234707	0.978881	2.064315	-0.377948	0.070121	16.22088	16.87176	0.742029
151.600006	0.067853	0.947624	2.042443	-0.385746	0.070476	16.32449	18.69434	0.938782
151.699997	-0.200589	0.929094	2.019458	-0.392012	0.070601	21.5577	23.30354	0.812313
151.800003	-0.356783	0.877975	1.998028	-0.393396	0.070994	25.37147	25.76834	0.215514
151.899994	-0.420233	0.745287	1.97963	-0.389166	0.071656	27.05679	26.52307	-0.895907
152.0	-0.337725	0.630829	1.96476	-0.37869	0.072555	20.72607	20.5681	-2.237212
152.100006	-0.226133	0.549169	1.953217	-0.362971	0.073313	15.75848	16.53561	-3.363711
152.199997	-0.119587	0.522585	1.945289	-0.344095	0.073865	13.50576	14.61164	-4.078913
152.300003	0.043052	0.5038	1.941331	-0.324751	0.074249	10.99126	11.9384	-4.479098
152.399994	0.201177	0.443024	1.941287	-0.307627	0.074463	9.04085	10.09826	-4.594108
152.5	0.267189	0.394348	1.944974	-0.294816	0.074857	7.95622	8.84231	-4.430898
152.600006	0.222981	0.442577	1.951714	-0.288099	0.075092	7.44267	7.99851	-3.915686
152.699997	0.126373	0.463721	1.959254	-0.288631	0.075544	7.27961	8.11242	-2.961774
152.800003	-0.015162	0.518143	1.965141	-0.296542	0.076248	7.03938	8.51387	-1.392348
152.899994	-0.245409	0.562045	1.96608	-0.312249	0.076609	7.0054	8.87603	0.829708
153.0	-0.364591	0.61886	1.958886	-0.334499	0.076936	7.41307	8.9848	3.198056
153.100006	-0.424674	0.688751	1.942572	-0.362144	0.077049	8.25389	9.77956	5.620192
153.199997	-0.323708	0.69083	1.919476	-0.389271	0.077541	8.87078	10.37457	6.896626
153.300003	-0.164616	0.620642	1.894839	-0.41069	0.077916	9.52016	9.82367	6.346814
153.399994	-0.155672	0.664005	1.873948	-0.420922	0.078202	10.23566	10.74518	3.603341
153.5	-0.191668	0.690446	1.859839	-0.418029	0.078084	11.08716	11.37445	-0.340293
153.600006	-0.211226	0.741505	1.850922	-0.405013	0.077718	11.92474	11.782	-4.151927
153.699997	-0.194611	0.818323	1.844784	-0.384533	0.077965	12.56168	12.14245	-6.543025
153.800003	-0.102166	0.873784	1.83951	-0.360796	0.078194	12.22197	12.1964	-7.148459
153.899994	0.016044	0.845417	1.834698	-0.33885	0.078627	11.32362	11.85779	-6.037676
154.0	0.185071	0.751378	1.830655	-0.32291	0.078884	10.15806	11.0657	-4.112445
154.100006	0.157133	0.730505	1.827933	-0.313149	0.079078	8.94653	10.01797	-2.092584
154.199997	0.142713	0.764636	1.827284	-0.310034	0.079203	7.28714	8.09004	-0.377107
154.300003	0.003666	0.807414	1.829254	-0.311079	0.079607	5.60891	6.21093	0.656756
154.399994	0.017306	0.776717	1.833009	-0.316026	0.080085	4.31926	5.17219	1.013812
154.5	-0.038638	0.691671	1.837511	-0.322829	0.080904	4.29115	4.85617	0.771276
154.600006	-0.079969	0.564857	1.841295	-0.330519	0.081972	3.99357	4.95059	0.1651
154.699997	-0.149471	0.500107	1.843011	-0.338444	0.082649	6.4542	6.54098	-0.498636
154.800003	-0.286748	0.483938	1.84149	-0.34632	0.083055	7.88861	9.55625	-0.845088
154.899994	-0.550952	0.527587	1.835329	-0.354567	0.083094	8.06254	9.82014	-0.533721
155.0	-0.562445	0.584028	1.823624	-0.364739	0.082745	8.08478	8.42073	0.331444
155.100006	-0.541619	0.627085	1.806031	-0.376228	0.082142	9.8131	10.18637	1.499244
155.199997	-0.398446	0.620634	1.784906	-0.387361	0.08174	11.23849	11.5604	2.298325
155.300003	-0.091102	0.586712	1.763983	-0.393896	0.081745	9.24158	9.63782	2.182984
155.399994	0.221009	0.497804	1.748275	-0.39179	0.082176	9.53154	10.01101	0.849885
155.5	0.422209	0.459435	1.740977	-0.381088	0.082884	7.85218	8.53228	-1.281334
155.600006	0.341916	0.521923	1.742796	-0.362849	0.083518	7.48918	7.92561	-3.555495
155.699997	0.11998	0.685378	1.750577	-0.341174	0.083822	7.07783	7.75978	-5.293664
155.800003	-0.169445	0.86751	1.761597	-0.32059	0.084267	6.94909	7.54921	-5.973649
155.899994	-0.338467	1.056816	1.771582	-0.305775	0.08469	6.92632	7.7661	-5.501353
156.0	-0.353998	1.242525	1.778045	-0.30109	0.085576	6.97607	8.18971	-3.352479
156.100006	-0.217347	1.472824	1.780064	-0.307286	0.086727	7.02826	8.23135	-0.291377
156.199997	-0.087906	1.654527	1.776989	-0.322789	0.08806	6.81738	7.90238	2.832775
156.300003	0.087884	1.848787	1.769928	-0.343712	0.088827	6.72682	7.29399	5.228345
156.399994	0.04179	2.021525	1.762334	-0.365509	0.08957	6.67069	6.94189	6.262423
156.5	-0.153595	2.277709	1.755378	-0.383281	0.089622	6.48301	6.69246	5.393458
156.600006	-0.233494	2.575912	1.748516	-0.393856	0.08962	7.43208	7.64716	3.085192
156.699997	-0.262492	2.702299	1.740747	-0.396972	0.08958	7.72581	8.96874	0.082527
156.800003	-0.298384	2.59237	1.732549	-0.390739	0.089436	7.57167	8.82539	-3.190739
156.899994	0.03935	2.275065	1.72838	-0.373666	0.090156	7.93301	9.06583	-5.58225
157.0	0.371378	1.88892	1.733772	-0.349216	0.091515	8.38394	10.18465	-6.959089
157.100006	0.551032	1.697896	1.75091	-0.323879	0.092048	8.99628	10.41546	-7.414535
157.199997	0.589103	1.716638	1.77582	-0.30395	0.092503	8.82147	9.34439	-7.12736
157.300003	0.402335	1.841594	1.801742	-0.29362	0.092756	8.58887	8.83128	-5.661716
157.399994	0.092607	1.926471	1.822443	-0.297231	0.092779	7.36596	7.71214	-2.380037
157.5	-0.223137	2.011205	1.833634	-0.316613	0.092868	5.83845	6.52203	2.594552
157.600006	-0.351321	2.189221	1.833785	-0.34627	0.092872	4.96531	6.25182	7.716953
157.699997	-0.323916	2.363037	1.821654	-0.380744	0.093462	4.47743	6.01256	11.212301
157.800003	-0.208121	2.505198	1.806535	-0.409997	0.094454	4.05601	6.08803	11.438846
157.899994	0.063908	2.627362	1.801074	-0.423116	0.095348	5.71085	5.86932	8.20145
158.0	0.224876	2.820421	1.809131	-0.419943	0.095961	7.86251	8.2913	2.377089
158.100006	0.307441	2.997576	1.827069	-0.403997	0.095804	7.71801	9.93575	-4.854537
158.199997	0.384343	2.837299	1.849042	-0.378323	0.095229	8.81534	8.37791	-10.757358
158.300003	0.472543	2.764506	1.870624	-0.347958	0.094668	10.42298	9.32234	-13.493279
158.399994	0.578078	2.656903	1.892234	-0.318936	0.094447	10.9325	11.76508	-12.878081
158.5	0.418987	2.52218	1.914794	-0.299461	0.094232	10.3749	11.67955	-10.026764
158.600006	0.275982	2.48331	1.937124	-0.292365	0.093191	10.7873	12.2859	-6.061304
158.699997	0.131494	2.421397	1.957546	-0.298109	0.092119	10.01129	11.16269	-1.744922
158.800003	-0.125685	2.410452	1.974008	-0.315242	0.090573	6.93569	7.75154	2.223258
158.899994	-0.202655	2.419918	1.986054	-0.338161	0.089073	4.62517	5.31575	5.467778
159.0	-0.223399	2.36801	1.994277	-0.363146	0.087892	3.63249	4.43288	7.38902
159.100006	-0.086778	2.274199	1.997887	-0.385625	0.087182	3.76692	4.30109	7.620019
159.199997	0.00819	2.111434	1.99684	-0.402965	0.086738	3.95276	5.52343	6.242381
159.300003	0.178589	1.971651	1.993003	-0.41133	0.086518	7.27164	5.64729	3.259338
159.399994	0.245677	1.836772	1.989299	-0.409898	0.086518	11.80678	12.15893	-0.36504
159.5	0.127877	1.753922	1.987637	-0.400674	0.08619	10.18968	12.89889	-3.88848
159.600006	-0.146046	1.600282	1.98917	-0.385007	0.085694	9.56727	9.51589	-6.451913
159.699997	-0.380821	1.448005	1.994037	-0.365356	0.085149	16.94637	17.40649	-7.536967
159.800003	-0.472282	1.386851	2.001956	-0.344408	0.084782	19.27896	18.63214	-7.553597
159.899994	-0.439078	1.369924	2.01196	-0.32644	0.084436	19.98605	21.88658	-6.964848
160.0	-0.27414	1.424114	2.02171	-0.314579	0.084386	17.27627	17.86275	-5.370838
160.100006	-0.035151	1.46816	2.030072	-0.310849	0.083969	9.03805	10.03595	-3.141419
160.199997	0.111511	1.56371	2.037524	-0.313199	0.082939	6.04119	7.35341	-1.11714
160.300003	0.187312	1.628159	2.044773	-0.31934	0.081657	4.91986	5.3044	0.425145
160.399994	0.195216	1.626764	2.052834	-0.326349	0.080598	4.18291	5.17401	1.248153
160.5	0.161672	1.614479	2.060848	-0.333277	0.07967	4.41752	4.82062	1.326906
160.600006	0.137182	1.637038	2.067312	-0.340567	0.078923	4.85155	6.09403	0.730768
160.699997	0.028046	1.570429	2.069433	-0.348628	0.07854	6.60807	6.88376	0.312151
160.800003	-0.02166	1.486659	2.065371	-0.357846	0.078141	9.54328	10.87686	0.084546
160.899994	-0.078254	1.348261	2.054457	-0.3679	0.077971	10.63684	13.19821	0.249548
161.0	-0.026034	1.200608	2.038736	-0.376656	0.077959	13.71979	13.86569	0.530506
161.100006	-0.081963	1.012108	2.022171	-0.384545	0.077666	15.42052	16.33274	0.676338
161.199997	-0.151122	0.92401	2.009165	-0.387241	0.077572	17.30552	16.90291	-0.028407
161.300003	-0.090066	0.812562	2.00172	-0.385442	0.077217	20.47184	18.85899	-1.297596
161.399994	-0.139693	0.696645	1.998898	-0.378575	0.076903	20.4115	18.07771	-2.859215
161.5	-0.130854	0.549138	1.997603	-0.368627	0.076653	14.29342	15.41529	-3.984951
161.600006	-0.134214	0.438871	1.994761	-0.357558	0.076117	12.563	14.07455	-4.322079
161.699997	-0.160315	0.351797	1.989584	-0.347026	0.075598	10.91884	12.92919	-3.754088
161.800003	-0.164357	0.252679	1.983056	-0.338517	0.074627	9.80706	11.88402	-2.604802
161.899994	-0.134272	0.224452	1.977321	-0.331548	0.073499	8.39918	10.3204	-1.380524
162.0	-0.091102	0.237517	1.974769	-0.325623	0.0725	7.98547	9.03554	-0.714455
162.100006	0.048883	0.278759	1.976814	-0.320972	0.071867	8.11184	8.44417	-0.605016
162.199997	0.078648	0.322963	1.982049	-0.317928	0.071391	8.05045	8.18468	-1.027514
162.300003	0.084548	0.402538	1.986909	-0.317333	0.070869	7.86278	8.2761	-1.595243
162.399994	0.032075	0.466847	1.988163	-0.320143	0.070515	7.81627	8.71256	-1.806757
162.5	-0.031004	0.507459	1.983876	-0.327614	0.070189	8.60183	9.35456	-1.294891
162.600006	-0.013854	0.524025	1.974355	-0.338812	0.070139	9.15821	10.50549	-0.184589
162.699997	0.033731	0.535104	1.961587	-0.351956	0.070141	9.26058	10.1642	0.97093
162.800003	0.04531	0.601012	1.948484	-0.365366	0.070413	9.92222	10.35187	1.638148
162.899994	-0.015704	0.65334	1.936534	-0.375852	0.070786	10.35774	11.24041	1.560296
163.0	-0.11271	0.758438	1.926192	-0.382572	0.070625	11.03934	11.55633	0.70298
163.100006	-0.242645	0.725118	1.916093	-0.385099	0.070061	11.32861	11.5528	-0.512886
163.199997	-0.31527	0.522036	1.904909	-0.383503	0.069539	11.3188	11.14407	-1.593906
163.300003	-0.244983	0.307882	1.89197	-0.378236	0.068896	10.61915	10.75846	-2.116873
163.399994	-0.126566	0.228757	1.878079	-0.369716	0.068337	9.88132	10.50078	-2.241455
163.5	0.038215	0.27036	1.865831	-0.358589	0.067731	9.40552	10.51106	-2.215985
163.600006	0.178358	0.340522	1.856736	-0.346045	0.067021	9.23545	10.2613	-2.338702
163.699997	0.248106	0.273639	1.852141	-0.333077	0.066749	9.19508	9.76843	-2.674667
163.800003	0.220268	0.148219	1.85208	-0.321782	0.066798	8.717	8.96092	-3.043345
163.899994	0.079755	-0.025571	1.855004	-0.31343	0.066938	8.0283	8.22728	-3.249995
164.0	-0.097875	-0.074346	1.858897	-0.309665	0.066889	7.25386	7.79511	-2.953378
164.100006	-0.369803	-0.101833	1.86005	-0.312394	0.066532	6.69232	7.80838	-1.969458
164.199997	-0.623345	-0.059778	1.856353	-0.322086	0.065742	6.57891	7.9923	-0.176871
164.300003	-0.715237	0.008287	1.846409	-0.33822	0.0649	7.41088	8.24559	1.910644
164.399994	-0.578424	0.034884	1.831991	-0.357578	0.064737	7.44223	8.96488	3.490802
164.5	-0.165518	-0.008696	1.816745	-0.37493	0.064762	7.87653	8.51055	3.967692
164.600006	0.186675	-0.129767	1.806117	-0.384602	0.065593	8.45724	9.06348	2.712929
164.699997	0.397366	-0.253391	1.802224	-0.385985	0.06639	8.16386	9.30756	0.462576
164.800003	0.275989	-0.157716	1.802646	-0.379441	0.067177	8.32369	9.18327	-2.224081
164.899994	-0.053986	0.072522	1.802869	-0.368571	0.06736	8.34156	9.21764	-3.956124
165.0	-0.362564	0.323233	1.799814	-0.355929	0.06739	8.32833	9.1276	-4.198143
165.100006	-0.598621	0.49236	1.79202	-0.34639	0.067155	8.18085	9.2125	-2.960335
165.199997	-0.574638	0.692719	1.780046	-0.34247	0.067144	8.00588	9.49362	-0.818319
165.300003	-0.308787	0.88631	1.765535	-0.343365	0.067358	7.64541	9.20276	1.270042
165.399994	0.015165	1.121759	1.751907	-0.346581	0.067978	7.27391	8.5356	2.305846
165.5	0.350792	1.286281	1.744775	-0.347893	0.068726	6.91117	7.5142	1.838199
165.600006	0.58716	1.425659	1.747179	-0.344766	0.06949	6.40165	6.48242	-0.072106
165.699997	0.500945	1.448819	1.757539	-0.339298	0.069744	6.18876	5.69793	-2.667228
165.800003	0.228498	1.436136	1.771162	-0.332544	0.070089	6.23841	5.97295	-4.789408
165.899994	-0.061318	1.515376	1.782841	-0.325957	0.070268	6.53967	6.94435	-5.462101
166.0	-0.314912	1.576648	1.790406	-0.323772	0.070523	7.9239	9.43099	-4.489171
166.100006	-0.426576	1.644625	1.79204	-0.328865	0.070474	6.95986	8.99796	-1.77742
166.199997	-0.481151	1.691742	1.786888	-0.342169	0.070358	7.12512	8.86607	1.883418
166.300003	-0.431379	1.740493	1.774855	-0.360446	0.070528	8.41503	10.00994	5.191448
166.399994	-0.224021	1.755436	1.761251	-0.37734	0.071067	7.70006	8.21722	6.785786
166.5	0.12166	1.797244	1.752777	-0.387626	0.072121	7.0816	7.67435	6.05071
166.600006	0.280109	1.849898	1.751984	-0.389414	0.073417	6.80214	7.15728	3.102673
166.699997	0.171209	1.903093	1.756666	-0.384117	0.074385	6.39736	7.16542	-1.073449
166.800003	-0.044437	1.855066	1.761317	-0.373589	0.074681	6.6586	7.672	-4.722414
166.899994	-0.292669	1.873942	1.762355	-0.360231	0.074589	7.77905	8.60368	-6.533587
167.0	-0.476932	1.894293	1.75973	-0.346706	0.074265	6.98894	9.70687	-6.046345
167.100006	-0.470488	1.894246	1.754532	-0.337216	0.073715	6.906	8.67755	-3.935376
167.199997	-0.387006	1.92019	1.748515	-0.332864	0.073302	8.42537	9.84465	-1.57833
167.300003	-0.12253	1.881	1.743894	-0.333641	0.073041	7.99852	9.24097	0.535469
167.399994	0.193846	1.793331	1.742736	-0.337118	0.073522	7.22566	8.35179	1.778812
167.5	0.473504	1.733436	1.746885	-0.340131	0.074541	6.66307	7.17966	1.693236
167.600006	0.568276	1.657018	1.755384	-0.341976	0.075773	5.48018	6.2347	0.655664
167.699997	0.4211	1.550725	1.765453	-0.342797	0.077154	5.84948	5.95443	-0.96537
167.800003	0.136241	1.390557	1.773486	-0.342671	0.078399	5.22016	6.65338	-2.312761
167.899994	-0.217076	1.20019	1.77721	-0.342208	0.079293	6.62664	6.70991	-2.733444
168.0	-0.546119	1.060745	1.776304	-0.342516	0.080005	8.66322	10.15682	-2.057617
168.100006	-0.691624	0.959781	1.771083	-0.345532	0.080378	6.55097	9.35938	-0.62282
168.199997	-0.728245	0.853636	1.76276	-0.35151	0.080648	6.66149	7.67617	1.075133
168.300003	-0.610916	0.734469	1.752949	-0.359698	0.080751	8.47984	10.3311	2.384103
168.399994	-0.278029	0.586075	1.743348	-0.36733	0.080685	8.09617	8.49524	2.763886
168.5	0.032859	0.430942	1.73596	-0.373859	0.080409	7.40677	7.77509	2.118639
168.600006	0.33394	0.346219	1.73104	-0.376535	0.080246	7.36149	7.58293	0.525858
168.699997	0.406051	0.31177	1.727067	-0.376092	0.079961	6.53127	7.38948	-1.376526
168.800003	0.359836	0.236786	1.72275	-0.372694	0.079802	6.59029	7.63271	-2.695353
168.899994	0.238825	0.14512	1.717697	-0.366217	0.079707	6.45218	7.97175	-3.306017
169.0	0.098068	0.034648	1.713189	-0.3581	0.080133	7.38408	8.40724	-3.267623
169.100006	-0.006047	-0.09892	1.709729	-0.34938	0.081281	6.87553	8.77187	-2.844945
169.199997	-0.078033	-0.231516	1.707719	-0.341519	0.082516	7.59129	8.66631	-2.194029
169.300003	-0.151609	-0.300219	1.707238	-0.334785	0.083674	7.68911	8.50231	-1.538554
169.399994	-0.221316	-0.348558	1.708612	-0.328975	0.084688	6.868	7.6402	-1.082156
169.5	-0.283154	-0.323842	1.712864	-0.324464	0.085096	6.87894	7.20771	-0.998477
169.600006	-0.342016	-0.283442	1.719836	-0.321174	0.085383	6.53363	6.97593	-1.156543
169.699997	-0.409879	-0.259593	1.727684	-0.320064	0.085384	6.21678	6.66205	-1.356346
169.800003	-0.346988	-0.26865	1.733399	-0.32265	0.084946	6.22685	6.85529	-1.186357
169.899994	-0.290001	-0.313069	1.734492	-0.329476	0.084073	7.17828	7.95494	-0.434935
170.0	-0.14634	-0.355576	1.728665	-0.341406	0.083051	6.40227	7.69255	0.901926
170.100006	0.025727	-0.355743	1.716804	-0.356883	0.082179	6.69127	7.49365	2.347298
170.199997	0.182747	-0.244338	1.701841	-0.372443	0.081436	7.56099	8.15245	3.228426
170.300003	0.381087	-0.149106	1.688478	-0.384598	0.081127	7.55206	8.19453	3.003698
170.399994	0.382226	-0.067286	1.679741	-0.390474	0.081013	7.42638	7.76642	1.432092
170.5	0.260066	-0.078181	1.675874	-0.389503	0.081135	7.45966	8.03298	-0.724122
170.600006	0.045026	-0.115692	1.674852	-0.383075	0.081763	7.27812	8.02345	-2.653479
170.699997	-0.153276	-0.135714	1.6742	-0.372504	0.082431	7.23591	7.93192	-3.860391
170.800003	-0.309827	-0.099325	1.672719	-0.36046	0.082834	7.14728	7.87583	-4.041569
170.899994	-0.348658	0.022153	1.669865	-0.349157	0.083099	7.23126	7.74351	-3.381244
171.0	-0.332553	0.13645	1.666682	-0.339622	0.082881	7.18327	7.70304	-2.07112
171.100006	-0.283144	0.283735	1.663408	-0.334086	0.082275	7.12924	7.39269	-0.565121
171.199997	-0.229571	0.401472	1.661003	-0.331513	0.081643	7.06679	7.12292	0.693391
171.300003	-0.130113	0.516207	1.659475	-0.331387	0.08075	6.43992	6.92626	1.249909
171.399994	0.028012	0.609012	1.659979	-0.332009	0.079858	5.99863	6.57245	0.895127
171.5	0.131573	0.688287	1.662982	-0.33197	0.078926	5.54638	6.39003	-0.143443
171.600006	0.237005	0.68591	1.667706	-0.332277	0.078227	6.03042	6.87166	-1.341924
171.699997	0.281258	0.690024	1.672706	-0.332099	0.078006	6.82832	8.00665	-2.262865
171.800003	0.17854	0.70681	1.676711	-0.331173	0.078082	6.49851	7.64309	-2.630697
171.899994	0.035785	0.757254	1.679519	-0.332107	0.078289	6.62147	7.20846	-2.359318
172.0	-0.173676	0.754618	1.680761	-0.335885	0.078213	7.22294	7.83183	-1.529486
172.100006	-0.405888	0.757845	1.680112	-0.343125	0.077736	7.57999	8.62231	-0.296135
172.199997	-0.533476	0.767618	1.676564	-0.354182	0.076962	7.28118	7.97453	1.145466
172.300003	-0.601743	0.756692	1.670348	-0.36692	0.076373	7.36674	8.03469	2.350099
172.399994	-0.466863	0.76826	1.661524	-0.379318	0.075822	6.80958	7.66151	2.967613
172.5	-0.238426	0.847543	1.651021	-0.388457	0.075712	6.43808	7.1879	2.616693
172.600006	0.080435	0.901745	1.640129	-0.392566	0.075586	6.24051	7.10857	1.548191
172.699997	0.211504	0.877388	1.629883	-0.39044	0.075422	6.51489	7.1515	-0.096626
172.800003	0.270267	0.746212	1.621671	-0.38197	0.075342	7.06478	7.67039	-1.771953
172.899994	0.25222	0.594956	1.617118	-0.367308	0.075487	6.4507	7.91447	-2.999563
173.0	0.137945	0.515083	1.617666	-0.349358	0.075676	6.78848	7.54899	-3.848197
173.100006	0.010733	0.546127	1.62344	-0.331494	0.07577	7.00654	8.12376	-4.234956
173.199997	-0.024893	0.63547	1.632118	-0.317167	0.075891	6.665	7.84146	-4.170565
173.300003	-0.11441	0.699317	1.640446	-0.310512	0.076058	6.47443	7.52223	-3.110304
173.399994	-0.112142	0.73124	1.645049	-0.312468	0.075874	6.29437	7.33692	-1.140664
173.5	-0.080284	0.70733	1.644328	-0.322082	0.075736	6.11318	7.10986	1.232967
173.600006	-0.059368	0.672262	1.639446	-0.335993	0.075588	6.04653	6.77799	3.041635
173.699997	-0.008971	0.672785	1.634664	-0.349344	0.075154	5.74019	6.57063	3.855365
173.800003	0.082108	0.710377	1.635088	-0.358074	0.075177	5.92086	6.46336	3.046886
173.899994	0.127123	0.783521	1.641147	-0.361279	0.075311	7.10664	7.54567	0.946736
174.0	0.091872	0.713321	1.650231	-0.359817	0.075529	6.64853	8.37202	-1.480801
174.100006	0.035942	0.572044	1.657314	-0.355849	0.075532	6.84523	7.91554	-3.289612
174.199997	-0.067915	0.423268	1.660272	-0.351655	0.07506	7.12293	7.90912	-3.696805
174.300003	-0.190762	0.361995	1.658904	-0.348571	0.074247	7.61529	8.71127	-2.764748
174.399994	-0.248006	0.33111	1.654629	-0.348681	0.073624	7.38881	8.87699	-1.136597
174.5	-0.177206	0.327848	1.649377	-0.3512	0.073092	7.04122	7.86598	0.6065
174.600006	-0.060943	0.352226	1.644703	-0.356326	0.073119	6.9906	7.62489	1.849662
174.699997	-0.001959	0.346803	1.641354	-0.363431	0.073374	6.4746	7.19068	2.391976
174.800003	0.06793	0.36301	1.63874	-0.369258	0.073403	5.977	6.69738	1.964182
174.899994	0.025466	0.3045	1.635248	-0.374152	0.073211	5.7006	6.48905	0.904509
175.0	-0.043302	0.196835	1.629834	-0.37664	0.07272	5.89625	6.82156	-0.393827
175.100006	-0.152765	0.052009	1.622605	-0.375266	0.071822	5.85702	6.78409	-1.392868
175.199997	-0.244541	-0.03279	1.615377	-0.369251	0.071104	7.15428	7.59695	-1.996157
175.300003	-0.199241	-0.054996	1.611506	-0.358441	0.070421	6.50473	8.4612	-2.307777
175.399994	-0.120453	-0.035736	1.612831	-0.345467	0.069869	6.23342	6.9451	-2.692133
175.5	-0.045927	-0.012637	1.619358	-0.332591	0.069694	7.46641	8.06264	-3.092652
175.600006	0.045325	-0.034693	1.628613	-0.32205	0.069388	6.97712	8.04615	-3.193416
175.699997	0.086509	-0.029307	1.637385	-0.316784	0.06879	6.55973	7.04605	-2.720493
175.800003	0.140636	-0.040393	1.642998	-0.317681	0.068179	6.50788	7.12731	-1.477735
175.899994	0.188115	-0.034274	1.644141	-0.324783	0.067578	5.79405	6.68079	0.325822
176.0	0.167554	-0.097091	1.641523	-0.336551	0.067508	5.77793	6.66634	2.083972
176.100006	0.129657	-0.108921	1.637661	-0.348912	0.067859	5.4398	6.72307	3.046979
176.199997	0.091417	-0.079062	1.635631	-0.359135	0.068668	6.2681	7.05997	2.952192
176.300003	-0.000539	0.030658	1.636538	-0.365382	0.069264	6.52154	7.79372	1.723559
176.399994	-0.190923	0.132087	1.639727	-0.366416	0.06975	6.3936	7.36957	-0.146842
176.5	-0.413196	0.112345	1.642572	-0.363863	0.069797	7.12127	7.63881	-1.807956
176.600006	-0.395227	0.039849	1.643114	-0.35899	0.06962	7.14973	7.98631	-2.716591
176.699997	-0.309283	-0.002428	1.641906	-0.352968	0.068937	7.17075	8.03223	-2.739714
176.800003	-0.154665	0.066814	1.640761	-0.348287	0.068105	6.97545	7.78269	-2.166765
176.899994	0.053371	0.172422	1.640294	-0.34659	0.067656	6.8666	7.67574	-1.326739
177.0	0.201537	0.318747	1.64003	-0.348895	0.067017	6.73269	7.51409	-0.291522
177.100006	0.319672	0.369228	1.638822	-0.355055	0.066532	6.45464	7.12121	0.824691
177.199997	0.2083	0.38423	1.634462	-0.364792	0.065897	6.21783	6.92498	1.590709
177.300003	0.083672	0.350822	1.626628	-0.374533	0.065282	5.9051	6.73057	2.071905
177.399994	-0.01455	0.347019	1.615931	-0.382772	0.064678	5.73765	6.81439	1.990412
177.5	-0.141705	0.360508	1.604641	-0.385969	0.064367	5.5512	6.90817	1.249223
177.600006	-0.153155	0.379783	1.595827	-0.381421	0.064095	6.77306	7.51645	-0.185524
177.699997	-0.142748	0.403259	1.592849	-0.368942	0.064541	6.51217	7.92925	-1.889778
177.800003	-0.115528	0.447531	1.597046	-0.349508	0.065235	6.2871	7.36507	-3.571431
177.899994	-0.119656	0.485706	1.608235	-0.328913	0.065953	7.32173	7.82241	-4.820905
178.0	-0.095047	0.539114	1.624095	-0.310141	0.066381	6.99761	7.96629	-5.48362
178.100006	-0.055787	0.593328	1.641491	-0.296733	0.066505	6.60623	7.4171	-5.241131
178.199997	-0.060121	0.64203	1.657745	-0.293008	0.066407	6.38423	7.16724	-3.791013
178.300003	-0.015967	0.730592	1.670376	-0.299522	0.066127	6.04749	7.12442	-1.126659
178.399994	0.046776	0.806408	1.677586	-0.315076	0.065855	5.71348	6.72629	1.902859
178.5	-0.052349	0.822293	1.678707	-0.337676	0.065502	5.65813	6.55436	4.635223
178.600006	-0.139885	0.8186	1.67642	-0.360461	0.065499	5.69518	6.93675	6.011146
178.699997	-0.13106	0.816408	1.674628	-0.380472	0.065362	6.22195	7.10151	5.820345
178.800003	-0.1608	0.851127	1.675027	-0.393372	0.065492	7.0999	8.08651	3.933806
178.899994	-0.179585	0.864989	1.67618	-0.398374	0.065964	6.90837	8.42854	1.186756
179.0	-0.109464	0.805853	1.675483	-0.397058	0.066188	7.24247	8.08929	-1.643675
179.100006	-0.148923	0.664673	1.670793	-0.390964	0.065915	7.67554	8.40242	-3.442734
179.199997	-0.167127	0.559771	1.662497	-0.381303	0.065748	7.97391	8.86821	-3.795949
179.300003	-0.082607	0.510046	1.652054	-0.371204	0.065193	7.83563	9.28754	-3.041532
179.399994	0.008165	0.458955	1.642476	-0.361375	0.064964	7.50126	8.39889	-1.927631
179.5	0.085043	0.386303	1.63662	-0.351932	0.064781	7.48138	8.44578	-1.300948
179.600006	0.173944	0.227679	1.636877	-0.341889	0.065253	6.80853	7.7236	-1.264965
179.699997	0.242184	0.03712	1.643561	-0.331356	0.066105	5.86026	6.79876	-1.873488
179.800003	0.271797	-0.087379	1.65563	-0.321198	0.066915	5.28365	6.20461	-2.908796
179.899994	0.084619	-0.076579	1.671679	-0.312308	0.067261	4.84209	5.91428	-3.862703
180.0	-0.157268	-0.06927	1.689077	-0.306022	0.067253	5.03327	6.1893	-4.096608
180.100006	-0.414287	-0.064314	1.705936	-0.304115	0.066648	5.1043	6.25525	-3.628196
180.199997	-0.478787	-0.112856	1.720871	-0.307283	0.065964	6.96179	7.21798	-2.28695
180.300003	-0.36825	-0.179934	1.731619	-0.317481	0.065116	6.67892	8.64843	-0.095681
180.399994	-0.178816	-0.205589	1.736414	-0.333703	0.064606	6.00546	7.14187	2.626594
180.5	0.138005	-0.192298	1.732964	-0.355319	0.064154	7.26481	7.84103	5.281826
180.600006	0.300781	-0.259648	1.721357	-0.380198	0.063836	7.07012	8.17932	7.215565
180.699997	0.383602	-0.394333	1.704291	-0.400449	0.063949	6.82868	7.34666	7.445184
180.800003	0.438353	-0.563796	1.686939	-0.413819	0.064143	7.09175	7.89274	5.44529
180.899994	0.208484	-0.660019	1.677092	-0.413225	0.064924	6.98535	7.74522	1.164185
181.0	-0.277345	-0.587423	1.678846	-0.400031	0.065454	7.22925	8.26197	-3.778816
181.100006	-0.472092	-0.321166	1.692803	-0.376357	0.066433	6.95916	8.25383	-8.148149
181.199997	-0.651862	-0.008199	1.717453	-0.348005	0.067204	6.85258	8.47822	-11.196049
181.300003	-0.491771	0.147838	1.748866	-0.318839	0.068069	7.45861	8.73643	-11.856308
181.399994	-0.240656	0.213872	1.78322	-0.297523	0.068236	7.59681	8.17493	-10.348442
181.5	0.258188	0.380103	1.815583	-0.28836	0.068524	7.88204	7.99776	-6.609124
181.600006	0.657243	0.624803	1.84226	-0.295207	0.068272	7.40466	7.44601	-1.165501
181.699997	0.672299	0.958286	1.861365	-0.315409	0.067322	6.42066	6.73389	4.427614
181.800003	0.51929	1.169907	1.869394	-0.343247	0.066755	5.46669	6.04607	9.267767
181.899994	0.121552	1.272238	1.868007	-0.374145	0.065839	4.56833	5.31982	11.731393
182.0	-0.125145	1.240082	1.866957	-0.397819	0.065944	4.10882	5.47825	11.177663
182.100006	-0.207384	1.255776	1.872463	-0.409956	0.065951	4.90567	6.10687	7.669347
182.199997	-0.392969	1.351362	1.884716	-0.409889	0.065963	8.91404	11.24844	2.04569
182.300003	-0.354347	1.456067	1.902363	-0.399422	0.065819	7.97409	10.38002	-4.52835
182.399994	-0.236047	1.443282	1.92106	-0.38252	0.065324	9.27976	10.24792	-10.038263
182.5	0.141484	1.326725	1.938673	-0.362271	0.065493	7.6328	8.48892	-12.253946
182.600006	0.355604	1.216069	1.955868	-0.343879	0.065115	11.81194	12.04963	-11.339422
182.699997	0.439059	1.101843	1.972424	-0.330404	0.064915	15.56354	15.50168	-8.634743
182.800003	0.436078	1.00415	1.988005	-0.322092	0.064245	15.98767	14.39914	-4.939606
182.899994	0.330885	0.838821	2.000759	-0.320463	0.063826	15.38646	15.3502	-1.229793
183.0	0.07302	0.62719	2.011848	-0.325381	0.063467	7.943	9.38346	1.73971
183.100006	-0.18386	0.448575	2.024045	-0.333238	0.063348	4.65661	5.61389	3.464276
183.199997	-0.348192	0.370146	2.038585	-0.341408	0.063159	3.82332	5.34615	3.902928
183.300003	-0.399463	0.248749	2.054179	-0.349398	0.063449	3.68145	4.9326	3.066241
183.399994	-0.326671	0.198678	2.067848	-0.357315	0.06375	4.13176	6.10869	1.448503
183.5	-0.197775	0.171009	2.076065	-0.364237	0.064152	4.51631	5.24445	-0.289753
183.600006	-0.023493	0.141229	2.077342	-0.371035	0.064217	9.35779	9.07954	-1.486727
183.699997	0.099703	0.119455	2.071965	-0.376948	0.064104	9.05872	12.11087	-1.719036
183.800003	0.22059	0.051952	2.061075	-0.383128	0.063828	10.45696	10.60751	-0.962425
183.899994	0.221062	-0.065556	2.048153	-0.385663	0.063716	16.37195	17.05364	-0.208333
184.0	0.09744	-0.134775	2.038807	-0.382768	0.063606	18.07032	18.5388	-0.267753
184.100006	-0.052261	-0.111466	2.036599	-0.373229	0.063999	22.81275	25.06435	-1.451041
184.199997	-0.183658	-0.051257	2.042723	-0.358291	0.064615	22.15348	23.04736	-3.342049
184.300003	-0.227192	-0.014124	2.054162	-0.341245	0.065252	14.94096	16.2031	-5.145699
184.399994	-0.230739	-0.015053	2.066476	-0.32533	0.065898	10.57037	12.40055	-6.212554
184.5	-0.082351	-0.057262	2.076702	-0.313884	0.066162	8.97403	10.3751	-6.067505
184.600006	0.062055	-0.006317	2.082811	-0.310037	0.066005	7.36403	8.22161	-4.653871
184.699997	0.096428	0.074779	2.08425	-0.315076	0.06513	7.10734	7.631	-2.335201
184.800003	0.104202	0.179685	2.081281	-0.326303	0.064352	7.98897	7.97624	0.350281
184.899994	0.028274	0.288332	2.075206	-0.341786	0.063641	9.14446	9.07087	2.62766
185.0	0.022775	0.434512	2.068457	-0.356626	0.063414	9.9541	9.89946	3.918152
185.100006	0.036614	0.512172	2.06416	-0.368457	0.063853	9.96329	10.31858	3.762442
185.199997	0.093811	0.597487	2.06203	-0.375932	0.064703	10.19143	11.41309	2.333095
185.300003	0.136684	0.61477	2.060359	-0.378669	0.065865	10.29241	12.24929	0.207852
185.399994	0.091101	0.629481	2.055572	-0.37738	0.066888	11.68811	13.98484	-1.962505
185.5	-0.054715	0.514062	2.047263	-0.373326	0.067456	12.64085	15.26402	-3.327531
185.600006	-0.223608	0.317154	2.036096	-0.368105	0.068126	15.24371	16.11285	-3.481285
185.699997	-0.430861	0.209867	2.023321	-0.363829	0.06822	18.83451	18.3279	-2.784301
185.800003	-0.558794	0.097763	2.011211	-0.360138	0.068125	21.37816	20.14985	-1.850666
185.899994	-0.576914	0.048241	2.000969	-0.356176	0.067404	20.13686	20.05414	-1.173632
186.0	-0.444185	-0.006912	1.993549	-0.351814	0.06685	13.94942	15.44088	-0.932385
186.100006	-0.20472	-0.023231	1.988043	-0.347054	0.06655	9.51298	11.60525	-1.139623
186.199997	0.133647	-0.058616	1.983837	-0.342299	0.066475	7.50301	9.11165	-1.565276
186.300003	0.393342	-0.061672	1.979456	-0.338354	0.066547	6.4457	7.6629	-2.018263
186.399994	0.588125	-0.048162	1.975101	-0.334195	0.067064	6.21853	6.98814	-2.434631
186.5	0.567529	-0.034052	1.971412	-0.331431	0.067704	6.29744	7.30737	-2.648887
186.600006	0.393685	-0.071675	1.969163	-0.330133	0.068664	7.47166	8.3201	-2.600599
186.699997	0.22528	-0.160756	1.967764	-0.329571	0.069636	9.58601	10.42242	-2.337231
186.800003	-0.019882	-0.234839	1.966715	-0.331212	0.070656	9.26312	11.73821	-1.89934
186.899994	-0.284884	-0.287744	1.964012	-0.335595	0.071494	10.42526	11.71584	-1.092437
187.0	-0.405663	-0.284174	1.957705	-0.34297	0.071988	9.33677	11.15038	0.135474
187.100006	-0.461853	-0.193832	1.945803	-0.354033	0.071937	9.76826	10.68813	1.589538
187.199997	-0.3018	-0.048204	1.927771	-0.368596	0.071721	9.89954	10.43055	2.891907
187.300003	-0.025678	0.104526	1.905277	-0.382272	0.071709	9.79348	9.75301	3.643028
187.399994	0.14562	0.167034	1.88242	-0.392877	0.072085	9.77527	9.86446	3.216354
187.5	0.340765	0.252409	1.863966	-0.394069	0.0726	9.71344	9.98039	1.256556
187.600006	0.263665	0.313396	1.852986	-0.385948	0.073078	9.55265	10.47584	-1.55733
187.699997	0.100846	0.483989	1.849921	-0.369844	0.073594	9.66632	10.38773	-4.21945
187.800003	-0.16628	0.631775	1.852098	-0.348685	0.07396	9.58812	10.17866	-5.975111
187.899994	-0.252397	0.749899	1.857432	-0.326966	0.073877	9.50343	10.1869	-6.590584
188.0	-0.246139	0.769024	1.864004	-0.309871	0.074039	9.30446	9.97311	-5.93121
188.100006	-0.093923	0.757182	1.870052	-0.301008	0.074447	9.11205	9.80932	-4.002054
188.199997	0.049943	0.685046	1.87401	-0.302132	0.074828	8.70377	9.45476	-1.23625
188.300003	0.131879	0.665384	1.874391	-0.313435	0.074897	8.0727	8.56504	1.488719
188.399994	0.037666	0.715808	1.871008	-0.330634	0.074771	7.41973	7.53486	3.704535
188.5	-0.055933	0.763991	1.865814	-0.349688	0.074688	6.78708	6.58219	4.875887
188.600006	-0.23748	0.816673	1.860308	-0.366572	0.074857	6.13936	6.23202	4.717477
188.699997	-0.36258	0.803946	1.854974	-0.377835	0.075487	6.6234	6.74984	3.17925
188.800003	-0.227147	0.783177	1.848111	-0.383125	0.076077	8.86272	9.8332	0.970829
188.899994	-0.208515	0.736736	1.838752	-0.382282	0.076599	8.11412	10.69862	-1.43603
189.0	-0.172864	0.660177	1.82854	-0.376125	0.076893	8.31125	9.73331	-3.125726
189.100006	-0.159173	0.670028	1.819439	-0.36683	0.076912	9.18649	10.69069	-3.725227
189.199997	-0.185163	0.691276	1.812786	-0.35654	0.07693	11.15249	12.08046	-3.508532
189.300003	-0.182505	0.731567	1.808307	-0.349152	0.076435	11.04232	10.76296	-2.919374
189.399994	-0.185399	0.765724	1.804123	-0.344863	0.075731	10.69053	10.29642	-2.068337
189.5	-0.195924	0.757667	1.797875	-0.3441	0.074725	8.8939	9.06487	-0.84132
189.600006	-0.074003	0.773584	1.788929	-0.346301	0.073708	6.59581	7.61975	0.399503
189.699997	0.054833	0.815753	1.778569	-0.348305	0.072933	5.77399	7.2106	1.185305
189.800003	0.218422	0.882976	1.769821	-0.347309	0.072549	4.95892	6.55168	1.068612
189.899994	0.376591	0.966484	1.766488	-0.341773	0.072652	5.24941	6.42257	-0.062415
190.0	0.321019	0.988949	1.770092	-0.331632	0.072974	5.37009	6.30567	-1.837532
190.100006	0.392148	0.987946	1.779334	-0.31984	0.073604	7.10463	7.63581	-3.534981
190.199997	0.243027	0.974748	1.791017	-0.309481	0.074602	7.70102	9.27769	-4.370542
190.300003	0.043898	1.022377	1.801439	-0.30443	0.075271	7.00295	7.90762	-4.132226
190.399994	-0.179156	1.111709	1.807519	-0.30842	0.075782	8.28831	8.94069	-2.485382
190.5	-0.326793	1.25923	1.806594	-0.323292	0.075758	7.83685	9.08757	0.537882
190.600006	-0.526043	1.505381	1.797088	-0.348112	0.075257	7.36403	8.14132	3.997482
190.699997	-0.546353	1.588272	1.779887	-0.378624	0.074708	7.46641	8.23071	6.904827
190.800003	-0.535036	1.693886	1.758328	-0.40762	0.074368	7.06662	7.88953	7.868066
190.899994	-0.294047	1.784535	1.739385	-0.425914	0.073902	7.01845	7.51527	6.447528
191.0	-0.158465	1.88589	1.726859	-0.430096	0.073301	6.95286	7.94584	2.668983
191.100006	-0.008005	1.859164	1.720758	-0.419665	0.072218	7.67563	8.20866	-1.997825
191.199997	0.119703	1.735028	1.718981	-0.396785	0.07104	8.62942	9.30478	-6.226574
191.300003	0.210092	1.600036	1.721215	-0.364282	0.070798	7.64471	9.81778	-8.640843
191.399994	0.323579	1.489182	1.728012	-0.328642	0.070768	8.17236	9.09977	-9.121901
191.5	0.267525	1.42497	1.739605	-0.297406	0.070863	8.51855	9.83352	-7.982824
191.600006	0.140802	1.34482	1.755141	-0.276234	0.071106	7.78877	9.37265	-6.006424
191.699997	0.057096	1.218037	1.772887	-0.266551	0.071267	7.31341	8.4688	-3.477153
191.800003	-0.194583	1.035302	1.790776	-0.270823	0.070952	6.41435	7.35672	-0.712895
191.899994	-0.484701	0.89651	1.804868	-0.286329	0.070378	5.11183	5.93505	2.085641
192.0	-0.75605	0.838579	1.812385	-0.311808	0.069634	4.135	4.98313	4.591727
192.100006	-0.780494	0.799911	1.811971	-0.342089	0.068728	4.28651	4.97296	6.611834
192.199997	-0.639255	0.785651	1.803571	-0.373013	0.067676	4.12406	5.10603	7.53364
192.300003	-0.433687	0.789493	1.789783	-0.400076	0.066569	7.84465	7.1272	7.068229
192.399994	-0.065257	0.808243	1.773794	-0.416461	0.065454	9.09165	11.50462	4.802377
192.5	0.157265	0.768377	1.758705	-0.41965	0.064534	9.10259	10.44361	1.062387
192.600006	0.218979	0.611532	1.746641	-0.412482	0.063272	9.15549	10.01133	-2.630522
192.699997	0.128231	0.539107	1.738615	-0.396285	0.062416	11.02332	11.83413	-5.526635
192.800003	-0.040272	0.589991	1.734828	-0.374395	0.061705	12.86347	14.81718	-6.884858
192.899994	-0.157889	0.702191	1.735255	-0.351405	0.060736	11.21826	13.32314	-6.907499
193.0	-0.13493	0.737307	1.738556	-0.331219	0.060063	10.73326	12.51682	-5.8238
193.100006	-0.147125	0.773302	1.742498	-0.318703	0.059726	8.03548	9.34118	-3.980208
193.199997	-0.081532	0.761444	1.745688	-0.313954	0.059605	6.53915	7.3382	-1.596229
193.300003	0.021587	0.724005	1.74816	-0.315668	0.059859	4.89079	5.99543	0.745341
193.399994	0.014383	0.683288	1.75044	-0.321879	0.060137	4.50055	5.22036	2.351064
193.5	-0.059318	0.652048	1.754333	-0.329709	0.06009	3.97623	4.81238	2.892039
193.600006	-0.13897	0.652476	1.759549	-0.336044	0.059664	4.24141	5.11342	2.478941
193.699997	-0.238862	0.688508	1.764578	-0.341101	0.058883	4.37706	5.06899	1.339936
193.800003	-0.338772	0.63121	1.767172	-0.34457	0.058088	7.16015	7.59331	-0.046005
193.899994	-0.37827	0.508752	1.764844	-0.347863	0.057288	7.336	9.42286	-0.929867
194.0	-0.320229	0.325039	1.756573	-0.351945	0.056467	7.25587	8.73429	-0.958695
194.100006	-0.230574	0.230488	1.74258	-0.357163	0.055231	7.44749	8.60304	-0.183919
194.199997	-0.169828	0.206096	1.724606	-0.364886	0.053736	9.00538	10.68342	0.896561
194.300003	-0.066026	0.175662	1.705136	-0.373397	0.052377	8.98936	10.31665	1.688892
194.399994	0.077714	0.132327	1.68687	-0.378966	0.051405	8.23944	8.88759	1.62101
194.5	0.236143	0.045324	1.672809	-0.379437	0.051222	7.91909	8.89979	0.589179
194.600006	0.327477	-0.100006	1.664741	-0.373887	0.051505	6.96915	7.78066	-1.077386
194.699997	0.290922	-0.187393	1.662416	-0.362497	0.051893	6.58854	7.99016	-2.859958
194.800003	0.108158	-0.186721	1.664342	-0.348507	0.052159	6.32029	8.01542	-3.987383
194.899994	-0.101301	-0.103549	1.66765	-0.334681	0.052262	6.32012	7.69737	-4.301261
195.0	-0.38726	-0.034423	1.66965	-0.324891	0.052219	6.50823	7.78162	-3.518182
195.100006	-0.489993	0.061428	1.667681	-0.323056	0.051732	7.01451	7.98984	-1.585647
195.199997	-0.459801	0.12933	1.660786	-0.329305	0.051509	6.57847	7.96115	0.997241
195.300003	-0.293729	0.161086	1.650363	-0.341226	0.051272	6.68785	7.6386	3.083275
195.399994	0.051644	0.201633	1.640653	-0.35409	0.050967	6.37608	7.50328	3.968302
195.5	0.223301	0.321119	1.636969	-0.361819	0.051211	6.02113	7.19796	3.079218
195.600006	0.333535	0.419302	1.639755	-0.364086	0.051535	5.96544	6.89597	0.896397
195.699997	0.17766	0.537509	1.644858	-0.361618	0.051647	6.50149	7.37203	-1.61564
195.800003	0.009878	0.592383	1.646908	-0.355954	0.051604	7.00856	8.16113	-3.160375
195.899994	-0.169047	0.702736	1.642674	-0.350497	0.050984	6.59888	8.00932	-3.130373
196.0	-0.212885	0.81722	1.632213	-0.348318	0.050458	6.73821	8.04519	-1.623336
196.100006	-0.118552	0.947004	1.617927	-0.350401	0.050306	6.97256	8.83	0.344099
196.199997	0.064412	0.987341	1.603738	-0.355607	0.050487	7.1556	9.04293	1.775048
196.300003	0.186377	0.986598	1.594343	-0.36015	0.051134	6.84619	8.0272	2.063308
196.399994	0.291675	1.005239	1.59252	-0.361609	0.05185	6.59721	7.43519	1.04599
196.5	0.246754	1.141848	1.596462	-0.359536	0.052063	5.99863	6.77071	-0.889732
196.600006	0.081027	1.306795	1.601335	-0.354774	0.052107	5.66102	6.31263	-2.734611
196.699997	-0.027268	1.455569	1.603119	-0.348102	0.05218	5.60541	6.76846	-3.576046
196.800003	-0.081285	1.470153	1.600896	-0.341263	0.052429	5.78179	6.96041	-3.124784
196.899994	0.047569	1.372846	1.597094	-0.335666	0.053133	7.07205	7.94295	-1.964714
197.0	0.132911	1.244916	1.594903	-0.332534	0.054041	6.21459	8.59319	-0.696605
197.100006	0.144667	1.167558	1.595929	-0.332075	0.054977	6.13892	7.417	0.409648
197.199997	0.008508	1.189766	1.598503	-0.33553	0.05536	6.99376	8.35607	1.087589
197.300003	-0.229223	1.260486	1.599756	-0.342722	0.055383	6.50447	7.26262	1.487576
197.399994	-0.454388	1.325038	1.596297	-0.353496	0.055111	5.89809	6.66077	1.696974
197.5	-0.56748	1.341079	1.585924	-0.367188	0.054813	5.96964	6.87081	1.958269
197.600006	-0.494081	1.309527	1.56963	-0.37993	0.054502	5.50146	6.99681	2.063127
197.699997	-0.251798	1.196058	1.551695	-0.388046	0.054335	6.16642	7.32739	1.753671
197.800003	0.125312	1.105455	1.537096	-0.388032	0.054176	6.81291	8.36817	0.554814
197.899994	0.334369	1.08875	1.52967	-0.37953	0.054416	5.81918	7.62875	-1.100966
198.0	0.500891	1.182574	1.530338	-0.363647	0.054696	6.59966	7.63464	-3.093647
198.100006	0.501647	1.262843	1.538256	-0.344051	0.055121	7.24247	8.1957	-4.831392
198.199997	0.437911	1.255566	1.550987	-0.323808	0.056055	6.67183	7.53979	-5.821162
198.300003	0.346428	1.152361	1.566081	-0.307628	0.057597	6.38335	7.713	-5.736848
198.399994	0.162805	1.052388	1.580689	-0.298228	0.059514	5.98488	7.62661	-4.410036
198.5	-0.005679	0.973516	1.591452	-0.298155	0.061523	5.47369	7.14594	-1.853843
198.600006	-0.264197	0.936589	1.596474	-0.30832	0.063056	5.30467	6.67265	1.468953
198.699997	-0.548754	0.96432	1.595452	-0.325644	0.064389	5.3277	6.49505	4.397567
198.800003	-0.613605	0.903747	1.590922	-0.346368	0.06538	5.41038	6.27345	6.31714
198.899994	-0.608268	0.882476	1.587474	-0.364749	0.066186	5.87479	6.35278	6.225814
199.0	-0.49373	0.883196	1.588354	-0.377443	0.06684	6.51515	7.53775	4.22047
199.100006	-0.273938	0.905329	1.592706	-0.383735	0.067759	6.43222	7.80057	1.057255
199.199997	-0.061852	0.903843	1.596505	-0.384855	0.067943	6.71684	7.66343	-2.203418
199.300003	0.076946	0.816488	1.596334	-0.381121	0.068173	6.8109	8.09218	-4.248648
199.399994	0.14479	0.752016	1.590371	-0.37507	0.067945	6.86773	8.08437	-4.290403
199.5	0.124578	0.72618	1.579397	-0.3695	0.06801	7.57894	8.93801	-2.814894
199.600006	0.12359	0.684331	1.565439	-0.366852	0.067741	7.36245	8.62188	-0.660853
199.699997	0.14513	0.630192	1.552318	-0.364948	0.068082	7.00689	8.32096	0.926175
199.800003	0.148687	0.528952	1.545116	-0.361819	0.068701	6.65632	7.93535	1.306329
199.899994	0.219213	0.431462	1.548422	-0.354118	0.070228	5.83425	7.021	0.008896
[truncated: 1,642 more rows]
