# Supplementary material for: Accurate time-series forecasting of floating platform motion via a reinforced fusion CNN–BiLSTM–attention model
Source: PLoS One. 2026 Feb 2;21(2):e0342081. doi: 10.1371/journal.pone.0342081 (PMC12863529; doi:10.1371/journal.pone.0342081)
Supplement: S1 Data — (ZIP) [file pone.0342081.s001.zip › S1 Dateset/Data for measured proportional model/data for dual-stage EWMA control limit/12_3.csv]

Time	Pitch	Yaw	Sway	Heave	Surge	Cable1	Cable2	Roll
0.1	-0.04062	-0.051077	1.269551	-0.348235	0.060214	5.54437	6.41861	-0.474484
0.2	-0.138816	-0.105372	1.269612	-0.34842	0.059923	5.60777	6.57769	-0.480326
0.3	-0.201788	-0.154852	1.269852	-0.349063	0.059882	5.55917	6.45619	-0.44843
0.4	-0.194093	-0.206164	1.270369	-0.348787	0.060143	5.56758	6.41529	-0.458271
0.5	-0.048544	-0.267062	1.270339	-0.349568	0.060546	5.48823	6.36948	-0.381063
0.6	0.043682	-0.326086	1.269946	-0.350216	0.061184	5.4356	6.48392	-0.337772
0.7	0.097353	-0.391881	1.269935	-0.350066	0.061906	5.38454	6.48103	-0.283516
0.8	0.096069	-0.455251	1.269822	-0.350593	0.062376	5.42404	6.50019	-0.250874
0.9	0.024783	-0.486954	1.26952	-0.350277	0.062749	5.48823	6.45715	-0.242649
1.0	-0.077518	-0.511875	1.269504	-0.349347	0.063008	5.57292	6.49141	-0.300197
1.1	-0.203497	-0.546561	1.269361	-0.348897	0.063179	5.5632	6.45758	-0.331933
1.2	-0.276188	-0.586451	1.269454	-0.347991	0.063265	5.54227	6.3258	-0.381228
1.3	-0.248785	-0.642132	1.269621	-0.347669	0.063461	5.58413	6.41658	-0.456225
1.4	-0.166375	-0.72635	1.269886	-0.347798	0.063918	5.51529	6.4412	-0.500077
1.5	-0.045876	-0.825074	1.270598	-0.347638	0.064724	5.49944	6.48477	-0.493588
1.6	0.110824	-0.878392	1.271168	-0.348101	0.065594	5.49611	6.50554	-0.491309
1.7	0.146788	-0.906311	1.271466	-0.348501	0.066193	5.48552	6.44356	-0.482677
1.8	0.11737	-0.964414	1.271584	-0.348612	0.06664	5.48166	6.3835	-0.467385
1.9	0.001797	-1.042768	1.271504	-0.349577	0.067006	5.53666	6.41165	-0.393974
2.0	-0.139214	-1.118528	1.271739	-0.350077	0.067168	5.5406	6.28073	-0.350439
2.1	-0.232333	-1.173162	1.272058	-0.350549	0.067368	5.59324	6.29925	-0.329219
2.2	-0.224245	-1.224823	1.272534	-0.351015	0.067776	5.59078	6.32087	-0.286967
2.3	-0.156193	-1.268761	1.273304	-0.350252	0.068514	5.53088	6.38404	-0.364232
2.4	-0.121584	-1.297841	1.273872	-0.350046	0.069091	5.48955	6.47589	-0.380591
2.5	-0.007863	-1.33786	1.274834	-0.349216	0.070036	5.47133	6.40416	-0.417072
2.6	0.008967	-1.356221	1.276419	-0.347914	0.070936	5.46914	6.40652	-0.475205
2.7	-0.032568	-1.335199	1.277691	-0.34765	0.071549	5.47886	6.28041	-0.530882
2.8	-0.128901	-1.349388	1.279075	-0.347028	0.072083	5.60243	6.40234	-0.505433
2.9	-0.285993	-1.343287	1.280375	-0.346972	0.072305	5.664	6.41519	-0.402667
3.0	-0.41058	-1.303378	1.281078	-0.34769	0.072428	5.62888	6.28201	-0.297023
3.1	-0.445933	-1.236265	1.281142	-0.348295	0.072524	5.63413	6.39442	-0.160313
3.2	-0.358218	-1.209751	1.281183	-0.349521	0.072809	5.61084	6.41562	-0.112603
3.3	-0.136537	-1.17449	1.281962	-0.35026	0.07329	5.55987	6.47492	-0.210317
3.4	0.070164	-1.154126	1.283725	-0.350141	0.074101	5.5061	6.50511	-0.237268
3.5	0.171093	-1.096722	1.28506	-0.350089	0.074853	5.56731	6.57266	-0.34625
3.6	0.224318	-1.069904	1.28596	-0.34951	0.075483	5.66776	6.6704	-0.418187
3.7	0.153633	-1.026076	1.28712	-0.34877	0.075991	5.58001	6.46689	-0.495536
3.8	0.010755	-0.970458	1.287954	-0.348926	0.076542	5.55497	6.31445	-0.467059
3.9	-0.135773	-0.894784	1.289016	-0.348653	0.076897	5.652	6.27409	-0.432139
4.0	-0.222937	-0.845987	1.289485	-0.34874	0.0773	5.64806	6.31477	-0.410059
4.1	-0.285934	-0.754368	1.289943	-0.349444	0.077712	5.63799	6.33736	-0.380618
4.2	-0.240274	-0.647022	1.290862	-0.349344	0.078165	5.62047	6.52278	-0.360166
4.3	-0.126582	-0.549973	1.291638	-0.34969	0.078576	5.65401	6.60703	-0.348856
4.4	0.042689	-0.50609	1.29216	-0.349729	0.079223	5.63405	6.64128	-0.33369
4.5	0.150289	-0.446182	1.293072	-0.349082	0.079968	5.56863	6.52824	-0.349966
4.6	0.223567	-0.378734	1.294001	-0.348959	0.08058	5.60191	6.38446	-0.344311
4.7	0.157215	-0.283698	1.294861	-0.348411	0.080924	5.5956	6.32494	-0.387767
4.8	-0.010475	-0.21619	1.295561	-0.34787	0.081121	5.61277	6.32762	-0.405496
4.9	-0.195573	-0.094828	1.296205	-0.348249	0.081075	5.63291	6.34335	-0.440202
5.0	-0.314716	0.033971	1.297078	-0.348036	0.081034	5.64955	6.30225	-0.463379
5.1	-0.344319	0.113282	1.297954	-0.348152	0.081015	5.67792	6.32066	-0.464978
5.2	-0.293407	0.176846	1.298723	-0.348573	0.081094	5.63177	6.41776	-0.396329
5.3	-0.17284	0.262556	1.299431	-0.348631	0.081133	5.57423	6.50169	-0.371029
5.4	0.005793	0.378765	1.299706	-0.349418	0.081251	5.54087	6.42215	-0.313219
5.5	0.154754	0.500609	1.29979	-0.350094	0.081321	5.52974	6.3774	-0.28851
5.6	0.224658	0.613927	1.300041	-0.350221	0.081387	5.59157	6.45705	-0.303934
5.7	0.186011	0.71199	1.30051	-0.350702	0.081463	5.62651	6.38832	-0.348404
5.8	0.079598	0.767839	1.301448	-0.350158	0.08156	5.62371	6.23127	-0.406046
5.9	-0.081551	0.833146	1.302604	-0.349466	0.081439	5.68642	6.36369	-0.499809
6.0	-0.215899	0.945022	1.303941	-0.34915	0.081192	5.63378	6.29518	-0.533247
6.1	-0.296196	1.088017	1.304779	-0.348467	0.080748	5.6351	6.42557	-0.416506
6.2	-0.300372	1.267534	1.305015	-0.348483	0.08008	5.56609	6.31723	-0.339666
6.3	-0.193453	1.447387	1.304796	-0.348852	0.079517	5.61706	6.53305	-0.157714
6.4	-0.003121	1.557808	1.304306	-0.349169	0.079208	5.59709	6.53466	-0.068448
6.5	0.19761	1.623245	1.303331	-0.350086	0.079186	5.62187	6.63465	-0.053151
6.6	0.347844	1.669912	1.303132	-0.350625	0.079066	5.63212	6.62758	-0.100328
6.7	0.325459	1.709728	1.303455	-0.350436	0.079114	5.54419	6.41219	-0.291147
6.8	0.261964	1.710343	1.303962	-0.35046	0.079029	5.63291	6.55329	-0.432323
6.9	0.075889	1.783184	1.304822	-0.349466	0.079024	5.61881	6.40009	-0.563287
7.0	-0.148057	1.87909	1.305793	-0.348162	0.079132	5.63956	6.39902	-0.652054
7.1	-0.307124	1.992631	1.306381	-0.347413	0.079019	5.62082	6.37611	-0.656875
7.2	-0.396823	2.040894	1.306304	-0.346491	0.07891	5.60839	6.39463	-0.585823
7.3	-0.399357	2.091186	1.305725	-0.346861	0.078722	5.52948	6.42075	-0.396943
7.4	-0.271969	2.108728	1.305367	-0.347674	0.078762	5.53211	6.57116	-0.23123
7.5	-0.042356	2.079826	1.304829	-0.348258	0.078799	5.55076	6.59632	-0.081151
7.6	0.156664	2.042817	1.303801	-0.349643	0.078746	5.55821	6.53991	-0.06052
7.7	0.310204	2.009741	1.302978	-0.350149	0.078698	5.61277	6.63037	-0.109926
7.8	0.3239	2.009329	1.302195	-0.350275	0.078603	5.55803	6.52342	-0.144021
7.9	0.237281	1.965392	1.301005	-0.349792	0.078583	5.5843	6.40127	-0.19448
8.0	0.018088	1.89363	1.299375	-0.349098	0.078423	5.64377	6.41476	-0.245693
8.1	-0.21658	1.84981	1.298108	-0.348131	0.078151	5.61049	6.33404	-0.305343
8.2	-0.331737	1.835303	1.297238	-0.347358	0.077884	5.59823	6.31616	-0.381996
8.3	-0.298085	1.80597	1.296347	-0.346009	0.077746	5.53806	6.27666	-0.470084
8.4	-0.202824	1.762843	1.295274	-0.345969	0.077937	5.52922	6.48863	-0.496143
8.5	-0.031087	1.71194	1.294168	-0.34627	0.078254	5.49235	6.57427	-0.487291
8.6	0.154979	1.637154	1.292543	-0.34667	0.07854	5.51021	6.67629	-0.40772
8.7	0.221033	1.564506	1.290324	-0.347987	0.078464	5.54603	6.57812	-0.27498
8.8	0.117521	1.491811	1.287793	-0.34953	0.078132	5.58912	6.54258	0.005401
8.9	-0.015758	1.43836	1.285046	-0.35028	0.077582	5.61671	6.46026	0.093475
9.0	-0.183097	1.355613	1.282219	-0.351249	0.076881	5.65034	6.41819	0.181576
9.1	-0.335693	1.302393	1.279371	-0.351411	0.076191	5.66093	6.34892	0.147235
9.2	-0.377437	1.1907	1.276446	-0.351654	0.075605	5.65629	6.50854	0.070913
9.3	-0.249332	1.054368	1.2736	-0.351562	0.075283	5.53824	6.51089	-0.013183
9.4	0.000759	1.005223	1.271278	-0.350111	0.075366	5.48298	6.51485	-0.163245
9.5	0.225721	1.022049	1.26879	-0.349675	0.075296	5.50855	6.71376	-0.240064
9.6	0.307362	1.01302	1.265759	-0.349221	0.075065	5.61653	6.77842	-0.288407
9.7	0.301716	0.929786	1.262292	-0.349069	0.074724	5.54349	6.55018	-0.266652
9.8	0.140638	0.859725	1.258746	-0.349445	0.07421	5.61145	6.4912	-0.247052
9.9	-0.048687	0.792291	1.255172	-0.349237	0.073508	5.68475	6.41829	-0.199622
10.0	-0.220336	0.728462	1.251914	-0.348717	0.072929	5.66286	6.35813	-0.187116
10.1	-0.314384	0.688454	1.248511	-0.348588	0.072646	5.61294	6.46101	-0.187974
10.2	-0.270768	0.661965	1.245284	-0.347712	0.072649	5.52913	6.40159	-0.179087
10.3	-0.158411	0.64261	1.241579	-0.347683	0.072488	5.48613	6.39645	-0.1158
10.4	0.009944	0.61318	1.237607	-0.347724	0.072331	5.43525	6.43617	-0.089201
10.5	0.128987	0.577504	1.233583	-0.34802	0.072251	5.41038	6.46218	-0.061429
10.6	0.105026	0.565974	1.229571	-0.348992	0.071851	5.45276	6.46443	-0.151317
10.7	0.068269	0.515323	1.226079	-0.34956	0.071271	5.53193	6.46743	-0.207264
10.8	-0.001446	0.467567	1.222977	-0.350087	0.070377	5.58281	6.42172	-0.300519
10.9	-0.113992	0.398985	1.219395	-0.350629	0.069733	5.60672	6.38489	-0.397148
11.0	-0.153068	0.330664	1.21623	-0.349964	0.06903	5.53692	6.33308	-0.390849
11.1	-0.159889	0.318334	1.212334	-0.349532	0.068396	5.4976	6.34121	-0.364752
11.2	-0.051058	0.299727	1.208008	-0.348982	0.068202	5.45504	6.41208	-0.320051
11.3	0.046287	0.251992	1.203583	-0.348366	0.068217	5.39347	6.38179	-0.239715
11.4	0.117014	0.224864	1.199419	-0.348642	0.068056	5.41782	6.37686	-0.174932
11.5	0.117615	0.179682	1.195677	-0.348505	0.067971	5.44847	6.36444	-0.174487
11.6	0.047361	0.134177	1.19211	-0.348299	0.067592	5.50014	6.40363	-0.242341
11.7	-0.067638	0.100794	1.188724	-0.348374	0.067121	5.52423	6.35031	-0.323696
11.8	-0.161556	0.013711	1.185575	-0.347789	0.066683	5.50251	6.30514	-0.343825
11.9	-0.214589	-0.050739	1.182109	-0.347165	0.06626	5.48009	6.29293	-0.337744
12.0	-0.185894	-0.109315	1.178476	-0.346956	0.066165	5.4102	6.21275	-0.338899
12.1	-0.126531	-0.150087	1.175366	-0.346567	0.065973	5.3912	6.30589	-0.333625
12.2	-0.081129	-0.185954	1.172316	-0.346731	0.065727	5.37631	6.42439	-0.324474
12.3	-0.043438	-0.223261	1.169296	-0.347017	0.064955	5.36142	6.32869	-0.344296
12.4	-0.048369	-0.248923	1.166366	-0.347192	0.064103	5.44961	6.51539	-0.338196
12.5	-0.021626	-0.295259	1.16355	-0.347874	0.063422	5.48035	6.4928	-0.289851
12.6	0.099492	-0.3764	1.160365	-0.34863	0.062888	5.47728	6.29379	-0.238176
12.7	0.198628	-0.458459	1.157233	-0.349172	0.062776	5.44296	6.29871	-0.223777
12.8	0.234843	-0.523035	1.154465	-0.349483	0.063143	5.44296	6.4245	-0.245157
12.9	0.225407	-0.582692	1.152282	-0.349298	0.063672	5.38226	6.43403	-0.293674
13.0	0.134291	-0.6398	1.15024	-0.349034	0.06391	5.30056	6.27773	-0.384551
13.1	-0.032045	-0.67485	1.148378	-0.348594	0.063768	5.37395	6.47086	-0.428651
13.2	-0.185964	-0.728571	1.146564	-0.348001	0.063409	5.46257	6.45565	-0.41629
13.3	-0.285259	-0.794597	1.144429	-0.34745	0.063055	5.41887	6.1999	-0.353027
13.4	-0.235584	-0.838099	1.142268	-0.34727	0.062898	5.4088	6.25439	-0.289423
13.5	-0.081493	-0.865112	1.140275	-0.34754	0.063147	5.36142	6.26424	-0.228933
13.6	0.108253	-0.895248	1.138406	-0.34813	0.063641	5.36571	6.33147	-0.193777
13.7	0.268241	-0.948625	1.136477	-0.34869	0.064202	5.36536	6.45019	-0.196429
13.8	0.286277	-0.969151	1.134332	-0.349564	0.064356	5.34321	6.46358	-0.250088
13.9	0.219134	-1.034509	1.132388	-0.350106	0.064232	5.41414	6.48081	-0.24038
14.0	0.011204	-1.066301	1.130552	-0.350107	0.063933	5.45959	6.4138	-0.308505
14.1	-0.163608	-1.063904	1.128942	-0.350335	0.063505	5.42658	6.17175	-0.329953
14.2	-0.259673	-1.06952	1.127553	-0.349957	0.063329	5.43551	6.11051	-0.344302
14.3	-0.208175	-1.063351	1.126171	-0.348737	0.063433	5.38524	6.16554	-0.397083
14.4	-0.120289	-1.11238	1.124942	-0.347464	0.063845	5.30599	6.20033	-0.391144
14.5	0.030362	-1.153017	1.123877	-0.345847	0.064169	5.26106	6.30535	-0.360136
14.6	0.137126	-1.165069	1.122783	-0.344755	0.064352	5.30774	6.46379	-0.314945
14.7	0.195803	-1.149817	1.121644	-0.344392	0.064276	5.26211	6.30738	-0.252029
14.8	0.156055	-1.168405	1.120363	-0.34469	0.064351	5.35976	6.3	-0.182985
14.9	0.046517	-1.179062	1.118764	-0.345747	0.064234	5.44261	6.23641	-0.138918
15.0	-0.084958	-1.15678	1.117382	-0.346924	0.06411	5.4758	6.18973	-0.131111
15.1	-0.191836	-1.079357	1.116015	-0.347913	0.063993	5.4807	6.20782	-0.145807
15.2	-0.223323	-1.007722	1.114629	-0.348903	0.064034	5.4539	6.29668	-0.167726
15.3	-0.186275	-0.980726	1.112895	-0.349405	0.063986	5.39295	6.39752	-0.149068
15.4	-0.068857	-0.946835	1.111357	-0.349329	0.063966	5.27919	6.27291	-0.213184
15.5	0.069554	-0.906684	1.110274	-0.349329	0.064066	5.25239	6.17046	-0.266509
15.6	0.165349	-0.88227	1.109204	-0.348913	0.064393	5.28672	6.23705	-0.357012
15.7	0.228977	-0.853758	1.108026	-0.348262	0.064663	5.29775	6.26563	-0.410552
15.8	0.168178	-0.772208	1.107163	-0.348148	0.064786	5.37009	6.34528	-0.451765
15.9	0.076313	-0.665501	1.106469	-0.347444	0.06511	5.44007	6.28672	-0.439271
16.0	-0.031801	-0.568288	1.105768	-0.346651	0.065555	5.41922	6.14648	-0.423589
16.1	-0.13843	-0.464071	1.105199	-0.346428	0.065731	5.41108	6.23823	-0.429434
16.200001	-0.215092	-0.394408	1.104787	-0.345953	0.06591	5.35319	6.15933	-0.338877
16.299999	-0.261076	-0.342331	1.104012	-0.346005	0.065955	5.33462	6.21896	-0.256096
16.4	-0.223957	-0.242796	1.103032	-0.346037	0.06596	5.29408	6.22902	-0.179445
16.5	-0.075382	-0.162367	1.102289	-0.346158	0.066119	5.33051	6.40705	-0.090322
16.6	0.01862	-0.153903	1.101461	-0.346669	0.066722	5.30669	6.28362	-0.019117
16.700001	0.213228	-0.156883	1.100493	-0.34747	0.067577	5.3094	6.20761	-0.099591
16.799999	0.286686	-0.133681	1.099978	-0.348172	0.068449	5.3059	6.20044	-0.139578
16.9	0.269518	-0.063995	1.099719	-0.349002	0.069133	5.32438	6.22538	-0.172264
17.0	0.167902	-0.054731	1.099482	-0.349016	0.069723	5.32735	6.20162	-0.227365
17.1	-0.014576	-0.037731	1.099085	-0.349363	0.070308	5.43858	6.34528	-0.317722
17.200001	-0.143458	-0.008254	1.099014	-0.349494	0.071013	5.41616	6.25557	-0.357489
17.299999	-0.219967	-0.002155	1.09936	-0.349249	0.071681	5.36694	6.17111	-0.426604
17.4	-0.265708	-0.026976	1.099276	-0.348914	0.072645	5.4349	6.40919	-0.475634
17.5	-0.144929	-0.065538	1.09937	-0.348366	0.073721	5.31045	6.35063	-0.456758
17.6	-0.003032	-0.099851	1.099945	-0.347796	0.074814	5.25624	6.26788	-0.38588
17.700001	0.113923	-0.126118	1.100288	-0.347419	0.075555	5.37666	6.53166	-0.31699
17.799999	0.180188	-0.171193	1.100428	-0.346664	0.076441	5.3538	6.38082	-0.273419
17.9	0.15263	-0.216826	1.100726	-0.346137	0.077172	5.351	6.22153	-0.229601
18.0	0.048697	-0.225106	1.101358	-0.345725	0.077705	5.36221	6.1483	-0.197139
18.1	-0.12639	-0.2069	1.102166	-0.345004	0.077879	5.37666	6.07957	-0.206731
18.200001	-0.250267	-0.204828	1.103054	-0.344782	0.077918	5.42667	6.16939	-0.232733
18.299999	-0.295039	-0.248482	1.104017	-0.344923	0.078101	5.39636	6.21671	-0.253618
18.4	-0.243477	-0.268452	1.105067	-0.345435	0.078527	5.36773	6.25065	-0.256821
18.5	-0.171983	-0.259163	1.105758	-0.347017	0.078885	5.31448	6.22249	-0.246114
18.6	-0.06178	-0.211457	1.106369	-0.348662	0.079104	5.29276	6.25054	-0.261817
18.700001	0.025531	-0.138131	1.107273	-0.349874	0.079347	5.27857	6.25332	-0.275748
18.799999	0.039147	-0.088032	1.107873	-0.350601	0.079506	5.29959	6.20708	-0.289304
18.9	-0.003068	-0.057647	1.108515	-0.350443	0.079375	5.34566	6.12593	-0.288305
19.0	-0.091404	-0.039825	1.109279	-0.35013	0.079192	5.36309	6.11843	-0.27157
19.1	-0.028731	0.00306	1.110016	-0.349081	0.079351	5.38016	6.07775	-0.283558
19.200001	-0.092909	0.079922	1.111211	-0.348975	0.079708	5.39146	6.15548	-0.320817
19.299999	-0.082415	0.1854	1.112663	-0.348595	0.080315	5.37955	6.21189	-0.355077
19.4	-0.095215	0.290782	1.113935	-0.348488	0.081008	5.37867	6.26392	-0.364406
19.5	-0.122626	0.411562	1.115345	-0.348198	0.081424	5.37631	6.28715	-0.411531
19.6	-0.146762	0.534166	1.117055	-0.347914	0.081521	5.45968	6.46946	-0.441048
19.700001	-0.128437	0.585554	1.118697	-0.347647	0.081669	5.35713	6.20236	-0.417147
19.799999	-0.107546	0.613788	1.120359	-0.347313	0.081886	5.45889	6.3577	-0.401434
19.9	-0.087146	0.620316	1.122607	-0.347469	0.082125	5.40276	6.2165	-0.396723
20.0	-0.038093	0.673632	1.124857	-0.347248	0.082328	5.33681	6.10644	-0.382459
20.1	-0.039559	0.75387	1.126994	-0.347108	0.082483	5.34434	6.174	-0.369246
20.200001	-0.032025	0.822161	1.129213	-0.347063	0.082528	5.34102	6.17089	-0.357581
20.299999	-0.025547	0.861446	1.131764	-0.346843	0.082408	5.339	6.20001	-0.322561
20.4	-0.014153	0.899493	1.133824	-0.347137	0.082392	5.36125	6.17624	-0.277078
20.5	0.027146	0.88324	1.135953	-0.34787	0.0826	5.39566	6.13813	-0.279716
20.6	0.043015	0.836084	1.138154	-0.348634	0.082923	5.3841	6.18352	-0.274039
20.700001	0.041268	0.798142	1.140637	-0.349379	0.083425	5.34531	6.15537	-0.278798
20.799999	-0.000856	0.806524	1.142997	-0.349395	0.083972	5.37745	6.25247	-0.340639
20.9	-0.08972	0.782525	1.145331	-0.348797	0.084369	5.37368	6.24947	-0.400405
21.0	-0.206957	0.797643	1.147831	-0.348423	0.084428	5.36107	6.21949	-0.392058
21.1	-0.275022	0.799473	1.150819	-0.347656	0.084525	5.33471	6.23855	-0.412281
21.200001	-0.273549	0.791155	1.153774	-0.346777	0.084543	5.36247	6.19027	-0.474243
21.299999	-0.212556	0.707362	1.156822	-0.346255	0.084792	5.4194	6.24883	-0.503189
21.4	-0.103415	0.619478	1.160495	-0.345615	0.085218	5.38034	6.14991	-0.528859
21.5	0.029522	0.563433	1.164067	-0.345394	0.08568	5.37535	6.26553	-0.49348
21.6	0.091004	0.522019	1.167317	-0.345756	0.086001	5.4363	6.38907	-0.447622
21.700001	0.079992	0.459622	1.170469	-0.346078	0.08617	5.40206	6.27024	-0.377521
21.799999	-0.001264	0.359769	1.173784	-0.346902	0.085996	5.55917	6.60649	-0.313137
21.9	-0.133973	0.262411	1.176979	-0.347792	0.085758	5.58334	6.5246	-0.283291
22.0	-0.274247	0.216581	1.180231	-0.348646	0.085331	5.47956	6.14017	-0.277594
22.1	-0.310456	0.156393	1.18359	-0.349798	0.085031	5.51232	6.22035	-0.268921
22.200001	-0.257868	0.041094	1.186764	-0.350291	0.084847	5.47369	6.20847	-0.302017
22.299999	-0.131913	-0.060847	1.190181	-0.350634	0.084903	5.6083	6.65188	-0.363682
22.4	0.025655	-0.113462	1.193835	-0.350613	0.085205	5.41414	6.28961	-0.459426
22.5	0.119342	-0.132075	1.197909	-0.349978	0.085441	5.37289	6.31284	-0.555666
22.6	0.150205	-0.227588	1.202092	-0.349775	0.085724	5.36309	6.20675	-0.62421
22.700001	0.086987	-0.28652	1.206089	-0.349635	0.085756	5.44479	6.2697	-0.677935
22.799999	-0.073606	-0.321504	1.210177	-0.349243	0.085863	5.50417	6.20804	-0.623954
22.9	-0.214611	-0.379239	1.21406	-0.349619	0.085725	5.58483	6.20804	-0.537915
23.0	-0.319223	-0.457904	1.217912	-0.349499	0.085735	5.55208	6.20986	-0.442689
23.1	-0.349865	-0.525335	1.221901	-0.349597	0.08557	5.542	6.29293	-0.413689
23.200001	-0.253242	-0.56913	1.226173	-0.34978	0.085464	5.51871	6.3607	-0.368693
23.299999	-0.104934	-0.616807	1.230735	-0.349196	0.085629	5.48972	6.31905	-0.395087
23.4	0.034223	-0.712972	1.235355	-0.349211	0.085796	5.44602	6.30514	-0.427637
23.5	0.119486	-0.780245	1.23996	-0.349132	0.085893	5.47895	6.38425	-0.477984
23.6	0.124458	-0.871826	1.244878	-0.348637	0.086195	5.51135	6.2378	-0.497367
23.700001	0.050249	-0.944668	1.249756	-0.348635	0.086126	5.57353	6.19883	-0.538697
23.799999	-0.051961	-1.018799	1.254815	-0.34836	0.086061	5.58071	6.23577	-0.535946
23.9	-0.156193	-1.067765	1.260032	-0.348164	0.085914	5.63965	6.29572	-0.576876
24.0	-0.185633	-1.159613	1.26555	-0.348427	0.086021	5.75403	6.45469	-0.567225
24.1	-0.165646	-1.23143	1.270778	-0.348473	0.086351	5.5702	6.18224	-0.575577
24.200001	-0.11286	-1.254915	1.275671	-0.348206	0.086906	5.51564	6.26381	-0.536488
24.299999	-0.066794	-1.23665	1.280418	-0.348361	0.08713	5.50951	6.29122	-0.508123
24.4	-0.038291	-1.270329	1.285878	-0.347926	0.087493	5.54454	6.27623	-0.462622
24.5	-0.067757	-1.298261	1.291448	-0.348133	0.087602	5.56206	6.29111	-0.449241
24.6	-0.100478	-1.306391	1.296737	-0.34845	0.087502	5.57651	6.23213	-0.450105
24.700001	-0.131669	-1.292958	1.30165	-0.348628	0.087233	5.66426	6.22763	-0.462716
24.799999	-0.146153	-1.291507	1.306416	-0.349653	0.087033	5.67267	6.27377	-0.484608
24.9	-0.119601	-1.285053	1.3114	-0.35026	0.086987	5.60856	6.29957	-0.43646
25.0	-0.078512	-1.209008	1.316349	-0.350554	0.087259	5.65734	6.35609	-0.385137
25.1	-0.030582	-1.107787	1.32084	-0.351265	0.087305	5.68072	6.32987	-0.388551
25.200001	-0.049677	-1.052855	1.32459	-0.3516	0.08734	5.69912	6.41091	-0.335586
25.299999	-0.106199	-0.987148	1.328218	-0.351819	0.08692	5.60199	6.31584	-0.289072
25.4	-0.168467	-0.898832	1.331646	-0.352354	0.08646	5.66312	6.29807	-0.293067
25.5	-0.175544	-0.788339	1.33508	-0.352248	0.085999	5.73739	6.37237	-0.298738
25.6	-0.127393	-0.706098	1.338451	-0.352073	0.085817	5.88434	6.62651	-0.378269
25.700001	-0.013792	-0.604866	1.341805	-0.3518	0.085885	5.93347	6.78045	-0.470929
25.799999	0.15257	-0.482585	1.34544	-0.351334	0.086232	5.75341	6.59161	-0.552923
25.9	0.223015	-0.357175	1.348764	-0.350704	0.086328	5.66303	6.4215	-0.631327
26.0	0.165974	-0.286627	1.35208	-0.349608	0.086238	5.67004	6.38254	-0.694452
26.1	0.002815	-0.178733	1.355768	-0.347765	0.085764	5.7232	6.44837	-0.731336
26.200001	-0.051947	-0.033226	1.359875	-0.346622	0.085034	5.74185	6.41058	-0.728453
26.299999	-0.110242	0.123398	1.364178	-0.344754	0.084279	5.78836	6.33832	-0.746009
26.4	-0.056581	0.249493	1.368462	-0.343025	0.083965	5.80824	6.39859	-0.763465
26.5	-0.018773	0.367187	1.373078	-0.341917	0.083935	5.75805	6.42054	-0.754065
26.6	0.190366	0.462702	1.378178	-0.341305	0.084161	5.69745	6.48541	-0.739701
26.700001	0.312131	0.543087	1.383371	-0.341235	0.084367	5.72364	6.52717	-0.650987
26.799999	0.352805	0.619495	1.388138	-0.342025	0.084565	5.76926	6.61977	-0.50672
26.9	0.246523	0.716439	1.392493	-0.34291	0.084164	5.74649	6.5595	-0.371471
27.0	0.054509	0.836132	1.396485	-0.344334	0.083586	5.80202	6.5337	-0.256156
27.1	-0.187691	0.939408	1.400067	-0.346368	0.082973	5.94818	6.58808	-0.028231
27.200001	-0.250951	1.013083	1.403337	-0.347933	0.082639	5.93005	6.52684	0.036331
27.299999	-0.247185	1.093377	1.406074	-0.349947	0.08248	5.85929	6.56089	0.029818
27.4	-0.156179	1.191403	1.408838	-0.352167	0.082448	5.76716	6.58455	0.002681
27.5	-0.016815	1.277161	1.411549	-0.354017	0.082675	5.72521	6.65263	-0.111674
27.6	0.107661	1.304096	1.413588	-0.356046	0.08277	5.71593	6.71601	-0.157877
27.700001	0.149498	1.325088	1.415132	-0.357514	0.082802	5.76778	6.70038	-0.248082
27.799999	0.113001	1.311198	1.416692	-0.358514	0.082763	5.77242	6.5717	-0.27554
27.9	0.024724	1.306256	1.418209	-0.35914	0.082712	5.83083	6.5611	-0.317033
28.0	-0.060598	1.299291	1.419283	-0.358692	0.082405	5.82671	6.49569	-0.388156
28.1	-0.106127	1.281866	1.420475	-0.357786	0.08229	5.82908	6.56314	-0.486802
28.200001	-0.142194	1.237622	1.422148	-0.356873	0.082166	5.82199	6.62223	-0.542768
28.299999	-0.079923	1.183801	1.424706	-0.354672	0.082454	5.77154	6.57202	-0.624497
28.4	0.040625	1.124564	1.427473	-0.352905	0.082676	5.75429	6.61292	-0.750022
28.5	0.120177	1.01969	1.430514	-0.350745	0.082933	5.77487	6.74909	-0.755437
28.6	0.185075	0.8801	1.433951	-0.348347	0.083171	5.81165	6.74513	-0.770978
28.700001	0.174892	0.762896	1.437686	-0.346059	0.083407	5.77899	6.63893	-0.772798
28.799999	0.106606	0.678297	1.442034	-0.343966	0.083588	5.81209	6.57202	-0.771338
28.9	-0.011973	0.593098	1.446805	-0.342217	0.083558	5.87374	6.57941	-0.734771
29.0	-0.113032	0.48495	1.451809	-0.341517	0.083426	5.93943	6.70123	-0.660355
29.1	-0.150656	0.358168	1.457086	-0.340679	0.083298	6.03856	6.86096	-0.616895
29.200001	-0.124225	0.243264	1.462435	-0.341016	0.083219	5.90764	6.59782	-0.551701
29.299999	-0.018957	0.080375	1.467839	-0.342037	0.083326	5.92585	6.77232	-0.454936
29.4	0.076772	-0.078264	1.472739	-0.343349	0.083523	5.89607	6.75626	-0.311583
29.5	0.241321	-0.194531	1.476976	-0.345388	0.083812	5.90658	6.81204	-0.231351
29.6	0.194402	-0.30604	1.480428	-0.348304	0.083908	5.92244	6.81568	-0.011887
29.700001	0.118692	-0.421304	1.483034	-0.351152	0.083876	5.93172	6.73603	0.173757
29.799999	0.005885	-0.553169	1.484441	-0.354529	0.083478	6.00125	6.66355	0.248131
29.9	-0.129792	-0.675988	1.485134	-0.357094	0.083107	6.09338	6.67811	0.306095
30.0	-0.154965	-0.76834	1.48584	-0.359557	0.082654	6.06405	6.58508	0.255044
30.1	-0.15669	-0.812268	1.485935	-0.361831	0.082317	6.08305	6.69235	0.117248
30.200001	-0.069953	-0.871688	1.485716	-0.363128	0.081987	6.01483	6.81717	-0.043986
30.299999	0.00636	-0.889753	1.484858	-0.364025	0.08174	6.11738	7.00934	-0.241526
30.4	0.052307	-0.916204	1.483908	-0.364136	0.081171	6.24034	7.25641	-0.412697
30.5	0.027899	-0.935111	1.482895	-0.362238	0.080561	5.91867	6.66773	-0.557461
30.6	0.057078	-0.896258	1.481807	-0.36046	0.079505	6.12894	6.96298	-0.702368
30.700001	0.019825	-0.869134	1.481801	-0.357064	0.078555	6.11878	6.79619	-0.866791
30.799999	0.022304	-0.846988	1.483052	-0.353074	0.077719	6.06843	6.6673	-0.992059
30.9	0.037846	-0.823598	1.485085	-0.349054	0.077204	6.00432	6.58669	-1.13066
31.0	0.054567	-0.762255	1.487741	-0.345058	0.076936	6.06729	6.69074	-1.227333
31.1	0.001729	-0.666459	1.491407	-0.34076	0.076656	6.05117	6.76408	-1.268567
31.200001	-0.040468	-0.600335	1.495929	-0.337943	0.075947	5.99793	6.77392	-1.172946
31.299999	-0.075789	-0.512182	1.500833	-0.334902	0.074924	6.03795	6.85603	-1.039526
31.4	-0.152768	-0.429206	1.50547	-0.333748	0.073674	6.10083	6.77906	-0.793576
31.5	-0.136366	-0.299426	1.510338	-0.333863	0.072602	6.17089	6.82702	-0.522553
31.6	-0.063984	-0.182524	1.51514	-0.334679	0.071783	6.10197	6.77146	-0.212096
31.700001	0.089847	-0.087173	1.519008	-0.336974	0.071042	6.11169	6.85603	0.035119
31.799999	0.164753	0.033905	1.521961	-0.339769	0.070361	6.11335	6.82413	0.233688
31.9	0.20521	0.145399	1.524064	-0.343677	0.069419	6.06326	6.90185	0.3939
32.0	0.104066	0.211635	1.525158	-0.348751	0.068185	6.10381	7.02518	0.513635
32.099998	-0.023141	0.274137	1.525119	-0.353468	0.066868	6.13779	6.91695	0.487189
32.200001	-0.070286	0.388566	1.523649	-0.359124	0.065563	6.21021	6.93247	0.378945
32.299999	-0.15679	0.525076	1.521217	-0.365443	0.064378	6.22764	6.86845	0.397049
32.400002	-0.046024	0.647301	1.51802	-0.369708	0.063748	6.1638	6.82991	0.21443
32.5	0.057512	0.770552	1.513965	-0.372621	0.063333	6.05897	6.94018	-0.017909
32.599998	0.14632	0.868593	1.510275	-0.373187	0.063126	5.9706	6.98364	-0.291184
32.700001	0.189518	0.939823	1.506773	-0.37086	0.062998	5.99495	7.12431	-0.626114
32.799999	0.172022	1.047847	1.503973	-0.366607	0.06258	5.89424	6.97818	-1.043355
32.900002	-0.016902	1.165831	1.502672	-0.360752	0.061639	5.77741	6.85903	-1.322727
33.0	-0.126609	1.284839	1.502894	-0.353757	0.060275	5.89196	6.79309	-1.657548
33.099998	-0.209569	1.328676	1.504242	-0.346781	0.059001	5.95817	6.78784	-1.818715
33.200001	-0.127865	1.351976	1.506994	-0.339805	0.058304	5.99022	6.88291	-1.904358
33.299999	0.055157	1.337662	1.511367	-0.33414	0.057972	6.02262	7.00666	-1.804969
33.400002	0.308969	1.308651	1.516861	-0.330045	0.057859	5.97752	7.05066	-1.615125
33.5	0.4433	1.294541	1.523181	-0.326801	0.058115	5.95887	7.24432	-1.431731
33.599998	0.503014	1.221861	1.530247	-0.326266	0.058101	5.94661	7.30459	-1.113351
33.700001	0.403172	1.16338	1.537551	-0.326969	0.058044	5.98216	7.20599	-0.717739
33.799999	0.221104	1.101132	1.543963	-0.329804	0.057866	6.07456	7.02122	-0.327169
33.900002	-0.032135	1.039648	1.548936	-0.334638	0.057739	6.21249	7.12367	0.084305
34.0	-0.20549	0.987858	1.553121	-0.340054	0.057721	6.29919	7.30181	0.341536
34.099998	-0.285257	0.89124	1.556133	-0.346418	0.05765	6.3069	7.29442	0.520251
34.200001	-0.323866	0.795696	1.557781	-0.35327	0.05738	6.19462	7.27312	0.522442
34.299999	-0.232892	0.705795	1.558028	-0.358825	0.057281	6.14234	7.46014	0.434888
34.400002	-0.087272	0.665621	1.557143	-0.364087	0.057113	6.06361	7.43241	0.253118
34.5	0.099272	0.626846	1.555407	-0.367897	0.056982	5.95834	7.29817	0.112285
34.599998	0.20786	0.580693	1.553153	-0.369567	0.056904	5.94459	7.17698	-0.163804
34.700001	0.219006	0.540717	1.550904	-0.370118	0.057093	6.00125	7.08866	-0.540297
34.799999	0.196167	0.494611	1.549107	-0.368369	0.057357	6.04793	7.04712	-0.900994
34.900002	0.07169	0.405532	1.547656	-0.365324	0.057628	6.07771	6.9997	-1.219901
35.0	-0.035762	0.3177	1.546671	-0.361346	0.058018	6.07421	7.0285	-1.456001
35.099998	-0.11478	0.324699	1.546611	-0.356039	0.058474	5.99933	6.90603	-1.692683
35.200001	-0.163311	0.320373	1.54848	-0.350572	0.059009	5.98733	6.94746	-1.783877
35.299999	-0.131188	0.227207	1.55192	-0.34508	0.059698	6.03935	7.01843	-1.840866
35.400002	-0.006176	0.098376	1.556444	-0.33938	0.060548	6.05222	7.16745	-1.793767
35.5	0.106952	0.003077	1.562019	-0.335278	0.061455	6.01115	7.06329	-1.620722
35.599998	0.198193	-0.102157	1.56853	-0.332155	0.062286	6.09978	7.15675	-1.376755
35.700001	0.253826	-0.210186	1.574885	-0.330834	0.062863	6.13052	7.22933	-1.063797
35.799999	0.217788	-0.320386	1.580765	-0.331626	0.063725	6.1412	7.20225	-0.706857
35.900002	0.157783	-0.436942	1.586298	-0.333801	0.064523	6.24962	7.18437	-0.325476
36.0	0.074123	-0.55678	1.591284	-0.337778	0.065462	6.38536	7.12249	0.060589
36.099998	-0.018222	-0.675995	1.59486	-0.343321	0.065982	6.37013	7.14326	0.360322
36.200001	-0.090866	-0.761315	1.596624	-0.349111	0.066485	6.37626	7.20075	0.519672
36.299999	-0.132633	-0.890032	1.596704	-0.355282	0.066707	6.40831	7.25791	0.566771
36.400002	-0.164285	-1.010603	1.595687	-0.360968	0.06689	6.38335	7.33328	0.583288
36.5	-0.037036	-1.120782	1.593866	-0.36501	0.067371	6.32774	7.24325	0.379126
36.599998	0.07855	-1.187411	1.591305	-0.367759	0.068266	6.28369	7.1575	0.034601
36.700001	0.186993	-1.24049	1.58874	-0.368165	0.069537	6.30497	7.13223	-0.32438
36.799999	0.207483	-1.296558	1.586739	-0.366629	0.070896	6.266	6.99231	-0.729368
36.900002	0.069511	-1.335852	1.585351	-0.363517	0.07204	6.22554	6.94874	-1.12907
37.0	-0.073825	-1.382554	1.58484	-0.358332	0.073039	6.24603	6.89768	-1.489785
37.099998	-0.268093	-1.336919	1.585063	-0.353123	0.07374	6.32748	6.92947	-1.716901
37.200001	-0.39261	-1.281828	1.586325	-0.347548	0.074536	6.36872	6.92626	-1.801843
37.299999	-0.377785	-1.236799	1.588449	-0.342214	0.075359	6.3139	6.88044	-1.781856
37.400002	-0.367002	-1.211287	1.59157	-0.337969	0.076176	6.3534	7.04252	-1.648218
37.5	-0.19234	-1.219714	1.595632	-0.335425	0.076769	6.35655	7.19711	-1.30165
37.599998	0.037995	-1.223013	1.599825	-0.334278	0.077163	6.39859	7.38948	-1.03744
37.700001	0.147822	-1.258595	1.603528	-0.335884	0.077331	6.40454	7.32033	-0.575016
37.799999	0.247829	-1.274409	1.606258	-0.33885	0.077722	6.48003	7.37267	-0.102508
37.900002	0.252399	-1.214962	1.607872	-0.34375	0.077908	6.55771	7.37364	0.262499
38.0	0.208622	-1.183932	1.608119	-0.349147	0.078338	6.6107	7.27226	0.53663
38.099998	0.090952	-1.150441	1.60724	-0.35435	0.078965	6.64345	7.15964	0.613585
38.200001	-0.017343	-1.10905	1.60493	-0.359302	0.079649	6.66999	7.11896	0.52597
38.299999	-0.063152	-1.088383	1.601718	-0.362838	0.080222	6.64082	7.156	0.343096
38.400002	-0.097937	-1.035658	1.597401	-0.36488	0.080712	6.49142	7.02133	0.065872
38.5	-0.08477	-0.959741	1.592965	-0.365358	0.081334	6.38966	7.00998	-0.275478
38.599998	-0.030116	-0.853583	1.588961	-0.363814	0.081913	6.34639	7.02122	-0.696191
38.700001	0.029308	-0.750639	1.58637	-0.36029	0.082515	6.31215	6.94692	-1.155258
38.799999	0.053417	-0.633338	1.585147	-0.355696	0.082829	6.28325	6.88301	-1.588298
38.900002	0.061955	-0.550999	1.584581	-0.349626	0.083176	6.30847	6.9936	-1.903122
39.0	0.01007	-0.483393	1.585036	-0.343791	0.083327	6.36286	6.97122	-2.051259
39.099998	0.001116	-0.353646	1.586586	-0.338218	0.083413	6.37354	6.92241	-1.993163
39.200001	-0.000967	-0.18856	1.588977	-0.333505	0.083499	6.39596	6.942	-1.757838
39.299999	-0.013069	-0.086806	1.592056	-0.330857	0.08361	6.51314	7.08984	-1.406211
39.400002	0.011066	0.045699	1.595698	-0.32995	0.083592	6.54186	7.14112	-0.958107
39.5	-0.037838	0.189684	1.598993	-0.330936	0.083698	6.59844	7.36657	-0.470062
39.599998	-0.049384	0.272022	1.601187	-0.334971	0.083625	6.59782	7.45992	-0.001747
39.700001	-0.045071	0.34565	1.601941	-0.340648	0.083447	6.59861	7.44451	0.413822
39.799999	-0.042423	0.436655	1.600747	-0.34792	0.083218	6.62462	7.48369	0.748068
39.900002	0.004338	0.497558	1.597649	-0.356141	0.083107	6.67866	7.51077	0.949465
40.0	0.032286	0.530599	1.593247	-0.363551	0.083034	6.64827	7.32322	0.977394
40.099998	0.016371	0.597532	1.587061	-0.370298	0.082844	6.56341	7.28211	0.786465
40.200001	-0.004961	0.704402	1.579304	-0.374602	0.082522	6.4295	7.27504	0.448292
40.299999	-0.04909	0.833678	1.571622	-0.37609	0.082119	6.3301	7.06254	0.009948
40.400002	-0.072094	0.923204	1.564229	-0.374677	0.081735	6.27589	7.06243	-0.438515
40.5	-0.021101	0.985067	1.557977	-0.370028	0.081509	6.21809	7.05772	-1.022661
40.599998	0.052341	1.047755	1.55333	-0.362884	0.081571	6.10565	6.87488	-1.623816
40.700001	0.057418	1.131764	1.551394	-0.354047	0.081558	6.06834	6.79244	-2.101746
40.799999	0.086667	1.256654	1.551601	-0.343595	0.081444	6.10162	7.14219	-2.467285
40.900002	0.022846	1.40711	1.553468	-0.334037	0.080915	6.09662	7.25641	-2.633329
41.0	-0.025631	1.545084	1.557106	-0.325784	0.080414	6.11878	7.05944	-2.490199
41.099998	-0.01246	1.618255	1.562539	-0.319777	0.080021	6.2716	7.03385	-2.117301
41.200001	-0.001312	1.664544	1.567798	-0.317395	0.079976	6.38063	7.12956	-1.53309
41.299999	0.018445	1.707307	1.57275	-0.318312	0.080128	6.47093	7.36443	-0.804385
41.400002	0.034475	1.713057	1.576773	-0.322502	0.080352	6.48975	7.36636	0.073969
41.5	0.00212	1.730383	1.578926	-0.330186	0.080313	6.4669	7.48005	0.859257
41.599998	-0.10402	1.7207	1.578929	-0.339527	0.080225	6.42574	7.50135	1.513046
41.700001	-0.180676	1.741952	1.576277	-0.350491	0.079819	6.45796	7.4656	1.851901
41.799999	-0.263117	1.765489	1.571663	-0.361543	0.079444	6.55719	7.4641	1.86015
41.900002	-0.246775	1.767316	1.564713	-0.371116	0.07894	6.48905	7.33938	1.549672
42.0	-0.151331	1.683607	1.55557	-0.37899	0.078617	6.37897	7.2622	1.063691
42.099998	-0.083879	1.547912	1.544787	-0.383803	0.078321	6.2956	7.28168	0.547892
42.200001	0.119989	1.399015	1.534346	-0.383437	0.07828	6.13577	7.1955	0.053226
42.299999	0.185051	1.352495	1.524793	-0.379685	0.07809	5.85229	6.91085	-0.601713
42.400002	0.211832	1.353327	1.516944	-0.372153	0.077704	5.71514	6.81225	-1.246071
42.5	0.158542	1.339923	1.511617	-0.362394	0.077264	5.67836	6.69556	-1.875362
42.599998	0.068685	1.329605	1.50926	-0.351492	0.077069	5.77504	6.48916	-2.348312
42.700001	-0.033567	1.311719	1.509521	-0.340265	0.076895	5.85054	6.7644	-2.661081
42.799999	0.00399	1.27597	1.511674	-0.329663	0.077189	5.84502	6.92091	-2.773994
42.900002	-0.000675	1.214849	1.51558	-0.321671	0.077681	6.1271	6.84908	-2.529572
43.0	0.015571	1.140799	1.520734	-0.315908	0.078048	6.25523	7.03267	-1.99277
43.099998	-0.01605	1.086607	1.52579	-0.314352	0.078186	6.19462	7.28735	-1.197019
43.200001	-0.065986	1.069713	1.530164	-0.316531	0.078095	6.21652	7.36379	-0.273761
43.299999	-0.106507	1.029619	1.533244	-0.322356	0.077661	6.30672	7.38038	0.720058
43.400002	-0.139959	0.984699	1.534098	-0.331425	0.077257	6.37731	7.37064	1.513877
43.5	-0.122285	0.95466	1.532792	-0.34177	0.077069	6.40402	7.3625	1.972011
43.599998	-0.063867	0.90695	1.529304	-0.352913	0.077196	6.42609	7.30737	1.970993
43.700001	0.046133	0.794171	1.523794	-0.36337	0.077298	6.38545	7.24453	1.688774
43.799999	0.079958	0.68126	1.516421	-0.371437	0.077479	6.29069	7.25128	1.147102
43.900002	0.078414	0.560702	1.507378	-0.377396	0.077224	6.14444	7.18662	0.608766
44.0	0.029531	0.513589	1.497109	-0.380487	0.076856	6.00642	6.91524	0.055927
44.099998	-0.062399	0.464087	1.486987	-0.379326	0.076532	5.95519	6.79694	-0.564419
44.200001	-0.055746	0.42327	1.478093	-0.374974	0.0765	5.83591	6.70006	-1.062416
44.299999	-0.035884	0.389978	1.471711	-0.36744	0.07647	5.71357	6.50511	-1.647445
44.400002	0.006783	0.359959	1.468254	-0.357329	0.076835	5.79431	6.51903	-2.203195
44.5	0.078885	0.32284	1.467052	-0.347255	0.07688	5.77443	6.71665	-2.5638
44.599998	0.098908	0.284474	1.467886	-0.337431	0.076953	5.60471	6.82146	-2.699157
44.700001	0.025736	0.311292	1.469888	-0.329361	0.076688	5.72872	6.6825	-2.555851
44.799999	-0.012619	0.288767	1.4728	-0.324663	0.076228	6.04128	6.7978	-1.995355
44.900002	-0.080063	0.248867	1.476063	-0.322149	0.075892	6.23219	7.10204	-1.274043
45.0	-0.122616	0.205854	1.479136	-0.323084	0.075812	6.23123	7.11296	-0.387756
45.099998	-0.096592	0.24814	1.480668	-0.327459	0.075666	6.23981	7.02207	0.492141
45.200001	-0.016299	0.240421	1.480335	-0.334053	0.075847	6.2843	7.04937	1.214753
45.299999	-0.016663	0.187456	1.478034	-0.342993	0.076116	6.21135	7.17923	1.550616
45.400002	0.028563	0.118863	1.474594	-0.352668	0.076154	6.15574	7.19486	1.647528
45.5	-0.029907	0.095191	1.469724	-0.361431	0.075943	6.13481	7.06383	1.335651
45.599998	-0.097141	0.043278	1.463131	-0.368952	0.075543	6.16467	7.06575	0.829631
45.700001	-0.156557	-0.035442	1.455164	-0.373347	0.075248	6.14138	6.9861	0.339544
45.799999	-0.147166	-0.090099	1.446476	-0.374441	0.075033	5.96868	6.82552	-0.128917
45.900002	-0.088891	-0.097863	1.438416	-0.37225	0.075054	5.84116	6.66505	-0.641089
46.0	0.061522	-0.150502	1.431825	-0.367369	0.075312	5.74728	6.56303	-1.163753
46.099998	0.17768	-0.212526	1.427569	-0.360431	0.075758	5.5498	6.56731	-1.747586
46.200001	0.188125	-0.242561	1.4258	-0.352237	0.076094	5.64245	6.8571	-2.185844
46.299999	0.171688	-0.260485	1.426122	-0.343174	0.07628	5.70376	6.73731	-2.472255
46.400002	0.131567	-0.273456	1.428061	-0.334536	0.076373	5.6365	6.6309	-2.410835
46.5	-0.056073	-0.33225	1.431624	-0.327964	0.076649	5.84957	6.56292	-2.128447
46.599998	-0.117352	-0.389248	1.436072	-0.323479	0.077028	6.06615	6.74727	-1.655146
46.700001	-0.157468	-0.388729	1.440548	-0.321918	0.077326	6.14453	6.92102	-0.957171
46.799999	-0.184849	-0.388316	1.444118	-0.323406	0.077499	6.08147	6.89961	-0.248009
46.900002	-0.144151	-0.428422	1.447067	-0.328229	0.077571	6.04145	6.94285	0.566466
47.0	-0.07559	-0.466489	1.44848	-0.335521	0.077395	6.08506	7.07421	1.221354
47.099998	-0.053137	-0.482313	1.447959	-0.344576	0.077111	6.07158	7.09509	1.619754
47.200001	0.007353	-0.517017	1.445057	-0.354416	0.076791	6.14357	7.03995	1.699984
47.299999	0.047581	-0.567326	1.440102	-0.36363	0.076457	6.13078	6.92947	1.532499
47.400002	0.069512	-0.630514	1.433761	-0.370735	0.076474	6.02078	6.9086	1.187116
47.5	0.153859	-0.678405	1.425991	-0.375708	0.076199	6.02945	6.84394	0.721882
47.599998	0.096362	-0.731281	1.417692	-0.377735	0.076056	5.96149	6.63872	0.30265
47.700001	0.006006	-0.71053	1.410294	-0.375755	0.075827	5.79633	6.58872	-0.320855
47.799999	0.011181	-0.660493	1.404301	-0.370478	0.075727	5.60086	6.44463	-1.050203
47.900002	-0.050339	-0.604755	1.400383	-0.362335	0.075827	5.54708	6.29914	-1.649496
48.0	-0.028702	-0.540018	1.399298	-0.352825	0.076146	5.6703	6.39367	-2.15774
48.099998	-0.033305	-0.442145	1.4002	-0.342573	0.076309	5.64193	6.56613	-2.442848
48.200001	-0.01896	-0.323722	1.402437	-0.333396	0.076299	5.66163	6.68817	-2.464222
48.299999	-0.044038	-0.283407	1.406307	-0.326093	0.075961	5.71996	6.58465	-2.18981
48.400002	-0.062918	-0.23719	1.411074	-0.321241	0.075207	5.89476	6.66077	-1.690252
48.5	-0.058331	-0.191609	1.41652	-0.319318	0.074888	6.00537	6.87959	-1.059188
48.599998	-0.017248	-0.135948	1.421923	-0.320464	0.074623	6.04329	6.84544	-0.304928
48.700001	0.037147	-0.06138	1.426838	-0.324592	0.074566	6.10442	6.88697	0.44002
48.799999	0.069135	0.017882	1.430027	-0.33167	0.074752	6.13551	7.04937	1.079538
48.900002	0.150638	0.053753	1.430618	-0.340842	0.0748	6.05108	6.98043	1.468884
49.0	0.105169	0.076951	1.429205	-0.351512	0.074724	6.02726	6.97358	1.647742
49.099998	0.009418	0.09333	1.426146	-0.361841	0.074622	6.1215	7.04563	1.602308
49.200001	-0.053384	0.05369	1.421054	-0.370295	0.074309	6.05485	6.93622	1.283821
49.299999	-0.019137	-0.056705	1.414534	-0.376761	0.074132	5.97796	6.79598	0.905144
49.400002	-0.019443	-0.099059	1.407538	-0.379322	0.073986	5.88977	6.68571	0.375287
49.5	0.015934	-0.075088	1.400866	-0.377789	0.073836	5.72696	6.52256	-0.169611
49.599998	-0.001852	-0.019241	1.39488	-0.37296	0.073676	5.58684	6.41958	-0.912859
49.700001	0.074832	-0.008293	1.390537	-0.366169	0.073435	5.46756	6.40116	-1.509432
49.799999	0.192423	-0.027736	1.38808	-0.357498	0.073446	5.48149	6.3729	-1.98268
49.900002	0.188681	-0.009698	1.387396	-0.348325	0.073556	5.54559	6.47524	-2.256342
50.0	0.197016	0.023798	1.387797	-0.340141	0.073675	5.58737	6.57138	-2.342678
50.099998	0.145818	0.048494	1.389867	-0.332499	0.073951	5.71751	6.57245	-2.201451
50.200001	0.027917	0.060064	1.393206	-0.326922	0.074007	5.83328	6.61666	-1.881672
50.299999	-0.087764	0.124864	1.397994	-0.322775	0.073968	5.94547	6.78302	-1.477451
50.400002	-0.228273	0.211448	1.403448	-0.320656	0.073658	5.98356	6.85743	-1.009256
50.5	-0.21901	0.265426	1.409079	-0.320792	0.073158	5.99223	6.92519	-0.548235
50.599998	-0.159701	0.279338	1.41451	-0.322932	0.072596	5.96421	6.8722	-0.086946
50.700001	-0.030732	0.313945	1.41932	-0.326964	0.07226	5.90361	6.89928	0.335875
50.799999	0.087315	0.33913	1.4224	-0.333111	0.07192	5.89546	6.93376	0.710143
50.900002	0.224779	0.299126	1.423431	-0.340649	0.071753	5.91201	6.9056	0.972117
51.0	0.236324	0.290655	1.422443	-0.349353	0.071342	5.90194	6.92915	1.085118
51.099998	0.16163	0.325125	1.419728	-0.357281	0.071147	5.92147	6.85389	1.097781
51.200001	0.141837	0.355342	1.415458	-0.365174	0.070781	5.98759	6.79919	1.052926
51.299999	0.0524	0.392119	1.409512	-0.371	0.07037	5.91088	6.65788	0.784587
51.400002	-0.014889	0.402733	1.402867	-0.374427	0.070255	5.83057	6.59868	0.405078
51.5	-0.059633	0.403043	1.396616	-0.375695	0.070459	5.7556	6.58583	-0.152071
51.599998	-0.010685	0.368975	1.391254	-0.374028	0.070843	5.69842	6.4806	-0.679228
51.700001	0.09812	0.311985	1.386587	-0.370053	0.071403	5.63291	6.6112	-1.214859
51.799999	0.154882	0.294779	1.382859	-0.363937	0.072152	5.52755	6.63743	-1.658824
51.900002	0.13906	0.246838	1.380729	-0.356159	0.072588	5.49366	6.5519	-2.024787
52.0	0.081093	0.189751	1.381048	-0.347452	0.072741	5.56118	6.57769	-2.202091
52.099998	-0.057847	0.159858	1.383791	-0.338356	0.072482	5.66619	6.57277	-2.334108
52.200001	-0.175084	0.149433	1.388181	-0.330184	0.071997	5.79633	6.59964	-2.286545
52.299999	-0.180172	0.095557	1.394602	-0.323066	0.071678	5.83889	6.63015	-2.078535
52.400002	-0.11959	0.019558	1.402342	-0.31815	0.071862	5.84292	6.67586	-1.687997
52.5	0.010982	-0.071091	1.410363	-0.316204	0.072092	5.85912	6.83719	-1.197691
52.599998	0.123516	-0.14595	1.417532	-0.317424	0.072455	5.91849	7.05066	-0.577893
52.700001	0.177733	-0.222949	1.424085	-0.321681	0.072524	5.9438	6.99981	0.11424
52.799999	0.107702	-0.316685	1.429246	-0.328226	0.072482	5.93041	6.99039	0.744215
52.900002	0.020911	-0.424118	1.432331	-0.337446	0.071938	6.00572	7.03085	1.182611
53.0	-0.110595	-0.513287	1.433387	-0.34729	0.071344	6.08979	6.87199	1.409819
53.099998	-0.177234	-0.547675	1.432983	-0.357044	0.070878	6.16458	6.83816	1.401214
53.200001	-0.197156	-0.596977	1.430827	-0.365372	0.070947	6.1017	6.79748	1.209856
53.299999	-0.103612	-0.646889	1.42641	-0.371993	0.071239	5.93338	6.73378	0.868159
53.400002	0.020657	-0.660552	1.420423	-0.376739	0.071689	5.82365	6.68882	0.503695
53.5	0.157611	-0.658664	1.414246	-0.377905	0.07205	5.77426	6.84426	0.052333
53.599998	0.10057	-0.712647	1.409182	-0.375996	0.072583	5.62573	6.65595	-0.461165
53.700001	0.113864	-0.795058	1.40527	-0.372029	0.072837	5.55549	6.50008	-1.097853
53.799999	0.010863	-0.789977	1.402539	-0.365627	0.072964	5.67985	6.58133	-1.678494
53.900002	-0.143607	-0.742292	1.40121	-0.35784	0.073161	5.78468	6.54215	-2.057924
54.0	-0.256968	-0.738445	1.401482	-0.349696	0.073164	5.75499	6.48306	-2.20577
54.099998	-0.285168	-0.716854	1.402997	-0.341862	0.073098	5.71234	6.50212	-2.15239
54.200001	-0.283201	-0.681248	1.405222	-0.335353	0.073032	5.769	6.59568	-1.928533
54.299999	-0.131188	-0.658152	1.407903	-0.330896	0.072668	5.87874	6.74738	-1.49867
54.400002	0.009916	-0.665602	1.411104	-0.328177	0.072316	5.87488	6.73817	-1.014412
54.5	0.174413	-0.7116	1.414883	-0.327309	0.072182	5.88478	6.92573	-0.560476
54.599998	0.264962	-0.750023	1.418948	-0.328195	0.071955	5.96351	7.0377	-0.203552
54.700001	0.279111	-0.700545	1.422948	-0.330431	0.071913	6.0087	6.89404	-0.008274
54.799999	0.186791	-0.643413	1.42654	-0.333461	0.071864	6.02262	6.87809	0.104497
54.900002	0.047547	-0.672648	1.429229	-0.337261	0.071563	5.98567	6.76771	0.119518
55.0	-0.094615	-0.751599	1.430943	-0.34138	0.071054	6.0806	6.83741	0.134395
55.099998	-0.204691	-0.778825	1.432352	-0.345122	0.070757	6.05616	6.71162	0.140779
55.200001	-0.176661	-0.666106	1.43251	-0.348765	0.070219	5.96806	6.58776	0.093103
55.299999	-0.022876	-0.573298	1.431428	-0.352257	0.070144	5.88495	6.68453	-0.050495
55.400002	0.154446	-0.617889	1.429405	-0.35578	0.070543	5.8374	6.84715	-0.123838
55.5	0.274772	-0.600501	1.427151	-0.358545	0.071007	5.77548	6.77168	-0.227451
55.599998	0.297638	-0.494806	1.424161	-0.361404	0.071343	5.78993	6.63101	-0.313717
55.700001	0.170457	-0.405339	1.420282	-0.363156	0.071248	5.84265	6.67865	-0.410941
55.799999	-0.076055	-0.397479	1.415855	-0.363955	0.070982	5.90974	6.6901	-0.46776
55.900002	-0.37702	-0.350412	1.41172	-0.363773	0.07016	5.93776	6.68453	-0.521308
56.0	-0.540824	-0.228815	1.408398	-0.362148	0.069126	5.93899	6.43414	-0.626228
56.099998	-0.545839	-0.1196	1.40534	-0.359748	0.068167	5.88863	6.48841	-0.736576
56.200001	-0.326912	-0.094076	1.402244	-0.356419	0.06748	5.79659	6.63079	-0.876832
56.299999	-0.061322	-0.078262	1.400172	-0.352384	0.067116	5.68484	6.73271	-1.000989
56.400002	0.196384	-0.008226	1.399033	-0.348244	0.066502	5.65927	6.73571	-1.071713
56.5	0.36223	0.12879	1.398999	-0.34411	0.065595	5.70971	6.79544	-1.060545
56.599998	0.353015	0.221719	1.399508	-0.340251	0.064264	5.74702	6.79266	-1.085436
56.700001	0.212595	0.243549	1.400438	-0.336705	0.063093	5.82041	6.67886	-1.057807
56.799999	0.063488	0.292305	1.402117	-0.334226	0.061937	5.86174	6.51924	-0.974142
56.900002	-0.058826	0.398205	1.403978	-0.332716	0.061357	5.96027	6.49955	-0.858979
57.0	-0.093446	0.494886	1.405546	-0.332094	0.061117	5.88162	6.5672	-0.68562
57.099998	-0.042688	0.527309	1.407215	-0.331855	0.06122	5.79527	6.72018	-0.50474
57.200001	0.001147	0.595233	1.409444	-0.332585	0.061421	5.73914	6.85132	-0.393518
57.299999	0.06757	0.75151	1.411652	-0.333677	0.061475	5.70148	6.78484	-0.281678
57.400002	0.15635	0.853115	1.413901	-0.335293	0.061603	5.70726	6.75605	-0.1124
57.5	0.117753	0.889157	1.415392	-0.339009	0.061604	5.76165	6.7675	-0.106839
57.599998	0.061007	0.892881	1.415959	-0.343434	0.061545	5.81638	6.82424	-0.00883
57.700001	-0.050256	0.956681	1.414964	-0.348841	0.061306	5.85089	6.69096	0.051776
57.799999	-0.034359	0.993437	1.412478	-0.355477	0.061388	5.86779	6.70487	0.325056
57.900002	-0.088967	1.016965	1.408302	-0.361984	0.061409	5.83407	6.78559	0.527253
58.0	-0.120958	1.046259	1.402143	-0.368419	0.061428	5.7993	6.90517	0.674874
58.099998	-0.12364	1.054938	1.394699	-0.373631	0.06117	5.77504	6.86278	0.682394
58.200001	-0.191608	0.98501	1.386689	-0.37702	0.060493	5.68528	6.7038	0.646266
58.299999	-0.193262	0.874778	1.378841	-0.377621	0.059797	5.63729	6.70691	0.324426
58.400002	-0.189422	0.833197	1.371882	-0.374309	0.058981	5.59192	6.68914	-0.255008
58.5	-0.108422	0.794029	1.366859	-0.367268	0.058157	5.60532	6.62062	-0.816369
58.599998	-0.074152	0.750886	1.364298	-0.357746	0.057324	5.61075	6.52192	-1.518993
58.700001	0.065187	0.698795	1.365054	-0.345847	0.056908	5.53062	6.46069	-2.212384
58.799999	0.176373	0.694416	1.368809	-0.33331	0.056954	5.53307	6.60382	-2.770959
58.900002	0.283974	0.634525	1.376048	-0.321281	0.057202	5.58868	6.59086	-3.054737
59.0	0.309955	0.542584	1.385813	-0.311311	0.057575	5.65077	6.66634	-3.069882
59.099998	0.230811	0.439146	1.396535	-0.30554	0.058085	5.6929	6.70241	-2.609504
59.200001	0.085533	0.360069	1.407053	-0.304238	0.058548	5.79055	6.77478	-1.702777
59.299999	-0.1124	0.316797	1.415992	-0.308614	0.058856	5.95344	6.92391	-0.369867
59.400002	-0.279441	0.234517	1.421758	-0.318699	0.059329	6.06755	7.0119	1.22814
59.5	-0.318861	0.184874	1.423577	-0.333198	0.059666	6.09978	7.08053	2.64739
59.599998	-0.495258	0.198006	1.421243	-0.351781	0.059836	6.15478	7.21745	3.792427
59.700001	-0.449213	0.23072	1.415739	-0.37034	0.060114	6.08288	7.14251	4.151969
59.799999	-0.239133	0.144378	1.407698	-0.385837	0.060248	5.9819	7.17045	3.734561
59.900002	-0.030951	-0.001676	1.397373	-0.397607	0.060606	5.89213	7.19208	2.442942
60.0	0.064478	-0.119088	1.385608	-0.402196	0.060797	5.8268	6.96898	0.786243
60.099998	0.15054	-0.26681	1.37466	-0.399541	0.061131	5.72872	6.73142	-0.804453
60.200001	0.096284	-0.373168	1.366207	-0.389249	0.061526	5.48771	6.43606	-2.224907
60.299999	0.057314	-0.409112	1.362085	-0.372784	0.061968	5.1945	6.19862	-3.340259
60.400002	-0.019951	-0.422954	1.364114	-0.352251	0.062331	5.05788	5.79952	-4.013451
60.5	-0.076173	-0.34642	1.372712	-0.331304	0.062843	4.88553	5.57953	-4.48482
60.599998	-0.084435	-0.30371	1.386711	-0.312747	0.063634	5.2389	5.79396	-4.631394
60.700001	0.015803	-0.303358	1.403735	-0.299956	0.064482	5.91692	6.96319	-4.226521
60.799999	0.026363	-0.334857	1.421049	-0.295089	0.065167	5.53474	7.06597	-3.026574
60.900002	0.026772	-0.366198	1.435799	-0.298412	0.065857	5.88592	6.81503	-1.093287
61.0	0.044013	-0.382211	1.445395	-0.310483	0.06619	6.08428	7.10515	1.342559
61.099998	-0.016479	-0.412378	1.449142	-0.328987	0.066135	6.62778	7.44472	3.847435
61.200001	-0.054988	-0.520214	1.44789	-0.350904	0.06634	6.91564	8.05279	5.654918
61.299999	-0.061547	-0.617245	1.442691	-0.372499	0.066709	6.73523	7.80324	6.237739
61.400002	-0.026315	-0.657396	1.435663	-0.389116	0.067528	6.61184	7.43444	5.296862
61.5	0.031813	-0.680611	1.429123	-0.39844	0.068781	6.61508	7.26905	2.943304
61.599998	0.036654	-0.816253	1.424485	-0.39953	0.070135	6.30935	7.18555	-0.078491
61.700001	0.066679	-0.942068	1.421968	-0.390974	0.071561	5.8825	6.73356	-2.901969
61.799999	-0.065862	-1.001417	1.422315	-0.375356	0.072693	5.60042	6.40277	-4.997973
61.900002	-0.116719	-1.040623	1.427618	-0.354275	0.073461	5.29775	6.08589	-6.08456
62.0	-0.194884	-1.054091	1.438872	-0.332148	0.073904	4.83684	5.69686	-6.176952
62.099998	-0.294467	-0.934723	1.455257	-0.313723	0.074563	4.78044	5.7278	-5.48909
62.200001	-0.123994	-0.854175	1.473864	-0.302616	0.075116	4.60135	5.46958	-4.179649
62.299999	0.024618	-0.797544	1.492038	-0.300499	0.075877	6.47285	7.17034	-2.204891
62.400002	0.129933	-0.772232	1.507515	-0.307662	0.076652	6.42933	8.19538	0.321337
62.5	0.168208	-0.800678	1.51819	-0.323113	0.077442	6.20259	7.12945	2.892922
62.599998	0.122408	-0.817408	1.522391	-0.343861	0.077923	6.52435	7.60562	5.103383
62.700001	0.014949	-0.831801	1.521099	-0.366898	0.078441	6.9533	6.97037	6.188903
62.799999	-0.115554	-0.865117	1.516372	-0.387104	0.078914	8.00123	8.77561	5.970348
62.900002	-0.10461	-0.944253	1.511623	-0.400066	0.080219	7.20788	8.22889	4.112927
63.0	-0.163758	-1.057295	1.508613	-0.404025	0.081552	7.29117	7.26048	1.245319
63.099998	-0.237241	-1.098287	1.507589	-0.397813	0.082886	6.86169	7.28874	-2.117513
63.200001	-0.213723	-1.120552	1.508831	-0.383885	0.083736	6.12561	6.73892	-4.781591
63.299999	-0.153077	-1.159031	1.5139	-0.362093	0.084496	5.40276	6.14884	-6.379539
63.400002	-0.13755	-1.3009	1.523971	-0.338491	0.084843	4.94403	5.85872	-6.815522
63.5	-0.131224	-1.223744	1.539997	-0.316896	0.08501	4.57744	5.43062	-6.392159
63.599998	-0.024769	-1.062684	1.559779	-0.300654	0.085167	4.75277	5.76548	-5.376543
63.700001	0.131969	-0.9331	1.580862	-0.292823	0.085586	4.96479	5.67084	-3.576757
63.799999	0.196872	-0.782075	1.600502	-0.294661	0.085991	7.13248	7.96907	-1.139749
63.900002	0.205902	-0.650281	1.616004	-0.305684	0.086163	6.86108	8.59651	1.634072
64.0	0.104695	-0.538175	1.625469	-0.324345	0.086169	6.66666	7.41967	4.29652
64.099998	-0.077071	-0.387496	1.629066	-0.34691	0.085992	7.23669	7.69448	5.966018
64.199997	-0.243203	-0.31963	1.628833	-0.369504	0.085917	8.67855	8.053	6.451809
64.300003	-0.26985	-0.240091	1.627262	-0.38788	0.086096	8.62889	9.33518	5.336971
64.400002	-0.174444	-0.163647	1.626454	-0.398208	0.086684	8.49245	8.14121	2.833732
64.5	-0.188866	-0.006727	1.62574	-0.400839	0.086619	8.38359	8.22857	-0.191871
64.599998	-0.198111	0.032752	1.625013	-0.395584	0.086352	7.262	7.71471	-3.007521
64.699997	-0.144609	0.078014	1.623929	-0.383269	0.085767	6.101	6.88108	-4.735084
64.800003	-0.114001	0.123897	1.623786	-0.367093	0.084932	5.37666	6.28501	-5.136825
64.900002	-0.101501	0.219127	1.626538	-0.349627	0.084012	4.82694	5.86397	-4.661054
65.0	-0.043412	0.332406	1.632927	-0.333928	0.083098	4.64417	5.54291	-3.841431
65.099998	-0.003928	0.460089	1.642111	-0.321913	0.082408	4.55362	5.76655	-2.79289
65.199997	0.065038	0.589072	1.652463	-0.315545	0.08169	5.55952	6.0648	-1.520548
65.300003	0.070565	0.702125	1.66276	-0.314293	0.08096	7.21743	7.9908	-0.284365
65.400002	0.05931	0.801347	1.672501	-0.317897	0.080294	6.36373	8.30468	0.769687
65.5	-0.070598	0.92103	1.680939	-0.324694	0.079303	6.83428	7.13673	1.486254
65.599998	-0.231698	1.05801	1.687536	-0.333322	0.078309	8.15861	8.42234	1.708702
65.699997	-0.127325	1.187428	1.692491	-0.342107	0.077442	8.11938	8.94893	1.383523
65.800003	-0.155596	1.280658	1.696079	-0.349939	0.076889	7.66801	8.29623	0.922882
65.900002	-0.085359	1.32441	1.698521	-0.355739	0.076447	7.7414	8.3262	0.210417
66.0	0.032601	1.295629	1.699329	-0.358889	0.076214	7.15577	8.08801	-0.451106
66.099998	0.087675	1.243052	1.698228	-0.360195	0.075976	6.7615	7.71964	-0.930345
66.199997	0.120542	1.230579	1.695677	-0.361329	0.075436	6.45367	7.58828	-0.997236
66.300003	0.000621	1.247717	1.691837	-0.362362	0.075057	6.25163	7.25952	-0.746765
66.400002	-0.187564	1.275357	1.686586	-0.364044	0.074267	6.19235	7.12688	-0.369574
66.5	-0.327826	1.304497	1.680376	-0.365981	0.073543	6.32135	7.15921	-0.053258
66.599998	-0.485896	1.343686	1.673612	-0.367384	0.072246	6.69862	7.23008	0.103576
66.699997	-0.423694	1.377807	1.667659	-0.366844	0.071249	6.59598	7.50799	-0.145944
66.800003	-0.310511	1.347435	1.662692	-0.364433	0.070057	6.56997	7.67425	-0.634777
66.900002	-0.052171	1.223741	1.659883	-0.358581	0.069302	6.73611	7.5355	-1.302434
67.0	0.136598	1.135408	1.659705	-0.351157	0.068654	6.46585	7.66193	-1.961622
67.099998	0.282838	1.09826	1.662756	-0.341084	0.068347	6.35322	7.61312	-2.54085
67.199997	0.325378	1.111752	1.668376	-0.330891	0.067877	6.31346	7.41732	-2.97922
67.300003	0.187726	1.089225	1.675744	-0.32247	0.067119	6.24025	7.44933	-3.172857
67.400002	-0.028561	1.05977	1.684027	-0.316121	0.066423	6.38116	7.36261	-2.886485
67.5	-0.215386	1.051757	1.691404	-0.315031	0.065726	6.67988	7.40575	-2.058838
67.599998	-0.281255	1.05354	1.69633	-0.319216	0.065258	6.73374	7.57072	-0.710429
67.699997	-0.258309	1.005601	1.697952	-0.328531	0.065381	6.79872	7.63988	0.884658
67.800003	-0.215485	0.949926	1.695936	-0.342604	0.065644	6.96888	7.95601	2.378221
67.900002	-0.17261	0.983446	1.690465	-0.358611	0.065871	7.04928	8.37352	3.422929
68.0	-0.041811	0.932766	1.681875	-0.373957	0.065699	6.99717	8.36206	3.538646
68.099998	-0.090311	0.901567	1.672728	-0.385957	0.06539	6.96205	8.38337	2.816888
68.199997	-0.122872	0.748382	1.664068	-0.391795	0.064903	6.90443	8.28381	1.252767
68.300003	-0.166495	0.587131	1.655705	-0.391467	0.064132	6.81965	7.83857	-0.598161
68.400002	-0.080158	0.505764	1.648035	-0.384764	0.06353	6.53915	7.40222	-2.156337
68.5	0.001931	0.435227	1.642196	-0.37221	0.063187	6.36356	7.15011	-3.232378
68.599998	0.079702	0.316542	1.640084	-0.35699	0.062957	5.82102	6.80593	-3.770246
68.699997	0.196348	0.244936	1.64258	-0.341062	0.062939	5.42413	6.50715	-3.961154
68.800003	0.258086	0.207154	1.648454	-0.326935	0.063224	5.22568	6.40148	-3.814994
68.900002	0.229263	0.144955	1.656159	-0.317097	0.063428	6.00581	6.68411	-3.208909
69.0	0.14438	0.083773	1.663706	-0.31261	0.06355	6.71342	8.14442	-2.152645
69.099998	-0.022583	0.055798	1.669978	-0.313966	0.063651	6.28202	7.79832	-0.686695
69.199997	-0.195191	0.097545	1.673328	-0.321292	0.063545	6.7658	7.43337	0.899047
69.300003	-0.263296	0.111787	1.673451	-0.332216	0.063423	7.35755	7.72681	2.192155
69.400002	-0.238657	0.047933	1.671696	-0.345357	0.063576	7.5757	8.45649	2.827165
69.5	-0.215879	-0.037935	1.670088	-0.357255	0.063738	7.30894	8.59105	2.741233
69.599998	-0.055957	-0.040784	1.668859	-0.364973	0.064174	7.35054	8.13586	1.622107
69.699997	-0.002605	-0.105445	1.667448	-0.370775	0.064155	7.09885	8.32995	0.358905
69.800003	0.034084	-0.194389	1.665027	-0.372275	0.063946	6.79093	8.14485	-1.014524
69.900002	0.027693	-0.28959	1.661326	-0.37077	0.063762	6.43055	7.53475	-1.737193
70.0	-0.008592	-0.305803	1.655709	-0.368825	0.063728	6.26854	7.0908	-1.773415
70.099998	0.019642	-0.277377	1.64831	-0.366571	0.063786	6.13586	6.78409	-1.371815
70.199997	-0.047153	-0.239988	1.638764	-0.366562	0.063879	5.99609	6.59129	-0.634959
70.300003	-0.086078	-0.259728	1.628224	-0.367106	0.064044	5.85343	6.65606	0.155084
70.400002	-0.10361	-0.198878	1.618388	-0.36701	0.064001	6.48704	7.05162	0.498321
70.5	-0.16076	-0.180707	1.611031	-0.364733	0.064097	6.48529	7.82401	0.220824
70.599998	-0.120451	-0.172143	1.607384	-0.357933	0.064125	6.03164	7.21413	-0.867641
70.699997	0.011656	-0.201089	1.609368	-0.345607	0.064653	6.80074	7.23918	-2.353144
70.800003	-0.032508	-0.155252	1.61771	-0.330897	0.064918	6.62418	7.80892	-3.543327
70.900002	-0.010658	-0.069943	1.632231	-0.313758	0.06549	6.30996	7.25823	-4.454527
71.0	-0.008103	0.016186	1.650712	-0.299114	0.065811	6.22125	6.96234	-4.882751
71.099998	-0.006541	0.116102	1.670261	-0.290284	0.06604	6.13174	7.23201	-4.466541
71.199997	-0.009472	0.263912	1.68749	-0.290551	0.066248	6.09233	7.04648	-2.816164
71.300003	-0.036445	0.418065	1.698479	-0.3034	0.06615	6.82614	7.53882	0.30444
71.400002	-0.115972	0.61481	1.7006	-0.327602	0.065936	7.07074	8.28552	4.083611
71.5	-0.139074	0.769023	1.69329	-0.359502	0.065914	6.97659	8.02881	7.462543
71.599998	-0.041766	0.929246	1.679057	-0.392113	0.066066	7.70908	8.55455	9.287629
71.699997	-0.17429	1.111086	1.663395	-0.419648	0.066252	8.07979	9.36045	8.671772
71.800003	-0.202305	1.30023	1.651164	-0.434667	0.066759	7.93012	9.14195	5.387869
71.900002	-0.108433	1.381263	1.64455	-0.434505	0.067434	7.87048	8.98062	0.525258
72.0	0.022343	1.339332	1.643473	-0.419926	0.067755	7.34932	8.3824	-4.514314
72.099998	0.075583	1.428618	1.647798	-0.394099	0.068401	6.3217	7.2881	-8.52963
72.199997	0.199147	1.483291	1.658574	-0.359987	0.069215	5.1769	6.0192	-10.598345
72.300003	0.232904	1.473439	1.67581	-0.324396	0.070048	4.01441	5.31907	-10.627577
72.400002	0.178784	1.406149	1.69828	-0.295266	0.070311	3.68565	4.57558	-8.945833
72.5	0.007922	1.412601	1.724006	-0.277609	0.070743	3.57758	5.04137	-6.214404
72.599998	-0.035683	1.413021	1.749241	-0.273583	0.071111	5.15816	5.03805	-2.671587
72.699997	-0.097451	1.392024	1.771063	-0.283467	0.071611	8.59964	9.28754	1.30272
72.800003	-0.242084	1.420805	1.786316	-0.304335	0.071827	7.88896	10.35251	4.854261
72.900002	-0.281128	1.421838	1.794981	-0.33077	0.072594	9.13526	9.57487	7.433685
73.0	-0.323597	1.439606	1.799475	-0.358641	0.073259	7.63061	8.68686	8.160738
73.099998	-0.325772	1.36759	1.803478	-0.380846	0.07391	11.08401	11.53727	7.318763
73.199997	-0.40255	1.345471	1.807538	-0.395114	0.074701	12.71643	15.11062	4.465835
73.300003	-0.272095	1.321033	1.810913	-0.401169	0.07534	11.68496	13.22208	0.776191
73.400002	-0.290085	1.337578	1.813211	-0.398502	0.075843	11.52504	12.59625	-3.046601
73.5	-0.299086	1.228855	1.813386	-0.390104	0.075989	8.03005	8.48047	-5.563067
73.599998	-0.317077	1.098048	1.811729	-0.378886	0.076452	5.51958	6.44848	-6.153493
73.699997	-0.24589	0.965609	1.810146	-0.36598	0.076642	4.79743	5.54891	-5.191646
73.800003	-0.164928	0.895918	1.809006	-0.355369	0.076709	4.38573	5.40621	-3.734348
73.900002	-0.096034	0.805123	1.809381	-0.346817	0.076694	4.31751	5.26083	-2.157607
74.0	-0.0001	0.661706	1.812168	-0.341075	0.076762	4.41691	5.82864	-0.825145
74.099998	0.042102	0.546785	1.817686	-0.338061	0.077254	5.62835	6.11351	0.022889
74.199997	0.091635	0.468784	1.826032	-0.336096	0.078134	7.67274	8.64222	0.173771
74.300003	0.094983	0.434168	1.83626	-0.334903	0.07895	6.34	8.66406	-0.25587
74.400002	0.013295	0.397241	1.846957	-0.334068	0.080129	9.15225	8.70603	-1.03287
74.5	-0.046094	0.361354	1.857369	-0.332924	0.08143	8.87533	10.23411	-1.83036
74.599998	-0.144803	0.305278	1.865978	-0.332355	0.082739	8.33122	8.69382	-2.207822
74.699997	-0.258094	0.289945	1.87232	-0.332706	0.083675	8.91142	9.05856	-2.036706
74.800003	-0.327116	0.284052	1.876186	-0.334611	0.084415	8.12025	8.5736	-1.323614
74.900002	-0.412905	0.2948	1.876606	-0.340358	0.084682	7.92058	8.31271	-0.233421
75.0	-0.415362	0.288622	1.874081	-0.348465	0.084418	7.62308	8.46751	0.994559
75.099998	-0.383543	0.260501	1.869632	-0.358193	0.08381	7.83668	8.48668	1.885843
75.199997	-0.262052	0.18206	1.864519	-0.367424	0.083284	8.22639	8.98437	2.126184
75.300003	-0.07544	0.127166	1.859831	-0.373533	0.083266	8.61602	9.15041	1.574587
75.400002	0.125311	0.127948	1.855815	-0.376335	0.083194	8.74756	9.27823	0.375035
75.5	0.194809	0.103322	1.852234	-0.374972	0.083513	8.61725	9.26838	-1.151084
75.599998	0.213444	0.089279	1.849348	-0.369217	0.083854	8.16474	8.73536	-2.34054
75.699997	0.133267	0.116885	1.84683	-0.36064	0.084571	7.74831	8.36763	-3.029733
75.800003	-0.024068	0.180039	1.84504	-0.35074	0.085006	7.49373	7.9513	-3.176549
75.900002	-0.295194	0.228693	1.84468	-0.340702	0.085676	7.2409	7.47994	-2.986657
76.0	-0.362835	0.260295	1.84513	-0.334322	0.085912	7.1182	7.40179	-2.435012
76.099998	-0.490094	0.339907	1.845988	-0.331155	0.085952	7.12284	7.56848	-1.627299
76.199997	-0.482951	0.455225	1.846446	-0.331013	0.086022	8.16089	8.52693	-0.686795
76.300003	-0.373223	0.594598	1.845958	-0.33476	0.086068	7.80743	8.85472	0.159453
76.400002	-0.211935	0.742393	1.84514	-0.339976	0.086133	8.00807	8.60197	0.706052
76.5	-0.040121	0.888391	1.843707	-0.346317	0.086123	8.56969	9.24023	0.801047
76.599998	0.070239	0.969729	1.841694	-0.351831	0.086113	8.26405	9.33304	0.443784
76.699997	0.152802	0.995446	1.839048	-0.356192	0.08598	8.38867	9.07493	-0.079251
76.800003	0.156065	0.965445	1.835773	-0.358525	0.085943	8.22455	9.02366	-0.6458
76.900002	0.051061	0.915046	1.831074	-0.359517	0.086118	7.92425	8.55283	-1.061318
77.0	-0.056965	0.880651	1.824956	-0.359554	0.086481	7.7026	8.26058	-1.188146
77.099998	-0.180258	0.894813	1.816856	-0.359702	0.086849	7.51352	7.96875	-0.975255
77.199997	-0.340712	0.925445	1.807764	-0.359665	0.08715	7.39967	7.77894	-0.617707
77.300003	-0.454698	0.983663	1.798617	-0.358833	0.086782	7.22697	7.7707	-0.394772
77.400002	-0.459455	1.016662	1.790615	-0.357406	0.085964	7.36289	7.99187	-0.403204
77.5	-0.304719	1.032753	1.78484	-0.35287	0.084972	7.53577	8.26068	-0.897547
77.599998	-0.270466	1.006852	1.782543	-0.347004	0.084408	7.39888	8.42576	-1.605872
77.699997	0.056235	0.908531	1.783817	-0.339633	0.08402	7.50625	8.28338	-2.409373
77.800003	0.26634	0.809027	1.787982	-0.331467	0.084278	7.39319	8.22932	-2.904647
77.900002	0.36458	0.745516	1.792856	-0.325179	0.084505	7.20858	8.17997	-2.959379
78.0	0.281459	0.714879	1.797086	-0.32239	0.084637	7.17206	8.05493	-2.39245
78.099998	0.09068	0.684033	1.798215	-0.325326	0.084522	7.17101	8.12483	-1.026803
78.199997	-0.226385	0.661266	1.794384	-0.335243	0.08423	7.20797	7.90066	0.983336
78.300003	-0.459607	0.688802	1.784743	-0.3506	0.083625	7.73238	8.15481	2.933644
78.400002	-0.597094	0.724935	1.770137	-0.369514	0.083103	7.85306	8.27139	4.378409
78.5	-0.620123	0.708481	1.753883	-0.387278	0.08254	8.06622	8.39546	4.782215
78.599998	-0.374593	0.760465	1.738877	-0.398277	0.082127	8.091	8.74435	3.581997
78.699997	-0.090948	0.830804	1.727185	-0.400534	0.081854	7.76504	8.65593	1.04414
78.800003	0.120485	0.756734	1.719632	-0.393483	0.081381	7.52569	8.50198	-1.866106
78.900002	0.339115	0.696692	1.715266	-0.377893	0.081032	6.88271	7.97528	-4.28188
79.0	0.320372	0.638641	1.714118	-0.357282	0.080548	6.28789	7.31776	-5.430319
79.099998	0.237201	0.660995	1.716195	-0.334896	0.079882	5.64736	6.53466	-5.554076
79.199997	0.125847	0.653163	1.720552	-0.316208	0.079614	5.44147	5.81033	-4.774473
79.300003	-0.023761	0.663336	1.726491	-0.304484	0.079713	5.08503	5.84556	-3.388256
79.400002	-0.099324	0.691394	1.732335	-0.301345	0.079822	6.20977	6.08332	-1.383702
79.5	-0.191623	0.760162	1.736491	-0.306687	0.080156	8.09538	8.81908	0.637909
79.599998	-0.26973	0.761354	1.738738	-0.317408	0.080246	7.41079	8.9332	2.19628
79.699997	-0.290536	0.804856	1.740021	-0.330567	0.08028	7.563	8.2716	2.849154
79.800003	-0.35332	0.841269	1.741073	-0.344658	0.07993	7.94072	8.42576	2.847181
79.900002	-0.316335	0.851857	1.742744	-0.355404	0.079761	9.31374	10.20082	1.935144
80.0	-0.230745	0.877149	1.743512	-0.362895	0.079751	8.54114	9.62412	0.535473
80.099998	-0.109952	0.863129	1.741487	-0.367942	0.079689	8.22035	8.60786	-0.688951
80.199997	-0.028272	0.776722	1.735533	-0.370122	0.079801	7.45668	8.48839	-1.174578
80.300003	-0.061244	0.749117	1.724607	-0.373408	0.079777	6.6509	7.32439	-0.898189
80.400002	-0.136323	0.707352	1.709408	-0.377062	0.079489	6.21477	7.03867	0.001127
80.5	-0.192403	0.677653	1.692251	-0.380168	0.07916	5.90895	7.07614	0.740792
80.599998	-0.383623	0.632477	1.675565	-0.38239	0.078614	6.08235	6.86685	1.152504
80.699997	-0.343535	0.625107	1.66259	-0.379449	0.078013	6.2025	6.86396	0.530761
80.800003	-0.291911	0.611444	1.656	-0.370035	0.077814	6.84742	7.35897	-1.01757
80.900002	-0.110117	0.5496	1.656935	-0.354681	0.078051	6.34569	7.61151	-2.860982
81.0	-0.005989	0.507709	1.664964	-0.335022	0.078486	6.74232	7.40115	-4.47865
81.099998	0.043697	0.474556	1.678472	-0.314268	0.079028	6.63688	7.59856	-5.504118
81.199997	0.053589	0.445283	1.695093	-0.298114	0.07943	6.12623	7.20021	-5.634513
81.300003	-0.065875	0.403491	1.711516	-0.288911	0.07971	6.23929	7.12934	-4.535557
81.400002	-0.256856	0.361211	1.723774	-0.291649	0.079649	6.21897	7.26926	-1.932591
81.5	-0.420016	0.338801	1.729251	-0.306623	0.079582	7.37603	7.94852	1.781641
81.599998	-0.54176	0.369699	1.725805	-0.332063	0.079455	7.42927	8.14004	5.574582
81.699997	-0.490597	0.404729	1.714471	-0.362774	0.079305	7.43943	7.92925	8.141735
81.800003	-0.34574	0.399804	1.70092	-0.389705	0.079119	8.41468	8.68301	8.805252
81.900002	-0.15334	0.482367	1.690732	-0.40809	0.079048	8.72777	9.76382	6.637463
82.0	-0.073922	0.576378	1.686821	-0.413231	0.07908	8.40934	9.35691	2.207802
82.099998	-0.017443	0.562982	1.688618	-0.404755	0.078986	8.41144	9.12482	-2.956428
82.199997	0.078256	0.478315	1.694158	-0.38553	0.079352	7.64778	8.43165	-7.194057
82.300003	0.160309	0.378515	1.703737	-0.358934	0.079904	6.11519	6.69203	-9.560482
82.400002	0.188087	0.264937	1.717565	-0.330473	0.08067	5.02276	5.77094	-9.612868
82.5	0.211613	0.276611	1.733808	-0.307929	0.08133	3.95013	4.84278	-7.923813
82.599998	0.072052	0.343127	1.750083	-0.297374	0.08171	4.09857	5.18429	-4.856779
82.699997	-0.068171	0.401773	1.764275	-0.299502	0.081972	3.94093	4.8977	-0.911665
82.800003	-0.258262	0.487329	1.773751	-0.31356	0.082008	7.66485	7.75721	3.213856
82.900002	-0.395845	0.560135	1.776262	-0.336091	0.081621	8.65394	10.73844	6.673139
83.0	-0.371979	0.585095	1.773921	-0.361678	0.081793	8.42563	9.42382	8.459846
83.099998	-0.311271	0.625628	1.770882	-0.384189	0.082029	7.91804	8.11242	8.156221
83.199997	-0.246232	0.698915	1.769522	-0.398787	0.082354	10.39084	9.82367	5.73151
83.300003	-0.112269	0.792352	1.769584	-0.403435	0.082387	11.47066	12.91345	1.725283
83.400002	-0.036675	0.831181	1.771239	-0.396795	0.082527	10.08196	10.41311	-2.738496
83.5	-0.131331	0.766122	1.773995	-0.381405	0.082235	9.1914	9.69499	-6.395493
83.599998	-0.101474	0.730435	1.778266	-0.360446	0.08201	6.20995	7.00591	-7.917239
83.699997	-0.102194	0.650151	1.78552	-0.337769	0.081589	5.16148	5.61443	-7.732139
83.800003	-0.160483	0.672746	1.796073	-0.318134	0.081467	4.32101	5.22497	-6.591198
83.900002	-0.131418	0.66547	1.808578	-0.305849	0.081185	4.29203	5.0388	-4.707614
84.0	-0.147638	0.683184	1.820935	-0.302234	0.080934	4.14341	5.66892	-2.148935
84.099998	-0.172589	0.705267	1.830769	-0.307978	0.080551	6.09426	6.08985	0.643301
84.199997	-0.263097	0.745269	1.83707	-0.321472	0.080144	9.14349	10.26227	3.054831
84.300003	-0.23549	0.831865	1.840117	-0.338458	0.07973	7.72563	10.01283	4.657573
84.400002	-0.188997	0.906567	1.841541	-0.356443	0.079692	9.13395	8.64661	5.059852
84.5	-0.143541	0.959989	1.842797	-0.371332	0.079791	10.82732	11.7167	4.074894
84.599998	-0.128406	1.02688	1.844445	-0.380977	0.080031	10.66951	11.09932	1.939633
84.699997	-0.12341	1.062602	1.84538	-0.384536	0.08024	11.18367	11.12694	-0.64687
84.800003	-0.213217	1.025458	1.844389	-0.382619	0.080017	10.14642	10.33067	-2.806581
84.900002	-0.328007	0.937532	1.84075	-0.376829	0.079736	7.85104	8.2549	-3.818415
85.0	-0.354408	0.848958	1.835104	-0.369077	0.079072	6.46094	7.32054	-3.419349
85.099998	-0.399866	0.815035	1.82808	-0.362026	0.078208	5.6337	6.54986	-2.415057
85.199997	-0.335346	0.774924	1.820643	-0.356318	0.077313	5.0267	6.02626	-1.214805
85.300003	-0.187926	0.757645	1.814919	-0.350901	0.076461	5.30651	6.28394	-0.337435
85.400002	-0.025131	0.716162	1.813072	-0.344773	0.075957	5.84038	6.65702	-0.157574
85.5	0.174465	0.673045	1.816249	-0.337568	0.075488	7.6589	8.18147	-0.82227
85.599998	0.257519	0.625145	1.825167	-0.327616	0.07543	6.93061	9.08146	-2.303532
85.699997	0.253541	0.523076	1.838765	-0.317813	0.075418	8.13636	8.39911	-3.628786
85.800003	0.21757	0.450691	1.854315	-0.309239	0.075554	8.40662	9.45872	-4.434178
85.900002	0.060637	0.470708	1.870133	-0.303808	0.075791	7.64357	8.42426	-4.37212
86.0	-0.065872	0.450776	1.882431	-0.304653	0.07591	7.98276	8.39332	-3.173751
86.099998	-0.238395	0.452927	1.889263	-0.314282	0.075949	7.79289	8.41816	-0.712216
86.199997	-0.340863	0.456179	1.888434	-0.333286	0.075965	7.81189	8.31218	2.531758
86.300003	-0.417272	0.494835	1.878693	-0.360151	0.075515	8.42808	8.85162	5.816759
86.400002	-0.489026	0.472577	1.861794	-0.39046	0.074876	8.6733	9.80782	7.905384
86.5	-0.480774	0.471888	1.842669	-0.415086	0.074176	8.45681	9.71073	7.796692
86.599998	-0.274609	0.488741	1.827296	-0.427841	0.073602	9.65362	10.39555	5.253444
86.699997	-0.122655	0.517811	1.819125	-0.426653	0.073295	9.58926	10.66564	0.606143
86.800003	-0.038492	0.444045	1.819325	-0.411062	0.073098	9.16582	9.89079	-4.591619
86.900002	0.099322	0.366617	1.827154	-0.384627	0.073547	8.1354	8.83267	-8.733664
87.0	0.292281	0.303862	1.843892	-0.349287	0.074044	6.24226	6.84351	-11.028985
87.099998	0.251195	0.402413	1.86786	-0.31476	0.074188	4.75793	5.47975	-11.155757
87.199997	0.051614	0.581813	1.896158	-0.289688	0.074023	4.01888	4.61091	-9.614997
87.300003	-0.080676	0.809709	1.924705	-0.277795	0.073842	3.87149	4.99212	-6.569302
87.400002	-0.142428	1.025276	1.949218	-0.28286	0.07371	4.49696	4.97489	-2.253297
87.5	-0.198847	1.17426	1.966555	-0.303204	0.073139	8.76061	9.68418	2.450408
87.599998	-0.250024	1.31991	1.974621	-0.33208	0.072519	10.12181	12.08485	6.847658
87.699997	-0.1141	1.388406	1.973332	-0.363666	0.072295	10.18425	11.63148	9.853497
87.800003	-0.025404	1.478993	1.971204	-0.38942	0.072675	11.01649	10.75985	10.164683
87.900002	0.094441	1.526328	1.973559	-0.404171	0.073239	17.30919	17.38347	7.890446
88.0	0.029865	1.610819	1.981833	-0.406548	0.073823	18.91473	21.03732	3.254639
88.099998	-0.013337	1.644575	1.994684	-0.396411	0.074053	23.38717	24.07058	-2.511741
88.199997	-0.140126	1.595942	2.008783	-0.37845	0.073773	21.98227	22.64194	-7.519078
88.300003	-0.146879	1.440124	2.020995	-0.358086	0.073504	10.17225	10.86412	-9.92341
88.400002	-0.24152	1.378508	2.031901	-0.339257	0.073698	4.81083	5.81323	-9.614872
88.5	-0.10676	1.351376	2.042043	-0.326119	0.073574	4.1872	5.02563	-7.588176
88.599998	-0.049793	1.311438	2.050834	-0.3204	0.07345	3.73294	4.90627	-4.978467
88.699997	0.074254	1.25696	2.058084	-0.322286	0.073487	4.44353	5.53906	-2.002058
88.800003	0.099615	1.213264	2.062884	-0.331956	0.073103	4.27898	5.62674	0.763365
88.900002	0.050266	1.141815	2.066065	-0.344879	0.072514	9.1491	7.88643	2.984095
89.0	0.033755	1.059535	2.068578	-0.35845	0.072344	9.80916	14.10292	4.151602
89.099998	-0.000353	0.973516	2.070843	-0.370519	0.07233	12.75759	14.0464	4.084725
89.199997	0.005767	0.911674	2.072094	-0.377726	0.072803	18.27131	18.95834	2.903728
89.300003	-0.051752	0.826012	2.071215	-0.381391	0.073321	17.52954	21.02511	0.899756
89.400002	-0.111755	0.777572	2.067299	-0.379351	0.073971	24.14523	23.81333	-1.184916
89.5	-0.162588	0.697026	2.061507	-0.373562	0.074577	19.59292	19.36321	-2.939138
89.599998	-0.236534	0.532723	2.055156	-0.366104	0.07482	11.68863	12.24576	-3.9021
89.699997	-0.233531	0.4099	2.049625	-0.356422	0.074772	8.74406	9.73385	-4.096978
89.800003	-0.278779	0.354077	2.0468	-0.344773	0.074475	7.30343	8.37566	-4.138809
89.900002	-0.08254	0.281279	2.047567	-0.333934	0.073818	6.51007	7.2471	-3.908683
90.0	0.011498	0.210342	2.051552	-0.323443	0.073016	6.60247	7.32782	-3.883379
90.099998	0.12734	0.136665	2.056967	-0.316401	0.072086	7.47779	8.64276	-3.690288
90.199997	0.160637	0.111092	2.061566	-0.313511	0.071207	9.59328	10.4692	-3.11298
90.300003	0.166294	0.105864	2.064034	-0.314025	0.07059	10.83617	12.30164	-2.165061
90.400002	0.13676	0.107118	2.063422	-0.319587	0.070028	11.46821	12.73467	-0.91159
90.5	0.097111	0.130478	2.059837	-0.327958	0.069842	12.71836	12.99427	0.343934
90.599998	0.01564	0.162773	2.054055	-0.338225	0.069477	13.76157	14.15516	1.441511
90.699997	-0.157437	0.2895	2.046314	-0.350401	0.068985	15.62449	14.98172	1.941639
90.800003	-0.279942	0.389538	2.036901	-0.362164	0.068425	16.31258	15.53102	2.153328
90.900002	-0.332031	0.435657	2.024193	-0.373661	0.067594	16.42888	15.51003	1.936491
91.0	-0.310613	0.425775	2.007636	-0.384276	0.066546	15.70322	14.9768	1.511611
91.099998	-0.187613	0.349673	1.987624	-0.391501	0.065414	13.60918	13.5425	0.899101
91.199997	-0.003312	0.266793	1.965259	-0.395335	0.064059	11.64423	11.9642	0.0924
91.300003	0.042919	0.160231	1.942842	-0.395032	0.062582	9.66089	11.17051	-0.651069
91.400002	0.15222	0.104834	1.922711	-0.388059	0.061583	7.9289	10.23079	-1.413597
91.5	0.179831	0.090799	1.90697	-0.37617	0.060714	6.6375	8.71791	-2.282095
91.599998	0.229439	0.13799	1.897106	-0.358788	0.05987	5.89135	7.47587	-3.305833
91.699997	0.196357	0.153135	1.893058	-0.338435	0.059867	6.01798	6.94649	-4.231942
91.800003	0.11554	0.15485	1.894025	-0.318273	0.060023	6.2068	7.08063	-4.878881
91.900002	0.05526	0.162551	1.899518	-0.299771	0.060212	6.95636	7.49803	-5.007312
92.0	0.05066	0.255842	1.908175	-0.286225	0.060767	7.43111	8.72926	-4.749943
92.099998	0.035162	0.30879	1.918074	-0.280715	0.061242	7.53603	9.20918	-3.755659
92.199997	0.064173	0.3693	1.92578	-0.284061	0.061467	8.47388	9.42125	-1.906782
92.300003	-0.064453	0.394056	1.927972	-0.29845	0.061533	8.73215	9.98639	0.726271
92.400002	-0.173124	0.396828	1.922225	-0.322332	0.06149	9.20366	10.63267	3.596932
92.5	-0.138752	0.427398	1.907422	-0.351293	0.061225	9.81056	11.30561	6.138775
92.599998	-0.168528	0.391029	1.887021	-0.380743	0.061097	10.60715	12.41608	7.291037
92.699997	-0.03187	0.396087	1.867146	-0.401524	0.061054	11.19891	13.30163	6.278722
92.800003	-0.006819	0.448743	1.853176	-0.410904	0.061391	11.55832	13.25516	3.33922
92.900002	-0.024921	0.492196	1.845116	-0.408416	0.061689	10.84939	12.16215	-0.692357
93.0	-0.140296	0.55639	1.840299	-0.396952	0.061822	9.10312	10.14772	-4.324687
93.099998	-0.202291	0.661862	1.835014	-0.380506	0.061878	7.07949	7.8633	-6.176367
93.199997	-0.299862	0.753956	1.827595	-0.363649	0.061648	5.30222	6.0192	-5.980489
93.300003	-0.332379	0.823796	1.817291	-0.35073	0.061404	4.07107	5.03066	-4.147691
93.400002	-0.260744	0.911779	1.80523	-0.343928	0.061107	4.14394	4.82501	-1.65831
93.5	-0.047981	0.938952	1.793301	-0.34076	0.061135	4.15672	5.03634	0.524945
93.599998	0.147021	1.001688	1.785551	-0.338901	0.06176	6.26845	6.35941	1.337752
93.699997	0.356399	0.99763	1.786883	-0.335405	0.062743	7.35308	9.33839	0.759224
93.800003	0.45979	0.965321	1.797997	-0.328688	0.064301	6.90758	9.10031	-1.039155
93.900002	0.347812	0.933298	1.81373	-0.322034	0.065389	6.92913	8.11027	-3.086051
94.0	0.073209	0.84598	1.827957	-0.316842	0.066571	9.0638	11.00254	-4.365691
94.099998	-0.191886	0.786178	1.836116	-0.314511	0.067563	8.73258	9.53152	-3.999956
94.199997	-0.416458	0.732319	1.836937	-0.31981	0.068263	7.11102	7.95216	-1.932092
94.300003	-0.573452	0.706805	1.830746	-0.332276	0.068765	7.37454	8.14068	1.165683
94.400002	-0.537572	0.722333	1.818334	-0.350008	0.069243	7.08195	7.97014	4.085616
94.5	-0.480473	0.657113	1.804446	-0.370497	0.069476	7.15822	8.41709	5.996408
94.599998	-0.397864	0.637642	1.793073	-0.386796	0.069782	7.88861	8.93491	5.797184
94.699997	-0.172052	0.619054	1.785945	-0.395571	0.069878	7.76381	9.86371	3.628223
94.800003	-0.069437	0.589585	1.781792	-0.39761	0.070017	7.74945	9.70484	0.264014
94.900002	0.062411	0.509169	1.778031	-0.390565	0.070396	8.84626	9.83116	-3.161565
95.0	0.170859	0.439824	1.773694	-0.37622	0.071533	7.52981	8.76758	-5.488485
95.099998	0.207648	0.358495	1.770814	-0.356015	0.073073	6.99008	7.44472	-6.371786
95.199997	0.073677	0.377794	1.773063	-0.333044	0.074648	5.86367	6.3835	-6.281399
95.300003	0.012905	0.415715	1.782453	-0.313039	0.076342	5.22069	5.63969	-5.72891
95.400002	-0.168212	0.435719	1.797427	-0.299097	0.077848	5.08985	5.86322	-4.625858
95.5	-0.357581	0.530274	1.813013	-0.295206	0.078794	5.37351	5.95304	-2.942319
95.599998	-0.517785	0.619458	1.824489	-0.302941	0.079395	8.31301	8.83674	-0.338788
95.699997	-0.659694	0.758879	1.82734	-0.322159	0.079694	8.13067	9.7286	3.002519
95.800003	-0.665431	0.936222	1.819428	-0.349694	0.079472	7.8598	8.2169	6.237347
95.900002	-0.632633	1.052568	1.802557	-0.38033	0.078984	9.22651	9.46397	8.21257
96.0	-0.402744	1.161255	1.783868	-0.403038	0.078478	9.97039	11.82664	7.748994
96.099998	0.058432	1.230553	1.77201	-0.411608	0.078253	9.68515	11.0732	4.686336
96.199997	0.322127	1.237946	1.771422	-0.405218	0.078527	9.86039	11.2948	-0.438925
96.300003	0.391612	1.153716	1.781941	-0.386751	0.079119	8.92219	10.24835	-5.933489
96.400002	0.449744	1.146651	1.801438	-0.360105	0.080292	7.47604	8.37266	-9.971316
96.5	0.468176	1.193174	1.826931	-0.329688	0.081459	5.91201	6.80154	-11.752179
96.599998	0.274977	1.25625	1.855305	-0.303236	0.082462	4.50002	5.31136	-11.082688
96.699997	-0.174234	1.449669	1.883707	-0.29018	0.083458	4.21084	4.70147	-8.329245
96.800003	-0.428004	1.531707	1.907567	-0.292233	0.084151	3.98385	5.14596	-3.602092
96.900002	-0.585473	1.591564	1.924696	-0.311404	0.084605	6.23789	5.7552	2.152345
97.0	-0.638325	1.726142	1.932115	-0.341413	0.084578	9.99981	10.32607	7.505846
97.099998	-0.599351	1.891638	1.928455	-0.375269	0.084212	9.96951	12.20861	11.27236
97.199997	-0.339022	2.005708	1.922724	-0.405312	0.084501	9.20059	9.99035	11.83512
97.300003	-0.033817	2.088691	1.92165	-0.422633	0.084997	10.74342	11.70128	9.25773
97.400002	0.210304	2.174737	1.928487	-0.424084	0.085259	16.1052	17.90793	4.138181
97.5	0.265905	2.191897	1.941888	-0.412408	0.085497	16.66385	17.99892	-2.57818
97.599998	0.291136	2.178393	1.958498	-0.389003	0.085508	16.29865	18.18188	-8.800236
97.699997	0.238032	2.034736	1.975467	-0.360847	0.085996	10.79807	10.87697	-12.261843
97.800003	0.127314	2.032373	1.993391	-0.332952	0.08672	4.97048	5.47087	-12.534396
97.900002	-0.014524	2.056411	2.01292	-0.310446	0.087214	3.90109	5.00229	-10.804958
98.0	0.003506	2.004471	2.033093	-0.297984	0.087383	3.54456	4.39005	-7.901088
98.099998	-0.134107	2.034867	2.052612	-0.297074	0.087404	4.05277	5.09854	-4.81803
98.199997	-0.115795	2.030772	2.068531	-0.307853	0.086772	4.40097	5.62974	-1.651745
98.300003	-0.099831	2.016132	2.079392	-0.327365	0.086008	7.92609	7.07303	1.528428
98.400002	-0.076916	2.008721	2.084352	-0.350029	0.085123	12.33687	14.30279	4.306097
98.5	-0.039012	1.937528	2.084484	-0.371508	0.084676	11.31941	13.52408	6.126526
98.599998	-0.045579	1.907242	2.081074	-0.39003	0.084452	18.22472	19.87932	6.368356
98.699997	-0.059384	1.878512	2.075328	-0.40103	0.084259	23.09913	25.66268	4.955465
98.800003	-0.127993	1.887582	2.068752	-0.404936	0.084406	33.23285	35.06894	2.280346
98.900002	-0.20143	1.880737	2.063349	-0.401919	0.084518	34.85598	34.37663	-0.943068
99.0	-0.314312	1.856613	2.058388	-0.393077	0.084396	21.4435	20.39821	-3.752686
99.099998	-0.391537	1.630985	2.053478	-0.380883	0.084108	11.59694	11.89044	-5.370975
99.199997	-0.338819	1.388685	2.048472	-0.366677	0.083986	7.55468	7.8087	-5.673043
99.300003	-0.178576	1.244577	2.044156	-0.351495	0.083462	5.40731	6.14852	-5.246826
99.400002	-0.009391	1.087212	2.042002	-0.338167	0.082932	4.768	5.75274	-4.600175
99.5	0.107743	0.974602	2.043701	-0.325745	0.082087	5.06717	6.05677	-3.952397
99.599998	0.140687	0.942901	2.049905	-0.316073	0.081584	5.07251	6.73057	-3.535221
99.699997	0.130764	0.950587	2.059486	-0.310544	0.080984	7.22146	7.76235	-3.354851
99.800003	0.040092	0.961038	2.069372	-0.308006	0.080675	9.32425	11.24748	-3.066149
99.900002	-0.110331	0.947856	2.075585	-0.311601	0.080098	11.61428	13.43726	-2.298625
100.0	-0.257413	0.933591	2.075102	-0.320724	0.079414	13.42764	12.97029	-0.801709
100.099998	-0.30237	0.896967	2.066586	-0.335649	0.078106	14.31435	14.21822	1.330599
100.199997	-0.312494	0.859277	2.051017	-0.354042	0.077232	17.17792	15.3411	3.333164
100.300003	-0.196198	0.842676	2.03273	-0.371534	0.075972	18.91132	17.62402	4.503622
100.400002	-0.021953	0.860141	2.01717	-0.383695	0.075251	18.42754	18.75601	3.997923
100.5	0.061555	0.871067	2.006795	-0.390654	0.07442	16.33973	18.23359	2.083601
100.599998	0.164904	0.880467	1.999949	-0.389692	0.073761	14.42005	16.66675	-0.503281
100.699997	0.116785	0.815692	1.992654	-0.384994	0.072998	12.9641	14.05539	-2.798928
100.800003	0.079022	0.646969	1.981456	-0.378425	0.072706	11.02349	11.39307	-3.723641
100.900002	-0.010339	0.511046	1.965769	-0.370591	0.072593	8.30924	8.32428	-3.241882
101.0	-0.086332	0.411575	1.948207	-0.363511	0.072455	6.17054	6.60382	-2.277642
101.099998	-0.148102	0.319663	1.932579	-0.356193	0.07231	5.61653	5.9175	-1.450832
101.199997	-0.256517	0.266556	1.922397	-0.347896	0.072323	5.68467	6.45876	-1.077344
101.300003	-0.305367	0.238644	1.918251	-0.339546	0.072203	6.50254	6.79159	-1.353195
101.400002	-0.31098	0.213186	1.918371	-0.330792	0.072159	8.54254	9.3507	-2.042611
101.5	-0.266849	0.176591	1.919599	-0.323571	0.072037	7.1471	9.71437	-2.696586
101.599998	-0.141395	0.121582	1.918637	-0.319884	0.071658	9.28747	9.23337	-2.765173
101.699997	-0.011349	0.043392	1.914114	-0.31992	0.071354	9.16504	10.57026	-2.02705
101.800003	0.117788	-0.026818	1.906332	-0.323643	0.070887	8.29768	9.36152	-0.833604
101.900002	0.153594	-0.073815	1.896718	-0.330491	0.070419	8.93112	10.14965	0.4754
102.0	0.160314	-0.121468	1.887093	-0.338265	0.069913	8.5922	9.91638	1.3754
102.099998	0.120262	-0.153456	1.878073	-0.346735	0.069638	8.82901	9.58847	1.572162
102.199997	0.04069	-0.217162	1.869627	-0.354445	0.069628	8.94715	9.60967	1.222902
102.300003	-0.075259	-0.266532	1.86048	-0.361332	0.069827	9.21469	9.52724	0.455019
102.400002	-0.171195	-0.338627	1.848237	-0.367778	0.069828	9.11424	9.5252	-0.15906
102.5	-0.267762	-0.3265	1.831632	-0.373518	0.069848	8.86798	9.31688	-0.345417
102.599998	-0.272379	-0.27651	1.810252	-0.378705	0.06942	8.16798	8.91071	-0.04907
102.699997	-0.322922	-0.252378	1.785863	-0.382868	0.068932	7.65268	8.44867	0.374549
102.800003	-0.254159	-0.282712	1.762917	-0.381922	0.068251	7.0132	8.02624	0.21119
102.900002	-0.176535	-0.342906	1.746873	-0.375481	0.067679	6.44457	7.61504	-0.721958
103.0	-0.077403	-0.306235	1.740668	-0.363538	0.06699	6.53853	7.51045	-2.122202
103.099998	0.019076	-0.224683	1.743491	-0.346899	0.066838	6.62164	7.68142	-3.613045
103.199997	0.087022	-0.109543	1.750666	-0.331022	0.066867	6.71973	7.72756	-4.436852
103.300003	0.145274	-0.026935	1.756776	-0.318774	0.067314	6.57155	7.45917	-4.217539
103.400002	0.178621	0.043852	1.75792	-0.314584	0.067874	6.69354	7.59899	-2.359675
103.5	0.124632	0.147281	1.752427	-0.320411	0.068258	6.82938	7.64138	0.639211
103.599998	-0.08574	0.264283	1.740285	-0.334315	0.068143	7.13905	8.14207	3.461157
103.699997	-0.246291	0.332591	1.726442	-0.349665	0.067913	7.4368	8.30918	5.085346
103.800003	-0.405146	0.449983	1.718331	-0.362122	0.067502	7.5602	8.40307	4.760073
103.900002	-0.471812	0.547596	1.71977	-0.366998	0.067291	7.85279	8.62103	2.461137
104.0	-0.414571	0.666542	1.727631	-0.366234	0.066758	8.01008	8.96178	-0.806424
104.099998	-0.197511	0.674243	1.735799	-0.361767	0.066023	7.931	8.81437	-3.743049
104.199997	-0.076062	0.657118	1.739322	-0.355304	0.065469	7.47192	8.48453	-5.01474
104.300003	0.12989	0.605666	1.73659	-0.350805	0.064944	6.46226	7.62168	-3.941937
104.400002	0.234315	0.648629	1.727114	-0.352488	0.064676	5.47063	6.70348	-1.422915
104.5	0.276086	0.666056	1.712505	-0.359831	0.064836	5.45846	6.82788	1.738374
104.599998	0.292833	0.723943	1.694259	-0.368685	0.065241	5.35766	7.00334	4.020453
104.699997	-0.014366	0.688041	1.680642	-0.374911	0.066251	6.59598	7.1075	4.450335
104.800003	-0.107157	0.684721	1.677822	-0.37306	0.067458	7.90621	9.15555	2.506197
104.900002	-0.44584	0.669321	1.686616	-0.364884	0.068464	6.31084	7.42674	-0.808145
105.0	-0.666528	0.720899	1.701691	-0.351598	0.069101	7.58735	7.89221	-4.439811
105.099998	-0.704558	0.795782	1.717319	-0.336014	0.069685	7.86146	8.8468	-6.737318
105.199997	-0.591221	0.885296	1.730213	-0.321317	0.070029	6.49545	7.12495	-6.938556
105.300003	-0.309782	0.986471	1.739369	-0.312524	0.070078	5.97104	7.01394	-5.019118
105.400002	-0.050562	1.10713	1.744238	-0.313918	0.069376	5.66084	6.98632	-1.670554
105.5	0.065267	1.218156	1.744447	-0.324775	0.068181	5.5942	7.36283	2.087296
105.599998	0.169533	1.328435	1.740172	-0.341128	0.066745	6.44369	7.40554	5.115314
105.699997	0.161513	1.34541	1.736203	-0.358459	0.065795	8.69983	10.19397	6.430027
105.800003	0.14654	1.360594	1.736915	-0.372632	0.065287	7.41719	8.63398	5.671384
105.900002	0.080503	1.405218	1.742485	-0.379871	0.065606	7.33741	7.71642	2.949985
106.0	0.077733	1.380387	1.749695	-0.38271	0.066047	9.36296	10.152	-0.390513
106.099998	-0.061484	1.313836	1.754669	-0.380111	0.066249	8.81526	9.43838	-3.660855
106.199997	-0.147111	1.177466	1.755687	-0.373081	0.067061	7.62203	8.52885	-5.242754
106.300003	-0.277393	1.070556	1.752636	-0.364417	0.067657	6.40664	7.27376	-4.896757
106.400002	-0.257787	1.016383	1.747202	-0.35619	0.068434	5.30853	6.48049	-3.271625
106.5	-0.309775	0.938038	1.74144	-0.350384	0.068925	5.02338	6.04832	-1.429994
106.599998	-0.293682	0.855294	1.737042	-0.346271	0.069095	5.05272	6.36327	0.203897
106.699997	-0.27231	0.795622	1.735642	-0.343321	0.069362	5.12961	6.28544	0.985364
106.800003	-0.197668	0.73996	1.737845	-0.341241	0.069506	7.61388	7.75839	0.886686
106.900002	-0.197149	0.71217	1.743563	-0.338607	0.069715	6.75905	9.20768	-0.061421
107.0	-0.198667	0.670244	1.751451	-0.336105	0.069486	6.88323	7.38306	-1.399547
107.099998	-0.138676	0.607111	1.759499	-0.332844	0.069171	8.56164	9.43164	-2.434904
107.199997	-0.081049	0.530831	1.766379	-0.330321	0.068855	7.49136	8.46516	-2.992116
107.300003	0.006602	0.407896	1.770548	-0.329878	0.068732	7.49846	7.97474	-2.585956
107.400002	0.051539	0.287274	1.771959	-0.332595	0.068964	7.1189	8.08276	-1.649033
107.5	0.156789	0.178931	1.770801	-0.338413	0.069422	6.67647	7.52202	-0.116534
107.599998	0.133579	0.134262	1.767388	-0.347629	0.069796	6.54475	7.61226	1.300724
107.699997	0.068125	0.064028	1.762612	-0.357745	0.070209	7.0442	7.93728	2.270944
107.800003	-0.045813	0.035566	1.757524	-0.36735	0.070494	7.59094	8.55026	2.334633
107.900002	-0.168266	-0.008043	1.753618	-0.374349	0.070615	7.0407	8.02998	1.546622
108.0	-0.313706	-0.051313	1.751127	-0.378529	0.070875	7.83939	8.25223	0.02871
108.099998	-0.39247	-0.146537	1.748342	-0.379747	0.070971	7.70961	8.29612	-1.468752
108.199997	-0.341605	-0.185842	1.743829	-0.377784	0.071068	7.22829	7.80667	-2.389045
108.300003	-0.213516	-0.205722	1.73691	-0.372647	0.071054	6.90863	7.6614	-2.457945
108.400002	-0.015123	-0.228399	1.728536	-0.365754	0.070875	6.35445	7.31497	-1.983966
108.5	0.144961	-0.237356	1.720163	-0.358431	0.070796	5.92681	6.97369	-1.383661
108.599998	0.263543	-0.24383	1.713347	-0.351002	0.070837	5.78126	6.95763	-0.947138
108.699997	0.351006	-0.283469	1.710155	-0.343178	0.070862	5.91753	6.99884	-0.873851
108.800003	0.290465	-0.345321	1.712264	-0.333806	0.071137	7.05042	7.96179	-1.383018
108.900002	0.16089	-0.400477	1.719335	-0.324376	0.0716	6.60413	7.57404	-2.262162
109.0	0.036876	-0.380444	1.728978	-0.316157	0.07236	7.04639	7.34184	-2.910875
109.099998	-0.152633	-0.312957	1.738483	-0.311192	0.073144	7.51098	8.08169	-3.00834
109.199997	-0.276245	-0.215244	1.744532	-0.312002	0.073864	7.12845	7.84607	-2.215184
109.300003	-0.333701	-0.079384	1.745497	-0.319061	0.074157	7.20744	7.74469	-0.491275
109.400002	-0.277333	0.025235	1.740995	-0.332257	0.074061	7.10734	7.94927	1.662694
109.5	-0.255491	0.10301	1.732677	-0.349659	0.073511	7.09753	7.96308	3.27552
109.599998	-0.155028	0.158857	1.723768	-0.366098	0.07282	7.40738	8.36988	4.06669
109.699997	0.026491	0.210205	1.717467	-0.378659	0.072707	7.22058	8.18414	3.341567
109.800003	0.200746	0.255565	1.714255	-0.386101	0.072868	7.28442	8.21454	1.538298
109.900002	0.268301	0.31665	1.712057	-0.387298	0.073272	7.32917	8.1562	-0.915311
110.0	0.191256	0.306726	1.708204	-0.384242	0.073685	7.11934	7.7571	-2.698501
110.099998	0.093084	0.307403	1.701302	-0.377677	0.074139	6.86914	7.44205	-3.349275
110.199997	-0.046314	0.313229	1.692011	-0.368942	0.074389	6.29893	6.77703	-2.934251
110.300003	-0.188692	0.385006	1.682384	-0.360452	0.07444	5.78783	6.37344	-2.035611
110.400002	-0.128129	0.481664	1.674719	-0.3529	0.0743	5.60331	6.34978	-1.053184
110.5	-0.120442	0.648665	1.669452	-0.34788	0.074188	5.38691	6.32312	-0.446914
110.599998	0.019119	0.774852	1.667228	-0.343311	0.074451	7.00952	7.29988	-0.22943
110.699997	0.167826	0.862983	1.667198	-0.339405	0.075015	6.58968	8.30072	-0.542792
110.800003	0.288337	0.84363	1.667975	-0.335851	0.075599	6.20075	7.1849	-1.12511
110.900002	0.305917	0.758685	1.668596	-0.332216	0.076025	7.22855	7.75678	-1.582822
111.0	0.27446	0.718782	1.668556	-0.328687	0.076343	7.23407	8.31368	-1.726858
111.099998	0.130134	0.762867	1.668335	-0.326315	0.07641	6.72245	7.57287	-1.600506
111.199997	-0.00769	0.839512	1.668637	-0.324336	0.076341	6.81335	7.60338	-1.296434
111.300003	-0.139933	0.947087	1.670514	-0.324097	0.076106	6.67069	7.46335	-1.065999
111.400002	-0.167551	1.002248	1.673766	-0.32618	0.076004	6.53416	7.22944	-0.827717
111.5	-0.141328	1.034621	1.677029	-0.330989	0.075954	6.80485	7.52351	-0.561193
111.599998	-0.138345	1.070775	1.67789	-0.3396	0.075943	6.78156	7.89949	0.034083
111.699997	-0.083267	1.128113	1.673542	-0.352237	0.075614	6.64529	7.76085	1.008827
111.800003	-0.086568	1.228904	1.66209	-0.368597	0.075177	6.82149	7.81727	2.197602
111.900002	-0.060428	1.319664	1.643961	-0.385342	0.074472	6.81563	7.94252	3.188158
112.0	-0.072998	1.323776	1.6235	-0.398164	0.073972	6.84838	7.81545	3.246855
112.099998	-0.020539	1.29581	1.607849	-0.401703	0.073793	6.72463	7.70615	1.848633
112.199997	0.057224	1.235163	1.601573	-0.394523	0.073794	6.54572	7.44868	-0.370582
112.300003	0.075799	1.270315	1.604127	-0.378915	0.073889	6.33291	7.40468	-2.810956
112.400002	-0.044173	1.380663	1.6116	-0.359434	0.074009	5.965	7.08299	-4.745291
112.5	-0.084835	1.476873	1.619561	-0.341321	0.073861	5.59087	6.66013	-5.330401
112.599998	-0.167226	1.578798	1.62452	-0.328182	0.073868	5.54717	6.35117	-4.40997
112.699997	-0.181886	1.688202	1.625468	-0.3236	0.073838	5.3327	6.19701	-2.173198
112.800003	-0.211051	1.786268	1.623197	-0.326243	0.073797	6.50972	6.85186	0.487838
112.900002	-0.247913	1.931174	1.619165	-0.333599	0.073482	6.96705	8.53496	2.478186
113.0	-0.291558	2.088794	1.617938	-0.342775	0.072897	6.73742	7.9453	3.450897
113.099998	-0.226937	2.239374	1.621962	-0.34947	0.072334	6.93911	7.79168	2.962984
113.199997	-0.167022	2.325613	1.630397	-0.352564	0.07188	6.77622	7.83943	1.192469
113.300003	-0.071838	2.393162	1.639069	-0.352641	0.071297	7.6081	8.90162	-1.128467
113.400002	-0.043811	2.318655	1.644786	-0.35018	0.070713	7.06338	8.21519	-2.935266
113.5	0.107708	2.235597	1.646774	-0.346082	0.070592	6.39027	7.41689	-3.482412
113.599998	0.131698	2.174433	1.64633	-0.341497	0.070764	6.2061	7.35373	-2.874852
113.699997	0.207745	2.136014	1.645949	-0.337981	0.071272	5.6908	6.92541	-1.820396
113.800003	0.10556	2.086956	1.646839	-0.337753	0.071558	5.84204	6.73142	-0.608867
113.900002	-0.075815	2.101835	1.648615	-0.340823	0.071591	5.58763	6.81867	0.341247
114.0	-0.20022	2.123493	1.650285	-0.34712	0.071555	6.63539	6.86824	1.181125
114.099998	-0.317807	2.163333	1.649185	-0.356247	0.071761	6.99577	8.12548	1.695406
114.199997	-0.337965	2.156522	1.643472	-0.367057	0.072002	6.07044	7.81994	2.021422
114.300003	-0.32839	2.116689	1.632814	-0.37795	0.072273	7.28057	7.76321	1.938012
114.400002	-0.162586	1.987524	1.619867	-0.385613	0.072486	6.98868	8.42127	1.521771
114.5	-0.149875	1.867768	1.608896	-0.386223	0.072141	6.38615	7.41261	0.370067
114.599998	0.000664	1.823047	1.603342	-0.379653	0.071653	6.29393	7.63003	-1.197631
114.699997	0.045647	1.847963	1.60433	-0.36719	0.07092	6.0094	7.2714	-2.743366
114.800003	0.177131	1.830227	1.610167	-0.350408	0.070385	5.74649	6.91481	-3.807121
114.900002	0.250648	1.801268	1.617164	-0.335435	0.070082	5.63457	6.4381	-4.30335
115.0	0.310514	1.708167	1.622808	-0.324677	0.069988	5.44479	6.41968	-3.780689
115.099998	0.298251	1.616606	1.625706	-0.320321	0.070054	5.87891	6.4017	-2.133847
115.199997	0.26959	1.548166	1.625202	-0.323286	0.069924	6.40113	7.40511	-0.025726
115.300003	0.087534	1.53243	1.622903	-0.331212	0.070107	6.4316	8.09004	1.860413
115.400002	-0.099363	1.572536	1.620764	-0.341476	0.070129	6.76466	7.68763	2.860521
115.5	-0.227688	1.606613	1.620832	-0.350705	0.070393	6.90671	7.78665	2.765587
115.599998	-0.199264	1.496312	1.623543	-0.357357	0.070771	7.14807	8.09754	1.542402
115.699997	-0.123708	1.360739	1.627084	-0.360574	0.071497	7.13581	8.2184	-0.288481
115.800003	-0.118675	1.179354	1.629738	-0.359374	0.072395	6.84286	7.62789	-2.089122
115.900002	0.041012	1.00262	1.631143	-0.35448	0.073247	6.51804	7.59781	-2.944467
116.0	0.098215	0.94696	1.632401	-0.347122	0.074082	6.05108	7.24624	-3.131929
116.099998	0.01786	0.906334	1.635305	-0.339086	0.074759	5.66496	6.88847	-2.778394
116.199997	-0.132433	0.860085	1.640196	-0.333307	0.075056	5.57773	6.56346	-2.194399
116.300003	-0.346605	0.836421	1.645723	-0.331902	0.07471	5.59481	6.53851	-1.247707
116.400002	-0.529709	0.857494	1.649632	-0.336237	0.074086	6.4408	6.67287	0.011833
116.5	-0.619969	0.885184	1.648984	-0.346336	0.073215	6.88437	7.97967	1.508865
116.599998	-0.50813	0.939421	1.642058	-0.362059	0.072487	6.37976	7.63035	3.0747
116.699997	-0.215292	0.981641	1.628669	-0.379455	0.072154	7.05629	7.62918	4.208553
116.800003	0.088687	0.989945	1.611498	-0.395879	0.072063	7.16015	8.59244	4.235658
116.900002	0.273434	0.956339	1.596586	-0.403088	0.072371	6.71185	7.92968	2.563382
117.0	0.371071	0.825065	1.588796	-0.399278	0.072817	6.60001	7.69159	-0.238179
117.099998	0.324469	0.749654	1.589411	-0.385475	0.07322	6.42898	7.55006	-3.211768
117.199997	0.13407	0.777625	1.597337	-0.363569	0.073927	6.05564	6.91941	-5.751989
117.300003	-0.011349	0.839939	1.610267	-0.337914	0.074533	5.80246	6.45308	-7.139321
117.400002	-0.184912	0.928422	1.625839	-0.31474	0.075055	5.28593	5.77629	-7.211606
117.5	-0.199021	0.912613	1.642077	-0.298611	0.075665	5.18425	5.76923	-5.697058
117.599998	-0.226369	0.921308	1.656812	-0.292957	0.075974	5.34907	5.66667	-3.060858
117.699997	-0.215638	0.921852	1.668957	-0.297502	0.076075	7.18494	7.74822	0.139064
117.800003	-0.229168	0.915627	1.676903	-0.310844	0.076078	7.06303	9.2565	3.146744
117.900002	-0.123725	0.951802	1.682352	-0.327933	0.076198	7.38654	8.35007	5.041278
118.0	-0.022824	0.925408	1.687782	-0.34644	0.076323	7.22951	8.28648	5.639959
118.099998	-0.030989	0.906354	1.694302	-0.362414	0.076458	7.85122	8.52714	4.607367
118.199997	-0.086636	0.909882	1.7007	-0.374261	0.07654	9.37539	10.59552	2.429307
118.300003	-0.096243	0.93347	1.704566	-0.381145	0.076185	8.25818	9.05128	-0.068613
118.400002	-0.190882	0.958323	1.703971	-0.384041	0.075476	8.20914	8.66802	-2.188492
118.5	-0.23587	0.878425	1.698704	-0.382611	0.075117	7.03238	7.77231	-3.162147
118.599998	-0.16415	0.734886	1.689213	-0.379961	0.075345	6.0369	6.78452	-2.623205
118.699997	-0.084135	0.646567	1.677442	-0.377707	0.075438	5.59832	6.39603	-1.442372
118.800003	-0.030712	0.515044	1.665847	-0.374654	0.075631	5.15947	6.15141	-0.315629
118.900002	0.017448	0.430027	1.656175	-0.370428	0.075355	5.11533	6.11405	0.225225
119.0	0.005736	0.412739	1.650705	-0.363587	0.074962	5.03809	6.3455	-0.09383
119.099998	-0.007943	0.465521	1.650671	-0.353161	0.074837	6.74171	7.0665	-1.297115
119.199997	-0.027509	0.513537	1.656316	-0.339607	0.075041	6.21871	7.94456	-2.780434
119.300003	-0.022392	0.498737	1.66793	-0.323862	0.075798	6.45061	7.06308	-4.110844
119.400002	-0.04866	0.442493	1.685787	-0.307531	0.076562	7.49522	7.68495	-5.011433
119.5	-0.12318	0.463457	1.708562	-0.294799	0.076698	6.36531	7.34923	-5.346305
119.599998	-0.14372	0.597816	1.732401	-0.288785	0.076399	6.53661	7.17998	-4.620272
119.699997	-0.182546	0.763539	1.752046	-0.293749	0.075498	6.38063	7.53829	-2.362595
119.800003	-0.176206	0.957537	1.76315	-0.312215	0.074535	6.80818	7.93321	1.580658
119.900002	-0.093502	1.257211	1.762523	-0.342256	0.07379	7.70041	8.32192	6.278951
120.0	0.095228	1.42171	1.749955	-0.378627	0.073603	7.12171	8.01253	10.239005
120.099998	0.129753	1.60779	1.729637	-0.412377	0.073375	8.04555	8.62381	11.29581
120.199997	0.167098	1.710096	1.716037	-0.430615	0.073627	8.35802	9.69306	8.746712
120.300003	0.145278	1.925448	1.715747	-0.43195	0.073307	8.41661	9.51118	3.372854
120.400002	-0.021879	2.086203	1.729198	-0.417213	0.072834	8.52967	9.41162	-3.731768
120.5	0.081628	2.084162	1.751444	-0.391067	0.072462	7.98705	8.71962	-10.05784
120.599998	0.341103	2.030804	1.779121	-0.358184	0.072343	6.63145	7.20214	-13.800143
120.699997	0.331738	2.016441	1.809927	-0.3239	0.072384	4.96295	5.91011	-14.334749
120.800003	0.418168	1.90752	1.841621	-0.29855	0.071749	3.46513	4.42078	-11.855581
120.900002	0.326147	1.965927	1.872774	-0.288058	0.071375	3.64966	4.53993	-7.52156
121.0	0.34573	1.96809	1.90103	-0.293726	0.070387	3.35216	5.1723	-2.117103
121.099998	0.258291	1.964597	1.92367	-0.31274	0.069411	7.7625	6.99777	3.271837
121.199997	0.082655	1.945777	1.93725	-0.340211	0.068157	9.94718	12.72953	7.645749
121.300003	-0.03601	1.816491	1.943329	-0.369802	0.06738	10.46143	12.64603	10.169993
121.400002	-0.189434	1.628697	1.948552	-0.394272	0.066843	8.72593	9.42275	10.077026
121.5	-0.201464	1.459397	1.956405	-0.407479	0.066337	11.99077	12.70758	7.455176
121.599998	-0.279812	1.373953	1.967994	-0.410175	0.065597	18.76156	20.28334	2.91982
121.699997	-0.304817	1.34953	1.982703	-0.402403	0.064945	18.56986	21.0385	-2.521528
121.800003	-0.254992	1.305151	1.997393	-0.387735	0.064213	19.7157	21.96344	-7.447954
121.900002	-0.076548	1.116355	2.010106	-0.370176	0.063541	10.46765	11.10285	-9.911244
122.0	0.000818	0.986073	2.021763	-0.351982	0.063104	4.85891	5.66057	-9.821061
122.099998	0.147391	0.867702	2.03348	-0.336983	0.062332	4.00951	5.36157	-8.202341
122.199997	0.227158	0.722158	2.045313	-0.326999	0.061715	3.90774	5.00658	-5.764359
122.300003	-0.195856	0.551018	2.057945	-0.325305	0.060153	4.23519	5.59655	-3.987104
122.400002	-0.284371	0.34354	2.069489	-0.327073	0.059714	4.59259	6.00453	-2.013768
122.5	-0.347854	0.201508	2.081809	-0.332069	0.059944	6.6692	6.83302	-0.570728
122.599998	0.003541	0.113837	2.095056	-0.336021	0.061456	9.52839	12.47292	0.514846
122.699997	-0.034001	0.056447	2.10984	-0.342299	0.062568	13.03241	13.43833	0.395849
122.800003	-0.090351	0.016458	2.121863	-0.348575	0.063731	16.18296	16.87679	-0.116106
122.900002	-0.109128	-0.034676	2.127329	-0.355303	0.064599	19.39404	20.84066	-0.399495
123.0	-0.170403	-0.104352	2.123775	-0.363436	0.065176	24.91012	24.93793	-0.05824
123.099998	-0.21669	-0.172472	2.111205	-0.373092	0.065215	24.59476	24.37075	0.894381
123.199997	-0.275476	-0.236553	2.092365	-0.383699	0.064944	19.10933	19.44126	1.929543
123.300003	-0.301371	-0.283864	2.072607	-0.391473	0.064642	16.48624	18.07793	2.249959
123.400002	-0.281914	-0.287437	2.058592	-0.391229	0.064381	15.20806	16.1378	1.24897
123.5	-0.243868	-0.262912	2.05526	-0.382506	0.06409	13.71953	14.49249	-1.391082
123.599998	-0.135975	-0.202097	2.061384	-0.366766	0.06393	12.18651	12.78092	-4.582282
123.699997	0.053173	-0.17893	2.072645	-0.346542	0.064095	11.03391	11.53492	-6.767426
123.800003	0.312016	-0.131103	2.083941	-0.327928	0.064487	9.87204	10.49468	-7.618042
123.900002	0.368752	0.015692	2.092108	-0.314496	0.064942	8.81596	9.31163	-7.068944
124.0	0.570545	0.149906	2.095251	-0.309702	0.065283	7.96542	8.68034	-4.752831
124.099998	0.494491	0.317699	2.094438	-0.314657	0.065467	8.25083	9.61556	-2.099355
124.199997	0.28493	0.42637	2.089671	-0.326009	0.065675	9.36103	10.94099	0.664758
124.300003	-0.050729	0.534408	2.084422	-0.340027	0.066413	13.04782	14.7917	2.589598
124.400002	-0.33396	0.642904	2.081486	-0.352813	0.067313	12.6913	13.69077	3.316114
124.5	-0.361789	0.782294	2.080967	-0.36107	0.06866	16.78356	16.17569	2.973527
124.599998	-0.366497	0.882903	2.081708	-0.366288	0.069874	21.22718	20.39692	1.522962
124.699997	-0.328763	0.973779	2.079932	-0.368081	0.070425	26.36949	24.65819	-0.513455
124.800003	-0.239895	0.951872	2.073653	-0.367151	0.070809	26.40452	26.15833	-2.247901
124.900002	-0.133262	0.82663	2.063126	-0.365785	0.070785	15.58928	17.76523	-2.968594
125.0	0.003791	0.674694	2.049669	-0.364818	0.070829	9.23466	12.57527	-2.632349
125.099998	0.149246	0.55501	2.034968	-0.364994	0.071062	8.02821	11.24309	-1.824091
125.199997	0.199288	0.422484	2.02107	-0.365244	0.071563	7.29554	9.46482	-1.16194
125.300003	0.207995	0.331496	2.009159	-0.363624	0.072363	7.10366	8.25137	-0.949886
125.400002	0.077783	0.273633	1.998537	-0.361884	0.073108	6.84111	7.89702	-0.946845
125.5	-0.125304	0.241087	1.988521	-0.358809	0.073872	8.84924	8.99668	-1.146958
125.599998	-0.239799	0.264257	1.978688	-0.353821	0.074691	10.59857	10.91893	-1.528488
125.699997	-0.317732	0.315053	1.968801	-0.34923	0.074981	10.5328	11.20926	-1.936987
125.800003	-0.256142	0.305646	1.96024	-0.34208	0.075363	10.46274	10.81391	-2.382122
125.900002	-0.123586	0.265826	1.954138	-0.333802	0.075442	9.37548	10.46267	-2.833591
126.0	0.014938	0.176002	1.950865	-0.326035	0.075416	9.41524	10.30851	-3.06292
126.099998	0.114236	0.186603	1.95024	-0.318346	0.075381	8.92464	10.26152	-3.197326
126.199997	0.136549	0.247627	1.950872	-0.314405	0.075457	8.75518	9.97408	-2.858217
126.300003	0.085258	0.389013	1.949941	-0.316219	0.075745	8.83864	9.87976	-1.908182
126.400002	0.008689	0.495024	1.944788	-0.324486	0.076213	9.39195	9.81071	-0.185817
126.5	-0.127839	0.609789	1.932907	-0.341013	0.076572	9.77851	10.04987	2.09725
126.599998	-0.207285	0.71319	1.913509	-0.362947	0.076521	9.98221	10.00009	4.370109
126.699997	-0.322279	0.786835	1.889103	-0.385345	0.0766	9.97696	10.04184	5.529701
126.800003	-0.309361	0.84093	1.865029	-0.402345	0.076442	10.04807	10.24107	5.034708
126.900002	-0.375236	0.961659	1.846554	-0.408424	0.07653	9.81625	10.30755	2.589648
127.0	-0.32791	1.196651	1.83605	-0.402415	0.076298	9.39054	10.19846	-1.084896
127.099998	-0.254221	1.362859	1.83161	-0.386983	0.076182	8.59605	9.36516	-4.490039
127.199997	-0.126727	1.504646	1.830499	-0.363966	0.076005	7.50906	8.54737	-6.53953
127.300003	0.037896	1.550263	1.830817	-0.339247	0.075648	6.12369	7.14133	-6.910101
127.400002	0.241822	1.441586	1.83212	-0.317417	0.075258	4.71528	5.74525	-5.702377
127.5	0.373939	1.437611	1.833581	-0.303781	0.075121	4.77326	5.68594	-3.662657
127.599998	0.285497	1.438882	1.834468	-0.300722	0.074906	4.53724	5.63391	-1.215897
127.699997	0.140655	1.503709	1.834564	-0.306982	0.074714	7.49986	7.67724	1.158983
127.800003	-0.137343	1.560519	1.832965	-0.320197	0.074863	9.07711	11.01432	2.86662
127.900002	-0.34612	1.690921	1.828783	-0.337266	0.074747	8.47117	9.77507	3.78895
128.0	-0.396278	1.697271	1.822787	-0.353662	0.075143	8.51846	9.10651	3.697812
128.100006	-0.42916	1.686749	1.815175	-0.367405	0.075967	10.92725	12.05702	2.646532
128.199997	-0.330319	1.673366	1.807042	-0.375412	0.076574	11.50227	11.92449	0.841597
128.300003	-0.276793	1.607356	1.799195	-0.37643	0.076548	9.40999	10.75396	-1.257392
128.399994	-0.169257	1.482533	1.792215	-0.371617	0.076331	8.4449	10.07021	-2.720023
128.5	-0.174987	1.431168	1.78596	-0.364349	0.075609	6.53179	7.9923	-3.22033
128.600006	-0.197748	1.436265	1.779888	-0.356755	0.07484	5.91648	7.19497	-2.946494
128.699997	-0.139309	1.361729	1.77229	-0.353068	0.073727	5.19319	6.23416	-1.903278
128.800003	-0.164939	1.344666	1.760956	-0.353782	0.072517	5.20554	5.97488	-0.383727
128.899994	-0.062861	1.312751	1.74589	-0.358269	0.071438	5.50417	6.25054	1.292345
129.0	0.013992	1.257272	1.72937	-0.364093	0.070899	7.12696	7.4398	2.211127
129.100006	0.054601	1.228857	1.715476	-0.365672	0.070669	6.96503	8.87828	1.892144
129.199997	0.197624	1.237133	1.707843	-0.362295	0.070279	6.92361	7.8861	0.386155
129.300003	0.186187	1.22369	1.708231	-0.351944	0.070238	7.78518	8.88342	-2.052913
129.399994	0.144775	1.225305	1.715679	-0.335784	0.070706	7.02633	8.41966	-4.340514
129.5	0.087043	1.209116	1.728308	-0.317116	0.071396	6.90023	7.55338	-5.78532
129.600006	-0.036451	1.195648	1.743984	-0.29964	0.071872	6.67717	7.5901	-6.104208
129.699997	-0.079315	1.174164	1.760078	-0.288489	0.072018	6.30663	7.03556	-5.120532
129.800003	-0.286312	1.140636	1.772899	-0.289763	0.071258	6.10591	7.25524	-2.63556
129.899994	-0.417936	1.114782	1.779126	-0.304076	0.070248	6.54142	7.42513	1.231175
130.0	-0.582545	1.139214	1.776599	-0.331369	0.069124	8.02856	9.10726	5.246763
130.100006	-0.563226	1.134491	1.76461	-0.36535	0.068306	7.70356	9.69017	8.362369
130.199997	-0.125867	1.028236	1.74871	-0.396686	0.068208	7.74823	8.49139	9.486498
130.300003	0.098742	0.911392	1.734664	-0.420485	0.068477	9.05031	10.27308	7.856289
130.399994	0.154861	0.817316	1.72576	-0.431886	0.068639	9.37347	11.26322	3.942806
130.5	0.184313	0.812879	1.720982	-0.427418	0.068627	8.66594	10.26077	-1.415392
130.600006	-0.098493	0.86515	1.717725	-0.412163	0.067933	8.31677	9.56235	-6.132056
130.699997	-0.219467	1.000928	1.716623	-0.385247	0.067455	6.60404	7.42299	-9.036829
130.800003	-0.204901	1.061555	1.719914	-0.352196	0.067261	4.97836	5.56604	-9.830757
130.899994	-0.152216	1.001516	1.729041	-0.319881	0.067618	3.97737	4.62011	-8.911451
131.0	0.062074	0.886281	1.745187	-0.29326	0.068361	3.85117	4.30323	-7.194162
131.100006	0.459803	0.768101	1.766511	-0.274872	0.069257	3.62548	4.7414	-4.954095
131.199997	0.393428	0.69629	1.79039	-0.269844	0.069694	5.08722	5.53382	-2.789892
131.300003	0.21698	0.604241	1.811749	-0.275926	0.069773	8.66909	9.78406	-0.000443
131.399994	-0.217472	0.435779	1.826975	-0.294627	0.069558	7.89807	10.62989	3.038643
131.5	-0.651769	0.321552	1.832952	-0.322006	0.068875	8.30083	9.45722	5.881476
131.600006	-0.920458	0.230613	1.830405	-0.353367	0.068199	8.58029	9.48367	7.81028
131.699997	-0.975655	0.218404	1.82245	-0.383112	0.067837	13.63108	13.50064	7.989592
131.800003	-0.703604	0.189453	1.812993	-0.403468	0.067665	13.03284	12.89621	6.378485
131.899994	-0.346654	0.114957	1.805622	-0.412422	0.06781	13.56321	12.97393	2.859727
132.0	-0.044003	0.015519	1.801121	-0.409741	0.067525	11.80389	12.35324	-1.536314
132.100006	0.100792	-0.057291	1.799255	-0.398233	0.066884	7.97479	9.25468	-5.313074
132.199997	0.13441	-0.033448	1.798842	-0.380871	0.0662	5.80456	7.38649	-7.393783
132.300003	-0.005818	0.086081	1.799513	-0.362133	0.065441	4.67973	5.84288	-7.612926
132.399994	-0.077705	0.246373	1.801453	-0.34469	0.065059	3.98332	4.97489	-6.37417
132.5	0.026641	0.292118	1.804802	-0.333713	0.06567	3.84276	4.67567	-4.240231
132.600006	0.112396	0.392186	1.808419	-0.328762	0.066934	4.31401	5.06503	-1.857918
132.699997	0.222044	0.431139	1.812681	-0.328875	0.068678	4.83877	5.61111	0.246784
132.800003	0.1412	0.485132	1.818229	-0.332392	0.070592	7.64497	8.55647	1.590725
132.899994	0.013227	0.528814	1.826429	-0.33613	0.071868	7.30229	9.31923	1.905999
133.0	-0.220056	0.670013	1.837184	-0.338319	0.072914	7.30027	8.14571	1.271099
133.100006	-0.403195	0.809014	1.848481	-0.339161	0.073524	9.41804	10.71285	-0.02392
133.199997	-0.498559	1.012542	1.859102	-0.338164	0.074124	9.50326	10.72153	-1.446468
133.300003	-0.45891	1.060966	1.866161	-0.33619	0.074608	8.98183	9.13317	-2.344094
133.399994	-0.329849	0.985568	1.869332	-0.335304	0.075149	8.67119	9.14184	-2.269282
133.5	-0.174218	0.91427	1.867758	-0.337825	0.075281	7.76399	8.42801	-1.333676
133.600006	-0.008806	0.846387	1.861261	-0.345918	0.074877	7.10261	8.6692	0.380663
133.699997	-0.036476	0.757535	1.849685	-0.358398	0.074138	6.99586	8.82518	2.171287
133.800003	-0.052194	0.787816	1.834934	-0.372349	0.073219	7.00987	8.89958	3.328186
133.899994	-0.044004	0.700202	1.820848	-0.383083	0.073281	7.75716	8.96488	3.18647
134.0	0.060469	0.504377	1.812777	-0.386147	0.074242	8.66051	9.32341	1.516603
134.100006	0.143741	0.339115	1.813188	-0.380481	0.07602	8.43053	9.20608	-1.324391
134.199997	0.202873	0.197506	1.82128	-0.369582	0.078229	8.73022	8.98501	-4.002375
134.300003	0.191139	0.199287	1.833176	-0.353443	0.080439	7.52333	8.53196	-5.917356
134.399994	0.038784	0.28082	1.844703	-0.338962	0.082238	6.83691	7.91843	-6.281939
134.5	-0.193244	0.335797	1.852588	-0.329803	0.084015	6.00336	7.11361	-4.963069
134.600006	-0.350903	0.418601	1.85508	-0.329102	0.085194	5.93251	6.78591	-2.140774
134.699997	-0.548513	0.474668	1.85312	-0.335774	0.085988	6.06816	6.5975	1.345608
134.800003	-0.666921	0.539474	1.848092	-0.346135	0.086406	8.07191	8.71705	3.893551
134.899994	-0.415483	0.704962	1.847537	-0.35324	0.086774	8.64089	9.71672	4.56393
135.0	-0.194343	0.839626	1.856506	-0.357189	0.087357	7.66932	8.2382	3.458776
135.100006	0.133149	0.978257	1.872745	-0.356131	0.088334	9.22844	9.81692	0.611848
135.199997	0.423793	0.97351	1.890889	-0.352577	0.089592	9.60073	11.03198	-2.492369
135.300003	0.425219	0.953262	1.903483	-0.349065	0.090123	9.62455	10.0017	-4.807006
135.399994	0.368902	0.876983	1.907799	-0.346641	0.090687	9.02421	9.67957	-4.922849
135.5	0.149036	0.782617	1.904816	-0.348799	0.090941	7.76443	8.0257	-3.015323
135.600006	-0.156461	0.692247	1.896627	-0.354076	0.091349	7.40668	7.54032	-0.313939
135.699997	-0.324543	0.623219	1.8866	-0.360811	0.091797	7.68517	7.7297	1.933922
135.800003	-0.535169	0.583019	1.880978	-0.366459	0.092278	7.24431	7.54567	3.003538
135.899994	-0.470574	0.587231	1.883028	-0.367741	0.092749	7.76986	7.84746	2.319634
136.0	-0.360637	0.643788	1.891069	-0.36532	0.093058	8.97211	9.20233	0.245864
136.100006	-0.092116	0.662426	1.900928	-0.360841	0.093113	7.7928	9.39235	-2.236161
136.199997	0.098577	0.673149	1.908802	-0.353348	0.093282	10.05647	9.9835	-4.232308
136.300003	0.256732	0.669669	1.91308	-0.345281	0.093474	8.50103	9.35734	-4.822682
136.399994	0.319587	0.660665	1.915443	-0.336634	0.093866	8.07322	8.48817	-4.19813
136.5	0.228828	0.683906	1.918266	-0.329904	0.094141	7.72668	8.2837	-3.024156
136.600006	-0.010829	0.756415	1.922768	-0.325842	0.094086	7.45169	7.9482	-1.715887
136.699997	-0.247836	0.850712	1.928707	-0.325745	0.093671	7.38908	7.91512	-0.395533
136.800003	-0.412697	0.993347	1.93404	-0.329425	0.093348	8.21387	8.17451	0.602112
136.899994	-0.47465	1.134936	1.936124	-0.338448	0.092787	10.04579	9.79937	1.529202
137.0	-0.423452	1.301318	1.933306	-0.351649	0.092404	8.70798	8.98833	2.283118
137.100006	-0.290442	1.454561	1.924991	-0.367477	0.0919	10.95387	10.30851	2.812372
137.199997	-0.128119	1.642519	1.912006	-0.38243	0.091053	10.67564	11.00062	2.888998
137.300003	-0.071542	1.797615	1.89764	-0.39336	0.089706	10.55093	11.13957	2.230688
137.399994	-0.010182	1.922028	1.884507	-0.396995	0.088349	9.91574	11.18282	0.506358
137.5	0.083426	1.869816	1.876245	-0.391063	0.086567	8.89872	9.80665	-1.833394
137.600006	0.330459	1.667569	1.874927	-0.376473	0.085452	7.96244	8.68976	-4.200204
137.699997	0.397153	1.465754	1.880991	-0.35592	0.084812	7.0851	7.4641	-5.781317
137.800003	0.507616	1.38028	1.893656	-0.331801	0.084469	6.30217	6.67704	-6.882224
137.899994	0.374843	1.317721	1.909187	-0.310361	0.08428	5.58387	6.25846	-6.806949
138.0	0.004299	1.273532	1.923495	-0.29636	0.084086	5.36396	6.42472	-5.38247
138.100006	-0.395634	1.172214	1.933662	-0.294078	0.083853	6.33965	6.83751	-2.567905
138.199997	-0.652483	1.097174	1.93742	-0.303735	0.083537	8.39209	8.44471	1.100584
138.300003	-0.788253	1.123494	1.933661	-0.322521	0.082989	8.33727	10.5421	4.601921
138.399994	-0.736939	1.182191	1.926167	-0.344611	0.082359	9.61982	9.55175	6.76209
138.5	-0.322203	1.278402	1.921736	-0.362791	0.082121	11.6015	10.96518	6.773458
138.600006	-0.023777	1.372617	1.924538	-0.374336	0.082007	12.28188	13.81302	4.650318
138.699997	0.268423	1.42032	1.932685	-0.378384	0.08215	13.42606	14.61292	1.070222
138.800003	0.295088	1.461743	1.940794	-0.378116	0.081863	14.12939	16.55081	-2.818292
138.899994	0.120326	1.383476	1.94372	-0.37456	0.081268	12.78667	14.46872	-5.269022
139.0	-0.067323	1.3424	1.93964	-0.370817	0.081179	8.52284	9.07708	-5.306164
139.100006	-0.284108	1.339251	1.928686	-0.371581	0.080818	5.73012	6.3699	-3.244095
139.199997	-0.365601	1.348644	1.913054	-0.374644	0.080454	5.11069	5.63883	-0.428926
139.300003	-0.423542	1.320372	1.89586	-0.378588	0.079904	5.22699	5.68701	1.898422
139.399994	-0.299324	1.290025	1.884077	-0.378315	0.07941	5.21675	5.92949	2.623427
139.5	-0.002842	1.291869	1.883563	-0.370605	0.07952	6.37118	6.31541	1.410634
139.600006	0.320807	1.30028	1.893923	-0.356744	0.079947	7.9951	9.0061	-1.336038
139.699997	0.44132	1.311344	1.910707	-0.3391	0.080756	6.43852	9.13264	-4.54054
139.800003	0.445245	1.219039	1.928362	-0.320841	0.081651	9.94788	10.62379	-6.677598
139.899994	0.270364	1.150171	1.943601	-0.304885	0.082712	8.18366	9.5403	-6.958287
140.0	0.048184	1.075163	1.95523	-0.295834	0.083555	7.65084	7.99637	-5.500315
140.100006	-0.23797	1.023608	1.962461	-0.298013	0.084023	7.86321	8.28938	-2.529276
140.199997	-0.439885	0.988999	1.964709	-0.310932	0.084113	8.0254	8.43647	1.119362
140.300003	-0.686687	1.050297	1.960888	-0.332421	0.083693	8.14013	8.96745	4.582047
140.399994	-0.728518	1.125833	1.952988	-0.357521	0.083067	10.95728	10.99612	6.925901
140.5	-0.611326	1.234417	1.944867	-0.380109	0.082431	9.95103	12.49048	7.306831
140.600006	-0.316264	1.290926	1.938355	-0.396409	0.082018	11.98421	12.03218	5.598447
140.699997	-0.017523	1.29913	1.933569	-0.404104	0.081864	14.62892	15.36765	2.302696
140.800003	0.331503	1.192858	1.929082	-0.401975	0.081699	14.01405	15.09991	-1.490352
140.899994	0.419928	1.000751	1.924911	-0.390973	0.081106	12.48812	12.95659	-4.882947
141.0	0.335557	0.859586	1.921672	-0.374026	0.08039	8.28384	8.80848	-6.670408
141.100006	0.198014	0.827968	1.921177	-0.353048	0.079907	5.6901	6.55104	-6.875998
141.199997	0.147736	0.797054	1.925065	-0.332131	0.079795	4.42672	5.62824	-6.275047
141.300003	0.087616	0.777341	1.933712	-0.314689	0.080662	4.54574	5.02906	-5.390325
141.399994	0.057518	0.718717	1.945542	-0.303535	0.081683	4.59925	5.3074	-4.072577
141.5	-0.057142	0.732694	1.957629	-0.301499	0.082632	5.18189	5.44517	-2.273703
141.600006	-0.173875	0.753943	1.966245	-0.309824	0.083105	8.6683	8.57007	0.200639
141.699997	-0.468533	0.806545	1.967487	-0.3283	0.082932	8.50147	10.92386	3.050915
141.800003	-0.661804	0.856033	1.959092	-0.353923	0.082122	9.60274	10.29395	5.823338
141.899994	-0.704972	0.883744	1.94248	-0.381135	0.081163	12.76556	13.69965	7.428191
142.0	-0.573212	0.855656	1.922225	-0.403759	0.08	12.88274	13.75168	7.069124
142.100006	-0.265259	0.815217	1.906998	-0.412582	0.079346	16.1115	13.5517	4.300117
142.199997	0.250003	0.809525	1.903724	-0.404768	0.078349	15.59051	14.14767	-0.187211
142.300003	0.412809	0.761154	1.912457	-0.385457	0.077422	11.95373	12.61327	-5.454171
142.399994	0.394148	0.751971	1.929998	-0.359433	0.076947	8.53212	9.63879	-9.416188
142.5	0.544331	0.734585	1.95248	-0.329957	0.077042	5.53044	7.04027	-10.775911
142.600006	0.385739	0.828635	1.975556	-0.306253	0.076742	4.4226	5.65671	-9.981163
142.699997	0.305901	0.989039	1.996231	-0.294618	0.077459	3.77112	4.83647	-7.146827
142.800003	0.223171	1.150818	2.013382	-0.298678	0.077996	4.30096	4.80874	-2.835665
142.899994	0.096152	1.335485	2.024968	-0.316178	0.078289	5.01506	5.53253	1.578654
143.0	-0.05979	1.541532	2.02925	-0.340587	0.079023	9.98781	10.26687	5.399448
143.100006	-0.157301	1.654862	2.029177	-0.365972	0.079653	11.36846	13.57975	7.649497
143.199997	-0.231797	1.772367	2.03193	-0.385738	0.080408	10.91682	11.10178	7.794746
143.300003	-0.311638	1.872889	2.039347	-0.397537	0.080804	18.13565	16.73387	5.919122
143.399994	-0.336496	1.924362	2.049409	-0.400467	0.081044	18.35512	21.35538	2.40749
143.5	-0.283856	2.003942	2.05806	-0.396057	0.080841	26.50042	25.49942	-1.737129
143.600006	-0.214218	2.045333	2.061685	-0.386641	0.080451	25.06232	25.6296	-5.073133
143.699997	-0.200993	1.85392	2.059758	-0.377012	0.079599	10.44549	12.49658	-6.159529
143.800003	-0.10444	1.675947	2.05406	-0.367057	0.078707	5.52055	6.32087	-5.598564
143.899994	0.114179	1.450579	2.048398	-0.356076	0.077785	4.5911	5.77308	-4.416375
144.0	0.324901	1.230671	2.046487	-0.344655	0.07702	4.82327	5.94661	-3.455267
144.100006	0.431628	0.990624	2.050391	-0.333723	0.076663	4.89114	6.07701	-2.879842
144.199997	0.425943	0.834234	2.059265	-0.324789	0.076672	4.9224	6.54065	-2.816509
144.300003	0.321005	0.739125	2.070138	-0.319243	0.076943	7.32313	8.02624	-2.920177
144.399994	0.123933	0.691224	2.079446	-0.317304	0.077625	9.75618	11.86946	-2.834705
144.5	-0.060262	0.67558	2.084237	-0.320858	0.07795	12.39608	13.53704	-2.249653
144.600006	-0.22757	0.709955	2.084403	-0.328299	0.078168	12.87258	14.27945	-1.275811
144.699997	-0.282229	0.736423	2.081188	-0.338273	0.078076	14.97975	14.49313	-0.097866
144.800003	-0.259313	0.73609	2.076617	-0.350091	0.078018	18.05228	16.15396	0.982801
144.899994	-0.169971	0.7542	2.071013	-0.361831	0.077764	18.14345	17.10706	1.652249
145.0	-0.077846	0.785799	2.063513	-0.373199	0.077391	16.69931	16.61108	1.953508
145.100006	-0.049309	0.832394	2.052345	-0.383571	0.076705	14.38765	16.07774	1.867875
145.199997	-0.004091	0.90324	2.036097	-0.391315	0.076024	13.50146	14.90443	1.546325
145.300003	-0.146033	0.895607	2.015137	-0.397117	0.074752	12.69602	13.56733	1.18902
145.399994	-0.14631	0.850634	1.992301	-0.397293	0.073717	11.83778	12.251	0.323501
145.5	-0.131052	0.739855	1.971471	-0.3904	0.072598	10.86682	10.87012	-1.041093
145.600006	0.002115	0.595498	1.957099	-0.375742	0.072002	9.65362	9.40562	-2.684117
145.699997	0.112528	0.606018	1.952605	-0.353888	0.072076	8.24461	8.39643	-4.439241
145.800003	0.16023	0.695152	1.959727	-0.328165	0.071939	7.05664	8.04647	-6.114126
145.899994	0.140442	0.849402	1.978072	-0.304148	0.072135	6.57392	7.7571	-7.338032
146.0	0.434098	0.897838	2.002785	-0.286741	0.073171	6.65063	8.20223	-7.544535
146.100006	0.251424	1.201401	2.029451	-0.279288	0.073497	7.26936	8.27878	-6.711879
146.199997	0.310681	1.345509	2.048369	-0.287745	0.074538	8.76341	9.81564	-3.6949
146.300003	0.306206	1.538681	2.056128	-0.313195	0.075015	9.29666	11.20691	1.155367
146.399994	0.278374	1.769721	2.051615	-0.34933	0.075559	10.31736	10.75311	6.625577
146.5	0.144656	1.934596	2.034256	-0.387891	0.076331	11.88122	12.77556	10.916975
146.600006	-0.006462	2.035949	2.013983	-0.419542	0.077514	13.5816	16.0437	11.733448
146.699997	-0.017572	2.137994	2.004548	-0.433767	0.078585	16.3582	19.98787	8.743096
146.800003	-0.125791	2.24122	2.009635	-0.429874	0.078633	19.55982	24.07443	2.878499
146.899994	-0.17431	2.280243	2.024853	-0.411431	0.078019	25.02957	28.01786	-4.091983
147.0	-0.101866	2.118984	2.043349	-0.383018	0.077012	24.06492	23.44367	-9.830822
147.100006	0.359909	1.897218	2.060779	-0.350779	0.076161	10.1014	11.00629	-12.378465
147.199997	0.511904	1.72658	2.076461	-0.324964	0.075544	4.33888	5.64215	-11.37292
147.300003	0.462102	1.588672	2.090926	-0.312244	0.07462	3.70886	4.94962	-8.548223
147.399994	0.405992	1.525142	2.104834	-0.313392	0.073589	3.36451	4.09726	-5.218693
147.5	0.304805	1.35224	2.115469	-0.326414	0.072589	4.28879	5.84074	-1.924139
147.600006	0.151448	1.126863	2.120539	-0.346261	0.071427	5.04781	5.07477	1.187725
147.699997	-0.043442	0.958303	2.121651	-0.366492	0.070697	9.81862	10.30519	3.459201
147.800003	-0.119181	0.731365	2.120933	-0.385329	0.070125	11.12797	14.69868	5.088002
147.899994	-0.265126	0.671047	2.120116	-0.396084	0.070518	18.1473	19.61661	5.048909
148.0	-0.292045	0.639763	2.118461	-0.399027	0.070489	28.30895	29.87834	3.415165
148.100006	-0.258796	0.559655	2.116703	-0.393986	0.070742	34.0882	35.57627	0.683463
148.199997	-0.25591	0.505648	2.115242	-0.382425	0.070868	37.89882	38.60107	-2.613965
148.300003	-0.335326	0.43965	2.114804	-0.367415	0.070944	18.06121	17.60218	-5.414671
148.399994	-0.419892	0.41823	2.116279	-0.351811	0.07038	9.69531	10.00919	-7.275643
148.5	-0.08404	0.424646	2.117942	-0.333899	0.070673	8.44516	8.77444	-7.040273
148.600006	-0.011123	0.52817	2.120986	-0.32074	0.070404	6.8962	7.93653	-6.654901
148.699997	0.118835	0.623721	2.123432	-0.314073	0.070066	6.46322	7.27718	-5.726919
148.800003	0.2341	0.753735	2.123322	-0.314967	0.069593	7.34599	8.24002	-4.128231
148.899994	0.297835	0.865237	2.119891	-0.322358	0.06919	8.42186	9.42982	-2.101216
149.0	0.363221	0.936419	2.113888	-0.332573	0.069104	13.9136	14.85198	-0.172908
149.100006	0.277061	0.955078	2.106397	-0.344066	0.069073	15.73808	17.0469	1.300414
149.199997	0.083441	1.004394	2.099194	-0.35462	0.069314	18.61872	18.90834	1.938831
149.300003	-0.128206	1.049693	2.092057	-0.362681	0.069417	23.21911	25.18318	1.873001
149.399994	-0.282861	1.108525	2.083568	-0.369931	0.069494	26.76332	28.19707	1.332821
149.5	-0.3961	1.120682	2.07093	-0.376715	0.069047	27.58557	26.95803	0.624186
149.600006	-0.365326	1.076343	2.052867	-0.382959	0.068567	21.22955	20.92663	0.135651
149.699997	-0.162506	1.00618	2.029806	-0.388894	0.068237	15.16664	16.02528	0.051387
149.800003	0.018509	0.888812	2.003819	-0.393603	0.067932	11.63845	12.98892	0.049294
149.899994	0.178824	0.77382	1.978291	-0.394404	0.067728	9.05075	11.16997	-0.190965
150.0	0.222231	0.734405	1.956474	-0.388974	0.067745	7.21646	10.1762	-0.996848
150.100006	0.137367	0.77352	1.940581	-0.377686	0.067485	6.445	9.37447	-2.045089
150.199997	0.099372	0.814184	1.930508	-0.359925	0.067539	6.25873	8.08041	-3.275781
150.300003	0.131746	0.8489	1.925478	-0.339625	0.068259	6.76273	7.73634	-4.292152
150.399994	0.166193	0.857174	1.923962	-0.319339	0.06948	7.27882	7.59642	-4.886013
150.5	0.170789	0.849743	1.924832	-0.302728	0.071272	7.57544	7.64427	-4.785181
150.600006	0.128854	0.871787	1.927016	-0.292562	0.072468	7.64988	8.51879	-4.22268
150.699997	0.053815	0.944105	1.930886	-0.287673	0.073159	8.08452	9.47735	-3.041434
150.800003	-0.255119	1.047201	1.934832	-0.291999	0.073354	8.6676	10.18765	-1.540439
150.899994	-0.567573	1.140829	1.936546	-0.3039	0.073009	9.17861	10.53793	0.331331
151.0	-0.722267	1.20876	1.933338	-0.322655	0.072348	9.97967	10.91551	2.406652
151.100006	-0.749167	1.302871	1.922196	-0.347708	0.071591	10.92777	11.4268	4.311879
151.199997	-0.47438	1.318956	1.903148	-0.374739	0.071351	11.32511	11.84034	5.755433
151.300003	-0.053448	1.379472	1.878064	-0.399961	0.07178	11.30812	12.46864	5.940894
151.399994	0.234829	1.421804	1.852104	-0.417568	0.072243	10.53955	12.57966	4.72679
151.5	0.236849	1.554985	1.829468	-0.422359	0.072593	9.28966	11.92513	1.842106
151.600006	0.000194	1.591644	1.811991	-0.415416	0.072291	8.21755	10.43216	-1.712329
151.699997	-0.201064	1.716759	1.798834	-0.398936	0.072373	7.21375	8.6039	-4.565976
151.800003	-0.379286	1.845694	1.789231	-0.376032	0.072628	6.13884	6.58712	-6.228001
151.899994	-0.429242	1.919043	1.782185	-0.351698	0.072854	5.02802	5.37816	-6.284874
152.0	-0.293553	1.895672	1.777199	-0.330498	0.073594	4.69418	4.67739	-5.140938
152.100006	-0.006651	1.812149	1.773408	-0.315605	0.074238	4.4424	4.84375	-3.371626
152.199997	0.157121	1.776462	1.769952	-0.309185	0.074763	5.1325	5.17668	-1.390773
152.300003	0.237755	1.751907	1.766711	-0.309899	0.075047	7.64734	7.83193	0.275185
152.399994	0.288475	1.726398	1.764243	-0.315247	0.075563	7.05996	9.78234	1.291858
152.5	0.151026	1.715268	1.762685	-0.324273	0.075981	8.07716	9.34353	1.507187
152.600006	0.115305	1.677025	1.762522	-0.332333	0.076691	7.24948	8.80933	1.090073
152.699997	-0.020342	1.617834	1.762861	-0.339893	0.077838	9.30954	10.30391	0.20864
152.800003	-0.204552	1.510507	1.762129	-0.346373	0.078741	9.91618	10.54146	-0.623752
152.899994	-0.499036	1.318848	1.757917	-0.352148	0.079524	8.05641	8.6176	-0.86719
153.0	-0.623806	1.232788	1.74763	-0.359099	0.079514	7.81417	8.74649	-0.388961
153.100006	-0.743317	1.172115	1.730785	-0.368648	0.078908	6.58959	7.61098	0.798869
153.199997	-0.761801	1.150021	1.708201	-0.379975	0.078043	6.3252	7.28082	2.156832
153.300003	-0.58615	1.115821	1.683001	-0.390593	0.077042	6.2533	7.29185	2.896647
153.399994	-0.144881	1.064871	1.661054	-0.395042	0.076705	6.35786	7.43423	2.284028
153.5	0.356601	0.940988	1.647554	-0.390195	0.077074	6.74609	7.71578	0.426343
153.600006	0.680041	0.7848	1.64389	-0.376236	0.077989	6.56227	7.92582	-2.164412
153.699997	0.737492	0.665709	1.648018	-0.355672	0.079164	6.46208	7.77091	-4.479252
153.800003	0.525402	0.672692	1.655924	-0.333417	0.080365	6.55369	7.6295	-5.794391
153.899994	0.11362	0.792715	1.664228	-0.31413	0.08149	6.10582	6.88762	-5.70512
154.0	-0.230136	0.924482	1.670142	-0.302902	0.082758	6.17457	6.53519	-4.178216
154.100006	-0.478127	1.031649	1.673012	-0.302756	0.084189	6.25619	6.35385	-1.509354
154.199997	-0.621653	1.12911	1.672069	-0.313227	0.085441	7.53778	7.74661	1.546893
154.300003	-0.695908	1.20823	1.667324	-0.332232	0.086217	7.40195	8.59223	4.204531
154.399994	-0.671826	1.35325	1.660416	-0.35564	0.086277	7.31551	8.24912	5.787697
154.5	-0.618368	1.612949	1.652142	-0.377549	0.085841	7.26305	8.3368	5.856894
154.600006	-0.42129	1.900565	1.642248	-0.393901	0.085109	7.60136	8.88416	4.298313
154.699997	-0.248086	2.100793	1.630491	-0.402684	0.084106	8.21615	9.89486	1.656951
154.800003	0.001206	2.051483	1.619553	-0.39939	0.083367	7.40808	8.1015	-1.641361
154.899994	0.423764	1.744645	1.61452	-0.384502	0.083702	6.91756	7.55713	-4.353241
155.0	0.689016	1.484052	1.620432	-0.359906	0.084869	6.1447	7.05173	-6.477371
155.100006	0.619222	1.364505	1.639193	-0.331976	0.086034	5.17278	6.25193	-8.000405
155.199997	0.509818	1.375719	1.664709	-0.307882	0.087926	4.64058	5.59152	-7.963378
155.300003	0.101417	1.512038	1.693063	-0.292681	0.089052	4.39624	5.71056	-6.917218
155.399994	-0.551193	1.599509	1.717577	-0.291732	0.089874	4.73376	5.35975	-4.009361
155.5	-1.036082	1.647203	1.733744	-0.307969	0.090273	7.7928	6.94114	1.07657
155.600006	-1.244375	1.77457	1.739792	-0.336775	0.090535	7.64077	9.47649	6.655968
155.699997	-1.014163	1.985245	1.733132	-0.372764	0.090412	7.99002	8.58056	11.2116
155.800003	-0.665762	2.286795	1.718111	-0.406889	0.090339	8.27701	8.81383	12.45326
155.899994	-0.062889	2.501664	1.709573	-0.42661	0.09048	9.17283	9.55453	10.070071
156.0	0.422715	2.67494	1.713305	-0.428656	0.090754	9.45579	11.45977	4.634573
156.100006	0.735324	2.81005	1.728272	-0.414659	0.091081	8.50935	11.01817	-2.458395
156.199997	0.551913	2.80952	1.749444	-0.389824	0.091256	8.92236	10.65665	-9.366314
156.300003	0.59635	2.811863	1.772646	-0.357543	0.091673	7.31394	8.20694	-13.502061
156.399994	0.37628	2.969493	1.797504	-0.324733	0.092487	5.12943	5.65136	-14.181693
156.5	0.109613	3.165118	1.823476	-0.299442	0.092995	3.74152	4.46885	-11.931269
156.600006	-0.238446	3.434836	1.849815	-0.287533	0.093787	3.61533	4.14522	-8.060007
156.699997	-0.384645	3.707327	1.874404	-0.290507	0.093743	4.18343	5.05122	-3.352047
156.800003	-0.317067	3.819179	1.895229	-0.305938	0.093886	5.52677	5.40514	1.734796
156.899994	-0.280415	4.015941	1.908635	-0.331191	0.093596	10.98198	9.13264	6.03842
157.0	-0.273757	4.140992	1.916545	-0.360501	0.093433	11.78077	14.41745	8.664901
157.100006	-0.028767	4.167745	1.921712	-0.386341	0.0939	8.57521	9.70773	9.436366
157.199997	0.010325	4.159476	1.924258	-0.406625	0.093948	10.48306	13.92222	7.893768
157.300003	-0.03868	4.147412	1.924849	-0.417112	0.094067	16.14916	18.7134	4.444169
157.399994	-0.107143	4.061365	1.924747	-0.417569	0.094313	15.34127	18.36912	0.125991
157.5	-0.230915	4.018944	1.924644	-0.408106	0.094566	15.84334	18.81039	-4.076163
157.600006	-0.459301	3.844794	1.924962	-0.392329	0.094439	9.82203	10.57476	-7.060929
157.699997	-0.575202	3.485871	1.927209	-0.373121	0.094187	5.55164	6.57138	-8.118506
157.800003	-0.544588	3.301937	1.931438	-0.352144	0.093689	4.35841	5.38437	-7.870277
157.899994	-0.302545	3.023728	1.939624	-0.332194	0.093227	3.81903	4.97168	-6.770392
158.0	-0.068752	2.847594	1.94953	-0.317851	0.092353	3.95976	4.85263	-5.181878
158.100006	0.181355	2.6631	1.960331	-0.310171	0.091623	4.2203	5.44699	-3.168638
158.199997	0.349604	2.545519	1.970946	-0.309583	0.09071	5.41694	6.09028	-1.164024
158.300003	0.335014	2.462023	1.981144	-0.313671	0.089822	8.54946	8.0409	0.407889
158.399994	0.222803	2.370465	1.991219	-0.319798	0.089457	8.15817	11.95371	1.376498
158.5	-0.055767	2.329879	2.001405	-0.327485	0.089126	12.12617	11.82578	1.594074
158.600006	-0.325141	2.300007	2.010275	-0.335463	0.088799	13.2439	14.06171	1.280986
158.699997	-0.54639	2.280205	2.015149	-0.344066	0.088463	14.86818	13.44754	0.856537
158.800003	-0.673708	2.216442	2.013335	-0.354935	0.087808	18.10745	15.27773	0.659742
158.899994	-0.636418	2.124787	2.00383	-0.366711	0.087256	17.75802	14.59119	0.818137
159.0	-0.447801	2.038161	1.987796	-0.379063	0.086318	13.53903	12.88347	1.197364
159.100006	-0.150643	1.911798	1.969993	-0.388723	0.085812	10.53158	11.73993	1.264723
159.199997	0.139053	1.778882	1.955762	-0.393709	0.085318	9.42321	11.62902	0.47041
159.300003	0.302142	1.668583	1.94842	-0.392254	0.084646	8.46399	11.17929	-1.044651
159.399994	0.365312	1.517076	1.946913	-0.384877	0.08398	7.95097	10.04388	-2.802859
159.5	0.251296	1.430798	1.948303	-0.373058	0.08357	7.38619	8.87753	-4.113507
159.600006	0.054071	1.408892	1.948275	-0.360033	0.083209	7.3875	7.78569	-4.571738
159.699997	-0.081243	1.36768	1.94458	-0.347745	0.083345	7.30973	7.16885	-3.998081
159.800003	-0.186449	1.315254	1.938215	-0.338317	0.083409	7.32147	7.02903	-2.569202
159.899994	-0.220006	1.258396	1.931871	-0.331184	0.083491	7.58262	7.35608	-1.047176
160.0	-0.201042	1.15655	1.928722	-0.326299	0.082994	8.42615	8.46901	-0.022585
160.100006	-0.181354	1.131612	1.930624	-0.322893	0.08248	8.4209	9.96444	0.272059
160.199997	-0.081864	1.119473	1.936607	-0.320479	0.081653	8.68205	9.80322	-0.200107
160.300003	0.03998	1.206027	1.943068	-0.319383	0.080962	9.22748	10.37499	-1.077572
160.399994	0.035946	1.326556	1.946464	-0.321056	0.080198	9.63445	11.03252	-1.733291
160.5	0.064447	1.323232	1.944846	-0.326243	0.079397	10.40564	11.13251	-1.695611
160.600006	0.088521	1.270242	1.938187	-0.334619	0.078708	10.55242	10.96572	-1.025072
160.699997	0.076113	1.207339	1.928154	-0.346152	0.077973	10.49523	10.3174	0.06208
160.800003	0.035425	1.133589	1.916363	-0.358642	0.077241	9.81573	10.11239	1.088601
160.899994	0.066773	1.073774	1.904615	-0.370869	0.076752	9.05846	9.64275	1.586167
161.0	-0.005582	1.015842	1.893517	-0.380044	0.07691	8.86316	9.55743	1.33787
161.100006	-0.027673	0.946931	1.882874	-0.385346	0.076954	8.90931	9.6967	0.497802
161.199997	-0.198399	0.837066	1.871903	-0.386215	0.077225	8.70395	9.3688	-0.576639
161.300003	-0.326265	0.772206	1.859282	-0.382755	0.076927	8.62688	9.06123	-1.433153
161.399994	-0.494516	0.760707	1.846332	-0.374942	0.076015	8.26466	8.59951	-1.819914
161.5	-0.48714	0.824317	1.833913	-0.36421	0.074572	7.59882	8.2731	-2.017821
161.600006	-0.31654	0.822018	1.824227	-0.351018	0.073161	7.11908	7.81877	-2.2843
161.699997	-0.080271	0.728143	1.817938	-0.338145	0.071764	6.76693	7.50746	-2.561361
161.800003	0.266782	0.583355	1.815016	-0.326355	0.070757	6.86852	7.65027	-2.897091
161.899994	0.495795	0.455089	1.815025	-0.317329	0.069994	7.50669	8.48775	-3.086907
162.0	0.576491	0.342407	1.817386	-0.312202	0.069466	7.24992	8.78835	-2.976963
162.100006	0.309453	0.283879	1.819468	-0.312494	0.068977	7.57018	8.69607	-2.348068
162.199997	-0.043274	0.220477	1.818935	-0.319266	0.0684	8.05755	9.02719	-1.013609
162.300003	-0.442051	0.205623	1.812976	-0.332418	0.067729	8.03644	8.72016	0.787735
162.399994	-0.732482	0.181659	1.800999	-0.349715	0.067196	8.29724	8.5842	2.572161
162.5	-0.900467	0.087252	1.784793	-0.368119	0.066685	8.27176	8.53656	3.706693
162.600006	-0.722122	-0.027056	1.769294	-0.381605	0.066088	8.12831	8.54202	3.423519
162.699997	-0.315408	-0.164139	1.759336	-0.385916	0.065538	7.82836	8.77262	1.710041
162.800003	-0.056918	-0.269702	1.756116	-0.382504	0.065018	7.49224	8.95097	-0.801732
162.899994	0.136593	-0.257296	1.756236	-0.372312	0.064871	7.06942	8.59169	-3.052537
163.0	0.174602	-0.191312	1.756118	-0.359013	0.064591	6.64109	7.92582	-4.114754
163.100006	0.098432	-0.108368	1.75268	-0.34743	0.06407	6.19313	7.31562	-3.821748
163.199997	-0.003839	-0.046637	1.744376	-0.34096	0.063456	5.9093	6.39388	-2.204293
163.300003	-0.056681	-0.010562	1.731959	-0.340589	0.062769	5.97507	6.34475	0.228204
163.399994	-0.112646	0.008389	1.7168	-0.345524	0.062335	6.14926	6.46433	2.198264
163.5	-0.101076	0.013298	1.703646	-0.350526	0.062268	7.70794	8.32577	2.781513
163.600006	0.040338	0.083912	1.698442	-0.351411	0.063	7.51834	8.92131	1.750423
163.699997	0.109271	0.201066	1.703793	-0.347145	0.064031	7.02887	7.77852	-0.723938
163.800003	0.056068	0.319573	1.716658	-0.339855	0.064825	7.66118	8.86704	-3.519306
163.899994	-0.076437	0.460076	1.73149	-0.331346	0.065018	7.72283	9.07911	-5.31361
164.0	-0.255342	0.609319	1.743581	-0.32454	0.064856	6.99025	7.6826	-5.394576
164.100006	-0.345002	0.730037	1.750107	-0.323324	0.064408	6.58723	7.33157	-3.580594
164.199997	-0.342849	0.881741	1.749565	-0.331921	0.063267	6.285	6.84126	0.006012
164.300003	-0.281656	1.132572	1.741246	-0.34862	0.06193	6.17378	7.11671	3.952977
164.399994	-0.109087	1.274855	1.727225	-0.368814	0.061116	6.73374	7.39045	6.911658
164.5	0.05458	1.408517	1.715245	-0.386389	0.060868	8.08645	9.12193	7.45028
164.600006	0.292799	1.566764	1.711429	-0.394249	0.061375	6.64468	8.61642	5.418637
164.699997	0.357981	1.788052	1.71587	-0.39306	0.062096	7.19921	8.54716	1.414163
164.800003	0.231534	1.896908	1.723638	-0.384146	0.062568	8.45654	9.85054	-3.177901
164.899994	-0.011492	1.985835	1.729158	-0.36983	0.062953	7.62378	8.59844	-6.512476
165.0	-0.176507	2.14361	1.730852	-0.35281	0.063096	6.74057	7.78205	-7.519113
165.100006	-0.306816	2.225503	1.729493	-0.338568	0.063326	5.85798	6.4412	-6.051899
165.199997	-0.344429	2.30766	1.726616	-0.329915	0.063335	5.04264	5.74214	-3.444456
165.300003	-0.234629	2.393485	1.72386	-0.327211	0.063313	5.37894	5.96267	-0.6243
165.399994	-0.007949	2.534767	1.722143	-0.329471	0.063286	4.93203	6.41123	1.510916
165.5	0.243471	2.664665	1.724136	-0.33377	0.063906	7.99143	7.45682	2.500175
165.600006	0.444634	2.712279	1.73153	-0.338385	0.064456	8.09906	11.12148	2.18602
165.699997	0.483533	2.660209	1.743074	-0.341711	0.065304	6.44369	8.0332	0.800871
165.800003	0.360583	2.604033	1.754846	-0.3436	0.06578	6.97344	9.16208	-1.028679
165.899994	0.012018	2.542298	1.763497	-0.344771	0.06599	9.00652	10.60366	-2.560941
166.0	-0.2873	2.352784	1.768047	-0.345121	0.066039	7.71784	8.43165	-3.062238
166.100006	-0.538401	2.18725	1.767842	-0.345923	0.06637	7.08063	8.12216	-2.32452
166.199997	-0.479808	2.029913	1.763584	-0.349514	0.06689	6.71053	7.63153	-0.778466
166.300003	-0.412557	1.881446	1.756661	-0.354697	0.067467	6.28167	7.29528	0.907831
166.399994	-0.28318	1.704403	1.747588	-0.362671	0.067922	6.25032	7.73312	2.434517
166.5	-0.075759	1.582844	1.737577	-0.369331	0.068074	6.22361	7.97592	2.991343
166.600006	0.021748	1.428131	1.728981	-0.374367	0.068675	7.25123	8.34001	2.236978
166.699997	0.147066	1.273318	1.72282	-0.376698	0.068982	6.43152	8.85291	0.808573
166.800003	0.138571	1.095361	1.719787	-0.374819	0.06977	7.40326	8.63687	-1.162928
166.899994	0.026977	0.890005	1.71877	-0.369063	0.070613	7.66766	8.60508	-2.833642
167.0	-0.097767	0.711512	1.718613	-0.360346	0.071615	6.89392	7.80678	-3.724036
167.100006	-0.183323	0.627772	1.718431	-0.350342	0.072703	6.75029	7.58293	-3.869665
167.199997	-0.1615	0.575769	1.718019	-0.341918	0.074014	6.21389	7.17345	-3.351912
167.300003	-0.146721	0.486624	1.717732	-0.335128	0.07555	5.84081	6.7811	-2.291988
167.399994	-0.062485	0.353927	1.718206	-0.330454	0.077093	6.12754	7.06714	-1.075413
167.5	0.003295	0.159135	1.720762	-0.327226	0.078368	7.19264	8.27824	-0.19853
167.600006	-0.0399	0.000156	1.726642	-0.32367	0.079866	6.51165	8.03544	0.139885
167.699997	-0.137392	-0.128826	1.735286	-0.320561	0.080799	6.87658	7.60123	-0.130814
167.800003	-0.320776	-0.190036	1.744673	-0.319973	0.081475	7.61704	8.27257	-0.591882
167.899994	-0.518472	-0.160492	1.751193	-0.322409	0.081494	7.67685	8.70603	-0.895844
168.0	-0.543489	-0.128862	1.752382	-0.330024	0.081079	7.60329	7.90677	-0.515868
168.100006	-0.44488	-0.104769	1.746882	-0.343009	0.080619	7.87556	8.06028	0.603052
168.199997	-0.167983	-0.111264	1.735453	-0.35946	0.080274	7.82433	8.18211	1.912776
168.300003	0.232406	-0.174062	1.72125	-0.376251	0.080492	7.62115	7.97464	2.708529
168.399994	0.52636	-0.20447	1.708477	-0.388685	0.081084	7.2867	8.01253	2.435091
168.5	0.615604	-0.280112	1.701387	-0.393643	0.082225	7.08212	8.00825	0.987318
168.600006	0.538266	-0.229387	1.699667	-0.391035	0.083236	6.96048	7.80667	-1.116599
168.699997	0.070841	-0.165416	1.70123	-0.3821	0.084604	6.93744	7.51067	-2.833014
168.800003	-0.366924	-0.043309	1.702916	-0.369204	0.085557	6.99516	7.12645	-3.925241
168.899994	-0.639531	0.052773	1.703094	-0.354788	0.086379	6.67498	6.56089	-4.074864
169.0	-0.715735	0.184693	1.701801	-0.341706	0.086881	6.3604	6.08214	-3.409336
169.100006	-0.540793	0.315299	1.700367	-0.33229	0.087076	5.96692	6.07133	-2.141523
169.199997	-0.230036	0.442467	1.699646	-0.326708	0.087124	6.30147	7.04509	-0.718162
169.300003	0.14893	0.589458	1.700354	-0.325147	0.087225	7.03282	8.18982	0.38342
169.399994	0.420227	0.73727	1.702526	-0.326284	0.087386	6.64757	7.96586	0.838584
169.5	0.511095	0.890262	1.705792	-0.328235	0.087543	6.96433	7.93385	0.630778
169.600006	0.377144	1.018516	1.709714	-0.330882	0.087554	7.70777	8.58334	-0.03837
169.699997	0.083215	1.079242	1.714074	-0.333485	0.087095	7.90586	8.51504	-0.882781
169.800003	-0.218971	1.073549	1.718523	-0.334838	0.08657	7.88003	7.87315	-1.562354
169.899994	-0.362956	1.033733	1.72246	-0.335887	0.086193	8.06543	7.90591	-1.861602
170.0	-0.301102	1.065244	1.725258	-0.337477	0.086222	7.51913	7.49493	-1.670261
170.100006	-0.113354	1.094281	1.726034	-0.34099	0.086786	6.9103	7.32761	-1.037254
170.199997	0.052467	1.147547	1.723946	-0.347812	0.087519	6.46751	7.35651	-0.049859
170.300003	0.084537	1.184577	1.718778	-0.357224	0.088075	6.38738	7.63121	1.108205
170.399994	-0.02564	1.223639	1.71079	-0.368183	0.0879	6.75467	7.81459	2.007014
170.5	-0.271344	1.234997	1.701017	-0.378496	0.087085	6.727	8.185	2.417901
170.600006	-0.459827	1.250341	1.690278	-0.38549	0.085717	7.20718	7.99326	2.124237
170.699997	-0.529615	1.288575	1.679206	-0.388186	0.084433	7.56738	7.85013	1.055962
170.800003	-0.417042	1.28105	1.668164	-0.386332	0.083138	7.219	7.80849	-0.398347
170.899994	-0.118641	1.25557	1.658778	-0.377873	0.082698	6.82684	7.32493	-1.775195
171.0	0.255569	1.220157	1.653808	-0.363974	0.082644	6.47653	7.46067	-3.051479
171.100006	0.462304	1.1751	1.655584	-0.346675	0.082865	5.93242	7.32868	-3.899629
171.199997	0.584626	1.148407	1.663744	-0.328412	0.083264	5.84038	7.08384	-4.532653
171.300003	0.48483	1.145617	1.675014	-0.314017	0.083657	5.64447	6.98279	-4.528798
171.399994	0.18474	1.185018	1.685007	-0.306258	0.083613	6.22536	6.92348	-3.551748
171.5	-0.165993	1.223138	1.69024	-0.307653	0.083216	7.23696	7.78569	-1.395548
171.600006	-0.560497	1.245503	1.689208	-0.318276	0.082454	6.89725	7.88118	1.43325
171.699997	-0.808202	1.254906	1.683282	-0.334065	0.081781	7.42017	7.48208	3.802579
171.800003	-0.801841	1.306336	1.676674	-0.35047	0.080962	7.8802	7.9574	4.942256
171.899994	-0.490663	1.38765	1.675138	-0.361779	0.080705	8.18374	8.80355	4.104562
172.0	0.1066	1.417218	1.680332	-0.366129	0.081003	7.70164	8.90943	1.60393
172.100006	0.451812	1.354369	1.689208	-0.366024	0.081334	7.37646	8.59908	-1.41532
172.199997	0.638761	1.212668	1.696945	-0.361762	0.082012	7.11785	8.58088	-3.932358
172.300003	0.571413	1.085321	1.701024	-0.355044	0.082732	6.58985	7.85677	-4.764399
172.399994	0.242296	1.014217	1.700464	-0.349531	0.082923	6.10705	6.86728	-3.910531
172.5	-0.281119	0.969216	1.696741	-0.34722	0.082774	5.72101	6.26703	-1.98914
172.600006	-0.728865	0.936656	1.691508	-0.348842	0.082208	6.00879	6.07015	0.198785
172.699997	-0.955799	0.899773	1.686063	-0.35407	0.081568	5.8994	6.17057	2.033552
172.800003	-0.900776	0.866327	1.682047	-0.360413	0.081416	7.36587	6.8874	2.929459
172.899994	-0.533894	0.811456	1.679444	-0.367021	0.081656	7.4566	8.8286	2.697164
173.0	-0.06379	0.787632	1.677177	-0.371797	0.082027	6.02254	7.34227	1.47556
173.100006	0.334368	0.76322	1.674231	-0.373444	0.082135	7.49434	8.39611	-0.200165
173.199997	0.37334	0.712805	1.669463	-0.372771	0.081657	7.4735	9.25018	-1.770758
173.300003	0.241471	0.688529	1.663967	-0.367415	0.080879	6.54922	7.62072	-2.72669
173.399994	0.013174	0.679184	1.660324	-0.357843	0.079964	6.69608	7.40608	-3.069481
173.5	-0.181124	0.663577	1.661177	-0.345871	0.07945	6.36802	6.67083	-3.240451
173.600006	-0.32581	0.632327	1.667877	-0.333304	0.079074	6.19497	6.22089	-3.410764
173.699997	-0.340087	0.611985	1.679091	-0.322982	0.079162	5.98024	6.24968	-3.398996
173.800003	-0.203459	0.631582	1.690731	-0.3172	0.079053	6.17571	6.50361	-2.922496
173.899994	-0.051158	0.628737	1.699302	-0.317155	0.079304	7.19597	7.84029	-1.547939
174.0	0.043756	0.64937	1.701699	-0.324345	0.078975	6.28342	8.14046	0.427134
174.100006	0.050368	0.630966	1.698797	-0.336097	0.078873	6.84172	7.8283	2.455379
174.199997	0.09681	0.692775	1.693337	-0.34863	0.078444	7.56116	8.47072	3.638861
174.300003	-0.07132	0.742049	1.689891	-0.359513	0.078054	7.60232	8.43283	3.700201
174.399994	-0.13955	0.809533	1.691107	-0.365163	0.077734	7.52394	8.21005	2.244985
174.5	-0.130807	0.902189	1.695995	-0.365637	0.077507	7.61923	8.12922	-0.075021
174.600006	-0.117061	0.867116	1.701199	-0.363058	0.077439	7.39923	7.80421	-2.332804
174.699997	0.005484	0.752693	1.704321	-0.357601	0.077744	7.0111	7.5202	-3.58501
174.800003	0.119165	0.684034	1.704587	-0.351883	0.078091	6.56516	7.21156	-3.623928
174.899994	0.140479	0.687024	1.703518	-0.347436	0.078124	5.96377	6.87284	-2.802999
175.0	0.110664	0.684121	1.702531	-0.34568	0.077802	5.88057	7.01576	-1.537822
175.100006	-0.092828	0.705875	1.701577	-0.348104	0.07704	5.62958	7.00794	-0.078
175.199997	-0.347632	0.723921	1.699962	-0.354165	0.07597	6.87754	7.16199	1.254799
175.300003	-0.527323	0.744968	1.696548	-0.362245	0.075148	7.25141	8.36742	2.087257
175.399994	-0.546935	0.802939	1.690622	-0.371674	0.074232	6.44614	7.62757	2.347348
175.5	-0.344724	0.833109	1.682418	-0.378883	0.073511	7.57938	7.31519	2.023667
175.600006	-0.037123	0.86394	1.673285	-0.381661	0.07289	7.64734	8.65207	0.897823
175.699997	0.12432	0.769133	1.665372	-0.378835	0.072252	6.88683	8.03309	-0.587814
175.800003	0.317615	0.68799	1.661234	-0.367994	0.071895	6.68146	7.65465	-2.225252
175.899994	0.416537	0.719419	1.662807	-0.34993	0.071802	6.3858	7.60851	-3.800256
176.0	0.290963	0.775779	1.672022	-0.329347	0.072068	5.96412	6.95527	-4.842031
176.100006	0.207951	0.846316	1.688357	-0.308262	0.072725	5.84055	6.48509	-5.690238
176.199997	0.030749	0.872547	1.708583	-0.293621	0.073566	5.95055	6.53841	-5.691542
176.300003	-0.156514	0.897401	1.728391	-0.287773	0.074251	6.32152	6.602	-4.577939
176.399994	-0.315326	0.93068	1.743689	-0.293544	0.074674	7.3431	7.7707	-1.954461
176.5	-0.410839	0.988552	1.752262	-0.309936	0.074758	7.26489	8.80826	1.567355
176.600006	-0.470809	1.101827	1.752507	-0.333786	0.07439	7.39757	8.25972	4.870697
176.699997	-0.410657	1.123066	1.748491	-0.359829	0.074082	7.99869	8.65743	7.023643
176.800003	-0.272332	1.161077	1.744705	-0.383927	0.073645	8.52949	9.74434	7.356009
176.899994	-0.071162	1.25291	1.74379	-0.39922	0.073606	8.42125	9.92312	5.546842
177.0	0.021358	1.369747	1.744635	-0.406549	0.073589	8.39358	9.32383	2.094757
177.100006	0.010555	1.484226	1.744317	-0.405246	0.07287	8.39156	9.50711	-1.532109
177.199997	-0.055656	1.503117	1.740405	-0.396763	0.07194	7.61975	8.43293	-4.481998
177.300003	-0.057851	1.468069	1.733629	-0.38323	0.071434	6.38195	7.23136	-5.580052
177.399994	0.012679	1.421453	1.725348	-0.367602	0.071137	5.4997	6.05527	-5.013468
177.5	0.079343	1.321816	1.718108	-0.353313	0.071279	4.95148	5.61839	-3.659765
177.600006	0.138151	1.188799	1.713846	-0.341422	0.07151	4.81827	5.43244	-2.337922
177.699997	0.107872	1.078455	1.714214	-0.330674	0.072105	4.52507	5.93634	-1.608299
177.800003	-0.026166	0.970922	1.72019	-0.323339	0.072663	6.19585	6.3015	-1.367242
177.899994	-0.097373	0.903457	1.73186	-0.317275	0.073124	7.69218	8.97645	-1.812683
178.0	-0.181418	0.864719	1.747825	-0.31289	0.073494	6.27108	8.45145	-2.651588
178.100006	-0.33148	0.774012	1.765847	-0.311687	0.073786	7.49364	7.54792	-3.257278
178.199997	-0.434499	0.709748	1.782745	-0.312473	0.073919	8.61401	9.36955	-3.244887
178.300003	-0.487333	0.623231	1.795645	-0.316681	0.073413	7.75269	8.29708	-2.369613
178.399994	-0.505544	0.548424	1.802694	-0.325068	0.072551	7.60232	8.34879	-0.592242
178.5	-0.456909	0.457301	1.803024	-0.338138	0.071153	7.40869	8.40885	1.873073
178.600006	-0.353854	0.423053	1.795908	-0.356307	0.069612	7.11041	8.0879	4.408562
178.699997	-0.106659	0.353494	1.783085	-0.377078	0.068307	7.37909	8.3489	6.360791
178.800003	0.109137	0.32373	1.765596	-0.396022	0.067387	7.42323	8.40296	6.715689
178.899994	0.338439	0.253591	1.747087	-0.410325	0.067095	7.75882	8.71138	5.187015
179.0	0.371567	0.231502	1.732657	-0.413188	0.067618	8.03705	8.93876	1.552895
179.100006	0.25075	0.258463	1.728542	-0.402986	0.068403	8.21711	8.74382	-3.041525
179.199997	0.096679	0.427307	1.739241	-0.380115	0.069686	7.78194	8.43647	-7.474409
179.300003	-0.029893	0.645945	1.764611	-0.350153	0.07073	7.05813	7.48765	-10.496861
179.399994	-0.071901	0.8784	1.798745	-0.319545	0.07104	5.96263	6.42696	-11.587405
179.5	-0.124133	1.058005	1.83653	-0.296384	0.07145	5.07312	5.4516	-10.586157
179.600006	-0.004064	1.184318	1.873034	-0.285149	0.071453	4.50212	5.22978	-7.647666
179.699997	0.191038	1.304883	1.903487	-0.29108	0.070756	5.11122	5.53082	-2.794892
179.800003	0.226119	1.474479	1.925507	-0.312014	0.069355	9.02684	10.60302	3.021054
179.899994	0.336024	1.615135	1.936208	-0.340972	0.068024	8.22578	10.37649	8.434909
180.0	0.112946	1.658112	1.933166	-0.377199	0.066594	9.51674	10.83607	11.875981
180.100006	0.124633	1.696461	1.925975	-0.406044	0.066071	8.19408	9.68953	12.265193
180.199997	0.14982	1.70433	1.92419	-0.422451	0.065557	12.08947	13.585	9.256716
180.300003	0.095788	1.755405	1.932775	-0.423705	0.064832	16.90678	17.48303	3.594265
180.399994	0.059603	1.868829	1.951777	-0.412071	0.063972	18.78582	18.20447	-3.599869
180.5	0.011853	1.860685	1.976581	-0.391043	0.062892	21.21685	21.2131	-10.15263
180.600006	0.298887	1.623976	2.001553	-0.365458	0.063156	12.71634	13.19832	-13.618275
180.699997	0.218315	1.673064	2.025181	-0.340892	0.062561	4.76932	5.58852	-13.516863
180.800003	0.256504	1.544179	2.046503	-0.322148	0.06233	3.51575	4.94566	-10.992872
180.899994	0.281287	1.311485	2.065921	-0.313067	0.062301	3.2123	4.42356	-7.170313
181.0	0.347776	1.100864	2.082137	-0.314492	0.062335	3.75378	5.17904	-3.475784
181.100006	0.360907	0.855203	2.094319	-0.326686	0.062363	4.3465	5.68316	-0.177818
181.199997	0.191486	0.615678	2.103714	-0.342401	0.062193	7.30229	6.75637	2.198921
181.300003	-0.039417	0.431389	2.111849	-0.357256	0.062475	9.76362	13.69387	3.449136
181.399994	-0.242511	0.175325	2.120501	-0.368921	0.063342	11.14522	14.03248	3.456652
181.5	-0.387141	0.051907	2.128392	-0.375035	0.064425	20.76504	22.38448	2.312665
181.600006	-0.506128	0.021054	2.133903	-0.377066	0.065361	27.0934	31.48029	0.420137
181.699997	-0.535624	0.035865	2.135791	-0.376424	0.065454	44.08477	46.00522	-1.434395
181.800003	-0.430344	0.041466	2.132808	-0.374649	0.065226	41.25869	39.12328	-2.641579
181.899994	-0.300999	-0.024456	2.124493	-0.374911	0.064487	21.55463	18.43442	-2.727644
182.0	-0.142573	-0.145514	2.111996	-0.375884	0.063456	13.94092	13.78658	-2.023831
182.100006	0.073381	-0.311872	2.09883	-0.374468	0.06259	10.5025	11.85972	-1.502752
182.199997	0.220196	-0.420706	2.090294	-0.368561	0.062176	8.33289	9.98949	-1.787708
182.300003	0.282739	-0.457992	2.090033	-0.357621	0.062343	7.33942	9.42661	-2.939117
182.399994	0.285059	-0.384431	2.098004	-0.342689	0.062916	8.33341	10.30519	-4.626598
182.5	0.239555	-0.214764	2.110153	-0.328049	0.063948	10.18758	11.26504	-6.026927
182.600006	0.133097	-0.100944	2.121125	-0.316238	0.064872	12.24711	12.26577	-6.585101
182.699997	0.07572	0.06321	2.126728	-0.311738	0.065925	13.5435	12.3041	-5.835581
182.800003	0.044159	0.232702	2.124582	-0.317077	0.06652	12.99212	12.26984	-3.610798
182.899994	-0.078472	0.382663	2.115257	-0.329878	0.067132	12.96322	13.23268	-0.484183
183.0	-0.183239	0.488243	2.100388	-0.347325	0.067477	14.06038	14.5139	2.635454
183.100006	-0.254589	0.646835	2.083994	-0.364314	0.067448	15.24204	16.51987	4.654638
183.199997	-0.255953	0.782372	2.07203	-0.376543	0.06754	17.6391	19.53471	4.929031
183.300003	-0.204066	0.943422	2.066034	-0.383204	0.067716	21.33692	23.3955	3.293147
183.399994	-0.027768	1.052774	2.063599	-0.383081	0.068249	25.10515	26.32213	0.484006
183.5	0.030157	1.12211	2.060052	-0.377909	0.068629	26.02882	26.52767	-2.569573
183.600006	0.055942	0.969392	2.052541	-0.370237	0.068398	18.1621	18.79005	-4.260301
183.699997	-0.01394	0.758582	2.04023	-0.362052	0.068154	10.09291	11.36192	-4.149745
183.800003	-0.067678	0.615989	2.023988	-0.356861	0.068009	6.84575	8.07527	-2.782888
183.899994	-0.112442	0.503918	2.005804	-0.354404	0.0678	5.30003	6.83816	-1.139028
184.0	-0.188055	0.431809	1.988876	-0.352906	0.06781	5.6231	6.33897	0.027296
184.100006	-0.157889	0.351037	1.975158	-0.352409	0.067564	5.40118	6.6567	0.449975
184.199997	-0.162374	0.350954	1.96599	-0.35025	0.067428	7.2169	7.24507	-0.028332
184.300003	-0.159527	0.407801	1.960636	-0.346615	0.067153	9.63471	10.65933	-1.149688
184.399994	-0.227848	0.453952	1.956798	-0.342087	0.066987	9.71064	12.44295	-2.316886
184.5	-0.137462	0.451136	1.951847	-0.337291	0.066517	12.0251	12.50557	-3.066861
184.600006	-0.096154	0.405781	1.944581	-0.333165	0.066188	9.45255	10.96443	-3.111624
184.699997	0.005317	0.378579	1.935826	-0.330738	0.065763	9.46183	9.7786	-2.526866
184.800003	0.147327	0.357253	1.927399	-0.330111	0.065633	8.7557	9.93757	-1.640389
184.899994	0.250076	0.338471	1.919963	-0.33226	0.065808	8.3166	9.27138	-0.665483
185.0	0.190004	0.360978	1.912649	-0.337838	0.065957	8.3934	9.72207	0.286831
185.100006	0.000291	0.374225	1.903735	-0.346488	0.06616	9.26969	10.17009	1.176872
185.199997	-0.235296	0.391141	1.890185	-0.359316	0.066279	9.29763	10.3478	2.010976
185.300003	-0.41477	0.470939	1.870303	-0.37438	0.066404	9.33528	9.89711	2.58912
185.399994	-0.468807	0.530164	1.845226	-0.389261	0.06673	9.64014	9.89165	2.879441
185.5	-0.258101	0.616388	1.818996	-0.398985	0.067179	9.10154	9.62144	2.319109
185.600006	-0.06957	0.653308	1.796863	-0.398192	0.067477	8.68608	9.2656	0.575997
185.699997	0.120497	0.62492	1.782942	-0.386369	0.067844	7.81277	9.11144	-1.917896
185.800003	0.153554	0.659304	1.778223	-0.366043	0.067809	7.14386	8.59127	-4.245345
185.899994	0.114889	0.698999	1.781851	-0.340496	0.067853	6.2667	7.8254	-5.963673
186.0	0.127362	0.781299	1.791066	-0.316685	0.067939	5.84055	7.08042	-6.60534
186.100006	0.099366	0.836459	1.801728	-0.299854	0.068273	5.62818	6.39603	-5.98227
186.199997	0.1318	0.88557	1.810495	-0.294	0.068886	5.56101	6.15087	-3.8996
186.300003	0.055828	0.950652	1.814852	-0.30126	0.069518	7.3163	7.54064	-0.676723
186.399994	-0.089344	1.062637	1.813011	-0.319037	0.069895	8.05667	9.89625	2.648738
186.5	-0.236799	1.174515	1.804584	-0.343104	0.070022	8.30416	9.50882	5.41034
186.600006	-0.303695	1.276389	1.794274	-0.366747	0.070163	8.7078	9.79444	6.621252
186.699997	-0.367222	1.406294	1.786653	-0.383454	0.070405	9.20444	9.85022	5.637326
186.800003	-0.382356	1.549584	1.781964	-0.392263	0.071046	10.23723	11.52582	3.145333
186.899994	-0.23381	1.619172	1.77813	-0.391575	0.071925	9.40482	10.48023	-0.266732
187.0	-0.182113	1.577204	1.772613	-0.384191	0.072475	8.97937	9.62958	-3.399143
187.100006	-0.132974	1.490692	1.76543	-0.372948	0.073339	7.23678	8.46088	-5.100008
187.199997	-0.09042	1.454704	1.758104	-0.359691	0.073969	5.762	6.91984	-5.106089
187.300003	0.005145	1.468721	1.751814	-0.348503	0.074402	4.80531	6.10334	-3.921865
187.399994	-0.032856	1.492083	1.746645	-0.343044	0.074578	4.72089	5.71484	-2.466543
187.5	-0.04245	1.479065	1.741546	-0.342155	0.074377	4.74795	6.25482	-0.732068
187.600006	-0.079535	1.416075	1.735359	-0.345145	0.074465	5.84896	6.08172	0.842091
187.699997	-0.113412	1.330351	1.727544	-0.350368	0.074744	7.95132	8.65186	1.811028
187.800003	-0.112756	1.233276	1.71966	-0.354351	0.074841	6.86738	9.12632	1.964673
187.899994	-0.039949	1.15941	1.715124	-0.353787	0.075752	7.00173	7.42556	0.919858
188.0	0.043897	1.075445	1.71662	-0.347439	0.076769	8.19171	9.17	-1.004543
188.100006	0.124651	0.952207	1.724166	-0.335273	0.077936	7.66074	8.69211	-3.079065
188.199997	0.09307	0.873978	1.735837	-0.321039	0.079042	6.95058	7.87433	-4.449549
188.300003	0.027189	0.873848	1.749023	-0.308593	0.079818	6.91651	7.77734	-4.829741
188.399994	-0.066072	0.927065	1.760415	-0.30281	0.080403	6.27011	7.18854	-4.035671
188.5	-0.177613	0.965281	1.767307	-0.308507	0.080718	6.3802	7.06907	-1.741227
188.600006	-0.259769	1.052585	1.767463	-0.326154	0.080703	6.44325	7.33424	1.712592
188.699997	-0.305293	1.142937	1.759025	-0.353552	0.080762	8.10913	8.0348	5.267059
188.800003	-0.273671	1.175131	1.743286	-0.385312	0.080669	8.38184	9.73728	7.782189
188.899994	-0.126411	1.221425	1.725456	-0.412239	0.080654	7.66853	8.86864	8.201507
189.0	-0.152186	1.329248	1.710662	-0.430024	0.080649	8.68389	9.01755	5.901386
189.100006	-0.105928	1.420539	1.701681	-0.432889	0.080698	8.37545	9.81649	1.755713
189.199997	0.090233	1.369015	1.697952	-0.42113	0.080626	7.84036	8.77604	-3.0346
189.300003	0.081602	1.285931	1.698498	-0.398094	0.080873	7.39162	7.98042	-7.062311
189.399994	0.199015	1.158937	1.704877	-0.364604	0.081529	5.96579	6.65424	-9.500919
189.5	0.207418	1.005248	1.717512	-0.327662	0.082454	4.7025	5.58049	-9.94628
189.600006	0.141815	0.935899	1.735476	-0.295049	0.082642	3.89855	4.71207	-8.775063
189.699997	0.048053	0.913728	1.757273	-0.271807	0.083111	3.96099	5.07894	-6.726385
189.800003	-0.113766	0.856145	1.780338	-0.262876	0.083495	4.03473	5.07745	-3.905718
189.899994	-0.3064	0.827105	1.801741	-0.267779	0.083544	8.2369	7.81641	-0.682993
190.0	-0.450228	0.817296	1.819108	-0.285206	0.083593	8.76884	11.04879	2.554609
190.100006	-0.573015	0.889268	1.829563	-0.312793	0.083594	9.43206	10.21067	5.484796
190.199997	-0.597859	0.93326	1.832588	-0.345653	0.083554	9.31243	9.90128	7.510413
190.300003	-0.677175	1.004244	1.8288	-0.37895	0.083453	12.23748	11.48985	8.04769
190.399994	-0.528401	1.021731	1.820402	-0.406016	0.082901	14.32801	15.67747	7.222106
190.5	-0.478046	1.003262	1.808956	-0.422758	0.082043	13.72224	13.87072	4.534624
190.600006	-0.341645	0.962129	1.796861	-0.426381	0.08098	13.88916	13.20838	0.730339
190.699997	-0.295001	0.88997	1.786392	-0.419468	0.079558	9.76029	9.54693	-3.01571
190.800003	-0.150315	0.769116	1.779981	-0.402754	0.078255	6.57234	7.10964	-5.859864
190.899994	0.101533	0.667938	1.77942	-0.380346	0.077677	4.76424	5.781	-7.39803
191.0	0.299857	0.522486	1.785192	-0.355495	0.077963	4.14008	5.1952	-7.805524
191.100006	0.473794	0.448239	1.79638	-0.332473	0.078641	3.62032	4.99287	-7.423681
191.199997	0.495054	0.303804	1.810783	-0.315577	0.079763	3.88637	5.04148	-6.025874
191.300003	0.240414	0.234315	1.824049	-0.307097	0.080986	4.01704	5.2194	-3.663785
191.399994	-0.14973	0.249557	1.834275	-0.307555	0.081971	6.08235	6.52995	-0.6572
191.5	-0.55991	0.232641	1.841082	-0.315227	0.082486	7.39021	9.08896	2.08238
191.600006	-0.884752	0.161349	1.846339	-0.32593	0.082411	7.35212	8.63901	3.923371
191.699997	-0.986978	0.122696	1.852395	-0.336055	0.082092	9.53294	8.6327	4.294915
191.800003	-0.85289	0.237807	1.860748	-0.344384	0.080953	11.28929	10.78533	3.316769
191.899994	-0.496201	0.398352	1.869878	-0.349105	0.080133	10.6033	11.32927	1.468179
192.0	-0.156103	0.594235	1.876938	-0.352661	0.07914	11.26923	11.05917	-0.682576
192.100006	0.159056	0.686101	1.87891	-0.355562	0.078117	11.31276	12.06045	-2.262644
192.199997	0.288572	0.633895	1.874887	-0.358249	0.077007	9.10715	9.94003	-2.614821
192.300003	0.372525	0.527935	1.865376	-0.364101	0.075618	7.63298	8.64276	-1.795803
192.399994	0.256262	0.472366	1.852712	-0.370521	0.074337	7.21095	7.73773	-0.49182
192.5	0.034379	0.483183	1.839932	-0.376341	0.073274	6.92054	7.28061	0.646346
192.600006	-0.095296	0.580003	1.829654	-0.379278	0.072858	6.95803	7.16852	0.905102
192.699997	-0.262921	0.664492	1.823514	-0.377968	0.072976	6.96494	7.17152	0.293798
192.800003	-0.329575	0.69419	1.821672	-0.371673	0.073518	8.13023	7.77016	-1.190934
192.899994	-0.293238	0.562736	1.824184	-0.360977	0.07425	7.41754	8.17932	-2.801816
193.0	-0.17611	0.46182	1.83101	-0.347042	0.074925	7.64454	8.23703	-4.037062
193.100006	-0.082797	0.412906	1.840694	-0.333713	0.07535	7.53559	8.48421	-4.604556
193.199997	-0.021847	0.426672	1.850689	-0.323512	0.075684	6.71334	8.16359	-4.296618
193.300003	-0.091454	0.547101	1.858353	-0.319902	0.075028	7.08177	8.21669	-2.872719
193.399994	-0.228171	0.624193	1.859976	-0.325158	0.074109	6.76685	8.04122	-0.364143
193.5	-0.352282	0.661478	1.855046	-0.336782	0.073023	7.67501	8.36346	2.403889
193.600006	-0.408759	0.687802	1.845783	-0.350773	0.072137	8.43001	9.19965	4.362692
193.699997	-0.328149	0.650827	1.839859	-0.36216	0.071403	8.00491	8.65496	4.617685
193.800003	-0.179593	0.564315	1.841123	-0.36724	0.071071	9.26356	9.72775	3.005163
193.899994	-0.021456	0.416649	1.849345	-0.366556	0.071033	9.4064	10.54125	0.118963
194.0	0.140537	0.263733	1.860547	-0.362504	0.071098	8.88059	10.08509	-3.002322
194.100006	0.169787	0.135186	1.86838	-0.356958	0.071135	8.63135	9.89315	-4.888299
194.199997	0.091363	0.067267	1.870188	-0.353183	0.070891	7.70225	8.6373	-4.79125
194.300003	-0.141848	-0.024671	1.865991	-0.352995	0.070675	6.84269	7.39548	-2.979943
194.399994	-0.341134	-0.184835	1.857258	-0.356769	0.070067	6.44097	6.8692	-0.413868
194.5	-0.543437	-0.334666	1.84682	-0.361407	0.069401	6.79286	7.12988	1.782054
194.600006	-0.562297	-0.481713	1.841278	-0.364124	0.068851	6.62173	7.065	2.634245
194.699997	-0.421487	-0.578611	1.844712	-0.361874	0.06893	8.41941	8.94476	1.796993
194.800003	-0.182096	-0.643431	1.855857	-0.355678	0.069347	7.75068	9.5449	-0.355772
194.899994	0.069209	-0.628227	1.870346	-0.347467	0.069668	7.88397	8.46794	-2.988747
195.0	0.192651	-0.664877	1.882217	-0.339428	0.069713	9.25629	10.41	-4.750258
195.100006	0.138545	-0.675126	1.88893	-0.333068	0.069409	7.56405	8.58078	-4.815728
195.199997	-0.059408	-0.744399	1.891121	-0.330611	0.068624	7.80139	8.30415	-3.432759
195.300003	-0.29395	-0.851897	1.890335	-0.332692	0.067752	7.29905	8.06039	-1.315896
195.399994	-0.475393	-0.917997	1.888383	-0.338302	0.06668	7.76276	7.94552	0.923013
195.5	-0.520071	-0.938338	1.88694	-0.347129	0.06578	7.53445	7.96222	2.471597
195.600006	-0.432149	-0.892618	1.886348	-0.357439	0.065246	8.69694	9.03393	3.119864
195.699997	-0.262792	-0.74942	1.885215	-0.367777	0.064677	9.2767	9.88993	2.790797
195.800003	-0.067704	-0.565292	1.8817	-0.377232	0.064209	7.84377	8.95354	1.788679
195.899994	0.043004	-0.411814	1.874633	-0.384251	0.063349	10.31202	10.89399	0.364666
196.0	0.105847	-0.336834	1.865099	-0.386395	0.062349	9.04795	10.04034	-1.129531
196.100006	0.043533	-0.347079	1.856376	-0.381914	0.061375	8.81561	9.26966	-2.50398
196.199997	-0.027015	-0.381975	1.852074	-0.369408	0.060648	7.98775	8.56268	-3.538573
196.300003	-0.040639	-0.364544	1.856092	-0.351174	0.060518	7.09753	7.5127	-4.453313
196.399994	0.036643	-0.260918	1.868885	-0.33072	0.060893	6.31881	6.95592	-5.322201
196.5	0.12983	-0.26523	1.887425	-0.31158	0.061978	5.79965	6.6794	-5.830666
196.600006	0.171736	-0.239041	1.906644	-0.298581	0.063293	5.71313	6.77553	-5.510898
196.699997	0.010297	-0.15328	1.921654	-0.295712	0.064021	6.82342	7.59256	-3.820833
196.800003	-0.088058	-0.19336	1.931474	-0.302533	0.064663	8.0586	9.62016	-0.730035
196.899994	-0.313691	-0.171535	1.933706	-0.319804	0.064644	7.92802	9.55614	2.766368
197.0	-0.558513	-0.083802	1.929276	-0.342739	0.063963	9.52848	9.94742	5.708266
197.100006	-0.582893	-0.044187	1.922504	-0.366215	0.063178	10.34863	11.35689	7.225546
197.199997	-0.455462	0.021674	1.916868	-0.384701	0.062841	11.46076	12.09224	6.636207
197.300003	-0.233774	0.074534	1.914479	-0.395668	0.06279	12.34642	12.93047	4.066335
197.399994	0.11197	0.012757	1.915854	-0.397769	0.063083	13.11271	12.8035	0.313261
197.5	0.297397	-0.033775	1.918793	-0.392671	0.063313	12.41841	13.35173	-3.586659
197.600006	0.331465	-0.093617	1.920849	-0.382061	0.063637	9.35315	10.43173	-6.011191
197.699997	0.226533	-0.123749	1.920537	-0.370557	0.063866	6.51121	7.70486	-6.253053
197.800003	0.062534	-0.094999	1.916616	-0.361873	0.063778	5.14607	6.39217	-4.756566
197.899994	-0.127096	-0.11873	1.909432	-0.357181	0.06387	4.74734	5.54709	-2.240318
198.0	-0.301298	-0.15072	1.900448	-0.355256	0.063597	4.99807	5.7552	0.120342
198.100006	-0.342493	-0.208899	1.893974	-0.352218	0.064127	4.7624	5.48628	1.41768
198.199997	-0.30585	-0.191851	1.896163	-0.345895	0.064989	7.36666	7.4929	1.069344
198.300003	-0.088761	-0.165922	1.909612	-0.33533	0.06662	8.36424	10.48558	-0.64837
198.399994	0.066902	-0.176002	1.931493	-0.322449	0.067866	7.69227	8.69832	-3.227178
198.5	0.090029	-0.122956	1.954664	-0.310327	0.069012	10.58859	11.60258	-5.357359
198.600006	0.03763	-0.119446	1.972852	-0.302035	0.069979	8.96501	10.93017	-5.897931
198.699997	-0.075253	-0.054829	1.983617	-0.301834	0.070383	8.81639	9.66341	-4.328221
198.800003	-0.266838	-0.031677	1.986339	-0.312668	0.070407	8.84179	9.85161	-0.93059
198.899994	-0.48608	-0.010551	1.981266	-0.333305	0.069929	9.00214	9.14869	3.172436
199.0	-0.624301	0.052446	1.969398	-0.359814	0.069119	9.6806	10.10993	6.62654
199.100006	-0.614506	0.120287	1.957251	-0.385336	0.068752	10.17961	10.4161	8.046435
199.199997	-0.426563	0.247881	1.95013	-0.402818	0.068609	11.52627	12.44359	6.924784
199.300003	-0.202588	0.359003	1.949092	-0.410351	0.068715	12.08395	12.54807	3.510002
199.399994	0.083474	0.387535	1.951414	-0.407095	0.068969	14.27152	13.71346	-1.109879
199.5	0.212927	0.30267	1.953458	-0.3947	0.068768	13.03705	13.91718	-5.509161
199.600006	0.27037	0.23404	1.954159	-0.37499	0.069149	10.16393	10.6392	-7.930293
199.699997	0.231203	0.236345	1.955097	-0.351697	0.069602	6.26556	7.14572	-8.098863
199.800003	0.050129	0.27699	1.958498	-0.329977	0.070351	4.79463	5.74824	-7.063478
199.899994	-0.005511	0.327729	1.965831	-0.312776	0.071495	4.27994	5.16031	-5.485899
[truncated: 2,533 more rows]
