# Supplementary material for: Accurate time-series forecasting of floating platform motion via a reinforced fusion CNN–BiLSTM–attention model
Source: PLoS One. 2026 Feb 2;21(2):e0342081. doi: 10.1371/journal.pone.0342081 (PMC12863529; doi:10.1371/journal.pone.0342081)
Supplement: S1 Data — (ZIP) [file pone.0342081.s001.zip › S1 Dateset/Data for measured proportional model/data for dual-stage EWMA control limit/13_1.csv]

Time	Pitch	Yaw	Sway	Heave	Surge	Cable1	Cable2	Roll
0.1	-0.207662	1.013531	1.250274	-0.34918	0.090466	5.67967	6.62448	-0.410095
0.2	-0.245448	1.123444	1.251429	-0.349811	0.090035	5.57283	6.51914	-0.404483
0.3	-0.208811	1.192569	1.252465	-0.349999	0.089439	5.52501	6.41155	-0.384456
0.4	-0.109302	1.27016	1.252739	-0.350525	0.088912	5.58063	6.45201	-0.359974
0.5	0.026487	1.297994	1.25298	-0.350743	0.08843	5.63921	6.59504	-0.300006
0.6	0.192339	1.31119	1.253395	-0.350795	0.088016	5.54761	6.3092	-0.298425
0.7	0.255422	1.354569	1.25368	-0.351215	0.087554	5.54594	6.32719	-0.282187
0.8	0.212084	1.385241	1.2539	-0.350972	0.08694	5.57038	6.31648	-0.312622
0.9	0.086109	1.409742	1.254236	-0.350648	0.086076	5.58938	6.32066	-0.376539
1.0	-0.03053	1.441367	1.254826	-0.350384	0.085054	5.56337	6.41144	-0.403394
1.1	-0.111381	1.47571	1.255113	-0.349658	0.084091	5.50312	6.38693	-0.437041
1.2	-0.13598	1.49468	1.255574	-0.349292	0.08351	5.52948	6.53787	-0.434934
1.3	-0.031975	1.50899	1.255809	-0.349309	0.082996	5.55689	6.64278	-0.427744
1.4	0.075184	1.492737	1.255619	-0.349426	0.082826	5.52983	6.42761	-0.382702
1.5	0.102014	1.47848	1.255014	-0.349777	0.082541	5.53684	6.36038	-0.311261
1.6	0.1161	1.462776	1.25473	-0.350201	0.081815	5.59674	6.36038	-0.293475
1.7	0.028224	1.430786	1.254218	-0.350097	0.08075	5.61933	6.38789	-0.202045
1.8	-0.092488	1.437392	1.25346	-0.350248	0.079404	5.55882	6.2909	-0.244409
1.9	-0.158731	1.436713	1.2532	-0.349939	0.078223	5.4856	6.33768	-0.28196
2.0	-0.130053	1.419912	1.253318	-0.349658	0.077388	5.49585	6.45405	-0.340386
2.1	-0.07019	1.382185	1.253248	-0.349652	0.076864	5.4758	6.47503	-0.39937
2.2	0.055153	1.338017	1.253152	-0.349445	0.0764	5.42912	6.42868	-0.473749
2.3	0.112489	1.290259	1.25326	-0.349489	0.075874	5.50172	6.35567	-0.483163
2.4	0.1244	1.214999	1.253302	-0.349706	0.075077	5.54743	6.38971	-0.504393
2.5	0.081321	1.149294	1.25299	-0.349939	0.07422	5.63002	6.51999	-0.454874
2.6	-0.002597	1.145949	1.252179	-0.350922	0.073335	5.5611	6.46422	-0.473015
2.7	-0.08791	1.081663	1.251523	-0.35124	0.072767	5.53009	6.45619	-0.393549
2.8	-0.123071	1.01417	1.251083	-0.35122	0.072321	5.50697	6.52224	-0.365415
2.9	-0.109805	0.917721	1.250681	-0.350846	0.072061	5.41791	6.38082	-0.334776
3.0	-0.107564	0.844006	1.250408	-0.350052	0.071788	5.4504	6.40266	-0.340926
3.1	-0.056899	0.736854	1.250483	-0.349505	0.07132	5.47107	6.4427	-0.347873
3.2	-0.018193	0.624632	1.250351	-0.3494	0.07081	5.54367	6.42011	-0.348794
3.3	0.050084	0.529305	1.250119	-0.349225	0.070273	5.5364	6.38307	-0.393917
3.4	0.083164	0.427311	1.24966	-0.349729	0.069776	5.50076	6.4032	-0.341121
3.5	0.131373	0.316352	1.249027	-0.350191	0.069564	5.47334	6.40641	-0.336105
3.6	0.160445	0.184913	1.248339	-0.350455	0.069355	5.50802	6.36616	-0.348332
3.7	0.117614	0.072534	1.247858	-0.350904	0.069098	5.50093	6.35267	-0.376162
3.8	0.051732	-0.036353	1.248069	-0.350811	0.068689	5.46818	6.3273	-0.403402
3.9	-0.032769	-0.120655	1.248291	-0.350313	0.068277	5.52029	6.44495	-0.46461
4.0	-0.111473	-0.185634	1.248294	-0.349968	0.067554	5.47597	6.33961	-0.512659
4.1	-0.114782	-0.26735	1.24821	-0.349426	0.06687	5.49235	6.42857	-0.51492
4.2	-0.094058	-0.364188	1.248027	-0.349329	0.066443	5.47124	6.46186	-0.508219
4.3	-0.020645	-0.529903	1.248129	-0.349428	0.066209	5.4814	6.36423	-0.466291
4.4	0.070027	-0.667025	1.248479	-0.349485	0.066221	5.59078	6.59632	-0.427833
4.5	0.121483	-0.765141	1.24875	-0.350233	0.066116	5.53894	6.48574	-0.424401
4.6	0.120071	-0.852198	1.249118	-0.350631	0.065969	5.50259	6.33383	-0.409816
4.7	0.066278	-0.976873	1.249728	-0.35099	0.06556	5.56477	6.35481	-0.340455
4.8	-0.013487	-1.078686	1.249957	-0.351639	0.065062	5.60795	6.54023	-0.304531
4.9	-0.105658	-1.154792	1.250073	-0.35177	0.064604	5.50513	6.41091	-0.270376
5.0	-0.139045	-1.236598	1.250406	-0.351659	0.064305	5.45837	6.40834	-0.301454
5.1	-0.109827	-1.341221	1.25086	-0.351464	0.064212	5.461	6.43135	-0.329915
5.2	-0.06114	-1.438179	1.251398	-0.350831	0.064357	5.4708	6.44923	-0.36346
5.3	-0.01966	-1.506359	1.251766	-0.350379	0.064367	5.47107	6.41026	-0.402206
5.4	0.013375	-1.573629	1.25227	-0.350104	0.064169	5.50881	6.31124	-0.434184
5.5	0.023923	-1.667285	1.252776	-0.349664	0.064005	5.57721	6.37087	-0.451216
5.6	0.010883	-1.751351	1.253307	-0.349767	0.063679	5.53614	6.3213	-0.46375
5.7	-0.016359	-1.802061	1.254159	-0.349649	0.06347	5.4976	6.30899	-0.488405
5.8	-0.024234	-1.808004	1.255179	-0.349535	0.063615	5.48692	6.36915	-0.508714
5.9	-0.031	-1.828358	1.255953	-0.349312	0.063923	5.48604	6.35245	-0.506852
6.0	-0.037042	-1.874804	1.256376	-0.349138	0.064222	5.51424	6.43853	-0.473449
6.1	-0.038614	-1.916867	1.256945	-0.349214	0.064465	5.55032	6.47931	-0.3933
6.2	-0.030156	-1.922813	1.257521	-0.349779	0.064357	5.58562	6.42803	-0.269118
6.3	-0.011749	-1.925974	1.257709	-0.350154	0.064199	5.51906	6.42964	-0.213599
6.4	0.017959	-1.953982	1.257781	-0.351	0.064187	5.52379	6.31295	-0.189864
6.5	0.073024	-1.982182	1.258584	-0.351507	0.06441	5.51442	6.34261	-0.234687
6.6	0.094794	-1.956831	1.259198	-0.351407	0.064679	5.51958	6.41016	-0.321209
6.7	0.088724	-1.941616	1.25952	-0.351598	0.065149	5.51398	6.44645	-0.40739
6.8	0.067067	-1.897079	1.259919	-0.351095	0.065437	5.50513	6.37429	-0.454492
6.9	-0.013815	-1.833559	1.260663	-0.350679	0.065396	5.56915	6.388	-0.495714
7.0	-0.10381	-1.763794	1.261242	-0.350338	0.065258	5.55365	6.33019	-0.510421
7.1	-0.138789	-1.688869	1.261852	-0.349816	0.06497	5.51135	6.3516	-0.525635
7.2	-0.152569	-1.61006	1.262532	-0.349384	0.064914	5.48254	6.36027	-0.514073
7.3	-0.077419	-1.556608	1.263196	-0.349365	0.065118	5.51468	6.40191	-0.505223
7.4	0.06653	-1.472582	1.264101	-0.349137	0.065521	5.58544	6.60135	-0.52047
7.5	0.186038	-1.398648	1.265245	-0.349664	0.06612	5.53079	6.43638	-0.457489
7.6	0.260079	-1.312548	1.265847	-0.350062	0.06699	5.54279	6.31231	-0.428648
7.7	0.21849	-1.239111	1.266335	-0.350366	0.067909	5.59131	6.29968	-0.377192
7.8	0.096081	-1.136462	1.267028	-0.350868	0.068481	5.58229	6.26242	-0.308401
7.9	-0.106854	-1.040954	1.2675	-0.350664	0.0688	5.57616	6.4229	-0.262576
8.0	-0.301339	-0.923937	1.26804	-0.350408	0.068994	5.5195	6.43028	-0.274751
8.1	-0.391909	-0.813577	1.268697	-0.350002	0.069086	5.47203	6.38532	-0.309577
8.2	-0.343025	-0.692131	1.269286	-0.349722	0.0692	5.47983	6.50629	-0.324954
8.3	-0.14322	-0.58074	1.269535	-0.349811	0.069676	5.45119	6.53744	-0.356747
8.4	0.102441	-0.463259	1.269985	-0.350266	0.070084	5.49997	6.46722	-0.350194
8.5	0.295793	-0.355161	1.270144	-0.35042	0.070787	5.59219	6.40534	-0.377175
8.6	0.413192	-0.264667	1.270061	-0.351018	0.071281	5.61285	6.33736	-0.346888
8.7	0.3748	-0.151647	1.270039	-0.351421	0.071585	5.61469	6.26767	-0.345143
8.8	0.221175	-0.055619	1.270263	-0.351505	0.07186	5.59823	6.31317	-0.382375
8.9	0.010641	0.013812	1.269851	-0.351169	0.072468	5.55094	6.40962	-0.387726
9.0	-0.15804	0.103173	1.269775	-0.350633	0.073166	5.54384	6.54183	-0.403542
9.1	-0.232806	0.21753	1.270211	-0.349995	0.074071	5.59297	6.70734	-0.417977
9.2	-0.23017	0.325613	1.270377	-0.349623	0.075075	5.50697	6.60746	-0.419631
9.3	-0.173012	0.413341	1.270322	-0.349116	0.07589	5.47562	6.46186	-0.427735
9.4	-0.066526	0.502254	1.27062	-0.349168	0.076659	5.54682	6.44634	-0.459781
9.5	0.033653	0.582013	1.271083	-0.349373	0.077191	5.57336	6.3774	-0.46701
9.6	0.097529	0.653441	1.271171	-0.349531	0.077655	5.59315	6.37494	-0.428735
9.7	0.093553	0.711044	1.271457	-0.350001	0.077998	5.54962	6.3183	-0.404282
9.8	0.099047	0.762426	1.271899	-0.350244	0.07845	5.57327	6.4397	-0.384103
9.9	0.074675	0.819907	1.272228	-0.35029	0.07919	5.59008	6.53605	-0.407821
10.0	0.022127	0.865562	1.272388	-0.350402	0.079844	5.57791	6.56902	-0.432585
10.1	-0.041496	0.926238	1.273022	-0.35058	0.080456	5.50943	6.42247	-0.438585
10.2	-0.115828	0.980256	1.273706	-0.350952	0.080854	5.54235	6.47342	-0.496744
10.3	-0.19539	1.044212	1.274397	-0.350987	0.081015	5.55812	6.42204	-0.534591
10.4	-0.191631	1.096642	1.275488	-0.350648	0.081121	5.52545	6.37836	-0.580026
10.5	-0.14839	1.153567	1.276633	-0.350432	0.081203	5.48552	6.40448	-0.547277
10.6	-0.027851	1.182418	1.277896	-0.349836	0.081655	5.49392	6.47096	-0.50837
10.7	0.093683	1.211444	1.278561	-0.349508	0.082019	5.57082	6.50458	-0.499122
10.8	0.204461	1.204387	1.279625	-0.349348	0.082474	5.59122	6.48959	-0.46127
10.9	0.2321	1.212839	1.281333	-0.349119	0.08298	5.62765	6.43617	-0.43421
11.0	0.208492	1.218361	1.282783	-0.349479	0.083493	5.67065	6.44056	-0.470986
11.1	0.056208	1.228034	1.284144	-0.349765	0.084033	5.58877	6.37247	-0.491567
11.2	-0.080273	1.235113	1.285912	-0.350083	0.084391	5.57563	6.45769	-0.465353
11.3	-0.173809	1.204023	1.287901	-0.350555	0.084956	5.5061	6.42461	-0.467339
11.4	-0.22534	1.159022	1.289564	-0.350805	0.085349	5.44532	6.3774	-0.456984
11.5	-0.188586	1.118432	1.29111	-0.350828	0.085924	5.44392	6.45201	-0.468124
11.6	-0.09683	1.07704	1.292887	-0.350937	0.086522	5.49524	6.41851	-0.426463
11.7	0.005663	1.020552	1.294791	-0.350746	0.086987	5.56188	6.46818	-0.441205
11.8	0.094071	0.962744	1.296463	-0.35052	0.087521	5.62371	6.37708	-0.452847
11.9	0.101187	0.903121	1.298036	-0.35046	0.08778	5.63886	6.34678	-0.44962
12.0	0.087249	0.838147	1.299958	-0.350096	0.087903	5.64193	6.36926	-0.453981
12.1	-0.007388	0.731065	1.301875	-0.350427	0.087829	5.70069	6.57919	-0.448413
12.2	-0.058965	0.62749	1.303706	-0.350502	0.087749	5.61688	6.4578	-0.466656
12.3	-0.074667	0.510497	1.305784	-0.350583	0.087962	5.55383	6.45672	-0.46431
12.4	-0.089843	0.446609	1.30812	-0.350857	0.088163	5.58754	6.55607	-0.502235
12.5	-0.006834	0.346145	1.310657	-0.350915	0.088649	5.57038	6.4852	-0.50363
12.6	0.076717	0.249405	1.3129	-0.350855	0.089358	5.59648	6.44431	-0.531458
12.7	0.123791	0.158501	1.31539	-0.350839	0.090059	5.62056	6.35417	-0.53262
12.8	0.107738	0.065055	1.318205	-0.350319	0.09081	5.67582	6.40962	-0.546247
12.9	0.064169	-0.028039	1.321097	-0.349595	0.091384	5.70971	6.40277	-0.520894
13.0	-0.04117	-0.104785	1.323605	-0.349	0.091774	5.67845	6.42268	-0.506385
13.1	-0.109208	-0.193187	1.326168	-0.348013	0.091965	5.71724	6.55157	-0.544533
13.2	-0.162394	-0.305619	1.32898	-0.347738	0.091997	5.64386	6.44002	-0.516486
13.3	-0.163522	-0.399087	1.332329	-0.347773	0.092018	5.64053	6.42375	-0.484907
13.4	-0.099958	-0.484604	1.335418	-0.34805	0.091971	5.66452	6.4731	-0.511604
13.5	0.009352	-0.596926	1.338212	-0.348531	0.092226	5.66426	6.44345	-0.523233
13.6	0.147092	-0.694241	1.34137	-0.348874	0.092555	5.73397	6.47578	-0.49418
13.7	0.195109	-0.738588	1.344653	-0.349184	0.092953	5.73082	6.35663	-0.452514
13.8	0.19175	-0.804513	1.347365	-0.349588	0.093041	5.71768	6.335	-0.402928
13.9	0.065141	-0.862105	1.349923	-0.349613	0.093002	5.75017	6.29122	-0.402487
14.0	-0.058722	-0.91078	1.352584	-0.350034	0.092633	5.78853	6.38157	-0.390063
14.1	-0.154595	-0.966816	1.355524	-0.349966	0.09245	5.79422	6.52663	-0.374366
14.2	-0.158976	-1.003907	1.358142	-0.349633	0.092514	5.74457	6.56849	-0.43419
14.3	-0.090266	-1.032586	1.360752	-0.349592	0.092843	5.72031	6.52064	-0.456348
14.4	-0.015093	-1.014723	1.36366	-0.34915	0.093347	5.73528	6.51079	-0.504471
14.5	0.068019	-1.009116	1.366455	-0.348797	0.093685	5.81314	6.44227	-0.540958
14.6	0.04899	-0.997026	1.369053	-0.348573	0.093734	5.8564	6.33169	-0.552623
14.7	-0.010652	-0.965821	1.371574	-0.348604	0.093385	5.86157	6.34475	-0.556139
14.8	-0.117364	-0.906875	1.37374	-0.349143	0.092717	5.88189	6.44238	-0.502044
14.9	-0.210793	-0.880699	1.375425	-0.349757	0.092023	5.8571	6.44131	-0.429922
15.0	-0.20843	-0.83638	1.377057	-0.350019	0.091513	5.80281	6.52642	-0.376235
15.1	-0.126766	-0.767516	1.37844	-0.350242	0.091188	5.71882	6.55735	-0.348258
15.2	-0.000493	-0.768898	1.380278	-0.349905	0.091125	5.75893	6.5687	-0.343182
15.3	0.12102	-0.747329	1.382233	-0.349472	0.090807	5.8247	6.49976	-0.414058
15.4	0.188902	-0.670869	1.384087	-0.34922	0.090511	5.87812	6.42161	-0.486348
15.5	0.209041	-0.590538	1.385862	-0.348707	0.090404	5.91184	6.44377	-0.516866
15.6	0.135272	-0.518101	1.387329	-0.348697	0.090043	5.91079	6.42643	-0.53574
15.7	0.00106	-0.423929	1.388425	-0.349253	0.089524	5.88381	6.53991	-0.525526
15.8	-0.098464	-0.337867	1.389113	-0.349499	0.089	5.82453	6.58176	-0.484973
15.9	-0.191788	-0.251061	1.389983	-0.350226	0.088371	5.76427	6.56239	-0.500629
16.0	-0.234425	-0.161604	1.391357	-0.35045	0.087676	5.79142	6.63925	-0.4805
16.1	-0.150993	-0.058505	1.392624	-0.350251	0.087112	5.78555	6.61495	-0.49754
16.200001	-0.101252	0.064234	1.393879	-0.349749	0.086392	5.7972	6.59932	-0.510126
16.299999	-0.002878	0.192238	1.394698	-0.34936	0.085812	5.82312	6.48595	-0.487664
16.4	0.093136	0.322268	1.395087	-0.349006	0.085199	5.87952	6.53006	-0.469426
16.5	0.115108	0.424583	1.395403	-0.349123	0.084579	5.88679	6.61902	-0.420015
16.6	0.078496	0.507688	1.395828	-0.348968	0.083825	5.85973	6.51742	-0.396927
16.700001	-0.042713	0.606347	1.396485	-0.348882	0.083145	5.82987	6.5216	-0.400726
16.799999	-0.134617	0.749524	1.397025	-0.348872	0.08246	5.79816	6.65916	-0.442872
16.9	-0.181237	0.884134	1.397469	-0.348561	0.081847	5.72723	6.60242	-0.467105
17.0	-0.163401	1.002104	1.397961	-0.348407	0.081504	5.72119	6.5656	-0.486082
17.1	-0.125147	1.091979	1.39839	-0.34825	0.081284	5.75578	6.61259	-0.469411
17.200001	-0.08881	1.188998	1.398379	-0.348125	0.081091	5.75289	6.56132	-0.488363
17.299999	-0.068363	1.269772	1.398386	-0.348229	0.080622	5.79361	6.61623	-0.502875
17.4	-0.077756	1.332564	1.398799	-0.348125	0.079971	5.82461	6.57074	-0.537813
17.5	-0.118848	1.376435	1.399129	-0.347918	0.079256	5.8219	6.55061	-0.542477
17.6	-0.12154	1.435904	1.399112	-0.348095	0.0786	5.7697	6.5702	-0.506318
17.700001	-0.084229	1.47246	1.399141	-0.3481	0.07815	5.72329	6.6203	-0.469118
17.799999	-0.007069	1.492817	1.399049	-0.348571	0.077902	5.71479	6.66109	-0.421347
17.9	0.048085	1.493334	1.398782	-0.349016	0.077791	5.7789	6.71526	-0.381186
18.0	0.071604	1.489884	1.398478	-0.349022	0.077736	5.75683	6.60649	-0.387486
18.1	0.032265	1.447554	1.398144	-0.348939	0.077475	5.78608	6.64728	-0.403948
18.200001	-0.059009	1.449148	1.39783	-0.34858	0.07702	5.80797	6.59204	-0.412855
18.299999	-0.157319	1.486619	1.397465	-0.348314	0.076527	5.74457	6.56956	-0.460183
18.4	-0.203139	1.503215	1.396903	-0.348413	0.075942	5.69307	6.6506	-0.434745
18.5	-0.179796	1.46546	1.395979	-0.348444	0.075734	5.75131	6.84051	-0.434034
18.6	-0.070765	1.413382	1.395205	-0.349207	0.075484	5.76322	6.84597	-0.342736
18.700001	0.005517	1.33791	1.394437	-0.34983	0.075495	5.67731	6.68143	-0.421853
18.799999	0.07403	1.242315	1.393466	-0.349916	0.075444	5.75954	6.7629	-0.467632
18.9	0.089964	1.14951	1.392534	-0.350077	0.075259	5.83284	6.69995	-0.483458
19.0	0.020404	1.107142	1.391735	-0.349946	0.074941	5.81472	6.55072	-0.490429
19.1	-0.057958	1.056423	1.390508	-0.349781	0.074671	5.80465	6.61152	-0.488018
19.200001	-0.152807	0.990289	1.388845	-0.349844	0.07421	5.73458	6.6202	-0.416387
19.299999	-0.209411	0.919797	1.38746	-0.349792	0.073867	5.69062	6.66869	-0.398691
19.4	-0.236705	0.828184	1.386258	-0.349929	0.073545	5.71777	6.80005	-0.397745
19.5	-0.156724	0.71835	1.384884	-0.349927	0.073233	5.68589	6.73549	-0.409476
19.6	0.002589	0.588794	1.383735	-0.349413	0.073084	5.76313	6.78484	-0.323535
19.700001	0.050877	0.503152	1.382307	-0.349369	0.072858	5.79536	6.75883	-0.32783
19.799999	0.121916	0.456398	1.380496	-0.349329	0.072844	5.76235	6.61281	-0.342152
19.9	0.154803	0.369066	1.378854	-0.349106	0.072687	5.75665	6.58273	-0.318694
20.0	0.112879	0.251383	1.377012	-0.349184	0.072745	5.75376	6.51378	-0.292818
20.1	0.00707	0.135928	1.375001	-0.348667	0.072772	5.76611	6.54451	-0.296968
20.200001	-0.100258	0.023596	1.373063	-0.348171	0.073125	5.6915	6.59878	-0.2889
20.299999	-0.181528	-0.09084	1.371441	-0.347869	0.073474	5.70507	6.68668	-0.310662
20.4	-0.177605	-0.176887	1.369653	-0.347503	0.073811	5.70542	6.65884	-0.287767
20.5	-0.139484	-0.225191	1.367442	-0.347537	0.074229	5.69193	6.65402	-0.327957
20.6	-0.103364	-0.313643	1.365276	-0.347722	0.074617	5.71672	6.65456	-0.286599
20.700001	-0.046625	-0.354234	1.363261	-0.347653	0.074601	5.78056	6.59771	-0.353953
20.799999	-0.086479	-0.42685	1.361304	-0.348139	0.074425	5.80123	6.56474	-0.24873
20.9	-0.071005	-0.496269	1.359241	-0.348377	0.074018	5.72758	6.53851	-0.261612
21.0	-0.020511	-0.615323	1.357006	-0.348129	0.07388	5.74115	6.59804	-0.258096
21.1	0.018156	-0.647269	1.355055	-0.348347	0.073752	5.75298	6.62052	-0.267597
21.200001	0.043785	-0.68845	1.353376	-0.348371	0.073846	5.69684	6.49195	-0.241598
21.299999	0.013696	-0.754487	1.351184	-0.348589	0.073909	5.72942	6.51111	-0.252652
21.4	-0.030399	-0.787954	1.348867	-0.348572	0.073693	5.76506	6.50608	-0.262484
21.5	-0.08651	-0.784473	1.346995	-0.348355	0.073771	5.74282	6.52877	-0.275727
21.6	-0.130613	-0.74631	1.345184	-0.348285	0.073793	5.73914	6.68068	-0.285669
21.700001	-0.151685	-0.808867	1.343414	-0.347934	0.074047	5.67696	6.51047	-0.312832
21.799999	-0.156329	-0.848233	1.341724	-0.34781	0.074286	5.65112	6.4989	-0.356405
21.9	-0.14641	-0.888535	1.340263	-0.347906	0.07457	5.66592	6.54858	-0.338694
22.0	-0.184959	-0.926438	1.338653	-0.348212	0.074313	5.71576	6.54933	-0.312854
22.1	-0.203325	-0.949775	1.336834	-0.348506	0.073912	5.74807	6.48477	-0.304942
22.200001	-0.213759	-0.90544	1.335045	-0.348651	0.073641	5.74571	6.51603	-0.318784
22.299999	-0.180368	-0.872805	1.333908	-0.348418	0.073348	5.67074	6.51239	-0.328599
22.4	-0.133321	-0.885597	1.332975	-0.348496	0.073035	5.67241	6.5003	-0.356337
22.5	-0.069533	-0.899179	1.332013	-0.348182	0.073026	5.66093	6.4807	-0.430365
22.6	0.006543	-0.913127	1.331288	-0.347719	0.073139	5.65585	6.48606	-0.445737
22.700001	0.051003	-0.925207	1.330643	-0.347576	0.073379	5.63711	6.44591	-0.405699
22.799999	0.077815	-0.930328	1.329432	-0.347461	0.073876	5.71225	6.50426	-0.371773
22.9	0.008117	-0.92566	1.328525	-0.347518	0.074181	5.71751	6.44966	-0.301221
23.0	-0.141906	-0.869922	1.327948	-0.347929	0.074097	5.66663	6.44966	-0.269709
23.1	-0.305376	-0.815539	1.327399	-0.348175	0.073839	5.72101	6.53605	-0.260172
23.200001	-0.371488	-0.771377	1.326562	-0.348057	0.073262	5.71628	6.57652	-0.347908
23.299999	-0.365048	-0.707723	1.325869	-0.348015	0.072783	5.63282	6.53926	-0.356935
23.4	-0.224013	-0.634881	1.325236	-0.347558	0.072714	5.58947	6.59054	-0.318615
23.5	0.001115	-0.597354	1.324565	-0.347233	0.072897	5.60366	6.59761	-0.334207
23.6	0.22395	-0.556687	1.324224	-0.346731	0.073147	5.63265	6.50522	-0.315703
23.700001	0.368216	-0.513091	1.323973	-0.346513	0.073491	5.71129	6.4731	-0.312197
23.799999	0.315401	-0.479801	1.3237	-0.346352	0.073738	5.76839	6.44045	-0.438025
23.9	0.165966	-0.42714	1.32313	-0.346593	0.073568	5.7718	6.37783	-0.464078
24.0	-0.064509	-0.35193	1.322892	-0.347031	0.073343	5.76348	6.47064	-0.481808
24.1	-0.337753	-0.271503	1.322678	-0.347649	0.073074	5.63194	6.48723	-0.526571
24.200001	-0.489822	-0.184777	1.322078	-0.348189	0.072726	5.6055	6.62523	-0.488131
24.299999	-0.501219	-0.07194	1.321347	-0.348556	0.072388	5.57747	6.65713	-0.439684
24.4	-0.382891	0.03186	1.320716	-0.348895	0.072077	5.50251	6.53744	-0.384489
24.5	-0.119986	0.068137	1.32041	-0.348887	0.071962	5.55076	6.5626	-0.299196
24.6	0.141783	0.119464	1.319841	-0.348513	0.072125	5.59858	6.42054	-0.315506
24.700001	0.319926	0.182426	1.319484	-0.348092	0.072245	5.65384	6.43264	-0.372968
24.799999	0.366351	0.222062	1.319371	-0.347669	0.072328	5.73861	6.4594	-0.413337
24.9	0.257323	0.23172	1.319293	-0.347306	0.072362	5.76769	6.36626	-0.465609
25.0	0.014471	0.282141	1.318991	-0.347165	0.072304	5.73292	6.52342	-0.548098
25.1	-0.228662	0.381986	1.319013	-0.346983	0.072186	5.66014	6.51475	-0.55901
25.200001	-0.404024	0.45934	1.319227	-0.346985	0.072091	5.56626	6.54162	-0.556563
25.299999	-0.476035	0.493753	1.319348	-0.346877	0.071959	5.55216	6.6582	-0.536768
25.4	-0.401059	0.516454	1.319253	-0.346493	0.07182	5.53552	6.64664	-0.546503
25.5	-0.21998	0.530991	1.319539	-0.346264	0.071717	5.51021	6.60264	-0.5124
25.6	0.042169	0.525202	1.320069	-0.345821	0.071887	5.60392	6.54183	-0.471739
25.700001	0.251703	0.527458	1.320554	-0.345839	0.072118	5.73432	6.58776	-0.454807
25.799999	0.366679	0.527729	1.320947	-0.346159	0.072429	5.69377	6.43553	-0.476788
25.9	0.326879	0.519966	1.321541	-0.346619	0.072811	5.69316	6.48595	-0.483218
26.0	0.162017	0.481483	1.322248	-0.347305	0.073061	5.71234	6.42365	-0.491944
26.1	-0.095484	0.447975	1.322584	-0.347736	0.073258	5.66715	6.42643	-0.422307
26.200001	-0.353803	0.427777	1.32286	-0.348049	0.073232	5.54621	6.47	-0.421898
26.299999	-0.49991	0.388488	1.323397	-0.34804	0.072997	5.52186	6.53723	-0.412273
26.4	-0.543313	0.368637	1.323949	-0.347833	0.072837	5.49445	6.58337	-0.392331
26.5	-0.412519	0.363506	1.324723	-0.347141	0.072587	5.47317	6.5535	-0.487395
26.6	-0.187974	0.331542	1.325706	-0.346683	0.072355	5.55864	6.61848	-0.52808
26.700001	0.073326	0.30819	1.327015	-0.346023	0.072292	5.65647	6.45758	-0.62392
26.799999	0.287069	0.299531	1.328497	-0.345462	0.072301	5.69421	6.43799	-0.649646
26.9	0.389353	0.275132	1.3297	-0.345284	0.072462	5.64604	6.39335	-0.652885
27.0	0.379656	0.182482	1.330661	-0.345038	0.072814	5.71479	6.41465	-0.630638
27.1	0.224181	0.100498	1.332004	-0.345008	0.073366	5.73599	6.45223	-0.561548
27.200001	-0.041136	0.064828	1.333667	-0.345419	0.073778	5.66128	6.51314	-0.471973
27.299999	-0.27533	0.074658	1.335155	-0.345761	0.073906	5.5808	6.51592	-0.479671
27.4	-0.507026	0.092649	1.336382	-0.346401	0.073868	5.59359	6.54483	-0.440994
27.5	-0.576231	0.125943	1.337717	-0.347103	0.073681	5.60401	6.65456	-0.381144
27.6	-0.472661	0.145728	1.339108	-0.347758	0.073644	5.57283	6.69085	-0.352423
27.700001	-0.255175	0.113412	1.339998	-0.348986	0.073727	5.5963	6.66762	-0.306047
27.799999	-0.00049	0.063724	1.340964	-0.349479	0.074057	5.66741	6.60285	-0.36537
27.9	0.252639	-0.011294	1.342632	-0.349817	0.07427	5.67731	6.4791	-0.370306
28.0	0.368379	-0.057987	1.344361	-0.350176	0.074245	5.72915	6.44463	-0.437117
28.1	0.355331	-0.068419	1.345932	-0.349706	0.074187	5.74255	6.38157	-0.590108
28.200001	0.173092	-0.125235	1.347806	-0.3494	0.073976	5.74746	6.47728	-0.677042
28.299999	-0.006592	-0.180245	1.350098	-0.34881	0.073965	5.72565	6.51796	-0.739067
28.4	-0.230887	-0.206006	1.352145	-0.347977	0.073873	5.65436	6.52974	-0.757692
28.5	-0.343896	-0.28735	1.354228	-0.347903	0.073889	5.63089	6.60232	-0.734381
28.6	-0.35703	-0.339025	1.356158	-0.347542	0.073929	5.6358	6.62448	-0.68557
28.700001	-0.243773	-0.402271	1.358145	-0.347306	0.074348	5.62065	6.58219	-0.573926
28.799999	-0.097936	-0.465572	1.359898	-0.347821	0.07468	5.68475	6.59921	-0.45683
28.9	0.024877	-0.490458	1.36191	-0.348338	0.074939	5.67319	6.47182	-0.390862
29.0	0.098692	-0.544532	1.364221	-0.348648	0.075113	5.74693	6.4093	-0.401016
29.1	0.059554	-0.613993	1.366714	-0.348969	0.074924	5.77224	6.41658	-0.431933
29.200001	-0.017959	-0.68947	1.369457	-0.348583	0.075133	5.78161	6.38896	-0.523991
29.299999	-0.103279	-0.760371	1.372333	-0.34832	0.075123	5.75114	6.44827	-0.626139
29.4	-0.21593	-0.854727	1.375549	-0.347836	0.07538	5.71076	6.54247	-0.646702
29.5	-0.294282	-0.941649	1.378286	-0.347422	0.075604	5.69482	6.57256	-0.648687
29.6	-0.294739	-0.984382	1.381254	-0.347241	0.076044	5.68966	6.5747	-0.627287
29.700001	-0.244391	-1.00007	1.384255	-0.346834	0.076417	5.76891	6.60585	-0.564542
29.799999	-0.183575	-0.982967	1.386928	-0.346344	0.076817	5.77531	6.55618	-0.556184
29.9	-0.100009	-0.950868	1.389819	-0.346172	0.077118	5.84081	6.61741	-0.515724
30.0	-0.033441	-0.963273	1.393123	-0.345795	0.077571	5.83363	6.58754	-0.490042
30.1	0.016345	-1.003436	1.396185	-0.345834	0.078031	5.8416	6.55821	-0.482958
30.200001	0.025921	-1.02092	1.398725	-0.346915	0.078373	5.83188	6.50661	-0.462107
30.299999	-0.004984	-1.042153	1.401424	-0.34792	0.078646	5.79265	6.46454	-0.419549
30.4	-0.049119	-1.083088	1.403724	-0.349524	0.079002	5.84843	6.57598	-0.355624
30.5	-0.09069	-1.113382	1.40553	-0.350816	0.079278	5.8219	6.52899	-0.370625
30.6	-0.127052	-1.053179	1.407216	-0.3519	0.079474	5.79843	6.5748	-0.383175
30.700001	-0.156246	-1.005452	1.409377	-0.352912	0.079754	5.76594	6.62951	-0.381367
30.799999	-0.138015	-0.945271	1.411172	-0.353023	0.079952	5.8381	6.67297	-0.414255
30.9	-0.055928	-0.923839	1.412439	-0.352797	0.080143	5.87847	6.6278	-0.447204
31.0	-0.023876	-0.890189	1.413263	-0.352592	0.080265	5.80867	6.57266	-0.480606
31.1	0.037646	-0.866516	1.41441	-0.351962	0.080586	5.87681	6.62255	-0.519043
31.200001	0.085092	-0.875393	1.415969	-0.35081	0.081064	5.93137	6.61816	-0.577855
31.299999	0.085985	-0.83389	1.417738	-0.350043	0.081489	5.8783	6.50458	-0.692841
31.4	0.029031	-0.807753	1.419971	-0.348758	0.082077	5.89161	6.60553	-0.831998
31.5	-0.089441	-0.752564	1.422475	-0.347495	0.082581	5.90343	6.58283	-0.910978
31.6	-0.200961	-0.677357	1.424947	-0.346277	0.082832	5.91858	6.6354	-0.94414
31.700001	-0.320742	-0.606047	1.427405	-0.344496	0.083056	5.87865	6.67683	-0.92986
31.799999	-0.369344	-0.55419	1.430033	-0.343092	0.08288	5.88311	6.71494	-0.88277
31.9	-0.383196	-0.498842	1.433411	-0.34172	0.082732	5.91105	6.72436	-0.817217
32.0	-0.24009	-0.412443	1.436955	-0.340272	0.082453	5.86253	6.63561	-0.755047
32.099998	-0.087736	-0.375272	1.4408	-0.339138	0.082366	5.87374	6.67865	-0.664841
32.200001	0.038189	-0.296413	1.444672	-0.338559	0.082109	5.96605	6.61431	-0.625499
32.299999	0.138377	-0.269967	1.448337	-0.338101	0.08205	6.05047	6.67618	-0.558818
32.400002	0.170186	-0.228324	1.451856	-0.338764	0.081717	6.05555	6.76557	-0.456113
32.5	0.137168	-0.17342	1.455338	-0.339655	0.081733	6.04819	6.70948	-0.368783
32.599998	0.059522	-0.057114	1.458064	-0.341399	0.081599	6.08585	6.71301	-0.330934
32.700001	-0.034355	0.012948	1.460093	-0.343723	0.081842	6.03112	6.76279	-0.227252
32.799999	-0.130005	0.128673	1.461651	-0.346449	0.08198	5.9657	6.74331	-0.1598
32.900002	-0.220932	0.23521	1.462649	-0.348976	0.082042	5.9939	6.77114	-0.066996
33.0	-0.150998	0.3116	1.462366	-0.351936	0.081958	5.95475	6.78056	-0.038504
33.099998	-0.109582	0.375776	1.461281	-0.354142	0.081984	5.95011	6.82649	-0.052004
33.200001	-0.013279	0.432413	1.460244	-0.356312	0.081841	5.93189	6.66441	-0.075561
33.299999	0.083779	0.518061	1.459186	-0.357593	0.081847	5.96377	6.68571	-0.132729
33.400002	0.10856	0.590429	1.457148	-0.358328	0.081702	5.94135	6.62812	-0.282658
33.5	0.086537	0.675791	1.454679	-0.358649	0.081468	5.91158	6.56389	-0.453522
33.599998	-0.030808	0.77147	1.452574	-0.358147	0.081006	5.95493	6.6613	-0.467014
33.700001	-0.064342	0.858836	1.450823	-0.35678	0.080287	5.93286	6.73442	-0.559228
33.799999	-0.108379	0.918678	1.448588	-0.355473	0.079636	5.87707	6.68421	-0.669854
33.900002	-0.104351	0.976627	1.446851	-0.353202	0.079159	5.84353	6.75123	-0.783489
34.0	-0.046202	1.060618	1.445759	-0.350662	0.078717	5.86954	6.81257	-0.928488
34.099998	-0.035203	1.104648	1.445511	-0.347794	0.078358	5.85947	6.76033	-0.970772
34.200001	0.019825	1.117743	1.446065	-0.343998	0.078229	5.85938	6.67554	-1.031431
34.299999	0.080221	1.1534	1.447088	-0.340605	0.078028	5.86323	6.66013	-1.007593
34.400002	0.083734	1.192005	1.449202	-0.33731	0.077895	5.88627	6.65595	-0.990097
34.5	0.09951	1.221821	1.451735	-0.33449	0.077968	5.94249	6.73271	-0.971926
34.599998	0.012333	1.232454	1.454309	-0.33342	0.077896	5.97358	6.8009	-0.862381
34.700001	-0.040438	1.248009	1.456972	-0.333514	0.077838	5.94486	6.80069	-0.656302
34.799999	-0.083277	1.29848	1.459158	-0.335329	0.077758	5.91368	6.84875	-0.411227
34.900002	-0.076617	1.313376	1.460753	-0.338011	0.077976	5.88425	6.85668	-0.146948
35.0	-0.035783	1.297584	1.46151	-0.341381	0.078348	5.87777	6.80465	0.007208
35.099998	0.052741	1.242044	1.461398	-0.345639	0.078844	5.88924	6.88258	0.156019
35.200001	0.041788	1.176293	1.460939	-0.349952	0.07925	5.88162	6.82146	0.24253
35.299999	-0.029867	1.105577	1.45942	-0.354112	0.079291	5.89205	6.70359	0.316173
35.400002	-0.119956	1.077849	1.456569	-0.35816	0.078988	5.9382	6.65681	0.255357
35.5	-0.207765	1.064155	1.452933	-0.361685	0.078414	5.91263	6.71044	0.213844
35.599998	-0.185928	1.051801	1.449015	-0.364493	0.077858	5.84003	6.75583	0.116752
35.700001	-0.081064	0.977485	1.444215	-0.366789	0.077368	5.75166	6.70284	-0.076444
35.799999	0.073395	0.867817	1.439538	-0.367692	0.077331	5.80149	6.88665	-0.393461
35.900002	0.245949	0.762326	1.435196	-0.367068	0.077635	5.76331	6.76729	-0.655762
36.0	0.332915	0.656205	1.431277	-0.365052	0.077972	5.77434	6.56014	-0.851591
36.099998	0.351276	0.55275	1.428234	-0.361122	0.078124	5.81656	6.42611	-1.111663
36.200001	0.219104	0.509386	1.426319	-0.356006	0.078443	5.88434	6.58251	-1.316616
36.299999	0.04337	0.448888	1.425631	-0.350079	0.078776	5.85579	6.63679	-1.43432
36.400002	-0.077024	0.356028	1.425913	-0.344535	0.078961	5.90352	6.86546	-1.492326
36.5	-0.173026	0.235973	1.427581	-0.339514	0.079352	5.9128	6.95784	-1.464245
36.599998	-0.20497	0.138096	1.430169	-0.335062	0.079651	5.8874	6.92016	-1.396293
36.700001	-0.165937	0.042497	1.433616	-0.331952	0.079968	5.90492	6.97337	-1.214314
36.799999	-0.065076	-0.033984	1.437137	-0.329624	0.080168	5.91131	6.82595	-0.999254
36.900002	0.011648	-0.105121	1.441127	-0.329065	0.080202	5.92655	6.67372	-0.75935
37.0	0.061509	-0.201923	1.445467	-0.32963	0.08023	5.97402	6.73314	-0.458872
37.099998	0.148646	-0.349881	1.449035	-0.331998	0.080125	6.04741	6.80968	-0.123692
37.200001	0.160157	-0.493103	1.45159	-0.335326	0.080264	6.02858	6.74052	0.146114
37.299999	0.136583	-0.594482	1.453489	-0.340193	0.080383	6.05923	6.84297	0.325654
37.400002	0.102308	-0.695227	1.45428	-0.345677	0.080763	6.03129	6.80679	0.466197
37.5	0.046595	-0.766105	1.453481	-0.351403	0.081248	5.96421	6.67554	0.529715
37.599998	-0.035584	-0.824944	1.451521	-0.356981	0.081577	5.94337	6.66013	0.519062
37.700001	-0.073079	-0.880827	1.448623	-0.361965	0.081871	5.93522	6.67758	0.45957
37.799999	-0.105427	-0.935679	1.445001	-0.365781	0.082001	5.94853	6.70252	0.321901
37.900002	-0.125616	-0.968887	1.440177	-0.368833	0.081727	5.86612	6.56346	0.088097
38.0	-0.124056	-1.054467	1.434892	-0.370273	0.081682	5.81113	6.5839	-0.137767
38.099998	-0.044661	-1.100879	1.429477	-0.370166	0.08151	5.8078	6.48734	-0.382985
38.200001	-0.014977	-1.115429	1.424788	-0.368398	0.081444	5.87698	6.62341	-0.672821
38.299999	-0.004185	-1.107319	1.420513	-0.365303	0.081227	5.84782	6.69342	-1.028937
38.400002	0.02191	-1.105521	1.417833	-0.360159	0.081027	5.85807	6.6324	-1.332152
38.5	-0.01007	-1.113912	1.416956	-0.354289	0.080882	5.93076	6.63722	-1.476895
38.599998	-0.015336	-1.086971	1.417167	-0.347779	0.080771	5.90238	6.61998	-1.648396
38.700001	-0.022701	-1.103387	1.418599	-0.341073	0.080929	5.90063	6.66195	-1.681519
38.799999	-0.032772	-1.083048	1.421327	-0.335199	0.080995	5.97244	6.75754	-1.629667
38.900002	-0.068038	-1.061778	1.424895	-0.33058	0.081147	6.00756	6.80304	-1.395474
39.0	-0.129795	-1.049574	1.42883	-0.327704	0.081284	5.99258	6.77896	-1.089842
39.099998	-0.130658	-1.061171	1.433046	-0.326449	0.081344	6.04784	6.86952	-0.713209
39.200001	-0.147681	-1.057309	1.437033	-0.327554	0.08123	6.10766	6.86728	-0.34541
39.299999	-0.115887	-1.019645	1.440667	-0.33036	0.081219	6.06702	6.87006	0.033221
39.400002	-0.052743	-0.983202	1.443497	-0.335111	0.081176	6.03769	6.78013	0.359085
39.5	-0.007237	-0.955693	1.445107	-0.340947	0.081303	6.03191	6.71023	0.475612
39.599998	0.064655	-0.926233	1.444851	-0.347894	0.081316	6.01395	6.71205	0.70767
39.700001	0.049531	-0.87271	1.443072	-0.354432	0.081491	6.02008	6.7827	0.678562
39.799999	0.048444	-0.870482	1.439908	-0.360965	0.081742	5.98514	6.68314	0.764518
39.900002	-0.029523	-0.865838	1.435636	-0.365862	0.081788	5.91832	6.51892	0.627389
40.0	-0.167907	-0.807605	1.430363	-0.369495	0.081497	5.87611	6.51507	0.375546
40.099998	-0.256592	-0.751286	1.424742	-0.370901	0.081162	5.83083	6.57234	0.034482
40.200001	-0.333692	-0.66805	1.419397	-0.370113	0.080696	5.84703	6.6537	-0.36178
40.299999	-0.306037	-0.575421	1.414865	-0.367682	0.080069	5.77347	6.63936	-0.788859
40.400002	-0.245106	-0.470505	1.411013	-0.36355	0.079627	5.71847	6.687	-1.167868
40.5	-0.118643	-0.407741	1.408278	-0.358026	0.079296	5.82304	6.78838	-1.477289
40.599998	0.029704	-0.305328	1.407013	-0.351918	0.078902	5.8987	6.72778	-1.653886
40.700001	0.102834	-0.224637	1.407101	-0.345658	0.078649	5.93829	6.71868	-1.706407
40.799999	0.133213	-0.171504	1.408482	-0.339815	0.078407	5.93785	6.65349	-1.663201
40.900002	0.064326	-0.096699	1.41103	-0.335201	0.077883	5.9734	6.63401	-1.489992
41.0	-0.022473	-0.010257	1.414394	-0.332102	0.077411	5.97507	6.68775	-1.202771
41.099998	-0.132759	0.04422	1.417422	-0.331243	0.077002	6.02183	6.84972	-0.77273
41.200001	-0.180997	0.132915	1.420088	-0.332269	0.076739	5.98479	6.87616	-0.315962
41.299999	-0.157779	0.253244	1.422301	-0.335554	0.076721	5.90912	6.7644	0.12743
41.400002	-0.087984	0.356582	1.423643	-0.340087	0.077074	5.87856	6.85914	0.517409
41.5	-0.021042	0.412176	1.423716	-0.345421	0.077156	5.85246	6.73142	0.75787
41.599998	-0.031041	0.460673	1.423011	-0.350895	0.07714	5.84694	6.5899	0.807667
41.700001	0.00592	0.480216	1.42133	-0.356746	0.077218	5.81113	6.58059	0.755317
41.799999	0.00306	0.485634	1.418126	-0.361404	0.0769	5.79554	6.57844	0.573752
41.900002	-0.092974	0.549295	1.413608	-0.365081	0.076605	5.77303	6.46433	0.306455
42.0	-0.177566	0.650132	1.408881	-0.366885	0.076316	5.70656	6.50597	0.083778
42.099998	-0.265278	0.77599	1.404329	-0.366588	0.075836	5.68414	6.56421	-0.22608
42.200001	-0.205621	0.810467	1.399729	-0.364127	0.075252	5.6393	6.55286	-0.673784
42.299999	-0.246851	0.823303	1.396281	-0.360675	0.074632	5.66049	6.63593	-0.98456
42.400002	-0.19091	0.885973	1.394663	-0.355512	0.074012	5.72031	6.68732	-1.368194
42.5	-0.026673	0.940985	1.394789	-0.349944	0.073443	5.81761	6.78698	-1.657218
42.599998	0.148748	0.985269	1.395858	-0.343711	0.073201	5.91271	6.85871	-1.875381
42.700001	0.192676	1.016272	1.397467	-0.338724	0.072926	5.86385	6.66045	-1.791156
42.799999	0.162882	1.035692	1.399758	-0.335051	0.072722	5.88697	6.6977	-1.513169
42.900002	0.103389	1.049914	1.402378	-0.332963	0.072525	5.92778	6.72939	-1.057733
43.0	-0.000446	1.063992	1.404779	-0.333302	0.072306	5.91403	6.72511	-0.520962
43.099998	-0.119763	1.056965	1.406693	-0.336079	0.072127	5.88487	6.74898	-0.039319
43.200001	-0.155436	1.006606	1.408282	-0.340421	0.072231	5.82032	6.7675	0.373689
43.299999	-0.202051	0.958697	1.408821	-0.346577	0.072243	5.81165	6.84704	0.668319
43.400002	-0.17891	0.939926	1.407213	-0.353141	0.07213	5.77706	6.8509	0.814978
43.5	-0.092338	0.833517	1.404276	-0.358932	0.072074	5.70314	6.6946	0.991031
43.599998	-0.169237	0.795324	1.399816	-0.364803	0.071624	5.70691	6.57984	0.764338
43.700001	-0.086827	0.765911	1.394095	-0.369007	0.071004	5.64526	6.50308	0.64956
43.799999	-0.000562	0.741249	1.387737	-0.37089	0.070416	5.6132	6.51186	0.385138
43.900002	0.099012	0.693213	1.381417	-0.371083	0.069918	5.59481	6.50725	-0.051014
44.0	0.16474	0.627678	1.376076	-0.368376	0.069914	5.60882	6.49034	-0.551489
44.099998	0.276781	0.515729	1.371566	-0.363851	0.069932	5.6224	6.5687	-0.995592
44.200001	0.229035	0.447944	1.368247	-0.357872	0.070031	5.64666	6.61698	-1.483221
44.299999	0.154048	0.391488	1.366705	-0.3505	0.07025	5.76033	6.64953	-1.813595
44.400002	0.015923	0.359654	1.36696	-0.342634	0.070128	5.78433	6.6446	-1.998518
44.5	-0.137635	0.373686	1.3689	-0.335003	0.069788	5.80386	6.73314	-2.030385
44.599998	-0.195192	0.392964	1.372516	-0.328088	0.069328	5.80666	6.82895	-1.84088
44.700001	-0.196349	0.372083	1.377135	-0.32348	0.068968	5.76839	6.78495	-1.533638
44.799999	-0.09245	0.333563	1.382458	-0.321276	0.068851	5.85675	6.96223	-1.031161
44.900002	0.067026	0.276264	1.38735	-0.322636	0.068754	5.82628	6.87852	-0.396515
45.0	0.198215	0.209043	1.390922	-0.327693	0.068652	5.86174	6.80572	0.254211
45.099998	0.275318	0.126124	1.39263	-0.335488	0.068357	5.99644	6.85796	0.901749
45.200001	0.21477	0.078512	1.392115	-0.345992	0.067805	5.97454	6.75508	1.403401
45.299999	0.146014	-0.028546	1.389627	-0.356817	0.067288	5.84957	6.6188	1.673465
45.400002	-0.000742	-0.108464	1.385286	-0.366753	0.066722	5.71251	6.49302	1.639744
45.5	-0.114543	-0.129544	1.378981	-0.375465	0.06644	5.62783	6.56667	1.388552
45.599998	-0.133365	-0.162972	1.371614	-0.381139	0.066172	5.44147	6.45887	0.978297
45.700001	-0.183097	-0.183833	1.363838	-0.38341	0.065901	5.34443	6.39153	0.474287
45.799999	-0.261216	-0.128119	1.355967	-0.382984	0.065045	5.31921	6.30075	-0.066516
45.900002	-0.251389	-0.099508	1.34862	-0.378348	0.064295	5.45014	6.48038	-0.726383
46.0	-0.151486	-0.114129	1.343419	-0.370971	0.063616	5.4673	6.55982	-1.337457
46.099998	-0.027839	-0.06284	1.340994	-0.361495	0.062989	5.45767	6.47781	-1.911039
46.200001	0.067196	0.004002	1.341548	-0.350568	0.062835	5.63659	6.69513	-2.33125
46.299999	0.124993	0.016103	1.34428	-0.340114	0.062585	5.75849	6.72489	-2.591554
46.400002	0.122035	0.080022	1.349416	-0.330262	0.06236	5.85343	6.80037	-2.616429
46.5	0.046368	0.151555	1.356133	-0.322396	0.062245	5.92471	6.8616	-2.292072
46.599998	-0.067181	0.238279	1.363476	-0.31756	0.062227	5.96149	6.92433	-1.735913
46.700001	-0.191588	0.301539	1.37073	-0.315354	0.062103	5.9093	6.91341	-0.912076
46.799999	-0.227704	0.341836	1.377472	-0.316975	0.061995	5.86297	6.91748	-0.04225
46.900002	-0.288229	0.397158	1.38349	-0.32207	0.062104	5.87436	7.05569	0.839535
47.0	-0.230202	0.404538	1.387659	-0.330249	0.062257	5.86104	6.93943	1.497552
47.099998	-0.119449	0.409809	1.389645	-0.340714	0.062465	5.86542	6.9345	1.885934
47.200001	-0.061967	0.40298	1.389444	-0.352483	0.0629	5.84318	6.898	1.896475
47.299999	0.015507	0.386813	1.387124	-0.36363	0.063426	5.72661	6.68057	1.706691
47.400002	0.029125	0.33092	1.382214	-0.373599	0.06361	5.59087	6.42782	1.382391
47.5	0.051423	0.263971	1.375625	-0.38095	0.063375	5.51687	6.3941	0.981305
47.599998	-0.044007	0.199354	1.368068	-0.384735	0.063111	5.42675	6.3349	0.541062
47.700001	-0.194174	0.183557	1.360089	-0.384699	0.062783	5.38883	6.27174	-0.090488
47.799999	-0.220641	0.183496	1.353004	-0.380829	0.062354	5.39531	6.35674	-0.744404
47.900002	-0.206982	0.178179	1.347639	-0.374081	0.062222	5.34233	6.54098	-1.362322
48.0	-0.131	0.175107	1.34476	-0.36503	0.062273	5.41756	6.53177	-1.993874
48.099998	-0.146826	0.153979	1.344578	-0.354582	0.062371	5.57239	6.54494	-2.425099
48.200001	-0.089597	0.176275	1.346773	-0.344311	0.062215	5.75192	6.64728	-2.770378
48.299999	-0.027302	0.208784	1.351436	-0.334632	0.061946	5.83827	6.7492	-2.853735
48.400002	-0.018817	0.203514	1.358293	-0.326501	0.061857	5.84248	6.72885	-2.647156
48.5	-0.012922	0.231002	1.366135	-0.3212	0.062058	5.89459	6.85325	-2.178835
48.599998	-0.012052	0.276244	1.374605	-0.318566	0.06249	5.88749	6.86053	-1.452879
48.700001	-0.054671	0.286278	1.382785	-0.319267	0.06309	5.85886	6.92102	-0.556815
48.799999	-0.152562	0.271904	1.389474	-0.323761	0.063635	5.88627	6.9026	0.372463
48.900002	-0.222482	0.299841	1.394728	-0.330516	0.064029	5.9114	6.79309	1.145046
49.0	-0.31604	0.352162	1.398222	-0.339521	0.064212	5.91736	6.939	1.676654
49.099998	-0.331216	0.362078	1.399498	-0.349802	0.0645	5.89625	6.89318	1.860439
49.200001	-0.290318	0.333204	1.398674	-0.359547	0.064909	5.74255	6.67544	1.674094
49.299999	-0.238153	0.309649	1.395992	-0.368527	0.065172	5.58553	6.66741	1.248355
49.400002	-0.134617	0.310158	1.391889	-0.37488	0.065273	5.47273	6.50715	0.704021
49.5	-0.054806	0.282671	1.386475	-0.377746	0.065438	5.42597	6.33051	0.169153
49.599998	0.024313	0.25161	1.381305	-0.377252	0.065412	5.40214	6.25707	-0.312117
49.700001	-0.020689	0.258886	1.377494	-0.373301	0.06543	5.51048	6.25525	-0.892689
49.799999	0.015945	0.276615	1.375342	-0.366227	0.065529	5.49314	6.48798	-1.403968
49.900002	-0.065981	0.315449	1.374852	-0.358497	0.065878	5.51021	6.49141	-1.988758
50.0	-0.040384	0.353851	1.377037	-0.349247	0.06647	5.6576	6.51582	-2.399209
50.099998	-0.089504	0.404662	1.381402	-0.341216	0.067191	5.86665	6.83816	-2.501621
50.200001	-0.11486	0.431802	1.387362	-0.333925	0.067833	5.89949	6.92883	-2.44277
50.299999	-0.162494	0.46088	1.394318	-0.328197	0.068266	5.87409	6.88087	-2.15148
50.400002	-0.18795	0.488325	1.401676	-0.325102	0.068786	5.8726	6.769	-1.571487
50.5	-0.193552	0.47776	1.409224	-0.324259	0.069438	5.92042	6.84458	-0.841138
50.599998	-0.178728	0.479997	1.415833	-0.32657	0.070002	5.9128	6.9116	-0.011137
50.700001	-0.141144	0.484902	1.421477	-0.332094	0.070817	5.87243	6.85421	0.75656
50.799999	-0.142719	0.478969	1.425664	-0.339564	0.071564	5.93943	6.91823	1.319648
50.900002	-0.137914	0.453626	1.428047	-0.348593	0.072422	5.97945	6.84651	1.601348
51.0	-0.193833	0.427561	1.428465	-0.358094	0.073205	5.89126	6.70402	1.576991
51.099998	-0.168924	0.371691	1.427184	-0.366464	0.073821	5.78757	6.59643	1.240199
51.200001	-0.194212	0.316703	1.424546	-0.373258	0.074432	5.67416	6.54975	0.822701
51.299999	-0.222656	0.284772	1.42063	-0.377004	0.075045	5.58492	6.53926	0.351866
51.400002	-0.206801	0.271021	1.41628	-0.377536	0.075428	5.46932	6.40951	-0.100225
51.5	-0.197261	0.245356	1.412736	-0.374783	0.075877	5.50242	6.34036	-0.66881
51.599998	-0.13975	0.193716	1.411295	-0.36901	0.076372	5.58465	6.55008	-1.271899
51.700001	-0.060116	0.163297	1.412115	-0.360857	0.076994	5.57117	6.53177	-1.870155
51.799999	0.063512	0.149358	1.414493	-0.352064	0.077492	5.71103	6.57266	-2.333946
51.900002	0.180124	0.155236	1.419432	-0.342192	0.078223	5.84003	6.68571	-2.679938
52.0	0.19565	0.142981	1.42612	-0.333549	0.079285	6.01115	6.89265	-2.631729
52.099998	0.175996	0.13774	1.434007	-0.326936	0.080266	6.11195	7.04702	-2.37673
52.200001	0.118649	0.120428	1.442626	-0.322533	0.081421	6.0221	6.92712	-1.894362
52.299999	-0.004404	0.092608	1.451851	-0.321432	0.082443	6.08191	6.88612	-1.223363
52.400002	-0.13499	0.062007	1.460666	-0.323379	0.083289	6.17772	7.024	-0.442815
52.5	-0.227797	0.007199	1.468174	-0.328012	0.084133	6.1835	7.16135	0.365954
52.599998	-0.27991	-0.004036	1.473964	-0.335412	0.084747	6.19716	7.13084	0.952336
52.700001	-0.255522	-0.032483	1.478702	-0.344258	0.085268	6.14295	6.98161	1.343086
52.799999	-0.117828	-0.055807	1.481899	-0.35362	0.085639	6.07088	6.89479	1.475012
52.900002	0.001638	-0.072041	1.482552	-0.363123	0.086077	5.99766	6.73378	1.257914
53.0	0.132868	-0.113158	1.481034	-0.370622	0.086547	5.87164	6.58369	0.941219
53.099998	0.194172	-0.137764	1.47835	-0.375611	0.087018	5.81804	6.50715	0.533655
53.200001	0.206391	-0.219389	1.475015	-0.378367	0.087547	5.87803	6.55992	0.151783
53.299999	0.168485	-0.229035	1.471015	-0.377641	0.088008	5.75587	6.44548	-0.363007
53.400002	0.063915	-0.248188	1.467914	-0.374013	0.088408	5.8043	6.43103	-0.870474
53.5	-0.046278	-0.266423	1.466499	-0.368169	0.08862	5.85491	6.61024	-1.445012
53.599998	-0.130359	-0.258981	1.467105	-0.360421	0.089144	5.88399	6.64321	-1.91888
53.700001	-0.225	-0.237456	1.469013	-0.352527	0.089511	5.93951	6.6825	-2.232118
53.799999	-0.165504	-0.168021	1.473034	-0.343664	0.090037	5.99705	6.79823	-2.385333
53.900002	-0.124245	-0.093	1.478737	-0.335671	0.090417	6.19497	7.06693	-2.395518
54.0	-0.057592	-0.043611	1.486039	-0.328844	0.090487	6.223	6.93943	-2.130476
54.099998	0.047482	-0.032595	1.494241	-0.323815	0.090443	6.24043	6.91052	-1.603445
54.200001	0.085413	0.024286	1.502503	-0.321905	0.09033	6.2646	6.86374	-1.045782
54.299999	0.142747	0.111001	1.510784	-0.322313	0.090565	6.28264	6.91095	-0.413602
54.400002	0.162377	0.166685	1.517968	-0.325377	0.09074	6.39228	7.04627	0.221119
54.5	0.122346	0.244142	1.52398	-0.330878	0.091349	6.41505	6.99949	0.739847
54.599998	0.055846	0.360991	1.52878	-0.337939	0.091757	6.3943	6.97047	1.068886
54.700001	-0.088075	0.449757	1.53202	-0.345969	0.091773	6.34184	6.97604	1.189206
54.799999	-0.228431	0.503249	1.533187	-0.354498	0.091587	6.24839	6.7796	1.143352
54.900002	-0.29537	0.565195	1.532928	-0.36206	0.091366	6.17115	6.81835	0.946729
55.0	-0.285034	0.612066	1.531409	-0.368888	0.091112	6.04259	6.8418	0.716242
55.099998	-0.166185	0.672846	1.528322	-0.37363	0.091083	5.8938	6.74748	0.41806
55.200001	-0.013599	0.77315	1.523843	-0.376399	0.090853	5.84318	6.74941	0.095935
55.299999	0.140135	0.79117	1.51907	-0.376784	0.09078	5.86411	6.70102	-0.190378
55.400002	0.19837	0.789802	1.514656	-0.374997	0.090601	5.90159	6.58519	-0.517506
55.5	0.180287	0.841396	1.510898	-0.371137	0.090293	6.01422	6.62309	-0.905173
55.599998	0.135152	0.957606	1.508209	-0.365495	0.089831	6.11449	6.75926	-1.29697
55.700001	0.037909	0.982993	1.506906	-0.358272	0.08927	6.10258	6.77863	-1.580463
55.799999	-0.042742	1.017771	1.507463	-0.350157	0.08906	6.18508	6.95881	-1.787167
55.900002	-0.017177	1.09732	1.509645	-0.341326	0.088866	6.06991	6.89928	-1.980966
56.0	-0.02001	1.13947	1.513339	-0.333496	0.088716	6.04093	6.98011	-1.969268
56.099998	0.070374	1.113565	1.518283	-0.326717	0.088784	6.13989	7.01972	-1.819603
56.200001	0.099091	1.102412	1.525039	-0.321812	0.0887	6.21599	6.99788	-1.588273
56.299999	0.106697	1.154778	1.532695	-0.31911	0.08823	6.26801	6.97968	-1.233702
56.400002	0.087537	1.236135	1.539844	-0.31881	0.087892	6.34578	7.01661	-0.843789
56.5	0.058546	1.281482	1.546275	-0.32091	0.087473	6.48503	7.02154	-0.308403
56.599998	0.06119	1.304809	1.551983	-0.325478	0.087187	6.48196	7.12538	0.200255
56.700001	0.093791	1.346158	1.556024	-0.332368	0.087235	6.36706	7.14187	0.683973
56.799999	0.108384	1.41534	1.557761	-0.341032	0.087254	6.25645	7.08395	1.015018
56.900002	0.109034	1.431135	1.557405	-0.350743	0.087452	6.28675	7.1591	1.212118
57.0	0.075774	1.387555	1.555058	-0.360166	0.087594	6.35173	7.20888	1.225526
57.099998	0.008284	1.35636	1.551103	-0.368859	0.087602	6.20338	6.90025	1.058676
57.200001	-0.092183	1.350779	1.545234	-0.375733	0.087041	6.05424	6.8571	0.741012
57.299999	-0.127227	1.316441	1.538249	-0.379893	0.086286	5.95571	6.71355	0.369052
57.400002	-0.212704	1.300439	1.531057	-0.381179	0.085497	5.92725	6.72147	0.017821
57.5	-0.118008	1.310295	1.524849	-0.378902	0.084625	5.82453	6.74406	-0.522492
57.599998	-0.007801	1.303499	1.520189	-0.373657	0.084053	5.75867	6.79491	-1.157522
57.700001	0.184945	1.257306	1.516802	-0.366076	0.083847	5.81375	6.72939	-1.751341
57.799999	0.303963	1.203173	1.515826	-0.356361	0.083965	5.96596	6.73913	-2.219953
57.900002	0.210029	1.192671	1.517294	-0.346392	0.083902	6.12999	6.79737	-2.500048
58.0	0.046232	1.251958	1.520489	-0.337202	0.08336	6.29288	6.97593	-2.556125
58.099998	-0.178292	1.253783	1.524712	-0.329488	0.08258	6.28027	6.95495	-2.3494
58.200001	-0.41865	1.278902	1.529769	-0.324198	0.081579	6.33842	7.09284	-1.951061
58.299999	-0.464539	1.310735	1.535656	-0.321176	0.080876	6.31924	7.37289	-1.333506
58.400002	-0.394458	1.327896	1.541254	-0.32095	0.080382	6.22545	7.40779	-0.636751
58.5	-0.20021	1.332338	1.546383	-0.322862	0.08033	6.16704	7.31754	-0.021248
58.599998	0.124549	1.289971	1.550963	-0.327157	0.080339	6.24183	7.25856	0.502112
58.700001	0.346189	1.256432	1.554925	-0.332449	0.080622	6.38624	7.26016	0.775296
58.799999	0.381216	1.202516	1.557685	-0.338469	0.08106	6.42434	7.06211	0.772295
58.900002	0.312417	1.135777	1.558235	-0.344905	0.081254	6.36794	6.8297	0.691489
59.0	0.117913	1.028336	1.556878	-0.35204	0.081242	6.4514	7.07014	0.553888
59.099998	-0.183011	0.932621	1.554178	-0.358305	0.081162	6.50429	7.4489	0.446615
59.200001	-0.386103	0.87777	1.550368	-0.363291	0.08113	6.30628	7.36925	0.286723
59.299999	-0.480148	0.868605	1.54543	-0.36716	0.080986	6.03611	7.07838	0.093646
59.400002	-0.477697	0.835757	1.539852	-0.369386	0.080732	5.88565	7.027	-0.222138
59.5	-0.309671	0.7798	1.534662	-0.369843	0.080262	5.95834	7.27001	-0.575735
59.599998	-0.141157	0.723576	1.529885	-0.369095	0.079681	5.93837	6.93215	-0.8757
59.700001	0.066494	0.67213	1.525126	-0.366415	0.07892	5.96001	6.83623	-1.128388
59.799999	0.193458	0.64456	1.520511	-0.36321	0.078124	6.08139	6.75465	-1.29544
59.900002	0.237015	0.640556	1.517105	-0.359133	0.077471	6.19672	6.86267	-1.332207
60.0	0.194764	0.607389	1.514877	-0.354335	0.076956	6.20434	7.05109	-1.357943
60.099998	0.075041	0.541569	1.513621	-0.349693	0.076574	6.13034	6.97636	-1.37606
60.200001	-0.150311	0.466746	1.513371	-0.344535	0.076241	6.08594	6.84362	-1.304837
60.299999	-0.299825	0.399396	1.514117	-0.340016	0.075626	6.06878	6.99285	-1.225366
60.400002	-0.385624	0.342759	1.51607	-0.336031	0.075246	6.07315	7.06318	-1.121635
60.5	-0.37386	0.328995	1.518649	-0.332457	0.075119	6.07394	6.98471	-1.033928
60.599998	-0.264912	0.296043	1.521528	-0.330279	0.074866	6.1088	7.06939	-0.92599
60.700001	-0.098357	0.231192	1.525216	-0.329302	0.074956	6.15364	7.0999	-0.729007
60.799999	0.027425	0.200493	1.528404	-0.329689	0.075013	6.20671	7.0452	-0.573235
60.900002	0.130866	0.113278	1.530908	-0.332268	0.075141	6.25417	7.01062	-0.369017
61.0	0.153604	-0.014583	1.533058	-0.335542	0.075158	6.26792	6.90828	-0.151077
61.099998	0.064857	-0.152025	1.534432	-0.339832	0.075316	6.3442	7.06522	0.024947
61.200001	-0.028268	-0.214214	1.534328	-0.344859	0.075517	6.32932	7.15075	0.142592
61.299999	-0.16233	-0.255896	1.533187	-0.349282	0.075661	6.15285	6.91438	0.139564
61.400002	-0.300459	-0.282767	1.531807	-0.353324	0.075671	6.15092	6.93354	0.109088
61.5	-0.369933	-0.320745	1.530035	-0.35701	0.075784	6.08708	6.85057	-0.011536
61.599998	-0.348269	-0.368232	1.527578	-0.359375	0.075781	6.01483	6.89275	-0.159508
61.700001	-0.25651	-0.420518	1.524747	-0.361533	0.075577	5.99346	6.92144	-0.305219
61.799999	-0.10543	-0.528449	1.521755	-0.362824	0.075272	6.05722	6.95688	-0.477288
61.900002	-0.013125	-0.619948	1.518449	-0.363174	0.074894	6.12211	6.86117	-0.587258
62.0	0.094578	-0.711735	1.51497	-0.363318	0.074599	6.10381	6.78377	-0.627584
62.099998	0.116906	-0.745392	1.51116	-0.363118	0.073948	6.1095	6.75016	-0.642607
62.200001	0.044005	-0.778261	1.506807	-0.362259	0.073533	6.15066	6.82981	-0.635704
62.299999	-0.023982	-0.803044	1.502586	-0.36095	0.073401	6.13463	6.83602	-0.611104
62.400002	-0.064858	-0.882137	1.498792	-0.358926	0.073337	6.1144	6.89286	-0.566118
62.5	-0.145158	-0.960798	1.495534	-0.355523	0.07336	6.01255	6.94682	-0.667493
62.599998	-0.239235	-0.982523	1.493102	-0.351434	0.073266	5.9692	6.82595	-0.865705
62.700001	-0.253827	-0.978954	1.492715	-0.345233	0.073083	5.98129	6.75423	-1.141392
62.799999	-0.276875	-0.98284	1.494488	-0.337959	0.072921	6.02674	6.80572	-1.46782
62.900002	-0.182989	-1.014554	1.498472	-0.330446	0.07291	6.06011	6.80069	-1.826847
63.0	-0.099262	-1.000317	1.504932	-0.323151	0.072968	6.09382	6.92979	-2.114008
63.099998	0.01367	-1.006432	1.513459	-0.316967	0.07332	6.17728	7.0164	-2.198269
63.200001	0.016835	-1.00562	1.522495	-0.313352	0.073501	6.266	6.97326	-2.044745
63.299999	0.098317	-1.021821	1.531034	-0.313118	0.073706	6.37845	6.94714	-1.498781
63.400002	0.104999	-0.956951	1.537922	-0.317418	0.074047	6.45604	7.00698	-0.718399
63.5	-0.013287	-0.916386	1.542449	-0.32604	0.074588	6.55132	7.17313	0.447257
63.599998	-0.13935	-0.906782	1.543464	-0.338802	0.074868	6.52163	7.12613	1.659188
63.700001	-0.265467	-0.856862	1.540754	-0.354393	0.074893	6.36706	7.06532	2.572913
63.799999	-0.384312	-0.800258	1.535168	-0.370079	0.074665	6.27423	7.07817	3.010251
63.900002	-0.493477	-0.779256	1.527375	-0.38412	0.074239	6.12675	6.91577	2.90834
64.0	-0.444625	-0.776408	1.517372	-0.393924	0.073582	5.96868	6.76418	2.096094
64.099998	-0.265213	-0.756839	1.505941	-0.397913	0.072982	5.67862	6.48895	0.895628
64.199997	-0.044408	-0.667874	1.494896	-0.396254	0.072419	5.37088	6.28255	-0.331658
64.300003	0.139258	-0.608601	1.485655	-0.388438	0.071789	5.34872	6.18716	-1.406524
64.400002	0.204695	-0.53301	1.479591	-0.374381	0.071456	5.40722	6.3122	-2.439747
64.5	0.239619	-0.426126	1.479237	-0.355977	0.071303	5.98435	6.74149	-3.349225
64.599998	0.145276	-0.285354	1.485598	-0.335957	0.071272	5.9988	6.98503	-4.092345
64.699997	0.047322	-0.204598	1.497817	-0.316582	0.071284	6.06475	6.89746	-4.61846
64.800003	-0.113638	-0.080278	1.514049	-0.300349	0.071574	6.36522	6.99403	-4.815931
64.900002	-0.2003	0.04912	1.532238	-0.290302	0.071774	6.60833	7.35865	-4.19529
65.0	-0.204015	0.127017	1.549976	-0.288043	0.072276	6.85328	7.75603	-2.825672
65.099998	-0.216726	0.237575	1.564513	-0.293967	0.072726	6.93149	7.96222	-0.711923
65.199997	-0.200568	0.307365	1.573952	-0.308118	0.073149	6.93254	8.04026	1.857701
65.300003	-0.243928	0.461309	1.577887	-0.328966	0.073326	7.00935	7.95515	4.166479
65.400002	-0.266702	0.548896	1.576702	-0.352412	0.073374	7.03711	7.89156	5.826939
65.5	-0.264633	0.666983	1.57121	-0.375672	0.073094	6.95084	7.74051	6.23217
65.599998	-0.272913	0.760389	1.563482	-0.39429	0.072822	6.58215	7.3776	5.122302
65.699997	-0.198857	0.83591	1.555593	-0.405303	0.072684	6.02744	6.95731	2.734848
65.800003	-0.109477	0.800404	1.548018	-0.40742	0.072704	5.4997	6.34293	-0.154667
65.900002	-0.00959	0.78557	1.541198	-0.400622	0.072864	4.70162	5.84588	-2.710944
66.0	0.089779	0.732018	1.537008	-0.384224	0.073222	4.5932	5.58081	-4.458965
66.099998	0.136839	0.684226	1.537526	-0.3623	0.073351	4.33301	5.42462	-5.411152
66.199997	0.129685	0.701495	1.544707	-0.338075	0.073283	5.58877	5.79588	-5.727247
66.300003	0.072076	0.797139	1.558702	-0.316631	0.073404	6.71281	8.07944	-5.443539
66.400002	0.12931	0.798691	1.57693	-0.300645	0.073678	6.21196	7.69555	-4.738431
66.5	0.121174	0.791611	1.59698	-0.292679	0.074162	6.97037	7.58507	-3.427686
66.599998	0.053725	0.794517	1.614993	-0.294571	0.074588	6.93727	7.71642	-1.391739
66.699997	0.026894	0.763688	1.628007	-0.306498	0.07515	8.0861	8.67669	1.235887
66.800003	-0.107046	0.746173	1.634056	-0.326635	0.075403	7.8055	9.30499	3.778144
66.900002	-0.239105	0.66744	1.63383	-0.350623	0.075583	7.53927	8.11541	5.817838
67.0	-0.422691	0.640703	1.628714	-0.374851	0.075444	7.692	8.42844	6.649505
67.099998	-0.552242	0.654937	1.62163	-0.393477	0.075062	7.05523	7.77616	5.82128
67.199997	-0.398547	0.691821	1.615166	-0.404001	0.074531	6.37573	7.05269	3.468095
67.300003	-0.268902	0.63786	1.610809	-0.403807	0.074421	5.75087	6.47589	0.094481
67.400002	-0.074479	0.526417	1.608392	-0.394283	0.074496	5.03502	6.089	-3.156536
67.5	0.129862	0.452344	1.608659	-0.376237	0.074785	4.41595	5.46701	-5.480729
67.599998	0.240783	0.380325	1.613232	-0.352614	0.075069	4.50817	5.74557	-6.504285
67.699997	0.250404	0.343899	1.622924	-0.328297	0.074768	4.86189	5.51305	-6.46904
67.800003	0.145757	0.401299	1.637682	-0.308436	0.07495	7.50818	7.95398	-5.63631
67.900002	0.14257	0.492832	1.655065	-0.29542	0.075159	7.17714	8.93609	-4.362274
68.0	0.038616	0.564103	1.672903	-0.292952	0.075736	7.2606	7.74619	-2.226424
68.099998	-0.049726	0.606691	1.687874	-0.300013	0.076371	7.47026	7.9392	0.397667
68.199997	-0.187416	0.66917	1.69734	-0.316186	0.076838	8.81438	8.9165	2.992091
68.300003	-0.252148	0.730088	1.701043	-0.337725	0.077038	8.73127	10.44511	5.124032
68.400002	-0.35979	0.746897	1.699935	-0.360861	0.077087	8.16982	8.96788	6.244051
68.5	-0.358783	0.796109	1.696289	-0.381411	0.077016	8.26011	9.01745	5.831541
68.599998	-0.240941	0.907895	1.691875	-0.39532	0.076925	7.13659	7.93546	3.959765
68.699997	-0.168678	0.952052	1.687711	-0.401057	0.076876	6.21468	6.99638	1.313927
68.800003	-0.113155	0.922391	1.683358	-0.399004	0.076333	5.61399	6.4457	-1.674419
68.900002	-0.063732	0.807046	1.679882	-0.389591	0.075989	4.81486	5.8189	-3.961811
69.0	0.027867	0.709635	1.678422	-0.373668	0.07584	4.71161	5.62149	-5.086515
69.099998	0.070153	0.649263	1.679875	-0.355215	0.075916	4.46876	5.76537	-5.227146
69.199997	0.126858	0.693628	1.684935	-0.336765	0.07575	6.07806	6.06758	-4.826726
69.300003	0.076761	0.671097	1.693581	-0.321959	0.076002	7.1739	8.38701	-3.955082
69.400002	0.034436	0.651168	1.704443	-0.312317	0.076324	6.48266	8.18168	-2.738101
69.5	0.018482	0.631502	1.715568	-0.308498	0.076777	7.2451	7.44836	-1.317185
69.599998	-0.036544	0.619193	1.725792	-0.310729	0.07738	8.25871	8.7299	0.155094
69.699997	-0.076425	0.635532	1.733972	-0.317766	0.077936	8.39673	9.74359	1.388773
69.800003	-0.114658	0.64562	1.73993	-0.328002	0.078508	8.0304	8.88599	2.157245
69.900002	-0.118642	0.638166	1.744035	-0.33959	0.079075	8.26703	8.94647	2.369481
70.0	-0.10917	0.591306	1.746899	-0.350405	0.079625	7.75532	8.62766	2.041253
70.099998	-0.04895	0.550352	1.748294	-0.359634	0.07997	7.24825	7.80571	1.226119
70.199997	-0.017308	0.539316	1.747603	-0.365671	0.08045	6.70362	7.6037	0.135146
70.300003	-0.025647	0.502637	1.744927	-0.369041	0.080806	6.49133	7.18726	-0.936086
70.400002	0.050505	0.380886	1.740743	-0.37012	0.081324	6.27668	6.96823	-1.308181
70.5	0.055425	0.371594	1.735208	-0.369121	0.081892	6.26433	6.94403	-1.373724
70.599998	0.01311	0.405558	1.728883	-0.366732	0.08241	6.2744	6.91813	-1.211486
70.699997	-0.041473	0.423997	1.723008	-0.36415	0.082624	6.87413	7.41111	-1.014844
70.800003	-0.130388	0.402416	1.718069	-0.360704	0.082671	6.59896	7.62511	-0.919081
70.900002	-0.155507	0.395793	1.714133	-0.356972	0.082676	6.94629	7.3746	-0.93153
71.0	-0.096447	0.433344	1.711098	-0.352782	0.082804	7.12617	7.86405	-1.132175
71.099998	-0.028395	0.443478	1.709484	-0.348034	0.083104	6.8334	7.80849	-1.433928
71.199997	0.107936	0.411223	1.7093	-0.342031	0.083611	6.94594	7.61322	-1.737011
71.300003	0.191184	0.379868	1.710822	-0.33542	0.084156	6.82605	7.66739	-1.97048
71.400002	0.228194	0.360206	1.714266	-0.328484	0.084913	6.79864	7.59952	-2.165172
71.5	0.183245	0.326564	1.719296	-0.322765	0.085457	6.87562	7.43744	-2.185574
71.599998	0.128841	0.31367	1.725774	-0.318617	0.086053	7.14553	7.53786	-2.069338
71.699997	0.046997	0.32618	1.732328	-0.317528	0.086343	7.29073	7.72392	-1.723386
71.800003	0.01376	0.321261	1.737769	-0.319912	0.08703	7.38951	7.91715	-1.070135
71.900002	0.019107	0.355015	1.741202	-0.326439	0.087724	7.47569	8.12312	-0.14452
72.0	0.043191	0.374192	1.741818	-0.336712	0.088784	7.42227	8.07313	0.904605
72.099998	0.008917	0.383165	1.738467	-0.350272	0.089509	7.45239	8.15781	1.830574
72.199997	-0.105073	0.333757	1.731774	-0.364647	0.089819	7.341	7.74308	2.519802
72.300003	-0.208934	0.338367	1.722907	-0.377106	0.089843	7.21909	7.73302	2.534024
72.400002	-0.289417	0.333559	1.712708	-0.385886	0.089312	7.01364	7.52116	1.902176
72.5	-0.285919	0.294352	1.702036	-0.389342	0.088762	6.67761	7.07988	0.703685
72.599998	-0.227922	0.236636	1.692577	-0.386883	0.088448	6.23018	6.88965	-0.713055
72.699997	-0.130708	0.240601	1.685708	-0.37837	0.088107	5.93986	6.79748	-1.935718
72.800003	-0.006459	0.233334	1.682629	-0.36449	0.087915	5.71768	6.70059	-2.991966
72.900002	0.100183	0.238878	1.6836	-0.348062	0.087621	6.23062	6.9193	-3.786356
73.0	0.177641	0.230349	1.688915	-0.331287	0.087663	6.98421	7.7009	-4.235592
73.099998	0.175613	0.247334	1.697543	-0.3174	0.087573	6.71062	7.52673	-4.187026
73.199997	0.082282	0.285666	1.707331	-0.308407	0.087556	7.25167	7.42449	-3.484132
73.300003	-0.039784	0.340599	1.716061	-0.305629	0.087784	7.64559	7.79971	-2.135291
73.400002	-0.181038	0.413881	1.722283	-0.309878	0.087838	7.91585	8.36346	-0.314748
73.5	-0.339691	0.519002	1.72516	-0.320259	0.0879	7.92662	8.60818	1.622382
73.599998	-0.386358	0.573336	1.724597	-0.334631	0.087952	7.90569	8.38604	3.137896
73.699997	-0.355108	0.671768	1.72133	-0.35017	0.087837	7.81496	8.4521	3.888097
73.800003	-0.243003	0.743207	1.717571	-0.363308	0.08775	7.5799	8.17665	3.460356
73.900002	-0.151518	0.813224	1.71415	-0.372985	0.087575	7.08046	7.7343	2.150076
74.0	-0.043425	0.878391	1.710724	-0.377748	0.086993	6.67007	7.288	0.255443
74.099998	0.017754	0.883378	1.706842	-0.37755	0.086244	6.20802	6.82381	-1.56062
74.199997	0.065786	0.857314	1.702396	-0.373518	0.085595	5.75867	6.3683	-2.648295
74.300003	0.081419	0.854849	1.697332	-0.366886	0.085069	5.59148	6.43853	-2.898493
74.400002	0.090065	0.884049	1.691879	-0.35979	0.084636	5.85886	6.42257	-2.573482
74.5	0.065006	0.881155	1.686354	-0.354919	0.084039	7.00619	7.35994	-1.816523
74.599998	-0.059332	0.897711	1.680767	-0.352732	0.083396	6.30103	7.8344	-0.754448
74.699997	-0.099763	0.902259	1.674423	-0.352227	0.082761	6.67918	7.0574	0.130631
74.800003	-0.167432	0.925484	1.668218	-0.35275	0.082274	7.44399	7.89445	0.561555
74.900002	-0.119491	0.961471	1.664049	-0.351462	0.082075	7.04035	8.1076	0.292916
75.0	-0.05496	0.949326	1.663624	-0.347667	0.082128	6.71649	7.43284	-0.660019
75.099998	-0.002641	0.839952	1.667567	-0.340662	0.082192	6.66937	7.57244	-1.882455
75.199997	-0.007786	0.774498	1.675236	-0.330994	0.081949	6.43721	7.3943	-2.97589
75.300003	-0.028401	0.727212	1.686458	-0.320037	0.081592	6.29341	7.10397	-3.630483
75.400002	-0.067441	0.700502	1.699875	-0.310943	0.081217	6.65352	7.42695	-3.747743
75.5	-0.074638	0.663626	1.712754	-0.306209	0.08069	7.57745	8.15556	-3.106207
75.599998	-0.105088	0.651815	1.721938	-0.310201	0.080168	7.19956	8.49149	-1.379616
75.699997	-0.160717	0.64928	1.724827	-0.323565	0.079337	7.35238	8.07334	1.348102
75.800003	-0.228594	0.6825	1.719985	-0.346136	0.07856	7.91226	8.63045	4.373642
75.900002	-0.262207	0.663396	1.707094	-0.374068	0.077981	7.86216	8.79092	6.811797
76.0	-0.305632	0.672695	1.688776	-0.401302	0.077145	7.59365	8.27685	7.545624
76.099998	-0.248428	0.663137	1.670689	-0.420795	0.07633	7.38724	8.094	6.295494
76.199997	-0.198986	0.646255	1.656563	-0.428474	0.075687	6.49956	7.43123	2.999303
76.300003	-0.12393	0.610948	1.647135	-0.422354	0.07483	5.55076	6.26692	-1.342738
76.400002	-0.114946	0.569329	1.642354	-0.404416	0.074144	4.4734	5.63412	-5.200983
76.5	-0.01438	0.512793	1.643913	-0.375679	0.073426	3.99751	4.96611	-7.898202
76.599998	0.066124	0.438463	1.653162	-0.3413	0.072662	3.86466	5.04565	-9.099167
76.699997	0.04142	0.347532	1.66969	-0.308335	0.072076	5.37613	5.78057	-8.590099
76.800003	0.137452	0.351939	1.691352	-0.283172	0.071691	8.24943	9.70098	-7.095359
76.900002	0.144918	0.396343	1.715292	-0.269645	0.071937	7.67869	9.2186	-4.615543
77.0	0.095314	0.44392	1.73726	-0.270894	0.072009	8.67636	9.31067	-1.356791
77.099998	-0.0352	0.458451	1.75471	-0.284699	0.072193	7.93722	8.37877	2.190081
77.199997	-0.230807	0.440084	1.764837	-0.308466	0.07216	11.08874	10.15532	5.466032
77.300003	-0.452841	0.442534	1.767843	-0.338517	0.072074	11.85897	13.15175	7.536725
77.400002	-0.557648	0.421671	1.767086	-0.367722	0.072025	11.06071	11.00372	8.032864
77.5	-0.50289	0.41417	1.765337	-0.390984	0.071983	10.79947	10.82997	6.820989
77.599998	-0.494597	0.462915	1.763463	-0.406295	0.071815	7.69997	8.32181	3.958161
77.699997	-0.341533	0.473023	1.760758	-0.41177	0.07146	5.50041	6.44002	0.209323
77.800003	-0.256488	0.383403	1.756397	-0.408163	0.071209	4.46552	5.51658	-3.256978
77.900002	-0.125909	0.193743	1.750581	-0.397784	0.071107	4.05102	5.14928	-5.360293
78.0	0.017108	0.054998	1.744574	-0.382116	0.071223	4.07764	5.02606	-5.798214
78.099998	-0.004634	-0.032528	1.739917	-0.36652	0.070951	4.12432	5.35536	-5.053761
78.199997	0.061788	-0.087534	1.73834	-0.3505	0.070972	5.35634	5.75435	-3.958267
78.300003	0.070023	-0.205392	1.740458	-0.336891	0.070991	7.32296	8.28124	-2.792736
78.400002	0.016016	-0.250364	1.74588	-0.326214	0.071181	6.17956	8.22546	-1.88043
78.5	-0.010161	-0.278952	1.754349	-0.319128	0.071472	7.6878	7.51773	-1.260947
78.599998	-0.092603	-0.33552	1.764878	-0.316258	0.071739	8.96746	9.52317	-0.913166
78.699997	-0.159929	-0.366671	1.7757	-0.316022	0.072147	8.13873	9.22727	-0.792496
78.800003	-0.144604	-0.398824	1.785674	-0.318811	0.072153	8.50103	8.85976	-0.756395
78.900002	-0.134883	-0.440107	1.793977	-0.323423	0.072076	8.24417	8.93223	-0.639952
79.0	-0.114395	-0.467944	1.799503	-0.329853	0.071943	7.92303	8.32267	-0.346284
79.099998	-0.073303	-0.470895	1.801869	-0.337324	0.071726	7.57491	8.15599	0.119692
79.199997	-0.024749	-0.482965	1.80097	-0.34614	0.0714	7.45633	8.11488	0.706265
79.300003	0.027871	-0.47224	1.796979	-0.355391	0.07133	7.74017	8.09432	1.198617
79.400002	0.038917	-0.454485	1.790362	-0.365212	0.0711	7.60697	8.11135	1.419644
79.5	0.040452	-0.436853	1.782296	-0.373862	0.070968	7.79569	8.08597	1.243239
79.599998	-0.01844	-0.383897	1.773844	-0.379709	0.070941	7.49058	8.00236	0.684755
79.699997	-0.114917	-0.315766	1.76558	-0.38156	0.070682	7.17399	7.69212	-0.18477
79.800003	-0.188499	-0.233648	1.758339	-0.379494	0.070297	6.78077	7.3685	-1.152497
79.900002	-0.30378	-0.177693	1.752909	-0.373225	0.06965	6.44211	7.22526	-1.940491
80.0	-0.328075	-0.111111	1.749857	-0.364255	0.068967	6.41987	7.32579	-2.632251
80.099998	-0.276338	-0.064867	1.749408	-0.353503	0.068268	6.62068	7.53229	-3.134324
80.199997	-0.116596	-0.026801	1.750949	-0.343038	0.067556	6.86327	7.88942	-3.309698
80.300003	0.025764	0.001442	1.753632	-0.33481	0.066972	6.89497	7.77509	-2.988613
80.400002	0.164469	0.048264	1.756358	-0.329783	0.066697	7.20578	7.93257	-2.25371
80.5	0.322949	0.078146	1.758184	-0.328231	0.066436	7.3452	8.27107	-1.252758
80.599998	0.362613	0.042602	1.75936	-0.330054	0.066692	7.4467	8.24869	-0.13223
80.699997	0.284971	0.018137	1.759508	-0.334317	0.066817	7.57833	8.28477	0.69265
80.800003	0.170837	-0.009379	1.759348	-0.33951	0.067105	7.60688	8.32074	1.069899
80.900002	-0.035082	-0.04273	1.759508	-0.344793	0.067549	7.5905	8.19806	0.907942
81.0	-0.189229	-0.05298	1.759951	-0.348924	0.067915	7.39731	8.04529	0.270124
81.099998	-0.289266	-0.056304	1.759757	-0.35157	0.068463	6.96722	7.8223	-0.483435
81.199997	-0.335138	-0.085057	1.758301	-0.353013	0.068737	6.70835	7.83151	-1.056091
81.300003	-0.328339	-0.11985	1.755016	-0.354073	0.06832	6.63172	7.69576	-1.209978
81.400002	-0.232679	-0.171711	1.749364	-0.355422	0.067712	6.56262	7.70561	-0.965722
81.5	-0.097501	-0.187206	1.741711	-0.356812	0.067044	6.75485	7.77338	-0.526819
81.599998	0.010485	-0.221246	1.733031	-0.359396	0.066144	7.01854	7.99305	-0.024351
81.699997	0.122414	-0.221461	1.723855	-0.361338	0.065484	6.90364	7.80239	0.237462
81.800003	0.209393	-0.197585	1.715181	-0.361576	0.064762	7.20499	7.78055	0.065698
81.900002	0.198659	-0.227481	1.708872	-0.359819	0.064339	6.99673	7.84082	-0.564774
82.0	0.187539	-0.291347	1.70571	-0.354946	0.064102	6.80021	7.53443	-1.464059
82.099998	0.149951	-0.340168	1.705523	-0.347468	0.064421	6.74303	7.5111	-2.324288
82.199997	0.098477	-0.357213	1.707806	-0.338827	0.06497	6.52487	7.41849	-2.916564
82.300003	0.056051	-0.366515	1.712298	-0.330724	0.065989	6.5331	7.39248	-3.06447
82.400002	0.034405	-0.353799	1.717294	-0.32511	0.06707	6.97685	7.82862	-2.771158
82.5	-0.055122	-0.304578	1.720595	-0.324908	0.068037	7.00059	7.90002	-1.862749
82.599998	-0.171272	-0.263428	1.720652	-0.330642	0.068595	7.04516	7.74586	-0.261537
82.699997	-0.28766	-0.251163	1.7162	-0.342633	0.06859	7.33338	8.17718	1.645513
82.800003	-0.406351	-0.211962	1.707361	-0.358656	0.068174	7.38382	8.3155	3.230822
82.900002	-0.480624	-0.200982	1.695435	-0.375385	0.067347	7.21515	8.00536	4.086145
83.0	-0.361687	-0.124217	1.683001	-0.3879	0.066516	6.96923	7.93139	3.63426
83.099998	-0.182188	-0.107238	1.672682	-0.393793	0.065916	6.51471	7.48786	1.959991
83.199997	0.109149	-0.112557	1.665284	-0.390766	0.065695	6.1687	7.14262	-0.52449
83.300003	0.270198	-0.185093	1.660967	-0.38066	0.065862	5.54244	6.4123	-2.677208
83.400002	0.365872	-0.20486	1.65977	-0.364044	0.066241	5.59175	6.20311	-4.210552
83.5	0.333889	-0.180036	1.661942	-0.344422	0.066685	5.31509	6.17731	-4.867692
83.599998	0.150887	-0.12381	1.667035	-0.326364	0.067163	6.67699	6.84051	-4.655057
83.699997	-0.048027	-0.092557	1.673836	-0.313007	0.067722	7.54356	8.69671	-3.747783
83.800003	-0.24166	-0.051476	1.680403	-0.307331	0.068216	6.93035	7.93985	-2.134841
83.900002	-0.418341	0.009264	1.685555	-0.309443	0.068795	7.21997	7.86501	-0.178536
84.0	-0.424449	0.073145	1.688131	-0.317695	0.069491	7.58542	8.36592	1.633541
84.099998	-0.421474	0.160222	1.688508	-0.330856	0.070012	8.27815	9.76843	2.836275
84.199997	-0.330288	0.215654	1.688519	-0.344574	0.070509	7.42752	8.71834	3.164716
84.300003	-0.171744	0.247844	1.688824	-0.356713	0.070798	7.36622	8.16562	2.570304
84.400002	-0.002847	0.252055	1.68939	-0.365873	0.070951	6.91529	7.92636	1.262682
84.5	0.076212	0.241703	1.68887	-0.371116	0.071106	6.34552	6.94949	-0.274932
84.599998	0.034998	0.189895	1.685977	-0.373444	0.071291	5.95221	6.63422	-1.449831
84.699997	-0.028425	0.122592	1.679611	-0.374079	0.071339	5.93224	6.42482	-1.609906
84.800003	-0.108026	0.105721	1.669654	-0.374755	0.071213	5.88977	6.596	-1.05969
84.900002	-0.215316	0.124039	1.656883	-0.376435	0.070983	6.10398	6.6491	-0.164116
85.0	-0.283947	0.127962	1.642801	-0.378815	0.070642	6.66797	7.45147	0.660219
85.099998	-0.260464	0.111209	1.629317	-0.379152	0.070577	6.06939	7.44183	1.090087
85.199997	-0.207684	0.113052	1.618359	-0.377594	0.070482	6.71342	7.21167	0.507501
85.300003	-0.087043	0.09855	1.612687	-0.369914	0.070574	6.60115	7.74768	-0.845958
85.400002	-0.044969	0.138515	1.613375	-0.356229	0.070954	6.1793	7.11393	-2.511141
85.5	0.093527	0.150163	1.620079	-0.338893	0.071385	6.29919	7.03246	-3.948248
85.599998	0.164711	0.188706	1.6328	-0.319044	0.07187	6.06746	7.05986	-4.919307
85.699997	0.143722	0.223836	1.649782	-0.301407	0.072547	6.48038	7.1256	-5.163319
85.800003	0.078848	0.249422	1.668108	-0.289532	0.07323	7.30991	8.1592	-4.550662
85.900002	-0.026739	0.282318	1.684256	-0.287106	0.073656	6.97834	7.9649	-2.72038
86.0	-0.214148	0.320551	1.694575	-0.296999	0.073525	7.36858	7.95483	0.403219
86.099998	-0.444172	0.345754	1.697056	-0.318391	0.073069	8.10676	8.95503	4.001596
86.199997	-0.525502	0.427935	1.690401	-0.347408	0.072112	8.3159	9.4478	7.156598
86.300003	-0.432303	0.534697	1.67795	-0.377937	0.071402	8.11324	8.95739	8.732832
86.400002	-0.311934	0.662953	1.664247	-0.403365	0.071157	7.99563	8.9136	8.011638
86.5	-0.098922	0.79231	1.653136	-0.418781	0.071071	7.03658	8.01243	4.934196
86.599998	0.153349	0.85495	1.645984	-0.420332	0.071167	5.71786	6.51464	0.520155
86.699997	0.180979	0.821623	1.641632	-0.408962	0.070713	4.7307	5.65115	-3.876018
86.800003	0.236215	0.878878	1.64068	-0.387584	0.070128	3.78119	4.63328	-7.00201
86.900002	0.166017	0.950846	1.644716	-0.359521	0.069647	3.96467	4.73552	-8.469077
87.0	0.080988	1.055521	1.653946	-0.330443	0.068922	4.03403	4.62654	-8.218713
87.099998	-0.042036	1.122724	1.667598	-0.308082	0.068795	7.30982	7.29774	-6.708589
87.199997	-0.087512	1.19085	1.683272	-0.29525	0.068814	7.63911	9.84647	-4.329063
87.300003	-0.080301	1.294788	1.698161	-0.294294	0.068953	7.81356	8.8771	-1.261824
87.400002	-0.128636	1.42447	1.709336	-0.304788	0.069268	7.33031	8.45263	2.027059
87.5	-0.162131	1.568872	1.714558	-0.324272	0.069278	7.99834	8.99475	4.804009
87.599998	-0.235846	1.632934	1.714213	-0.348631	0.069352	10.47772	12.0598	6.637628
87.699997	-0.294287	1.717539	1.710764	-0.371602	0.069267	8.64212	9.94507	6.819303
87.800003	-0.267212	1.803893	1.70754	-0.388384	0.06926	8.34847	9.44481	5.288689
87.900002	-0.239829	1.842448	1.706367	-0.396315	0.069381	6.69722	7.87465	2.319491
88.0	-0.124637	1.889725	1.706758	-0.394045	0.069427	5.60366	6.28405	-1.343382
88.099998	-0.06142	1.732717	1.708212	-0.383497	0.069363	4.72973	5.90658	-4.493824
88.199997	0.0241	1.567762	1.711175	-0.366862	0.069888	4.25306	5.35943	-6.186299
88.300003	0.080799	1.405008	1.716445	-0.347253	0.070414	4.54066	5.63969	-6.407729
88.400002	0.0762	1.349475	1.724175	-0.329795	0.070529	5.0091	5.76088	-5.596276
88.5	0.004268	1.281835	1.733556	-0.317763	0.070605	7.91077	7.75828	-4.086967
88.599998	-0.039196	1.220415	1.743358	-0.312375	0.070782	7.47516	9.91316	-2.001098
88.699997	-0.07704	1.166727	1.751464	-0.315011	0.070998	7.1753	8.01575	0.282398
88.800003	-0.167152	1.055579	1.757286	-0.324172	0.071322	8.56812	8.93148	2.286765
88.900002	-0.197227	1.039384	1.760361	-0.336522	0.071617	8.99741	10.52969	3.561309
89.0	-0.234534	0.944636	1.762061	-0.35022	0.07203	8.44314	9.52595	3.90299
89.099998	-0.274468	0.872245	1.763125	-0.362147	0.07229	8.4301	9.28701	3.175718
89.199997	-0.280455	0.787175	1.76426	-0.370823	0.072474	7.5799	8.53271	1.608034
89.300003	-0.245915	0.712677	1.764553	-0.375328	0.072553	6.69398	7.29303	-0.341144
89.400002	-0.194764	0.586881	1.762518	-0.375805	0.072628	6.15644	6.97904	-2.001672
89.5	-0.163616	0.467319	1.758128	-0.372858	0.073036	5.74308	6.54001	-2.723006
89.599998	-0.096097	0.306142	1.751575	-0.368417	0.0733	5.65533	6.5611	-2.368973
89.699997	-0.059499	0.281599	1.743363	-0.363535	0.07356	5.61329	6.56046	-1.699
89.800003	-0.084839	0.229035	1.735325	-0.359868	0.073513	6.92483	7.38788	-0.854571
89.900002	-0.136956	0.221591	1.728755	-0.355922	0.073364	6.97861	8.16487	-0.315038
90.0	-0.165764	0.22146	1.72552	-0.350745	0.073149	6.76124	7.37278	-0.324499
90.099998	-0.111653	0.225759	1.726614	-0.343856	0.073064	7.81198	8.16616	-1.165846
90.199997	-0.157885	0.195075	1.732602	-0.334994	0.072964	7.00593	8.05204	-2.247446
90.300003	-0.150162	0.168491	1.742884	-0.324445	0.073026	6.91336	7.66022	-3.24862
90.400002	-0.085564	0.15359	1.755932	-0.314558	0.072958	6.90311	7.80571	-3.80513
90.5	-0.004068	0.132055	1.770323	-0.307201	0.072835	6.83997	7.73484	-3.74578
90.599998	0.060408	0.172303	1.783661	-0.305345	0.072662	7.36963	7.97389	-2.936334
90.699997	0.084733	0.216714	1.793272	-0.312035	0.072595	7.74901	8.59855	-1.051376
90.800003	0.055206	0.258564	1.796596	-0.327473	0.072786	7.67598	8.3535	1.618298
90.900002	-0.069614	0.356287	1.791391	-0.351749	0.072525	8.43018	8.90825	4.556128
91.0	-0.17676	0.360565	1.778373	-0.380546	0.072411	8.54333	9.08436	6.985196
91.099998	-0.372141	0.403805	1.759937	-0.408106	0.072329	8.40242	8.74189	7.538138
91.199997	-0.448659	0.43961	1.741206	-0.426175	0.072139	7.8436	8.37084	6.163878
91.300003	-0.430253	0.511786	1.727109	-0.429909	0.072156	6.64625	7.43412	2.602824
91.400002	-0.376855	0.562506	1.720713	-0.419284	0.071842	5.55085	6.38875	-2.136987
91.5	-0.209544	0.596041	1.72324	-0.395454	0.071743	4.21435	5.37516	-6.469934
91.599998	-0.079163	0.613247	1.735501	-0.361197	0.07185	3.9997	4.99609	-9.581087
91.699997	0.235145	0.498687	1.757249	-0.323877	0.071553	3.7255	5.14189	-10.759068
91.800003	0.183348	0.505312	1.785237	-0.291656	0.071095	5.99381	6.29283	-10.044591
91.900002	0.175852	0.595576	1.815971	-0.27061	0.070848	9.12825	10.97845	-7.955782
92.0	0.1924	0.68522	1.84475	-0.26613	0.070944	9.21355	10.19375	-4.235705
92.099998	-0.01444	0.811748	1.869066	-0.277761	0.07121	10.24573	11.0398	0.159183
92.199997	-0.284967	0.909842	1.885271	-0.302031	0.071388	9.97792	9.35445	4.63916
92.300003	-0.546021	0.925699	1.891772	-0.334447	0.071496	16.02795	14.61742	8.282937
92.400002	-0.595986	0.879077	1.893697	-0.366659	0.07159	15.76584	17.44963	10.15955
92.5	-0.609469	0.91871	1.896015	-0.39266	0.071804	17.38863	16.70358	9.405293
92.599998	-0.470105	0.959848	1.901124	-0.409048	0.07197	15.82679	16.6326	6.41697
92.699997	-0.356697	1.027588	1.907706	-0.413893	0.072155	8.23068	8.84327	1.650186
92.800003	-0.14067	1.03982	1.913823	-0.408458	0.072462	4.64023	5.85583	-3.532325
92.900002	-0.001806	0.920252	1.917493	-0.395609	0.072325	3.92806	5.1436	-7.281801
93.0	0.154315	0.753307	1.919482	-0.378768	0.072617	3.76175	4.83625	-8.510116
93.099998	0.217466	0.615165	1.92201	-0.360975	0.073074	4.15103	4.8718	-7.654333
93.199997	0.128968	0.586872	1.926965	-0.344586	0.073454	4.04734	5.20131	-6.109316
93.300003	0.071883	0.523345	1.935102	-0.331912	0.073746	6.87351	6.15269	-4.181895
93.400002	-0.058118	0.480754	1.945652	-0.324821	0.073756	7.86321	9.68418	-2.241797
93.5	-0.199411	0.428695	1.956981	-0.32397	0.073881	7.513	8.61268	-0.381264
93.599998	-0.244901	0.425992	1.96675	-0.328743	0.074181	12.85445	12.5424	1.131664
93.699997	-0.262655	0.413778	1.973404	-0.338519	0.074346	12.47779	13.74975	2.387909
93.800003	-0.366147	0.447962	1.97627	-0.349787	0.074789	13.38359	13.95347	2.949186
93.900002	-0.370077	0.489287	1.975491	-0.36083	0.07497	14.5346	15.12967	2.964391
94.0	-0.20862	0.516416	1.972334	-0.36887	0.074891	12.42752	12.32026	2.225581
94.099998	-0.142191	0.510362	1.968222	-0.372088	0.074396	9.89341	10.43227	0.822035
94.199997	-0.101323	0.484905	1.964982	-0.370272	0.073947	8.35714	8.59641	-1.157671
94.300003	-0.054489	0.416652	1.962932	-0.364134	0.073201	7.3403	7.79179	-3.024026
94.400002	0.007763	0.333763	1.961797	-0.3547	0.073031	6.77849	7.42695	-4.122144
94.5	0.06874	0.306629	1.96121	-0.343936	0.07265	7.07205	7.62896	-4.325142
94.599998	0.075832	0.299999	1.96157	-0.333179	0.072761	7.19019	8.20962	-4.005471
94.699997	0.113029	0.28929	1.962643	-0.324677	0.072734	9.20961	9.46054	-3.232864
94.800003	-0.058678	0.267386	1.964465	-0.320994	0.072633	9.46814	10.6695	-2.303457
94.900002	-0.143751	0.24938	1.96669	-0.320789	0.072424	9.6228	9.97622	-1.239947
95.0	-0.205014	0.263121	1.96902	-0.324406	0.072358	11.24094	11.3176	-0.315693
95.099998	-0.196594	0.294637	1.970781	-0.331103	0.072323	10.8571	11.62495	0.302701
95.199997	-0.18861	0.319164	1.971088	-0.339734	0.072069	11.38685	11.85597	0.708667
95.300003	-0.157546	0.342555	1.968654	-0.350371	0.071552	10.93635	11.7578	0.892467
95.400002	-0.051042	0.370254	1.962502	-0.360757	0.071086	10.20737	10.77955	1.032844
95.5	-0.044559	0.445366	1.952736	-0.371118	0.070441	8.95284	9.96755	0.883019
95.599998	0.078732	0.428908	1.940554	-0.378935	0.070019	8.49779	9.34385	0.748941
95.699997	0.034605	0.433527	1.927109	-0.383857	0.069317	7.81189	8.90236	0.182485
95.800003	0.043516	0.344335	1.913697	-0.384874	0.068692	7.31043	8.11648	-0.456177
95.900002	-0.0525	0.269109	1.900245	-0.382787	0.067835	7.17898	7.75775	-1.075292
96.0	-0.090759	0.24419	1.886691	-0.377474	0.067126	7.15069	7.65573	-1.445547
96.099998	-0.141555	0.282433	1.87293	-0.369964	0.06671	7.35098	8.10118	-1.690526
96.199997	-0.124528	0.300947	1.859571	-0.360383	0.06643	7.56029	8.40157	-1.899446
96.300003	-0.060572	0.280289	1.848209	-0.348393	0.06632	7.73964	8.87196	-2.244689
96.400002	0.042376	0.283379	1.841937	-0.333831	0.066345	7.63376	8.79788	-2.876834
96.5	0.085368	0.25304	1.843608	-0.316555	0.066609	7.88957	8.66545	-3.735053
96.599998	0.12284	0.199719	1.853719	-0.29932	0.06682	7.93039	8.84552	-4.53498
96.699997	0.127013	0.245898	1.870276	-0.284991	0.067037	8.06648	8.9105	-4.996132
96.800003	0.073679	0.282643	1.887309	-0.277374	0.067076	8.29111	9.26517	-4.613129
96.900002	0.023966	0.309111	1.899629	-0.279827	0.067221	8.81701	9.76447	-2.859918
97.0	-0.054349	0.360165	1.903168	-0.295282	0.067142	9.61693	10.53793	0.572725
97.099998	-0.154151	0.44846	1.896762	-0.32232	0.066959	10.51739	11.58577	4.541221
97.199997	-0.297496	0.483289	1.880884	-0.356559	0.066908	11.06246	12.39831	7.775303
97.300003	-0.180245	0.410491	1.86335	-0.388094	0.066955	11.11991	12.31588	9.132967
97.400002	-0.201701	0.358968	1.850579	-0.411261	0.067294	10.66382	11.39875	7.630487
97.5	-0.231585	0.444134	1.84482	-0.422391	0.067369	8.77558	9.15512	3.840996
97.599998	-0.217691	0.531379	1.84255	-0.422516	0.0672	5.96561	6.6491	-1.102966
97.699997	-0.235022	0.537603	1.838716	-0.412997	0.066785	4.10812	5.04469	-5.220053
97.800003	-0.205255	0.557328	1.831219	-0.396481	0.066371	3.60701	4.45814	-7.139894
97.900002	-0.140425	0.559624	1.821244	-0.376818	0.065831	3.81947	4.79664	-6.610374
98.0	-0.088615	0.540378	1.810621	-0.35922	0.065219	4.06109	4.97896	-4.55025
98.099998	-0.033863	0.559415	1.801674	-0.344971	0.064568	6.52391	7.07239	-2.396816
98.199997	0.013079	0.566562	1.797154	-0.333849	0.063886	6.95934	9.23851	-0.76636
98.300003	0.091223	0.549765	1.798577	-0.325216	0.063265	6.70151	7.70047	-0.008759
98.400002	0.121032	0.521968	1.806363	-0.31755	0.06338	7.62063	8.49246	-0.250856
98.5	0.153517	0.477294	1.818293	-0.31116	0.063801	10.46677	11.58342	-1.078069
98.599998	0.170174	0.421168	1.83059	-0.307789	0.064584	8.72961	9.3931	-1.965376
98.699997	0.106601	0.336815	1.840025	-0.30686	0.065388	8.43053	9.47007	-2.326933
98.800003	-0.062008	0.288077	1.844844	-0.309659	0.066102	8.31274	9.29675	-1.880576
98.900002	-0.256174	0.269019	1.845037	-0.316578	0.066445	7.93722	8.85408	-0.709392
99.0	-0.449001	0.29507	1.841472	-0.326956	0.066474	8.03443	8.97002	0.841564
99.099998	-0.60721	0.332179	1.835186	-0.341081	0.066177	8.00045	9.08328	2.355139
99.199997	-0.622061	0.352389	1.826931	-0.35654	0.065947	8.06245	9.41997	3.286828
99.300003	-0.489164	0.411174	1.816777	-0.371755	0.065711	8.18549	9.60474	3.41969
99.400002	-0.260844	0.413413	1.804122	-0.384969	0.06572	8.02672	9.4827	2.840285
99.5	-0.050661	0.435806	1.788569	-0.394767	0.065653	7.29449	8.61236	1.694536
99.599998	0.089365	0.415131	1.770695	-0.399435	0.065381	6.97072	7.64684	0.334531
99.699997	0.133147	0.379037	1.752471	-0.397483	0.065422	6.28789	6.79426	-0.927612
99.800003	0.049794	0.413318	1.737412	-0.385829	0.06579	5.85185	6.04789	-2.081716
99.900002	-0.179132	0.475772	1.72985	-0.367445	0.066012	5.62056	6.0268	-3.345854
100.0	-0.394473	0.605111	1.733647	-0.344266	0.065727	6.47128	6.6612	-4.996426
100.099998	-0.373708	0.642448	1.746292	-0.318672	0.066858	6.69968	8.02742	-5.656409
100.199997	-0.274849	0.668133	1.76732	-0.29807	0.067691	6.68934	8.10267	-6.261796
100.300003	-0.094925	0.682808	1.789905	-0.285389	0.068431	7.40913	8.38808	-5.666786
100.400002	0.020238	0.712837	1.808908	-0.284631	0.069157	8.01052	9.08275	-3.385566
100.5	0.030824	0.770214	1.819536	-0.298396	0.069819	8.84959	10.09558	0.42012
100.599998	-0.143561	0.739061	1.81959	-0.325586	0.070268	9.38582	10.44608	5.312839
100.699997	-0.333922	0.649527	1.807545	-0.360262	0.0705	9.79077	10.74315	9.438943
100.800003	-0.417811	0.607283	1.788589	-0.395481	0.070335	10.23373	10.82205	11.286772
100.900002	-0.535879	0.640536	1.77415	-0.417958	0.070234	10.20028	10.23882	9.539351
101.0	-0.509881	0.724305	1.770575	-0.423572	0.07039	8.75929	9.41708	4.799275
101.099998	-0.339835	0.738467	1.777709	-0.413019	0.070472	5.94722	6.92102	-1.849251
101.199997	-0.076942	0.618019	1.791757	-0.389829	0.070726	4.14096	5.31318	-8.072074
101.300003	0.279212	0.499875	1.810069	-0.357991	0.071107	3.2673	4.26855	-12.046329
101.400002	0.440005	0.353748	1.831644	-0.324748	0.071638	3.50997	4.80553	-13.014304
101.5	0.275634	0.277033	1.855408	-0.298474	0.071793	3.95749	4.56198	-11.116799
101.599998	0.161378	0.310649	1.879219	-0.28616	0.071921	8.22648	9.12825	-7.416187
101.699997	-0.006347	0.292693	1.900709	-0.288985	0.071999	10.52632	12.53983	-2.49848
101.800003	-0.290713	0.276648	1.916603	-0.306859	0.072087	10.35765	11.49938	2.678724
101.900002	-0.602917	0.355299	1.923113	-0.335461	0.07181	9.36348	8.47725	7.216586
102.0	-0.566749	0.374818	1.922798	-0.366303	0.071958	16.72699	15.00078	10.169324
102.099998	-0.548158	0.430444	1.920097	-0.394519	0.072086	18.32455	18.65088	10.62505
102.199997	-0.520077	0.547423	1.919148	-0.413514	0.072426	18.94013	17.41034	8.251327
102.300003	-0.403039	0.642445	1.921256	-0.419222	0.072347	14.01098	14.07691	3.569839
102.400002	-0.144979	0.643522	1.927309	-0.411065	0.072227	5.83889	6.37012	-2.245618
102.5	-0.068701	0.578631	1.936557	-0.392084	0.0719	4.36944	5.36649	-7.692431
102.599998	0.205788	0.454858	1.947929	-0.366028	0.071926	3.61497	4.66561	-10.649031
102.699997	0.290216	0.431458	1.96188	-0.338708	0.072108	3.50437	4.54303	-10.885762
102.800003	0.130819	0.488014	1.97798	-0.315683	0.072042	4.11398	5.37634	-9.43929
102.900002	0.082443	0.584428	1.994356	-0.300735	0.07182	5.18828	5.24884	-6.850215
103.0	0.014031	0.644946	2.008345	-0.298003	0.071668	9.63278	11.14321	-3.482625
103.099998	-0.069626	0.711873	2.018601	-0.306268	0.071783	9.8392	11.49178	-0.155841
103.199997	-0.118621	0.794557	2.023867	-0.323087	0.071678	15.28137	14.22421	2.958188
103.300003	-0.14797	0.85152	2.026168	-0.34279	0.07204	18.54542	20.4618	5.235829
103.400002	-0.167776	0.961285	2.028053	-0.361591	0.072637	22.6799	22.45321	6.014848
103.5	-0.211855	1.152069	2.030516	-0.376581	0.073356	27.86748	28.60141	5.204711
103.599998	-0.312409	1.32374	2.031671	-0.387314	0.073507	19.53074	18.80868	3.253432
103.699997	-0.380781	1.479033	2.028895	-0.392243	0.073552	9.94087	9.9956	0.724743
103.800003	-0.398165	1.58456	2.021343	-0.392251	0.073242	6.29761	7.60766	-1.591
103.900002	-0.420459	1.537572	2.00984	-0.38783	0.072978	5.36177	6.67597	-2.966198
104.0	-0.264068	1.331509	1.997255	-0.379856	0.072451	4.64505	6.39474	-3.387087
104.099998	-0.098008	1.142973	1.988372	-0.368008	0.072183	4.81845	6.1726	-3.522144
104.199997	0.140218	1.046835	1.987203	-0.351677	0.072223	4.77624	6.72232	-3.917867
104.300003	0.297497	1.054668	1.994065	-0.333933	0.072453	6.89707	7.95066	-4.607144
104.400002	0.363218	1.061109	2.0065	-0.317682	0.072858	7.89597	9.78213	-5.10839
104.5	0.355006	1.065104	2.019392	-0.306279	0.073565	9.48154	10.92225	-4.997786
104.599998	0.206946	1.033194	2.028141	-0.302623	0.074396	11.7826	11.67987	-3.817873
104.699997	0.017282	0.979703	2.030795	-0.307657	0.075232	11.49658	12.53448	-1.62338
104.800003	-0.221773	0.916217	2.027346	-0.319789	0.076002	13.49157	14.0039	0.986071
104.900002	-0.405495	0.940686	2.020503	-0.335448	0.076869	14.81774	16.13812	3.083307
105.0	-0.458429	1.026694	2.013786	-0.351016	0.077496	16.22763	16.98427	4.289301
105.099998	-0.47192	1.125723	2.009474	-0.364408	0.078243	16.2666	17.0196	4.077396
105.199997	-0.325191	1.134487	2.006984	-0.374138	0.078767	12.91803	13.74857	2.682512
105.300003	-0.170486	1.124171	2.003068	-0.380872	0.078984	9.6256	10.48836	0.728137
105.400002	-0.007622	0.998679	1.994839	-0.384173	0.078954	7.78405	8.81865	-1.144093
105.5	0.038759	0.806704	1.981468	-0.384919	0.078718	6.66394	7.5431	-2.125807
105.599998	0.036725	0.662418	1.963883	-0.383797	0.078866	6.00625	6.61463	-2.070572
105.699997	-0.037917	0.615301	1.945069	-0.381251	0.079058	5.84388	6.21457	-1.459486
105.800003	-0.125954	0.643024	1.928923	-0.375631	0.079453	6.17877	6.51036	-1.185481
105.900002	-0.249371	0.620858	1.918173	-0.366538	0.079665	7.67746	7.30769	-1.485445
106.0	-0.338742	0.609158	1.914184	-0.353325	0.079849	7.47963	8.8877	-2.396264
106.099998	-0.326159	0.586206	1.916185	-0.33839	0.079917	8.35531	8.89658	-3.482992
106.199997	-0.243069	0.5988	1.921584	-0.324311	0.07986	8.54	9.43549	-4.173985
106.300003	-0.113563	0.64028	1.926841	-0.313211	0.079792	8.05457	9.42361	-4.109911
106.400002	-0.042426	0.68351	1.929578	-0.307486	0.079904	8.69974	9.38432	-3.112096
106.5	0.013452	0.706127	1.927832	-0.30996	0.079851	9.18605	10.05694	-1.203583
106.599998	-0.022593	0.680024	1.921667	-0.318478	0.079879	9.94394	10.46909	1.008197
106.699997	-0.139801	0.651978	1.913351	-0.330877	0.07967	10.40328	10.72388	2.622882
106.800003	-0.220541	0.633813	1.906841	-0.343298	0.079613	10.96236	11.02588	3.226993
106.900002	-0.296172	0.644581	1.904872	-0.352044	0.079562	10.68046	10.54189	2.462484
107.0	-0.290518	0.670919	1.906354	-0.357495	0.079674	9.61325	9.83384	0.75802
107.099998	-0.277017	0.627459	1.907504	-0.361244	0.079654	7.91234	8.70314	-1.12479
107.199997	-0.219579	0.542856	1.903861	-0.363613	0.079336	6.82561	8.04326	-2.212231
107.300003	-0.1555	0.433091	1.89331	-0.367579	0.079069	6.34341	7.78558	-1.874006
107.400002	-0.102217	0.375875	1.875725	-0.374218	0.078803	6.32975	7.70186	-0.519876
107.5	-0.086817	0.341057	1.853699	-0.381822	0.078559	6.52233	7.6159	1.146344
107.599998	-0.174828	0.275309	1.830883	-0.388768	0.07828	7.52937	8.18361	2.137007
107.699997	-0.221991	0.252463	1.812773	-0.38993	0.077868	7.19615	8.09293	1.789912
107.800003	-0.277038	0.255227	1.803489	-0.383012	0.077229	7.8027	8.05846	-0.115029
107.900002	-0.307161	0.288943	1.80397	-0.368329	0.076813	7.563	8.20245	-2.679042
108.0	-0.210039	0.300435	1.81121	-0.348687	0.076368	6.39806	7.28254	-4.895409
108.099998	-0.105146	0.299453	1.821682	-0.327665	0.076056	6.71903	7.55103	-5.985434
108.199997	-0.003208	0.291271	1.832136	-0.309917	0.075705	6.34797	7.59545	-5.773001
108.300003	0.134793	0.287629	1.839915	-0.300842	0.075397	8.20143	9.13339	-4.039541
108.400002	0.062107	0.285855	1.843338	-0.303162	0.074826	8.65797	9.53644	-1.000254
108.5	-0.091505	0.239843	1.841206	-0.315671	0.074077	8.09363	8.53902	2.366728
108.599998	-0.321744	0.229855	1.833934	-0.333937	0.073072	9.94604	9.78534	4.998772
108.699997	-0.482632	0.188751	1.827515	-0.351587	0.07226	10.73861	11.0232	5.866982
108.800003	-0.407244	0.104597	1.826818	-0.363578	0.071626	10.26683	10.06914	4.820763
108.900002	-0.333332	0.083396	1.831883	-0.369412	0.071634	9.51841	9.67968	1.982716
109.0	-0.15448	0.064484	1.839264	-0.369669	0.071587	7.07967	8.01318	-1.490726
109.099998	-0.000853	0.068929	1.844065	-0.365938	0.071521	5.54235	6.85325	-4.10522
109.199997	0.039494	0.064442	1.843552	-0.360287	0.071374	5.10491	6.23748	-4.790817
109.300003	-0.060573	0.097004	1.837511	-0.356786	0.070804	5.49296	6.41144	-3.591044
109.400002	-0.125355	0.091152	1.827192	-0.357083	0.070375	5.42877	6.24112	-1.369155
109.5	-0.246382	0.116821	1.81384	-0.361164	0.069592	7.60267	8.42148	1.004441
109.599998	-0.427836	0.140517	1.800053	-0.367013	0.068842	7.59435	8.71791	2.605234
109.699997	-0.444014	0.164527	1.790616	-0.370027	0.068399	7.27286	7.74372	2.668444
109.800003	-0.356365	0.215706	1.788855	-0.368048	0.068028	8.93392	9.98146	1.218571
109.900002	-0.31369	0.263671	1.794317	-0.360803	0.067588	6.84041	7.85677	-1.450301
110.0	-0.155596	0.26297	1.803542	-0.350314	0.066804	6.89917	7.64663	-3.983067
110.099998	-0.098949	0.295627	1.812727	-0.337283	0.066014	6.39027	7.25267	-5.355506
110.199997	-0.015408	0.356691	1.819907	-0.32441	0.0653	6.52925	7.28243	-5.363912
110.300003	0.08799	0.361632	1.824452	-0.316452	0.064944	6.4394	7.33146	-3.854782
110.400002	0.16528	0.414175	1.825944	-0.316017	0.065012	8.24916	8.89455	-1.386998
110.5	0.165466	0.439081	1.823854	-0.323571	0.06516	8.54097	9.86028	1.414081
110.599998	0.132984	0.492686	1.818676	-0.336888	0.065642	7.71985	8.50541	3.687039
110.699997	0.013556	0.445825	1.812588	-0.352277	0.066099	9.77571	10.5421	4.821211
110.800003	-0.205119	0.428094	1.807797	-0.366431	0.066563	9.31742	9.87644	4.418715
110.900002	-0.366773	0.450679	1.805397	-0.375374	0.067148	8.7839	8.9469	2.547434
111.0	-0.420466	0.453537	1.804476	-0.378621	0.067935	7.55819	8.14592	-0.081036
111.099998	-0.422504	0.474479	1.802721	-0.376718	0.068378	6.11773	7.115	-2.619179
111.199997	-0.31246	0.439271	1.798803	-0.370105	0.068721	5.26596	6.55371	-3.977481
111.300003	-0.161518	0.404756	1.792695	-0.361316	0.068749	5.10649	6.40834	-3.889048
111.400002	-0.024263	0.355272	1.78506	-0.353629	0.068175	4.96785	6.35973	-2.916175
111.5	0.086904	0.279386	1.776929	-0.348322	0.067553	6.62235	7.27215	-1.480762
111.599998	0.131347	0.232941	1.769553	-0.345213	0.066629	7.75208	9.21721	-0.210315
111.699997	0.082508	0.202494	1.764566	-0.343153	0.066002	6.83454	7.66386	0.465855
111.800003	0.015243	0.190706	1.764042	-0.340547	0.065759	8.67102	8.68804	0.211375
111.900002	-0.01361	0.146642	1.76831	-0.337131	0.065956	7.90823	9.10651	-0.721652
112.0	-0.019445	0.10389	1.775388	-0.333391	0.066196	7.25675	7.96265	-1.927493
112.099998	-0.00981	0.042638	1.782228	-0.330482	0.066744	7.37287	8.36185	-2.687916
112.199997	0.011505	0.016	1.785781	-0.329357	0.06729	6.81782	8.02485	-2.555559
112.300003	0.015692	0.010134	1.784439	-0.331363	0.067927	6.92764	7.82605	-1.49752
112.400002	-0.032429	-0.003022	1.778498	-0.337269	0.068209	7.15061	8.00183	0.17827
112.5	-0.19563	-0.014881	1.769456	-0.345871	0.068219	7.70707	8.49834	1.809259
112.599998	-0.424455	-0.005434	1.760495	-0.354934	0.067851	7.37331	8.14903	2.692872
112.699997	-0.535671	-0.014822	1.754297	-0.362035	0.067021	7.69086	8.43304	2.519347
112.800003	-0.494346	-0.032795	1.750974	-0.365772	0.066001	7.5123	8.31314	1.283103
112.900002	-0.353861	-0.068576	1.748846	-0.366576	0.06516	6.90425	7.95558	-0.498953
113.0	-0.112657	-0.120019	1.744749	-0.366144	0.064729	6.61674	7.83718	-1.804323
113.099998	0.173916	-0.142417	1.736327	-0.364459	0.064634	6.2674	7.52512	-2.146702
113.199997	0.337679	-0.155394	1.724109	-0.362676	0.064762	6.12684	7.25074	-1.665695
113.300003	0.386656	-0.222666	1.710565	-0.360843	0.065021	6.29192	7.07036	-0.862633
113.400002	0.172623	-0.281442	1.697951	-0.358509	0.065007	7.31963	7.84243	-0.34031
113.5	-0.089758	-0.352086	1.688623	-0.355951	0.06471	6.68321	7.46164	-0.157864
113.599998	-0.413305	-0.334042	1.683783	-0.350997	0.064282	6.92527	7.32204	-0.742015
113.699997	-0.536067	-0.22531	1.683004	-0.344229	0.063717	7.09701	7.98063	-1.809586
113.800003	-0.598404	-0.096535	1.685648	-0.335585	0.063376	6.56043	7.70925	-2.718158
113.900002	-0.468039	0.000751	1.689668	-0.326667	0.063151	6.42977	7.53336	-3.206172
114.0	-0.206043	0.009605	1.694099	-0.319415	0.063129	6.25488	7.56655	-3.0353
114.099998	0.043006	0.003939	1.697252	-0.316416	0.062714	6.52435	7.67253	-2.200206
114.199997	0.270652	-0.042922	1.697816	-0.318481	0.062321	7.07047	7.90891	-0.753858
114.300003	0.365753	-0.065581	1.694566	-0.326727	0.061608	6.93972	7.71589	0.960997
114.400002	0.301934	-0.063907	1.688478	-0.339756	0.060889	7.32952	7.95344	2.426438
114.5	0.191427	-0.000339	1.680667	-0.35381	0.060031	7.5701	8.03619	3.179968
114.599998	-0.012455	-0.043701	1.673544	-0.367159	0.060013	7.24195	7.6978	3.016248
114.699997	-0.098607	-0.067326	1.666507	-0.376705	0.060243	6.77736	7.55841	1.968633
114.800003	-0.166916	-0.131756	1.658528	-0.382254	0.060822	6.18236	7.2213	0.474526
114.900002	-0.206157	-0.189373	1.64754	-0.384774	0.061045	5.67162	6.83238	-0.768187
115.0	-0.213107	-0.223259	1.633591	-0.382927	0.061264	5.46432	6.57309	-1.390493
115.099998	-0.133327	-0.240407	1.618811	-0.376684	0.06134	5.26815	6.39367	-1.533427
115.199997	-0.085152	-0.213574	1.606579	-0.368937	0.061054	5.50934	6.48359	-1.739657
115.300003	-0.057827	-0.181593	1.599912	-0.358543	0.060755	6.46331	7.47823	-2.001319
115.400002	-0.061734	-0.175228	1.598343	-0.348013	0.060584	6.16161	7.4292	-2.388113
115.5	-0.092816	-0.216009	1.599724	-0.338943	0.060309	6.19383	7.02454	-2.50982
115.599998	-0.077282	-0.213279	1.600421	-0.333109	0.05958	6.58924	7.33842	-2.240933
115.699997	-0.056489	-0.177999	1.597931	-0.331958	0.058858	6.60781	7.71225	-1.353297
115.800003	-0.060561	-0.155997	1.591108	-0.334928	0.057974	6.59966	7.58518	-0.009256
115.900002	-0.026047	-0.149507	1.58219	-0.339942	0.0571	6.49089	7.38627	1.053029
116.0	0.006446	-0.197627	1.57546	-0.343344	0.056492	6.43782	7.46121	1.373592
116.099998	0.059401	-0.258194	1.575344	-0.342234	0.056552	6.27948	7.28232	0.579859
116.199997	0.110695	-0.339395	1.582207	-0.337564	0.057083	6.13236	7.04766	-0.785117
116.300003	0.116177	-0.388574	1.593154	-0.331568	0.057467	6.0912	6.91192	-2.081931
116.400002	-0.011493	-0.363038	1.603237	-0.326845	0.058076	6.14155	6.9284	-2.670016
116.5	-0.137196	-0.294851	1.608249	-0.327401	0.058233	6.16975	7.01576	-2.170857
116.599998	-0.337123	-0.200009	1.6064	-0.334847	0.058049	6.79452	7.5856	-0.384045
116.699997	-0.434696	-0.137635	1.598277	-0.348216	0.057754	6.65387	7.90602	1.942341
116.800003	-0.548295	-0.114946	1.585827	-0.365669	0.057549	6.32826	7.27065	3.806795
116.900002	-0.405209	-0.09359	1.573607	-0.381674	0.057228	6.47898	7.74854	4.559034
117.0	-0.260798	-0.05529	1.564609	-0.393484	0.057258	6.51252	7.71621	3.662396
117.099998	-0.076382	-0.062838	1.559005	-0.398863	0.057519	6.13288	6.80893	1.51958
117.199997	-0.023313	-0.044623	1.554266	-0.397758	0.057267	5.83968	6.64407	-1.104995
117.300003	-0.000441	-0.037586	1.548434	-0.389684	0.057117	5.26421	6.08354	-3.150711
117.400002	-0.072174	-0.035622	1.542407	-0.375633	0.056642	5.26412	5.88388	-4.15422
117.5	-0.078544	-0.05112	1.538603	-0.357606	0.056162	4.98222	5.85326	-4.202024
117.599998	-0.091926	-0.106658	1.539369	-0.339776	0.056001	6.03374	6.5535	-3.72313
117.699997	-0.072511	-0.12017	1.544991	-0.324748	0.056534	6.90452	8.22739	-3.141417
117.800003	-0.048315	-0.119428	1.554	-0.31483	0.056871	6.00712	7.38756	-2.419221
117.900002	-0.029367	-0.08494	1.563771	-0.310781	0.057205	6.31758	7.12121	-1.456755
118.0	-0.06053	-0.055653	1.571607	-0.312605	0.05746	6.789	7.81245	-0.228162
118.099998	-0.132135	-0.037392	1.575745	-0.320043	0.057294	7.54347	8.59641	1.119222
118.199997	-0.1496	-0.037704	1.575649	-0.331194	0.05735	6.79995	7.63806	2.28165
118.300003	-0.119138	-0.095376	1.572895	-0.342752	0.057564	6.71789	7.57993	2.841344
118.400002	-0.066948	-0.149384	1.56977	-0.351545	0.057911	6.43003	7.543	2.446333
118.5	-0.068263	-0.232582	1.568223	-0.357141	0.058285	6.1285	7.06019	1.372257
118.599998	-0.056693	-0.34938	1.56909	-0.357797	0.058859	5.96876	6.9208	-0.259411
118.699997	-0.075216	-0.41662	1.571495	-0.355002	0.0599	5.77697	6.74545	-1.652301
118.800003	-0.118225	-0.437992	1.573706	-0.350852	0.06048	5.80666	6.66162	-2.392906
118.900002	-0.15031	-0.411058	1.574858	-0.347005	0.061016	5.82251	6.89618	-2.471619
119.0	-0.220226	-0.360301	1.573585	-0.346967	0.06116	6.49772	7.4247	-1.831295
119.099998	-0.235171	-0.32473	1.569466	-0.351046	0.061219	6.38265	7.84649	-0.570912
119.199997	-0.243393	-0.303934	1.562534	-0.359162	0.061354	6.23202	7.29024	0.939098
119.300003	-0.215197	-0.320857	1.553938	-0.369665	0.061544	6.6509	7.60252	2.078667
119.400002	-0.156588	-0.368035	1.545268	-0.37852	0.061931	6.66263	7.97935	2.399484
119.5	-0.05031	-0.425008	1.538144	-0.383156	0.062457	6.25155	7.26444	1.692344
119.599998	-0.055549	-0.470921	1.533239	-0.382781	0.062831	6.0129	6.62319	0.224494
119.699997	-0.063346	-0.507686	1.530555	-0.37668	0.063136	5.78433	6.61623	-1.379407
119.800003	-0.185164	-0.503369	1.529563	-0.365189	0.063571	5.53465	6.28565	-2.513688
119.900002	-0.170141	-0.50419	1.529901	-0.351492	0.063892	5.53044	6.40812	-3.093789
120.0	-0.196823	-0.537303	1.532342	-0.336292	0.064283	5.63772	6.58465	-3.180069
120.099998	-0.176936	-0.577848	1.536309	-0.32405	0.064453	6.77954	7.81534	-2.910624
120.199997	-0.139748	-0.601839	1.541471	-0.315569	0.064649	6.27388	7.71632	-2.230216
120.300003	-0.09924	-0.569231	1.546771	-0.312624	0.064803	6.34648	7.22044	-1.22394
120.400002	-0.098349	-0.501637	1.551503	-0.315254	0.064883	6.74592	7.50799	-0.095768
120.5	-0.027801	-0.444976	1.554626	-0.322434	0.064986	6.99463	7.93	0.97525
120.599998	-0.014432	-0.423695	1.555377	-0.332836	0.06543	6.79137	7.5461	1.81568
120.699997	-0.001582	-0.41142	1.552913	-0.345377	0.065832	6.62646	7.33938	2.265745
120.800003	-0.04287	-0.426529	1.547705	-0.357286	0.066263	6.50228	7.51784	2.243796
120.900002	-0.12824	-0.390796	1.540701	-0.366461	0.066586	6.13122	7.08995	1.62049
121.0	-0.187596	-0.379309	1.534024	-0.371258	0.066549	5.99197	6.89671	0.518094
121.099998	-0.289095	-0.356717	1.529982	-0.369875	0.066582	5.6576	6.42686	-0.713991
121.199997	-0.306653	-0.285345	1.529591	-0.363983	0.066788	5.64788	6.35631	-1.898024
121.300003	-0.268563	-0.229983	1.53317	-0.355415	0.066982	5.40346	6.34228	-2.840237
121.400002	-0.114523	-0.195437	1.538914	-0.346438	0.067199	5.8917	6.76954	-3.083395
121.5	0.038052	-0.113818	1.543821	-0.341827	0.067365	6.1786	7.53186	-2.853215
121.599998	0.174674	-0.051315	1.54519	-0.343037	0.067152	6.01702	7.06554	-1.463732
121.699997	0.244201	0.013187	1.541177	-0.350554	0.067008	6.43458	6.94831	0.689525
121.800003	0.129435	0.062551	1.531672	-0.363737	0.066935	6.5437	7.19175	2.758742
121.900002	-0.030964	0.097065	1.519706	-0.376415	0.066842	6.61981	7.5673	4.042847
122.0	-0.190406	0.103489	1.509502	-0.385634	0.067094	6.32721	7.0361	3.820591
122.099998	-0.271701	0.030198	1.504002	-0.388667	0.067583	6.09268	6.71076	2.05532
122.199997	-0.268003	-0.035176	1.50318	-0.383211	0.068178	5.812	6.78495	-0.58166
122.300003	-0.272525	-0.064542	1.505102	-0.371884	0.068617	5.23128	6.32312	-3.003295
122.400002	-0.242557	-0.038572	1.508627	-0.354846	0.068769	5.14581	6.02648	-4.573527
122.5	-0.198587	0.051505	1.5139	-0.334355	0.068343	5.05201	6.04617	-5.039514
122.599998	-0.212161	0.145721	1.521293	-0.316295	0.067439	6.14689	6.66794	-4.566347
122.699997	-0.133239	0.184745	1.531137	-0.303013	0.066892	7.1753	8.42041	-3.419089
122.800003	-0.026037	0.159054	1.54188	-0.297965	0.066407	6.44912	7.65808	-1.767758
122.900002	0.105074	0.116367	1.551368	-0.301871	0.066151	6.67296	7.46667	0.199324
123.0	0.179901	0.083144	1.558296	-0.31283	0.066123	6.86931	7.61312	2.036303
123.099998	0.134254	0.071195	1.561381	-0.329668	0.066438	7.85034	8.86286	3.318376
123.199997	0.118744	0.123253	1.56028	-0.347811	0.066489	7.10244	7.84296	4.039011
123.300003	-0.006853	0.110983	1.557609	-0.364217	0.067059	6.92825	7.24871	3.644871
123.400002	-0.210957	0.099796	1.555251	-0.376616	0.067524	6.43108	7.10857	2.301289
123.5	-0.423554	0.143384	1.554299	-0.382654	0.067888	5.78117	6.52181	0.346515
123.599998	-0.538851	0.165975	1.553779	-0.38378	0.068035	5.32674	6.19637	-1.460819
123.699997	-0.537851	0.215049	1.551902	-0.381703	0.068022	4.99386	5.98633	-2.472166
123.800003	-0.453636	0.256994	1.546946	-0.378746	0.067603	4.90384	6.11351	-2.366482
123.900002	-0.247068	0.292596	1.538422	-0.377166	0.067331	5.21929	6.30503	-1.400204
124.0	-0.050058	0.333001	1.526384	-0.378618	0.066655	6.30103	7.27022	0.014165
124.099998	0.119842	0.362619	1.512869	-0.37969	0.065912	5.7493	7.37471	1.198549
124.199997	0.123043	0.372725	1.501173	-0.379087	0.065204	5.81796	6.36005	1.554499
124.300003	0.129769	0.370801	1.496224	-0.371969	0.064665	6.35068	6.87498	0.500893
124.400002	0.095269	0.315787	1.501171	-0.357693	0.064582	6.23421	7.12913	-1.625442
124.5	0.014137	0.265733	1.515425	-0.338436	0.064754	5.72048	6.50426	-3.947941
124.599998	0.008917	0.261025	1.537005	-0.316284	0.065434	5.79265	6.72703	-5.811673
124.699997	0.005422	0.281155	1.563259	-0.295357	0.066233	5.54717	6.76729	-6.68328
124.800003	0.066838	0.311254	1.591265	-0.280234	0.066881	6.57216	7.27997	-6.400131
124.900002	0.034141	0.362413	1.618331	-0.274638	0.067519	7.14964	8.55583	-4.619765
125.0	-0.001602	0.426159	1.639611	-0.283335	0.0678	6.83901	8.05279	-1.117637
125.099998	-0.18173	0.461906	1.652282	-0.307257	0.06799	7.35334	7.91544	3.650804
125.199997	-0.201093	0.458173	1.65414	-0.341473	0.067784	8.26134	9.25842	8.548209
125.300003	-0.326188	0.414776	1.643836	-0.382087	0.067763	8.49788	9.61898	11.660921
125.400002	-0.372134	0.383566	1.628584	-0.418097	0.067906	8.34707	9.20907	11.739206
125.5	-0.361957	0.367425	1.617472	-0.439415	0.068374	8.08732	8.82154	8.565265
125.599998	-0.313889	0.354383	1.615648	-0.44482	0.068577	6.43879	7.20631	2.773191
125.699997	-0.252888	0.253463	1.623972	-0.431737	0.068691	4.6799	5.52375	-4.180398
125.800003	-0.167854	0.17517	1.639609	-0.405237	0.068384	3.49298	4.50085	-10.198645
125.900002	0.056357	0.125043	1.661354	-0.370519	0.067942	3.03023	3.90168	-13.688487
126.0	0.128593	0.138789	1.688202	-0.334655	0.067353	3.25442	4.46307	-14.330914
126.099998	0.13474	0.174114	1.718376	-0.30515	0.066849	4.24517	4.69644	-12.090443
126.199997	0.035551	0.262551	1.748994	-0.289338	0.066472	9.01423	10.02289	-7.869863
126.300003	0.05679	0.296079	1.77798	-0.288081	0.066219	8.88505	11.12062	-2.745404
126.400002	-0.085377	0.325723	1.802852	-0.300013	0.066111	9.17975	10.18101	2.407092
126.5	-0.256799	0.374836	1.819922	-0.322563	0.065539	7.67116	7.76909	6.766962
126.599998	-0.297541	0.298751	1.832476	-0.348627	0.065387	13.07663	12.79269	9.440065
126.699997	-0.38521	0.32321	1.845083	-0.372513	0.06553	15.30554	16.7283	9.570616
126.800003	-0.425192	0.4405	1.860286	-0.38958	0.065835	14.91092	14.75766	7.450173
126.900002	-0.37946	0.505521	1.876246	-0.397737	0.066234	13.18444	12.97286	3.698439
127.0	-0.248609	0.523663	1.890376	-0.397499	0.066766	6.72437	6.98503	-0.830656
127.099998	-0.168553	0.495758	1.900139	-0.390515	0.067482	4.79682	5.86846	-4.778574
127.199997	-0.103238	0.322852	1.904559	-0.380581	0.068287	4.15313	5.53992	-6.725045
127.300003	-0.022672	0.115352	1.905481	-0.369136	0.06927	4.39931	5.60447	-6.573713
127.400002	0.010414	0.039662	1.905655	-0.356602	0.069714	4.44292	5.61453	-5.286409
127.5	-0.031182	-0.065989	1.908734	-0.344249	0.07019	5.32298	6.06791	-3.870245
127.599998	-0.134367	-0.134882	1.917185	-0.332463	0.070524	7.3332	7.65733	-2.846742
127.699997	-0.22098	-0.206828	1.932096	-0.322527	0.070994	8.19092	9.72614	-2.413917
127.800003	-0.261669	-0.225965	1.952671	-0.316516	0.071436	10.93968	10.2765	-2.326196
127.900002	-0.260214	-0.284329	1.974916	-0.314682	0.072124	10.75472	11.77483	-2.371419
128.0	-0.222576	-0.242639	1.994687	-0.317775	0.072685	12.0385	12.56681	-2.10508
128.100006	-0.168722	-0.157908	2.007692	-0.326819	0.072935	12.48558	13.19157	-1.089586
128.199997	-0.14534	-0.045903	2.012423	-0.340367	0.073114	12.74769	12.74752	0.71788
128.300003	-0.237375	0.024197	2.008807	-0.35827	0.072869	12.43636	12.11633	2.847892
128.399994	-0.227429	0.100733	1.999786	-0.376172	0.072393	11.90836	11.41994	4.514442
128.5	-0.281261	0.115493	1.990276	-0.389538	0.072199	11.15284	11.19042	4.75977
128.600006	-0.219113	0.125097	1.983907	-0.396324	0.072144	11.02665	11.4921	3.42891
128.699997	-0.141698	0.101442	1.982372	-0.395062	0.07232	9.72115	10.32093	0.761177
128.800003	-0.147459	0.087453	1.983959	-0.387823	0.072084	7.94527	8.86586	-2.526491
128.899994	-0.18142	0.038932	1.986298	-0.375712	0.071718	6.81195	7.76128	-5.061784
129.0	-0.185253	0.010843	1.987875	-0.359408	0.07136	6.19611	7.03171	-6.089086
129.100006	-0.188928	0.104543	1.989044	-0.342299	0.070849	6.54072	7.55017	-5.821344
129.199997	-0.136399	0.21511	1.99119	-0.327554	0.070687	6.77911	7.78044	-4.827198
129.300003	-0.072537	0.339937	1.995381	-0.317053	0.070505	10.39452	11.29812	-3.467723
129.399994	-0.002593	0.420063	2.001748	-0.312077	0.070573	9.25349	11.03091	-2.11319
129.5	0.03071	0.494231	2.009448	-0.31218	0.070856	10.93268	10.79379	-0.959731
129.600006	0.036164	0.531941	2.017171	-0.316773	0.071173	13.27587	14.20484	-0.011424
129.699997	-0.080404	0.610867	2.022113	-0.326077	0.071371	14.17221	14.26479	0.770374
129.800003	-0.229725	0.691703	2.022219	-0.338469	0.07138	15.98259	15.12079	1.487144
129.899994	-0.433544	0.771187	2.016652	-0.352925	0.071211	15.61608	14.9054	2.03347
130.0	-0.554471	0.798803	2.006341	-0.367612	0.070574	12.81706	13.05947	2.372652
130.100006	-0.454569	0.782538	1.994241	-0.378861	0.069885	10.04273	11.35657	2.134603
130.199997	-0.278993	0.765156	1.983488	-0.383774	0.069416	8.52809	10.60966	1.028239
130.300003	-0.016775	0.785657	1.975667	-0.382667	0.069178	7.10892	9.29397	-0.849909
130.399994	0.201283	0.692549	1.971182	-0.376976	0.069123	6.23307	7.91715	-2.568082
130.5	0.328906	0.631862	1.96763	-0.36882	0.069206	6.08866	7.09573	-3.563468
130.600006	0.370901	0.627097	1.963336	-0.359797	0.069337	6.61954	7.18019	-3.668196
130.699997	0.302196	0.616021	1.95692	-0.352207	0.069574	7.32339	7.5263	-3.008109
130.800003	0.137293	0.58684	1.94788	-0.347944	0.069466	9.26522	9.18691	-1.615918
130.899994	-0.102112	0.529726	1.936351	-0.346691	0.069466	8.5034	10.17962	-0.164125
131.0	-0.307467	0.494291	1.925026	-0.346826	0.069316	9.3514	9.65174	0.818145
131.100006	-0.400897	0.465027	1.917173	-0.346197	0.069225	9.51946	10.88671	0.85894
131.199997	-0.43675	0.476443	1.914972	-0.342409	0.069132	9.02343	10.26066	-0.197513
131.300003	-0.312297	0.429516	1.918105	-0.337142	0.068927	9.05714	10.28839	-1.701975
131.399994	-0.11916	0.379132	1.923316	-0.329479	0.068622	8.09188	9.70612	-3.226895
131.5	0.080105	0.331557	1.926969	-0.322662	0.068049	7.81627	8.83792	-3.870695
131.600006	0.22104	0.281367	1.927165	-0.318822	0.067522	7.98451	8.9408	-3.36744
131.699997	0.28685	0.233764	1.924252	-0.319752	0.06722	8.45427	9.12943	-1.897598
131.800003	0.238435	0.159135	1.917769	-0.327191	0.067091	9.73726	10.06133	0.186201
131.899994	0.058909	0.070372	1.908298	-0.341267	0.066895	9.32171	10.22758	2.300833
132.0	-0.247697	0.06727	1.895634	-0.359252	0.066855	9.67175	10.09997	3.715918
132.100006	-0.502887	-0.006456	1.880998	-0.377975	0.066615	10.12295	10.54467	4.267438
132.199997	-0.69266	-0.04461	1.865277	-0.393467	0.066123	9.05758	9.63504	3.497716
132.300003	-0.591613	-0.217429	1.85043	-0.401294	0.06571	8.00272	8.84188	1.75006
132.399994	-0.450503	-0.261097	1.837135	-0.400928	0.065318	6.42346	7.76481	-0.872099
132.5	-0.13567	-0.335803	1.825916	-0.392112	0.065197	5.20974	6.7463	-3.01532
132.600006	0.126713	-0.396804	1.817822	-0.374905	0.065225	4.6961	6.07283	-4.358073
132.699997	0.266749	-0.385556	1.813865	-0.353117	0.065382	4.8773	6.04585	-4.911779
132.800003	0.251814	-0.285821	1.814951	-0.330879	0.065563	5.52983	6.19112	-4.864485
132.899994	0.189428	-0.284914	1.819799	-0.312466	0.065753	8.15975	8.96874	-4.369276
133.0	0.016704	-0.228475	1.826542	-0.301415	0.066006	8.13391	9.03575	-3.275763
133.100006	-0.144137	-0.231352	1.832261	-0.298645	0.066123	8.35154	8.51515	-1.548211
133.199997	-0.296927	-0.250414	1.83486	-0.305299	0.066466	9.68261	9.71437	0.547554
133.300003	-0.421997	-0.300757	1.832671	-0.319637	0.066506	9.94543	11.33559	2.618065
133.399994	-0.43265	-0.34555	1.825525	-0.338309	0.066634	9.72552	10.53054	3.942887
133.5	-0.518278	-0.313643	1.814696	-0.358727	0.06633	9.60213	10.48986	4.346456
133.600006	-0.332352	-0.351298	1.804043	-0.374256	0.066355	8.73617	9.70238	3.55748
133.699997	-0.164044	-0.323916	1.796321	-0.382221	0.066467	7.47849	8.00258	1.447111
133.800003	-0.05541	-0.314986	1.792579	-0.381982	0.066763	6.32634	7.25931	-1.173925
133.899994	0.02251	-0.30565	1.79145	-0.374735	0.066893	5.51048	6.19155	-3.318694
134.0	-0.027902	-0.265962	1.790545	-0.364185	0.066849	5.27061	5.69504	-4.344606
134.100006	-0.112004	-0.208775	1.788057	-0.354576	0.066779	5.09151	5.76751	-4.123389
134.199997	-0.170449	-0.192931	1.782774	-0.348932	0.066815	6.35462	6.61977	-2.825993
134.300003	-0.191643	-0.243845	1.774291	-0.349982	0.067016	7.78807	8.83438	-0.59667
134.399994	-0.20434	-0.19651	1.76294	-0.355111	0.067378	6.87623	8.16348	1.450039
134.5	-0.278757	-0.135352	1.751198	-0.361809	0.067532	7.55065	8.09026	2.512213
134.600006	-0.215498	-0.043605	1.743054	-0.36561	0.067513	8.19198	9.4888	2.357867
134.699997	-0.216484	0.042185	1.741153	-0.363599	0.067325	7.43286	8.2078	0.678685
134.800003	-0.134099	0.076354	1.745638	-0.355049	0.067253	6.89996	7.35223	-1.828907
134.899994	0.006362	0.017419	1.75426	-0.342204	0.067451	6.4866	7.42138	-3.921435
135.0	0.078608	-0.040836	1.765116	-0.326693	0.068096	6.11931	7.01597	-5.212384
135.100006	0.225969	-0.032003	1.775819	-0.311985	0.069191	6.17448	7.26241	-5.250411
135.199997	0.261478	0.015454	1.785166	-0.302742	0.07031	6.87229	7.52458	-4.172567
135.300003	0.187985	0.037347	1.791974	-0.301846	0.071342	8.82104	9.63247	-1.944912
135.399994	-0.130957	0.082658	1.794717	-0.311266	0.071407	7.95999	9.41526	0.77866
135.5	-0.589293	0.10584	1.793257	-0.329518	0.071202	8.93629	8.42865	3.508899
135.600006	-0.891976	0.209614	1.787519	-0.353262	0.070469	9.82571	10.26077	5.525241
135.699997	-1.027729	0.274613	1.778161	-0.378175	0.06985	9.0236	9.77785	6.263576
135.800003	-0.812562	0.333165	1.766085	-0.399765	0.069531	8.30985	9.27716	5.58043
135.899994	-0.458241	0.420972	1.751881	-0.414002	0.069627	6.92177	8.53977	3.470762
136.0	-0.099539	0.464107	1.736696	-0.418403	0.069656	5.67556	7.22398	0.439657
136.100006	0.163642	0.420917	1.722589	-0.410266	0.069315	5.02276	6.08129	-2.557123
136.199997	0.307735	0.398646	1.7126	-0.391494	0.069086	4.33538	5.12969	-4.806542
136.300003	0.321783	0.41103	1.709951	-0.36398	0.06919	4.52121	4.88732	-6.140442
136.399994	0.152929	0.53258	1.716474	-0.333398	0.069239	4.6017	5.06182	-6.75806
136.5	-0.054522	0.678123	1.7317	-0.305196	0.069528	6.97974	6.72447	-6.953259
136.600006	-0.103037	0.755986	1.752774	-0.283622	0.070198	7.77564	9.47767	-6.545238
136.699997	-0.146664	0.838276	1.775817	-0.271746	0.071449	7.71968	9.00728	-5.14507
136.800003	-0.138838	0.923593	1.795752	-0.272863	0.072726	8.24943	9.11476	-2.625013
136.899994	-0.115422	1.003361	1.810038	-0.285425	0.073993	9.19928	10.66768	0.669308
137.0	-0.227169	1.127782	1.816524	-0.30877	0.07496	10.62003	12.40216	4.00185
137.100006	-0.294488	1.148975	1.816178	-0.337662	0.075833	10.15658	11.55194	6.802839
137.199997	-0.462207	1.222855	1.811293	-0.367326	0.076513	10.92751	11.86711	7.907547
137.300003	-0.583102	1.293427	1.804239	-0.392619	0.076772	10.34977	10.82419	7.418696
137.399994	-0.649203	1.421564	1.795304	-0.410185	0.076592	8.36371	8.7526	5.129215
137.5	-0.617367	1.511504	1.785497	-0.417281	0.076215	6.14015	7.02668	1.681224
137.600006	-0.549173	1.466123	1.775706	-0.413718	0.075432	4.89446	5.91589	-2.105989
137.699997	-0.246641	1.242462	1.767591	-0.400484	0.074775	4.11915	5.30483	-4.89047
137.800003	0.082677	1.040626	1.762125	-0.380261	0.074581	3.87648	4.93485	-6.265432
137.899994	0.292802	0.845197	1.760152	-0.357762	0.074686	3.83015	5.07959	-6.173466
138.0	0.362911	0.743785	1.760791	-0.337553	0.074782	5.3383	5.35803	-5.223217
138.100006	0.306129	0.572315	1.762681	-0.322694	0.075393	7.30474	8.2625	-3.518642
138.199997	0.118453	0.446942	1.763669	-0.315547	0.075917	7.24895	9.0577	-1.52971
138.300003	-0.211638	0.322983	1.764773	-0.313812	0.076387	7.87889	7.71889	0.064922
138.399994	-0.324698	0.186349	1.769347	-0.31567	0.076844	9.45018	9.00985	0.919566
138.5	-0.378258	0.132566	1.780618	-0.318303	0.077583	9.49634	10.79935	0.617821
138.600006	-0.309027	0.101061	1.798125	-0.320837	0.078613	8.33832	9.42446	-0.421288
138.699997	-0.227336	0.061863	1.81681	-0.324646	0.079494	8.25232	9.02066	-1.61248
138.800003	-0.130935	-0.013064	1.830559	-0.329702	0.080347	7.26367	8.37577	-2.126535
138.899994	-0.065889	-0.098045	1.834328	-0.339368	0.080549	7.34143	7.8011	-1.216084
139.0	-0.137412	-0.161606	1.827354	-0.353782	0.080327	7.3276	8.0575	1.037439
139.100006	-0.200592	-0.231558	1.812403	-0.371263	0.079989	7.67501	8.05107	3.518926
139.199997	-0.230213	-0.213813	1.795751	-0.386013	0.079462	7.83195	8.13201	4.877907
139.300003	-0.22907	-0.263069	1.785458	-0.394317	0.07941	7.91769	8.19078	4.346001
139.399994	-0.149675	-0.278126	1.783413	-0.393785	0.079972	8.10422	8.32213	1.925727
139.5	-0.069253	-0.332997	1.787053	-0.387297	0.080717	7.34958	7.97474	-1.276145
139.600006	-0.065656	-0.259693	1.790881	-0.376494	0.081101	6.43879	6.97379	-4.029872
139.699997	-0.134863	-0.150095	1.792103	-0.362824	0.081302	6.45437	6.94542	-5.394545
139.800003	-0.234796	-0.034012	1.79067	-0.348932	0.081012	6.08463	6.7751	-5.183163
139.899994	-0.200259	0.03866	1.789186	-0.337854	0.080658	7.03422	7.84221	-3.898406
140.0	-0.213112	0.100775	1.789612	-0.331252	0.080152	8.41617	9.38657	-2.366498
140.100006	-0.173625	0.164622	1.793065	-0.328897	0.079502	7.212	8.01575	-0.920812
140.199997	-0.097972	0.221618	1.799317	-0.329549	0.079094	7.28153	7.5173	0.100963
140.300003	-0.004593	0.299415	1.807083	-0.332627	0.078891	8.89329	9.50261	0.523803
140.399994	0.061148	0.379832	1.815079	-0.335959	0.079024	8.57714	9.47328	0.439231
140.5	0.11316	0.446433	1.820915	-0.339809	0.079155	8.08697	8.22579	0.125722
140.600006	0.047456	0.486932	1.824202	-0.343708	0.079474	8.14153	8.70581	-0.188516
140.699997	-0.041955	0.5202	1.824455	-0.346726	0.079193	7.45301	8.09197	-0.443047
140.800003	-0.207741	0.503593	1.82273	-0.349215	0.078783	7.42971	7.92925	-0.471175
140.899994	-0.356718	0.496682	1.819356	-0.351556	0.07806	7.16068	7.98888	-0.37455
141.0	-0.431621	0.494222	1.815179	-0.353143	0.077235	7.40677	8.09754	-0.204872
141.100006	-0.385307	0.53759	1.809955	-0.354466	0.076641	7.40554	8.33498	-0.136289
141.199997	-0.255383	0.600485	1.804398	-0.354873	0.076017	7.56064	8.55765	-0.15961
141.300003	-0.083767	0.679547	1.798501	-0.35471	0.075603	7.47735	8.53378	-0.376472
141.399994	0.03094	0.716588	1.792394	-0.355089	0.074688	7.40843	8.2245	-0.595353
141.5	0.064884	0.731373	1.785988	-0.355048	0.073976	7.56353	8.16316	-0.805693
141.600006	0.028355	0.702836	1.778875	-0.355634	0.073262	7.46159	8.08512	-0.960637
141.699997	0.037725	0.687183	1.771235	-0.356375	0.072717	7.3212	7.8906	-1.016493
141.800003	0.082708	0.682223	1.763463	-0.355619	0.072438	7.14351	7.9877	-1.23688
141.899994	-0.001617	0.626586	1.757652	-0.353686	0.072572	6.95986	8.02249	-1.494574
142.0	-0.016085	0.59593	1.756301	-0.348675	0.072819	6.88691	7.9468	-2.071953
142.100006	-0.047146	0.57108	1.761427	-0.340543	0.07335	6.8229	7.73623	-2.798637
142.199997	-0.066702	0.547585	1.771811	-0.332038	0.073712	6.89462	7.66493	-3.404706
142.300003	-0.104528	0.54065	1.784019	-0.325161	0.073846	7.01188	7.74726	-3.517708
142.399994	-0.121862	0.491346	1.792974	-0.323389	0.073649	7.13887	7.95858	-2.694725
142.5	-0.206328	0.420942	1.794802	-0.33053	0.073299	7.33241	8.25715	-0.339973
142.600006	-0.361871	0.329316	1.787403	-0.346342	0.072475	7.53051	8.51173	2.873679
142.699997	-0.5353	0.305166	1.771152	-0.367846	0.071046	7.78475	8.8285	5.749191
142.800003	-0.547155	0.253763	1.752562	-0.38805	0.069412	7.83677	8.80152	7.027357
142.899994	-0.418822	0.255292	1.740249	-0.398298	0.068165	7.78956	8.49171	5.612627
143.0	-0.14465	0.168979	1.738803	-0.39803	0.06766	7.17863	7.95644	1.898808
143.100006	0.075717	-0.038294	1.746609	-0.388068	0.067906	6.29542	7.3928	-2.977448
143.199997	0.252156	-0.249853	1.758928	-0.370217	0.068864	5.00087	6.10034	-6.888969
143.300003	0.232106	-0.402865	1.771296	-0.348402	0.069358	4.92879	5.81269	-8.883083
143.399994	0.059926	-0.536676	1.782582	-0.326499	0.069359	4.87467	5.59644	-8.367637
143.5	-0.320779	-0.451074	1.791865	-0.311827	0.068637	6.71938	6.98942	-5.919124
143.600006	-0.596303	-0.434082	1.799851	-0.307269	0.068186	9.64688	10.78041	-2.524146
143.699997	-0.699815	-0.403217	1.805949	-0.311063	0.067827	8.18024	9.425	0.943545
143.800003	-0.664398	-0.3861	1.811638	-0.321779	0.067703	7.6751	8.14881	3.534056
143.899994	-0.537373	-0.352101	1.819188	-0.334358	0.067884	9.55387	10.03413	4.604683
144.0	-0.16431	-0.409215	1.830119	-0.34608	0.068544	10.5857	13.42784	4.344809
144.100006	0.026356	-0.436312	1.841644	-0.356985	0.069082	9.64863	10.56469	2.788991
144.199997	0.11479	-0.499378	1.851284	-0.364474	0.069728	8.94899	9.45412	0.688143
144.300003	0.050804	-0.506432	1.855464	-0.370009	0.069559	7.65645	7.50853	-1.46985
144.399994	-0.202073	-0.4604	1.854763	-0.372879	0.069118	7.0188	6.80786	-2.577371
144.5	-0.449546	-0.433306	1.848876	-0.37458	0.068085	6.27511	6.63122	-2.462344
144.600006	-0.525374	-0.479295	1.839533	-0.376485	0.067348	5.93837	6.66205	-1.46598
144.699997	-0.475208	-0.50799	1.828797	-0.378023	0.067152	5.53754	6.78977	-0.434995
144.800003	-0.187173	-0.522443	1.819488	-0.376503	0.067311	6.37398	7.58293	0.16924
144.899994	0.061464	-0.548266	1.81329	-0.373688	0.068107	7.07827	8.40746	0.008263
145.0	0.181413	-0.531958	1.811584	-0.367312	0.068938	7.26244	8.42448	-0.822083
145.100006	0.184328	-0.474496	1.814266	-0.35844	0.069337	7.98897	8.20823	-2.031724
145.199997	0.024022	-0.394863	1.820387	-0.347755	0.069693	7.47665	7.76524	-3.185581
145.300003	-0.173083	-0.317021	1.829642	-0.335045	0.069705	7.60084	7.75057	-4.064301
145.399994	-0.333702	-0.248138	1.841474	-0.321956	0.07035	7.11347	7.88289	-4.456201
145.5	-0.362122	-0.20012	1.854164	-0.311398	0.070822	7.54356	8.83567	-4.39208
145.600006	-0.208161	-0.135609	1.867038	-0.30377	0.071365	7.70418	8.92185	-3.697486
145.699997	-0.088455	-0.069056	1.877657	-0.303048	0.071729	7.65251	9.0698	-2.224643
145.800003	0.010416	-0.003723	1.884995	-0.308696	0.071862	8.74125	9.68739	-0.273592
145.899994	-0.008289	0.092759	1.888788	-0.319526	0.071627	9.11739	10.16185	1.743425
146.0	-0.121222	0.183703	1.889326	-0.335781	0.071627	9.81205	10.45282	3.319756
146.100006	-0.166058	0.308071	1.886915	-0.35346	0.071235	10.55163	10.41086	4.304874
146.199997	-0.222736	0.340794	1.881824	-0.37148	0.071071	10.28163	10.1004	4.380725
146.300003	-0.286354	0.367935	1.873168	-0.388028	0.070777	9.0497	9.43057	3.447694
146.399994	-0.295165	0.25634	1.860837	-0.400561	0.070373	7.53375	8.53945	2.167003
146.5	-0.261999	0.239217	1.844401	-0.40624	0.069787	6.51077	7.67574	0.351414
146.600006	-0.239797	0.194709	1.827171	-0.403555	0.069311	5.54446	6.74588	-1.601665
146.699997	-0.166824	0.13697	1.814884	-0.389724	0.069547	5.01865	5.88281	-3.30679
146.800003	-0.095615	0.071235	1.813273	-0.367857	0.070174	4.983	5.7992	-4.901196
146.899994	0.004946	-0.048556	1.825954	-0.34065	0.070839	5.02565	5.8205	-6.43951
147.0	0.04205	-0.047271	1.849821	-0.314927	0.071943	6.80696	7.19936	-7.525949
147.100006	0.008086	0.116762	1.878555	-0.29597	0.073227	7.23976	9.17043	-7.898015
147.199997	-0.091745	0.211651	1.904793	-0.287554	0.073946	7.9994	9.00663	-6.435067
147.300003	-0.223475	0.239837	1.923919	-0.293333	0.074468	9.69785	9.48409	-2.457151
147.399994	-0.48789	0.289167	1.933929	-0.312526	0.074268	11.21415	11.23731	2.436551
147.5	-0.764066	0.326118	1.933284	-0.340104	0.073473	11.97019	12.79387	7.085443
147.600006	-0.755085	0.340491	1.923969	-0.37016	0.072605	12.74918	13.28182	10.145634
147.699997	-0.627139	0.401963	1.916541	-0.394408	0.071983	14.54529	14.48275	10.212184
147.800003	-0.387997	0.483601	1.916955	-0.406805	0.072263	14.98352	15.90453	7.253757
147.899994	0.053948	0.514352	1.92509	-0.408265	0.072899	10.83538	11.86143	2.302978
148.0	0.333903	0.460631	1.936698	-0.398218	0.073636	5.578	6.69513	-3.681584
148.100006	0.324235	0.344888	1.946972	-0.379959	0.074155	4.25778	5.28781	-8.462831
148.199997	0.265602	0.221639	1.955381	-0.357075	0.074685	3.97132	4.61219	-10.363898
148.300003	-0.100468	0.260522	1.963589	-0.334201	0.075018	4.58541	4.99405	-9.479636
148.399994	-0.343432	0.278264	1.972787	-0.317376	0.075314	4.28336	5.1116	-7.277123
148.5	-0.541702	0.309645	1.983135	-0.308724	0.075676	8.69843	7.49996	-4.416715
148.600006	-0.605762	0.403414	1.993262	-0.308413	0.075636	10.68554	13.09747	-1.502741
148.699997	-0.497707	0.569314	2.001584	-0.317187	0.075512	8.49919	10.2005	1.108732
148.800003	-0.381826	0.707371	2.007074	-0.331184	0.075391	14.71045	15.29753	3.261314
148.899994	-0.219958	0.866636	2.010059	-0.347294	0.07541	16.08689	19.20499	4.490721
149.0	-0.087855	1.018561	2.011334	-0.363498	0.075544	18.95502	18.84304	4.625916
149.100006	-0.021334	1.189379	2.011309	-0.375538	0.075698	19.83743	18.76982	3.600347
149.199997	-0.161461	1.313962	2.009501	-0.382962	0.075985	13.14258	12.02608	1.538087
149.300003	-0.237736	1.419948	2.006031	-0.385325	0.075574	8.44332	8.46055	-0.603676
149.399994	-0.401201	1.433042	2.00124	-0.382561	0.074852	6.38606	7.07036	-2.522738
149.5	-0.438901	1.25862	1.995384	-0.377191	0.07418	5.4088	6.3531	-3.558749
149.600006	-0.364842	1.031053	1.989384	-0.369223	0.073837	4.93703	6.32505	-3.737997
149.699997	-0.156866	0.861371	1.984692	-0.358831	0.073943	5.0683	6.87584	-3.530117
149.800003	0.059374	0.711454	1.9824	-0.348495	0.074596	6.19129	8.04315	-3.198608
149.899994	0.190389	0.619355	1.982828	-0.337971	0.075447	8.29295	9.69852	-2.856871
150.0	0.174346	0.646607	1.985114	-0.32955	0.075901	8.80974	10.64723	-2.509759
150.100006	-0.011977	0.645104	1.98803	-0.324387	0.076095	10.95422	10.58332	-2.071411
150.199997	-0.261271	0.663229	1.990466	-0.321705	0.075805	10.83074	10.7378	-1.534421
150.300003	-0.467042	0.672601	1.991505	-0.322599	0.075439	11.5747	11.05971	-0.984257
150.399994	-0.500295	0.675059	1.991147	-0.326223	0.074978	11.81291	11.87299	-0.550435
150.5	-0.393994	0.662552	1.990662	-0.330626	0.074852	11.25504	12.15979	-0.330996
150.600006	-0.168381	0.690458	1.991335	-0.336854	0.07484	10.22436	12.26021	-0.335382
150.699997	0.051685	0.748285	1.993007	-0.343604	0.075078	10.04772	11.57774	-0.368507
150.800003	0.098045	0.857515	1.992028	-0.352452	0.074912	9.89971	10.4191	-0.101425
150.899994	0.038499	0.924073	1.984314	-0.364901	0.074283	10.04194	9.58772	0.750975
151.0	-0.172078	0.953145	1.966204	-0.380606	0.073431	10.03178	9.35017	2.244296
151.100006	-0.339003	1.07007	1.937947	-0.397812	0.07257	9.57699	9.41965	3.794562
151.199997	-0.306991	1.111507	1.906953	-0.409897	0.072423	8.85545	9.37372	4.185095
151.300003	-0.276769	1.167952	1.885367	-0.408897	0.07279	7.8654	9.05363	2.317467
151.399994	-0.092177	1.055158	1.880388	-0.393195	0.072982	7.05488	8.59105	-1.293435
151.5	0.040334	0.983247	1.891612	-0.367224	0.073373	6.235	7.5461	-5.287594
151.600006	0.251767	0.926942	1.915122	-0.335651	0.073636	5.85579	6.72083	-8.366024
151.699997	0.248313	0.992923	1.944283	-0.305774	0.073381	5.80955	6.47653	-9.962423
151.800003	0.288698	1.121691	1.974378	-0.281738	0.073331	8.93865	8.61203	-9.764122
151.899994	0.398563	1.149768	2.001322	-0.271734	0.073408	10.17365	12.39338	-7.500513
152.0	0.304909	1.242528	2.024048	-0.278653	0.073734	10.38243	12.20593	-3.940782
152.100006	0.128576	1.284828	2.040025	-0.300946	0.073835	12.37777	12.08485	0.379735
152.199997	-0.067591	1.233579	2.045578	-0.333494	0.073734	16.41758	17.17632	5.052858
152.300003	-0.222838	1.159369	2.039476	-0.370191	0.073369	19.42618	23.2073	8.923881
152.399994	-0.363638	1.084584	2.028908	-0.402967	0.073208	26.90371	29.22285	10.502084
152.5	-0.375747	1.078621	2.019264	-0.426082	0.073136	32.84663	36.19236	9.401323
152.600006	-0.410896	1.1012	2.013544	-0.435537	0.072821	21.83181	23.74107	5.532184
152.699997	-0.171526	1.116138	2.012075	-0.429508	0.072483	7.14938	7.25385	-0.054486
152.800003	-0.133512	1.104223	2.0138	-0.412651	0.07201	4.08526	5.38159	-5.874194
152.899994	0.071308	0.936833	2.017869	-0.386028	0.071916	3.71954	4.71475	-9.698603
153.0	0.106139	0.792846	2.025352	-0.357349	0.071972	3.57854	4.54903	-10.73548
153.100006	0.182174	0.660129	2.036445	-0.331216	0.071912	3.79512	4.94716	-9.771063
153.199997	0.27891	0.56432	2.049737	-0.312524	0.071819	4.78727	5.28481	-7.834934
153.300003	0.223466	0.520393	2.061835	-0.305932	0.071552	8.19994	7.74073	-4.91322
153.399994	0.063019	0.490765	2.070696	-0.312471	0.071103	9.01379	11.5013	-1.951262
153.5	-0.055766	0.419686	2.074775	-0.327106	0.07103	12.8238	12.43492	1.148258
153.600006	-0.262317	0.387909	2.074042	-0.346661	0.07086	19.25339	20.93198	3.722445
153.699997	-0.333302	0.314432	2.071584	-0.363391	0.071152	22.95541	24.36626	5.240129
153.800003	-0.436696	0.330249	2.069711	-0.375677	0.071145	29.46557	29.91806	4.932509
153.899994	-0.413932	0.32443	2.069609	-0.382082	0.070984	25.20437	25.61204	3.236646
154.0	-0.356584	0.21627	2.070203	-0.380278	0.070487	13.294	12.57441	0.439898
154.100006	-0.253466	0.149751	2.070332	-0.372835	0.069932	8.35084	8.83267	-2.66214
154.199997	-0.177706	0.044221	2.069449	-0.362161	0.069112	6.51962	7.4171	-4.914273
154.300003	-0.063941	-0.102179	2.067477	-0.350881	0.068598	5.36957	6.55553	-5.408782
154.399994	0.023854	-0.086929	2.063802	-0.3423	0.068158	5.85693	6.8449	-4.813649
154.5	0.024179	-0.092936	2.059883	-0.336049	0.067908	6.06974	7.36657	-3.581616
154.600006	-0.024582	-0.079468	2.056613	-0.332733	0.067603	10.34688	10.64852	-2.442934
154.699997	-0.063034	-0.093882	2.055229	-0.332261	0.06769	12.28538	13.43405	-1.508699
154.800003	-0.102101	-0.103132	2.05542	-0.333664	0.067697	12.76188	12.63982	-0.844257
154.899994	-0.103298	-0.08317	2.056287	-0.337004	0.067782	14.02158	14.65307	-0.451971
155.0	-0.097126	-0.038937	2.05548	-0.342891	0.067931	13.28506	14.02392	-0.204517
155.100006	-0.012099	0.025494	2.050755	-0.34959	0.068187	13.66348	14.57032	0.21565
155.199997	-0.015674	0.059901	2.040813	-0.359182	0.06812	11.99918	12.87181	0.582377
155.300003	-0.028896	0.079866	2.026193	-0.36936	0.06809	11.12009	12.02951	1.011593
155.399994	-0.104349	0.103225	2.009069	-0.377512	0.067714	10.7929	11.69347	1.168432
155.5	-0.204899	0.10182	1.992306	-0.383626	0.067246	9.73586	10.74411	0.826285
155.600006	-0.226653	0.13239	1.977959	-0.385074	0.066913	8.59903	9.30831	-0.18185
155.699997	-0.165363	0.076408	1.966018	-0.381982	0.066672	7.68114	8.51162	-1.37751
155.800003	-0.015552	-0.002051	1.955006	-0.375718	0.066668	7.06338	8.18136	-2.315334
155.899994	0.127031	-0.04324	1.943146	-0.365965	0.06727	6.9751	8.22889	-2.699173
156.0	0.20887	-0.028066	1.930424	-0.355436	0.067742	7.09281	8.38872	-2.600586
156.100006	0.187073	-0.006877	1.917742	-0.344842	0.068348	8.13584	8.8695	-2.320305
156.199997	-0.068894	0.031314	1.908118	-0.333354	0.0687	8.48702	9.57894	-2.232716
156.300003	-0.283864	0.011761	1.903919	-0.32294	0.06903	8.73127	9.02162	-2.327979
156.399994	-0.424108	0.000205	1.907053	-0.311799	0.069419	9.1935	9.68086	-2.978516
156.5	-0.463736	-0.016752	1.915772	-0.302039	0.070051	8.78548	10.02739	-3.638805
156.600006	-0.378198	-0.000813	1.926475	-0.296262	0.070603	8.76884	10.24171	-3.883614
156.699997	-0.223698	0.015808	1.934669	-0.296332	0.071112	8.59334	10.25327	-3.181324
156.800003	-0.10029	0.0245	1.93671	-0.305273	0.071203	9.03139	10.36033	-1.262345
156.899994	-0.081656	-0.021756	1.931394	-0.323465	0.071234	9.74479	10.65183	1.53937
157.0	-0.156026	-0.050452	1.918928	-0.348783	0.070707	10.15885	10.56897	4.380669
157.100006	-0.261538	-0.13459	1.901365	-0.377563	0.07018	10.30581	10.35658	6.334498
157.199997	-0.310307	-0.215393	1.881155	-0.405243	0.06974	9.99973	10.02386	6.801775
157.300003	-0.269903	-0.248566	1.861153	-0.424534	0.069599	8.89635	9.19302	5.296363
157.399994	-0.246373	-0.335161	1.842237	-0.433493	0.069655	7.28582	7.84596	2.324152
157.5	-0.124356	-0.319482	1.824885	-0.42908	0.069709	5.46669	6.33565	-1.279032
157.600006	-0.013195	-0.250754	1.810525	-0.412082	0.070021	4.29938	5.35225	-4.469367
157.699997	-0.073933	-0.159122	1.801732	-0.386344	0.070408	4.13448	4.90819	-6.271292
157.800003	-0.098642	-0.062503	1.79956	-0.356089	0.070754	3.90249	4.83401	-6.773889
157.899994	-0.189827	0.078659	1.802178	-0.328411	0.070837	4.96339	5.74139	-6.086687
158.0	-0.17493	0.163641	1.806552	-0.308843	0.070574	7.73316	9.26902	-4.631036
158.100006	-0.238765	0.281993	1.809867	-0.298455	0.070191	8.05711	9.43228	-2.381927
158.199997	-0.253374	0.447191	1.811109	-0.298048	0.069621	8.60253	9.71619	-0.117356
158.300003	-0.274496	0.575207	1.811587	-0.303475	0.069043	9.21241	9.29001	1.499712
158.399994	-0.147747	0.680184	1.815145	-0.311349	0.068924	11.37616	12.40173	2.025615
158.5	-0.014681	0.713465	1.822679	-0.31981	0.069319	10.20579	11.37305	1.590476
158.600006	0.099135	0.656447	1.832776	-0.327065	0.070182	9.69505	10.35251	0.500139
158.699997	0.149178	0.612633	1.841084	-0.334017	0.071229	8.07024	9.31763	-0.677738
158.800003	-0.006806	0.57578	1.843954	-0.341416	0.072488	7.19974	7.73216	-1.387891
158.899994	-0.249272	0.58373	1.839435	-0.350534	0.073114	7.22023	7.7858	-0.99124
159.0	-0.559559	0.595648	1.828087	-0.362161	0.07339	7.08694	7.54203	0.28671
159.100006	-0.801835	0.624478	1.811868	-0.375758	0.073016	7.11917	7.67639	1.745004
159.199997	-0.906131	0.583273	1.794219	-0.388003	0.072897	7.00917	7.94723	2.658314
159.300003	-0.700236	0.455785	1.778218	-0.397228	0.073018	6.93491	8.30886	2.476694
159.399994	-0.303275	0.275839	1.765474	-0.400088	0.073443	6.74311	8.46698	1.233956
159.5	-0.02951	0.11881	1.756219	-0.39626	0.074045	6.71588	7.99947	-0.712465
159.600006	0.138705	0.030702	1.748896	-0.386429	0.074404	6.22694	7.24485	-2.51041
159.699997	0.129291	0.055623	1.74361	-0.370253	0.074397	6.45753	6.84886	-3.787509
159.800003	0.059937	0.161817	1.740973	-0.350319	0.074373	6.22615	6.40116	-4.468364
159.899994	-0.068618	0.236679	1.743338	-0.329533	0.074343	7.11846	7.69405	-4.712827
160.0	-0.068525	0.29326	1.751856	-0.310035	0.074931	7.40685	8.32428	-4.731041
160.100006	-0.086425	0.279766	1.76577	-0.296334	0.075713	6.88779	7.92946	-4.397362
160.199997	-0.126333	0.314473	1.78179	-0.290045	0.076789	7.4594	8.63088	-3.596671
160.300003	-0.121126	0.340829	1.795781	-0.293587	0.077651	8.19881	9.40659	-1.871146
160.399994	-0.209394	0.369344	1.803005	-0.308532	0.078271	8.87025	9.92954	0.76961
160.5	-0.388995	0.444722	1.800199	-0.333181	0.078278	9.02053	9.6284	3.993725
160.600006	-0.547238	0.455562	1.787229	-0.363587	0.078224	9.20786	9.61138	6.9654
160.699997	-0.724201	0.469143	1.766744	-0.394668	0.077808	8.73775	9.13938	8.221078
160.800003	-0.526557	0.448527	1.746917	-0.414429	0.077577	8.05378	8.77347	7.119356
160.899994	-0.30447	0.494367	1.734816	-0.419226	0.077599	6.92352	7.89146	3.379586
161.0	-0.120621	0.472172	1.734917	-0.408787	0.078063	5.79256	6.83976	-2.091524
161.100006	0.092649	0.419814	1.746635	-0.386453	0.079029	4.42584	5.5245	-7.28076
161.199997	0.399037	0.254526	1.767616	-0.355762	0.080467	4.11153	4.78476	-10.645461
161.300003	0.538789	0.17872	1.793716	-0.323661	0.081445	3.76009	4.84257	-11.775084
161.399994	0.435062	0.144708	1.822551	-0.298611	0.081923	5.63387	5.56914	-10.47765
161.5	0.220138	0.21301	1.850153	-0.288512	0.082745	9.42987	10.69776	-7.092949
161.600006	-0.047749	0.285371	1.87398	-0.294723	0.082817	9.78709	10.39951	-2.073609
161.699997	-0.54329	0.312422	1.891329	-0.315916	0.082475	9.60152	10.50496	3.247412
161.800003	-0.871892	0.290969	1.899298	-0.346807	0.081939	10.06952	8.63891	7.97049
161.899994	-0.848472	0.184697	1.898856	-0.379273	0.081504	15.32191	13.96472	10.733585
162.0	-0.897417	0.19766	1.897373	-0.407633	0.080821	15.23775	15.9739	10.716329
162.100006	-0.620062	0.308439	1.899689	-0.42413	0.080165	16.0403	14.17347	7.95685
162.199997	-0.339318	0.41684	1.906655	-0.425873	0.079155	11.42582	11.64915	2.921515
162.300003	0.012287	0.390507	1.917804	-0.414235	0.078386	5.66794	6.00057	-3.24508
162.399994	0.266754	0.179684	1.931297	-0.391726	0.077678	3.97982	4.9933	-8.880969
162.5	0.424414	-0.090867	1.946126	-0.364321	0.077574	3.71078	4.66411	-11.812156
162.600006	0.42991	-0.26941	1.96507	-0.334858	0.077579	3.81544	4.63178	-12.084085
162.699997	0.286282	-0.259904	1.988317	-0.308528	0.077883	4.3613	5.48318	-10.927371
162.800003	-0.187439	-0.186716	2.015606	-0.292073	0.076607	5.89056	5.64697	-8.864573
162.899994	-0.905916	0.070645	2.038495	-0.290849	0.076158	11.70922	12.73328	-6.43496
163.0	-1.058865	0.145246	2.056033	-0.303142	0.075806	11.59195	11.81037	-2.541741
163.100006	-1.260771	0.259257	2.066416	-0.328091	0.074734	18.02977	14.2543	1.666821
163.199997	-1.243212	0.445321	2.066779	-0.3583	0.073462	21.92271	22.04266	5.610107
163.300003	-0.858081	0.633594	2.060781	-0.386108	0.072563	30.13641	28.03477	7.826204
163.399994	-0.176015	0.851647	2.054322	-0.406718	0.072661	37.23648	38.01613	8.201542
163.5	0.134722	1.044352	2.053762	-0.416717	0.071995	29.63854	29.74977	5.397755
163.600006	0.31895	1.158286	2.058611	-0.415405	0.071456	14.69434	15.0057	0.985779
163.699997	0.342805	1.286143	2.066463	-0.404915	0.07054	5.30064	6.95741	-3.981053
163.800003	0.069035	1.232597	2.073633	-0.387996	0.069403	4.76617	5.18578	-7.481799
163.899994	-0.170946	1.06817	2.078087	-0.36914	0.068773	3.93209	5.09019	-8.432077
164.0	-0.242656	0.937367	2.080341	-0.352418	0.068815	4.85593	5.16684	-7.367806
164.100006	-0.034039	0.80628	2.081884	-0.337383	0.069315	4.00066	6.01309	-5.509877
164.199997	0.090988	0.743633	2.085329	-0.326676	0.069755	7.51431	6.90603	-4.190363
164.300003	0.229726	0.588074	2.092437	-0.318136	0.070504	8.27333	12.14502	-3.339427
164.399994	0.231311	0.48898	2.102986	-0.313695	0.070971	13.55602	16.79757	-3.067634
164.5	0.049051	0.373017	2.114611	-0.313663	0.070872	18.75972	19.32874	-2.98761
164.600006	-0.183163	0.217384	2.122498	-0.316735	0.070816	22.00968	22.36714	-2.704129
164.699997	-0.335729	0.118476	2.122717	-0.325639	0.070477	24.33868	25.18372	-1.665188
164.800003	-0.361426	0.008797	2.113413	-0.339395	0.070014	26.96019	26.44181	0.34309
164.899994	-0.238164	-0.025628	2.095631	-0.356835	0.069393	24.40944	26.13735	2.576551
165.0	-0.033579	-0.021523	2.072948	-0.375089	0.068976	18.8205	23.36199	4.357913
165.100006	0.127305	0.003063	2.052087	-0.389493	0.068694	17.52446	19.20296	4.584622
165.199997	0.225782	0.092856	2.037418	-0.397264	0.068897	14.19069	14.27485	3.062557
165.300003	0.127757	0.175023	2.029459	-0.398021	0.068843	11.6543	10.20103	0.201084
165.399994	-0.023218	0.202003	2.024491	-0.392419	0.068818	7.76635	6.94735	-2.885108
165.5	-0.165646	0.194283	2.018162	-0.382551	0.069081	5.60637	5.77329	-4.860236
165.600006	-0.261655	0.177837	2.008925	-0.370819	0.069185	5.0211	5.60501	-5.103534
165.699997	-0.231077	0.202731	1.997685	-0.358714	0.069603	5.10447	6.52974	-4.164551
165.800003	-0.117335	0.201467	1.986753	-0.347705	0.069822	6.15845	6.79887	-2.901849
165.899994	-0.052426	0.245888	1.978902	-0.337772	0.070293	8.43509	10.68877	-1.763773
166.0	-0.020455	0.29765	1.97606	-0.32854	0.070691	7.58682	9.90342	-1.22846
166.100006	0.004333	0.329002	1.978387	-0.321064	0.07088	10.70296	10.77644	-1.248035
166.199997	0.010122	0.314526	1.983039	-0.314556	0.07126	10.81918	12.2935	-1.68663
166.300003	0.005515	0.329917	1.986361	-0.311726	0.07158	11.10056	11.14792	-2.00562
166.399994	0.020764	0.367563	1.985648	-0.313468	0.072002	11.72839	12.74955	-1.852957
166.5	0.043294	0.380234	1.980298	-0.319907	0.072532	11.33141	12.1538	-0.971718
166.600006	-0.017927	0.380964	1.970726	-0.330989	0.072977	10.83135	11.89355	0.275041
166.699997	-0.127969	0.299734	1.958871	-0.344544	0.073471	10.23119	11.21472	1.426791
166.800003	-0.262643	0.218059	1.946237	-0.358033	0.073777	10.13801	10.98541	1.988572
166.899994	-0.336257	0.149682	1.933644	-0.370042	0.073679	9.72185	10.98948	1.773389
167.0	-0.340425	0.111181	1.922197	-0.378633	0.073816	9.02588	9.78427	0.807983
167.100006	-0.210767	0.097028	1.911649	-0.38312	0.074088	7.76819	8.6738	-0.517997
167.199997	-0.035221	0.060331	1.900846	-0.384507	0.074942	6.85363	7.89745	-1.567963
167.300003	0.072008	0.018238	1.888061	-0.382737	0.076085	6.21984	7.37278	-1.999728
167.399994	0.035657	-0.029486	1.872392	-0.379532	0.076956	6.0919	7.09937	-1.67395
167.5	-0.122832	-0.097231	1.85432	-0.375678	0.077166	6.36934	6.94103	-1.079121
167.600006	-0.445764	-0.110529	1.836761	-0.3694	0.076665	7.6131	7.98149	-0.675494
167.699997	-0.712283	-0.005212	1.824093	-0.360265	0.075733	7.42603	7.88289	-0.874924
167.800003	-0.785525	0.138698	1.818859	-0.347615	0.074829	7.66967	8.00547	-1.75022
167.899994	-0.626494	0.219506	1.820786	-0.331707	0.074589	7.64077	8.68258	-2.971815
168.0	-0.293127	0.2173	1.827035	-0.316544	0.074693	6.92457	8.3717	-3.918537
168.100006	0.163351	0.152286	1.835043	-0.30426	0.075136	7.28144	8.76544	-4.146478
168.199997	0.44007	0.093899	1.841155	-0.299031	0.075577	7.5214	8.79809	-3.367273
168.300003	0.521843	0.054391	1.842971	-0.303007	0.076129	8.45374	9.01231	-1.343047
168.399994	0.349297	0.016896	1.837993	-0.317153	0.076323	8.72654	8.71031	1.489945
168.5	-0.04611	0.01329	1.825735	-0.338766	0.076697	9.44055	8.80023	4.194071
168.600006	-0.484549	-0.049615	1.809286	-0.362729	0.076969	9.75005	9.22706	5.706954
168.699997	-0.783784	-0.13776	1.795282	-0.381081	0.077271	9.07483	8.9514	5.21278
168.800003	-0.928911	-0.224102	1.788929	-0.391047	0.077481	8.04826	8.64329	2.727759
168.899994	-0.802098	-0.329743	1.79009	-0.390999	0.077758	6.42328	7.73377	-0.843101
169.0	-0.504625	-0.381839	1.793722	-0.384081	0.077959	4.99807	6.64246	-4.065686
169.100006	-0.122274	-0.451001	1.795103	-0.372239	0.07795	4.34361	5.69011	-5.688518
169.199997	0.124413	-0.477043	1.791937	-0.359622	0.077446	4.64426	5.79117	-5.26491
169.300003	0.308424	-0.525375	1.784591	-0.351011	0.076968	4.91811	5.94768	-2.985252
169.399994	0.220746	-0.571736	1.773495	-0.349224	0.076626	7.5052	8.49406	-0.1163
169.5	-0.112487	-0.590939	1.759885	-0.352017	0.075838	8.28594	8.68344	2.392056
169.600006	-0.443887	-0.603414	1.747997	-0.355939	0.074862	7.4996	7.02743	3.439873
169.699997	-0.675553	-0.613919	1.743614	-0.355843	0.073935	9.24674	8.68226	2.737973
169.800003	-0.771484	-0.588259	1.748485	-0.350495	0.073197	8.45488	9.50636	0.229435
169.899994	-0.615576	-0.654082	1.760289	-0.342532	0.0731	7.11706	7.77755	-2.853636
170.0	-0.287204	-0.723705	1.773673	-0.332519	0.073253	6.29253	7.59192	-5.13912
170.100006	-0.011399	-0.779779	1.784958	-0.32362	0.073596	5.98969	7.2804	-5.777629
170.199997	0.214671	-0.784544	1.792396	-0.319594	0.073663	6.41812	7.15793	-4.71332
170.300003	0.211008	-0.819747	1.795248	-0.323369	0.073848	7.15787	7.81395	-2.09674
170.399994	0.042449	-0.852314	1.792624	-0.335903	0.073757	9.19026	9.35402	1.311322
170.5	-0.300644	-0.823082	1.78418	-0.354691	0.073519	7.64068	7.4596	4.266862
170.600006	-0.512624	-0.900814	1.774443	-0.373365	0.073354	8.75106	8.14153	5.990207
170.699997	-0.675387	-0.932566	1.7676	-0.387169	0.073303	8.92525	9.71148	5.618682
170.800003	-0.707245	-0.881505	1.765285	-0.392851	0.073451	7.73772	8.39439	3.261324
170.899994	-0.595833	-0.811142	1.766129	-0.390503	0.073503	6.99341	7.72831	-0.139322
171.0	-0.422962	-0.71716	1.766912	-0.382	0.073582	5.88416	7.10418	-3.449058
171.100006	-0.232504	-0.623025	1.765839	-0.367993	0.07348	5.10561	6.35417	-5.469753
171.199997	-0.129583	-0.579771	1.763388	-0.351784	0.072831	5.26771	6.20836	-5.615887
171.300003	0.014881	-0.550909	1.761083	-0.337491	0.07208	5.15982	6.21714	-4.407114
171.399994	0.142718	-0.478009	1.759076	-0.328055	0.071172	6.98185	7.55424	-2.73311
171.5	0.19708	-0.38656	1.7582	-0.325101	0.07038	8.99715	9.76875	-0.943036
171.600006	0.207634	-0.307921	1.758973	-0.326699	0.070112	7.14526	7.8724	0.422583
171.699997	0.191206	-0.236561	1.762157	-0.331009	0.070226	8.38289	8.45542	0.950339
171.800003	0.056216	-0.168267	1.768393	-0.336623	0.070697	8.96352	9.50486	0.691818
171.899994	-0.102747	-0.143237	1.777258	-0.340738	0.071451	8.0769	8.52339	-0.193998
172.0	-0.275861	-0.081961	1.78627	-0.343652	0.072342	7.61931	8.13704	-1.266041
172.100006	-0.303395	-0.03061	1.792175	-0.346377	0.073177	6.91564	7.75614	-1.838034
172.199997	-0.314685	0.044021	1.792713	-0.34849	0.073646	6.59485	7.59074	-1.557656
172.300003	-0.322182	0.164697	1.787593	-0.351788	0.073638	6.62848	7.59085	-0.498719
172.399994	-0.260241	0.310745	1.778133	-0.356504	0.073568	6.80906	7.75989	0.874072
172.5	-0.168555	0.403727	1.766741	-0.361363	0.073099	7.36578	8.09154	2.010776
172.600006	-0.113033	0.444056	1.756884	-0.364712	0.072996	7.3008	8.25812	2.284959
172.699997	-0.028227	0.471327	1.750471	-0.366238	0.072884	7.46737	8.33134	1.561125
172.800003	0.039559	0.456619	1.747304	-0.364855	0.072898	7.52727	8.21326	0.012363
172.899994	-0.00365	0.380322	1.745577	-0.362772	0.073169	7.0343	7.8451	-1.661927
173.0	-0.003523	0.33792	1.743258	-0.359836	0.073273	6.9279	7.6872	-2.718464
173.100006	-0.058571	0.375479	1.739098	-0.356613	0.073261	6.4732	7.45393	-2.951974
173.199997	-0.116319	0.420905	1.733592	-0.353915	0.073242	6.53275	7.30384	-2.595542
173.300003	-0.100608	0.452255	1.728282	-0.351072	0.073373	7.02231	7.8693	-1.91321
173.399994	-0.095827	0.431694	1.724666	-0.348294	0.073479	6.52671	7.64802	-1.228668
173.5	-0.099709	0.35744	1.72425	-0.34451	0.074007	6.66438	7.37396	-0.85375
173.600006	-0.061185	0.297132	1.727694	-0.339206	0.074433	7.13116	8.11027	-0.90777
173.699997	-0.097907	0.28211	1.73417	-0.333276	0.075065	7.08195	8.08929	-1.33198
173.800003	-0.170828	0.312028	1.741428	-0.327291	0.075116	6.97931	7.65444	-1.844937
173.899994	-0.247924	0.350482	1.747932	-0.322717	0.07516	7.04849	7.72146	-1.957281
174.0	-0.329668	0.344692	1.75244	-0.322038	0.074926	7.05331	7.70176	-1.532546
174.100006	-0.283254	0.310004	1.754429	-0.324579	0.07494	7.07818	7.94745	-0.620926
174.199997	-0.247532	0.29357	1.753056	-0.332078	0.074808	7.25053	8.24591	0.5443
174.300003	-0.107036	0.271414	1.748198	-0.344178	0.074992	7.31446	8.37844	1.786154
174.399994	-0.02815	0.268992	1.739778	-0.358759	0.075207	7.2049	8.24291	2.670311
174.5	0.012472	0.261178	1.728745	-0.373951	0.075169	7.5151	8.02538	2.947727
174.600006	-0.058207	0.268333	1.71708	-0.385903	0.074917	7.28924	7.70368	2.251515
174.699997	-0.160692	0.166401	1.707235	-0.391577	0.074785	6.88709	7.35929	0.720566
174.800003	-0.270281	0.048837	1.699782	-0.391133	0.074821	6.30987	6.84886	-1.09989
174.899994	-0.305465	-0.074782	1.694685	-0.383377	0.075022	5.67932	6.49805	-2.564983
175.0	-0.245553	-0.088503	1.691001	-0.370539	0.075318	5.31387	6.32676	-3.511021
175.100006	-0.1602	-0.032767	1.68867	-0.355975	0.075393	5.37307	6.55179	-3.814576
175.199997	-0.117475	0.056259	1.688336	-0.34158	0.075663	6.65291	7.59074	-3.604511
175.300003	-0.084482	0.108573	1.690085	-0.330528	0.075778	6.81817	8.07516	-3.054947
175.399994	-0.03904	0.042892	1.69351	-0.323857	0.075811	6.77149	7.4748	-2.086376
175.5	-0.097731	-0.068235	1.697792	-0.321787	0.07569	7.31884	7.66065	-1.01133
175.600006	-0.154876	-0.173635	1.701429	-0.323651	0.075477	7.599	8.38894	-0.01029
175.699997	-0.240408	-0.219183	1.703013	-0.328386	0.074816	7.49898	8.28541	0.781112
175.800003	-0.313828	-0.197342	1.702193	-0.334043	0.07443	7.40948	7.75122	1.232499
175.899994	-0.251522	-0.180376	1.699992	-0.340016	0.073691	7.31656	7.99219	1.268224
176.0	-0.132076	-0.199733	1.698463	-0.342509	0.073725	6.89769	7.70979	0.660093
176.100006	0.060506	-0.284876	1.699437	-0.341889	0.074035	6.62471	7.48444	-0.36263
176.199997	0.215605	-0.409297	1.703372	-0.339544	0.074893	6.38423	7.28746	-1.451509
176.300003	0.296584	-0.543818	1.708889	-0.336933	0.075788	6.52356	7.15043	-2.186377
176.399994	0.263235	-0.649681	1.713861	-0.33711	0.076852	6.65965	7.12998	-2.384996
176.5	0.123017	-0.736589	1.715733	-0.342374	0.077525	7.24764	7.38595	-1.749481
176.600006	-0.146812	-0.828553	1.711972	-0.352515	0.077779	7.26664	8.02249	-0.203096
176.699997	-0.50095	-0.863298	1.701661	-0.367573	0.077007	6.92545	7.55285	1.818726
176.800003	-0.849957	-0.820623	1.686654	-0.382239	0.075932	7.09202	7.4262	3.314689
176.899994	-0.886927	-0.801842	1.671223	-0.393001	0.074572	6.88937	7.77081	3.763273
177.0	-0.642527	-0.7785	1.66033	-0.395631	0.073753	6.58968	7.54846	2.456525
177.100006	-0.215869	-0.861359	1.656217	-0.390017	0.073251	6.20321	7.17912	0.047466
177.199997	0.251756	-0.979095	1.65736	-0.377135	0.073134	5.8282	7.00259	-2.591984
177.300003	0.514603	-1.037454	1.66138	-0.359562	0.072953	5.52134	6.51239	-4.558416
177.399994	0.5416	-1.008719	1.666281	-0.339873	0.072616	5.8148	6.38757	-5.31041
177.5	0.343278	-0.92732	1.671071	-0.322425	0.072099	6.26022	6.24722	-4.855916
177.600006	0.030447	-0.845264	1.675877	-0.310986	0.071541	8.24198	8.45467	-3.607079
177.699997	-0.316456	-0.747987	1.680893	-0.305396	0.071308	7.69752	8.5584	-1.939702
177.800003	-0.525189	-0.655105	1.686968	-0.307189	0.071217	6.99498	7.73805	-0.21713
177.899994	-0.609549	-0.545881	1.693841	-0.314274	0.071343	7.65259	8.16284	1.216246
178.0	-0.496389	-0.414304	1.700221	-0.325311	0.071571	8.19916	9.66309	2.11181
178.100006	-0.289365	-0.267127	1.704474	-0.338105	0.071888	7.39416	8.77604	2.319335
178.199997	-0.132205	-0.111494	1.704847	-0.35149	0.071856	7.26822	8.08501	2.241339
178.300003	-0.014138	0.077959	1.701063	-0.362786	0.071718	7.02914	7.96864	1.68243
178.399994	0.031094	0.264535	1.694708	-0.369609	0.071406	6.5571	7.06383	0.795212
178.5	-0.03066	0.333508	1.688309	-0.37065	0.070909	6.39377	6.85336	-0.261732
178.600006	-0.105776	0.328084	1.684086	-0.366721	0.070736	6.04049	6.65167	-1.295209
178.699997	-0.152847	0.317081	1.682315	-0.35991	0.070442	5.98838	6.82659	-2.035448
178.800003	-0.209041	0.37003	1.682222	-0.352773	0.070298	5.95939	7.25481	-2.384986
178.899994	-0.213435	0.503968	1.68188	-0.348451	0.070065	6.74679	7.38306	-2.368555
179.0	-0.186023	0.656022	1.679517	-0.348477	0.069765	6.62979	8.1699	-1.67386
179.100006	-0.147404	0.828136	1.674091	-0.352932	0.069384	6.67515	7.98342	-0.508888
179.199997	-0.125738	0.949683	1.66655	-0.359865	0.068918	7.10296	7.74501	0.70419
179.300003	-0.097188	1.021999	1.658711	-0.366785	0.068541	6.7376	7.95387	1.440135
179.399994	-0.129903	1.10579	1.652527	-0.371127	0.067784	6.47452	7.54567	1.36971
179.5	-0.117127	1.16228	1.649151	-0.370834	0.066951	6.39412	7.32943	0.454988
179.600006	-0.117766	1.20877	1.648204	-0.36603	0.066116	6.13411	7.13352	-0.923413
179.699997	-0.015915	1.202636	1.648737	-0.356999	0.065784	5.89432	6.97947	-2.116782
179.800003	0.161217	1.190828	1.650884	-0.344716	0.066087	5.94547	6.9936	-2.884233
179.899994	0.368418	1.126732	1.65498	-0.331077	0.066816	5.89231	7.01426	-3.19526
180.0	0.43784	1.015967	1.660998	-0.319074	0.068133	6.76054	7.39858	-3.085501
180.100006	0.423171	0.910904	1.667821	-0.31088	0.069238	6.88157	8.27578	-2.657506
180.199997	0.106129	0.802417	1.674071	-0.309418	0.069844	6.60877	7.83515	-1.612577
180.300003	-0.325366	0.727186	1.678359	-0.314699	0.069934	7.44311	7.73891	-0.232432
180.399994	-0.767509	0.670942	1.679691	-0.326053	0.069557	7.7893	8.3899	1.213967
180.5	-1.035415	0.6348	1.677859	-0.340768	0.069038	7.32296	8.38786	2.378921
180.600006	-1.035556	0.610581	1.673774	-0.356568	0.068427	6.92063	8.21562	2.892028
180.699997	-0.700231	0.601281	1.668676	-0.369421	0.068275	6.41645	8.03983	2.54241
180.800003	-0.171236	0.538605	1.664027	-0.377403	0.068237	5.95869	7.54717	1.384147
180.899994	0.249348	0.378502	1.659719	-0.379581	0.068362	5.88031	7.07678	-0.107145
181.0	0.513835	0.164466	1.655531	-0.376599	0.068671	5.7331	6.55275	-1.455527
181.100006	0.439867	0.07372	1.651325	-0.368865	0.068773	5.86472	6.09467	-2.287054
181.199997	0.183471	0.151673	1.648052	-0.358956	0.068641	5.96141	6.0344	-2.712115
181.300003	-0.132364	0.28273	1.647726	-0.349043	0.068502	6.5663	6.46251	-2.843863
181.399994	-0.380425	0.330315	1.65077	-0.341287	0.0689	6.90382	7.81738	-2.745981
181.5	-0.392023	0.202712	1.655535	-0.338311	0.069886	6.22195	7.71557	-2.214178
181.600006	-0.247238	-0.014226	1.658813	-0.340633	0.071413	6.43073	7.49097	-1.148231
181.699997	-0.130021	-0.205721	1.657587	-0.348717	0.072725	6.7228	8.17536	0.371304
181.800003	-0.194252	-0.326629	1.650685	-0.360676	0.073261	6.84041	8.07034	2.024207
181.899994	-0.264946	-0.389045	1.640095	-0.372049	0.073294	6.78734	7.30298	3.056139
182.0	-0.429014	-0.403148	1.630624	-0.378109	0.072509	6.78962	7.02732	2.88311
182.100006	-0.496598	-0.479252	1.626922	-0.37599	0.071992	6.43808	6.92787	1.37846
182.199997	-0.365921	-0.617591	1.630144	-0.365958	0.071722	5.9142	6.84447	-1.002906
182.300003	-0.179901	-0.717733	1.637784	-0.350088	0.071811	5.50373	6.72596	-3.207832
182.399994	0.070283	-0.799609	1.647059	-0.331863	0.071984	5.66741	6.80315	-4.668734
182.5	0.232431	-0.769842	1.65554	-0.314649	0.071624	5.87418	6.84137	-4.946122
182.600006	0.314949	-0.764677	1.663678	-0.30249	0.071526	7.16996	7.79586	-4.161236
182.699997	0.239009	-0.744218	1.671716	-0.29842	0.071491	8.13768	9.01766	-2.659877
182.800003	0.087074	-0.750636	1.679551	-0.303206	0.071547	7.27348	7.93192	-0.656159
182.899994	-0.135056	-0.762152	1.685948	-0.316471	0.071669	7.62448	7.52009	1.399345
183.0	-0.37345	-0.798634	1.690194	-0.33518	0.072071	8.34182	8.72241	2.973988
183.100006	-0.472194	-0.901401	1.69147	-0.356315	0.072562	7.90201	9.02387	3.880193
183.199997	-0.436146	-0.978115	1.689512	-0.376304	0.073132	7.23555	7.70133	3.857115
183.300003	-0.25334	-1.019141	1.684592	-0.391103	0.073622	6.75047	7.6068	2.97193
183.399994	-0.217403	-1.007378	1.677191	-0.399808	0.073594	6.04653	6.99606	1.555336
183.5	-0.225886	-0.944806	1.668802	-0.400353	0.073046	5.57239	6.16618	-0.321821
183.600006	-0.25161	-0.937513	1.660683	-0.393368	0.072343	5.32683	5.83164	-1.839516
183.699997	-0.261284	-0.990164	1.653871	-0.382236	0.07157	5.20238	5.71067	-2.668991
183.800003	-0.219545	-1.061363	1.648586	-0.368648	0.071061	5.21473	5.95646	-2.887403
183.899994	-0.162594	-1.103908	1.644128	-0.356474	0.070375	5.57178	6.38564	-2.700675
184.0	-0.106349	-1.099255	1.64018	-0.34676	0.069851	7.09552	7.91201	-2.231236
184.100006	-0.039813	-1.034171	1.637352	-0.340068	0.069109	6.43406	7.71664	-1.738141
184.199997	0.002642	-0.968914	1.637282	-0.333863	0.068868	6.64476	7.19475	-1.53077
184.300003	0.009445	-0.889688	1.642567	-0.327269	0.068762	7.33872	7.52501	-1.791051
184.399994	-0.034866	-0.814044	1.654628	-0.318524	0.069051	6.8193	7.63442	-2.521605
184.5	-0.093026	-0.75805	1.672867	-0.309086	0.069475	6.76045	7.54214	-3.366816
184.600006	-0.127118	-0.751651	1.69431	-0.300907	0.069828	6.68706	7.35608	-3.803769
184.699997	-0.176335	-0.752265	1.715091	-0.296105	0.070534	6.59073	7.58518	-3.477242
184.800003	-0.149117	-0.703671	1.731142	-0.298179	0.0706	6.92807	7.63678	-2.118559
184.899994	-0.16811	-0.591715	1.739899	-0.309427	0.070424	7.41351	8.34975	0.538315
185.0	-0.19592	-0.442895	1.74044	-0.330236	0.069958	7.47849	8.42673	3.742085
185.100006	-0.206157	-0.343642	1.732392	-0.358761	0.069214	7.98897	8.48732	6.862406
185.199997	-0.150738	-0.320165	1.717909	-0.389502	0.068345	8.10484	8.62028	8.670206
185.300003	-0.177958	-0.260624	1.700037	-0.416989	0.067812	7.84754	8.2852	8.239705
185.399994	-0.28228	-0.115228	1.682954	-0.434582	0.067311	7.19536	7.84243	5.325153
185.5	-0.278949	0.121299	1.670673	-0.436525	0.066662	5.97586	6.79641	0.604497
185.600006	-0.20275	0.184884	1.668348	-0.421945	0.066629	4.82519	5.74407	-4.576308
185.699997	-0.034216	0.138489	1.679754	-0.393124	0.067105	3.73609	4.6336	-8.991398
185.800003	0.188502	-0.008134	1.705585	-0.355353	0.067919	3.69134	4.77823	-11.96414
185.899994	0.157314	-0.144108	1.740748	-0.318579	0.06831	3.42231	4.42677	-12.67565
186.0	0.082149	-0.199829	1.781394	-0.290267	0.067702	7.42271	7.61911	-11.414549
186.100006	0.075	-0.185662	1.8211	-0.276045	0.068151	8.42388	10.96828	-8.078265
186.199997	-0.019214	-0.109595	1.857002	-0.279201	0.068404	9.56806	10.24353	-3.236795
186.300003	-0.141678	0.046199	1.886417	-0.297696	0.067941	9.63751	10.94131	2.299712
186.399994	-0.316123	0.023273	1.905973	-0.325233	0.067958	10.15158	9.27288	7.300549
186.5	-0.436158	-0.051456	1.913035	-0.35789	0.067691	15.50004	16.70786	10.589746
186.600006	-0.595425	-0.108835	1.916946	-0.387407	0.067474	16.32834	17.14902	11.080259
186.699997	-0.563649	-0.073936	1.923915	-0.405707	0.067321	19.60177	18.59125	8.812066
186.800003	-0.627472	-0.007094	1.936023	-0.412766	0.067103	17.94973	16.92368	4.595904
186.899994	-0.497848	-0.006932	1.95222	-0.407258	0.066895	8.51951	8.05097	-0.881821
187.0	-0.402428	-0.099888	1.967989	-0.393977	0.067328	3.9398	5.24434	-6.360685
187.100006	-0.210918	-0.314569	1.980374	-0.375879	0.067893	4.06179	4.8551	-9.621362
187.199997	0.010081	-0.554749	1.988646	-0.357291	0.069117	3.54885	4.84482	-9.701516
187.300003	-0.059971	-0.582754	1.996112	-0.342168	0.069083	4.58804	5.55373	-8.070112
187.399994	-0.140346	-0.568483	2.004658	-0.33073	0.068872	4.13632	5.48189	-5.676317
187.5	-0.257768	-0.497937	2.015206	-0.324854	0.067841	7.80498	7.59267	-3.389352
187.600006	-0.330087	-0.417405	2.029245	-0.324585	0.067129	10.27848	11.54038	-1.493202
187.699997	-0.320276	-0.328698	2.046065	-0.328511	0.066543	13.80807	11.82536	-0.191685
187.800003	-0.232506	-0.189105	2.06386	-0.334875	0.066557	16.4781	16.54942	0.373355
187.899994	-0.136096	-0.04667	2.079029	-0.342786	0.066903	16.60876	16.39119	0.637632
188.0	-0.006911	0.106	2.088647	-0.35144	0.067439	19.52234	19.3189	0.721234
188.100006	0.008247	0.248673	2.090503	-0.360427	0.067825	18.38857	17.95482	1.036478
188.199997	-0.113327	0.364736	2.084676	-0.369321	0.06762	15.62825	14.5579	1.482435
188.300003	-0.2889	0.417353	2.073195	-0.377988	0.067034	13.7416	12.93111	1.864755
188.399994	-0.473431	0.439238	2.059377	-0.384542	0.065956	12.37173	12.21835	1.831159
188.5	-0.553075	0.455812	2.047718	-0.387188	0.064932	10.74544	11.86764	0.844788
188.600006	-0.461226	0.480729	2.041457	-0.383674	0.064289	9.09646	11.16355	-1.013744
188.699997	-0.166739	0.445143	2.040978	-0.373823	0.063833	8.13558	10.48301	-3.37198
188.800003	0.11494	0.391589	2.044328	-0.359561	0.063806	7.04893	9.52799	-5.398233
188.899994	0.390081	0.323338	2.049025	-0.34299	0.064034	7.2564	9.1883	-6.259552
189.0	0.528245	0.305064	2.053699	-0.327791	0.064354	7.47149	9.40284	-6.109409
189.100006	0.461904	0.278254	2.057106	-0.317202	0.06455	9.94709	10.3493	-5.011151
189.199997	0.198377	0.199566	2.058849	-0.313554	0.064725	11.56638	12.65149	-3.227759
189.300003	-0.138507	0.08187	2.058732	-0.316267	0.065153	12.06775	12.04696	-1.251953
189.399994	-0.412289	-0.061579	2.056837	-0.323817	0.065149	14.84611	13.96675	0.669839
189.5	-0.605767	-0.178586	2.054239	-0.334675	0.065174	16.48773	16.99583	1.890597
189.600006	-0.603984	-0.269776	2.050733	-0.34691	0.065418	17.65048	19.84164	2.55713
189.699997	-0.428622	-0.288658	2.045609	-0.359224	0.065552	17.28826	20.76091	2.477782
189.800003	-0.230932	-0.215189	2.037871	-0.370096	0.06591	13.94311	16.2091	1.82899
189.899994	0.055821	-0.076144	2.027149	-0.37872	0.066202	10.4962	11.55344	0.835871
190.0	0.153563	0.075308	2.013638	-0.382997	0.0661	9.70547	9.36312	-0.398622
190.100006	0.06532	0.098765	1.999839	-0.382929	0.065922	8.11377	7.58111	-1.624718
190.199997	-0.069798	-0.020464	1.98731	-0.377946	0.065895	6.92387	6.50254	-2.44967
190.300003	-0.258026	-0.095066	1.977391	-0.369494	0.065815	6.29227	6.28908	-2.879952
190.399994	-0.338489	-0.074762	1.970014	-0.35901	0.065787	6.18779	6.82948	-2.994169
190.5	-0.283136	0.001805	1.964387	-0.347847	0.066251	7.37909	7.52137	-2.895051
190.600006	-0.156921	0.112279	1.958333	-0.339316	0.066783	8.63502	9.70248	-2.431981
190.699997	-0.010141	0.177969	1.950643	-0.334804	0.067452	8.58843	10.18744	-1.563377
190.800003	0.073735	0.137462	1.940597	-0.334327	0.068281	10.07635	10.70418	-0.486057
190.899994	0.036149	0.153123	1.930111	-0.335811	0.068901	9.6348	11.02781	0.175942
191.0	-0.120335	0.210088	1.921783	-0.336811	0.069027	10.14431	10.59788	0.168614
191.100006	-0.288396	0.321333	1.917755	-0.335824	0.06873	9.983	10.4571	-0.659936
191.199997	-0.353201	0.326444	1.918527	-0.332653	0.068382	9.25533	9.44502	-1.878892
191.300003	-0.318247	0.19767	1.921625	-0.328415	0.0682	8.22026	9.14441	-2.960525
191.399994	-0.132808	0.018137	1.924334	-0.325417	0.068633	7.71495	9.1715	-3.333764
191.5	0.113093	-0.10045	1.923774	-0.326015	0.069084	7.84237	9.58312	-2.700888
191.600006	0.304404	-0.180084	1.917881	-0.332449	0.069424	8.29199	9.73032	-1.076294
191.699997	0.278194	-0.236293	1.906238	-0.346007	0.069291	9.39168	9.76072	1.195571
191.800003	0.053487	-0.311942	1.89036	-0.36425	0.069239	9.38906	9.44373	3.15674
191.899994	-0.162883	-0.411539	1.871834	-0.383025	0.068947	9.62026	9.15448	4.333838
192.0	-0.38549	-0.60492	1.854358	-0.397348	0.069395	8.92884	9.39428	4.016494
192.100006	-0.558214	-0.64423	1.840132	-0.404054	0.069756	7.93389	8.78621	2.1584
192.199997	-0.667545	-0.622459	1.82877	-0.40165	0.069981	6.87071	7.98331	-0.549409
192.300003	-0.670033	-0.519772	1.819391	-0.390662	0.069634	5.73712	7.08245	-3.082056
192.399994	-0.574144	-0.42961	1.811495	-0.371936	0.068983	5.19748	6.33179	-4.693957
192.5	-0.35532	-0.376207	1.806754	-0.349091	0.068035	5.53622	6.60874	-5.303301
192.600006	-0.071946	-0.302739	1.806787	-0.325547	0.06753	5.41975	7.19133	-5.195895
192.699997	0.181341	-0.269672	1.811739	-0.306357	0.067364	8.09433	9.63996	-4.550681
192.800003	0.314391	-0.210379	1.818861	-0.295382	0.067453	8.53344	9.3264	-3.408924
192.899994	0.323068	-0.137052	1.825309	-0.294039	0.067552	8.27106	8.45467	-1.684298
193.0	0.125361	-0.110397	1.828274	-0.302831	0.067658	9.87773	9.26977	0.551649
193.100006	-0.165597	-0.108427	1.825844	-0.319875	0.067348	10.86971	11.1112	2.726333
193.199997	-0.470848	0.023485	1.817462	-0.341164	0.066819	10.59778	10.42049	4.29818
193.300003	-0.615964	0.158507	1.805528	-0.362362	0.066278	9.74987	9.83651	4.869493
193.399994	-0.599865	0.363859	1.793109	-0.379337	0.065789	8.59448	9.42864	4.053228
193.5	-0.414086	0.546625	1.783208	-0.388861	0.065478	7.11374	8.10064	2.053509
193.600006	-0.132817	0.533678	1.776466	-0.390018	0.065328	5.76769	7.29249	-0.665266
193.699997	0.137398	0.475939	1.771187	-0.384746	0.06506	4.96129	6.40277	-3.045301
193.800003	0.22897	0.478647	1.766537	-0.374015	0.064665	4.76065	5.83571	-4.434347
193.899994	0.171966	0.53789	1.762805	-0.361687	0.064037	4.675	5.81847	-4.604091
194.0	0.129343	0.555958	1.759763	-0.351119	0.063671	5.8212	5.93462	-3.826777
194.100006	0.021271	0.537905	1.755911	-0.345144	0.06376	7.44101	8.20523	-2.253515
194.199997	-0.081447	0.501478	1.749169	-0.345191	0.064204	6.7679	8.54555	-0.16192
194.300003	-0.205963	0.450366	1.739002	-0.349232	0.064655	6.84934	7.49183	1.774347
194.399994	-0.38659	0.422499	1.727732	-0.354835	0.06482	7.88572	9.28936	2.689918
194.5	-0.465089	0.441858	1.720192	-0.356534	0.064659	8.04616	9.34246	2.277776
194.600006	-0.40092	0.45419	1.720509	-0.35293	0.06462	7.08466	7.85666	0.415845
194.699997	-0.281354	0.384166	1.728682	-0.344536	0.064809	6.99761	7.91458	-2.114041
194.800003	0.00318	0.197335	1.74106	-0.332886	0.065392	6.13472	7.32878	-4.215676
194.899994	0.182521	0.049265	1.753208	-0.321249	0.066051	6.05713	7.10997	-5.246031
195.0	0.139043	-0.094063	1.763095	-0.313805	0.066656	6.23753	7.39965	-4.867979
195.100006	0.051	-0.207495	1.769237	-0.313485	0.066986	7.53612	7.77166	-3.017336
195.199997	-0.166065	-0.305068	1.77081	-0.323285	0.067079	8.57451	9.4554	-0.008235
195.300003	-0.400784	-0.38022	1.76687	-0.341479	0.066922	7.47753	8.18511	3.28798
195.399994	-0.525902	-0.418523	1.757245	-0.36394	0.066872	8.39664	8.25159	5.828479
195.5	-0.569247	-0.576708	1.745302	-0.386163	0.067101	8.39559	9.6602	6.884311
195.600006	-0.404468	-0.720997	1.733691	-0.40165	0.06749	7.69375	8.56515	6.026366
195.699997	-0.306172	-0.836556	1.723272	-0.409114	0.067967	7.33951	7.90869	3.487549
195.800003	-0.189719	-0.867147	1.713071	-0.408127	0.068136	6.1356	7.07218	0.086542
195.899994	-0.171965	-0.815916	1.702228	-0.398146	0.067569	5.42894	6.16286	-3.227351
196.0	-0.213588	-0.755012	1.692586	-0.38052	0.06691	4.84682	5.12605	-5.434309
196.100006	-0.056874	-0.806292	1.687983	-0.357681	0.066753	4.95726	5.53253	-6.518593
196.199997	0.063514	-0.971599	1.691838	-0.332726	0.06719	4.59346	5.52022	-6.699549
196.300003	0.199213	-1.124189	1.705071	-0.310619	0.068001	7.26358	8.1183	-6.411739
196.399994	0.256956	-1.147999	1.725851	-0.293298	0.06943	8.2151	9.94132	-5.895145
196.5	0.242303	-1.099854	1.749611	-0.282699	0.070722	7.31893	8.38519	-4.736707
196.600006	0.075539	-1.062888	1.771765	-0.281825	0.071334	7.79315	8.22322	-2.763727
196.699997	-0.108917	-1.021265	1.788395	-0.290677	0.07214	9.38608	8.48229	0.146847
196.800003	-0.376861	-1.048393	1.79689	-0.310094	0.072806	10.14808	10.57904	3.480695
196.899994	-0.394975	-1.003976	1.796503	-0.336365	0.073145	9.38354	9.66127	6.522299
197.0	-0.270299	-1.02114	1.789323	-0.364867	0.073644	10.24599	10.38581	8.400279
197.100006	-0.207568	-0.920528	1.777618	-0.391929	0.074016	9.72228	10.34834	8.28341
197.199997	-0.228708	-0.814937	1.765543	-0.411969	0.074506	9.22038	8.70838	6.134033
197.300003	-0.253188	-0.678813	1.755163	-0.421114	0.074442	7.18459	7.2622	2.427791
197.399994	-0.313727	-0.614389	1.746457	-0.419056	0.073972	5.52519	5.93238	-1.913785
197.5	-0.223674	-0.630106	1.739138	-0.40669	0.073454	4.171	5.18279	-5.441486
197.600006	-0.093461	-0.652079	1.73404	-0.385938	0.072913	3.76841	4.58489	-7.408709
197.699997	0.113084	-0.717764	1.732905	-0.361162	0.072758	3.44298	4.92511	-7.740351
197.800003	0.228773	-0.80388	1.737168	-0.337107	0.072892	4.6137	5.10282	-6.794999
197.899994	0.309842	-0.844793	1.74624	-0.317981	0.073477	7.20595	8.50616	-5.218472
198.0	0.272983	-0.841291	1.757337	-0.306359	0.073969	7.14982	9.082	-3.199793
198.100006	0.010057	-0.928234	1.76819	-0.303185	0.073962	7.86978	8.18125	-0.930022
198.199997	-0.276207	-0.999115	1.77634	-0.307241	0.073958	8.19303	7.81438	1.115491
198.300003	-0.539837	-1.085913	1.783145	-0.316709	0.073694	11.27011	10.64081	2.510188
198.399994	-0.651485	-1.117706	1.791807	-0.32712	0.073434	10.06821	10.6316	2.797971
198.5	-0.63457	-1.135206	1.804238	-0.33721	0.073199	9.69093	9.82217	2.154957
198.600006	-0.40521	-1.105678	1.818363	-0.345041	0.073233	8.68337	10.04302	0.683393
198.699997	-0.08685	-1.107881	1.830244	-0.351351	0.073249	7.2451	7.98534	-0.782389
198.800003	0.219819	-1.127624	1.835535	-0.357298	0.073105	6.80783	7.57319	-1.548975
198.899994	0.285421	-1.166514	1.831912	-0.36572	0.072844	6.80538	7.31433	-1.041535
199.0	0.16773	-1.225376	1.819137	-0.376676	0.072235	6.92667	7.13587	0.672767
199.100006	-0.139841	-1.287999	1.799535	-0.388436	0.071346	7.15428	7.02925	2.481931
199.199997	-0.461759	-1.320004	1.779459	-0.395741	0.070323	7.41552	7.2092	3.213689
199.300003	-0.628778	-1.372983	1.767511	-0.394716	0.069592	7.55048	7.6523	2.186113
199.399994	-0.624856	-1.429072	1.767786	-0.385041	0.069419	7.42446	7.99701	-0.386925
199.5	-0.514506	-1.376102	1.77841	-0.369435	0.069755	6.9913	7.77819	-3.434569
199.600006	-0.303682	-1.271354	1.793485	-0.351697	0.069769	6.30462	7.64031	-5.801795
199.699997	-0.089462	-1.111334	1.807832	-0.334776	0.069182	6.43038	7.31519	-6.689603
199.800003	0.009337	-0.94311	1.818853	-0.323487	0.068104	7.16374	8.26711	-5.721822
199.899994	0.051369	-0.803144	1.826703	-0.32022	0.066767	8.48938	9.22738	-3.297525
[truncated: 1,522 more rows]
