# Supplementary material for: Accurate time-series forecasting of floating platform motion via a reinforced fusion CNN–BiLSTM–attention model
Source: PLoS One. 2026 Feb 2;21(2):e0342081. doi: 10.1371/journal.pone.0342081 (PMC12863529; doi:10.1371/journal.pone.0342081)
Supplement: S1 Data — (ZIP) [file pone.0342081.s001.zip › S1 Dateset/Data for measured proportional model/data for dual-stage EWMA control limit/13_2.csv]

Time	Pitch	Yaw	Sway	Heave	Surge	Cable1	Cable2	Roll
0.1	0.137386	1.292281	1.225095	-0.350812	0.103879	5.55786	6.29786	-0.155611
0.2	-0.013796	1.475965	1.22662	-0.351024	0.103787	5.53447	6.23116	-0.122639
0.3	-0.207099	1.617566	1.227753	-0.351532	0.103359	5.55742	6.18438	-0.123522
0.4	-0.347408	1.746372	1.228744	-0.35172	0.102867	5.56661	6.16811	-0.138525
0.5	-0.419565	1.862885	1.229904	-0.352105	0.102295	5.56626	6.23587	-0.149478
0.6	-0.355454	1.949174	1.230967	-0.352137	0.101842	5.62573	6.30267	-0.175902
0.7	-0.178943	1.98977	1.232019	-0.351757	0.101315	5.73187	6.51839	-0.211692
0.8	0.031172	2.047858	1.232877	-0.351114	0.10091	5.84581	6.725	-0.243496
0.9	0.233225	2.141895	1.234026	-0.350258	0.100415	5.62354	6.53766	-0.229584
1.0	0.320161	2.253556	1.235625	-0.349591	0.100184	5.47492	6.35791	-0.255183
1.1	0.324143	2.271503	1.236905	-0.349457	0.100091	5.45241	6.26638	-0.250148
1.2	0.15878	2.279756	1.238005	-0.349649	0.099967	5.47221	6.30267	-0.267581
1.3	-0.022219	2.312698	1.239094	-0.349592	0.099505	5.58159	6.35973	-0.30249
1.4	-0.33541	2.302208	1.240048	-0.350564	0.098714	5.68458	6.50543	-0.197798
1.5	-0.572054	2.295048	1.240847	-0.350877	0.097962	5.7084	6.36519	-0.175445
1.6	-0.616763	2.314888	1.241985	-0.350617	0.096994	5.65121	6.28951	-0.315577
1.7	-0.509421	2.374611	1.242999	-0.351249	0.095763	5.59569	6.30524	-0.244305
1.8	-0.274665	2.40538	1.243978	-0.351559	0.094584	5.61224	6.517	-0.236764
1.9	0.048244	2.36741	1.244811	-0.35179	0.093843	5.53938	6.44484	-0.239494
2.0	0.31372	2.315289	1.245555	-0.351757	0.093429	5.39777	6.33939	-0.331364
2.1	0.538026	2.244332	1.246179	-0.352094	0.093081	5.46502	6.5338	-0.275075
2.2	0.54342	2.134891	1.246907	-0.351857	0.092914	5.46967	6.4852	-0.310188
2.3	0.346268	2.019041	1.247995	-0.351435	0.092577	5.54227	6.46475	-0.365649
2.4	0.002574	1.970438	1.249675	-0.351072	0.092026	5.54358	6.27795	-0.39593
2.5	-0.348622	1.926898	1.251754	-0.350508	0.091216	5.55838	6.26007	-0.452301
2.6	-0.588775	1.849382	1.253366	-0.350228	0.090549	5.60707	6.20911	-0.496073
2.7	-0.626466	1.737291	1.255036	-0.350181	0.090033	5.664	6.35845	-0.493107
2.8	-0.455916	1.627737	1.256658	-0.350137	0.08958	5.64885	6.43424	-0.472865
2.9	-0.164563	1.480937	1.258338	-0.35018	0.089117	5.52834	6.37279	-0.472639
3.0	0.150137	1.315671	1.260332	-0.349993	0.088804	5.4828	6.47931	-0.440524
3.1	0.340113	1.134282	1.262842	-0.349654	0.088174	5.40845	6.44548	-0.378555
3.2	0.420872	0.969173	1.265555	-0.349526	0.08735	5.39488	6.53252	-0.328977
3.3	0.350659	0.808744	1.267943	-0.349755	0.086276	5.44453	6.48595	-0.294263
3.4	0.075597	0.675048	1.269776	-0.350753	0.085211	5.53412	6.43521	-0.120568
3.5	-0.170218	0.510593	1.271617	-0.351663	0.084125	5.78941	6.64225	-0.037067
3.6	-0.361272	0.306846	1.273282	-0.352087	0.083111	5.7183	6.40405	-0.072128
3.7	-0.478426	0.130419	1.275006	-0.352408	0.082124	5.63991	6.21949	-0.09939
3.8	-0.434074	0.006605	1.277143	-0.352111	0.081132	5.62546	6.25793	-0.177014
3.9	-0.342384	-0.083222	1.279131	-0.351521	0.080133	5.58842	6.3805	-0.229073
4.0	-0.16935	-0.213241	1.281373	-0.351044	0.079479	5.53123	6.4654	-0.278279
4.1	-0.049512	-0.271166	1.283411	-0.351078	0.078581	5.44655	6.4503	-0.290501
4.2	0.052202	-0.354525	1.285233	-0.351023	0.07759	5.44479	6.47203	-0.277405
4.3	0.063367	-0.477085	1.286493	-0.351575	0.076485	5.48596	6.49366	-0.297171
4.4	0.032563	-0.644438	1.288061	-0.351436	0.075528	5.52247	6.35138	-0.292917
4.5	-0.081684	-0.761247	1.289914	-0.351145	0.074523	5.62669	6.34753	-0.324235
4.6	-0.1876	-0.839173	1.291993	-0.350741	0.073807	5.66233	6.34443	-0.378845
4.7	-0.274943	-0.882458	1.293882	-0.350429	0.072797	5.69334	6.40662	-0.421929
4.8	-0.321965	-0.87158	1.296156	-0.350251	0.071856	5.726	6.54943	-0.399811
4.9	-0.258814	-0.877604	1.298137	-0.350431	0.070678	5.62135	6.37708	-0.338886
5.0	-0.175074	-0.938322	1.300332	-0.350485	0.069634	5.54402	6.3926	-0.293531
5.1	-0.085363	-1.000302	1.30229	-0.35068	0.068585	5.51459	6.37365	-0.31362
5.2	0.078559	-1.102751	1.304149	-0.35061	0.067701	5.58579	6.44645	-0.28822
5.3	0.154912	-1.168731	1.30604	-0.350875	0.066931	5.58343	6.47321	-0.315667
5.4	0.151069	-1.186568	1.308423	-0.351231	0.066168	5.55593	6.4291	-0.324434
5.5	0.070568	-1.145067	1.310344	-0.351341	0.065364	5.57257	6.46679	-0.315595
5.6	-0.062516	-1.133698	1.311555	-0.351458	0.064543	5.54297	6.37665	-0.305614
5.7	-0.161737	-1.1502	1.313205	-0.351624	0.063863	5.59613	6.39196	-0.298822
5.8	-0.273117	-1.136898	1.315161	-0.351156	0.063095	5.64044	6.37718	-0.311293
5.9	-0.302721	-1.13497	1.317385	-0.350691	0.062387	5.64788	6.36841	-0.348958
6.0	-0.27648	-1.180322	1.319597	-0.350063	0.06158	5.66049	6.38243	-0.449556
6.1	-0.178721	-1.207933	1.322311	-0.349018	0.060982	5.6104	6.42728	-0.507707
6.2	-0.100264	-1.207343	1.325018	-0.349114	0.060122	5.59131	6.45501	-0.579993
6.3	0.020504	-1.211712	1.327567	-0.349104	0.059449	5.5202	6.41947	-0.608034
6.4	0.065819	-1.181937	1.32978	-0.349491	0.058794	5.55216	6.56271	-0.55815
6.5	0.025419	-1.157637	1.332313	-0.349977	0.058208	5.57099	6.46069	-0.47833
6.6	-0.012478	-1.139441	1.335136	-0.350229	0.057289	5.69964	6.71023	-0.440625
6.7	-0.127766	-1.143303	1.338283	-0.350485	0.056466	5.81174	6.85571	-0.441142
6.8	-0.182826	-1.135722	1.341356	-0.350867	0.055812	5.70533	6.46283	-0.440527
6.9	-0.179404	-1.131965	1.344467	-0.350938	0.055461	5.66286	6.40866	-0.450816
7.0	-0.115276	-1.157077	1.347829	-0.35141	0.055411	5.63501	6.45897	-0.424659
7.1	-0.069646	-1.162712	1.351337	-0.351407	0.05538	5.64447	6.52363	-0.424378
7.2	-0.035086	-1.102357	1.35462	-0.351274	0.055014	5.57108	6.467	-0.484753
7.3	-0.059007	-1.03411	1.358279	-0.350814	0.054626	5.52475	6.50736	-0.499748
7.4	-0.046467	-1.000959	1.362306	-0.350077	0.054282	5.58886	6.60767	-0.517982
7.5	-0.025389	-0.976729	1.366455	-0.349349	0.054244	5.5914	6.57213	-0.560928
7.6	-0.062897	-0.905291	1.370893	-0.348702	0.054302	5.58098	6.56924	-0.578027
7.7	-0.065888	-0.85904	1.375414	-0.348335	0.054313	5.62993	6.46186	-0.555451
7.8	-0.059856	-0.850445	1.379633	-0.348468	0.054271	5.68931	6.43242	-0.539673
7.9	-0.069687	-0.840059	1.38362	-0.348769	0.054153	5.69649	6.59097	-0.46328
8.0	-0.095634	-0.801112	1.38721	-0.349194	0.054169	5.60541	6.64546	-0.391068
8.1	-0.091153	-0.770912	1.390817	-0.349899	0.053892	5.59245	6.63561	-0.333232
8.2	0.026878	-0.772515	1.394516	-0.35052	0.053972	5.66233	6.55115	-0.315063
8.3	0.039587	-0.732755	1.398141	-0.350728	0.054169	5.71173	6.68539	-0.308781
8.4	0.057317	-0.67944	1.402061	-0.350622	0.054449	5.65498	6.59354	-0.344876
8.5	0.059386	-0.658944	1.406096	-0.350288	0.054774	5.69544	6.6916	-0.438583
8.6	0.038138	-0.646534	1.410125	-0.350052	0.054773	5.73712	6.80529	-0.515769
8.7	0.014713	-0.673777	1.414063	-0.350152	0.054805	5.65612	6.57716	-0.527898
8.8	0.00377	-0.722245	1.418178	-0.349983	0.054921	5.6506	6.61452	-0.526799
8.9	-0.005092	-0.708571	1.421916	-0.350288	0.055217	5.68878	6.68518	-0.523965
9.0	0.017052	-0.674109	1.42558	-0.350419	0.055776	5.72451	6.67233	-0.499337
9.1	0.004116	-0.688002	1.429179	-0.350582	0.056511	5.72556	6.5854	-0.464528
9.2	0.02646	-0.713948	1.432536	-0.350971	0.05741	5.7056	6.70273	-0.415768
9.3	-0.005078	-0.682457	1.435534	-0.350889	0.058074	5.68239	6.66409	-0.338917
9.4	-0.051052	-0.672131	1.438374	-0.35083	0.058589	5.70463	6.61656	-0.313142
9.5	-0.073134	-0.736515	1.441161	-0.350406	0.059053	5.72224	6.66355	-0.31996
9.6	-0.088663	-0.811546	1.44402	-0.349675	0.059466	5.78004	6.73613	-0.332945
9.7	-0.097691	-0.822127	1.446997	-0.349182	0.059894	5.8014	6.66976	-0.366595
9.8	-0.112011	-0.763435	1.449878	-0.348523	0.060209	5.75858	6.63047	-0.419267
9.9	-0.060772	-0.747831	1.452499	-0.347862	0.06066	5.75079	6.61912	-0.43638
10.0	-0.04255	-0.737458	1.454937	-0.347839	0.060977	5.7951	6.65178	-0.462521
10.1	-0.013896	-0.71793	1.457324	-0.347872	0.061486	5.77032	6.74598	-0.453423
10.2	-0.013594	-0.682199	1.45919	-0.348501	0.061793	5.75797	6.76386	-0.444739
10.3	0.019647	-0.733819	1.460697	-0.349633	0.062227	5.80981	6.71333	-0.321869
10.4	-0.009448	-0.747989	1.461941	-0.350204	0.062614	5.86113	6.66537	-0.297358
10.5	-0.072577	-0.690595	1.463147	-0.350716	0.063002	5.88162	6.7826	-0.261938
10.6	-0.153897	-0.607632	1.464447	-0.350664	0.063151	5.86358	6.87209	-0.307452
10.7	-0.161281	-0.545084	1.466062	-0.350391	0.063258	5.85929	6.70841	-0.423788
10.8	-0.13097	-0.504334	1.468014	-0.350142	0.063533	5.848	6.69267	-0.462616
10.9	-0.016261	-0.432772	1.469895	-0.349781	0.063744	5.85351	6.78463	-0.533226
11.0	0.088784	-0.382251	1.47165	-0.349537	0.06427	5.84029	6.7948	-0.552055
11.1	0.161949	-0.341369	1.473005	-0.349355	0.065044	5.87865	6.77275	-0.508203
11.2	0.216778	-0.264386	1.474206	-0.34894	0.065778	5.84677	6.74834	-0.479947
11.3	0.169624	-0.117799	1.475472	-0.348817	0.066498	5.96806	7.14144	-0.398319
11.4	0.06553	0.019533	1.476693	-0.349058	0.066683	5.89625	6.96512	-0.351436
11.5	-0.116983	0.087153	1.478127	-0.348772	0.067039	5.9234	6.75091	-0.297676
11.6	-0.219863	0.163982	1.479231	-0.349294	0.067153	5.99285	6.79362	-0.308962
11.7	-0.255763	0.273653	1.480449	-0.349481	0.067299	5.9481	6.74502	-0.323866
11.8	-0.165792	0.364386	1.48148	-0.349765	0.067383	5.9636	6.77681	-0.30686
11.9	-0.005354	0.432025	1.482208	-0.350234	0.067836	5.96946	6.75316	-0.348047
12.0	0.128904	0.48061	1.483079	-0.350762	0.06866	5.98724	6.99467	-0.324971
12.1	0.239178	0.560587	1.484009	-0.351362	0.06965	5.85964	6.95013	-0.366616
12.2	0.277096	0.605548	1.484744	-0.35218	0.070492	5.84449	6.92787	-0.408672
12.3	0.182387	0.651049	1.485411	-0.352381	0.071229	5.85316	6.87852	-0.455956
12.4	0.003039	0.692098	1.485902	-0.352203	0.07168	5.87558	6.8069	-0.447671
12.5	-0.142602	0.748473	1.486075	-0.35165	0.072038	5.94556	6.78409	-0.435527
12.6	-0.255692	0.793206	1.486483	-0.350756	0.072263	5.97481	6.69256	-0.40871
12.7	-0.294268	0.840868	1.486854	-0.350189	0.072904	5.99889	6.65734	-0.394853
12.8	-0.222297	0.882719	1.487315	-0.349393	0.073563	5.98067	6.70241	-0.405523
12.9	-0.077614	0.916469	1.487507	-0.348726	0.074244	5.92375	6.78709	-0.398764
13.0	0.069471	0.899449	1.487857	-0.348132	0.074944	5.88635	6.85507	-0.436411
13.1	0.170508	0.835281	1.488328	-0.347624	0.075409	5.8698	6.91502	-0.392759
13.2	0.208329	0.757328	1.48841	-0.347568	0.07604	5.86796	6.94435	-0.371803
13.3	0.201735	0.697547	1.488139	-0.348009	0.076673	5.91377	6.95474	-0.333212
13.4	0.145766	0.678129	1.488019	-0.34848	0.077462	5.95072	6.84115	-0.294307
13.5	0.006859	0.657855	1.487769	-0.349472	0.078319	5.95107	6.72853	-0.334605
13.6	-0.113989	0.645115	1.487709	-0.349817	0.079154	5.98812	6.70391	-0.402836
13.7	-0.174884	0.591484	1.488079	-0.35001	0.079869	6.02823	6.7538	-0.420116
13.8	-0.254399	0.5337	1.488047	-0.35056	0.080598	5.97691	6.74363	-0.578881
13.9	-0.204461	0.419609	1.487892	-0.350817	0.081241	6.00283	6.84854	-0.560408
14.0	-0.133002	0.350403	1.487324	-0.351012	0.082153	5.95177	6.79437	-0.509235
14.1	-0.035234	0.279226	1.486784	-0.351749	0.08274	5.90089	6.7827	-0.457683
14.2	0.03196	0.213398	1.48642	-0.351812	0.083296	5.88679	6.86546	-0.414257
14.3	0.024754	0.117511	1.486303	-0.351688	0.083708	5.94897	6.942	-0.426897
14.4	-0.03985	0.053124	1.486138	-0.351208	0.083932	5.93198	6.8737	-0.475453
14.5	-0.111852	-0.039503	1.485823	-0.350194	0.084071	5.96351	6.79095	-0.546613
14.6	-0.161234	-0.131536	1.485569	-0.349662	0.084284	6.08979	6.91995	-0.560269
14.7	-0.171847	-0.185813	1.485516	-0.349213	0.084408	6.10932	6.86888	-0.547383
14.8	-0.065403	-0.255397	1.485468	-0.348435	0.084777	6.09093	6.78527	-0.414659
14.9	-0.00118	-0.310665	1.485199	-0.348294	0.08529	6.05476	6.78795	-0.40859
15.0	0.088684	-0.356118	1.485345	-0.348026	0.08582	6.02823	6.78431	-0.400363
15.1	0.170234	-0.384184	1.485495	-0.347773	0.086489	5.96535	6.74309	-0.427286
15.2	0.210451	-0.447051	1.485368	-0.347771	0.087254	6.00879	6.93279	-0.447169
15.3	0.168474	-0.50675	1.484984	-0.347701	0.08809	6.01746	6.93161	-0.414756
15.4	0.004009	-0.492035	1.484454	-0.348326	0.088647	5.98908	6.7462	-0.354966
15.5	-0.177106	-0.470844	1.483629	-0.348968	0.088746	6.07061	6.74887	-0.278736
15.6	-0.353677	-0.420969	1.482542	-0.349293	0.088504	6.06046	6.66912	-0.226887
15.7	-0.409125	-0.404634	1.481293	-0.349677	0.088153	6.07438	6.6521	-0.220879
15.8	-0.34981	-0.391981	1.480349	-0.349379	0.088037	6.11309	6.74299	-0.261962
15.9	-0.168081	-0.361337	1.47931	-0.349163	0.087966	6.09233	6.74406	-0.298825
16.0	0.033835	-0.332305	1.478153	-0.348989	0.088025	6.05555	6.66762	-0.329118
16.1	0.183988	-0.318926	1.47692	-0.348632	0.087785	5.97472	6.63433	-0.310708
16.200001	0.229398	-0.27012	1.475276	-0.348641	0.087102	5.91096	6.70113	-0.328529
16.299999	0.184791	-0.209032	1.473347	-0.348816	0.086399	5.88443	6.79608	-0.283284
16.4	0.14449	-0.149959	1.47106	-0.348336	0.085758	5.95764	6.81268	-0.347356
16.5	-0.044194	-0.083581	1.468725	-0.348695	0.085481	6.09846	6.85175	-0.338119
16.6	-0.08429	0.032133	1.466327	-0.349027	0.085341	6.17833	6.72265	-0.356794
16.700001	-0.091139	0.12164	1.464241	-0.349434	0.085437	6.21827	6.60821	-0.378001
16.799999	-0.112177	0.17179	1.461814	-0.349928	0.08532	6.16012	6.72339	-0.303393
16.9	-0.045989	0.234667	1.458988	-0.350592	0.084906	6.04793	6.73838	-0.236137
17.0	-0.057381	0.323143	1.455524	-0.350453	0.084437	5.95309	6.71794	-0.207401
17.1	-0.07216	0.413238	1.451935	-0.350777	0.083469	5.97148	6.92069	-0.188459
17.200001	-0.024938	0.483786	1.448573	-0.350166	0.082763	5.95353	6.91149	-0.195329
17.299999	-0.007762	0.513577	1.445264	-0.349582	0.081876	5.99793	6.80304	-0.185784
17.4	0.078958	0.561042	1.441815	-0.349144	0.080957	6.09741	6.89757	-0.235011
17.5	0.042623	0.639621	1.438318	-0.348487	0.080098	6.00484	6.73571	-0.249519
17.6	0.101981	0.725223	1.434955	-0.348772	0.079229	5.97437	6.69567	-0.284456
17.700001	0.11531	0.821176	1.431523	-0.348676	0.078346	5.94696	6.73324	-0.315858
17.799999	-0.0232	0.905769	1.428085	-0.348298	0.077374	5.8867	6.67907	-0.357633
17.9	-0.01538	0.95008	1.424477	-0.349044	0.076315	5.96123	6.86492	-0.388058
18.0	-0.081914	0.944489	1.421099	-0.348976	0.07546	6.02394	6.83559	-0.367763
18.1	-0.123545	0.976537	1.417616	-0.348808	0.074662	5.94853	6.6187	-0.342703
18.200001	-0.146262	1.037255	1.414101	-0.348577	0.074155	5.89152	6.66387	-0.299156
18.299999	-0.131834	1.088958	1.410496	-0.348189	0.073446	5.83355	6.67715	-0.255268
18.4	-0.137721	1.157919	1.407148	-0.348086	0.072573	5.83801	6.75519	-0.160319
18.5	-0.073868	1.261631	1.403667	-0.348114	0.071556	5.7937	6.7721	-0.18001
18.6	-0.012234	1.280021	1.400654	-0.348166	0.070687	5.75368	6.68271	-0.210771
18.700001	0.04516	1.292614	1.397619	-0.34869	0.06998	5.83372	6.79533	-0.275806
18.799999	0.079281	1.284358	1.394851	-0.349204	0.069246	5.80552	6.65734	-0.31536
18.9	0.026987	1.26635	1.392023	-0.349766	0.068479	5.78363	6.65799	-0.332178
19.0	-0.024207	1.292622	1.389105	-0.35035	0.067385	5.75262	6.58872	-0.356555
19.1	-0.086452	1.310085	1.38609	-0.35035	0.066533	5.75788	6.68325	-0.370948
19.200001	-0.111685	1.306977	1.38337	-0.349964	0.065826	5.72267	6.70434	-0.355548
19.299999	-0.131762	1.337659	1.380774	-0.349703	0.065185	5.66759	6.62191	-0.41973
19.4	0.024638	1.328116	1.378409	-0.348336	0.064723	5.70253	6.65895	-0.517157
19.5	0.061243	1.279239	1.375868	-0.347689	0.0643	5.69106	6.57588	-0.433853
19.6	0.145574	1.176168	1.373497	-0.347006	0.063952	5.67871	6.71943	-0.380142
19.700001	0.150985	1.058017	1.371168	-0.34656	0.063873	5.62126	6.6719	-0.327934
19.799999	0.081018	0.9849	1.368811	-0.346737	0.063664	5.65016	6.77499	-0.301239
19.9	-0.054888	0.92675	1.36673	-0.347241	0.063602	5.65901	6.73967	-0.281125
20.0	-0.156806	0.850343	1.364465	-0.347952	0.06349	5.65857	6.58037	-0.287273
20.1	-0.213884	0.737608	1.362771	-0.348968	0.063445	5.74343	6.6961	-0.318613
20.200001	-0.271102	0.611617	1.36063	-0.349613	0.063438	5.69272	6.60242	-0.303295
20.299999	-0.257035	0.458619	1.35844	-0.349896	0.063276	5.70446	6.71537	-0.349573
20.4	-0.219477	0.279503	1.356663	-0.349802	0.063147	5.6957	6.70252	-0.386255
20.5	-0.223506	0.139495	1.355272	-0.349117	0.062978	5.62538	6.65199	-0.42522
20.6	-0.181738	0.025673	1.353583	-0.34918	0.062619	5.57835	6.684	-0.418851
20.700001	-0.111131	-0.084775	1.352205	-0.349269	0.06253	5.547	6.60574	-0.428065
20.799999	-0.05667	-0.236332	1.350448	-0.349395	0.062495	5.5674	6.61741	-0.353341
20.9	-0.034871	-0.350863	1.348252	-0.350027	0.062566	5.63265	6.60778	-0.299408
21.0	-0.026357	-0.509852	1.345823	-0.350106	0.062602	5.68939	6.62962	-0.233422
21.1	-0.039126	-0.695255	1.343768	-0.350013	0.063033	5.64009	6.60221	-0.197437
21.200001	-0.078843	-0.840541	1.341773	-0.349769	0.063686	5.66908	6.65199	-0.179826
21.299999	-0.109488	-0.935929	1.339851	-0.349179	0.064392	5.6957	6.56142	-0.201241
21.4	-0.134446	-1.028275	1.337959	-0.348593	0.065201	5.65428	6.56999	-0.238753
21.5	-0.133056	-1.128296	1.336058	-0.348113	0.066056	5.6189	6.51132	-0.334029
21.6	-0.152215	-1.245301	1.334261	-0.34747	0.066837	5.64788	6.55896	-0.380685
21.700001	-0.184902	-1.348816	1.332324	-0.347776	0.067261	5.63343	6.61152	-0.396746
21.799999	-0.203297	-1.44234	1.330491	-0.348041	0.067489	5.63974	6.70006	-0.405923
21.9	-0.152428	-1.489459	1.32847	-0.347817	0.067523	5.72434	6.77275	-0.470781
22.0	-0.163876	-1.54501	1.326645	-0.348363	0.067597	5.66452	6.52363	-0.365161
22.1	-0.113471	-1.582476	1.324757	-0.348208	0.067922	5.63343	6.50383	-0.360065
22.200001	-0.025287	-1.607941	1.322788	-0.347644	0.068434	5.68151	6.6006	-0.343655
22.299999	-0.004059	-1.616267	1.32078	-0.347165	0.068996	5.65673	6.45983	-0.377022
22.4	-0.052514	-1.669787	1.318849	-0.346546	0.069402	5.63746	6.47268	-0.33928
22.5	-0.144629	-1.718092	1.317207	-0.346494	0.06956	5.63904	6.55286	-0.295875
22.6	-0.260283	-1.718713	1.315031	-0.346863	0.069435	5.61574	6.54065	-0.264093
22.700001	-0.343335	-1.722453	1.313053	-0.347294	0.069456	5.6266	6.44473	-0.223846
22.799999	-0.340584	-1.703608	1.310899	-0.348491	0.069559	5.66444	6.46465	-0.163805
22.9	-0.261451	-1.637204	1.30866	-0.348912	0.070128	5.76094	6.47599	-0.197172
23.0	-0.098292	-1.589147	1.306166	-0.349101	0.071108	5.68493	6.44602	-0.236891
23.1	0.022566	-1.561897	1.304008	-0.349062	0.072193	5.62651	6.50008	-0.301577
23.200001	0.047987	-1.538679	1.302117	-0.348225	0.073243	5.65831	6.56367	-0.370791
23.299999	0.016136	-1.515278	1.300638	-0.347143	0.074192	5.60488	6.56463	-0.423257
23.4	-0.163218	-1.460279	1.298855	-0.346065	0.074423	5.57073	6.46443	-0.544844
23.5	-0.308988	-1.378357	1.297283	-0.345699	0.07449	5.58903	6.39324	-0.451681
23.6	-0.429265	-1.266098	1.295484	-0.346202	0.074615	5.72556	6.41861	-0.43218
23.700001	-0.380491	-1.188823	1.293932	-0.347136	0.075091	5.69447	6.3106	-0.426593
23.799999	-0.241905	-1.125484	1.29236	-0.348437	0.075891	5.68659	6.41786	-0.379462
23.9	-0.00829	-1.066508	1.290619	-0.349608	0.076944	5.71234	6.41893	-0.344878
24.0	0.163287	-1.021206	1.289006	-0.34994	0.077945	5.65822	6.47096	-0.284073
24.1	0.239588	-0.980832	1.287438	-0.349374	0.078584	5.60383	6.57898	-0.236096
24.200001	0.143131	-0.89569	1.285852	-0.349076	0.079065	5.5611	6.53669	-0.215361
24.299999	0.018176	-0.809103	1.284831	-0.347438	0.079347	5.56574	6.47846	-0.148038
24.4	-0.182496	-0.719303	1.28413	-0.346898	0.079884	5.597	6.35192	-0.212032
24.5	-0.341929	-0.618899	1.283378	-0.346659	0.080365	5.63589	6.24594	-0.253196
24.6	-0.406038	-0.499367	1.282259	-0.346611	0.080775	5.6858	6.24733	-0.300482
24.700001	-0.397644	-0.388327	1.280877	-0.346763	0.081301	5.64692	6.21478	-0.26681
24.799999	-0.260484	-0.271264	1.279592	-0.347088	0.081813	5.64928	6.38821	-0.235892
24.9	-0.133845	-0.167487	1.278282	-0.346993	0.082227	5.60156	6.40459	-0.193499
25.0	0.021436	-0.073318	1.27696	-0.347189	0.082568	5.54209	6.47086	-0.218348
25.1	0.111181	0.049784	1.276219	-0.346863	0.083082	5.51179	6.5064	-0.245965
25.200001	0.100714	0.155172	1.275639	-0.346491	0.08356	5.60182	6.52492	-0.278097
25.299999	0.022515	0.2439	1.27457	-0.346053	0.084071	5.61031	6.38553	-0.27376
25.4	-0.113479	0.324404	1.273343	-0.34566	0.084338	5.65515	6.51239	-0.257478
25.5	-0.265545	0.429519	1.271988	-0.346071	0.084433	5.68178	6.47974	-0.154937
25.6	-0.369281	0.518074	1.270438	-0.346661	0.084802	5.64394	6.35031	-0.08566
25.700001	-0.36236	0.615438	1.269062	-0.347064	0.085374	5.63694	6.37868	-0.161505
25.799999	-0.207741	0.710601	1.268047	-0.347723	0.085993	5.59639	6.37365	-0.224419
25.9	-0.063362	0.817822	1.266982	-0.348688	0.086656	5.59175	6.3971	-0.192677
26.0	0.044252	0.919717	1.265566	-0.349125	0.087296	5.5688	6.47706	-0.240216
26.1	0.113213	1.016801	1.264041	-0.349806	0.087646	5.56276	6.5489	-0.290971
26.200001	0.127882	1.028846	1.262606	-0.349795	0.087871	5.5195	6.47396	-0.266923
26.299999	0.101915	1.036545	1.261035	-0.349709	0.0882	5.51827	6.46058	-0.266702
26.4	0.07329	1.051436	1.259608	-0.34925	0.08894	5.53763	6.37579	-0.276324
26.5	0.039948	1.065555	1.258507	-0.348459	0.089635	5.61215	6.35684	-0.314162
26.6	-0.003794	1.035245	1.257567	-0.34786	0.090369	5.63361	6.32334	-0.35938
26.700001	-0.047655	1.036005	1.256953	-0.347088	0.091222	5.59184	6.32505	-0.403406
26.799999	-0.079702	1.064709	1.25607	-0.346531	0.091977	5.55847	6.39378	-0.370563
26.9	-0.117936	1.089457	1.254757	-0.346569	0.092403	5.47685	6.31991	-0.329698
27.0	-0.129568	1.076708	1.253371	-0.346674	0.092817	5.49874	6.32398	-0.231536
27.1	-0.126949	1.029408	1.252075	-0.347259	0.092968	5.56644	6.40309	-0.123293
27.200001	-0.120923	1.012875	1.250923	-0.348146	0.093093	5.54919	6.39067	-0.16137
27.299999	-0.058999	0.928256	1.250126	-0.348501	0.093322	5.57134	6.36005	-0.21744
27.4	0.015223	0.858748	1.249438	-0.348987	0.093726	5.60234	6.34143	-0.304411
27.5	0.067635	0.81311	1.248829	-0.348882	0.094277	5.56626	6.31713	-0.374994
27.6	0.121039	0.779781	1.248409	-0.348634	0.094824	5.55111	6.41904	-0.430208
27.700001	0.125385	0.724886	1.248295	-0.348238	0.095449	5.53386	6.44998	-0.454627
27.799999	0.068409	0.647569	1.248332	-0.34765	0.096102	5.48841	6.29818	-0.463384
27.9	-0.036974	0.536209	1.247973	-0.346889	0.096652	5.58395	6.47888	-0.443173
28.0	-0.191789	0.462851	1.247441	-0.346807	0.097015	5.52388	6.27505	-0.42867
28.1	-0.34793	0.432442	1.246885	-0.346165	0.097191	5.52773	6.23084	-0.313622
28.200001	-0.378285	0.452379	1.24633	-0.346403	0.097141	5.58676	6.25728	-0.272121
28.299999	-0.264553	0.41855	1.24632	-0.3466	0.09739	5.57239	6.24925	-0.251758
28.4	-0.080117	0.337715	1.246554	-0.346578	0.09795	5.535	6.31081	-0.250169
28.5	0.108984	0.248343	1.246734	-0.346778	0.098512	5.52379	6.27859	-0.28009
28.6	0.290812	0.147552	1.246841	-0.346797	0.099242	5.54034	6.30342	-0.301866
28.700001	0.350962	0.029546	1.247072	-0.346686	0.09997	5.4997	6.32194	-0.326216
28.799999	0.255519	-0.068623	1.247402	-0.346941	0.100571	5.51713	6.33682	-0.339063
28.9	0.035604	-0.108155	1.247582	-0.346982	0.100918	5.57966	6.3152	-0.336973
29.0	-0.158291	-0.146409	1.247788	-0.347213	0.101187	5.53806	6.18031	-0.326858
29.1	-0.351162	-0.202373	1.248073	-0.347874	0.101271	5.621	6.24219	-0.291185
29.200001	-0.426432	-0.253598	1.248336	-0.348508	0.101293	5.69736	6.19573	-0.267402
29.299999	-0.350152	-0.324133	1.248151	-0.349543	0.101414	5.6633	6.19883	-0.236004
29.4	-0.148417	-0.386751	1.247835	-0.350545	0.101391	5.62958	6.3137	-0.227657
29.5	0.055766	-0.447429	1.247541	-0.350948	0.101359	5.56679	6.25728	-0.204429
29.6	0.168433	-0.490308	1.247293	-0.351373	0.101279	5.52878	6.32087	-0.195158
29.700001	0.251375	-0.537429	1.247225	-0.350855	0.101017	5.55715	6.45608	-0.261753
29.799999	0.224491	-0.573967	1.247301	-0.350071	0.100654	5.55208	6.43992	-0.328626
29.9	0.118529	-0.576211	1.247447	-0.349668	0.100353	5.7267	6.54494	-0.370113
30.0	0.009235	-0.590004	1.247731	-0.348846	0.100286	5.89152	6.6385	-0.416551
30.1	-0.09757	-0.573165	1.248067	-0.34843	0.10019	5.68782	6.27484	-0.44584
30.200001	-0.138656	-0.516301	1.248334	-0.348379	0.100172	5.67827	6.18856	-0.416041
30.299999	-0.132503	-0.461852	1.248692	-0.34851	0.100333	5.65796	6.24369	-0.375606
30.4	-0.068806	-0.422064	1.248719	-0.34901	0.100487	5.80832	6.57373	-0.311144
30.5	-0.062086	-0.355009	1.248575	-0.350598	0.100375	5.72119	6.48499	-0.21943
30.6	-0.026844	-0.269677	1.248328	-0.351264	0.10018	5.57651	6.36637	-0.136723
30.700001	-0.036411	-0.192844	1.248021	-0.352106	0.099648	5.64701	6.44302	-0.118039
30.799999	-0.038728	-0.139326	1.247761	-0.352136	0.099123	5.60944	6.385	-0.137497
30.9	-0.019107	-0.057655	1.247732	-0.351465	0.098658	5.63781	6.27377	-0.217994
31.0	0.021689	0.015232	1.248085	-0.35059	0.098523	5.60322	6.20793	-0.303198
31.1	0.055622	0.114303	1.2489	-0.348997	0.09849	5.58176	6.17924	-0.429577
31.200001	0.062341	0.233312	1.24969	-0.347861	0.098153	5.61662	6.18813	-0.490437
31.299999	-0.02227	0.367017	1.250538	-0.347197	0.097601	5.55549	6.15077	-0.509378
31.4	-0.095927	0.468646	1.251278	-0.346357	0.096641	5.56749	6.33286	-0.48921
31.5	-0.149903	0.607749	1.251708	-0.345839	0.095635	5.54927	6.24711	-0.436836
31.6	-0.114364	0.751978	1.252067	-0.3459	0.094671	5.60935	6.27291	-0.326663
31.700001	-0.051861	0.890021	1.25225	-0.34634	0.093953	5.62205	6.29347	-0.195226
31.799999	0.054059	1.011999	1.252121	-0.34765	0.093356	5.59875	6.20247	-0.103731
31.9	0.135263	1.105741	1.251915	-0.349015	0.093118	5.62074	6.31413	0.000871
32.0	0.139275	1.175108	1.251581	-0.35037	0.092493	5.57712	6.27559	0.040451
32.099998	0.090763	1.21918	1.25097	-0.351514	0.091558	5.56258	6.42375	0.040564
32.200001	0.011864	1.273713	1.250521	-0.352013	0.090633	5.55006	6.39431	0.011001
32.299999	-0.078062	1.377208	1.24995	-0.352339	0.089858	5.56512	6.27741	-0.053832
32.400002	-0.155985	1.502663	1.249254	-0.353101	0.089269	5.58649	6.23459	-0.102919
32.5	-0.214571	1.659774	1.248193	-0.353399	0.088741	5.59902	6.22527	-0.163248
32.599998	-0.223749	1.728843	1.246808	-0.354114	0.087868	5.57616	6.1194	-0.196372
32.700001	-0.234537	1.764836	1.245063	-0.354759	0.086758	5.53509	6.2242	-0.15808
32.799999	-0.128636	1.750158	1.24324	-0.354696	0.085649	5.48972	6.32419	-0.148631
32.900002	-0.027694	1.773395	1.241434	-0.354611	0.084633	5.51319	6.43264	-0.186252
33.0	0.070457	1.773071	1.240114	-0.353818	0.084002	5.5068	6.37558	-0.231667
33.099998	0.101425	1.826931	1.239165	-0.352535	0.083398	5.49515	6.32066	-0.351321
33.200001	0.058937	1.876823	1.238266	-0.351183	0.082638	5.51906	6.35588	-0.43433
33.299999	-0.050924	1.920728	1.23767	-0.34921	0.081737	5.50216	6.27174	-0.436635
33.400002	-0.199508	1.916151	1.237174	-0.347376	0.08053	5.52029	6.35567	-0.453279
33.5	-0.264304	1.880326	1.237072	-0.345764	0.079285	5.48385	6.19037	-0.477474
33.599998	-0.279435	1.844002	1.237382	-0.343904	0.078403	5.51792	6.26777	-0.525041
33.700001	-0.175738	1.795858	1.238253	-0.342746	0.077562	5.52449	6.33244	-0.520846
33.799999	-0.021408	1.740553	1.239897	-0.341651	0.077206	5.53946	6.40534	-0.524335
33.900002	0.098032	1.711468	1.241609	-0.340935	0.076638	5.55286	6.52278	-0.458885
34.0	0.187242	1.658796	1.243455	-0.340584	0.076303	5.47571	6.47385	-0.385347
34.099998	0.251475	1.598655	1.245208	-0.340749	0.076076	5.43376	6.49987	-0.268064
34.200001	0.227625	1.519531	1.246899	-0.341238	0.076203	5.4137	6.37536	-0.127922
34.299999	0.195587	1.417271	1.24858	-0.342766	0.076465	5.47799	6.35352	-0.075533
34.400002	0.017138	1.252494	1.250217	-0.344074	0.076919	5.55654	6.35481	-0.072414
34.5	-0.185376	1.065052	1.251194	-0.346428	0.076912	5.56442	6.29518	0.015766
34.599998	-0.400306	0.940634	1.251548	-0.349038	0.07631	5.54411	6.30664	0.066178
34.700001	-0.501905	0.821293	1.251505	-0.351504	0.075589	5.50294	6.34646	0.135571
34.799999	-0.473466	0.699369	1.250924	-0.353802	0.074974	5.4673	6.33629	0.160437
34.900002	-0.283009	0.564006	1.24993	-0.355899	0.074838	5.45951	6.39281	0.125155
35.0	-0.043361	0.379239	1.248626	-0.357407	0.074861	5.4455	6.34164	0.089382
35.099998	0.179672	0.148414	1.247116	-0.358709	0.074647	5.47895	6.41529	0.019386
35.200001	0.267469	-0.067872	1.245477	-0.359364	0.074128	5.46651	6.36958	-0.121548
35.299999	0.187285	-0.24962	1.243502	-0.359471	0.073373	5.50163	6.54023	-0.278908
35.400002	-0.002488	-0.372904	1.241693	-0.35956	0.072253	5.44532	6.4791	-0.443743
35.5	-0.174233	-0.492901	1.240548	-0.358301	0.071479	5.45119	6.30664	-0.579033
35.599998	-0.363814	-0.621976	1.239668	-0.356273	0.071091	5.50689	6.27388	-0.72201
35.700001	-0.352748	-0.783655	1.239473	-0.353458	0.071135	5.55663	6.18545	-0.825852
35.799999	-0.3156	-0.961599	1.240175	-0.350046	0.07133	5.57055	6.22934	-0.921182
35.900002	-0.215499	-1.096375	1.241642	-0.346429	0.071439	5.51345	6.32869	-0.984367
36.0	-0.177518	-1.13318	1.243883	-0.343202	0.071262	5.40355	6.26446	-1.022223
36.099998	-0.138963	-1.171624	1.247014	-0.340252	0.071007	5.37447	6.39538	-0.957135
36.200001	-0.135504	-1.240215	1.250494	-0.33843	0.070536	5.34846	6.45715	-0.87565
36.299999	-0.148403	-1.310498	1.254647	-0.336641	0.070091	5.40101	6.33939	-0.798187
36.400002	-0.10258	-1.409401	1.259512	-0.335797	0.069771	5.54551	6.34293	-0.59436
36.5	0.023256	-1.492106	1.264345	-0.335673	0.069886	5.59919	6.31295	-0.466376
36.599998	0.105952	-1.641306	1.269094	-0.336482	0.070102	5.58842	6.28116	-0.244437
36.700001	0.14478	-1.704996	1.273174	-0.338761	0.070241	5.60725	6.36755	-0.070686
36.799999	0.133304	-1.73957	1.276327	-0.34233	0.070298	5.51398	6.3744	0.166657
36.900002	0.06582	-1.776558	1.278412	-0.346615	0.070266	5.49944	6.43221	0.342576
37.0	-0.01822	-1.819218	1.279802	-0.351568	0.070219	5.49182	6.38125	0.509056
37.099998	-0.089957	-1.826847	1.280077	-0.356486	0.070164	5.54367	6.38446	0.559943
37.200001	-0.084432	-1.841612	1.279126	-0.361092	0.070023	5.60699	6.36862	0.569387
37.299999	-0.029126	-1.951897	1.277628	-0.364993	0.070066	5.63632	6.38296	0.435479
37.400002	0.038561	-2.005171	1.275886	-0.367831	0.07023	5.61373	6.32601	0.266605
37.5	0.0034	-1.982716	1.273422	-0.36959	0.070521	5.56267	6.31049	0.135487
37.599998	0.063437	-1.916373	1.271238	-0.369027	0.070729	5.49095	6.34282	-0.251734
37.700001	-0.14263	-1.849286	1.268928	-0.368135	0.070432	5.4673	6.37783	-0.39541
37.799999	-0.265691	-1.749692	1.2673	-0.365282	0.069687	5.5195	6.3198	-0.66735
37.900002	-0.366655	-1.651299	1.266055	-0.361245	0.068675	5.51258	6.30267	-0.869034
38.0	-0.412806	-1.570966	1.265431	-0.357129	0.067515	5.47019	6.28951	-1.054206
38.099998	-0.312928	-1.535268	1.266411	-0.352148	0.067049	5.53333	6.23502	-1.176445
38.200001	-0.113592	-1.448849	1.268849	-0.346765	0.067129	5.57379	6.2484	-1.216955
38.299999	0.057658	-1.304263	1.271975	-0.341454	0.067346	5.54314	6.21874	-1.226854
38.400002	0.176301	-1.193365	1.276392	-0.336103	0.067458	5.52834	6.43414	-1.260044
38.5	0.199387	-1.108188	1.281625	-0.332225	0.067413	5.48779	6.41508	-0.985662
38.599998	0.082304	-0.989833	1.287308	-0.329392	0.067312	5.5526	6.56089	-0.741815
38.700001	-0.076309	-0.860347	1.292967	-0.328436	0.067391	5.6224	6.71515	-0.45158
38.799999	-0.211062	-0.757275	1.298342	-0.328919	0.067557	5.55348	6.37879	-0.173367
38.900002	-0.330168	-0.670484	1.303309	-0.331782	0.067536	5.7211	6.45394	0.135083
39.0	-0.325007	-0.591384	1.307303	-0.336636	0.067395	5.78547	6.4655	0.426134
39.099998	-0.249524	-0.475792	1.310128	-0.342507	0.067185	5.70227	6.48659	0.615334
39.200001	-0.089378	-0.327815	1.311985	-0.348811	0.067112	5.62862	6.47321	0.756308
39.299999	0.12774	-0.172045	1.312458	-0.355292	0.067204	5.67994	6.54686	0.806315
39.400002	0.301744	-0.064857	1.311697	-0.361396	0.067366	5.65069	6.7159	0.766996
39.5	0.361501	0.033627	1.30978	-0.366477	0.067609	5.5752	6.59643	0.643582
39.599998	0.263613	0.118161	1.3069	-0.37028	0.067594	5.57169	6.46443	0.465569
39.700001	0.062833	0.226719	1.303338	-0.372441	0.067238	5.56442	6.39388	0.24581
39.799999	-0.161014	0.332899	1.299708	-0.37272	0.067008	5.53517	6.36337	-0.034065
39.900002	-0.289989	0.444284	1.296299	-0.371302	0.066648	5.51713	6.26553	-0.31659
40.0	-0.322907	0.605403	1.293436	-0.368191	0.066413	5.56092	6.3425	-0.665912
40.099998	-0.236129	0.746578	1.291453	-0.363689	0.066429	5.50759	6.24958	-1.021049
40.200001	-0.066145	0.829299	1.290903	-0.358049	0.066584	5.47133	6.2257	-1.268677
40.299999	0.117421	0.870526	1.292057	-0.351798	0.066541	5.44129	6.3455	-1.461999
40.400002	0.181116	0.908733	1.294716	-0.3452	0.066593	5.37263	6.38607	-1.53726
40.5	0.27819	0.942064	1.298227	-0.339621	0.066387	5.41257	6.60981	-1.484377
40.599998	0.217717	0.950676	1.303036	-0.334828	0.066224	5.48613	6.52481	-1.331697
40.700001	0.131483	0.958358	1.308898	-0.330973	0.066316	5.59113	6.53316	-1.076029
40.799999	0.037538	1.017473	1.315134	-0.328797	0.066802	5.61163	6.44955	-0.792096
40.900002	0.022658	1.026847	1.321499	-0.328242	0.067522	5.63413	6.42996	-0.4851
41.0	-0.029397	0.978265	1.32798	-0.329867	0.068371	5.68248	6.55639	-0.119843
41.099998	-0.052	0.909603	1.333928	-0.333319	0.069202	5.73651	6.58968	0.218842
41.200001	-0.071412	0.830921	1.338257	-0.338485	0.069904	5.70411	6.65873	0.523641
41.299999	-0.13793	0.720078	1.340673	-0.34464	0.070109	5.61312	6.69085	0.816509
41.400002	-0.173696	0.638306	1.341917	-0.351136	0.07013	5.58728	6.75316	1.0258
41.5	-0.218939	0.629142	1.34211	-0.357426	0.070143	5.6668	6.76975	1.08676
41.599998	-0.183229	0.653409	1.340744	-0.362735	0.07007	5.72215	6.78677	0.979684
41.700001	-0.069477	0.607161	1.338438	-0.366868	0.070024	5.63597	6.58679	0.718226
41.799999	0.046606	0.557177	1.335759	-0.369036	0.070361	5.6767	6.61067	0.29575
41.900002	0.112811	0.482617	1.332888	-0.369868	0.07062	5.64184	6.65617	-0.149365
42.0	0.126221	0.444	1.330067	-0.368287	0.070642	5.5258	6.508	-0.576661
42.099998	-0.021523	0.420233	1.3279	-0.365133	0.070473	5.46056	6.34924	-1.01835
42.200001	-0.173826	0.410253	1.326854	-0.36094	0.070263	5.48499	6.42643	-1.331662
42.299999	-0.296698	0.429049	1.327001	-0.355834	0.069989	5.50566	6.50083	-1.563478
42.400002	-0.334467	0.446901	1.327989	-0.350484	0.069961	5.59402	6.53958	-1.676261
42.5	-0.252238	0.450795	1.33018	-0.345474	0.07001	5.62748	6.50575	-1.707649
42.599998	-0.110196	0.424608	1.333699	-0.340657	0.070349	5.61811	6.37804	-1.576201
42.700001	0.038242	0.401112	1.33826	-0.336896	0.070826	5.63151	6.53305	-1.376206
42.799999	0.147578	0.360194	1.343456	-0.334332	0.071073	5.61198	6.63079	-1.086689
42.900002	0.146183	0.324127	1.349102	-0.333512	0.071233	5.62704	6.66237	-0.74012
43.0	0.053022	0.277939	1.354416	-0.334275	0.071483	5.61723	6.67897	-0.340604
43.099998	-0.072689	0.222599	1.358756	-0.336909	0.071952	5.6612	6.66708	0.065137
43.200001	-0.160337	0.173934	1.361951	-0.340943	0.072467	5.71155	6.60585	0.421763
43.299999	-0.231067	0.104672	1.363801	-0.346368	0.073188	5.75788	6.57202	0.70588
43.400002	-0.200324	0.047051	1.364152	-0.351873	0.073925	5.86253	6.72511	0.920993
43.5	-0.126019	-0.008742	1.363479	-0.357505	0.074515	5.77881	6.54986	0.913857
43.599998	-0.012748	-0.053536	1.362086	-0.36208	0.075232	5.75026	6.62073	0.75478
43.700001	0.081258	-0.111774	1.359599	-0.365172	0.075981	5.71794	6.6597	0.475218
43.799999	0.099305	-0.191541	1.356686	-0.366264	0.07666	5.67249	6.67982	0.105073
43.900002	0.044447	-0.230579	1.35418	-0.365679	0.076984	5.6146	6.52117	-0.308112
44.0	-0.097076	-0.21165	1.35264	-0.363216	0.077167	5.60506	6.44527	-0.794074
44.099998	-0.183915	-0.20523	1.351871	-0.359349	0.077128	5.61049	6.4412	-1.241003
44.200001	-0.238871	-0.219182	1.352356	-0.354663	0.077082	5.55094	6.33779	-1.570841
44.299999	-0.189654	-0.224029	1.354124	-0.349209	0.077367	5.58141	6.32055	-1.741795
44.400002	-0.093529	-0.300405	1.357477	-0.343778	0.07778	5.64867	6.3456	-1.773013
44.5	0.028659	-0.410758	1.361801	-0.338898	0.078296	5.65401	6.4306	-1.601211
44.599998	0.090389	-0.474389	1.366436	-0.335288	0.078529	5.65673	6.50329	-1.335265
44.700001	0.036399	-0.534442	1.371292	-0.333681	0.078621	5.66785	6.60531	-0.898477
44.799999	-0.037267	-0.556422	1.376053	-0.333778	0.078804	5.72556	6.75754	-0.423514
44.900002	-0.097715	-0.541303	1.380323	-0.336059	0.078931	5.74833	6.73442	0.087403
45.0	-0.142203	-0.510685	1.383538	-0.340183	0.079347	5.80937	6.59397	0.503085
45.099998	-0.121528	-0.555978	1.38556	-0.345551	0.079885	5.89327	6.55907	0.774747
45.200001	-0.081446	-0.63028	1.386715	-0.351981	0.080604	5.93076	6.59375	0.936162
45.299999	-0.031072	-0.663317	1.386447	-0.358431	0.081229	5.92883	6.62908	0.919169
45.400002	-0.011672	-0.708855	1.384463	-0.364579	0.081629	5.85877	6.64203	0.798977
45.5	-0.025036	-0.76563	1.381546	-0.368991	0.081976	5.77312	6.6309	0.524053
45.599998	-0.096992	-0.775406	1.377892	-0.371457	0.082048	5.79738	6.71451	0.220149
45.700001	-0.164252	-0.737715	1.374555	-0.371405	0.082086	5.76909	6.61763	-0.195502
45.799999	-0.194577	-0.699566	1.371702	-0.368748	0.081889	5.70831	6.45662	-0.664783
45.900002	-0.174771	-0.68964	1.370085	-0.363804	0.081946	5.72626	6.33019	-1.152308
46.0	-0.073568	-0.657549	1.369869	-0.357299	0.082096	5.70989	6.37205	-1.565508
46.099998	0.093156	-0.632522	1.371564	-0.349522	0.082279	5.66076	6.39378	-1.906851
46.200001	0.2577	-0.66094	1.375375	-0.341375	0.082964	5.59385	6.45694	-2.061533
46.299999	0.339104	-0.677856	1.381089	-0.333277	0.083581	5.63571	6.57812	-2.247945
46.400002	0.203388	-0.7327	1.388809	-0.327278	0.084036	5.74746	6.70059	-2.038346
46.5	0.022125	-0.739857	1.397365	-0.322804	0.084427	5.82636	6.74652	-1.701031
46.599998	-0.137247	-0.768627	1.406242	-0.321428	0.084777	5.86315	6.71226	-1.167943
46.700001	-0.316365	-0.762618	1.414464	-0.323284	0.084892	5.95606	6.70241	-0.452621
46.799999	-0.375701	-0.743527	1.421262	-0.328155	0.085002	6.06124	6.77232	0.360498
46.900002	-0.331831	-0.71699	1.426153	-0.335659	0.085003	6.0066	6.65456	1.073713
47.0	-0.163383	-0.77575	1.429574	-0.344713	0.085012	6.04662	6.75605	1.59877
47.099998	0.000213	-0.813151	1.43121	-0.354712	0.085212	6.03988	6.70402	1.788907
47.200001	0.106847	-0.843195	1.430793	-0.364373	0.085149	5.99766	6.79608	1.568343
47.299999	0.199467	-0.890695	1.428303	-0.373314	0.085024	5.98584	6.86556	1.308248
47.400002	0.228571	-0.872215	1.42408	-0.379414	0.08484	5.98821	6.77382	0.813796
47.5	0.138314	-0.867602	1.418847	-0.382727	0.084579	5.95922	6.59793	0.373995
47.599998	0.018531	-0.775526	1.413023	-0.382726	0.084138	5.93767	6.62062	-0.105355
47.700001	-0.128372	-0.694329	1.407973	-0.379463	0.08401	5.89161	6.55211	-0.619392
47.799999	-0.123581	-0.645643	1.404934	-0.372717	0.084122	5.88408	6.41776	-1.2279
47.900002	-0.10993	-0.610214	1.404503	-0.36365	0.084477	5.77846	6.31145	-1.799192
48.0	-0.072132	-0.50397	1.406461	-0.353259	0.084859	5.63186	6.28094	-2.296414
48.099998	-0.046202	-0.362741	1.410954	-0.342131	0.084748	5.56705	6.38307	-2.599779
48.200001	-0.048006	-0.22049	1.41735	-0.332163	0.084305	5.62809	6.64621	-2.720366
48.299999	-0.036069	-0.122779	1.425818	-0.323598	0.084171	5.60926	6.57095	-2.5068
48.400002	-0.028793	-0.028485	1.435478	-0.316931	0.084098	5.82724	6.77789	-2.120982
48.5	-0.002822	0.068121	1.445465	-0.314247	0.0841	5.99153	6.89725	-1.426484
48.599998	-0.027031	0.158717	1.455219	-0.315065	0.084142	6.07044	6.80979	-0.546891
48.700001	0.010522	0.206357	1.46393	-0.319083	0.084039	6.14873	6.71173	0.364959
48.799999	-0.023619	0.264719	1.470902	-0.326939	0.083957	6.15977	6.86963	1.149631
48.900002	-0.048156	0.37982	1.475696	-0.336998	0.08386	6.17352	7.09134	1.692954
49.0	-0.054206	0.457769	1.478295	-0.348315	0.084067	6.2103	7.14829	1.941136
49.099998	-0.071457	0.486274	1.478575	-0.359769	0.084397	6.28596	7.09102	1.761977
49.200001	-0.082315	0.464477	1.476719	-0.369573	0.084548	6.35769	7.06618	1.404197
49.299999	-0.162633	0.466753	1.472461	-0.377443	0.084322	6.328	7.10076	0.961718
49.400002	-0.249183	0.517847	1.466183	-0.382311	0.083647	6.25216	6.97262	0.44587
49.5	-0.285245	0.553192	1.459351	-0.383568	0.082998	6.13831	6.87306	0.012089
49.599998	-0.208497	0.595354	1.453044	-0.381536	0.082172	5.89932	6.65124	-0.535058
49.700001	-0.111842	0.672453	1.448176	-0.375882	0.081888	5.81174	6.60628	-1.138259
49.799999	0.01271	0.732027	1.445648	-0.36782	0.081898	5.66172	6.52438	-1.772896
49.900002	0.116468	0.745952	1.445977	-0.357905	0.08215	5.5695	6.30963	-2.308336
50.0	0.165995	0.787963	1.448682	-0.347366	0.082031	5.5822	6.35898	-2.660771
50.099998	0.09935	0.857665	1.45337	-0.3372	0.08188	5.58894	6.5565	-2.761437
50.200001	-0.026792	0.939255	1.459458	-0.328353	0.081533	5.5054	6.55104	-2.598893
50.299999	-0.215798	1.022819	1.466405	-0.321764	0.081126	5.72267	6.55735	-2.166532
50.400002	-0.316228	1.093301	1.473654	-0.318168	0.08074	5.93426	6.7052	-1.454755
50.5	-0.348019	1.147811	1.481143	-0.318015	0.080546	6.08778	6.77425	-0.648943
50.599998	-0.332967	1.21854	1.488073	-0.321274	0.080367	6.17947	6.86888	0.233691
50.700001	-0.278106	1.308102	1.493479	-0.32786	0.080171	6.24261	7.05323	0.884777
50.799999	-0.15632	1.339866	1.497275	-0.336417	0.079937	6.16248	7.03835	1.355862
50.900002	-0.087847	1.382888	1.498974	-0.34679	0.079502	6.12447	7.12142	1.575464
51.0	-0.01033	1.429891	1.498249	-0.356886	0.079183	6.1595	7.25823	1.467892
51.099998	-0.028274	1.380082	1.495299	-0.366182	0.078842	6.15556	7.14936	1.197233
51.200001	-0.030655	1.319716	1.490879	-0.373228	0.078799	6.15767	7.0513	0.807854
51.299999	-0.068122	1.312515	1.485358	-0.377217	0.078529	6.21923	7.04359	0.41807
51.400002	-0.075782	1.343101	1.479042	-0.377754	0.078319	6.12439	6.84544	-0.081958
51.5	-0.110731	1.347866	1.473203	-0.37495	0.078034	5.95388	6.72918	-0.594126
51.599998	-0.09604	1.352157	1.469021	-0.36915	0.07783	5.82838	6.60317	-1.131204
51.700001	-0.027108	1.350175	1.466846	-0.361565	0.077803	5.69456	6.46775	-1.642577
51.799999	0.077133	1.276101	1.466604	-0.352567	0.0779	5.55943	6.56913	-2.086771
51.900002	0.155601	1.196598	1.468709	-0.343641	0.077851	5.60147	6.40448	-2.330937
52.0	0.151403	1.180528	1.472282	-0.335335	0.077668	5.67188	6.66719	-2.329498
52.099998	0.068297	1.142497	1.477098	-0.328859	0.077297	5.7049	6.84597	-2.115925
52.200001	-0.061299	1.07801	1.482801	-0.324868	0.07687	5.77496	6.63122	-1.682506
52.299999	-0.194241	1.065407	1.488536	-0.323955	0.076435	5.93907	6.79833	-1.025183
52.400002	-0.174585	1.068928	1.493687	-0.325741	0.0762	6.11773	6.90207	-0.338266
52.5	-0.108937	1.046779	1.497839	-0.330679	0.075746	6.1497	6.95185	0.388307
52.599998	-0.023739	0.984109	1.500344	-0.338242	0.075538	6.17755	7.00548	1.025601
52.700001	0.032895	0.928974	1.501226	-0.346769	0.075485	6.16345	7.01083	1.354903
52.799999	0.09387	0.825122	1.500031	-0.355827	0.075361	6.14313	7.15236	1.370856
52.900002	0.118206	0.662851	1.497005	-0.364162	0.075236	6.13043	7.21038	1.188177
53.0	0.074661	0.563587	1.492411	-0.370434	0.075142	6.12684	7.06982	0.737405
53.099998	0.062279	0.493583	1.486689	-0.374834	0.075111	6.13551	7.00644	0.391243
53.200001	0.039962	0.473123	1.480606	-0.375852	0.075206	6.07158	6.9147	-0.09328
53.299999	-0.014979	0.444482	1.474969	-0.373521	0.07528	6.05468	6.81557	-0.658409
53.400002	-0.083165	0.355912	1.471045	-0.368619	0.075211	5.96684	6.63839	-1.233651
53.5	-0.104013	0.333262	1.469527	-0.361001	0.075099	5.87698	6.76086	-1.795884
53.599998	-0.198867	0.373112	1.469789	-0.351962	0.074785	5.73292	6.67447	-2.268587
53.700001	-0.072245	0.376144	1.471828	-0.343205	0.074372	5.64026	6.45426	-2.502816
53.799999	0.037521	0.382497	1.475946	-0.334715	0.074319	5.70787	6.60649	-2.519216
53.900002	0.152381	0.395297	1.481604	-0.328057	0.074339	5.72714	6.76354	-2.284567
54.0	0.182274	0.415233	1.487954	-0.323479	0.074485	5.84134	6.77168	-1.904936
54.099998	0.18552	0.389986	1.494471	-0.321878	0.074667	5.9192	6.74084	-1.266566
54.200001	0.106345	0.359251	1.500662	-0.323751	0.074646	6.11931	7.12056	-0.528002
54.299999	-0.017994	0.339194	1.506068	-0.328027	0.074395	6.13472	7.13213	0.182249
54.400002	-0.154314	0.347658	1.509871	-0.334474	0.074052	6.14383	7.09605	0.766134
54.5	-0.232626	0.353389	1.512185	-0.342573	0.073866	6.17019	7.09273	1.102239
54.599998	-0.207887	0.315072	1.513199	-0.350771	0.073954	6.2998	7.15236	1.166915
54.700001	-0.158307	0.242636	1.512582	-0.358902	0.074149	6.34245	7.17473	1.03506
54.799999	0.015596	0.186037	1.509858	-0.366561	0.074439	6.31259	7.19454	0.743965
54.900002	0.132123	0.104612	1.50531	-0.371897	0.0749	6.25163	7.05847	0.469604
55.0	0.108512	0.053737	1.499254	-0.37551	0.075025	6.14225	6.95549	0.203065
55.099998	0.10065	-0.008225	1.492958	-0.37618	0.074987	6.01903	6.91738	-0.084652
55.200001	-0.014114	-0.023015	1.487307	-0.373543	0.074931	5.92541	6.86342	-0.522644
55.299999	-0.136003	0.027869	1.482887	-0.368601	0.074787	5.87278	6.66794	-1.090064
55.400002	-0.144714	0.016267	1.48041	-0.361123	0.074884	5.87015	6.61816	-1.593576
55.5	-0.050331	-0.020752	1.479956	-0.352188	0.075305	5.87611	6.51999	-1.917395
55.599998	0.028216	-0.056798	1.481284	-0.343064	0.075696	5.83171	6.48038	-2.171401
55.700001	0.178033	-0.104183	1.484437	-0.334353	0.076193	5.80123	6.61795	-2.206349
55.799999	0.223482	-0.140089	1.488431	-0.327567	0.076702	5.86008	6.81439	-2.012037
55.900002	0.231578	-0.182485	1.493107	-0.323141	0.077238	5.89537	6.86128	-1.563598
56.0	0.157291	-0.18053	1.498023	-0.320616	0.077928	5.96325	6.90068	-1.082768
56.099998	0.125281	-0.223978	1.502333	-0.322017	0.078535	6.09785	7.04841	-0.35262
56.200001	-0.002749	-0.23588	1.506513	-0.325259	0.079033	6.15031	7.01308	0.246914
56.299999	-0.166513	-0.210579	1.509985	-0.330312	0.07936	6.2251	6.91962	0.613193
56.400002	-0.250844	-0.216608	1.511711	-0.337822	0.079425	6.28272	7.00216	0.917187
56.5	-0.204105	-0.212832	1.511822	-0.345517	0.079686	6.27966	6.98643	0.999231
56.599998	-0.116582	-0.204569	1.51008	-0.353745	0.079895	6.31014	6.97711	0.964188
56.700001	0.052048	-0.235325	1.506442	-0.361453	0.080167	6.35226	7.07689	0.842192
56.799999	0.166354	-0.270772	1.50131	-0.367435	0.080532	6.28912	7.03278	0.656716
56.900002	0.234494	-0.256481	1.4946	-0.372153	0.080771	6.2103	6.97433	0.430127
57.0	0.203945	-0.248648	1.487078	-0.374537	0.080901	6.09435	6.80101	0.128998
57.099998	0.12462	-0.234929	1.479323	-0.374384	0.080892	6.0432	6.88333	-0.261146
57.200001	0.007904	-0.183046	1.47173	-0.372532	0.080832	5.99285	6.80765	-0.540031
57.299999	-0.163326	-0.172803	1.465029	-0.368142	0.080958	5.85684	6.46871	-0.870775
57.400002	-0.239492	-0.100197	1.459409	-0.361761	0.080985	5.9283	6.5459	-1.213547
57.5	-0.300298	-0.06652	1.455425	-0.355011	0.080873	5.92165	6.50907	-1.584834
57.599998	-0.220971	-0.06489	1.453521	-0.346684	0.080787	5.89327	6.5717	-1.811667
57.700001	-0.13822	-0.066108	1.453283	-0.338927	0.08033	5.836	6.57181	-1.898174
57.799999	-0.023675	-0.082462	1.454894	-0.332206	0.079931	5.91088	6.7993	-1.881514
57.900002	0.082639	-0.118766	1.458051	-0.326484	0.079602	5.9565	6.82017	-1.64312
58.0	0.166834	-0.107054	1.461822	-0.322598	0.079348	5.96184	6.83227	-1.397673
58.099998	0.163834	-0.084205	1.466277	-0.320278	0.079357	5.9967	6.87959	-1.003733
58.200001	0.162509	-0.090912	1.470906	-0.319552	0.079627	6.04741	6.80422	-0.544234
58.299999	0.085713	-0.111194	1.474983	-0.322026	0.079997	6.05345	6.78688	-0.033027
58.400002	-0.047195	-0.119127	1.477495	-0.326702	0.080484	6.13717	6.88034	0.454734
58.5	-0.18997	-0.145283	1.478152	-0.334223	0.080578	6.1694	6.87059	0.924569
58.599998	-0.330225	-0.135826	1.476356	-0.343903	0.080287	6.16774	6.86952	1.322271
58.700001	-0.439845	-0.113716	1.472281	-0.353877	0.080054	6.21433	6.87188	1.458503
58.799999	-0.385413	-0.100488	1.465976	-0.364079	0.0798	6.23561	6.91502	1.531534
58.900002	-0.258877	-0.077233	1.458041	-0.372957	0.079436	6.1856	6.86588	1.343704
59.0	-0.041098	-0.064514	1.449254	-0.378071	0.079598	6.15092	6.85582	0.950924
59.099998	0.17928	-0.073409	1.439308	-0.380839	0.079608	6.11414	6.86845	0.502467
59.200001	0.201145	-0.085225	1.429454	-0.380125	0.079451	5.97735	6.88323	-0.146723
59.299999	0.135015	-0.062042	1.420556	-0.376009	0.079031	5.8536	6.76493	-0.737731
59.400002	0.046616	-0.000863	1.413598	-0.369017	0.078406	5.71637	6.62201	-1.404317
59.5	-0.204921	0.060974	1.40873	-0.360041	0.077801	5.61189	6.52535	-1.94287
59.599998	-0.272854	0.089356	1.406125	-0.350386	0.077397	5.62967	6.44109	-2.25057
59.700001	-0.272685	0.094886	1.405715	-0.341207	0.077464	5.75131	6.46251	-2.384359
59.799999	-0.181829	0.126538	1.406965	-0.332448	0.077335	5.74798	6.35727	-2.30405
59.900002	-0.09241	0.128729	1.409612	-0.325859	0.077275	5.8282	6.5641	-2.011757
60.0	-0.02884	0.12944	1.413219	-0.321605	0.07677	5.82093	6.59525	-1.458742
60.099998	0.0153	0.132473	1.417381	-0.319479	0.076329	5.81848	6.79726	-0.814577
60.200001	0.03962	0.148166	1.421008	-0.320469	0.075659	5.89984	6.92487	-0.212488
60.299999	0.038249	0.121552	1.424456	-0.323381	0.075493	5.97919	6.94896	0.32815
60.400002	0.083534	0.085311	1.427169	-0.328342	0.07578	5.99407	6.81439	0.739019
60.5	0.090024	0.045208	1.428417	-0.335189	0.076319	6.10705	6.89061	0.935895
60.599998	0.149661	-0.041631	1.428449	-0.341878	0.077081	6.18044	6.983	0.829768
60.700001	0.084077	-0.150132	1.427643	-0.349111	0.077505	6.14593	6.9708	0.737058
60.799999	-0.041626	-0.191641	1.425715	-0.355732	0.077651	6.17168	7.0164	0.558843
60.900002	-0.168236	-0.189771	1.422327	-0.360602	0.077495	6.10591	6.97337	0.321179
61.0	-0.302826	-0.190981	1.417749	-0.364859	0.077287	6.01991	6.88462	0.097687
61.099998	-0.36295	-0.177608	1.412932	-0.367651	0.07658	5.99688	6.85946	-0.068927
61.200001	-0.244834	-0.192297	1.407611	-0.368527	0.076141	5.9551	6.72532	-0.321224
61.299999	-0.08274	-0.273116	1.401917	-0.368839	0.075715	5.93137	6.78442	-0.515258
61.400002	0.056093	-0.344839	1.396652	-0.367196	0.075449	5.8487	6.74705	-0.72646
61.5	0.201173	-0.395251	1.391952	-0.364735	0.075113	5.7373	6.66312	-0.861492
61.599998	0.23185	-0.468702	1.388002	-0.361085	0.074926	5.64263	6.50565	-0.991704
61.700001	0.139851	-0.513347	1.385553	-0.35587	0.074573	5.70148	6.7857	-1.132681
61.799999	-0.020079	-0.522485	1.384119	-0.350691	0.074116	5.75569	6.73453	-1.156185
61.900002	-0.203424	-0.509083	1.383657	-0.345526	0.073516	5.7958	6.56174	-1.196531
62.0	-0.265645	-0.585284	1.384216	-0.340669	0.07298	5.81647	6.51603	-1.148435
62.099998	-0.25098	-0.671756	1.385533	-0.337214	0.072778	5.85325	6.49302	-1.002452
62.200001	-0.138374	-0.716675	1.387259	-0.334342	0.072851	5.89065	6.71483	-0.863434
62.299999	0.113041	-0.754017	1.389462	-0.332054	0.073188	5.84467	6.71644	-0.780227
62.400002	0.180609	-0.819363	1.392227	-0.332013	0.073565	5.79615	6.67351	-0.532414
62.5	0.217406	-0.846707	1.395219	-0.332157	0.073632	5.77461	6.69813	-0.326704
62.599998	0.149202	-0.861623	1.397478	-0.333555	0.073778	5.83302	6.93547	-0.196075
62.700001	0.029498	-0.871166	1.399269	-0.335877	0.073743	5.7923	6.86074	-0.023049
62.799999	-0.130943	-0.881111	1.400516	-0.338504	0.07392	5.86971	6.66987	0.108887
62.900002	-0.236031	-0.910752	1.400564	-0.342325	0.074091	5.98286	6.60788	0.156806
63.0	-0.275778	-0.93137	1.400385	-0.345763	0.074383	6.00134	6.6294	0.184603
63.099998	-0.263849	-0.951578	1.400232	-0.34935	0.074707	5.93365	6.63251	0.125053
63.200001	-0.17739	-0.960776	1.399515	-0.352942	0.074889	5.93277	6.65777	0.008841
63.299999	-0.090619	-0.985945	1.398422	-0.355337	0.075152	5.83451	6.70423	-0.172396
63.400002	-0.036601	-1.006678	1.397007	-0.357119	0.075345	5.72609	6.6613	-0.274328
63.5	-0.004958	-1.006894	1.394919	-0.358912	0.07512	5.77163	6.6673	-0.31694
63.599998	-0.058546	-0.975217	1.391882	-0.360062	0.074828	5.79869	6.64492	-0.348142
63.700001	-0.136073	-0.958638	1.388439	-0.361328	0.074378	5.79738	6.49944	-0.263517
63.799999	-0.21448	-0.946703	1.38459	-0.362674	0.07389	5.82706	6.50608	-0.15776
63.900002	-0.213257	-0.94085	1.38046	-0.363043	0.073638	5.84852	6.52267	-0.126077
64.0	-0.10891	-0.977841	1.37591	-0.363422	0.073333	5.81743	6.45169	-0.182088
64.099998	-0.069132	-1.040356	1.371898	-0.362771	0.073319	5.836	6.51946	-0.171996
64.199997	0.079086	-1.076386	1.367958	-0.360358	0.073098	5.82015	6.59001	-0.251072
64.300003	0.089493	-1.091141	1.364506	-0.356831	0.073067	5.79729	6.61987	-0.613605
64.400002	0.101164	-1.089633	1.362848	-0.350998	0.073233	5.73739	6.60499	-0.926763
64.5	0.14357	-1.086977	1.363884	-0.343265	0.073733	5.68519	6.52931	-1.225398
64.599998	0.037768	-0.997239	1.366822	-0.335705	0.074159	5.78459	6.64632	-1.740986
64.699997	-0.026049	-0.951155	1.372348	-0.326696	0.074852	5.75017	6.5004	-2.123657
64.800003	-0.124291	-0.929767	1.379923	-0.319279	0.075162	5.70717	6.37547	-2.276395
64.900002	-0.180732	-0.8723	1.388819	-0.313727	0.075262	5.75271	6.42985	-2.186002
65.0	-0.210287	-0.824635	1.397945	-0.311073	0.075424	5.78275	6.48938	-1.747159
65.099998	-0.174108	-0.791607	1.406029	-0.312928	0.075612	5.81016	6.61495	-0.974509
65.199997	-0.130833	-0.758517	1.412443	-0.318998	0.07578	5.81857	6.55371	0.116636
65.300003	-0.092777	-0.68541	1.41616	-0.329328	0.075848	5.89362	6.66773	1.289356
65.400002	-0.114029	-0.583741	1.416042	-0.343254	0.07557	5.93855	6.75198	2.277419
65.5	-0.142324	-0.513891	1.412434	-0.359258	0.075045	5.97796	6.7933	3.013991
65.599998	-0.177219	-0.426407	1.40601	-0.374602	0.074248	6.10871	6.96908	3.116783
65.699997	-0.162792	-0.357839	1.396667	-0.387896	0.073505	6.106	6.96823	2.662746
65.800003	-0.136157	-0.312711	1.385439	-0.396337	0.072849	6.03979	6.82124	1.74747
65.900002	-0.015366	-0.296069	1.373605	-0.398908	0.072463	6.0094	6.67704	0.535737
66.0	-0.04852	-0.272355	1.362529	-0.395235	0.072251	5.98899	6.65338	-0.528488
66.099998	-0.026675	-0.163923	1.354141	-0.384653	0.072059	5.75604	6.52235	-1.675438
66.199997	-0.027779	-0.036593	1.350354	-0.368709	0.07174	5.54139	6.51303	-2.708332
66.300003	-0.008553	0.074822	1.352929	-0.349323	0.071505	5.28847	6.1725	-3.600251
66.400002	-0.010505	0.206238	1.361917	-0.329097	0.071466	5.14493	5.99564	-4.302477
66.5	-0.020933	0.352402	1.375877	-0.311047	0.07152	4.99413	5.98023	-4.646643
66.599998	-0.010859	0.494253	1.392757	-0.297008	0.07166	5.35144	6.10537	-4.484893
66.699997	-0.011196	0.610312	1.410443	-0.289633	0.071988	5.66093	6.93097	-3.546159
66.800003	-0.011275	0.724221	1.426215	-0.290493	0.072362	5.55926	6.57159	-1.734703
66.900002	-0.095486	0.86761	1.437603	-0.299852	0.072404	5.99293	6.76911	0.716185
67.0	-0.228169	0.986366	1.443334	-0.317197	0.072371	6.17501	6.94596	3.27822
67.099998	-0.301944	1.129878	1.443392	-0.339332	0.072014	6.29437	7.23222	5.418846
67.199997	-0.344355	1.198585	1.438724	-0.362668	0.071635	6.45726	7.32707	6.405499
67.300003	-0.382932	1.311884	1.431125	-0.383437	0.071473	6.59152	7.54203	5.919311
67.400002	-0.295783	1.392044	1.422545	-0.398274	0.071099	6.50867	7.46742	4.12706
67.5	-0.174271	1.382842	1.414185	-0.404865	0.070778	6.49799	7.41164	1.34834
67.599998	0.032718	1.285383	1.405929	-0.403167	0.070654	6.42293	7.34987	-1.397419
67.699997	0.194978	1.21749	1.3992	-0.392133	0.070629	6.24612	7.0801	-3.556192
67.800003	0.325653	1.163493	1.396338	-0.373572	0.070568	5.81769	6.84501	-4.801626
67.900002	0.210286	1.116252	1.399635	-0.351632	0.070508	5.41843	6.32087	-5.418408
68.0	0.122803	1.054461	1.409561	-0.32918	0.070262	4.97915	6.02369	-5.289681
68.099998	0.052361	1.036339	1.424721	-0.311039	0.070434	4.5185	5.482	-4.687487
68.199997	-0.038459	1.012835	1.442668	-0.299386	0.071016	4.34527	5.47333	-3.635059
68.300003	-0.084594	1.015046	1.460105	-0.296925	0.071697	4.77624	5.30194	-1.834583
68.400002	-0.141104	1.024307	1.473542	-0.305004	0.072097	6.49159	7.01126	0.61586
68.5	-0.28485	1.007521	1.480762	-0.321656	0.0724	5.83267	7.9073	3.117094
68.599998	-0.364723	1.028395	1.481272	-0.343926	0.07221	6.25426	7.01512	5.251367
68.699997	-0.39767	1.028876	1.47709	-0.367669	0.072083	6.37836	7.37942	6.263201
68.800003	-0.294504	1.057165	1.47094	-0.38779	0.071772	6.49124	7.22762	5.791934
68.900002	-0.302155	1.042733	1.465334	-0.400054	0.07188	7.4608	8.5948	3.725963
69.0	-0.052569	0.940989	1.4612	-0.403146	0.071962	6.90758	8.14036	0.728361
69.099998	0.070152	0.809806	1.458319	-0.39671	0.071901	6.63137	7.46388	-2.360923
69.199997	0.172661	0.711646	1.457926	-0.381583	0.072024	6.51612	7.52084	-4.659801
69.300003	0.167462	0.661554	1.461472	-0.360169	0.072346	5.89371	6.91962	-5.93514
69.400002	0.125366	0.575187	1.470204	-0.336893	0.072402	5.51985	6.27773	-6.204189
69.5	0.042216	0.578427	1.484675	-0.316389	0.072849	5.01672	5.95496	-5.658355
69.599998	-0.020581	0.565797	1.502675	-0.302055	0.073316	4.5566	5.49014	-4.542571
69.699997	-0.133283	0.599036	1.521608	-0.296339	0.0741	4.69584	5.55405	-2.711167
69.800003	-0.207315	0.627263	1.538039	-0.30049	0.074332	4.70022	5.38715	-0.322752
69.900002	-0.30607	0.640328	1.549896	-0.313311	0.074618	6.83551	7.25085	2.318967
70.0	-0.302507	0.673484	1.555985	-0.332227	0.074498	6.50473	8.32909	4.425715
70.099998	-0.311953	0.652969	1.557953	-0.354442	0.074538	6.43502	7.41646	5.737512
70.199997	-0.273361	0.648773	1.557293	-0.375259	0.074598	6.67472	7.5309	5.820758
70.300003	-0.097832	0.680155	1.555309	-0.390545	0.074691	7.10401	7.56366	4.375628
70.400002	-0.050931	0.599727	1.553185	-0.399401	0.075191	7.92075	9.1215	1.975007
70.5	0.044843	0.499005	1.55084	-0.399686	0.075414	7.07039	8.0514	-0.826627
70.599998	0.029821	0.360693	1.548152	-0.392799	0.075684	7.0851	7.83504	-3.066338
70.699997	0.007187	0.274474	1.54592	-0.379337	0.075825	6.52951	7.57618	-4.295893
70.800003	-0.095453	0.216581	1.545447	-0.362419	0.07572	5.90842	6.67704	-4.520753
70.900002	-0.191275	0.228858	1.54885	-0.344935	0.075622	5.5216	6.00303	-4.193488
71.0	-0.196303	0.237876	1.556623	-0.3296	0.075634	5.00358	5.9829	-3.632483
71.099998	-0.164155	0.215287	1.567695	-0.318483	0.075791	4.82931	5.57086	-2.818242
71.199997	-0.094702	0.200357	1.580014	-0.312343	0.075962	4.68043	5.65693	-1.843912
71.300003	0.026241	0.157919	1.592077	-0.311422	0.075945	5.33567	5.77875	-0.601311
71.400002	0.015374	0.143708	1.602635	-0.31642	0.076023	6.72148	7.77755	0.470765
71.5	0.013562	0.133343	1.611049	-0.324629	0.07608	6.06816	7.84992	1.454636
71.599998	-0.046692	0.116224	1.616911	-0.335314	0.076077	6.33387	6.96748	2.02874
71.699997	-0.085692	0.061377	1.620738	-0.346241	0.076126	7.09377	7.52565	2.162797
71.800003	-0.077562	0.00419	1.623273	-0.355525	0.076181	7.49312	8.51804	1.804777
71.900002	-0.085912	-0.032028	1.624528	-0.362715	0.076409	7.19606	8.11627	0.99794
72.0	-0.078595	-0.042956	1.624277	-0.367487	0.076401	7.2127	7.55081	0.049316
72.099998	-0.122394	-0.053148	1.622429	-0.369649	0.076376	6.99209	7.78826	-0.67094
72.199997	-0.184447	-0.010428	1.619464	-0.370021	0.075939	6.64056	7.20342	-1.065027
72.300003	-0.200339	0.04397	1.615825	-0.368574	0.075379	6.36207	7.07988	-1.131808
72.400002	-0.124112	0.077591	1.612278	-0.366118	0.074909	6.16564	6.95827	-1.086954
72.5	-0.070283	0.122259	1.609039	-0.363465	0.074694	6.07447	6.79095	-1.012693
72.599998	0.020858	0.145337	1.606378	-0.360367	0.074671	5.90571	6.72778	-0.924463
72.699997	0.160132	0.212093	1.6043	-0.356511	0.074909	5.91569	6.70188	-1.007714
72.800003	0.120963	0.256178	1.603106	-0.352653	0.074672	6.17387	6.98621	-1.055685
72.900002	0.049283	0.304098	1.603292	-0.347903	0.074313	6.25706	7.34934	-1.267205
73.0	-0.029885	0.370305	1.60524	-0.342113	0.074108	6.12824	7.00548	-1.498314
73.099998	-0.100705	0.424267	1.608997	-0.335827	0.073809	6.42118	7.14669	-1.731244
73.199997	-0.105887	0.453708	1.614986	-0.329356	0.073742	6.52067	7.44986	-1.946017
73.300003	-0.065956	0.47721	1.622966	-0.324075	0.073591	6.49895	7.23104	-2.072953
73.400002	0.047364	0.512334	1.631882	-0.320508	0.073482	6.39841	7.03642	-2.052167
73.5	0.168373	0.482391	1.640942	-0.319496	0.073782	6.36303	7.22697	-1.72865
73.599998	0.27402	0.45401	1.648576	-0.322326	0.073922	6.29297	7.26391	-1.066881
73.699997	0.347475	0.418811	1.653526	-0.328757	0.074367	6.28675	7.27954	-0.079742
73.800003	0.309488	0.358547	1.654957	-0.338926	0.074744	6.38764	7.41924	1.093616
73.900002	0.079685	0.279922	1.652709	-0.351921	0.074992	6.54931	7.39773	2.142839
74.0	-0.240308	0.244673	1.647425	-0.36577	0.074842	6.6544	7.42866	2.854441
74.099998	-0.456118	0.242502	1.639966	-0.377881	0.07442	6.79706	7.56366	2.795097
74.199997	-0.523357	0.221841	1.631904	-0.386672	0.073707	6.85933	7.61569	1.951983
74.300003	-0.429647	0.166403	1.624406	-0.390086	0.073555	6.85626	7.52769	0.576743
74.400002	-0.204557	0.101426	1.617692	-0.387368	0.073576	6.80608	7.42749	-0.877856
74.5	0.083282	0.006063	1.613154	-0.378283	0.073832	6.6473	7.42395	-2.199299
74.599998	0.278975	-0.055739	1.612492	-0.363949	0.073999	6.445	7.33938	-3.218261
74.699997	0.349294	-0.014573	1.616636	-0.347162	0.074153	6.15513	7.11039	-3.898987
74.800003	0.278135	0.042145	1.624843	-0.330801	0.07435	5.71357	6.92112	-4.225809
74.900002	0.107135	0.121695	1.635666	-0.317562	0.074479	5.49506	6.7872	-4.03417
75.0	-0.092231	0.204692	1.647296	-0.310077	0.074696	5.39488	6.54515	-3.182888
75.099998	-0.25408	0.278071	1.657512	-0.309353	0.07492	6.09093	6.84908	-1.718938
75.199997	-0.362587	0.347684	1.664804	-0.31496	0.075084	6.68093	7.60016	0.110847
75.300003	-0.376428	0.388027	1.669338	-0.325114	0.075505	6.41969	7.1636	1.833766
75.400002	-0.267129	0.392037	1.67113	-0.338974	0.075857	6.87824	7.27675	3.151185
75.5	-0.142345	0.429755	1.671132	-0.352225	0.076273	7.10761	7.69651	3.566837
75.599998	-0.083917	0.399329	1.670909	-0.363142	0.076627	7.33145	8.43261	2.946558
75.699997	0.040315	0.386158	1.671276	-0.370233	0.076631	7.19869	8.47319	1.522889
75.800003	0.035808	0.346447	1.671818	-0.373101	0.076606	7.10717	8.19645	-0.278318
75.900002	-0.009146	0.314096	1.671409	-0.372171	0.076644	7.16033	8.40478	-1.765565
76.0	-0.046191	0.314045	1.669418	-0.368866	0.07685	6.9744	7.80506	-2.471981
76.099998	-0.025793	0.306837	1.666601	-0.364426	0.077249	6.71754	7.31904	-2.391659
76.199997	-0.019138	0.28544	1.662837	-0.361309	0.077677	6.45656	7.02786	-1.814138
76.300003	-0.000488	0.290288	1.658112	-0.359966	0.078167	6.05625	6.73538	-0.905656
76.400002	-0.089625	0.283286	1.652334	-0.36048	0.07843	5.80324	6.51999	0.08951
76.5	-0.125094	0.233937	1.646395	-0.361415	0.078597	5.65051	6.54494	0.753172
76.599998	-0.197639	0.256914	1.641585	-0.361339	0.078253	6.07701	6.75476	0.758268
76.699997	-0.193688	0.350804	1.639881	-0.358091	0.078054	6.81037	7.83108	-0.064312
76.800003	-0.096846	0.352434	1.642547	-0.350459	0.077912	6.1264	7.46496	-1.418273
76.900002	-0.103084	0.301406	1.64999	-0.340359	0.077813	6.69232	6.98878	-2.744827
77.0	0.002029	0.292132	1.661861	-0.326872	0.07795	7.12678	7.83782	-3.764045
77.099998	0.124337	0.312019	1.677446	-0.313307	0.078077	6.70581	7.59139	-4.341033
77.199997	0.198457	0.301771	1.694455	-0.303232	0.078277	6.53897	7.17216	-4.222358
77.300003	0.189003	0.309918	1.710759	-0.299834	0.078658	6.36785	7.24293	-3.144874
77.400002	0.103444	0.347534	1.722879	-0.306338	0.078832	6.22019	7.19507	-0.904995
77.5	-0.059611	0.380654	1.727863	-0.323551	0.078949	5.99215	7.00088	2.21395
77.599998	-0.27989	0.467733	1.724011	-0.349374	0.078756	6.79925	7.47384	5.38551
77.699997	-0.447738	0.519109	1.712759	-0.3788	0.078602	7.42402	8.34183	7.551525
77.800003	-0.413861	0.478725	1.697652	-0.405614	0.078356	7.16199	7.88396	8.106426
77.900002	-0.430574	0.494258	1.682623	-0.424995	0.07823	7.92636	8.03266	6.19235
78.0	-0.287072	0.547899	1.670893	-0.431719	0.078283	8.2531	8.99604	2.560915
78.099998	-0.143608	0.575536	1.663544	-0.425261	0.078019	8.17175	8.67669	-1.847971
78.199997	0.032439	0.562151	1.660919	-0.406198	0.078251	7.96822	8.55423	-5.614371
78.300003	0.160492	0.526482	1.663872	-0.376892	0.078411	7.44364	8.39964	-8.110451
78.400002	0.185719	0.506579	1.673663	-0.342724	0.078481	6.42512	7.34827	-9.060643
78.5	0.097033	0.488587	1.690379	-0.310107	0.078119	5.31798	6.23641	-8.359616
78.599998	0.054233	0.548554	1.711789	-0.285847	0.07781	4.37286	5.45952	-6.776475
78.699997	-0.073516	0.680667	1.735362	-0.273111	0.078039	4.12975	5.03163	-4.361698
78.800003	-0.10495	0.7935	1.757499	-0.273083	0.077953	3.86299	5.00294	-1.259854
78.900002	-0.171321	0.925234	1.775783	-0.285664	0.077854	5.45452	5.72683	1.960879
79.0	-0.218726	1.038262	1.787813	-0.307458	0.077776	8.33508	9.64596	4.836957
79.099998	-0.191629	1.125206	1.793265	-0.334697	0.077313	7.55924	9.2671	6.82638
79.199997	-0.179241	1.167935	1.794984	-0.362178	0.077134	8.64588	9.41708	7.354219
79.300003	-0.117059	1.219009	1.794933	-0.385231	0.076881	8.0959	8.37566	6.336042
79.400002	-0.07388	1.272771	1.794091	-0.400831	0.076766	11.34577	11.12062	3.900812
79.5	-0.047405	1.318995	1.791718	-0.407653	0.076787	11.76553	13.54506	0.641733
79.599998	-0.046482	1.290549	1.78774	-0.405629	0.077051	11.36119	11.84356	-2.446077
79.699997	-0.074153	1.118713	1.781944	-0.397313	0.077293	11.08182	11.71927	-4.380664
79.800003	-0.113726	0.970174	1.775759	-0.384736	0.078092	8.19723	8.57114	-4.831178
79.900002	-0.185341	0.881532	1.770769	-0.370644	0.078427	5.97901	6.79223	-4.321311
80.0	-0.16937	0.892954	1.76823	-0.356847	0.078787	4.83386	5.92403	-3.641099
80.099998	-0.187585	0.86618	1.769219	-0.34426	0.078972	4.34142	5.53874	-2.7952
80.199997	-0.214871	0.866037	1.773529	-0.334241	0.078991	4.21838	5.24969	-2.123369
80.300003	-0.087184	0.875763	1.781301	-0.326208	0.07891	4.39274	5.63958	-1.66506
80.400002	-0.023793	0.845357	1.791434	-0.320955	0.078932	5.26342	5.78207	-1.443004
80.5	0.042925	0.808445	1.802805	-0.317709	0.078874	7.18599	7.74886	-1.412957
80.599998	0.077293	0.74164	1.813971	-0.31709	0.078951	6.18289	8.6874	-1.359526
80.699997	0.083862	0.662739	1.823407	-0.318832	0.078891	7.53428	7.75111	-1.082653
80.800003	0.04502	0.578237	1.829881	-0.323864	0.078887	8.70955	9.38742	-0.558785
80.900002	-0.028342	0.486155	1.832979	-0.331429	0.078915	7.93021	9.04903	0.248707
81.0	-0.044516	0.399886	1.832614	-0.341406	0.078836	8.23366	8.79595	1.070478
81.099998	-0.081853	0.313244	1.829165	-0.3529	0.078989	8.26843	9.04025	1.745165
81.199997	-0.091681	0.241105	1.823283	-0.364618	0.079071	8.21343	8.64501	1.967268
81.300003	-0.120451	0.183325	1.815993	-0.375271	0.079494	8.0614	8.5963	1.740977
81.400002	-0.084136	0.140805	1.808468	-0.382096	0.079822	7.97934	8.52232	0.885673
81.5	-0.08766	0.103527	1.801242	-0.38499	0.079941	8.05614	8.70774	-0.243667
81.599998	-0.092356	0.063626	1.794936	-0.38292	0.079888	7.93082	8.71941	-1.364691
81.699997	-0.148659	0.0266	1.790039	-0.375957	0.079745	8.0099	8.46955	-2.213733
81.800003	-0.179633	0.02288	1.787059	-0.365944	0.079345	7.66161	8.42127	-2.852879
81.900002	-0.155167	0.001067	1.786415	-0.354779	0.078845	7.35299	7.92893	-3.181808
82.0	-0.110144	0.020505	1.787696	-0.344132	0.078452	6.81501	7.44215	-3.174213
82.099998	-0.041061	0.027112	1.7899	-0.336276	0.078134	6.41505	7.05708	-2.710307
82.199997	0.014782	0.054471	1.792048	-0.332121	0.07799	6.37363	7.00184	-1.885858
82.300003	0.005669	0.070373	1.793281	-0.331412	0.077706	6.73488	7.56548	-0.839226
82.400002	-0.022497	0.096216	1.793821	-0.333281	0.077377	7.1471	8.21851	0.101647
82.5	-0.1262	0.114243	1.793796	-0.337332	0.076858	7.07617	8.0242	0.712182
82.599998	-0.182203	0.151787	1.794031	-0.34134	0.076367	7.56002	8.14806	0.866137
82.699997	-0.209885	0.19035	1.794553	-0.345265	0.075909	7.72318	8.46098	0.567412
82.800003	-0.205977	0.216742	1.794959	-0.347668	0.075744	7.83747	8.44878	-0.085487
82.900002	-0.159612	0.196299	1.794942	-0.349112	0.075393	7.92189	8.34205	-0.735426
83.0	-0.097616	0.181703	1.793229	-0.349893	0.07488	7.88747	8.41056	-1.101459
83.099998	-0.045131	0.203515	1.789196	-0.350973	0.074291	7.81391	8.3338	-1.080444
83.199997	-0.017415	0.229019	1.782741	-0.35262	0.073654	7.4791	8.1577	-0.665435
83.300003	0.025124	0.22727	1.774239	-0.356288	0.072931	7.11207	7.94231	-0.031654
83.400002	0.008542	0.25136	1.763878	-0.360263	0.072369	7.05734	7.90559	0.553701
83.5	-0.049292	0.283042	1.752683	-0.364355	0.071961	6.97493	7.77316	0.748698
83.599998	-0.021475	0.29214	1.742177	-0.36623	0.072002	7.0414	7.78751	0.590945
83.699997	-0.063581	0.31496	1.734038	-0.364603	0.072086	7.40607	8.15963	-0.362286
83.800003	-0.118498	0.326184	1.729212	-0.359056	0.072348	7.3142	8.17279	-1.531988
83.900002	-0.117477	0.348167	1.728065	-0.350155	0.072544	7.23783	7.94873	-2.468379
84.0	-0.09842	0.380413	1.730251	-0.339556	0.072819	7.36543	8.09026	-3.129236
84.099998	-0.109735	0.431279	1.734708	-0.329416	0.073081	7.08107	7.8784	-3.294609
84.199997	-0.053363	0.464529	1.739804	-0.322909	0.073372	6.90023	7.64598	-2.9104
84.300003	0.010012	0.470052	1.742799	-0.322067	0.073674	6.66246	7.54107	-1.759353
84.400002	-0.002544	0.462725	1.741874	-0.328847	0.073793	6.60632	7.55873	0.104023
84.5	-0.07603	0.443132	1.736032	-0.342037	0.07378	6.60781	7.42631	2.259572
84.599998	-0.151825	0.477186	1.725153	-0.359756	0.073421	7.24965	7.99958	3.919797
84.699997	-0.239695	0.467033	1.712024	-0.377211	0.073222	7.12425	8.08522	4.577945
84.800003	-0.252547	0.491767	1.699361	-0.38998	0.073071	7.16707	7.88139	3.796013
84.900002	-0.199742	0.473016	1.68943	-0.395108	0.073052	7.5623	8.42887	1.755988
85.0	-0.113264	0.447245	1.682607	-0.392166	0.073007	7.6631	8.59169	-0.90122
85.099998	-0.002478	0.388471	1.67832	-0.381141	0.073198	7.49224	8.13061	-3.144301
85.199997	0.116695	0.323315	1.675981	-0.364167	0.073468	7.27996	7.96222	-4.483364
85.300003	0.151072	0.28385	1.675758	-0.344703	0.073514	6.60912	7.43562	-4.739784
85.400002	0.139835	0.327847	1.677434	-0.327368	0.073601	6.0933	7.05558	-4.135356
85.5	0.091814	0.34743	1.680149	-0.315492	0.073833	5.44585	6.39206	-2.917443
85.599998	-0.002884	0.385931	1.682916	-0.31064	0.073876	5.16884	6.17731	-1.253352
85.699997	-0.152153	0.429938	1.684446	-0.313263	0.073818	5.02951	6.1725	0.456448
85.800003	-0.223556	0.45559	1.684814	-0.320179	0.073849	6.39211	6.85154	1.736996
85.900002	-0.222143	0.49635	1.684901	-0.330042	0.073882	7.53699	8.89241	2.278538
86.0	-0.193982	0.525726	1.685085	-0.34024	0.07413	7.05217	8.08629	2.061336
86.099998	-0.090451	0.541272	1.685354	-0.34906	0.0742	7.32243	7.64213	1.163893
86.199997	-0.046273	0.541746	1.685093	-0.356472	0.07422	8.11167	8.36506	0.119947
86.300003	-0.01383	0.504943	1.682812	-0.362288	0.074087	8.36459	9.67379	-0.722308
86.400002	0.009072	0.44937	1.676865	-0.366888	0.073792	7.51081	8.32684	-0.916073
86.5	-0.079317	0.448413	1.66672	-0.371837	0.073549	7.37664	8.1486	-0.451642
86.599998	-0.109143	0.447156	1.652997	-0.377307	0.073381	6.63793	7.76792	0.40376
86.699997	-0.255996	0.464282	1.636518	-0.38321	0.072944	6.24419	6.9557	1.133796
86.800003	-0.279484	0.47111	1.619613	-0.388289	0.072438	6.1356	6.76836	1.559812
86.900002	-0.261317	0.493309	1.604462	-0.388679	0.071849	6.01947	6.7296	0.985637
87.0	-0.172143	0.503592	1.593861	-0.383026	0.071422	6.07368	6.72703	-0.396695
87.099998	-0.038069	0.513391	1.589506	-0.370775	0.071355	6.47189	7.24785	-2.1303
87.199997	0.081344	0.503443	1.591875	-0.352278	0.071507	6.10232	7.31658	-3.737242
87.300003	0.204304	0.525419	1.600727	-0.330508	0.071854	6.3506	7.05012	-4.91478
87.400002	0.238047	0.554319	1.61518	-0.309016	0.072421	6.39132	7.3716	-5.403996
87.5	0.198437	0.616566	1.632568	-0.29241	0.07319	5.94398	6.92155	-5.095275
87.599998	0.098845	0.700527	1.649447	-0.284027	0.073968	6.02788	6.8889	-3.697061
87.699997	-0.01923	0.785624	1.662431	-0.287142	0.074553	5.8043	6.88376	-1.091881
87.800003	-0.24617	0.906253	1.668835	-0.302324	0.074909	6.29008	7.11692	2.26477
87.900002	-0.418588	0.993642	1.667296	-0.32699	0.075224	7.03842	7.92272	5.493674
88.0	-0.500601	1.055654	1.658452	-0.356702	0.075221	6.76974	7.63067	7.682918
88.099998	-0.487851	1.118674	1.645872	-0.385296	0.075498	7.19527	7.71054	7.969324
88.199997	-0.287483	1.162336	1.633892	-0.405627	0.075911	7.79342	8.38797	6.268281
88.300003	-0.066999	1.262095	1.624651	-0.414906	0.076684	8.5161	9.4903	2.742076
88.400002	0.155501	1.245044	1.61771	-0.412058	0.077418	8.23226	9.18563	-1.393662
88.5	0.228586	1.215768	1.612413	-0.398697	0.077969	7.90718	8.94058	-4.817249
88.599998	0.1945	1.20706	1.61053	-0.375978	0.07845	7.43059	8.57478	-6.873721
88.699997	0.106253	1.208597	1.613646	-0.349097	0.078919	6.27038	7.21359	-7.45025
88.800003	-0.063367	1.182963	1.621902	-0.324124	0.079458	5.30056	6.06662	-6.638997
88.900002	-0.201182	1.185761	1.633741	-0.305959	0.080016	4.33546	5.24413	-5.048862
89.0	-0.261516	1.191135	1.646783	-0.297918	0.080656	4.11022	4.76314	-2.737489
89.099998	-0.30666	1.203523	1.657795	-0.300548	0.081062	3.99698	4.90873	0.052812
89.199997	-0.294462	1.255534	1.664344	-0.313733	0.081508	5.46923	5.27721	2.828749
89.300003	-0.236597	1.331275	1.665275	-0.334038	0.082087	7.64883	8.72915	5.088688
89.400002	-0.140271	1.407332	1.661108	-0.357031	0.082866	7.07932	8.83278	6.142665
89.5	-0.09056	1.461667	1.654952	-0.377431	0.083467	7.57912	8.34793	5.741007
89.599998	-0.109818	1.470981	1.649709	-0.390761	0.083781	6.75108	7.81663	3.840973
89.699997	-0.185604	1.472095	1.646871	-0.394143	0.083771	9.10093	9.75333	0.752666
89.800003	-0.257727	1.342723	1.646126	-0.388157	0.08325	8.96519	10.23133	-2.457532
89.900002	-0.196012	1.241962	1.646849	-0.374183	0.083068	7.90052	8.60925	-4.748493
90.0	-0.064131	1.175942	1.649595	-0.355243	0.083266	7.56896	8.29773	-5.698133
90.099998	0.10686	1.114021	1.654545	-0.335974	0.083739	6.06825	6.82563	-5.349652
90.199997	0.244271	1.129152	1.66117	-0.321163	0.084433	5.4243	6.03269	-4.308429
90.300003	0.285609	1.133872	1.668176	-0.313262	0.084817	4.68962	5.6671	-2.550747
90.400002	0.195417	1.140699	1.674048	-0.312929	0.084537	4.75058	5.67438	-0.429462
90.5	-0.015255	1.147031	1.677908	-0.319375	0.084169	4.51867	5.86375	1.664722
90.599998	-0.309637	1.20336	1.68009	-0.330718	0.083713	6.5952	6.68635	3.041576
90.699997	-0.397555	1.268503	1.681175	-0.343073	0.083354	7.64567	9.35756	3.50952
90.800003	-0.510349	1.314847	1.68211	-0.35529	0.083191	6.84891	8.25126	3.087746
90.900002	-0.325986	1.374687	1.682941	-0.363922	0.082835	7.54628	7.47202	1.879774
91.0	-0.197237	1.420349	1.68257	-0.369741	0.082498	8.58896	8.7678	0.188713
91.099998	-0.027181	1.334589	1.679682	-0.372146	0.081844	8.29024	9.16925	-1.259092
91.199997	0.091123	1.226601	1.673809	-0.371727	0.08134	7.56834	8.20309	-1.926143
91.300003	0.110007	1.179134	1.664909	-0.369697	0.080627	7.16628	8.19014	-1.724502
91.400002	0.056462	1.139758	1.654927	-0.366878	0.080277	6.30304	7.42791	-1.064792
91.5	-0.024777	1.146458	1.644951	-0.364471	0.079813	5.92673	6.86663	-0.457391
91.599998	-0.15445	1.150374	1.636475	-0.361658	0.079408	5.64175	6.65627	-0.103876
91.699997	-0.234594	1.181491	1.630903	-0.356935	0.079082	5.68677	6.44827	-0.361993
91.800003	-0.267994	1.209561	1.629426	-0.349836	0.078722	5.76129	6.60992	-1.202114
91.900002	-0.246121	1.179741	1.632653	-0.339985	0.078325	6.65571	6.92326	-2.25785
92.0	-0.199221	1.171842	1.640285	-0.327684	0.077872	6.39517	7.74137	-3.338976
92.099998	-0.03597	1.058729	1.652406	-0.315447	0.077443	6.34482	7.08727	-3.910613
92.199997	0.142856	0.917395	1.667825	-0.30526	0.077156	6.89541	7.49985	-4.071883
92.300003	0.230671	0.788904	1.684296	-0.300383	0.077222	6.5021	7.67767	-3.518368
92.400002	0.24102	0.669912	1.6977	-0.303645	0.077208	6.40165	7.22762	-1.914349
92.5	0.097139	0.558952	1.704778	-0.316984	0.077341	6.30409	7.28928	0.811491
92.599998	-0.2098	0.483227	1.702633	-0.340483	0.076909	6.43239	7.35801	4.158932
92.699997	-0.516582	0.390541	1.690457	-0.37067	0.076394	6.95925	7.80346	7.162621
92.800003	-0.574761	0.257093	1.671581	-0.400376	0.075827	6.87229	7.81909	8.704138
92.900002	-0.572556	0.207271	1.652405	-0.422922	0.075194	7.19203	7.79489	7.610414
93.0	-0.518062	0.1881	1.638874	-0.43067	0.074867	7.8563	8.38647	3.809751
93.099998	-0.240362	0.128825	1.634025	-0.423301	0.074616	7.90709	8.46559	-1.178932
93.199997	0.073109	0.086567	1.637951	-0.402079	0.074636	7.73343	8.19827	-6.018701
93.300003	0.329421	0.038159	1.649711	-0.370498	0.07484	7.38067	7.99958	-9.624408
93.400002	0.4366	-0.070532	1.668259	-0.334899	0.07519	6.46576	7.49001	-11.110986
93.5	0.302058	-0.138675	1.69241	-0.302304	0.074858	5.56653	6.61891	-10.356755
93.599998	0.222603	-0.028703	1.717524	-0.280544	0.075119	4.45045	5.59291	-7.783211
93.699997	-0.029336	0.090616	1.742586	-0.273417	0.075445	3.75904	4.73048	-3.897967
93.800003	-0.238029	0.19988	1.764247	-0.280874	0.075313	3.93962	4.81805	0.533487
93.900002	-0.437884	0.263195	1.779895	-0.300045	0.075296	4.70845	5.33641	4.81496
94.0	-0.515827	0.375075	1.788486	-0.326804	0.074716	8.84652	10.0761	7.875075
94.099998	-0.489892	0.502562	1.794888	-0.353933	0.074539	8.64308	9.89743	8.962065
94.199997	-0.35849	0.663435	1.801241	-0.377861	0.074085	9.58672	10.08145	8.03559
94.300003	-0.117094	0.78548	1.808231	-0.394376	0.07404	8.37711	8.78814	5.324688
94.400002	0.081944	0.878148	1.813549	-0.402149	0.073838	11.2878	9.60999	1.383742
94.5	0.113868	0.930774	1.816338	-0.401429	0.073963	13.57345	14.90657	-2.778512
94.599998	0.082691	0.856985	1.816288	-0.393037	0.073946	12.03185	12.78809	-5.726301
94.699997	0.022531	0.722889	1.814922	-0.38003	0.074452	11.42643	11.92203	-6.653821
94.800003	-0.102813	0.649525	1.815134	-0.364776	0.075172	7.44469	8.14603	-6.10929
94.900002	-0.184923	0.656616	1.81911	-0.348942	0.075855	5.17129	5.92938	-5.155568
95.0	-0.290973	0.612894	1.827623	-0.335095	0.076422	4.60135	5.39186	-3.959233
95.099998	-0.299027	0.63329	1.839355	-0.325039	0.077036	4.15374	5.25462	-2.687517
95.199997	-0.250879	0.643474	1.851534	-0.322042	0.077283	4.245	5.10796	-1.311596
95.300003	-0.176279	0.700663	1.862482	-0.325561	0.077276	4.19473	5.59205	0.201385
95.400002	-0.193905	0.748232	1.869887	-0.334717	0.077349	6.57243	6.38296	1.767835
95.5	-0.189059	0.753077	1.872741	-0.347807	0.07708	7.47639	9.33882	2.808587
95.599998	-0.187612	0.736654	1.87274	-0.360761	0.077022	6.83367	8.6631	3.077198
95.699997	-0.145347	0.676148	1.871469	-0.370604	0.076674	10.12207	9.935	2.657635
95.800003	-0.026581	0.604068	1.87076	-0.375147	0.076403	9.25077	10.94088	1.392571
95.900002	-0.011238	0.577632	1.870992	-0.373889	0.076524	9.86293	10.26698	-0.618601
96.0	-0.02582	0.495802	1.871973	-0.367958	0.076771	10.29372	10.76017	-2.486507
96.099998	-0.038288	0.457032	1.87209	-0.358633	0.077093	9.5354	9.72775	-3.584337
96.199997	-0.023872	0.442327	1.871288	-0.347258	0.077577	8.26668	8.75185	-3.755865
96.300003	-0.017604	0.439022	1.870643	-0.336227	0.078057	7.20709	7.87508	-3.32648
96.400002	-0.064398	0.430567	1.871496	-0.327333	0.078622	6.74206	7.2987	-2.657045
96.5	-0.108489	0.428511	1.874783	-0.32135	0.079161	6.24708	7.10408	-1.967848
96.599998	-0.121616	0.442377	1.880878	-0.318769	0.079781	6.55342	7.20417	-1.412152
96.699997	-0.129284	0.474832	1.889128	-0.319081	0.080442	6.72209	7.49065	-1.056587
96.800003	-0.122245	0.542567	1.897409	-0.322917	0.081047	8.2919	8.5978	-0.795077
96.900002	-0.12547	0.603251	1.903296	-0.330001	0.08154	8.41941	9.81018	-0.428928
97.0	-0.171743	0.657085	1.904768	-0.339914	0.081776	8.13882	8.60518	0.170948
97.099998	-0.197911	0.645637	1.901384	-0.352198	0.081804	9.47786	9.65431	1.008344
97.199997	-0.279863	0.650301	1.894001	-0.364965	0.081617	9.14323	10.00619	1.695335
97.300003	-0.325825	0.665501	1.88507	-0.375931	0.081313	9.42689	9.65088	1.941486
97.400002	-0.226689	0.6275	1.876609	-0.383448	0.081021	9.17686	9.92633	1.542436
97.5	-0.064765	0.599593	1.869315	-0.386647	0.08122	8.9348	9.32469	0.596248
97.599998	0.100933	0.499497	1.861691	-0.386439	0.081544	8.4977	9.09656	-0.580495
97.699997	0.174894	0.369607	1.851822	-0.383917	0.082346	8.05544	8.79381	-1.333187
97.800003	0.034064	0.316082	1.838573	-0.378858	0.082945	8.0036	8.59405	-1.455398
97.900002	-0.15495	0.345541	1.823248	-0.372146	0.083187	7.58682	8.50541	-1.324156
98.0	-0.391506	0.40165	1.809467	-0.362392	0.082998	7.31017	8.06285	-1.371725
98.099998	-0.55159	0.446137	1.802076	-0.34784	0.082855	6.9554	7.80646	-1.963319
98.199997	-0.507163	0.470743	1.805048	-0.3301	0.082778	6.93245	7.47566	-3.149791
98.300003	-0.337031	0.415716	1.818521	-0.310088	0.083053	7.08667	7.49108	-4.513627
98.400002	-0.071948	0.362937	1.83876	-0.29215	0.083432	7.60916	7.74469	-5.425074
98.5	0.175761	0.360922	1.860074	-0.280383	0.083573	7.53235	8.2533	-5.479517
98.599998	0.293033	0.416958	1.877056	-0.277914	0.083609	7.37813	8.01896	-4.065598
98.699997	0.269347	0.509109	1.88586	-0.287389	0.08351	7.61476	8.44664	-0.869511
98.800003	-0.021592	0.54244	1.886333	-0.309394	0.083313	7.43847	8.85012	3.124055
98.900002	-0.274314	0.575107	1.87773	-0.337554	0.082916	7.69305	8.77925	6.82073
99.0	-0.604482	0.59398	1.866874	-0.367865	0.082683	8.41494	9.28701	8.424785
99.099998	-0.619561	0.606737	1.860535	-0.390438	0.082621	9.40473	9.87837	7.718176
99.199997	-0.703562	0.65307	1.860169	-0.404351	0.082307	10.68545	9.99281	4.745349
99.300003	-0.526917	0.729658	1.862362	-0.410095	0.081855	11.98709	10.81391	0.276181
99.400002	-0.350803	0.748627	1.861398	-0.408357	0.081061	12.38294	11.12126	-3.778972
99.5	-0.117035	0.739175	1.85445	-0.400109	0.080537	12.6335	11.44039	-5.988642
99.599998	-0.030377	0.731258	1.842293	-0.388479	0.079816	10.96175	10.62721	-5.794539
99.699997	0.092585	0.671728	1.828694	-0.37572	0.079162	7.47052	8.22472	-4.013325
99.800003	0.108904	0.715505	1.816429	-0.363967	0.078351	4.74226	6.15226	-2.249308
99.900002	-0.104053	0.740672	1.809383	-0.353193	0.077183	3.95547	5.30076	-0.954267
100.0	-0.243771	0.782725	1.809254	-0.342088	0.076072	3.95013	4.8536	-0.558803
100.099998	-0.278195	0.8069	1.815708	-0.331244	0.075268	4.13842	5.28342	-0.969277
100.199997	-0.288891	0.879351	1.825668	-0.321592	0.074479	4.83211	5.44057	-1.902257
100.300003	-0.218282	0.896704	1.836093	-0.313962	0.0739	7.1781	8.56183	-2.688804
100.400002	-0.117612	0.899321	1.844247	-0.309375	0.073382	5.965	7.85731	-2.877594
100.5	0.036449	0.85954	1.849655	-0.307499	0.073132	7.11987	7.65883	-2.396838
100.599998	0.116177	0.902328	1.853254	-0.309119	0.07266	9.62884	10.65076	-1.397468
100.699997	0.104398	0.882423	1.855606	-0.314247	0.072593	8.1213	9.03854	-0.169672
100.800003	0.025726	0.861887	1.857084	-0.322932	0.072502	8.16036	9.29215	1.096889
100.900002	-0.107512	0.859378	1.856221	-0.334891	0.072342	8.08216	9.26945	2.029892
101.0	-0.338257	0.906631	1.851881	-0.349316	0.071939	8.07445	9.12889	2.652175
101.099998	-0.527898	0.91113	1.84248	-0.364996	0.071406	8.2179	8.98876	3.009619
101.199997	-0.650783	0.964239	1.828418	-0.380815	0.07048	8.53466	9.24472	2.932899
101.300003	-0.59767	1.002686	1.809938	-0.393929	0.069425	8.6472	9.43581	2.372831
101.400002	-0.447443	0.993588	1.789857	-0.400717	0.068473	8.93725	9.66512	1.207835
101.5	-0.110506	0.886426	1.771138	-0.400119	0.067345	8.69633	9.64125	-0.254641
101.599998	0.099936	0.837345	1.757422	-0.389603	0.066711	8.18199	9.44566	-2.061773
101.699997	0.290395	0.796463	1.752109	-0.370419	0.066231	7.6617	8.96585	-3.638721
101.800003	0.351097	0.823441	1.756958	-0.34656	0.065591	6.69626	8.17536	-5.185689
101.900002	0.311981	0.874711	1.771874	-0.321434	0.065544	5.92165	7.42053	-6.242696
102.0	0.21036	0.944597	1.79291	-0.300581	0.06603	5.52606	6.67501	-6.505506
102.099998	0.093144	0.939554	1.814566	-0.288269	0.066498	5.33848	6.37504	-5.450394
102.199997	-0.070352	0.933808	1.831172	-0.289143	0.066853	5.65375	6.38468	-2.558507
102.300003	-0.256108	0.899909	1.838955	-0.304849	0.067144	7.03422	7.43798	1.867513
102.400002	-0.451276	0.889629	1.8363	-0.333043	0.067065	7.05086	8.57307	6.560515
102.5	-0.360538	0.798556	1.822902	-0.366561	0.067105	7.5116	8.44707	10.119365
102.599998	-0.246195	0.805142	1.806517	-0.396478	0.067174	8.08793	9.01713	10.756494
102.699997	-0.241632	0.850681	1.796601	-0.414654	0.067252	8.78382	9.91252	8.323499
102.800003	-0.104377	0.909529	1.796435	-0.416419	0.067093	9.8378	11.46662	3.284786
102.900002	-0.047652	0.887793	1.80472	-0.403616	0.06694	9.78508	11.6955	-3.190451
103.0	0.043412	0.862438	1.816682	-0.379991	0.066702	10.12478	12.04867	-8.725792
103.099998	0.068213	0.857095	1.831606	-0.349129	0.066974	10.17821	11.92813	-11.64857
103.199997	0.133566	0.859407	1.84937	-0.318651	0.067475	8.49981	9.42714	-11.798079
103.300003	0.089223	0.885526	1.869542	-0.296017	0.067919	5.73905	6.45919	-9.603567
103.400002	0.07694	0.921663	1.889448	-0.286571	0.068683	4.17625	4.98966	-5.933748
103.5	0.007119	0.973307	1.906829	-0.29251	0.069282	3.60026	4.25174	-1.323511
103.599998	-0.27881	1.00111	1.918342	-0.312988	0.069931	3.91764	4.92104	3.512434
103.699997	-0.503436	1.077454	1.920914	-0.342613	0.070292	4.52997	4.93667	7.770622
103.800003	-0.576285	1.075216	1.915497	-0.374986	0.070422	8.88409	9.32587	10.374809
103.900002	-0.555793	1.11306	1.907538	-0.402929	0.070532	10.59402	13.11289	10.182078
104.0	-0.482777	1.175921	1.903056	-0.419152	0.070643	9.27442	10.65066	7.10318
104.099998	-0.323869	1.225035	1.905183	-0.419335	0.070865	9.80863	9.97344	1.857814
104.199997	-0.065029	1.227373	1.913737	-0.406245	0.07086	16.26677	17.03715	-3.882965
104.300003	0.122942	1.100956	1.926618	-0.382699	0.070806	16.21125	16.9787	-8.666548
104.400002	0.36652	0.954817	1.940991	-0.355094	0.071061	16.07341	16.76631	-10.858483
104.5	0.406788	0.903743	1.956271	-0.329648	0.071613	10.48516	11.7046	-10.337832
104.599998	0.337369	0.867182	1.970538	-0.311075	0.072094	5.05815	5.88409	-8.195698
104.699997	0.206961	0.835812	1.983273	-0.302055	0.072898	3.95372	5.16298	-4.76966
104.800003	0.060251	0.721902	1.993708	-0.303537	0.073556	3.32396	4.35141	-1.321239
104.900002	-0.115161	0.621823	2.001789	-0.313133	0.07414	3.77795	4.63414	1.612468
105.0	-0.321353	0.550506	2.009125	-0.328241	0.074708	4.17792	5.38522	3.562917
105.099998	-0.306793	0.527426	2.017628	-0.343985	0.075351	7.25184	6.52824	4.552593
105.199997	-0.31424	0.562201	2.026051	-0.359927	0.076405	10.32367	12.62183	4.422373
105.300003	-0.280654	0.59963	2.03099	-0.373925	0.077483	10.06453	10.97374	3.479331
105.400002	-0.275439	0.609081	2.029345	-0.384383	0.078422	17.0392	15.8783	2.079467
105.5	-0.267081	0.675829	2.020545	-0.390991	0.078606	17.49354	19.16666	0.722997
105.599998	-0.324695	0.695011	2.006773	-0.393189	0.078438	18.35661	21.5667	-0.389834
105.699997	-0.314515	0.650131	1.992663	-0.390943	0.077919	21.93515	21.98892	-1.394871
105.800003	-0.246186	0.541157	1.98316	-0.382664	0.077662	12.65478	12.62954	-2.500722
105.900002	-0.077522	0.423852	1.980971	-0.368717	0.07782	9.12624	9.39749	-3.708279
106.0	0.128777	0.405629	1.986003	-0.350218	0.078816	7.50004	7.78869	-4.882277
106.099998	0.259633	0.452082	1.995896	-0.33163	0.079947	6.50315	7.26305	-5.628114
106.199997	0.260139	0.539792	2.006631	-0.315761	0.080925	5.48683	6.25407	-5.684433
106.300003	0.057418	0.60629	2.01541	-0.306781	0.081546	5.45977	6.46304	-4.618302
106.400002	-0.150193	0.660204	2.020927	-0.305334	0.081871	6.12491	7.2197	-2.782543
106.5	-0.358265	0.661084	2.023252	-0.311389	0.081922	6.95627	8.38615	-0.489708
106.599998	-0.431939	0.712734	2.022873	-0.322248	0.082023	8.9221	9.58869	1.653664
106.699997	-0.440977	0.801181	2.020883	-0.33614	0.082085	9.7891	10.73052	3.120454
106.800003	-0.235468	0.904795	2.018762	-0.349611	0.082491	11.00116	10.835	3.618947
106.900002	-0.05422	0.970881	2.016555	-0.362085	0.082421	12.22714	11.57977	3.137546
107.0	0.069212	0.978093	2.013288	-0.37206	0.08278	13.40548	13.67674	1.95676
107.099998	0.107021	1.044575	2.00621	-0.379496	0.082298	14.65695	15.32751	0.572436
107.199997	-0.007517	1.090165	1.994801	-0.383689	0.081715	15.60855	17.27096	-0.675811
107.300003	-0.240614	1.073189	1.979113	-0.385628	0.080956	14.86293	16.63206	-1.31655
107.400002	-0.358451	0.973396	1.960894	-0.385668	0.080466	12.44731	13.2284	-1.346531
107.5	-0.377339	0.90969	1.942782	-0.383142	0.079837	10.13293	10.10896	-1.236482
107.599998	-0.273532	0.816553	1.928261	-0.376662	0.079793	8.82603	8.34686	-1.408423
107.699997	-0.085931	0.759257	1.919711	-0.365448	0.079954	7.75462	7.27279	-2.070105
107.800003	0.122651	0.743062	1.917686	-0.35153	0.080078	6.32564	6.54665	-3.089939
107.900002	0.210173	0.730334	1.920287	-0.336663	0.08023	5.93189	6.6172	-3.807564
108.0	0.18262	0.766982	1.923862	-0.324303	0.080364	6.04548	7.40329	-3.974558
108.099998	0.048392	0.800549	1.925173	-0.316041	0.08036	6.96652	8.44621	-3.201796
108.199997	-0.229862	0.87646	1.921803	-0.314846	0.079961	7.15963	9.28166	-1.566129
108.300003	-0.40187	0.908316	1.914271	-0.319854	0.079239	7.67002	9.23808	0.44052
108.400002	-0.432738	0.974755	1.905473	-0.328403	0.078681	8.56803	9.00396	2.010766
108.5	-0.308039	1.05381	1.898813	-0.337595	0.078336	8.50594	9.13745	2.545496
108.599998	-0.003104	1.109934	1.896888	-0.344455	0.078504	9.07912	9.38122	1.817751
108.699997	0.288312	1.15252	1.898903	-0.348218	0.07897	9.31584	10.00534	0.299315
108.800003	0.406419	1.175036	1.900747	-0.350643	0.079469	9.64837	10.72163	-1.346604
108.900002	0.366576	1.133899	1.898696	-0.352723	0.07994	9.6658	11.02331	-2.204922
109.0	0.148753	1.110188	1.889971	-0.356942	0.080379	9.44948	11.1005	-1.777707
109.099998	-0.189709	1.103178	1.874121	-0.365203	0.080578	8.85694	10.29749	-0.200123
109.199997	-0.482711	1.092842	1.852049	-0.376651	0.08065	7.92916	8.91992	1.790419
109.300003	-0.659473	1.058734	1.826527	-0.38899	0.080492	7.54557	8.23885	3.08448
109.400002	-0.73169	1.048374	1.803213	-0.39758	0.080196	7.48471	7.54525	3.091098
109.5	-0.472943	1.002735	1.788473	-0.396378	0.079882	7.45257	7.496	1.349356
109.599998	-0.16406	1.021725	1.784452	-0.385203	0.079572	7.44731	7.6887	-1.651654
109.699997	0.151445	1.056347	1.788974	-0.366972	0.079285	7.98416	8.63944	-4.454463
109.800003	0.382296	1.1466	1.797518	-0.344339	0.079144	7.0724	8.82646	-6.204606
109.900002	0.475545	1.215696	1.80645	-0.32305	0.079025	7.56983	8.82261	-6.344997
110.0	0.471708	1.29783	1.813507	-0.308483	0.07922	7.06391	8.32577	-4.927454
110.099998	0.268129	1.391692	1.817335	-0.304913	0.079515	6.04285	7.16413	-2.015559
110.199997	0.000314	1.415544	1.81683	-0.31156	0.079836	6.28859	6.97155	1.340166
110.300003	-0.315098	1.48976	1.811687	-0.325897	0.079795	5.83118	6.53498	3.970994
110.400002	-0.564416	1.54818	1.807603	-0.340963	0.079986	7.64489	8.06917	5.12595
110.5	-0.547778	1.656859	1.808875	-0.353512	0.080365	9.11713	10.10575	4.49495
110.599998	-0.420324	1.781479	1.816197	-0.359966	0.081235	7.95841	8.68408	2.209334
110.699997	-0.235344	1.823332	1.825945	-0.361687	0.082053	8.38867	8.54277	-0.822236
110.800003	-0.105141	1.790235	1.832417	-0.360886	0.082528	9.95217	11.0126	-3.439435
110.900002	-0.019135	1.701769	1.83298	-0.358582	0.08295	10.10123	11.19224	-4.298969
111.0	-0.120248	1.637192	1.827287	-0.35863	0.0831	8.77716	10.14397	-3.222324
111.099998	-0.183462	1.595731	1.816117	-0.361555	0.082826	7.68517	9.08928	-1.065519
111.199997	-0.320024	1.592169	1.801626	-0.366865	0.082595	6.10871	7.16927	1.172013
111.300003	-0.419387	1.571733	1.78643	-0.373075	0.08252	5.67836	6.85272	2.713709
111.400002	-0.326903	1.53459	1.775137	-0.375737	0.082645	5.93995	6.67854	2.813248
111.5	-0.144317	1.503724	1.769897	-0.373483	0.082946	5.69123	6.59525	1.465694
111.599998	0.053773	1.449942	1.770751	-0.366988	0.08337	7.2966	7.10408	-0.926813
111.699997	0.128787	1.35891	1.775071	-0.35622	0.083833	7.51939	8.83139	-3.321076
111.800003	0.136246	1.319558	1.779894	-0.343578	0.084044	6.51848	7.97967	-4.710678
111.900002	0.080424	1.283671	1.784099	-0.329856	0.084291	8.4244	9.19237	-4.833553
112.0	0.004403	1.234277	1.787559	-0.319349	0.084444	6.82955	8.29355	-3.895289
112.099998	-0.111834	1.152531	1.789398	-0.315387	0.08474	6.62348	7.36358	-2.113858
112.199997	-0.103481	1.059846	1.788936	-0.318265	0.084983	6.60781	7.43926	0.140189
112.300003	-0.256818	1.003805	1.786028	-0.32803	0.085565	6.4711	7.02304	2.373891
112.400002	-0.263782	1.030086	1.780027	-0.342634	0.085927	6.48686	7.15771	3.802189
112.5	-0.291714	1.028263	1.773879	-0.356854	0.086883	8.2799	8.55883	4.150544
112.599998	-0.254082	1.064448	1.768197	-0.368582	0.087819	7.76776	9.34813	3.071426
112.699997	-0.168231	1.094512	1.764141	-0.375197	0.088536	7.10944	8.05825	1.030431
112.800003	-0.274527	1.106185	1.760375	-0.376382	0.088605	8.77042	9.62669	-1.266794
112.900002	-0.352465	1.047171	1.755247	-0.373116	0.088246	8.82296	9.6906	-2.833434
113.0	-0.390839	0.986364	1.747978	-0.366537	0.087771	8.24032	8.6388	-3.246455
113.099998	-0.247693	0.904869	1.738919	-0.358592	0.087387	7.78641	8.29762	-2.612381
113.199997	-0.041623	0.880149	1.728378	-0.353824	0.087284	6.65457	7.14401	-1.571262
113.300003	0.210076	0.849928	1.718133	-0.350825	0.087366	5.90326	6.56046	-0.494247
113.400002	0.376204	0.799311	1.71019	-0.348601	0.087763	5.50382	6.37055	0.126782
113.5	0.381533	0.761211	1.706607	-0.346474	0.088204	5.26894	6.30128	0.021624
113.599998	0.229314	0.698913	1.708237	-0.341873	0.088689	6.13831	6.66848	-0.780392
113.699997	-0.074394	0.666612	1.712748	-0.337226	0.088715	7.43873	8.44888	-1.916173
113.800003	-0.33281	0.616702	1.717538	-0.332971	0.088984	6.39009	8.06092	-2.559114
113.900002	-0.521799	0.568187	1.719498	-0.330397	0.089215	7.38969	7.28864	-2.338696
114.0	-0.531455	0.541749	1.717411	-0.331376	0.089321	8.00754	8.60476	-1.372534
114.099998	-0.440828	0.533832	1.712235	-0.335592	0.089348	7.32944	7.87069	0.025485
114.199997	-0.263008	0.535803	1.705629	-0.341391	0.089396	7.09824	7.42417	1.295087
114.300003	-0.075848	0.52075	1.699713	-0.348721	0.089437	7.07818	8.07409	1.978591
114.400002	0.016549	0.485964	1.696191	-0.354037	0.089488	6.75818	8.04872	1.798028
114.5	0.054239	0.489217	1.69426	-0.357915	0.089479	6.88928	7.75743	0.873024
114.599998	-0.007672	0.441005	1.691616	-0.360523	0.089322	7.04893	8.1365	-0.309783
114.699997	-0.150322	0.359589	1.686189	-0.361909	0.089106	6.85381	7.61772	-1.148201
114.800003	-0.144573	0.254815	1.676857	-0.363959	0.088687	7.4509	7.663	-1.097212
114.900002	-0.183554	0.195127	1.664508	-0.365535	0.088453	7.29808	7.60509	-0.576208
115.0	-0.099349	0.162378	1.651039	-0.366376	0.088395	7.06942	7.1818	0.083853
115.099998	-0.109734	0.190987	1.637753	-0.36804	0.088094	6.73217	7.17495	0.255524
115.199997	-0.071958	0.170421	1.627148	-0.366282	0.088036	6.37634	6.96501	0.012714
115.300003	0.007893	0.097775	1.620184	-0.36107	0.087923	6.23482	7.04648	-0.783747
115.400002	0.005849	0.003542	1.617559	-0.352811	0.087794	6.23745	7.04755	-1.86414
115.5	-0.012504	-0.090967	1.619606	-0.340785	0.087679	6.75336	7.46121	-2.807747
115.599998	-0.099278	-0.132083	1.624462	-0.329747	0.087285	6.23605	7.06457	-3.311691
115.699997	-0.22415	-0.106608	1.63027	-0.320355	0.086786	6.64879	6.96812	-3.29974
115.800003	-0.41014	-0.055403	1.634958	-0.314861	0.086078	6.72866	7.40779	-2.592714
115.900002	-0.478454	-0.014815	1.63685	-0.315851	0.08488	6.40051	6.99296	-1.188083
116.0	-0.444385	0.000655	1.63639	-0.322124	0.083572	6.37048	6.98428	0.475236
116.099998	-0.211886	-0.015027	1.635013	-0.331305	0.082836	6.43616	7.04038	1.826032
116.199997	-0.060642	-0.09399	1.633444	-0.344082	0.082245	6.83183	7.47587	2.683403
116.300003	0.181073	-0.148053	1.631797	-0.355851	0.082388	6.72647	7.40308	2.761877
116.400002	0.25878	-0.176481	1.627656	-0.367126	0.082846	6.80529	7.29538	2.21338
116.5	0.205713	-0.187082	1.619365	-0.376919	0.083342	7.04709	7.75785	1.348564
116.599998	-0.041619	-0.285132	1.606254	-0.384255	0.083479	6.98894	7.93653	0.608323
116.699997	-0.339378	-0.371354	1.590216	-0.388179	0.083311	6.8158	7.40308	0.0567
116.800003	-0.676593	-0.408531	1.575355	-0.385896	0.082684	6.8052	7.28061	-0.533366
116.900002	-0.814401	-0.392136	1.565575	-0.378299	0.082015	6.53363	6.91941	-1.128018
117.0	-0.845194	-0.30741	1.562159	-0.366952	0.080862	6.35935	6.59493	-2.044125
117.099998	-0.571425	-0.260256	1.563503	-0.354679	0.079939	6.09838	6.47899	-2.855068
117.199997	-0.230647	-0.262225	1.565924	-0.343824	0.078809	5.75718	6.30139	-3.24605
117.300003	0.105608	-0.284199	1.566579	-0.337215	0.077909	5.45959	6.3532	-2.75149
117.400002	0.322511	-0.306196	1.563443	-0.335676	0.076674	5.70341	6.7143	-1.350678
117.5	0.36905	-0.312393	1.556464	-0.338888	0.075455	5.77802	7.23254	0.313327
117.599998	0.249554	-0.314557	1.548118	-0.343865	0.074062	5.70288	7.00409	1.578602
117.699997	0.025942	-0.323279	1.543118	-0.34626	0.073243	6.31233	7.09369	1.682333
117.800003	-0.089502	-0.432283	1.545204	-0.345425	0.072844	6.64512	7.28778	0.795203
117.900002	-0.235896	-0.53755	1.554391	-0.340105	0.073282	6.75931	7.3033	-0.927988
118.0	-0.214395	-0.636481	1.567095	-0.331645	0.073854	6.66552	7.12806	-2.290976
118.099998	-0.314928	-0.566978	1.577834	-0.325545	0.074152	6.6135	7.01094	-3.042056
118.199997	-0.278434	-0.449807	1.58379	-0.322436	0.074202	6.43493	7.03374	-2.489779
118.300003	-0.219295	-0.337282	1.583705	-0.326408	0.074149	6.20207	6.97058	-0.769048
118.400002	-0.127313	-0.219127	1.578478	-0.337081	0.073992	5.86604	6.79116	1.486186
118.5	-0.080414	-0.229953	1.570378	-0.352652	0.073997	5.8585	6.80925	3.433424
118.599998	0.062846	-0.203261	1.561435	-0.369497	0.07378	5.89283	6.83794	4.347479
118.699997	-0.042262	-0.258336	1.554183	-0.384818	0.073499	6.5557	7.21338	4.02441
118.800003	-0.124323	-0.285861	1.548113	-0.394683	0.073003	6.99437	7.92935	2.265094
118.900002	-0.181435	-0.322742	1.541444	-0.399047	0.072524	6.36662	7.06061	0.022989
119.0	-0.217283	-0.413044	1.532871	-0.397006	0.072145	6.73865	7.22184	-1.897549
119.099998	-0.179979	-0.51053	1.523514	-0.388225	0.072012	6.82114	7.85656	-2.980082
119.199997	-0.199953	-0.583688	1.516369	-0.373255	0.07195	6.40139	6.89629	-3.337957
119.300003	-0.159446	-0.616917	1.514423	-0.355226	0.071895	6.02823	6.55553	-3.325251
119.400002	-0.111139	-0.589699	1.518038	-0.337059	0.071987	5.54376	6.35192	-3.364255
119.5	-0.096553	-0.55428	1.525965	-0.323061	0.071837	4.9499	6.02733	-3.173239
119.599998	-0.094504	-0.528973	1.535703	-0.313457	0.071772	4.89525	6.01534	-2.684032
119.699997	-0.122059	-0.515834	1.54408	-0.310835	0.0713	5.007	5.86921	-1.662667
119.800003	-0.123069	-0.506272	1.549293	-0.314543	0.070665	6.60667	7.48572	-0.164285
119.900002	-0.089855	-0.480943	1.55011	-0.322953	0.069955	6.11904	7.42288	1.509449
120.0	-0.092393	-0.448374	1.547365	-0.335091	0.068982	6.23429	6.84394	2.731964
120.099998	-0.037556	-0.465989	1.543473	-0.345905	0.068295	6.7904	7.17484	3.063195
120.199997	0.019174	-0.508218	1.540994	-0.353014	0.068014	7.21366	7.94894	2.32964
120.300003	0.182686	-0.622144	1.541658	-0.35615	0.067956	7.02931	8.04893	0.79089
120.400002	0.222631	-0.673382	1.544915	-0.354396	0.068253	6.69337	7.40554	-0.940949
120.5	0.184404	-0.663512	1.548649	-0.350655	0.068623	6.65063	7.4763	-2.191245
120.599998	0.093018	-0.575682	1.550921	-0.346157	0.068607	6.41891	7.20353	-2.612842
120.699997	-0.034874	-0.461287	1.55044	-0.343873	0.068541	6.14882	6.84008	-2.192496
120.800003	-0.136527	-0.387465	1.546517	-0.34644	0.06831	5.87497	6.6521	-1.031267
120.900002	-0.209542	-0.299493	1.539786	-0.353343	0.068098	5.78547	6.50244	0.492345
121.0	-0.201755	-0.242747	1.531306	-0.363667	0.067949	5.6774	6.42257	1.811256
121.099998	-0.26348	-0.213826	1.522409	-0.375169	0.067639	5.88487	6.52502	2.522007
121.199997	-0.260845	-0.144055	1.514688	-0.382827	0.067147	6.80398	7.64555	2.165648
121.300003	-0.242141	-0.025346	1.508369	-0.385794	0.066148	6.11467	7.2684	0.941038
121.400002	-0.256979	0.041399	1.503054	-0.383634	0.064797	6.1229	6.91106	-0.583702
121.5	-0.194877	0.08884	1.498566	-0.375278	0.063456	6.41391	7.40608	-1.780423
121.599998	-0.21201	0.106282	1.494731	-0.363199	0.062147	6.53924	7.65583	-2.432913
121.699997	-0.036383	0.091504	1.492819	-0.348286	0.061046	6.04662	6.68785	-2.665735
121.800003	0.05549	0.107863	1.493778	-0.332243	0.060252	5.85264	6.42846	-2.572745
121.900002	0.157012	0.143253	1.497578	-0.320716	0.059276	5.51783	6.33747	-2.357301
122.0	0.195344	0.180487	1.503441	-0.31296	0.05879	5.39015	6.27227	-1.846502
122.099998	0.139483	0.250646	1.509476	-0.310823	0.058655	5.18828	6.25536	-1.171732
122.199997	0.028031	0.258245	1.513409	-0.315364	0.058669	6.22746	6.97262	-0.093146
122.300003	-0.18166	0.297641	1.513786	-0.324264	0.058635	6.37074	7.72135	1.077194
122.400002	-0.395553	0.333498	1.509866	-0.337364	0.057971	6.00476	7.09327	2.171409
122.5	-0.554788	0.374433	1.502683	-0.351424	0.057017	6.55386	7.27793	2.871083
122.599998	-0.647469	0.453488	1.493885	-0.362485	0.056043	6.74443	7.60552	2.720045
122.699997	-0.380086	0.482504	1.485869	-0.369842	0.055178	6.78909	7.81513	1.853492
122.800003	-0.107096	0.452376	1.481016	-0.370568	0.054943	6.36671	7.31958	0.332879
122.900002	0.220113	0.397929	1.480427	-0.365457	0.055403	6.26188	7.32793	-1.304824
123.0	0.425395	0.349623	1.483782	-0.357352	0.055618	6.07701	7.29024	-2.678397
123.099998	0.420006	0.332863	1.48938	-0.34765	0.055662	5.74684	6.80465	-3.373524
123.199997	0.197324	0.352492	1.493987	-0.34132	0.055142	5.47133	6.72232	-3.069905
123.300003	-0.138344	0.398855	1.49517	-0.340777	0.054425	5.35599	6.50854	-1.778175
123.400002	-0.462247	0.454641	1.491643	-0.346088	0.053479	5.30555	6.36487	0.370332
123.5	-0.654714	0.495551	1.483485	-0.357187	0.052638	5.49515	6.28844	2.57881
123.599998	-0.65582	0.524123	1.47301	-0.371081	0.052095	6.3083	6.90496	3.877348
123.699997	-0.447241	0.63763	1.463722	-0.381421	0.05184	6.10205	7.34345	3.911276
123.800003	-0.112443	0.671223	1.457724	-0.38761	0.052025	6.09925	6.9541	2.608102
123.900002	0.176161	0.698169	1.454169	-0.386897	0.052019	6.04049	6.98311	0.3545
124.0	0.311756	0.61326	1.451567	-0.379768	0.052061	6.15872	7.4428	-1.951323
124.099998	0.32835	0.519409	1.449366	-0.367201	0.05251	6.22738	8.00922	-3.555563
124.199997	0.232749	0.478589	1.449555	-0.349378	0.052937	5.87383	6.97797	-4.295276
124.300003	0.027595	0.489543	1.453974	-0.330131	0.05327	5.62906	6.48991	-4.278669
124.400002	-0.189164	0.539309	1.463083	-0.313974	0.053429	5.43726	6.3911	-3.762191
124.5	-0.364508	0.607384	1.475643	-0.302982	0.053593	5.25458	5.95893	-2.874115
124.599998	-0.44952	0.674407	1.487978	-0.29989	0.053586	5.09773	5.91996	-1.559665
124.699997	-0.356143	0.705559	1.497382	-0.304531	0.053921	5.41038	5.90615	0.193515
124.800003	-0.086087	0.71398	1.502099	-0.315693	0.054638	6.89856	7.43883	2.01355
124.900002	0.078525	0.723149	1.502134	-0.331855	0.055485	5.96622	7.9209	3.402871
125.0	0.260345	0.650826	1.500662	-0.347903	0.056708	6.17115	7.20235	3.892694
125.099998	0.243122	0.597038	1.500186	-0.361297	0.057982	6.12649	7.41774	3.213732
125.199997	0.056411	0.547093	1.501715	-0.370991	0.058987	6.86861	8.30747	1.651743
125.300003	-0.231551	0.506216	1.503923	-0.375901	0.059545	6.97029	8.69586	-0.260635
125.400002	-0.496425	0.426236	1.503871	-0.378531	0.059806	6.30935	7.53904	-1.651633
125.5	-0.619774	0.428539	1.49992	-0.379723	0.059725	6.35655	7.39762	-1.96912
125.599998	-0.595646	0.408286	1.491409	-0.381037	0.059841	6.09067	6.79405	-1.255649
125.699997	-0.459216	0.403298	1.478728	-0.384138	0.059474	5.71952	6.32248	0.033709
125.800003	-0.247012	0.422679	1.463717	-0.387416	0.059133	5.44208	6.19808	1.290343
125.900002	0.014733	0.391795	1.449461	-0.388199	0.058557	5.2516	6.09531	1.761637
126.0	0.270849	0.334731	1.439426	-0.384205	0.058143	5.02749	6.40502	1.07568
126.099998	0.427581	0.230425	1.437632	-0.372259	0.058361	5.62249	6.63133	-0.779682
126.199997	0.469959	0.145563	1.445582	-0.353114	0.059364	5.87077	7.46003	-3.172271
126.300003	0.418808	0.074072	1.463025	-0.328812	0.060901	5.20221	6.63518	-5.379703
126.400002	0.186811	0.049249	1.48877	-0.302567	0.062781	5.72381	6.32558	-6.940907
126.5	0.000501	0.030178	1.519923	-0.280364	0.064739	6.20347	7.12677	-7.202468
126.599998	-0.255688	0.0351	1.551994	-0.26784	0.066444	5.78126	6.6035	-6.268723
126.699997	-0.498246	0.032212	1.580546	-0.268168	0.068008	5.65979	6.34335	-3.413419
126.800003	-0.656147	0.027604	1.600285	-0.286345	0.068916	5.57274	6.68507	1.403928
126.900002	-0.799571	0.078461	1.609175	-0.318802	0.069435	6.1821	6.88911	6.876229
127.0	-0.684414	0.131887	1.605007	-0.360113	0.0694	7.09438	8.16444	11.506443
127.099998	-0.430978	0.211342	1.590295	-0.403013	0.069311	6.63636	8.01789	13.284648
127.199997	-0.233246	0.300731	1.576744	-0.433482	0.069267	7.11076	8.11959	11.258591
127.300003	0.071793	0.314611	1.573316	-0.444916	0.070073	7.35028	8.65057	6.25106
127.400002	0.259816	0.358475	1.581275	-0.439831	0.07111	8.54605	10.18508	-1.104161
127.5	0.303026	0.265375	1.597781	-0.419522	0.072081	8.16465	9.53248	-8.235222
127.599998	0.415195	0.283644	1.617851	-0.389352	0.073644	8.1143	9.17599	-13.003757
127.699997	-0.197404	0.47271	1.640973	-0.358518	0.074402	7.47613	8.34526	-15.142894
127.800003	-0.432338	0.557745	1.665033	-0.327105	0.07606	5.4455	6.2242	-13.478981
127.900002	-0.172924	0.513554	1.688151	-0.304716	0.078406	4.12537	4.90766	-8.725733
128.0	-0.362869	0.559379	1.712816	-0.295805	0.080034	3.01753	3.91078	-3.647174
128.100006	-0.541169	0.538518	1.73536	-0.300126	0.081118	3.34559	4.09898	1.344493
128.199997	-0.593277	0.517313	1.753699	-0.31448	0.081867	3.13295	4.08613	5.466504
128.300003	-0.635179	0.639839	1.770769	-0.334233	0.082381	6.73637	6.51518	7.62465
128.399994	-0.529856	0.774015	1.789814	-0.353951	0.083071	9.54442	11.00351	7.937768
128.5	-0.277736	0.920869	1.809816	-0.370826	0.08401	8.3631	10.21002	6.55256
128.600006	-0.094047	1.026624	1.827253	-0.381943	0.085147	7.28749	8.26807	3.704819
128.699997	0.133776	0.994503	1.83992	-0.387838	0.086105	8.7064	9.3704	0.409272
128.800003	0.116684	0.954321	1.846065	-0.388585	0.087227	14.02561	14.99254	-2.509293
128.899994	-0.037256	0.854427	1.846412	-0.385915	0.088208	12.58901	13.19661	-3.995168
129.0	-0.228461	0.706604	1.843457	-0.380366	0.089399	12.10707	11.80898	-4.110901
129.100006	-0.339689	0.627592	1.840836	-0.370594	0.090719	8.18935	7.95451	-3.722651
129.199997	-0.386755	0.627112	1.842239	-0.356836	0.092121	6.10538	6.47364	-3.317214
129.300003	-0.339205	0.617451	1.85028	-0.341727	0.09381	5.40074	6.26017	-3.264128
129.399994	-0.227087	0.667355	1.86616	-0.326642	0.095457	5.0824	5.79556	-3.561836
129.5	-0.108539	0.690866	1.887095	-0.314758	0.096817	4.9746	5.72876	-3.951033
129.600006	-0.091942	0.736042	1.909758	-0.308351	0.097703	5.06498	6.01127	-4.025944
129.699997	-0.142887	0.828415	1.929793	-0.307959	0.098272	6.6135	7.00677	-3.320712
129.800003	-0.26239	0.914728	1.943895	-0.316106	0.098302	7.11198	8.14571	-1.593822
129.899994	-0.421141	1.063309	1.950545	-0.330465	0.097989	8.36617	8.89498	0.984165
130.0	-0.567875	1.20653	1.950078	-0.349715	0.09719	9.43057	9.54469	3.530386
130.100006	-0.51151	1.426991	1.945091	-0.369299	0.096359	9.92222	10.01776	5.314267
130.199997	-0.334844	1.565907	1.939277	-0.385677	0.095808	10.80858	10.10329	5.515069
130.300003	-0.083905	1.697292	1.935851	-0.395183	0.095388	11.68986	10.47059	3.989183
130.399994	0.149124	1.742125	1.935726	-0.397667	0.094881	11.72305	10.69862	1.16523
130.5	0.247807	1.696392	1.937784	-0.392483	0.094425	11.29796	10.52969	-2.118113
130.600006	0.162492	1.53119	1.939116	-0.381956	0.093718	10.84685	10.66061	-4.792626
130.699997	0.015137	1.430344	1.939167	-0.366385	0.093047	9.87651	10.12642	-5.954656
130.800003	-0.194489	1.470455	1.939423	-0.348959	0.092165	9.07185	9.48623	-5.746047
130.899994	-0.232913	1.537913	1.941568	-0.333034	0.091281	7.76434	8.32684	-4.811034
131.0	-0.321133	1.665372	1.94706	-0.320903	0.090466	6.43616	7.0012	-3.622642
131.100006	-0.22719	1.702823	1.955358	-0.313408	0.089898	5.81261	6.29529	-2.395126
131.199997	-0.089652	1.760477	1.965663	-0.311169	0.089551	5.93846	6.56688	-1.373383
131.300003	-0.011255	1.824328	1.976226	-0.313236	0.08917	6.2568	6.88216	-0.532986
131.399994	-0.017325	1.875109	1.984213	-0.320274	0.088758	9.55291	9.10148	0.241367
131.5	-0.109306	1.891828	1.987723	-0.331821	0.087789	8.42379	11.29715	1.095646
131.600006	-0.277593	1.891071	1.985773	-0.345363	0.086328	9.39273	9.57316	1.879197
131.699997	-0.441294	1.89181	1.978532	-0.360527	0.084567	11.40795	12.77417	2.4485
131.800003	-0.453617	1.859944	1.968807	-0.372588	0.083324	11.68531	12.99278	2.40648
131.899994	-0.260417	1.823838	1.959727	-0.379789	0.082209	13.46039	13.32015	1.491536
132.0	-0.014018	1.733579	1.953935	-0.381141	0.081383	13.89906	13.06707	-0.21736
132.100006	0.227071	1.54129	1.951696	-0.377568	0.080382	12.61729	11.7926	-2.135339
132.199997	0.361501	1.349284	1.950842	-0.370415	0.079671	10.13249	10.89089	-3.4724
132.300003	0.308618	1.250258	1.948528	-0.362386	0.078784	8.81132	10.07053	-3.809135
132.399994	0.053317	1.179827	1.943444	-0.355134	0.077994	7.55573	9.76704	-3.160283
132.5	-0.132532	1.129885	1.934861	-0.351729	0.077164	6.95058	8.90236	-1.739383
132.600006	-0.335531	1.063371	1.923925	-0.351453	0.076341	6.37818	8.04915	-0.068603
132.699997	-0.438352	0.978596	1.913293	-0.352233	0.075405	6.54256	7.27494	1.138524
132.800003	-0.366155	0.897079	1.906167	-0.352534	0.074445	7.06373	7.47266	1.303469
132.899994	-0.257609	0.819338	1.904161	-0.350124	0.073361	8.70789	8.14871	0.321512
133.0	-0.069493	0.718566	1.907497	-0.343708	0.072725	8.50243	10.10404	-1.427255
133.100006	0.035325	0.668563	1.912395	-0.336141	0.07167	8.5936	9.50443	-3.218574
133.199997	0.136988	0.559813	1.916253	-0.327247	0.071061	9.17248	10.33025	-4.107045
133.300003	0.150261	0.485268	1.917294	-0.319964	0.070485	8.70281	10.67785	-3.849575
133.399994	0.067507	0.388585	1.915665	-0.316831	0.069971	8.79862	9.80097	-2.637719
133.5	-0.071228	0.289414	1.911658	-0.319027	0.069416	8.19758	9.53537	-0.810092
133.600006	-0.22901	0.174927	1.905194	-0.328083	0.068615	7.73334	8.55637	1.265502
133.699997	-0.348995	0.097651	1.895971	-0.342787	0.067984	7.90963	8.44792	2.931009
133.800003	-0.578812	0.06635	1.884289	-0.359796	0.067481	7.92933	8.66	3.734805
133.899994	-0.433448	0.079972	1.870506	-0.377508	0.066608	9.18824	9.32437	3.744597
134.0	-0.368107	0.006335	1.856048	-0.39103	0.065949	9.53435	10.53996	2.659373
134.100006	-0.261828	0.01805	1.841134	-0.397519	0.065037	9.05994	10.09312	0.856673
134.199997	-0.21003	0.039433	1.826378	-0.397379	0.063743	10.34381	10.74476	-1.282612
134.300003	-0.073488	0.008001	1.813367	-0.388023	0.062942	9.50799	10.56234	-2.999697
134.399994	-0.066626	0.006093	1.803499	-0.371823	0.062059	8.81613	9.55389	-4.053518
134.5	0.038488	-0.007742	1.798808	-0.35162	0.061426	7.51098	8.58313	-4.307896
134.600006	0.109616	0.042585	1.799141	-0.331268	0.060842	6.27633	7.03717	-4.290788
134.699997	0.132954	0.117416	1.803327	-0.313684	0.060837	5.23041	6.11843	-3.841012
134.800003	0.051631	0.198675	1.807898	-0.303424	0.060825	4.91802	5.77768	-2.751318
134.899994	-0.033097	0.291726	1.810446	-0.301086	0.061058	4.88255	5.9783	-1.024351
135.0	-0.181415	0.349205	1.808281	-0.308925	0.061085	6.08428	6.83398	1.165557
135.100006	-0.373981	0.363323	1.800694	-0.324265	0.061096	7.76399	9.06294	3.150207
135.199997	-0.489724	0.429819	1.788333	-0.343384	0.060731	7.32523	8.81351	4.255114
135.300003	-0.510722	0.419373	1.775725	-0.361455	0.060248	8.24216	8.72284	4.133113
135.399994	-0.35244	0.365875	1.766773	-0.373154	0.060036	9.11888	9.99228	2.644596
135.5	-0.181559	0.404746	1.762047	-0.377498	0.059674	9.18308	10.83415	0.277298
135.600006	-0.023297	0.453115	1.759946	-0.374629	0.059742	9.18912	10.36204	-2.118776
135.699997	0.118126	0.51296	1.757167	-0.366573	0.059999	8.98454	10.44501	-3.594185
135.800003	0.151343	0.550402	1.752073	-0.357468	0.060315	7.94764	9.48902	-3.695476
135.899994	0.140994	0.606278	1.743342	-0.351329	0.060459	6.81177	7.86041	-2.651516
136.0	0.027598	0.634141	1.731322	-0.350782	0.060561	5.73564	6.94007	-0.821327
136.100006	-0.096369	0.661207	1.71731	-0.355299	0.060663	5.21745	5.98333	1.058802
136.199997	-0.257837	0.670085	1.703132	-0.361924	0.060855	5.03923	5.83945	2.214112
136.300003	-0.350638	0.764423	1.692043	-0.366724	0.061083	5.3785	6.07411	2.08688
136.399994	-0.363674	0.890771	1.686783	-0.367457	0.061072	7.23757	7.82369	0.735913
136.5	-0.316574	0.954901	1.687169	-0.361911	0.061363	7.02966	8.62306	-1.435146
136.600006	-0.119746	0.921064	1.690412	-0.350944	0.061851	6.71553	7.53957	-3.413506
136.699997	0.110359	0.845809	1.694814	-0.336183	0.06283	7.55249	8.66064	-4.490454
136.800003	0.276581	0.756347	1.700029	-0.320046	0.064137	7.30886	8.76823	-4.529655
136.899994	0.321911	0.712633	1.706181	-0.307214	0.06546	6.37713	7.4657	-3.870085
137.0	0.247229	0.690359	1.713052	-0.300225	0.066505	6.09759	7.33082	-2.50987
137.100006	-0.00789	0.649911	1.718891	-0.301895	0.06726	5.84143	6.89543	-0.578438
137.199997	-0.377409	0.623271	1.721314	-0.313415	0.067308	5.66312	6.94767	1.692079
137.300003	-0.729234	0.54321	1.718718	-0.333617	0.067326	6.53188	7.2698	3.854892
137.399994	-0.861127	0.581552	1.709435	-0.358807	0.067332	7.91121	8.70496	5.488889
137.5	-0.7396	0.583333	1.694052	-0.385493	0.067959	7.20499	8.58913	6.176363
137.600006	-0.492362	0.598213	1.674635	-0.407474	0.068963	7.88809	7.93599	5.452589
137.699997	-0.056058	0.553564	1.65417	-0.420903	0.069709	8.71857	9.48334	3.339667
137.800003	0.188248	0.381187	1.636794	-0.420537	0.070703	8.33832	9.66373	0.200867
137.899994	0.329442	0.23877	1.624521	-0.407466	0.071442	7.71556	8.94048	-3.001136
138.0	0.238011	0.260091	1.618828	-0.383759	0.072344	7.05077	8.69778	-5.60576
138.100006	0.07194	0.376632	1.620537	-0.353314	0.073439	6.08419	7.44247	-7.176507
138.199997	-0.118842	0.501657	1.629257	-0.321502	0.074687	5.51792	6.43692	-7.59071
138.300003	-0.260458	0.572067	1.643427	-0.294248	0.076141	4.8301	5.6611	-6.926617
138.399994	-0.211351	0.566443	1.662109	-0.275263	0.0778	4.45492	4.73498	-5.567943
138.5	-0.259845	0.612526	1.682863	-0.267549	0.079226	4.42996	4.79022	-3.49279
138.600006	-0.21455	0.640582	1.702131	-0.272553	0.08044	5.27122	5.12294	-0.773407
138.699997	-0.211952	0.742658	1.716321	-0.289603	0.081009	7.68368	8.49492	2.312469
138.800003	-0.250914	0.880405	1.722653	-0.316242	0.081421	7.10025	9.33679	5.29263
138.899994	-0.280979	0.964599	1.720404	-0.348008	0.081769	7.96419	8.91575	7.479279
139.0	-0.281999	1.028899	1.711362	-0.379767	0.082034	7.61546	8.96606	8.10996
139.100006	-0.141685	1.028551	1.699789	-0.403728	0.082654	8.71008	8.96146	7.036714
139.199997	-0.013282	1.079916	1.690222	-0.416044	0.083448	10.62274	11.5665	3.938477
139.300003	-0.018506	1.110767	1.684709	-0.416312	0.08467	9.53837	10.31044	-0.189298
139.399994	0.001208	1.043214	1.68232	-0.406965	0.086166	9.59285	9.72443	-4.05278
139.5	-0.04825	0.979137	1.680982	-0.39035	0.087859	8.45681	8.96959	-6.355896
139.600006	-0.11839	0.898216	1.679232	-0.370355	0.08941	6.73322	7.37642	-6.673968
139.699997	-0.274038	0.910017	1.675659	-0.352353	0.090501	5.49305	6.26852	-5.307743
139.800003	-0.315808	0.957367	1.670757	-0.338202	0.091172	4.62569	5.44271	-3.217869
139.899994	-0.293171	1.000817	1.666319	-0.329629	0.091696	3.84005	4.8112	-0.943224
140.0	-0.203588	1.040424	1.666668	-0.323514	0.092329	4.06188	4.86783	0.355235
140.100006	0.018356	1.075324	1.676421	-0.318265	0.09309	4.29947	5.1101	0.471896
140.199997	0.153371	1.111898	1.695488	-0.314581	0.093878	6.89681	6.8145	-0.529842
140.300003	0.266162	1.13092	1.719411	-0.312231	0.094669	7.18669	9.14441	-2.023683
140.399994	0.251792	1.156144	1.741367	-0.3127	0.095455	6.6276	7.77263	-3.126422
140.5	0.140197	1.134108	1.755772	-0.317848	0.096085	7.10953	7.41496	-2.941685
140.600006	0.018618	1.125958	1.760608	-0.32847	0.096804	8.9912	9.71811	-1.064481
140.699997	-0.179141	1.122387	1.756649	-0.344481	0.097223	8.09415	9.03661	1.872915
140.800003	-0.358967	1.141375	1.746351	-0.363548	0.097312	7.56782	7.58732	4.504251
140.899994	-0.412964	1.11077	1.735759	-0.380341	0.097325	7.61748	7.96575	5.98306
141.0	-0.383397	1.120171	1.729515	-0.391356	0.097789	7.35098	7.65465	5.230968
141.100006	-0.308549	1.148885	1.729042	-0.395022	0.098102	7.1323	7.67189	2.553731
141.199997	-0.160757	1.148524	1.732299	-0.391648	0.098842	7.22146	7.83086	-0.922113
141.300003	-0.047413	1.127436	1.735055	-0.383069	0.099099	7.37533	8.11113	-3.852649
141.399994	-0.051902	1.15952	1.735562	-0.369942	0.099221	7.54181	8.36281	-5.381597
141.5	-0.042771	1.196111	1.734588	-0.355593	0.098893	7.83221	8.12601	-5.265359
141.600006	-0.019634	1.236706	1.733644	-0.343585	0.098879	6.99761	7.67521	-4.077391
141.699997	-0.022333	1.293341	1.734107	-0.336043	0.098724	6.21949	6.8495	-2.451069
141.800003	-0.039566	1.35841	1.736972	-0.332338	0.098693	5.78608	6.31905	-0.888932
141.899994	-0.017412	1.415309	1.74243	-0.331678	0.098787	5.44042	6.18406	0.149148
142.0	-0.01421	1.425222	1.750367	-0.332328	0.099023	6.20242	6.6066	0.57179
142.100006	-0.048574	1.454553	1.759364	-0.334793	0.099437	8.19837	8.86404	0.36806
142.199997	-0.11349	1.415336	1.76834	-0.337284	0.099522	7.09228	8.19913	-0.232402
142.300003	-0.201253	1.368666	1.775707	-0.339301	0.099714	6.961	7.10418	-0.855112
142.399994	-0.279374	1.332926	1.780313	-0.341935	0.099542	8.201	8.43936	-1.149706
142.5	-0.330691	1.265749	1.781968	-0.344312	0.099223	8.52879	9.28669	-0.973315
142.600006	-0.339684	1.216474	1.780747	-0.34744	0.098793	7.58034	7.89306	-0.485448
142.699997	-0.289322	1.12033	1.777629	-0.351465	0.098368	7.83519	8.18842	0.155445
142.800003	-0.146021	1.041816	1.773859	-0.353774	0.09769	7.33189	7.89735	0.465255
142.899994	-0.074666	0.988202	1.770886	-0.355605	0.097206	7.20359	7.67478	0.447728
143.0	0.003648	0.977507	1.769085	-0.356155	0.096422	7.08107	7.87037	0.061646
143.100006	0.049656	1.013978	1.767841	-0.355481	0.095924	7.16514	7.73227	-0.549734
143.199997	0.091782	1.051852	1.765021	-0.35623	0.095246	7.43313	7.9634	-1.016199
143.300003	0.031667	1.037491	1.759377	-0.357263	0.094901	7.51186	8.10364	-1.07385
143.399994	-0.005263	1.001349	1.75057	-0.359189	0.09454	7.57439	8.15395	-0.849361
143.5	0.010326	0.91741	1.740055	-0.361693	0.093829	7.52377	7.98438	-0.518681
143.600006	-0.05408	0.824838	1.731703	-0.36092	0.093242	7.42586	7.71	-0.584962
143.699997	0.000806	0.750422	1.729931	-0.355433	0.092818	7.36823	7.74201	-1.410661
143.800003	0.044878	0.729432	1.737183	-0.345777	0.092761	7.2127	7.73452	-2.646929
143.899994	0.085733	0.703686	1.75242	-0.333091	0.093087	7.12328	7.77113	-3.895372
144.0	0.0192	0.683939	1.770966	-0.322681	0.093222	7.07109	7.75186	-4.620247
144.100006	-0.081813	0.691123	1.787432	-0.316507	0.093292	6.92054	7.65797	-4.211731
144.199997	-0.380361	0.772528	1.796842	-0.318985	0.092819	6.96652	7.5431	-2.054679
144.300003	-0.6161	0.817167	1.797121	-0.333719	0.091859	6.88052	7.39109	1.81234
144.399994	-0.747254	0.978453	1.787594	-0.355075	0.090487	6.87325	7.3867	5.599184
144.5	-0.842371	1.080491	1.77123	-0.37986	0.088841	7.16471	7.63742	8.058586
144.600006	-0.551165	1.161825	1.758706	-0.398546	0.087436	7.62448	8.03148	7.830409
144.699997	-0.139202	1.24506	1.757265	-0.404636	0.086543	7.87057	8.20437	4.918133
144.800003	0.291042	1.245841	1.767017	-0.399816	0.086121	8.19872	8.65817	0.075431
144.899994	0.477456	1.18142	1.781568	-0.387054	0.086211	8.43229	9.17567	-5.187432
145.0	0.642484	1.099317	1.795092	-0.367258	0.087028	8.25345	9.25254	-8.692197
145.100006	0.50458	1.038719	1.805797	-0.345438	0.088354	8.23988	9.12782	-9.513417
145.199997	0.098029	1.050571	1.814433	-0.326482	0.089371	7.2606	7.99091	-7.693945
145.300003	-0.415655	1.06916	1.822267	-0.31475	0.090123	5.87313	6.61581	-4.527127
145.399994	-0.758468	1.066287	1.828997	-0.312618	0.090216	4.59688	5.21811	-0.957307
145.5	-0.932514	1.102044	1.835354	-0.317099	0.090225	5.13583	5.42162	2.119968
145.600006	-0.913102	1.183434	1.843546	-0.32571	0.090283	4.92625	5.89405	3.915421
145.699997	-0.621986	1.360623	1.854875	-0.335652	0.09023	7.86505	6.83023	4.2614
145.800003	-0.263587	1.424986	1.868369	-0.343976	0.090349	10.22891	11.29876	3.247536
145.899994	0.058652	1.398674	1.880959	-0.35145	0.090615	8.01831	9.36708	1.454945
146.0	0.25213	1.409668	1.889449	-0.357448	0.09042	7.86803	8.14025	-0.512655
146.100006	0.174635	1.405233	1.892534	-0.361824	0.08995	11.16458	12.81764	-1.911918
146.199997	-0.054185	1.372531	1.890013	-0.366632	0.089101	11.20136	13.24938	-2.197454
146.300003	-0.227188	1.298967	1.882576	-0.371885	0.088367	10.12373	11.53171	-1.403035
146.399994	-0.329968	1.253287	1.871758	-0.377646	0.087691	9.39668	9.88651	-0.212148
146.5	-0.283662	1.175049	1.859831	-0.382652	0.087618	8.04984	7.69919	0.715857
146.600006	-0.155606	1.084818	1.849452	-0.384525	0.087929	7.41605	7.32932	0.958774
146.699997	-0.039412	1.040233	1.841945	-0.382041	0.088477	6.90837	6.86546	0.238675
146.800003	0.004184	1.017249	1.838383	-0.377069	0.088461	6.37065	7.01276	-0.973228
146.899994	0.052305	1.017074	1.839007	-0.36651	0.088465	6.457	7.52662	-2.479303
147.0	-0.021443	0.958012	1.843403	-0.353196	0.088249	7.27479	8.26775	-3.709916
147.100006	-0.081451	0.904647	1.851821	-0.336918	0.087942	7.35956	8.67445	-4.594084
147.199997	-0.131622	0.932505	1.86386	-0.321362	0.087217	7.76758	8.45467	-4.973468
147.300003	-0.124408	0.920039	1.876865	-0.30922	0.086645	7.68228	8.06039	-4.670273
147.399994	-0.074299	0.946322	1.888263	-0.302428	0.085921	7.46921	7.78376	-3.529942
147.5	-0.017469	0.981778	1.896199	-0.302622	0.085541	7.27488	7.76449	-1.570186
147.600006	-0.019155	0.946625	1.900101	-0.310202	0.085023	7.24668	8.21401	0.688173
147.699997	-0.081454	0.906845	1.901816	-0.321983	0.084649	8.18602	8.95792	2.536778
147.800003	-0.178405	0.960963	1.902185	-0.337188	0.083788	7.89842	9.06658	3.702585
147.899994	-0.243935	1.043431	1.902191	-0.35303	0.083114	8.49306	9.21153	4.122857
148.0	-0.382683	1.236487	1.899315	-0.368882	0.082139	9.517	10.10147	3.670138
148.100006	-0.488806	1.367656	1.891038	-0.384378	0.081277	10.05788	10.7545	2.68937
148.199997	-0.420123	1.409144	1.875535	-0.396573	0.080115	10.98216	11.1688	1.604517
148.300003	-0.231102	1.320167	1.854878	-0.403518	0.078987	11.61884	11.32884	0.273653
148.399994	-0.034545	1.029771	1.834023	-0.404086	0.077912	11.21292	10.45218	-0.877151
148.5	0.157887	0.827907	1.821194	-0.39207	0.077871	9.15137	9.26699	-2.433155
148.600006	0.420899	0.792585	1.821564	-0.371893	0.078223	7.65373	8.46944	-4.304248
148.699997	0.421224	0.964405	1.836093	-0.346622	0.078763	6.51323	8.08276	-6.255757
148.800003	0.391591	1.190994	1.859986	-0.321495	0.079008	5.22323	7.30823	-7.701394
148.899994	0.120009	1.443127	1.886963	-0.301984	0.079575	4.78534	6.5611	-7.909438
149.0	-0.127563	1.573059	1.910759	-0.292979	0.079847	4.72938	6.13353	-6.123874
149.100006	-0.338745	1.780648	1.927421	-0.297844	0.080036	5.33182	5.87435	-2.546644
149.199997	-0.345508	1.900442	1.936636	-0.315173	0.079718	6.44054	6.86738	2.385451
149.300003	-0.326549	2.179235	1.935448	-0.341716	0.079205	7.18231	8.74071	6.850156
149.399994	-0.162557	2.419546	1.928026	-0.369676	0.078984	8.22201	8.80634	9.783563
149.5	0.159928	2.692649	1.922957	-0.392638	0.079106	9.4282	9.5525	9.734967
149.600006	0.346256	2.89338	1.925181	-0.404803	0.079466	10.17584	11.2128	7.079452
149.699997	0.496007	3.06087	1.933508	-0.405799	0.080015	10.88495	13.01708	2.005939
149.800003	0.508835	3.124622	1.943886	-0.395646	0.080469	11.61717	14.07455	-3.842317
149.899994	0.226554	2.938093	1.953039	-0.377893	0.080838	13.15939	15.90977	-8.329864
150.0	0.097056	2.825518	1.960488	-0.355894	0.082134	14.59161	16.86501	-9.893369
150.100006	-0.178046	2.733856	1.967791	-0.335632	0.083625	11.30479	12.2783	-9.04885
150.199997	-0.35376	2.608091	1.975958	-0.320024	0.084855	5.99915	7.04552	-6.95515
150.300003	-0.445747	2.428169	1.985298	-0.311034	0.085665	4.49004	5.37538	-4.164752
150.399994	-0.38564	2.319439	1.994602	-0.309917	0.086071	4.21706	4.89867	-1.532863
150.5	-0.358943	2.260587	2.003004	-0.316623	0.086196	4.4339	5.11524	0.775921
150.600006	-0.241877	2.268562	2.009049	-0.329954	0.085993	4.65643	5.4895	2.678035
150.699997	-0.116813	2.209194	2.012764	-0.345463	0.086089	9.3098	7.16574	3.902908
150.800003	-0.014447	2.12266	2.013138	-0.362389	0.086185	10.01934	13.98495	4.197035
150.899994	0.029216	2.005025	2.010871	-0.377234	0.086005	8.26475	10.84656	3.593517
151.0	-0.060563	1.898576	2.006787	-0.386207	0.085916	13.75044	15.89457	1.952667
151.100006	-0.115291	1.840757	2.001978	-0.389024	0.085608	15.17549	18.21967	-0.158295
151.199997	-0.20368	1.760116	1.997317	-0.385745	0.085365	17.42147	18.98767	-2.259425
151.300003	-0.20516	1.53403	1.992992	-0.37822	0.085506	18.86359	18.64467	-3.565624
151.399994	-0.183809	1.261397	1.98909	-0.368192	0.085897	13.49446	12.34863	-4.017596
151.5	-0.094002	1.056311	1.985919	-0.356172	0.086185	9.29456	9.17803	-3.982699
151.600006	-0.012685	0.877822	1.984433	-0.344567	0.08658	6.75958	6.90935	-3.639565
151.699997	-0.04469	0.804557	1.984919	-0.334701	0.086431	5.80622	6.23266	-3.118387
151.800003	-0.102224	0.829236	1.986851	-0.327719	0.085908	4.94368	5.87735	-2.468905
151.899994	-0.229061	0.920502	1.989326	-0.324489	0.085068	5.2981	6.60125	-1.704581
152.0	-0.260982	0.978798	1.991193	-0.324046	0.083971	6.50456	7.56944	-1.000686
152.100006	-0.203724	1.012712	1.992096	-0.325875	0.083126	8.82489	9.69467	-0.533157
152.199997	-0.014507	0.93252	1.993183	-0.328836	0.082732	9.09708	10.7409	-0.426566
152.300003	0.216498	0.817236	1.996334	-0.331974	0.082542	11.43099	10.25038	-0.762157
152.399994	0.31798	0.765577	2.002199	-0.33518	0.082734	11.17018	11.07395	-1.185094
152.5	0.246183	0.872685	2.007476	-0.340755	0.082474	11.65273	11.28463	-1.321812
152.600006	-0.055969	1.057585	2.007696	-0.349657	0.081357	11.98035	12.22584	-0.72687
152.699997	-0.497864	1.191525	1.9984	-0.364122	0.079815	11.5493	12.30057	0.903201
152.800003	-0.777816	1.260781	1.978488	-0.383915	0.078368	10.63895	11.81005	3.232234
152.899994	-0.740673	1.319139	1.950494	-0.403182	0.077006	10.50469	10.56876	5.033568
153.0	-0.3547	1.280887	1.924163	-0.415144	0.076323	10.80744	9.57723	4.913771
153.100006	0.130055	1.300638	1.909454	-0.412223	0.07615	11.08269	9.33968	2.379153
153.199997	0.528463	1.25571	1.910079	-0.394663	0.076044	10.80359	10.00437	-1.788308
153.300003	0.789375	1.24224	1.922928	-0.368104	0.076214	9.88316	10.94944	-6.075582
153.399994	0.73852	1.329268	1.943955	-0.336029	0.076563	8.74239	10.76809	-9.068264
153.5	0.496236	1.470002	1.968776	-0.304743	0.07699	7.40064	10.4313	-10.15722
153.600006	0.276767	1.515907	1.994803	-0.281598	0.077439	7.0097	9.13199	-9.662614
153.699997	0.01363	1.565169	2.020007	-0.271974	0.077986	6.2392	7.15289	-7.516671
153.800003	0.134802	1.385874	2.041397	-0.279828	0.079249	6.12386	5.81943	-4.123097
153.899994	-0.005896	1.442122	2.057323	-0.302228	0.079918	6.2829	5.97745	-0.023753
154.0	-0.046231	1.499503	2.063487	-0.334539	0.079849	8.97526	7.83932	4.291171
154.100006	-0.097804	1.483061	2.058854	-0.370285	0.079917	11.83997	12.96483	7.964913
154.199997	0.015653	1.443125	2.04804	-0.401701	0.080364	10.6019	13.11535	9.910298
154.300003	0.089422	1.406483	2.037133	-0.424058	0.080919	13.03039	13.29435	9.000598
154.399994	0.078206	1.345439	2.02913	-0.433343	0.081378	16.23104	19.3933	5.38403
154.5	0.063549	1.284569	2.026214	-0.427202	0.081987	22.87721	26.33658	0.25322
154.600006	-0.084938	1.297613	2.027903	-0.409668	0.082248	22.35508	31.56797	-5.177713
154.699997	-0.102338	1.267439	2.033103	-0.384079	0.08279	31.35135	35.24526	-9.102852
154.800003	-0.255743	1.21816	2.041137	-0.356628	0.083014	23.3933	22.53714	-10.201817
154.899994	-0.282849	1.223342	2.052887	-0.332125	0.083569	6.82219	6.72736	-9.586551
155.0	-0.098805	1.274854	2.065606	-0.31538	0.083934	5.68072	5.89394	-7.885441
155.100006	0.034482	1.359514	2.076839	-0.309622	0.084368	3.43579	4.64763	-5.189332
155.199997	0.098495	1.512968	2.085058	-0.315663	0.084471	4.30621	4.65094	-2.233485
155.300003	0.078163	1.625665	2.089032	-0.329178	0.084413	3.7445	5.00593	0.684103
155.399994	-0.030363	1.714865	2.088209	-0.346816	0.084336	4.81994	5.38084	3.176633
155.5	-0.133984	1.772478	2.084693	-0.363153	0.084369	8.28349	8.13693	4.699151
155.600006	-0.221201	1.788871	2.08215	-0.375654	0.084213	9.94744	12.74591	4.556846
155.699997	-0.239569	1.771479	2.081429	-0.381813	0.084226	12.72904	13.80082	2.944752
155.800003	-0.173175	1.689368	2.081578	-0.380948	0.084622	22.5784	20.37691	0.3602
155.899994	-0.124518	1.598714	2.08168	-0.373999	0.085152	22.86679	22.33716	-2.488153
156.0	-0.124183	1.417059	2.080467	-0.364522	0.08545	27.24385	28.30669	-4.559342
156.100006	-0.046162	1.19572	2.077273	-0.35426	0.085853	29.24191	26.82143	-5.019925
156.199997	-0.018655	1.059087	2.072699	-0.345592	0.086056	13.18164	14.66956	-4.41969
156.300003	0.043721	0.93284	2.067599	-0.339473	0.085819	8.98226	10.43302	-3.372206
156.399994	0.03028	0.814603	2.063482	-0.33444	0.085741	6.28561	8.36785	-2.418473
156.5	0.036572	0.756343	2.062044	-0.331809	0.085494	5.57082	7.15182	-1.825298
156.600006	-0.090318	0.804042	2.063376	-0.33134	0.085486	5.9403	7.0998	-1.533585
156.699997	-0.178867	0.879585	2.066047	-0.333203	0.0854	6.4422	7.78216	-1.364655
156.800003	-0.27815	0.937891	2.066779	-0.33799	0.085484	10.81462	10.40358	-1.155469
156.899994	-0.365456	0.930078	2.063029	-0.346286	0.085212	11.88691	13.64645	-0.557376
157.0	-0.352154	0.96163	2.053603	-0.3566	0.084862	13.08556	13.4363	0.34751
157.100006	-0.232647	0.983194	2.03934	-0.369098	0.08403	14.58093	14.13161	1.432072
157.199997	-0.130193	1.070974	2.022098	-0.379949	0.083391	14.59626	13.82394	1.977572
157.300003	0.002515	1.19497	2.005577	-0.386381	0.083068	14.95138	14.21394	1.769557
157.399994	0.08135	1.298308	1.991072	-0.388008	0.082749	12.86619	13.42773	0.679567
157.5	0.076391	1.276343	1.979125	-0.384412	0.082676	11.74118	12.88347	-0.893462
157.600006	0.000858	1.204345	1.967956	-0.377288	0.082314	11.17815	12.42817	-2.319947
157.699997	-0.126245	1.23024	1.956297	-0.368146	0.081745	10.29144	11.35325	-3.014711
157.800003	-0.132578	1.33319	1.943498	-0.357937	0.081108	9.38109	9.82153	-3.022528
157.899994	-0.005688	1.412904	1.931385	-0.347404	0.080977	8.56531	8.85194	-2.764519
158.0	0.186728	1.409706	1.922364	-0.336337	0.081249	7.90122	8.22932	-2.554106
158.100006	0.340004	1.367313	1.919195	-0.323965	0.082012	7.62212	7.99326	-2.724125
158.199997	0.408078	1.306868	1.922936	-0.311527	0.082852	7.42822	8.41795	-3.192998
158.300003	0.262884	1.306946	1.931974	-0.300332	0.08344	8.07165	8.52875	-3.714196
158.399994	0.020088	1.338992	1.942095	-0.293343	0.0836	8.6091	9.8864	-3.76464
158.5	-0.291507	1.359466	1.949197	-0.293155	0.083321	7.9282	10.11014	-2.911323
158.600006	-0.532062	1.347005	1.950957	-0.302535	0.082853	8.96449	9.44234	-0.974507
158.699997	-0.609642	1.386382	1.94659	-0.321214	0.082321	9.19499	10.27211	1.632993
158.800003	-0.539955	1.436383	1.93581	-0.347358	0.081717	9.4628	9.87077	4.25438
158.899994	-0.252181	1.460517	1.919701	-0.376315	0.081648	9.74619	10.0457	6.054091
159.0	0.038075	1.423889	1.900418	-0.404046	0.081422	10.10596	10.40839	6.369768
159.100006	0.252176	1.379562	1.88014	-0.423805	0.081738	10.50907	11.40346	4.904052
159.199997	0.346385	1.334729	1.86115	-0.431534	0.082192	10.28076	12.3436	2.065491
159.300003	0.166346	1.227696	1.844792	-0.427196	0.082673	9.75915	12.43952	-1.296523
159.399994	-0.041409	1.270256	1.832669	-0.410449	0.083074	9.3429	11.49349	-4.259008
159.5	-0.298309	1.407227	1.825889	-0.385096	0.083531	8.74283	9.64178	-6.093774
159.600006	-0.461058	1.505105	1.824627	-0.356472	0.083967	7.46308	7.5794	-6.643001
159.699997	-0.543251	1.551249	1.826809	-0.330808	0.084011	5.77618	5.87243	-6.007815
159.800003	-0.393044	1.578173	1.829983	-0.312598	0.084083	4.63366	5.10089	-4.549868
159.899994	-0.200374	1.608991	1.832229	-0.304002	0.083724	4.429	4.52965	-2.42197
160.0	0.041721	1.654652	1.833769	-0.302764	0.083587	4.02842	4.80574	-0.350268
160.100006	0.252012	1.682353	1.836016	-0.307456	0.08338	5.41309	5.46637	1.022504
160.199997	0.375748	1.696084	1.841871	-0.313356	0.083816	7.78807	8.72219	1.430721
160.300003	0.38037	1.786331	1.852175	-0.319157	0.08442	7.77248	10.00919	0.901911
160.399994	0.247021	1.792763	1.863816	-0.324793	0.085332	8.24461	9.84251	-0.002967
160.5	0.010926	1.802456	1.872525	-0.330688	0.086283	8.91404	10.23197	-0.877264
160.600006	-0.295272	1.73897	1.874649	-0.33837	0.087378	11.3456	12.4179	-1.091621
160.699997	-0.629177	1.661117	1.86904	-0.348582	0.088196	10.40354	10.85384	-0.374116
160.800003	-0.781064	1.598442	1.857209	-0.360855	0.088567	10.26648	9.97044	0.905635
160.899994	-0.748096	1.469646	1.842193	-0.374981	0.088679	8.89872	9.17781	2.174255
161.0	-0.554285	1.393329	1.827308	-0.38756	0.088647	7.9479	8.1274	2.686819
161.100006	-0.236192	1.3284	1.814011	-0.395993	0.088716	7.55486	8.51023	2.171041
161.199997	0.08467	1.274716	1.802576	-0.39896	0.088783	7.25281	8.56943	0.815554
161.300003	0.227641	1.251368	1.791603	-0.396028	0.088664	7.29703	8.78193	-0.911438
161.399994	0.213411	1.244365	1.78082	-0.387305	0.088637	7.24764	8.98255	-2.353528
161.5	0.133784	1.217393	1.771291	-0.373149	0.088423	7.24352	8.93587	-3.306482
161.600006	0.088805	1.133466	1.766813	-0.354232	0.08875	7.22373	8.49963	-3.982625
161.699997	0.165685	1.009337	1.770069	-0.33351	0.089651	7.09902	7.83986	-4.697967
161.800003	0.226459	0.886586	1.782006	-0.313973	0.090773	6.85197	7.10269	-5.194034
161.899994	0.220417	0.871993	1.800424	-0.298971	0.091994	6.71518	6.69556	-5.351864
162.0	0.085128	0.916774	1.820661	-0.291861	0.092916	6.38282	6.51464	-4.698092
162.100006	-0.258678	0.960978	1.836875	-0.294396	0.092981	7.26323	7.75346	-2.73986
162.199997	-0.668471	0.949774	1.844324	-0.308479	0.092558	7.15192	8.33701	0.688559
162.300003	-1.018693	1.040686	1.840455	-0.333813	0.091473	7.06723	8.03651	4.827151
162.399994	-1.065913	1.151745	1.825432	-0.365009	0.090575	7.86076	8.53324	8.447864
162.5	-0.616433	1.287472	1.804929	-0.393155	0.08995	8.64711	9.07558	9.867185
162.600006	-0.069491	1.375826	1.787931	-0.41138	0.089914	9.21942	9.40916	8.116684
162.699997	0.3372	1.403065	1.781526	-0.414589	0.089972	9.53111	9.58483	3.467429
162.800003	0.614206	1.319341	1.786954	-0.40363	0.089912	9.7356	10.13605	-2.688189
162.899994	0.471051	1.30356	1.801025	-0.38353	0.090026	9.2682	10.37928	-8.247408
163.0	0.295979	1.366519	1.820791	-0.355206	0.090571	8.73013	10.40786	-11.683699
163.100006	0.180321	1.533279	1.843949	-0.326311	0.091412	7.87101	9.23712	-12.242655
163.199997	-0.112913	1.683901	1.867724	-0.303523	0.092292	6.47767	7.04231	-10.109324
163.300003	-0.221825	1.830275	1.890042	-0.294533	0.093356	4.60003	5.30536	-6.186479
163.399994	-0.307679	2.049448	1.909413	-0.300792	0.094311	4.14586	4.30484	-1.240302
163.5	-0.503756	2.326399	1.922711	-0.320389	0.09512	3.91992	4.56734	3.693078
163.600006	-0.580613	2.533724	1.927366	-0.348503	0.095199	5.32219	4.77844	7.948494
163.699997	-0.506236	2.689945	1.926214	-0.378523	0.09502	9.9562	9.7983	10.442118
163.800003	-0.378018	2.929957	1.923712	-0.402991	0.094348	9.69198	11.3905	10.043048
163.899994	-0.270059	3.168428	1.923036	-0.418816	0.093316	9.77807	10.4692	7.38169
164.0	-0.060259	3.423853	1.925447	-0.42075	0.092569	8.01595	9.01027	2.489207
164.100006	0.117985	3.453006	1.930959	-0.409381	0.092504	14.05924	16.1652	-3.468607
164.199997	0.404401	3.074168	1.940039	-0.387352	0.09251	16.10178	16.74543	-8.563396
164.300003	0.541184	2.611285	1.953829	-0.358984	0.093627	15.85727	15.89007	-11.157973
164.399994	0.464834	2.259841	1.973109	-0.329778	0.094627	11.09837	12.3254	-11.392305
164.5	0.225876	2.223183	1.996916	-0.30576	0.094537	5.31728	6.15034	-10.339983
164.600006	-0.121507	2.185173	2.022256	-0.291432	0.094787	4.13168	5.51166	-8.05191
164.699997	-0.39773	2.153948	2.043078	-0.292772	0.094533	3.44157	4.966	-4.534106
164.800003	-0.518348	2.130405	2.058124	-0.30905	0.094203	4.09918	4.84567	-0.468218
164.899994	-0.566289	2.228658	2.064709	-0.334616	0.093338	3.9503	5.48446	3.700309
165.0	-0.364636	2.251207	2.062501	-0.362764	0.092847	8.08478	5.76848	7.093424
165.100006	-0.168009	2.208632	2.058069	-0.387453	0.092714	11.70685	12.59314	8.392506
165.199997	-0.041785	2.180722	2.056713	-0.403344	0.092302	11.32624	12.23109	7.474767
165.300003	-0.024101	2.317512	2.058912	-0.409261	0.091216	17.25507	14.88388	4.275352
165.399994	-0.044777	2.471712	2.063174	-0.406074	0.089778	18.16411	22.49957	-0.135414
165.5	-0.147081	2.636596	2.066559	-0.395852	0.088273	26.08846	30.18034	-4.51437
165.600006	-0.206094	2.486164	2.06772	-0.381732	0.087091	35.52463	37.66799	-7.0202
165.699997	-0.043982	2.217045	2.066715	-0.366815	0.087379	27.37005	25.98962	-7.207477
165.800003	0.189407	2.022941	2.065714	-0.352929	0.088081	12.04971	11.04001	-6.19038
165.899994	0.430623	1.828715	2.067708	-0.339363	0.088695	6.07333	6.03012	-5.070717
166.0	0.431689	1.737444	2.074042	-0.327389	0.088887	4.74313	5.38672	-4.256389
166.100006	0.284916	1.698318	2.085601	-0.318132	0.088822	4.20611	5.42184	-3.910229
166.199997	0.051598	1.681974	2.099597	-0.312532	0.088498	4.52752	5.96396	-3.827364
166.300003	-0.177346	1.599814	2.112221	-0.311321	0.087778	4.45247	6.21243	-3.593351
166.399994	-0.359857	1.477612	2.118477	-0.315555	0.086964	8.79827	8.29119	-2.785656
166.5	-0.436989	1.34134	2.115666	-0.325414	0.085507	8.31458	12.67087	-0.990644
166.600006	-0.287669	1.251857	2.103272	-0.341079	0.08371	15.2339	13.74044	1.562198
166.699997	-0.000704	1.236558	2.083493	-0.359596	0.08198	16.90871	15.1149	3.956593
166.800003	0.316762	1.274494	2.061923	-0.377152	0.080259	18.63326	16.18361	5.244468
166.899994	0.441915	1.395092	2.043801	-0.390187	0.078753	24.36023	22.73026	4.722732
167.0	0.356748	1.630124	2.031662	-0.396571	0.076789	23.99144	27.0973	2.446704
167.100006	0.253222	1.800165	2.024425	-0.395577	0.075288	22.55046	27.98424	-0.860791
167.199997	0.042005	1.624317	2.018471	-0.389593	0.073837	21.2144	26.18446	-3.70018
167.300003	0.026457	1.328506	2.010742	-0.380036	0.073454	19.54484	20.15113	-5.157074
167.399994	0.044509	1.052002	2.000466	-0.369229	0.07366	16.59562	13.34691	-4.896502
167.5	-0.005157	0.874923	1.98929	-0.359133	0.073824	12.31516	9.2292	-3.762515
167.600006	-0.118245	0.757776	1.979886	-0.348908	0.073704	7.35063	6.39324	-2.50449
167.699997	-0.222372	0.701787	1.974525	-0.339156	0.073253	4.97731	5.68861	-1.575202
167.800003	-0.297924	0.596881	1.973768	-0.329471	0.07257	4.52156	5.70157	-1.158348
167.899994	-0.291686	0.392362	1.975865	-0.320884	0.071894	4.41875	6.38725	-1.161521
168.0	-0.17868	0.199703	1.977636	-0.315222	0.071106	6.89909	6.80615	-1.426898
168.100006	-0.012797	0.059719	1.976939	-0.312479	0.070451	7.55538	11.01582	-1.483563
168.199997	0.139659	-0.002794	1.972722	-0.314219	0.069962	7.00006	9.6512	-1.122188
168.300003	0.182994	0.018009	1.964843	-0.320757	0.069668	10.91236	10.2264	-0.34099
168.399994	0.238493	0.003184	1.95445	-0.330591	0.069714	11.01176	12.63618	0.526637
168.5	0.236219	-0.08667	1.941736	-0.343675	0.069762	10.42316	11.74068	1.167966
168.600006	0.157413	-0.2315	1.928432	-0.357043	0.069943	11.94602	13.17091	1.35051
168.699997	-0.011465	-0.338433	1.916297	-0.368125	0.069717	12.28267	12.45012	0.922829
168.800003	-0.215012	-0.38444	1.90556	-0.376053	0.069635	12.24273	11.52325	0.099692
168.899994	-0.397979	-0.377489	1.894957	-0.380347	0.069581	11.36688	10.58471	-0.774739
169.0	-0.454597	-0.352768	1.88188	-0.382386	0.06919	10.11191	10.6012	-1.125898
169.100006	-0.362192	-0.381899	1.864677	-0.382716	0.068843	9.50255	10.49982	-0.832733
169.199997	-0.200526	-0.430156	1.843151	-0.381915	0.06835	8.62688	9.61117	-0.213698
169.300003	-0.026184	-0.473288	1.820595	-0.378863	0.067763	7.49452	8.23745	0.25869
169.399994	0.131717	-0.479744	1.801296	-0.372978	0.066819	6.6861	7.30491	-0.002893
169.5	0.194498	-0.447434	1.789906	-0.360841	0.06609	6.02998	7.21884	-1.119252
169.600006	0.187187	-0.359686	1.787992	-0.343867	0.065673	5.98882	7.64812	-2.659388
169.699997	0.082687	-0.236635	1.793801	-0.324911	0.06556	6.37319	8.14046	-4.110115
169.800003	-0.036137	-0.112581	1.80357	-0.307731	0.065758	7.09219	8.34172	-4.867696
169.899994	-0.170697	-0.02839	1.812573	-0.297147	0.066077	7.32068	7.92807	-4.452214
170.0	-0.310156	0.064074	1.817092	-0.296505	0.066275	7.69568	7.97978	-2.495842
170.100006	-0.316621	0.201549	1.814417	-0.307477	0.066267	7.44075	7.86394	0.75862
170.199997	-0.349107	0.407479	1.804256	-0.328457	0.066078	7.17259	7.87647	4.073207
170.300003	-0.248996	0.488287	1.789266	-0.353071	0.065634	7.48926	8.44246	6.237097
170.399994	-0.088558	0.542598	1.778096	-0.373307	0.065569	8.04213	9.09046	6.04538
170.5	0.208697	0.634101	1.775895	-0.385058	0.066092	8.0529	8.95792	3.639352
170.600006	0.213924	0.728745	1.781741	-0.38786	0.067088	8.33788	9.46482	0.045837
170.699997	0.120622	0.80611	1.789439	-0.383075	0.067879	8.78496	10.17191	-3.676289
170.800003	-0.098316	0.849652	1.793757	-0.372891	0.068495	8.66576	10.04109	-5.753236
170.899994	-0.432745	0.921621	1.792047	-0.361595	0.068689	8.33105	9.16829	-5.535395
171.0	-0.647135	0.942588	1.785238	-0.354032	0.068596	7.38347	8.15395	-3.254401
171.100006	-0.718307	1.076227	1.77403	-0.352513	0.068012	5.94503	6.60724	-0.249271
171.199997	-0.579415	1.239482	1.760079	-0.355462	0.067659	4.71975	5.41317	2.427408
171.300003	-0.295003	1.476925	1.747987	-0.359728	0.067359	4.92424	5.26672	3.594233
171.399994	0.135334	1.614169	1.744309	-0.359722	0.067754	4.92258	5.80777	2.977884
171.5	0.546021	1.645147	1.750011	-0.355818	0.068602	6.95251	6.95634	0.655378
171.600006	0.670816	1.618387	1.762154	-0.348346	0.069721	8.02576	9.94293	-2.467635
171.699997	0.628518	1.474019	1.775633	-0.338403	0.070941	6.17387	8.25597	-4.988322
171.800003	0.36618	1.390365	1.7873	-0.328006	0.072476	7.87285	9.39492	-5.921392
171.899994	0.073741	1.373986	1.795782	-0.321063	0.073631	8.59991	10.02718	-5.055024
172.0	-0.266157	1.365458	1.80059	-0.320971	0.074666	7.06933	7.75454	-2.725668
172.100006	-0.480673	1.367573	1.800613	-0.329279	0.075255	6.78489	7.48005	0.439657
172.199997	-0.652757	1.371156	1.795966	-0.344483	0.075933	6.50797	6.79287	3.404313
172.300003	-0.518479	1.403719	1.788132	-0.3616	0.076367	6.39938	7.15686	5.284657
172.399994	-0.320276	1.412676	1.78146	-0.377424	0.077377	7.06399	7.09455	5.537653
172.5	-0.102017	1.441241	1.778121	-0.387373	0.078327	8.74695	9.45433	3.902725
172.600006	0.0616	1.487112	1.778093	-0.389286	0.079518	6.89541	9.49469	0.879664
172.699997	0.024963	1.511625	1.778552	-0.384786	0.079832	7.63823	8.67798	-2.295801
172.800003	-0.037478	1.50565	1.777569	-0.374303	0.080037	9.10084	10.68823	-4.510764
172.899994	-0.153105	1.532902	1.774486	-0.360204	0.080103	7.99397	9.41312	-5.036788
173.0	-0.25708	1.542768	1.769771	-0.345943	0.080163	7.36377	8.55722	-4.249369
173.100006	-0.257113	1.478594	1.764803	-0.334891	0.080263	6.63154	7.22419	-2.716477
173.199997	-0.250711	1.518413	1.759984	-0.32898	0.080117	5.93724	6.50468	-1.084992
173.300003	-0.125866	1.513765	1.757635	-0.327734	0.080253	5.5907	5.62213	0.091628
173.399994	0.018309	1.509879	1.758619	-0.329689	0.080602	5.30634	6.1498	0.476887
173.5	0.230231	1.470719	1.763959	-0.333234	0.081059	6.33063	6.37858	0.131266
173.600006	0.2263	1.369166	1.773352	-0.33784	0.081862	8.50786	9.29429	-1.004033
173.699997	0.105783	1.285366	1.783243	-0.341598	0.08239	6.9194	9.23701	-2.023893
173.800003	-0.061989	1.164445	1.790948	-0.344154	0.083265	7.74323	8.4264	-2.458266
173.899994	-0.276057	1.127871	1.793262	-0.346188	0.083499	8.94268	10.15864	-1.995261
174.0	-0.451385	1.107733	1.789968	-0.348532	0.083913	8.03994	8.76608	-0.714262
174.100006	-0.497558	1.137097	1.782301	-0.351561	0.084003	7.59689	8.3231	0.854436
174.199997	-0.414996	1.051012	1.773276	-0.355392	0.08413	7.2324	7.85913	2.249406
174.300003	-0.24829	0.951811	1.764923	-0.358336	0.084181	6.53232	7.21863	2.695608
174.399994	-0.02522	0.840653	1.75897	-0.359518	0.084542	6.67279	7.38456	2.08552
174.5	0.135414	0.810082	1.754949	-0.35951	0.084822	6.92886	7.73891	0.647535
174.600006	0.075108	0.838357	1.751265	-0.359916	0.085018	7.25141	8.20577	-1.014802
174.699997	-0.079559	0.89143	1.746166	-0.359667	0.08508	7.18397	8.53506	-2.253814
174.800003	-0.193303	0.824993	1.739108	-0.359574	0.084938	7.82634	8.72776	-2.488443
174.899994	-0.29137	0.711947	1.730788	-0.358853	0.085092	7.67957	8.54684	-2.290225
175.0	-0.237105	0.566472	1.72322	-0.357271	0.085198	7.47621	8.03437	-1.894968
175.100006	-0.241971	0.422185	1.71841	-0.354756	0.085202	7.38934	7.73548	-1.555572
175.199997	-0.006325	0.342522	1.717366	-0.35125	0.085179	7.04429	7.45339	-1.440684
175.300003	0.12404	0.352578	1.719734	-0.345658	0.085089	6.30532	6.94703	-1.549701
175.399994	0.190758	0.364579	1.724162	-0.33833	0.085317	6.93123	7.67371	-1.833637
175.5	0.217556	0.3677	1.728919	-0.330322	0.085575	6.68102	7.83033	-2.04581
175.600006	0.118016	0.30828	1.733984	-0.322775	0.086233	6.04557	7.26059	-1.966868
175.699997	-6.7e-05	0.245501	1.738698	-0.317931	0.086733	6.93806	7.6599	-1.580338
175.800003	-0.232181	0.205671	1.742316	-0.317059	0.087028	7.36552	7.77231	-0.787952
175.899994	-0.414249	0.220137	1.743336	-0.321531	0.086526	7.11461	7.58775	0.272337
176.0	-0.534564	0.264334	1.740805	-0.331482	0.085706	7.11409	7.73944	1.421339
176.100006	-0.510141	0.333063	1.734157	-0.346215	0.084697	7.12109	7.67007	2.455962
176.199997	-0.348785	0.405027	1.724682	-0.362953	0.084094	7.16593	7.69426	2.88897
176.300003	-0.021045	0.444136	1.714211	-0.377729	0.083842	7.61301	8.0834	2.450143
176.399994	0.26545	0.405219	1.70483	-0.387309	0.084121	7.74472	8.30811	1.250167
176.5	0.450561	0.303479	1.696792	-0.390698	0.084486	7.75865	8.27375	-0.373843
176.600006	0.423331	0.20524	1.689751	-0.387659	0.084927	7.66091	8.38294	-1.817904
176.699997	0.186105	0.196776	1.682936	-0.3794	0.085264	7.24309	8.07238	-2.729706
176.800003	-0.141472	0.245586	1.67682	-0.367538	0.085359	6.8024	7.55456	-3.032894
176.899994	-0.423114	0.368739	1.672466	-0.354096	0.085149	6.34604	7.00184	-3.020539
177.0	-0.569589	0.477683	1.671151	-0.341616	0.084645	5.87488	6.18492	-2.808199
177.100006	-0.584161	0.571348	1.672884	-0.33171	0.084017	5.72075	5.80477	-2.38927
177.199997	-0.4365	0.673876	1.676579	-0.325173	0.083475	5.62363	5.85102	-1.816071
177.300003	-0.163372	0.812017	1.679898	-0.322757	0.082757	6.43108	6.33158	-1.092099
177.399994	0.056194	0.923434	1.680662	-0.32532	0.08195	6.85031	7.8709	-0.146967
177.5	0.177287	1.004055	1.677783	-0.331125	0.08086	6.3562	7.66857	0.777205
177.600006	0.250268	1.011738	1.672689	-0.338342	0.079646	6.86003	7.76074	1.355385
177.699997	0.271297	0.983769	1.668804	-0.343125	0.078955	7.12617	8.24891	1.22514
177.800003	0.27834	0.924452	1.669011	-0.343547	0.078953	7.18134	8.33712	0.432838
177.899994	0.322296	0.837848	1.674017	-0.340608	0.079736	7.13064	7.9862	-0.858941
178.0	0.249784	0.758252	1.681662	-0.335971	0.080954	7.31726	7.79522	-2.006007
178.100006	0.115112	0.718891	1.689034	-0.332194	0.082423	7.1126	7.66311	-2.547294
178.199997	-0.19444	0.725934	1.69296	-0.333547	0.083053	6.79907	7.35779	-2.299811
178.300003	-0.604197	0.744487	1.691331	-0.341021	0.082918	6.47136	7.26005	-0.850611
178.399994	-0.914358	0.773992	1.68338	-0.354823	0.082222	6.3224	7.14465	1.364076
178.5	-0.982025	0.827087	1.669782	-0.372129	0.081042	6.31127	7.23243	3.3846
178.600006	-0.753867	0.903432	1.654257	-0.387711	0.080005	6.72717	7.35555	4.210026
178.699997	-0.21221	0.845536	1.642899	-0.396626	0.079315	7.19588	7.85228	3.463652
178.800003	0.319198	0.708784	1.638434	-0.396766	0.078877	6.87308	7.93428	1.181116
178.899994	0.684703	0.561003	1.639377	-0.388432	0.07847	6.85775	7.53593	-1.756871
179.0	0.805546	0.496059	1.642289	-0.374223	0.078005	6.7594	7.76203	-4.154967
179.100006	0.646502	0.515925	1.64503	-0.355578	0.07789	6.54178	7.98042	-5.33951
179.199997	0.342004	0.541754	1.647449	-0.336522	0.078149	6.28106	7.40747	-5.116337
179.300003	-0.091528	0.563451	1.650671	-0.32134	0.078473	6.09268	6.85978	-4.033864
179.399994	-0.444174	0.541232	1.655988	-0.311672	0.078915	5.63755	6.21253	-2.634799
179.5	-0.572127	0.495291	1.66394	-0.308644	0.079487	5.78468	5.82511	-1.084401
179.600006	-0.635873	0.560772	1.673734	-0.310774	0.080135	5.78406	5.93248	0.114119
179.699997	-0.527507	0.666003	1.68331	-0.31761	0.080537	7.02108	6.93204	1.08447
179.800003	-0.417454	0.837586	1.689853	-0.328016	0.080375	7.79797	8.94636	1.711961
179.899994	-0.28613	0.94574	1.691752	-0.340575	0.079664	6.75599	8.02752	2.081795
180.0	-0.142742	0.991129	1.688992	-0.353278	0.07881	6.66718	7.76321	2.13935
180.100006	0.039954	0.952959	1.683836	-0.363416	0.07804	7.80261	9.15886	1.713471
180.199997	0.270514	0.922034	1.679164	-0.367662	0.077583	8.06175	9.39759	0.668905
180.300003	0.279922	0.860795	1.67675	-0.368133	0.077326	7.28223	8.07537	-0.581038
180.399994	0.267088	0.850696	1.676812	-0.364121	0.077654	7.47954	8.07709	-1.791081
180.5	0.215974	0.937057	1.678142	-0.357559	0.078449	6.83918	7.61526	-2.727357
180.600006	0.042416	0.98993	1.678923	-0.351655	0.07943	6.445	7.22494	-2.958058
180.699997	-0.109385	0.9867	1.678053	-0.348057	0.080252	6.17413	7.01554	-2.519054
180.800003	-0.259899	1.009431	1.674991	-0.348227	0.080951	6.02297	6.79052	-1.465597
180.899994	-0.346453	1.028031	1.66966	-0.352385	0.081104	6.10617	6.74823	-0.100041
181.0	-0.35257	1.096827	1.663211	-0.358729	0.080915	6.20321	6.91823	1.07095
181.100006	-0.301571	1.201247	1.656801	-0.365495	0.080601	6.91958	7.3974	1.552623
181.199997	-0.199598	1.277552	1.652152	-0.370246	0.080101	6.63049	8.03866	1.278888
181.300003	-0.074321	1.267619	1.649843	-0.371034	0.079281	6.58609	7.49985	0.26046
181.399994	0.008132	1.190769	1.649321	-0.367553	0.078173	6.90119	7.65241	-1.122211
181.5	0.150671	1.093152	1.649757	-0.358887	0.077177	6.99665	8.00911	-2.230643
181.600006	0.273182	1.058969	1.651422	-0.346961	0.07641	6.75818	7.7509	-2.820698
181.699997	0.394752	1.067036	1.654891	-0.333789	0.0763	6.56682	7.34377	-3.061529
181.800003	0.453493	1.080052	1.660181	-0.32208	0.07664	6.26924	7.2425	-2.920777
181.899994	0.450595	1.063055	1.66629	-0.314609	0.077342	5.953	6.89061	-2.363699
182.0	0.288667	1.028479	1.671493	-0.312695	0.078485	6.02779	6.91149	-1.370488
182.100006	0.013518	0.992266	1.674674	-0.316761	0.079518	6.06203	6.82199	-0.095939
182.199997	-0.28374	0.939112	1.675275	-0.326237	0.080281	7.02213	7.38434	1.238271
182.300003	-0.603313	0.874957	1.673674	-0.339305	0.080863	6.90741	8.19035	2.217701
182.399994	-0.780736	0.817518	1.669881	-0.353269	0.081084	6.83805	7.74908	2.644402
182.5	-0.819782	0.790562	1.664176	-0.366453	0.080856	7.47105	7.95697	2.364528
182.600006	-0.593549	0.778556	1.657647	-0.375544	0.080489	7.67598	8.38208	1.4772
182.699997	-0.342046	0.751387	1.650505	-0.380478	0.079736	7.43339	8.10738	0.22478
182.800003	0.055988	0.657601	1.643532	-0.378977	0.079282	7.25149	7.99969	-0.96847
182.899994	0.422328	0.520116	1.63793	-0.371947	0.079369	6.81195	7.92175	-1.917737
183.0	0.574007	0.423267	1.635487	-0.360792	0.079839	6.27467	7.44697	-2.605956
183.100006	0.582408	0.423606	1.636874	-0.348929	0.080445	6.10967	7.21488	-3.011286
183.199997	0.299229	0.500468	1.640723	-0.33919	0.080875	5.77907	6.81407	-2.976471
183.300003	-0.130734	0.623345	1.64397	-0.334969	0.080608	5.74439	6.54718	-2.41783
183.399994	-0.614228	0.712549	1.643522	-0.338456	0.080039	5.61916	6.38767	-0.877958
183.5	-0.81487	0.794428	1.637769	-0.348687	0.079651	6.30366	6.55768	1.131191
183.600006	-0.653326	0.858082	1.627677	-0.362368	0.079535	6.9096	7.55413	2.803055
183.699997	-0.320307	0.965587	1.617246	-0.374183	0.080168	6.53608	7.24517	3.389824
183.800003	0.199324	1.001265	1.611397	-0.379781	0.081283	7.11365	7.38402	2.551874
183.899994	0.516954	1.038279	1.611386	-0.377375	0.082184	7.18099	7.757	0.451709
184.0	0.572598	1.015262	1.615611	-0.367279	0.082443	6.83516	8.18735	-1.984556
184.100006	0.413183	1.024618	1.621818	-0.35221	0.082404	6.38379	8.05525	-3.907048
184.199997	0.147619	1.060369	1.628362	-0.334279	0.082592	6.32739	7.62532	-4.798205
184.300003	-0.087581	1.084394	1.635079	-0.316782	0.082637	6.187	7.10857	-4.640707
184.399994	-0.203744	1.111515	1.642725	-0.303901	0.083217	6.02648	6.44409	-3.599994
184.5	-0.327911	1.211021	1.65081	-0.299441	0.083477	5.98803	6.02894	-2.111524
184.600006	-0.303646	1.282288	1.658535	-0.303278	0.083961	6.05643	6.11629	-0.181612
184.699997	-0.246661	1.392819	1.664734	-0.315352	0.08409	6.11502	6.50458	1.584397
184.800003	-0.234	1.475212	1.668436	-0.333553	0.084005	7.58402	7.62018	2.906158
184.899994	-0.157482	1.556179	1.668607	-0.354263	0.083676	7.06268	9.0046	3.580762
185.0	-0.096414	1.552086	1.665908	-0.374292	0.08366	6.66316	8.15267	3.517611
185.100006	-0.061075	1.507038	1.660917	-0.389801	0.083922	7.29003	8.24249	2.622891
185.199997	0.035155	1.505673	1.654127	-0.398284	0.084169	8.41372	9.1366	1.187461
185.300003	0.029081	1.494853	1.646373	-0.398883	0.084307	7.88301	8.71202	-0.434439
185.399994	-0.002383	1.437578	1.638258	-0.393345	0.084551	7.33889	7.91212	-1.72162
185.5	-0.093923	1.406856	1.630298	-0.383523	0.084707	6.83156	7.50842	-2.31409
185.600006	-0.222206	1.388592	1.622926	-0.372132	0.08487	6.02569	6.88387	-2.364128
185.699997	-0.30453	1.398123	1.616323	-0.36108	0.08479	5.5561	6.30482	-2.109777
185.800003	-0.317563	1.40416	1.610828	-0.351776	0.084741	5.08205	5.91129	-1.799994
185.899994	-0.23231	1.440007	1.606842	-0.343735	0.084653	5.15352	5.73368	-1.540082
186.0	-0.061057	1.468299	1.605935	-0.336053	0.084639	5.23093	6.15954	-1.574354
186.100006	0.1232	1.422757	1.609681	-0.327208	0.085008	6.14322	6.48563	-1.989032
186.199997	0.318903	1.293778	1.619761	-0.316951	0.085527	6.76947	7.82144	-2.717971
186.300003	0.388414	1.194162	1.636492	-0.30687	0.086397	6.14024	7.73891	-3.408862
186.399994	0.369383	1.111391	1.658186	-0.298636	0.087413	6.65081	7.26402	-3.823769
186.5	0.237626	1.0299	1.680732	-0.29422	0.088406	6.78392	7.70229	-3.605674
186.600006	0.025529	0.90679	1.698734	-0.297107	0.089102	6.56814	7.39366	-2.303871
186.699997	-0.236424	0.759067	1.708541	-0.309307	0.089437	6.62182	7.50457	0.410924
186.800003	-0.570978	0.642745	1.708435	-0.332402	0.089172	6.71413	7.41218	4.081884
186.899994	-0.729142	0.54104	1.69808	-0.363499	0.088464	6.78025	7.34859	7.650496
187.0	-0.642552	0.529807	1.679371	-0.396795	0.087562	7.1767	7.55477	9.773858
187.100006	-0.440041	0.536007	1.658079	-0.425478	0.087059	7.31858	7.87658	9.126214
187.199997	-0.037378	0.468774	1.641324	-0.440793	0.086884	7.49461	8.13008	5.616188
187.300003	0.26505	0.34077	1.634536	-0.438709	0.087422	7.66231	8.46601	-0.1737
187.399994	0.539612	0.175162	1.640172	-0.420196	0.088758	7.76443	8.42705	-6.02792
187.5	0.659598	0.151467	1.658415	-0.388734	0.090781	7.65934	8.22814	-10.841568
187.600006	0.707927	0.161777	1.686491	-0.350577	0.092848	7.07617	7.86898	-13.504456
187.699997	0.326445	0.220399	1.719951	-0.315105	0.094837	5.93233	6.71901	-13.316195
187.800003	0.105298	0.318367	1.755854	-0.288594	0.09598	4.71642	5.59237	-10.710796
187.899994	-0.24835	0.553795	1.791406	-0.27877	0.097627	3.65938	4.39444	-6.401217
188.0	-0.516672	0.744568	1.822915	-0.286562	0.09836	3.87376	4.54807	-0.802061
188.100006	-0.784909	1.062326	1.848058	-0.307265	0.098595	3.67567	3.83166	4.451442
188.199997	-0.855149	1.422902	1.863757	-0.336613	0.098381	8.16912	8.3504	8.574597
188.300003	-0.634724	1.698668	1.87205	-0.366771	0.097986	9.11906	10.48408	10.560479
188.399994	-0.274527	1.999903	1.880614	-0.390625	0.097476	10.0281	10.27233	9.826602
188.5	0.055802	2.26297	1.89231	-0.404279	0.096873	9.47716	10.37831	6.953982
188.600006	0.427222	2.497769	1.906658	-0.406403	0.095962	10.10657	8.52157	2.631881
188.699997	0.538758	2.589912	1.921451	-0.400692	0.09523	16.93761	16.29431	-2.613349
188.800003	0.507193	2.598588	1.933103	-0.388534	0.095005	16.56961	16.53379	-6.936689
188.899994	0.374969	2.31852	1.940141	-0.373209	0.095049	18.64552	15.43552	-8.72766
189.0	0.139629	2.03458	1.944643	-0.357845	0.096347	13.29181	12.30592	-8.150536
189.100006	-0.011895	1.91407	1.949741	-0.343776	0.09732	5.41773	5.96492	-6.346518
189.199997	-0.151203	1.837267	1.9574	-0.332358	0.098723	4.0173	5.31061	-4.378178
189.300003	-0.257025	1.823098	1.969276	-0.325317	0.09958	4.10426	5.06588	-2.601462
189.399994	-0.339664	1.883377	1.984943	-0.322921	0.100049	4.23213	5.42012	-1.298044
189.5	-0.442951	1.955934	2.003118	-0.324632	0.099861	4.71546	5.84598	-0.481665
189.600006	-0.471618	2.01941	2.02121	-0.329817	0.099434	5.18618	6.15762	-0.057012
189.699997	-0.537981	2.083587	2.036045	-0.337594	0.098287	8.951	8.27738	0.254086
189.800003	-0.510376	2.150705	2.045287	-0.347497	0.09688	8.63222	10.92	0.612309
189.899994	-0.366423	2.210502	2.047234	-0.358968	0.095143	12.61887	12.09138	1.267346
190.0	-0.214121	2.25299	2.04231	-0.371184	0.09355	13.62644	13.87864	2.022927
190.100006	0.021238	2.345298	2.032384	-0.382523	0.092064	15.24844	14.89201	2.532691
190.199997	0.230183	2.390811	2.021464	-0.390212	0.091043	16.378	15.46764	2.204722
190.300003	0.334487	2.420474	2.013237	-0.391596	0.090268	14.67052	13.15261	0.897179
190.399994	0.329762	2.413677	2.010367	-0.386024	0.089572	12.46684	13.07146	-1.339366
190.5	0.187073	2.310021	2.012147	-0.373793	0.088834	10.68343	11.4678	-3.843546
190.600006	0.089919	2.094743	2.016975	-0.357595	0.088552	10.47369	11.29362	-5.5384
190.699997	-0.113691	1.969759	2.023436	-0.340248	0.088542	9.8857	10.60976	-6.331018
190.800003	-0.215802	1.843935	2.029595	-0.32487	0.088666	9.4388	9.59093	-5.997272
190.899994	-0.241108	1.721993	2.034931	-0.314768	0.088471	8.48369	8.62135	-4.684168
191.0	-0.26843	1.608104	2.038954	-0.312377	0.087521	7.65925	7.89317	-2.828117
191.100006	-0.297334	1.530796	2.041366	-0.316267	0.086012	7.55652	8.18714	-0.727632
191.199997	-0.280681	1.506202	2.042631	-0.325286	0.084272	7.77835	9.12653	1.014922
191.300003	-0.210455	1.555775	2.043103	-0.33715	0.08275	10.19458	10.31344	2.128129
191.399994	-0.089663	1.634244	2.042267	-0.349801	0.081418	9.78175	13.07092	2.587406
191.5	0.120935	1.726842	2.039081	-0.361754	0.080401	11.03453	12.21193	2.405633
191.600006	0.219424	1.684877	2.032884	-0.372027	0.079946	13.44401	14.22817	1.738523
191.699997	0.290407	1.642222	2.022643	-0.379411	0.079385	15.08616	16.58624	0.812449
191.800003	0.182992	1.537326	2.009781	-0.382941	0.078803	17.90804	17.42351	-0.327622
191.899994	-0.089902	1.351215	1.996837	-0.382075	0.078053	17.9182	17.24184	-1.39617
192.0	-0.276872	1.13043	1.985575	-0.376959	0.077589	13.7134	14.05079	-2.24853
192.100006	-0.445405	1.008028	1.97665	-0.368984	0.077472	10.40109	11.20402	-2.72516
192.199997	-0.451568	0.939708	1.969932	-0.359179	0.077532	8.97797	9.57177	-2.89723
192.300003	-0.385428	0.8648	1.963714	-0.349789	0.077405	7.71214	8.2518	-2.770478
192.399994	-0.233814	0.763186	1.956732	-0.34215	0.077153	6.69258	7.18319	-2.260171
192.5	-0.058207	0.658514	1.948261	-0.338334	0.076287	6.48643	6.99702	-1.396236
192.600006	-0.005714	0.53008	1.938647	-0.337782	0.07515	6.43642	7.5704	-0.457464
192.699997	0.001128	0.461163	1.92908	-0.33843	0.073837	7.64235	8.56215	0.112611
192.800003	0.016187	0.453888	1.921759	-0.338458	0.072585	8.19154	10.29609	0.016061
192.899994	0.036928	0.433864	1.918272	-0.336903	0.071456	8.40846	10.60163	-0.766848
193.0	0.135344	0.401647	1.918643	-0.332858	0.071225	9.85952	10.25338	-1.870329
193.100006	0.2142	0.403277	1.920705	-0.32789	0.071668	9.39519	10.43462	-2.770241
193.199997	0.236866	0.410353	1.921657	-0.324661	0.072331	9.87221	10.28689	-2.871301
193.300003	0.179777	0.426041	1.91854	-0.32527	0.073334	9.81836	10.28785	-2.098069
193.399994	0.060429	0.404387	1.909965	-0.332852	0.074046	9.08744	9.57702	-0.337557
193.5	-0.1524	0.362388	1.896312	-0.347393	0.074645	8.28428	9.2596	1.74115
193.600006	-0.379305	0.285351	1.879138	-0.366466	0.074761	8.02059	9.02023	3.370265
193.699997	-0.516304	0.312352	1.860926	-0.38519	0.074658	8.35198	9.12439	4.008709
193.800003	-0.647575	0.259096	1.845165	-0.399347	0.074486	8.94356	9.39963	3.322715
193.899994	-0.505135	0.315815	1.832464	-0.404693	0.07409	9.52953	9.78962	1.397331
194.0	-0.318854	0.373149	1.822067	-0.401717	0.073644	9.12317	9.70516	-1.175976
194.100006	0.031624	0.368016	1.812303	-0.390025	0.073669	9.0243	9.68985	-3.244137
194.199997	0.338402	0.322035	1.803337	-0.3719	0.073693	8.48492	9.37661	-4.319363
194.300003	0.553993	0.29119	1.797133	-0.349686	0.07412	7.61529	8.35832	-4.577209
194.399994	0.539984	0.309493	1.79609	-0.327636	0.07461	6.58276	7.69758	-4.378139
194.5	0.276515	0.356903	1.800347	-0.309186	0.075124	5.43674	6.6734	-3.991717
194.600006	-0.118425	0.405218	1.807739	-0.297946	0.075123	4.96058	6.124	-3.145303
194.699997	-0.50467	0.440174	1.814247	-0.2956	0.074703	5.17296	6.34539	-1.779351
194.800003	-0.811155	0.493255	1.816616	-0.302955	0.074471	6.40148	7.18951	0.121999
194.899994	-0.808647	0.653163	1.812996	-0.318375	0.074007	8.50252	9.23166	2.236614
195.0	-0.608995	0.802875	1.804027	-0.33961	0.074005	8.07926	8.54663	3.881892
195.100006	-0.173441	1.003637	1.792148	-0.360338	0.074102	8.52293	8.24591	4.52412
195.199997	0.130152	1.133655	1.780581	-0.377911	0.074532	9.71423	9.61727	3.866557
195.300003	0.32327	1.246621	1.77132	-0.387851	0.074988	9.89271	11.16987	1.98553
195.399994	0.285095	1.314248	1.764129	-0.389815	0.075081	9.2506	10.80117	-0.594121
195.5	0.078676	1.381203	1.758538	-0.385141	0.074881	8.60481	10.84089	-2.836504
195.600006	-0.157011	1.46217	1.753871	-0.375376	0.074776	7.83011	9.63568	-4.104151
195.699997	-0.347275	1.48619	1.749752	-0.363521	0.074407	7.24168	7.88685	-4.275976
195.800003	-0.431803	1.383887	1.746071	-0.353128	0.074496	6.50561	6.80037	-3.438694
195.899994	-0.458797	1.337037	1.740439	-0.347936	0.074449	5.79449	5.9935	-1.94555
196.0	-0.404433	1.300718	1.73252	-0.348043	0.074418	5.54279	5.57278	-0.019939
196.100006	-0.272564	1.29139	1.722327	-0.351932	0.074417	5.07268	5.72619	1.600653
196.199997	-0.090813	1.300372	1.71218	-0.356278	0.074571	6.00414	6.1604	2.273592
196.300003	0.125285	1.313434	1.706043	-0.356861	0.074586	7.11093	8.15781	1.611661
196.399994	0.291055	1.208441	1.706664	-0.352762	0.074497	6.44027	8.67787	-0.129482
196.5	0.318752	0.987287	1.71334	-0.34392	0.074823	6.72315	7.71546	-2.382774
196.600006	0.24402	0.760153	1.723254	-0.332532	0.075724	7.62159	8.95032	-4.044979
196.699997	0.046945	0.630342	1.733002	-0.320937	0.07681	8.04047	9.02601	-4.664118
196.800003	-0.187273	0.556137	1.740905	-0.313204	0.077982	6.89628	7.66654	-4.104705
196.899994	-0.432581	0.515066	1.745867	-0.313072	0.079021	6.86029	7.62778	-2.349048
197.0	-0.560532	0.513644	1.74701	-0.321702	0.079654	6.34219	7.11125	0.269328
197.100006	-0.669297	0.538864	1.74347	-0.338351	0.07937	6.25689	6.90699	2.976288
197.199997	-0.621128	0.575782	1.735664	-0.359581	0.078499	6.31075	7.20171	5.102712
197.300003	-0.474274	0.670511	1.725322	-0.380816	0.077385	7.69227	8.06231	5.98723
197.399994	-0.254379	0.786803	1.71343	-0.397932	0.076511	7.75138	9.45679	5.272772
197.5	-0.004006	0.81281	1.69995	-0.409142	0.075796	7.28477	8.26432	3.348391
197.600006	0.223183	0.776488	1.684895	-0.411269	0.07536	8.13242	8.83085	0.574707
197.699997	0.396771	0.654312	1.670061	-0.403501	0.075441	7.97952	9.54126	-2.206892
197.800003	0.515238	0.614061	1.65852	-0.386628	0.075885	7.56458	8.31753	-4.315118
197.899994	0.547711	0.652279	1.654456	-0.362202	0.077071	7.11487	7.79821	-5.760273
198.0	0.418383	0.689415	1.659988	-0.334356	0.079158	6.17369	6.98664	-6.503959
198.100006	0.217341	0.731345	1.6751	-0.307887	0.08102	5.46511	6.29486	-6.722252
198.199997	-0.056044	0.770249	1.697065	-0.28707	0.082972	4.83264	5.55405	-6.521021
198.300003	-0.414113	0.79535	1.721907	-0.274647	0.084294	4.79769	5.54966	-5.323532
198.399994	-0.715163	0.870523	1.744234	-0.274359	0.085167	4.76433	5.40278	-2.994565
198.5	-0.810619	0.932868	1.759961	-0.28662	0.085372	7.13966	7.12163	0.575608
198.600006	-0.789488	1.076342	1.766799	-0.310057	0.085299	7.5651	9.44298	4.487992
198.699997	-0.50997	1.242914	1.764105	-0.340755	0.085028	7.5179	8.35768	7.890622
198.800003	-0.180389	1.493802	1.75519	-0.372393	0.084762	7.96025	8.66481	9.462232
198.899994	0.143366	1.657996	1.74497	-0.398694	0.084734	8.54622	8.90954	8.755176
199.0	0.240376	1.830649	1.735119	-0.416918	0.084236	9.81266	11.09161	6.004276
199.100006	0.263483	1.951699	1.726099	-0.423549	0.083592	8.7846	10.87922	1.775882
199.199997	0.310933	1.924872	1.718078	-0.418423	0.082974	9.56246	11.01207	-2.786628
199.300003	0.131422	1.855704	1.711834	-0.404255	0.083202	9.49581	10.75846	-6.255628
199.399994	0.225664	1.741508	1.70871	-0.381718	0.084787	8.4209	8.64169	-8.004711
199.5	0.245949	1.563692	1.709859	-0.356489	0.086937	6.49965	6.89018	-7.973083
199.600006	0.116445	1.400575	1.714847	-0.333483	0.088634	5.14966	5.48885	-6.51422
199.699997	-0.102232	1.317512	1.722113	-0.316726	0.089939	4.10602	5.01311	-4.438364
199.800003	-0.380687	1.234563	1.729945	-0.308047	0.090801	3.91037	4.58671	-1.80963
199.899994	-0.604874	1.210181	1.736672	-0.307241	0.091303	3.60543	5.04608	0.663523
[truncated: 1,521 more rows]
