# Supplementary material for: Accurate time-series forecasting of floating platform motion via a reinforced fusion CNN–BiLSTM–attention model
Source: PLoS One. 2026 Feb 2;21(2):e0342081. doi: 10.1371/journal.pone.0342081 (PMC12863529; doi:10.1371/journal.pone.0342081)
Supplement: S1 Data — (ZIP) [file pone.0342081.s001.zip › S1 Dateset/Data for measured proportional model/data for dual-stage EWMA control limit/13_3.csv]

Time	Pitch	Yaw	Sway	Heave	Surge	Cable1	Cable2	Roll
0.1	-0.070616	0.790215	1.203056	-0.347663	0.08557	5.46056	6.48327	-0.402459
0.2	-0.023001	0.855503	1.202964	-0.347687	0.086066	5.51153	6.51453	-0.398858
0.3	-0.002516	0.899277	1.202546	-0.348221	0.086243	5.56547	6.48156	-0.354987
0.4	0.016833	0.921381	1.201823	-0.348448	0.086294	5.52747	6.40652	-0.287041
0.5	0.042353	0.955144	1.200816	-0.348812	0.086217	5.4476	6.25814	-0.200604
0.6	0.059839	0.921218	1.19982	-0.349022	0.086106	5.45198	6.25803	-0.083355
0.7	0.11005	0.926647	1.199317	-0.34882	0.086414	5.46389	6.32526	-0.070305
0.8	0.125291	0.947014	1.198829	-0.348285	0.086805	5.45951	6.43103	-0.114409
0.9	0.099197	0.975588	1.198767	-0.347925	0.087131	5.52177	6.51528	-0.200908
1.0	0.072836	0.976703	1.198972	-0.347536	0.08741	5.49787	6.37772	-0.309335
1.1	0.036009	0.986637	1.198738	-0.347802	0.087508	5.50207	6.36455	-0.353969
1.2	-0.002944	0.969707	1.198203	-0.348145	0.087788	5.48438	6.3197	-0.340893
1.3	0.069399	0.90013	1.197535	-0.349102	0.08822	5.51477	6.42846	-0.29307
1.4	0.088147	0.829944	1.197318	-0.349675	0.088934	5.44646	6.34582	-0.272995
1.5	0.099709	0.788696	1.197116	-0.34991	0.089525	5.41187	6.30203	-0.255786
1.6	0.028311	0.787345	1.196724	-0.349542	0.090099	5.39873	6.29593	-0.29537
1.7	-0.022576	0.721731	1.196731	-0.349247	0.090416	5.47475	6.38618	-0.332769
1.8	-0.139242	0.68463	1.197281	-0.348369	0.090501	5.58894	6.42407	-0.444619
1.9	-0.135844	0.630935	1.197809	-0.347882	0.090297	5.54428	6.30664	-0.395386
2.0	-0.135	0.560158	1.198129	-0.347387	0.090113	5.43464	6.29208	-0.396923
2.1	-0.051613	0.478746	1.198638	-0.347375	0.090175	5.44269	6.33886	-0.338112
2.2	0.085223	0.388736	1.199263	-0.347521	0.090329	5.50995	6.45512	-0.276218
2.3	0.228074	0.298078	1.199567	-0.347932	0.090493	5.44138	6.31156	-0.229696
2.4	0.236303	0.214744	1.199823	-0.348904	0.090698	5.48587	6.33843	-0.179189
2.5	0.224911	0.146471	1.200165	-0.349349	0.090933	5.50873	6.29122	-0.165541
2.6	0.162524	0.09784	1.200348	-0.3496	0.091026	5.54411	6.18202	-0.139614
2.7	-0.000153	0.048936	1.200367	-0.349894	0.091081	5.54533	6.23341	-0.190058
2.8	-0.11017	-0.021829	1.20062	-0.349591	0.091062	5.47483	6.23084	-0.238821
2.9	-0.215173	-0.082749	1.200799	-0.349387	0.090977	5.46835	6.28041	-0.282191
3.0	-0.236015	-0.161181	1.201035	-0.349371	0.090866	5.4349	6.34614	-0.299243
3.1	-0.156408	-0.276558	1.201399	-0.348936	0.090867	5.43455	6.33479	-0.302825
3.2	-0.006675	-0.329639	1.201414	-0.349332	0.090642	5.44532	6.27377	-0.343715
3.3	0.119591	-0.351034	1.201824	-0.349142	0.090343	5.42921	6.13128	-0.36066
3.4	0.20942	-0.37462	1.202411	-0.348793	0.090065	5.4772	6.25022	-0.376849
3.5	0.233304	-0.411112	1.202853	-0.348921	0.089588	5.5124	6.18941	-0.383929
3.6	0.225446	-0.438529	1.203091	-0.348435	0.089244	5.55094	6.1285	-0.352965
3.7	0.171632	-0.496509	1.202909	-0.34828	0.088977	5.55838	6.24669	-0.286085
3.8	0.076277	-0.567751	1.20253	-0.348724	0.088966	5.50487	6.22656	-0.199244
3.9	0.01533	-0.582505	1.202339	-0.348368	0.088726	5.4673	6.28158	-0.166944
4.0	-0.08089	-0.602764	1.202446	-0.348743	0.088493	5.461	6.30011	-0.127449
4.1	-0.103877	-0.609042	1.202886	-0.349445	0.087866	5.45679	6.29315	-0.219623
4.2	-0.075468	-0.602891	1.203614	-0.349094	0.087731	5.42982	6.22431	-0.304651
4.3	-0.05264	-0.557629	1.203704	-0.349964	0.087266	5.47895	6.24679	-0.405177
4.4	0.024	-0.593915	1.20421	-0.349887	0.087317	5.47107	6.20194	-0.431213
4.5	0.08969	-0.656697	1.204925	-0.349956	0.08731	5.44655	6.22667	-0.412511
4.6	0.092753	-0.643343	1.205505	-0.350205	0.087056	5.46231	6.19294	-0.409814
4.7	0.075254	-0.626074	1.205942	-0.349895	0.0867	5.48972	6.25418	-0.381657
4.8	0.011714	-0.617991	1.206348	-0.349965	0.086152	5.47702	6.22345	-0.33874
4.9	-0.05694	-0.594874	1.206947	-0.349964	0.085473	5.51862	6.20954	-0.303662
5.0	-0.086682	-0.513476	1.207354	-0.349512	0.085061	5.52256	6.29786	-0.319341
5.1	-0.085404	-0.474698	1.207593	-0.349767	0.084596	5.43175	6.2545	-0.294262
5.2	-0.043864	-0.504705	1.208141	-0.348878	0.084546	5.45793	6.36551	-0.282303
5.3	0.029301	-0.510503	1.209019	-0.34842	0.084385	5.46283	6.26649	-0.277316
5.4	0.069456	-0.485917	1.21011	-0.348264	0.084061	5.43823	6.15002	-0.271245
5.5	0.085777	-0.471708	1.211234	-0.347699	0.08379	5.425	6.15922	-0.264676
5.6	0.066104	-0.387385	1.212113	-0.34806	0.083231	5.51205	6.25803	-0.303475
5.7	-0.005827	-0.324577	1.213018	-0.348953	0.082615	5.52642	6.21778	-0.317971
5.8	-0.016838	-0.321227	1.213995	-0.349227	0.081976	5.50654	6.2758	-0.333118
5.9	-0.09499	-0.280253	1.214414	-0.350785	0.081412	5.43201	6.23566	-0.326068
6.0	-0.031568	-0.28603	1.215303	-0.351178	0.08117	5.45679	6.23726	-0.27508
6.1	0.049902	-0.291891	1.216525	-0.350914	0.081293	5.44917	6.33458	-0.282416
6.2	0.096867	-0.260426	1.217704	-0.350892	0.081372	5.4095	6.26949	-0.295639
6.3	0.072073	-0.207917	1.219084	-0.349998	0.081448	5.45793	6.24733	-0.30065
6.4	0.079724	-0.143036	1.220544	-0.349096	0.08134	5.47361	6.25129	-0.446117
6.5	-0.077036	-0.123283	1.22219	-0.3493	0.081053	5.51757	6.28105	-0.39556
6.6	-0.136741	-0.101013	1.223964	-0.349093	0.080715	5.54446	6.25942	-0.367952
6.7	-0.180038	-0.098412	1.225468	-0.349231	0.080666	5.50899	6.33265	-0.323946
6.8	-0.150683	-0.107219	1.227169	-0.349868	0.080744	5.3947	6.23566	-0.246635
6.9	-0.102224	-0.116199	1.228878	-0.350056	0.080877	5.4271	6.36798	-0.18997
7.0	-0.052659	-0.05894	1.230096	-0.351055	0.08074	5.46248	6.34175	-0.136547
7.1	-0.024837	0.016543	1.231265	-0.351689	0.080569	5.45977	6.20579	-0.117883
7.2	-0.010215	0.045063	1.232432	-0.352003	0.080163	5.48832	6.26306	-0.147526
7.3	-0.010072	0.012601	1.234218	-0.352266	0.079882	5.49769	6.20451	-0.202096
7.4	-0.020742	-0.021871	1.236555	-0.351385	0.079719	5.50321	6.26071	-0.30486
7.5	-0.024134	-0.032357	1.238746	-0.350289	0.079507	5.42071	6.2347	-0.392692
7.6	-0.041466	-0.044946	1.240859	-0.349546	0.079343	5.42237	6.29379	-0.420216
7.7	-0.005918	-0.042655	1.24348	-0.348337	0.079276	5.47387	6.30492	-0.435887
7.8	0.012091	-0.031755	1.245624	-0.348252	0.079208	5.50312	6.36059	-0.368508
7.9	0.073848	0.013203	1.247158	-0.348522	0.079281	5.5357	6.47589	-0.333392
8.0	0.159569	0.01194	1.248871	-0.348639	0.079704	5.5843	6.65563	-0.291502
8.1	0.135836	0.011301	1.249945	-0.350118	0.079976	5.52659	6.38575	-0.182086
8.2	0.105815	-0.04279	1.251296	-0.350756	0.080508	5.53719	6.30899	-0.11424
8.3	0.04587	-0.072017	1.252498	-0.351083	0.080787	5.52195	6.35063	-0.120438
8.4	-0.071047	-0.090551	1.253666	-0.351613	0.080821	5.46213	6.29026	-0.165414
8.5	-0.126707	-0.114434	1.25573	-0.350959	0.080872	5.53088	6.4199	-0.258812
8.6	-0.165148	-0.114393	1.257615	-0.350219	0.080676	5.46196	6.28373	-0.349408
8.7	-0.173992	-0.067933	1.259724	-0.349781	0.080311	5.43919	6.26906	-0.48833
8.8	-0.079854	-0.038981	1.261768	-0.348799	0.079919	5.42623	6.25	-0.508635
8.9	-0.011885	-0.026471	1.263451	-0.348535	0.079722	5.46021	6.28201	-0.588116
9.0	0.14433	-0.030849	1.264604	-0.349037	0.079542	5.53228	6.3623	-0.55445
9.1	0.272558	-0.048186	1.265833	-0.349353	0.079564	5.56057	6.39538	-0.477647
9.2	0.297382	-0.075198	1.267243	-0.350232	0.079706	5.53938	6.28319	-0.394747
9.3	0.257542	-0.057887	1.268458	-0.350656	0.079921	5.5554	6.30589	-0.350953
9.4	0.086733	-0.045844	1.269671	-0.350935	0.080053	5.51459	6.22667	-0.310965
9.5	-0.112276	-0.061319	1.270806	-0.351388	0.079993	5.55208	6.30075	-0.283178
9.6	-0.244857	-0.062723	1.272011	-0.351073	0.079743	5.52029	6.31905	-0.321186
9.7	-0.368262	-0.066425	1.273126	-0.351108	0.079539	5.46406	6.32633	-0.364248
9.8	-0.282357	-0.050729	1.274702	-0.350853	0.079671	5.45811	6.38618	-0.459905
9.9	-0.093914	-0.042238	1.276673	-0.350516	0.08008	5.4525	6.3759	-0.535834
10.0	0.101283	-0.020022	1.278558	-0.350369	0.080541	5.47527	6.43863	-0.590444
10.1	0.257269	-0.018425	1.280737	-0.349998	0.081106	5.52817	6.33929	-0.620037
10.2	0.267974	-0.032906	1.282594	-0.349925	0.081162	5.58404	6.33725	-0.595062
10.3	0.152259	-0.095203	1.284328	-0.349916	0.081143	5.6273	6.33704	-0.468207
10.4	0.011512	-0.104948	1.285567	-0.349907	0.081071	5.67372	6.29272	-0.375625
10.5	-0.187847	-0.119425	1.286928	-0.350303	0.081148	5.63869	6.297	-0.269463
10.6	-0.2516	-0.106568	1.288276	-0.35053	0.081182	5.57257	6.3532	-0.251352
10.7	-0.282298	-0.079187	1.289715	-0.350386	0.081611	5.53727	6.50426	-0.276762
10.8	-0.144744	-0.109566	1.29154	-0.350952	0.082303	5.5702	6.73175	-0.285653
10.9	-0.02175	-0.145142	1.293488	-0.351181	0.082849	5.50435	6.49087	-0.289597
11.0	0.118209	-0.146807	1.295057	-0.350686	0.083434	5.51582	6.35588	-0.438588
11.1	0.128788	-0.161611	1.296572	-0.351252	0.083646	5.59061	6.3091	-0.446608
11.2	0.131422	-0.182591	1.298271	-0.351095	0.083703	5.59989	6.29668	-0.478977
11.3	0.067593	-0.211612	1.299963	-0.351365	0.083518	5.6393	6.34175	-0.452941
11.4	-0.019191	-0.200866	1.301391	-0.351326	0.083335	5.65034	6.3789	-0.44641
11.5	-0.054937	-0.152248	1.302757	-0.350964	0.083358	5.63011	6.49344	-0.510856
11.6	-0.02437	-0.163691	1.304278	-0.35143	0.083451	5.62783	6.57834	-0.473564
11.7	-0.002335	-0.18189	1.306108	-0.351612	0.083986	5.60366	6.53669	-0.435517
11.8	0.092002	-0.180184	1.307928	-0.351605	0.084749	5.59367	6.41358	-0.44346
11.9	0.083899	-0.179854	1.309453	-0.351887	0.08523	5.59446	6.40277	-0.385236
12.0	0.071972	-0.200939	1.311158	-0.350946	0.085847	5.5893	6.30792	-0.346598
12.1	-0.053272	-0.183052	1.312648	-0.350424	0.086061	5.64289	6.26306	-0.281581
12.2	-0.194339	-0.134384	1.3137	-0.350571	0.085993	5.64578	6.31177	-0.225273
12.3	-0.264216	-0.065176	1.314819	-0.350666	0.08577	5.59481	6.35406	-0.176684
12.4	-0.280124	-0.020765	1.315698	-0.351547	0.08553	5.60681	6.44388	-0.160439
12.5	-0.155191	0.000231	1.316987	-0.351949	0.085444	5.6245	6.45737	-0.196142
12.6	0.023869	-0.013304	1.318571	-0.352042	0.085549	5.61951	6.50982	-0.230766
12.7	0.167262	-0.007169	1.320288	-0.352425	0.085672	5.56749	6.37312	-0.350737
12.8	0.255221	-0.026477	1.322303	-0.351781	0.086045	5.5815	6.30985	-0.455103
12.9	0.257229	-0.042684	1.324027	-0.351462	0.086221	5.64981	6.30492	-0.488723
13.0	0.154024	-0.009937	1.325358	-0.35144	0.086556	5.67696	6.29561	-0.462244
13.1	0.02428	0.000137	1.326825	-0.350889	0.087161	5.69369	6.31927	-0.450298
13.2	-0.136693	0.001836	1.32849	-0.350755	0.087409	5.68344	6.38104	-0.395238
13.3	-0.25251	0.015212	1.329762	-0.350775	0.087636	5.62424	6.44848	-0.350202
13.4	-0.280526	0.065773	1.331237	-0.350207	0.087861	5.58325	6.4078	-0.304772
13.5	-0.199521	0.071546	1.33269	-0.350501	0.087987	5.59192	6.40898	-0.239612
13.6	-0.063867	0.038221	1.334154	-0.350392	0.088155	5.63597	6.44131	-0.194246
13.7	0.043751	-0.020612	1.33535	-0.3508	0.088267	5.68379	6.50361	-0.14498
13.8	0.128481	-0.00552	1.336419	-0.351726	0.088007	5.79072	6.61838	-0.184529
13.9	0.174611	-0.01598	1.338081	-0.352248	0.087722	5.73791	6.55393	-0.189176
14.0	0.149049	-0.039845	1.339843	-0.3522	0.0875	5.7119	6.39057	-0.259003
14.1	0.07469	0.013582	1.340872	-0.352979	0.087269	5.87024	6.70712	-0.308296
14.2	0.041375	0.035404	1.342099	-0.352359	0.087246	5.72513	6.50212	-0.352314
14.3	-0.022405	0.029923	1.343111	-0.352402	0.087194	5.62634	6.46433	-0.376236
14.4	-0.109462	0.035732	1.343963	-0.352189	0.087189	5.64902	6.50725	-0.416415
14.5	-0.150827	0.04049	1.345032	-0.351142	0.087358	5.68878	6.43521	-0.398339
14.6	-0.175034	0.062749	1.346053	-0.35066	0.087466	5.67004	6.47193	-0.407761
14.7	-0.190613	0.134324	1.346938	-0.350263	0.087457	5.66943	6.46764	-0.423125
14.8	-0.129926	0.256833	1.348075	-0.349766	0.087259	5.77268	6.5247	-0.540129
14.9	-0.111465	0.337999	1.349379	-0.350503	0.087131	5.72329	6.41572	-0.516268
15.0	-0.035978	0.362954	1.350534	-0.350719	0.086818	5.6901	6.48145	-0.527001
15.1	0.014489	0.380074	1.351386	-0.350952	0.08666	5.69912	6.42654	-0.524097
15.2	0.073973	0.385367	1.352783	-0.35091	0.08685	5.66426	6.3865	-0.515901
15.3	0.084671	0.385221	1.354377	-0.350039	0.086825	5.64324	6.4654	-0.481922
15.4	0.041377	0.415909	1.355515	-0.349833	0.086621	5.66356	6.41058	-0.444133
15.5	-0.016844	0.4869	1.356367	-0.349534	0.086319	5.707	6.43135	-0.400339
15.6	-0.114089	0.578445	1.357257	-0.349352	0.086145	5.74282	6.43167	-0.394025
15.7	-0.176097	0.634464	1.357733	-0.349763	0.085882	5.7521	6.51293	-0.343192
15.8	-0.17102	0.639184	1.357962	-0.34988	0.085814	5.73134	6.58765	-0.333452
15.9	-0.07183	0.615411	1.358462	-0.349724	0.085915	5.75587	6.74887	-0.362202
16.0	0.022541	0.600312	1.359	-0.350202	0.085985	5.69509	6.66644	-0.417056
16.1	0.103037	0.569362	1.359881	-0.350016	0.086215	5.64745	6.50811	-0.474181
16.200001	0.132088	0.568055	1.36048	-0.350257	0.086273	5.64639	6.38864	-0.519357
16.299999	0.070972	0.5604	1.360745	-0.351321	0.086179	5.74474	6.44645	-0.466228
16.4	-0.018946	0.570411	1.361004	-0.351428	0.085882	5.73143	6.38061	-0.50593
16.5	-0.177665	0.556391	1.360791	-0.352305	0.085246	5.7345	6.36691	-0.41648
16.6	-0.267078	0.531338	1.3601	-0.352507	0.084537	5.74527	6.56431	-0.336033
16.700001	-0.274421	0.53144	1.359418	-0.352217	0.083816	5.64368	6.54601	-0.333421
16.799999	-0.140161	0.508024	1.358737	-0.352207	0.083427	5.63711	6.57373	-0.324008
16.9	0.049872	0.47686	1.358431	-0.35151	0.083199	5.72101	6.7387	-0.361008
17.0	0.244222	0.459402	1.358654	-0.351007	0.083374	5.74063	6.73292	-0.454908
17.1	0.345019	0.433957	1.358983	-0.350891	0.083434	5.69465	6.49848	-0.505
17.200001	0.342198	0.350886	1.359258	-0.350112	0.083507	5.76637	6.48616	-0.584849
17.299999	0.202981	0.26682	1.359261	-0.350565	0.0834	5.7704	6.40373	-0.592192
17.4	-0.00283	0.223169	1.358811	-0.351131	0.083159	5.84589	6.61302	-0.545693
17.5	-0.196738	0.200873	1.358119	-0.351649	0.082973	5.79177	6.58872	-0.468307
17.6	-0.425004	0.191295	1.357162	-0.352634	0.082526	5.73169	6.59846	-0.292139
17.700001	-0.478938	0.194174	1.356081	-0.352781	0.082112	5.67162	6.6628	-0.270555
17.799999	-0.411571	0.151248	1.355397	-0.352116	0.081603	5.58054	6.50051	-0.276097
17.9	-0.257437	0.108892	1.355029	-0.352128	0.080742	5.65953	6.69802	-0.274941
18.0	-0.013366	0.059447	1.354554	-0.351187	0.080053	5.65638	6.63829	-0.34858
18.1	0.150377	0.047482	1.354152	-0.351102	0.079429	5.72793	6.52235	-0.41624
18.200001	0.257881	0.011844	1.354389	-0.351265	0.0789	5.76348	6.58679	-0.417967
18.299999	0.224194	-0.031609	1.35458	-0.351	0.078576	5.76743	6.46486	-0.444225
18.4	0.144135	-0.060102	1.353846	-0.351824	0.078232	5.78625	6.43767	-0.488464
18.5	-0.008585	-0.119002	1.352974	-0.352404	0.078057	5.70586	6.40951	-0.402646
18.6	-0.196805	-0.174761	1.352237	-0.352063	0.078292	5.69456	6.47128	-0.35668
18.700001	-0.318878	-0.184429	1.351099	-0.352013	0.078126	5.64858	6.3804	-0.403356
18.799999	-0.440239	-0.193624	1.35064	-0.351317	0.078177	5.66496	6.49066	-0.315828
18.9	-0.466331	-0.195525	1.350644	-0.349948	0.078236	5.58702	6.43317	-0.360392
19.0	-0.309882	-0.194795	1.350461	-0.349584	0.078153	5.64701	6.555	-0.445194
19.1	-0.069789	-0.236309	1.350549	-0.34776	0.078255	5.68983	6.59557	-0.409866
19.200001	0.056525	-0.313567	1.35064	-0.347631	0.078385	5.64543	6.41519	-0.429899
19.299999	0.124334	-0.412121	1.350956	-0.348195	0.078289	5.76147	6.48424	-0.431399
19.4	0.102855	-0.475939	1.351128	-0.348353	0.078072	5.70998	6.3349	-0.461029
19.5	0.021062	-0.529684	1.351056	-0.349959	0.077595	5.72486	6.40009	-0.409873
19.6	-0.05158	-0.552517	1.350998	-0.351289	0.077249	5.73231	6.4062	-0.327437
19.700001	-0.123546	-0.570981	1.350982	-0.351609	0.077099	5.72854	6.47096	-0.272007
19.799999	-0.140367	-0.554536	1.350355	-0.352249	0.077263	5.78284	6.81214	-0.265965
19.9	-0.110726	-0.585774	1.350119	-0.351935	0.077354	5.72609	6.75797	-0.163299
20.0	-0.112164	-0.653399	1.349887	-0.351243	0.077366	5.621	6.51089	-0.152908
20.1	-0.121176	-0.703921	1.349464	-0.350799	0.077062	5.64815	6.51742	-0.182008
20.200001	-0.165953	-0.750845	1.349494	-0.349627	0.076753	5.68712	6.54965	-0.218732
20.299999	-0.112223	-0.786694	1.349506	-0.349445	0.076608	5.7204	6.59782	-0.27051
20.4	-0.01555	-0.785087	1.34926	-0.349838	0.076397	5.67985	6.38757	-0.339019
20.5	0.074793	-0.783782	1.349186	-0.349509	0.076514	5.70332	6.54044	-0.347288
20.6	0.131881	-0.766259	1.348768	-0.350643	0.076591	5.69745	6.61516	-0.341177
20.700001	0.181971	-0.744641	1.34824	-0.351188	0.077025	5.67521	6.39688	-0.332354
20.799999	0.106623	-0.700352	1.347824	-0.351315	0.077374	5.76366	6.46893	-0.384916
20.9	0.010618	-0.668433	1.347314	-0.352692	0.077543	5.73861	6.39292	-0.365971
21.0	-0.137427	-0.635204	1.347262	-0.351975	0.07781	5.72425	6.37611	-0.378657
21.1	-0.224917	-0.614888	1.34715	-0.35101	0.077874	5.68808	6.48177	-0.466027
21.200001	-0.403147	-0.575961	1.347118	-0.351326	0.077563	5.67783	6.64011	-0.397849
21.299999	-0.416374	-0.50593	1.347296	-0.350364	0.077387	5.75525	6.87466	-0.429883
21.4	-0.364481	-0.401922	1.347206	-0.350504	0.076974	5.73695	6.71579	-0.437597
21.5	-0.231975	-0.299824	1.347188	-0.350589	0.07656	5.6795	6.62994	-0.450501
21.6	-0.045893	-0.217166	1.347443	-0.350333	0.076254	5.67214	6.49205	-0.437943
21.700001	0.084669	-0.127355	1.3475	-0.350908	0.075984	5.72346	6.4898	-0.425795
21.799999	0.17816	-0.047935	1.347516	-0.350704	0.075826	5.70761	6.46829	-0.376117
21.9	0.136372	0.039755	1.347182	-0.350259	0.07582	5.69018	6.35363	-0.43683
22.0	0.012045	0.126175	1.34667	-0.350503	0.075576	5.73528	6.44484	-0.38016
22.1	-0.178995	0.232816	1.346295	-0.349906	0.075348	5.72767	6.50137	-0.32335
22.200001	-0.262572	0.283672	1.345953	-0.349501	0.075442	5.67433	6.49933	-0.229368
22.299999	-0.3903	0.385432	1.345507	-0.349845	0.075552	5.64911	6.54483	-0.336306
22.4	-0.427363	0.52007	1.345271	-0.348851	0.075838	5.65647	6.55768	-0.364692
22.5	-0.329484	0.632963	1.344544	-0.349579	0.076008	5.58816	6.5838	-0.364849
22.6	-0.20859	0.704506	1.343739	-0.34954	0.076386	5.60637	6.57695	-0.378806
22.700001	-0.052333	0.745212	1.343011	-0.348872	0.076701	5.69123	6.60082	-0.309638
22.799999	-0.003389	0.749389	1.342586	-0.349312	0.076703	5.67713	6.50618	-0.345272
22.9	-0.048301	0.760767	1.342373	-0.348565	0.076677	5.6922	6.45908	-0.405591
23.0	-0.101649	0.818142	1.341631	-0.348094	0.07639	5.68046	6.35534	-0.441151
23.1	-0.20333	0.868523	1.340824	-0.348411	0.075886	5.65909	6.38457	-0.403137
23.200001	-0.22619	0.877899	1.340096	-0.347915	0.075693	5.61995	6.46443	-0.352677
23.299999	-0.196141	0.907525	1.338834	-0.348747	0.075787	5.68782	6.62469	-0.269201
23.4	-0.101546	0.9068	1.337253	-0.349686	0.076086	5.63851	6.61441	-0.178171
23.5	0.006563	0.879634	1.335813	-0.350045	0.076586	5.56083	6.51967	-0.15411
23.6	0.023115	0.835822	1.334197	-0.351287	0.076985	5.59446	6.54194	-0.135214
23.700001	-0.093982	0.786605	1.332332	-0.3518	0.077051	5.65515	6.49976	-0.247314
23.799999	-0.157197	0.704423	1.330879	-0.351128	0.076896	5.63825	6.42889	-0.250056
23.9	-0.237206	0.648682	1.32958	-0.350854	0.076372	5.65944	6.46829	-0.322384
24.0	-0.310937	0.618932	1.328698	-0.349657	0.07605	5.58833	6.4503	-0.450069
24.1	-0.302277	0.570625	1.327754	-0.348979	0.0758	5.57502	6.53744	-0.472123
24.200001	-0.24231	0.525329	1.326519	-0.348495	0.075554	5.57318	6.5596	-0.464342
24.299999	-0.037616	0.499767	1.325258	-0.347058	0.075704	5.5963	6.52021	-0.500291
24.4	0.041792	0.463087	1.32353	-0.347393	0.075396	5.59035	6.49548	-0.396546
24.5	0.04483	0.445803	1.321358	-0.347854	0.075322	5.62214	6.44067	-0.39626
24.6	0.022604	0.451999	1.319128	-0.347901	0.075153	5.72189	6.52663	-0.341255
24.700001	-0.071992	0.430771	1.317143	-0.349029	0.074855	5.70367	6.50918	-0.241513
24.799999	-0.243559	0.408167	1.314853	-0.349717	0.074517	5.64421	6.51849	-0.243886
24.9	-0.33948	0.348451	1.312515	-0.349991	0.073811	5.65419	6.62501	-0.253821
25.0	-0.448732	0.286478	1.310446	-0.350956	0.07321	5.58824	6.54215	-0.230732
25.1	-0.420347	0.293519	1.308365	-0.350016	0.072816	5.50522	6.52288	-0.315092
25.200001	-0.278837	0.261646	1.306095	-0.349573	0.072702	5.51407	6.48895	-0.352312
25.299999	-0.108992	0.283164	1.303974	-0.348811	0.072668	5.52677	6.48402	-0.437585
25.4	0.00384	0.327375	1.301904	-0.347631	0.072771	5.57125	6.46315	-0.478815
25.5	0.042162	0.357587	1.299439	-0.347542	0.072718	5.64018	6.46657	-0.421041
25.6	-0.026495	0.396108	1.296819	-0.347495	0.072375	5.66435	6.40951	-0.378161
25.700001	-0.049455	0.389081	1.294209	-0.347019	0.072154	5.68178	6.39142	-0.309029
25.799999	-0.17197	0.38366	1.291048	-0.349033	0.071536	5.62459	6.39271	-0.19792
25.9	-0.273514	0.377823	1.288384	-0.349555	0.07127	5.58982	6.56003	-0.174865
26.0	-0.307598	0.380799	1.28555	-0.350308	0.070853	5.52974	6.54472	-0.159114
26.1	-0.260064	0.380468	1.282591	-0.351106	0.070487	5.45425	6.41444	-0.178497
26.200001	-0.126108	0.428311	1.279817	-0.350606	0.070111	5.45285	6.47075	-0.219237
26.299999	0.010899	0.487738	1.276959	-0.350748	0.069918	5.47483	6.35063	-0.235011
26.4	0.145068	0.505451	1.274219	-0.350346	0.069746	5.53876	6.38489	-0.287194
26.5	0.176874	0.523951	1.271976	-0.34893	0.069926	5.5505	6.38211	-0.319963
26.6	0.261636	0.505948	1.269555	-0.348857	0.070043	5.53868	6.28854	-0.348005
26.700001	0.19106	0.502563	1.267256	-0.348064	0.070255	5.56907	6.37911	-0.415363
26.799999	-0.014675	0.507203	1.265047	-0.34759	0.07034	5.58667	6.44227	-0.432572
26.9	-0.200037	0.533847	1.262879	-0.348318	0.070282	5.54507	6.36102	-0.387962
27.0	-0.346561	0.532383	1.260768	-0.348113	0.070313	5.55663	6.47353	-0.349797
27.1	-0.434903	0.534909	1.258544	-0.348355	0.070302	5.51661	6.53798	-0.300698
27.200001	-0.464382	0.553721	1.256342	-0.348884	0.070078	5.43297	6.43703	-0.306637
27.299999	-0.301443	0.543796	1.254257	-0.348062	0.069876	5.42518	6.46754	-0.331694
27.4	-0.114931	0.523268	1.251869	-0.347999	0.069686	5.52642	6.57759	-0.314364
27.5	0.026997	0.508076	1.249626	-0.348179	0.069342	5.46187	6.38928	-0.279107
27.6	0.151927	0.485522	1.24751	-0.348127	0.068948	5.48814	6.34881	-0.293384
27.700001	0.238185	0.412881	1.245151	-0.348933	0.068745	5.56136	6.39817	-0.308581
27.799999	0.210278	0.373328	1.24329	-0.349203	0.068954	5.51556	6.30556	-0.380532
27.9	0.137001	0.337311	1.241477	-0.349229	0.069229	5.5265	6.39121	-0.43361
28.0	-0.0063	0.310077	1.239331	-0.34951	0.069492	5.51573	6.39024	-0.475171
28.1	-0.113468	0.277755	1.23752	-0.348481	0.070061	5.46354	6.31777	-0.547821
28.200001	-0.217332	0.220779	1.235778	-0.348149	0.070626	5.42036	6.38029	-0.568108
28.299999	-0.246986	0.143387	1.234238	-0.348069	0.071054	5.40924	6.31927	-0.458404
28.4	-0.175512	0.10974	1.233077	-0.347144	0.071454	5.44777	6.33329	-0.518495
28.5	-0.129415	0.07187	1.231918	-0.346739	0.071779	5.4271	6.37611	-0.478858
28.6	-0.094813	0.028034	1.230489	-0.346307	0.071907	5.44655	6.42472	-0.423641
28.700001	-0.061357	0.027709	1.228951	-0.346083	0.071856	5.48902	6.32665	-0.352718
28.799999	-0.006404	-0.048337	1.227141	-0.347424	0.071506	5.49068	6.24369	-0.223876
28.9	0.071948	-0.140681	1.225592	-0.347993	0.071672	5.49235	6.36477	-0.152153
29.0	0.136649	-0.214931	1.224102	-0.349325	0.071674	5.47545	6.27784	-0.153679
29.1	0.157898	-0.27798	1.223077	-0.350219	0.072006	5.5181	6.43285	-0.242285
29.200001	0.157516	-0.380795	1.222699	-0.34948	0.072563	5.49138	6.49526	-0.334803
29.299999	0.105632	-0.451948	1.221998	-0.349632	0.072758	5.41817	6.34079	-0.353964
29.4	-0.006347	-0.505933	1.220933	-0.349383	0.07267	5.60077	6.58069	-0.390416
29.5	-0.116266	-0.594074	1.219728	-0.348583	0.072743	5.58509	6.53958	-0.352774
29.6	-0.1892	-0.692384	1.218323	-0.349428	0.072741	5.43052	6.34721	-0.225595
29.700001	-0.152345	-0.751065	1.217208	-0.349807	0.072987	5.48639	6.41123	-0.162011
29.799999	-0.015959	-0.78587	1.21631	-0.349885	0.073578	5.4927	6.44216	-0.167657
29.9	0.070728	-0.836611	1.2152	-0.350564	0.074198	5.46047	6.46315	-0.184991
30.0	0.171663	-0.882475	1.214209	-0.350147	0.074909	5.41975	6.26017	-0.240313
30.1	0.183196	-0.938408	1.213174	-0.349972	0.075494	5.4976	6.23823	-0.228969
30.200001	0.082486	-1.036839	1.212039	-0.349888	0.076042	5.46958	6.20729	-0.18017
30.299999	-0.06346	-1.120634	1.211076	-0.349262	0.076578	5.50058	6.21746	-0.139439
30.4	-0.221117	-1.147263	1.21014	-0.349348	0.076746	5.53579	6.26842	-0.132362
30.5	-0.31214	-1.165346	1.209306	-0.349318	0.076809	5.47562	6.33126	-0.169095
30.6	-0.362656	-1.163358	1.208491	-0.348681	0.076818	5.41038	6.31381	-0.195917
30.700001	-0.312141	-1.114392	1.207618	-0.348808	0.076552	5.4314	6.34175	-0.259202
30.799999	-0.17943	-1.10163	1.207402	-0.348423	0.0764	5.4546	6.44977	-0.379526
30.9	0.021585	-1.119633	1.207306	-0.348097	0.076551	5.39934	6.30995	-0.43597
31.0	0.153798	-1.104946	1.207058	-0.347762	0.076601	5.46082	6.2667	-0.559854
31.1	0.239268	-1.137468	1.207121	-0.346877	0.076706	5.48937	6.17764	-0.546317
31.200001	0.182189	-1.148009	1.207212	-0.34607	0.076714	5.5526	6.26232	-0.52042
31.299999	0.069628	-1.127758	1.207232	-0.345399	0.076787	5.57309	6.26371	-0.491207
31.4	-0.116493	-1.058532	1.207435	-0.344432	0.077252	5.50119	6.15109	-0.444115
31.5	-0.230881	-1.033653	1.207577	-0.344519	0.077897	5.49086	6.28319	-0.364732
31.6	-0.30312	-1.00076	1.207916	-0.345321	0.07871	5.47247	6.43371	-0.328708
31.700001	-0.333944	-0.925099	1.208179	-0.346874	0.079581	5.43569	6.39913	-0.262353
31.799999	-0.305567	-0.859482	1.208038	-0.349247	0.080337	5.4455	6.32087	-0.186524
31.9	-0.27353	-0.801755	1.20774	-0.351577	0.080843	5.44909	6.3213	-0.151778
32.0	-0.182455	-0.730819	1.207433	-0.353035	0.081355	5.499	6.29004	-0.115992
32.099998	-0.087607	-0.640731	1.206442	-0.354601	0.081827	5.44077	6.10912	-0.144385
32.200001	-0.028477	-0.602062	1.205624	-0.354508	0.082423	5.43586	6.21446	-0.188462
32.299999	-0.027698	-0.580208	1.205053	-0.354268	0.082858	5.4398	6.28255	-0.238172
32.400002	-0.067735	-0.543055	1.204471	-0.353768	0.08296	5.48639	6.2576	-0.309051
32.5	-0.168367	-0.46734	1.203473	-0.352719	0.083006	5.54148	6.35834	-0.408689
32.599998	-0.177696	-0.441046	1.202545	-0.351719	0.082893	5.50671	6.28672	-0.341413
32.700001	-0.205484	-0.349068	1.201632	-0.351119	0.082831	5.52291	6.33415	-0.368783
32.799999	-0.278642	-0.253845	1.200938	-0.349739	0.083198	5.49366	6.32045	-0.406344
32.900002	-0.119187	-0.158527	1.200121	-0.349245	0.083427	5.46231	6.34357	-0.51283
33.0	-0.037516	-0.091395	1.199807	-0.348596	0.083741	5.40171	6.25985	-0.514353
33.099998	0.076286	-0.048844	1.200036	-0.347709	0.08427	5.48114	6.29668	-0.539854
33.200001	0.12445	0.001048	1.200285	-0.347037	0.084671	5.52685	6.3319	-0.549057
33.299999	0.081081	0.05747	1.200927	-0.345021	0.08513	5.53368	6.30878	-0.564806
33.400002	0.016793	0.101771	1.202171	-0.343128	0.085419	5.59613	6.41562	-0.588518
33.5	-0.112293	0.183214	1.203946	-0.341085	0.08575	5.5378	6.31359	-0.652256
33.599998	-0.209119	0.255437	1.206076	-0.338589	0.08594	5.47483	6.21543	-0.634592
33.700001	-0.273509	0.363348	1.208222	-0.337466	0.086125	5.47308	6.24818	-0.639787
33.799999	-0.248028	0.420226	1.210773	-0.336566	0.086526	5.4849	6.29818	-0.536685
33.900002	-0.162652	0.462084	1.212852	-0.336417	0.087024	5.50829	6.38189	-0.457309
34.0	-0.042765	0.490462	1.214849	-0.337922	0.08725	5.46809	6.27784	-0.30688
34.099998	0.04915	0.5118	1.216893	-0.339265	0.087613	5.49979	6.42857	-0.192878
34.200001	0.046784	0.53193	1.218158	-0.342017	0.087567	5.5054	6.28522	-0.079506
34.299999	-0.012994	0.566063	1.218875	-0.345316	0.087295	5.56328	6.30685	0.031623
34.400002	-0.074362	0.59897	1.219236	-0.348148	0.087283	5.52405	6.18449	0.120761
34.5	-0.134035	0.626524	1.219211	-0.35149	0.087412	5.55313	6.29925	0.153927
34.599998	-0.159345	0.637716	1.218779	-0.354175	0.087786	5.47334	6.2515	0.13506
34.700001	-0.141455	0.679087	1.217929	-0.355873	0.088476	5.41134	6.28522	0.050912
34.799999	-0.141481	0.691772	1.216305	-0.358028	0.08875	5.45346	6.43028	-0.011486
34.900002	-0.16984	0.674102	1.214638	-0.358688	0.088846	5.42141	6.29015	-0.122627
35.0	-0.163613	0.682183	1.212693	-0.358934	0.088824	5.4638	6.24208	-0.27904
35.099998	-0.128652	0.676115	1.21066	-0.358831	0.0886	5.50198	6.25118	-0.385801
35.200001	-0.098486	0.689253	1.208902	-0.357688	0.088466	5.48438	6.27473	-0.558763
35.299999	-0.004005	0.658181	1.207806	-0.356121	0.088683	5.43682	6.20836	-0.656648
35.400002	0.016023	0.666669	1.207259	-0.35376	0.089046	5.46371	6.29936	-0.776376
35.5	0.048822	0.632509	1.207402	-0.350523	0.089532	5.47352	6.29165	-0.862514
35.599998	0.033836	0.590297	1.20784	-0.347543	0.089782	5.50916	6.26381	-0.95624
35.700001	0.000719	0.526177	1.20948	-0.343847	0.090206	5.51205	6.28662	-0.913189
35.799999	-0.073319	0.537543	1.211962	-0.339998	0.090659	5.53342	6.23009	-0.930448
35.900002	-0.145468	0.490128	1.214964	-0.337047	0.090862	5.51634	6.29293	-0.847985
36.0	-0.126966	0.45966	1.218553	-0.334265	0.09131	5.46283	6.23962	-0.759868
36.099998	-0.092581	0.410736	1.222226	-0.333244	0.091881	5.48736	6.31124	-0.583376
36.200001	-0.015865	0.371709	1.225795	-0.333586	0.092558	5.51687	6.41101	-0.399986
36.299999	0.075578	0.308644	1.22951	-0.334228	0.093483	5.53342	6.42343	-0.187881
36.400002	0.104504	0.243348	1.232484	-0.336961	0.09421	5.56188	6.36841	0.014337
36.5	0.06724	0.178928	1.235092	-0.340223	0.094675	5.60103	6.28619	0.186241
36.599998	-0.065764	0.134498	1.237079	-0.344009	0.094871	5.54524	6.19359	0.322011
36.700001	-0.183893	0.086882	1.237877	-0.348787	0.094744	5.51547	6.12175	0.411771
36.799999	-0.250471	0.043148	1.238157	-0.352858	0.094846	5.55453	6.25536	0.421138
36.900002	-0.234358	-9.9e-05	1.237662	-0.356609	0.095269	5.53202	6.29486	0.401156
37.0	-0.115817	-0.084157	1.236108	-0.360154	0.095789	5.47352	6.3122	0.334132
37.099998	0.024851	-0.186824	1.234091	-0.36213	0.096536	5.44541	6.34057	0.193218
37.200001	0.127357	-0.247915	1.231459	-0.363847	0.097252	5.45215	6.23609	0.049625
37.299999	0.121946	-0.313143	1.228074	-0.365047	0.097537	5.47711	6.12657	-0.067636
37.400002	0.007333	-0.348478	1.22466	-0.364813	0.097605	5.5822	6.19905	-0.25912
37.5	-0.075763	-0.383627	1.221638	-0.364293	0.097236	5.6231	6.15912	-0.468664
37.599998	-0.171974	-0.435836	1.219502	-0.362045	0.096873	5.5667	6.15665	-0.694216
37.700001	-0.254603	-0.452362	1.218407	-0.357817	0.096735	5.52072	6.24015	-1.071163
37.799999	-0.182947	-0.524974	1.218609	-0.353454	0.096569	5.4257	6.1726	-1.204136
37.900002	-0.061515	-0.56881	1.220249	-0.347346	0.096562	5.43893	6.26992	-1.363341
38.0	0.029331	-0.543384	1.222862	-0.341087	0.096493	5.45898	6.28544	-1.487561
38.099998	0.163499	-0.574392	1.226368	-0.335865	0.096526	5.61259	6.42943	-1.322583
38.200001	0.249086	-0.599722	1.230757	-0.331122	0.096613	5.66654	6.38018	-1.208296
38.299999	0.146498	-0.548307	1.235712	-0.328044	0.09657	5.68309	6.30685	-1.082185
38.400002	0.061941	-0.504605	1.241127	-0.326956	0.096359	5.76611	6.48905	-0.778274
38.5	-0.063628	-0.490732	1.246691	-0.327408	0.09608	5.70971	6.39046	-0.440513
38.599998	-0.243408	-0.46834	1.251982	-0.330245	0.095843	5.69518	6.26157	-0.088544
38.700001	-0.255303	-0.415437	1.256396	-0.334077	0.095589	5.6527	6.30182	0.205158
38.799999	-0.181013	-0.350317	1.25955	-0.338681	0.095338	5.59718	6.44195	0.408616
38.900002	-0.106416	-0.351294	1.261416	-0.344707	0.095431	5.57196	6.41786	0.705927
39.0	0.02515	-0.317811	1.262049	-0.350348	0.09535	5.57362	6.32216	0.863677
39.099998	0.102033	-0.237997	1.261266	-0.356207	0.095334	5.578	6.22271	0.924373
39.200001	0.103463	-0.173211	1.259118	-0.361447	0.095172	5.58982	6.2318	0.855945
39.299999	0.042193	-0.10957	1.255987	-0.365063	0.094612	5.59543	6.18748	0.671208
39.400002	-0.048238	-0.027432	1.251646	-0.368029	0.093977	5.5688	6.10099	0.411835
39.5	-0.109056	0.061399	1.246831	-0.369678	0.093237	5.55199	6.10612	0.159392
39.599998	-0.114937	0.091268	1.241891	-0.369707	0.092803	5.4976	6.20279	-0.136867
39.700001	-0.070997	0.151746	1.237064	-0.368928	0.092341	5.46835	6.29529	-0.383561
39.799999	0.021409	0.188471	1.233064	-0.366179	0.09193	5.4518	6.27313	-0.662961
39.900002	0.038339	0.243911	1.230145	-0.361815	0.091486	5.47378	6.30792	-0.967524
40.0	0.028188	0.350216	1.227973	-0.356505	0.090459	5.53701	6.3805	-1.224575
40.099998	0.115701	0.446067	1.227496	-0.349207	0.089788	5.64149	6.36562	-1.471019
40.200001	0.123264	0.491844	1.228423	-0.342571	0.088927	5.61347	6.25407	-1.500211
40.299999	0.148288	0.534065	1.230609	-0.336318	0.088381	5.5632	6.28854	-1.463424
40.400002	0.222476	0.558475	1.233968	-0.330766	0.08799	5.6048	6.42771	-1.283522
40.5	0.202087	0.617972	1.238039	-0.327139	0.087905	5.65156	6.53519	-1.056244
40.599998	0.213594	0.658598	1.242582	-0.32549	0.087852	5.6703	6.55414	-0.692246
40.700001	0.140582	0.699568	1.246814	-0.325749	0.08764	5.65953	6.43028	-0.349224
40.799999	-0.020616	0.772093	1.250605	-0.328166	0.086932	5.68178	6.37419	0.027724
40.900002	-0.146005	0.819863	1.25385	-0.332616	0.085937	5.68922	6.48488	0.356023
41.0	-0.261508	0.849021	1.256052	-0.337869	0.085142	5.62424	6.4184	0.648581
41.099998	-0.280146	0.891879	1.256727	-0.345176	0.08428	5.57826	6.38007	0.830013
41.200001	-0.195371	0.939891	1.256377	-0.351673	0.083604	5.49121	6.39624	0.943508
41.299999	-0.028092	0.958249	1.254543	-0.357938	0.082987	5.46161	6.45394	0.933139
41.400002	0.099936	0.929033	1.25128	-0.363152	0.082321	5.4525	6.42611	0.822196
41.5	0.179475	0.934739	1.247419	-0.366491	0.08188	5.41143	6.23213	0.602218
41.599998	0.216689	0.951022	1.243127	-0.368661	0.081346	5.48271	6.2332	0.273012
41.700001	0.122024	1.021512	1.238652	-0.369137	0.080752	5.46537	6.18823	-0.202968
41.799999	-0.038607	1.084779	1.234841	-0.367206	0.08044	5.49235	6.33458	-0.622568
41.900002	-0.184556	1.122433	1.231723	-0.364147	0.079575	5.54919	6.55232	-0.9923
42.0	-0.26459	1.12259	1.22991	-0.359154	0.078585	5.48377	6.4124	-1.312297
42.099998	-0.25035	1.117629	1.229383	-0.353381	0.07778	5.48193	6.48017	-1.525325
42.200001	-0.151155	1.091376	1.230458	-0.347308	0.077203	5.51915	6.58326	-1.661692
42.299999	0.043775	0.983467	1.23324	-0.341159	0.077098	5.45802	6.4473	-1.616135
42.400002	0.202654	0.91345	1.237018	-0.336483	0.076975	5.54665	6.49912	-1.499789
42.5	0.330221	0.817525	1.241618	-0.332617	0.076847	5.59035	6.48103	-1.171303
42.599998	0.258697	0.762487	1.246271	-0.331005	0.076207	5.63851	6.41979	-0.836491
42.700001	0.129658	0.714833	1.250803	-0.33134	0.075445	5.6788	6.40116	-0.420937
42.799999	0.028998	0.638396	1.255263	-0.333269	0.074856	5.7683	6.58626	0.034398
42.900002	-0.050806	0.571297	1.258896	-0.336668	0.07453	5.72898	6.60949	0.408788
43.0	-0.048642	0.470776	1.261609	-0.341572	0.074542	5.5526	6.52792	0.711668
43.099998	-0.061229	0.349065	1.263339	-0.347238	0.07447	5.45907	6.47878	0.939918
43.200001	-0.026823	0.274326	1.263587	-0.353436	0.074248	5.48473	6.467	0.976552
43.299999	-0.047993	0.162355	1.262465	-0.359229	0.073896	5.51118	6.39624	0.905721
43.400002	-0.055716	0.067465	1.26096	-0.363423	0.073386	5.4807	6.2818	0.677868
43.5	-0.117923	0.033794	1.258669	-0.365839	0.072712	5.47834	6.25953	0.23024
43.599998	-0.125274	-0.034339	1.256388	-0.366458	0.071963	5.43928	6.22827	-0.066453
43.700001	-0.128375	-0.088687	1.254539	-0.364421	0.071137	5.35293	6.20408	-0.472872
43.799999	-0.088346	-0.16216	1.253651	-0.361074	0.07038	5.36282	6.27859	-0.893516
43.900002	-0.006181	-0.190826	1.254038	-0.35556	0.069811	5.40556	6.3531	-1.246253
44.0	0.096769	-0.219987	1.255904	-0.34955	0.069515	5.40959	6.33308	-1.560004
44.099998	0.167536	-0.298945	1.259055	-0.343982	0.06936	5.49103	6.42514	-1.692651
44.200001	0.182468	-0.332999	1.263433	-0.338659	0.069309	5.58404	6.51132	-1.686772
44.299999	0.171141	-0.3849	1.268422	-0.335181	0.069146	5.67065	6.55789	-1.527089
44.400002	0.095005	-0.442711	1.27393	-0.333116	0.069056	5.69185	6.57266	-1.165421
44.5	0.016553	-0.52636	1.279911	-0.332747	0.069137	5.67162	6.49344	-0.668163
44.599998	-0.125982	-0.574003	1.285277	-0.334102	0.069378	5.66347	6.52577	-0.139541
44.700001	-0.202565	-0.631672	1.289667	-0.337558	0.06946	5.58343	6.45983	0.367717
44.799999	-0.248998	-0.708366	1.293269	-0.342192	0.069473	5.57887	6.54697	0.760488
44.900002	-0.258646	-0.783861	1.295857	-0.348406	0.069031	5.60786	6.54205	1.029875
45.0	-0.203868	-0.846658	1.296829	-0.354699	0.068289	5.61452	6.54012	1.134914
45.099998	-0.14294	-0.923188	1.296136	-0.361233	0.067646	5.60786	6.49623	1.11881
45.200001	0.007653	-1.024723	1.294236	-0.366857	0.067261	5.49638	6.3076	0.990508
45.299999	0.177101	-1.108602	1.291823	-0.370541	0.067259	5.48543	6.3744	0.746897
45.400002	0.282751	-1.187877	1.288455	-0.372186	0.067375	5.46932	6.36027	0.360077
45.5	0.270463	-1.231765	1.285278	-0.371009	0.067733	5.40626	6.27955	-0.13699
45.599998	0.229661	-1.277904	1.283614	-0.367145	0.068047	5.43691	6.23834	-0.690552
45.700001	0.070809	-1.334355	1.283056	-0.361475	0.068381	5.48683	6.23726	-1.20841
45.799999	-0.151173	-1.337317	1.284105	-0.354364	0.068667	5.50627	6.37665	-1.759248
45.900002	-0.298778	-1.327973	1.287009	-0.346226	0.068924	5.51766	6.41433	-2.087548
46.0	-0.422447	-1.297913	1.291559	-0.338792	0.069133	5.59455	6.58679	-2.242471
46.099998	-0.405201	-1.302119	1.298119	-0.331843	0.069354	5.60226	6.59472	-2.176724
46.200001	-0.281068	-1.3025	1.306062	-0.326614	0.069701	5.66487	6.64974	-1.908248
46.299999	-0.091229	-1.337593	1.314427	-0.323682	0.070196	5.67451	6.7083	-1.42919
46.400002	0.198357	-1.394007	1.323194	-0.322753	0.070979	5.65559	6.60285	-0.907914
46.5	0.383029	-1.463566	1.330976	-0.324867	0.071739	5.757	6.69438	-0.094637
46.599998	0.426943	-1.494593	1.336879	-0.330285	0.072226	5.80911	6.55671	0.616937
46.700001	0.330446	-1.558873	1.340997	-0.337756	0.072884	5.8825	6.57063	1.269982
46.799999	0.087357	-1.571006	1.34267	-0.347565	0.072893	5.92708	6.59525	1.704596
46.900002	-0.153369	-1.595575	1.342452	-0.357608	0.073121	5.886	6.45951	1.756315
47.0	-0.246896	-1.681109	1.340455	-0.3676	0.073428	5.77145	6.46711	1.728581
47.099998	-0.290351	-1.712774	1.336344	-0.376587	0.073724	5.58203	6.4837	1.307746
47.200001	-0.127731	-1.736766	1.330814	-0.382545	0.074398	5.4856	6.42836	0.873499
47.299999	-0.031352	-1.727688	1.32478	-0.385449	0.075106	5.3559	6.2879	0.410597
47.400002	0.125409	-1.696099	1.318879	-0.384175	0.075732	5.25029	6.24765	-0.207293
47.5	0.225474	-1.625925	1.31416	-0.378778	0.076193	5.28374	6.17881	-0.866701
47.599998	0.193669	-1.55886	1.311232	-0.370522	0.076496	5.43385	6.22131	-1.45528
47.700001	0.116124	-1.508448	1.310926	-0.360086	0.07667	5.51345	6.16704	-1.9788
47.799999	0.020985	-1.452352	1.313092	-0.348467	0.077211	5.61653	6.27538	-2.427114
47.900002	-0.118031	-1.39671	1.317706	-0.337222	0.077921	5.66733	6.40074	-2.630777
48.0	-0.171162	-1.32067	1.324509	-0.327759	0.078622	5.75981	6.60564	-2.620786
48.099998	-0.156951	-1.231432	1.333084	-0.320526	0.079386	5.83495	6.80732	-2.325702
48.200001	-0.091492	-1.157432	1.342466	-0.316415	0.080117	5.84519	6.71397	-1.779829
48.299999	0.005158	-1.097832	1.351967	-0.315272	0.080834	5.9051	6.7751	-1.049704
48.400002	0.085361	-1.06209	1.361028	-0.317947	0.081698	6.02604	6.97047	-0.133058
48.5	0.100936	-0.999392	1.369036	-0.323778	0.082383	5.98085	6.76568	0.734357
48.599998	0.091709	-0.959097	1.375469	-0.332216	0.082984	5.9671	6.74299	1.460059
48.700001	-0.013993	-0.893873	1.379439	-0.342959	0.082977	6.02753	6.77425	1.89411
48.799999	-0.138559	-0.855814	1.381341	-0.354096	0.082979	6.1095	6.84875	2.062735
48.900002	-0.169305	-0.800251	1.380255	-0.364956	0.08277	6.02823	6.7387	1.883823
49.0	-0.14737	-0.807143	1.376776	-0.374336	0.082871	5.84633	6.67982	1.522467
49.099998	-0.045738	-0.801499	1.371352	-0.381112	0.083376	5.63659	6.54194	1.125473
49.200001	0.098958	-0.758482	1.364645	-0.384695	0.083991	5.5272	6.51775	0.657439
49.299999	0.158801	-0.661443	1.357544	-0.38512	0.084537	5.4405	6.5338	0.083968
49.400002	0.104929	-0.561446	1.351572	-0.381727	0.084645	5.3496	6.13781	-0.55893
49.5	-0.030127	-0.417109	1.347706	-0.375311	0.084558	5.55435	6.24283	-1.236129
49.599998	-0.19617	-0.213973	1.34567	-0.366439	0.084328	5.58518	6.33179	-1.831848
49.700001	-0.264244	-0.053708	1.346368	-0.355725	0.08432	5.60786	6.36102	-2.32964
49.799999	-0.199536	0.088263	1.349651	-0.344454	0.084496	5.64946	6.48681	-2.698453
49.900002	-0.070656	0.213743	1.355392	-0.334112	0.084996	5.75805	6.74459	-2.749684
50.0	0.012174	0.325703	1.362859	-0.325136	0.085576	5.78004	6.79416	-2.579252
50.099998	0.135327	0.435627	1.371034	-0.320011	0.086108	5.84589	6.7979	-2.054605
50.200001	0.164327	0.573522	1.379234	-0.31788	0.086633	6.00099	6.7933	-1.2656
50.299999	0.124993	0.701285	1.38676	-0.319318	0.087012	6.05003	6.7478	-0.299418
50.400002	0.025777	0.841748	1.39263	-0.323994	0.08717	6.14462	6.78549	0.631537
50.5	-0.108498	0.964605	1.397111	-0.331178	0.0873	6.17019	6.81257	1.328803
50.599998	-0.179378	1.088391	1.399945	-0.340427	0.087294	6.04916	6.77574	1.758336
50.700001	-0.227876	1.18872	1.401161	-0.35054	0.08749	6.03296	6.983	1.775226
50.799999	-0.155983	1.210165	1.400275	-0.360115	0.087718	5.92401	6.9435	1.414043
50.900002	-0.041543	1.1724	1.3973	-0.368811	0.087864	5.74597	6.70616	1.058275
51.0	0.085832	1.156923	1.39229	-0.37473	0.088195	5.67512	6.6369	0.631615
51.099998	0.188101	1.17893	1.385911	-0.377983	0.088668	5.61732	6.48188	0.202285
51.200001	0.214729	1.206231	1.379033	-0.378108	0.08905	5.52274	6.30578	-0.217198
51.299999	0.134853	1.238911	1.373085	-0.37497	0.089238	5.60436	6.22003	-0.695094
51.400002	0.031161	1.280285	1.369169	-0.368894	0.089421	5.61443	6.37065	-1.240405
51.5	-0.114447	1.304194	1.367391	-0.360659	0.089505	5.60366	6.53808	-1.771121
51.599998	-0.17846	1.313095	1.368356	-0.350606	0.089612	5.64937	6.39485	-2.251719
51.700001	-0.181965	1.361614	1.371432	-0.340706	0.089787	5.7817	6.58883	-2.541105
51.799999	-0.120099	1.409397	1.37616	-0.332033	0.090053	5.85526	6.74299	-2.559593
51.900002	-0.037504	1.424856	1.38231	-0.325408	0.090485	5.89362	6.8571	-2.284354
52.0	0.069893	1.423457	1.388785	-0.322202	0.09067	5.95983	6.88569	-1.694857
52.099998	0.075875	1.422981	1.394455	-0.322243	0.090766	5.98926	6.76033	-0.849283
52.200001	0.072574	1.39335	1.3991	-0.325775	0.090868	6.08927	6.96352	0.095501
52.299999	0.030231	1.380413	1.402579	-0.332704	0.090892	6.06124	6.89168	0.94681
52.400002	-0.017818	1.332789	1.404511	-0.341572	0.090906	6.06685	6.80679	1.520358
52.5	-0.105557	1.311653	1.40483	-0.351429	0.090888	6.05599	6.82884	1.700076
52.599998	-0.171456	1.273515	1.403663	-0.360755	0.090906	5.94249	6.79309	1.451406
52.700001	-0.176985	1.202668	1.400846	-0.368709	0.090951	5.81682	6.67426	1.035329
52.799999	-0.112588	1.134327	1.395885	-0.374738	0.091016	5.71733	6.57159	0.575504
52.900002	-0.070235	1.105233	1.389676	-0.377306	0.091118	5.60147	6.47546	0.138764
53.0	0.045709	1.068926	1.383029	-0.376879	0.091349	5.51538	6.49259	-0.24477
53.099998	0.109394	1.044114	1.376807	-0.373837	0.091695	5.51941	6.41508	-0.670854
53.200001	0.124077	1.045434	1.372236	-0.368247	0.091911	5.61469	6.46893	-1.183002
53.299999	0.117322	1.032065	1.369876	-0.360806	0.092254	5.56714	6.46786	-1.6692
53.400002	0.033072	1.048568	1.369546	-0.352374	0.092526	5.73774	6.55382	-2.105803
53.5	-0.046161	1.041784	1.371559	-0.343466	0.092789	5.88854	6.68957	-2.397634
53.599998	-0.152748	1.035326	1.375455	-0.335078	0.093104	5.94223	6.73132	-2.507859
53.700001	-0.205857	1.011219	1.380712	-0.32819	0.093109	5.94643	6.90539	-2.347877
53.799999	-0.238546	1.013453	1.38679	-0.32328	0.092964	5.96798	6.93119	-1.916705
53.900002	-0.208941	1.030477	1.39281	-0.32169	0.092754	5.99451	6.98514	-1.232487
54.0	-0.120791	1.038088	1.398581	-0.322713	0.092402	6.02262	6.95624	-0.444959
54.099998	0.010254	1.043437	1.403315	-0.327336	0.091978	6.02613	7.00313	0.331362
54.200001	0.131844	1.025271	1.406615	-0.335259	0.091686	6.00686	6.98396	1.046892
54.299999	0.160524	0.987538	1.408017	-0.344868	0.091483	6.08971	6.94478	1.415488
54.400002	0.156231	0.922073	1.407477	-0.355303	0.091222	6.09584	6.86406	1.525372
54.5	0.102671	0.854498	1.40505	-0.365104	0.090778	5.99145	6.70916	1.359501
54.599998	-0.010133	0.80687	1.400995	-0.372647	0.090538	5.89494	6.55297	1.009024
54.700001	-0.083078	0.750736	1.395342	-0.377831	0.090298	5.68344	6.40106	0.616397
54.799999	-0.224278	0.725943	1.388876	-0.380603	0.09007	5.58387	6.38949	0.282772
54.900002	-0.163211	0.726501	1.382524	-0.378821	0.089997	5.48473	6.43606	-0.191033
55.0	-0.106411	0.778677	1.377211	-0.374333	0.089963	5.50513	6.44784	-0.807974
55.099998	-0.008676	0.809488	1.373516	-0.367503	0.089611	5.54288	6.51196	-1.344479
55.200001	0.155211	0.826824	1.371764	-0.358497	0.089409	5.55672	6.53091	-1.757874
55.299999	0.18323	0.867894	1.3716	-0.349688	0.088997	5.78082	6.59525	-2.060907
55.400002	0.163471	0.888865	1.373436	-0.341214	0.088668	5.89432	6.60542	-2.250361
55.5	0.179064	0.921741	1.376273	-0.334009	0.088356	5.9854	6.77189	-2.142714
55.599998	0.105314	0.934867	1.380037	-0.328789	0.088103	6.063	6.90945	-1.785109
55.700001	-0.002471	0.975014	1.384549	-0.325378	0.087612	5.97962	6.81343	-1.232818
55.799999	-0.143014	1.072601	1.389095	-0.324445	0.086842	5.96088	6.78463	-0.638591
55.900002	-0.217656	1.168416	1.393588	-0.325721	0.085976	5.98794	6.81985	-0.070775
56.0	-0.214953	1.225566	1.397713	-0.328976	0.085004	5.92603	6.8206	0.384844
56.099998	-0.152202	1.246142	1.400792	-0.334549	0.084254	5.90291	6.74192	0.736007
56.200001	-0.060066	1.232235	1.402141	-0.341712	0.083634	5.90956	6.86246	0.995423
56.299999	0.078546	1.19578	1.401628	-0.349705	0.082987	5.85877	6.83527	1.040855
56.400002	0.132061	1.142021	1.399302	-0.357742	0.082406	5.86236	6.77671	1.056308
56.5	0.109844	1.158209	1.395344	-0.36485	0.08148	5.85325	6.55789	0.988223
56.599998	0.006888	1.219417	1.389616	-0.371042	0.080438	5.77574	6.45341	0.860885
56.700001	-0.075716	1.292763	1.382623	-0.375193	0.079402	5.73266	6.42065	0.592238
56.799999	-0.143966	1.319886	1.375554	-0.377098	0.078658	5.62827	6.37419	0.256493
56.900002	-0.182608	1.352953	1.368295	-0.37705	0.07793	5.56188	6.4716	-0.247023
57.0	-0.14262	1.338947	1.361028	-0.375191	0.077338	5.54139	6.62865	-0.604352
57.099998	-0.09479	1.329402	1.354747	-0.370993	0.076713	5.51442	6.57588	-1.010047
57.200001	-0.062803	1.313414	1.350111	-0.365016	0.076001	5.58956	6.51303	-1.310964
57.299999	-0.044616	1.331859	1.347206	-0.357138	0.075446	5.67092	6.63133	-1.637645
57.400002	-0.016985	1.34399	1.346186	-0.348518	0.074539	5.72626	6.57909	-1.83967
57.5	-0.018073	1.377256	1.34726	-0.339889	0.073697	5.74833	6.59054	-1.932829
57.599998	-0.025345	1.392121	1.349951	-0.332016	0.072872	5.78836	6.64257	-1.874978
57.700001	-0.030266	1.424634	1.353817	-0.326059	0.071983	5.77715	6.68914	-1.635909
57.799999	-0.043494	1.440893	1.358963	-0.322046	0.071198	5.79545	6.73806	-1.276718
57.900002	0.043274	1.432333	1.364859	-0.319936	0.070734	5.81104	6.79758	-0.913336
58.0	-0.000133	1.395216	1.370117	-0.321552	0.070004	5.8346	6.79673	-0.37862
58.099998	0.022368	1.343356	1.374756	-0.325264	0.069401	5.89713	6.9117	0.138186
58.200001	0.012445	1.336748	1.378394	-0.331027	0.068937	5.84817	6.88398	0.61908
58.299999	-0.036428	1.336103	1.379887	-0.338809	0.068279	5.86569	6.82895	1.019026
58.400002	-0.081982	1.337671	1.379183	-0.347829	0.067798	5.88136	6.77435	1.309328
58.5	-0.064663	1.279868	1.376508	-0.357388	0.067221	5.78424	6.70595	1.441215
58.599998	-0.112461	1.223764	1.371562	-0.366711	0.066839	5.73292	6.72447	1.433793
58.700001	-0.060625	1.173239	1.364607	-0.374563	0.066681	5.66225	6.71954	1.247743
58.799999	-0.012972	1.152866	1.356256	-0.380531	0.066469	5.5399	6.5504	0.949017
58.900002	0.008285	1.10461	1.347748	-0.383431	0.066185	5.49077	6.52995	0.456114
59.0	0.027491	1.064951	1.339598	-0.382814	0.066028	5.45863	6.41165	-0.142265
59.099998	-0.055443	1.05534	1.332719	-0.378889	0.065967	5.47553	6.45116	-0.823983
59.200001	-0.077302	1.011298	1.32783	-0.371721	0.06583	5.47947	6.46561	-1.466014
59.299999	-0.165705	0.968036	1.325132	-0.36257	0.065677	5.42675	6.32355	-1.99703
59.400002	-0.211265	0.896566	1.324317	-0.352284	0.065496	5.52957	6.40951	-2.297351
59.5	-0.228484	0.804036	1.325516	-0.341695	0.065488	5.64254	6.59654	-2.345418
59.599998	-0.226934	0.742798	1.328182	-0.332336	0.065191	5.66233	6.7508	-2.223121
59.700001	-0.170276	0.631014	1.332628	-0.325738	0.064862	5.74483	6.76921	-1.843016
59.799999	-0.13472	0.537622	1.33821	-0.321687	0.064269	5.82006	6.80058	-1.33236
59.900002	-0.077881	0.472642	1.343782	-0.320966	0.063824	5.89003	6.98803	-0.720211
60.0	-0.021188	0.407455	1.349097	-0.323052	0.063277	5.91876	6.93418	-0.100113
60.099998	0.08391	0.27194	1.354002	-0.327052	0.063376	5.83171	6.7963	0.444179
60.200001	0.194692	0.136125	1.35778	-0.333123	0.063963	5.85378	6.85721	0.841702
60.299999	0.238371	-0.003347	1.360198	-0.339718	0.065055	5.81673	6.78281	0.983776
60.400002	0.272522	-0.171739	1.361631	-0.345812	0.066262	5.71873	6.67854	0.916058
60.5	0.022569	-0.33312	1.361729	-0.35262	0.067278	5.71786	6.58958	0.852237
60.599998	-0.1855	-0.455981	1.360629	-0.35826	0.067766	5.7246	6.53969	0.676391
60.700001	-0.424919	-0.52477	1.357919	-0.363038	0.067919	5.71803	6.6005	0.455864
60.799999	-0.51833	-0.574717	1.354181	-0.36649	0.067882	5.68764	6.76247	0.196185
60.900002	-0.457851	-0.661973	1.349827	-0.36853	0.067816	5.69719	6.86342	-0.070176
61.0	-0.254818	-0.759288	1.344997	-0.369605	0.068054	5.64132	6.85025	-0.350617
61.099998	-0.004241	-0.842528	1.340218	-0.369099	0.068744	5.5674	6.74374	-0.613252
61.200001	0.20227	-0.907595	1.335503	-0.367661	0.069235	5.74632	6.98825	-0.765572
61.299999	0.296479	-0.95027	1.331109	-0.365302	0.069508	5.64132	6.59033	-0.906673
61.400002	0.205572	-0.974879	1.327559	-0.361511	0.069675	5.75473	6.47535	-1.006779
61.5	-0.002471	-0.968615	1.324494	-0.357463	0.069333	5.83118	6.48766	-1.073544
61.599998	-0.253311	-0.997771	1.322154	-0.352844	0.069274	5.7909	6.56442	-1.019975
61.700001	-0.433142	-1.037176	1.321157	-0.347778	0.069246	5.78074	6.79619	-1.02617
61.799999	-0.43798	-1.095772	1.321542	-0.343352	0.069641	5.664	6.68689	-1.008305
61.900002	-0.352117	-1.133165	1.322629	-0.339663	0.070129	5.55803	6.63604	-1.024105
62.0	-0.169769	-1.195172	1.325032	-0.33587	0.07093	5.56276	6.66987	-0.99618
62.099998	-0.015867	-1.216554	1.328322	-0.333772	0.071352	5.6358	6.61174	-0.888161
62.200001	0.052782	-1.208913	1.331807	-0.332488	0.071727	5.75271	6.51796	-0.747784
62.299999	0.0798	-1.227175	1.335125	-0.332518	0.072041	5.88776	6.57406	-0.6197
62.400002	0.030473	-1.250628	1.338105	-0.333915	0.072414	5.83249	6.47032	-0.364726
62.5	0.071016	-1.290031	1.340569	-0.336241	0.072901	5.82943	6.52727	-0.22276
62.599998	-0.043311	-1.330923	1.342415	-0.340006	0.073561	5.80438	6.59622	0.039499
62.700001	-0.128797	-1.359091	1.343719	-0.34405	0.07434	5.68432	6.49569	0.14612
62.799999	-0.157301	-1.390085	1.344876	-0.347507	0.075323	5.65664	6.57009	0.186937
62.900002	-0.18226	-1.379602	1.345633	-0.350882	0.076337	5.69158	6.61302	0.125892
63.0	-0.159749	-1.348046	1.345635	-0.353596	0.077199	5.6802	6.48627	0.027322
63.099998	-0.155941	-1.295982	1.344878	-0.356025	0.077859	5.70306	6.45812	-0.084499
63.200001	-0.203283	-1.209783	1.343213	-0.358336	0.07807	5.73415	6.44923	-0.112021
63.299999	-0.230303	-1.161659	1.340927	-0.360132	0.078084	5.77522	6.53188	-0.184758
63.400002	-0.252074	-1.148614	1.338461	-0.362185	0.077888	5.74886	6.45169	-0.207999
63.5	-0.159959	-1.121063	1.335792	-0.364258	0.077557	5.73975	6.46111	-0.237668
63.599998	-0.098228	-1.043898	1.332744	-0.365546	0.077365	5.6851	6.45319	-0.280816
63.700001	0.072957	-0.959823	1.328952	-0.365606	0.077659	5.66846	6.58166	-0.378168
63.799999	0.171874	-0.844331	1.324709	-0.365624	0.077808	5.66943	6.4776	-0.4316
63.900002	0.182895	-0.702176	1.320595	-0.363867	0.078335	5.64026	6.36787	-0.442695
64.0	0.152081	-0.567639	1.316665	-0.36106	0.078602	5.68782	6.44056	-0.572386
64.099998	0.058196	-0.520923	1.314134	-0.356192	0.079037	5.68738	6.43649	-0.775246
64.199997	-0.053448	-0.450852	1.313447	-0.349644	0.079392	5.65796	6.39249	-1.101367
64.300003	-0.181002	-0.329574	1.315131	-0.342047	0.079871	5.6696	6.39035	-1.480487
64.400002	-0.232897	-0.195245	1.318922	-0.333842	0.080015	5.62214	6.42065	-1.91465
64.5	-0.218818	-0.084891	1.325191	-0.325205	0.080467	5.62739	6.50972	-2.204126
64.599998	-0.168301	0.078941	1.333048	-0.318402	0.080798	5.66452	6.49848	-2.341173
64.699997	0.002648	0.182317	1.342487	-0.31324	0.081409	5.74255	6.54419	-2.192118
64.800003	0.143289	0.2674	1.352663	-0.311572	0.081876	5.80342	6.66291	-1.786409
64.900002	0.21696	0.356322	1.362085	-0.314044	0.082289	5.86367	6.69695	-1.064544
65.0	0.181854	0.443566	1.369224	-0.32067	0.082671	5.93978	6.71901	-0.040939
65.099998	0.127578	0.52145	1.373353	-0.331911	0.082881	5.99977	6.71537	1.119362
65.199997	-0.066901	0.612895	1.373449	-0.346507	0.083087	5.99521	6.67222	2.233311
65.300003	-0.280306	0.69932	1.369824	-0.362613	0.083511	5.94109	6.63026	2.897373
65.400002	-0.378971	0.800376	1.362731	-0.378829	0.083561	5.84826	6.67222	3.17105
65.5	-0.411752	0.864606	1.353843	-0.391526	0.083621	5.6273	6.53359	2.660302
65.599998	-0.338329	0.860635	1.343662	-0.399206	0.083299	5.54034	6.5171	1.660037
65.699997	-0.267005	0.83942	1.332928	-0.401293	0.08295	5.40451	6.33575	0.424938
65.800003	-0.147526	0.887579	1.323249	-0.395695	0.082634	5.13337	6.04136	-0.840875
65.900002	0.011504	0.905838	1.316632	-0.383362	0.082322	4.98808	5.9662	-2.007194
66.0	0.12004	0.938218	1.315112	-0.365971	0.082231	4.96952	5.7794	-2.991194
66.099998	0.139387	1.012549	1.320114	-0.344972	0.082262	5.64683	6.4078	-3.814784
66.199997	0.16612	1.055749	1.331763	-0.32393	0.082735	5.68361	7.02272	-4.468155
66.300003	0.137521	1.09363	1.348649	-0.305914	0.083297	5.66479	6.46764	-4.7142
66.400002	0.098216	1.116514	1.36842	-0.293147	0.084191	6.08936	6.79833	-4.351899
66.5	0.008675	1.142118	1.388152	-0.287868	0.085341	6.22834	6.88344	-3.241122
66.599998	-0.136921	1.141659	1.405438	-0.291594	0.086679	6.5155	7.25898	-1.249701
66.699997	-0.314489	1.127238	1.418032	-0.303499	0.087874	6.65895	7.42888	1.280701
66.800003	-0.548175	1.070199	1.42484	-0.323233	0.088538	6.59642	7.57137	3.76127
66.900002	-0.667306	1.039695	1.426037	-0.34664	0.088305	6.45788	7.37428	5.71044
67.0	-0.645154	1.026474	1.42282	-0.3704	0.087886	6.44579	7.31487	6.349947
67.099998	-0.536607	1.092016	1.41763	-0.38961	0.087606	6.31986	7.16435	5.579298
67.199997	-0.307866	1.087082	1.411403	-0.401975	0.087376	6.0439	6.83034	3.45004
67.300003	0.019804	1.002443	1.405198	-0.406015	0.087298	5.60751	6.52974	0.570249
67.400002	0.38319	0.839269	1.399443	-0.400745	0.087611	5.25834	6.10109	-2.172858
67.5	0.44552	0.691827	1.396054	-0.386831	0.088458	4.73131	5.6975	-4.138636
67.599998	0.477356	0.568469	1.397501	-0.366633	0.089596	4.68954	5.40214	-5.339943
67.699997	0.277673	0.507226	1.405791	-0.343854	0.090686	4.52533	5.39325	-5.759738
67.800003	-0.09116	0.554693	1.420807	-0.322129	0.091536	5.73861	5.80295	-5.603942
67.900002	-0.417882	0.587505	1.44105	-0.305797	0.092415	6.76037	7.85238	-4.972054
68.0	-0.666909	0.630143	1.463199	-0.29676	0.093065	6.04802	7.20738	-3.746889
68.099998	-0.778746	0.666599	1.483461	-0.296825	0.093455	6.60702	7.20503	-1.687428
68.199997	-0.762705	0.69862	1.498716	-0.306697	0.093847	6.31933	7.11286	1.016313
68.300003	-0.61963	0.76069	1.507766	-0.324498	0.094033	7.36709	7.91683	3.712275
68.400002	-0.391235	0.84544	1.510189	-0.346908	0.094016	7.17872	8.92956	5.858069
68.5	-0.133938	0.906994	1.507907	-0.369709	0.09383	6.84785	7.86373	6.686102
68.599998	0.103333	0.947517	1.503906	-0.388611	0.093761	7.04805	7.68409	5.917861
68.699997	0.200186	0.977697	1.500409	-0.400015	0.093682	6.77096	7.34431	3.542917
68.800003	0.133403	0.885254	1.498672	-0.401717	0.093662	6.07499	6.5095	0.293595
68.900002	-0.036105	0.791458	1.498228	-0.394425	0.093406	5.69675	5.9934	-2.962377
69.0	-0.095863	0.730282	1.500543	-0.378131	0.093633	5.00323	5.746	-5.260575
69.099998	-0.156485	0.66492	1.507132	-0.356615	0.093976	4.71993	5.35161	-6.462215
69.199997	-0.149564	0.642114	1.518988	-0.333657	0.094715	4.44003	5.64676	-6.585824
69.300003	-0.101156	0.707921	1.536053	-0.313883	0.095484	5.27288	5.68819	-5.9112
69.400002	0.007057	0.746553	1.556422	-0.300366	0.096368	7.17049	8.17611	-4.668581
69.5	0.084062	0.783617	1.577373	-0.295613	0.09708	6.34814	8.38733	-2.705037
69.599998	0.068954	0.831394	1.596206	-0.299922	0.097666	7.06863	7.6205	-0.270454
69.699997	0.005111	0.872005	1.610742	-0.312039	0.097853	6.95338	7.52673	2.193171
69.800003	-0.22035	0.918975	1.619833	-0.330809	0.097612	8.65377	8.34097	4.408023
69.900002	-0.43633	0.920729	1.624365	-0.352254	0.097293	8.45374	9.26324	5.737249
70.0	-0.503166	0.945386	1.62534	-0.37233	0.097031	7.93949	7.88728	5.821044
70.099998	-0.473114	0.950747	1.624506	-0.388538	0.096691	7.82232	8.15074	4.606187
70.199997	-0.331491	1.007844	1.623074	-0.397622	0.096359	6.89725	7.60584	2.219873
70.300003	-0.129449	0.919138	1.621655	-0.398428	0.096466	6.13656	6.83195	-0.667778
70.400002	0.114404	0.75405	1.620221	-0.392142	0.096738	5.56714	6.35406	-3.05194
70.5	0.287575	0.62905	1.620197	-0.37905	0.097307	4.95857	6.19551	-4.509285
70.599998	0.309207	0.57072	1.622545	-0.36215	0.09788	4.92091	5.71185	-4.924183
70.699997	0.204735	0.650737	1.628386	-0.344522	0.09843	4.76441	5.80948	-4.739581
70.800003	0.020603	0.713883	1.637878	-0.328829	0.098793	5.93067	6.0117	-4.120341
70.900002	-0.191568	0.766714	1.650069	-0.317515	0.099135	7.3353	8.02217	-3.235551
71.0	-0.394685	0.784429	1.663572	-0.311318	0.099279	6.44807	7.95826	-1.9971
71.099998	-0.518051	0.805999	1.676563	-0.311157	0.09914	7.15323	7.04638	-0.607555
71.199997	-0.510071	0.827194	1.688463	-0.315889	0.098905	7.85971	8.12098	0.705987
71.300003	-0.38368	0.875627	1.698575	-0.324316	0.098537	7.8725	9.10266	1.655533
71.400002	-0.193641	0.928501	1.706933	-0.334814	0.098381	7.73132	8.63398	2.066704
71.5	0.02956	0.983585	1.713647	-0.345347	0.098128	7.88414	8.55219	1.958745
71.599998	0.20342	0.979846	1.718961	-0.354569	0.098006	7.60057	8.40007	1.425637
71.699997	0.359621	0.966257	1.722531	-0.361037	0.097722	7.37287	7.60391	0.536218
71.800003	0.290573	0.881349	1.724488	-0.3655	0.097535	6.93806	7.26391	-0.281782
71.900002	0.122697	0.794424	1.724293	-0.367062	0.097322	6.78962	7.05355	-0.964337
72.0	-0.059033	0.716077	1.72273	-0.366896	0.096814	6.58145	6.91416	-1.196285
72.099998	-0.289528	0.707974	1.720136	-0.365344	0.09628	6.53713	6.91074	-1.152186
72.199997	-0.428595	0.737608	1.717461	-0.363734	0.095648	6.61368	7.05976	-0.972522
72.300003	-0.490167	0.811548	1.714838	-0.362171	0.094503	6.8285	7.40533	-0.761091
72.400002	-0.374151	0.915713	1.712579	-0.360444	0.093592	6.70003	7.80539	-0.6531
72.5	-0.157793	1.028771	1.710875	-0.358386	0.092423	6.84146	7.56152	-0.678463
72.599998	0.067822	1.099939	1.710144	-0.354925	0.091645	7.06522	7.70882	-0.844069
72.699997	0.194763	1.107682	1.710736	-0.350697	0.090522	6.9039	7.82701	-1.167741
72.800003	0.229237	1.05615	1.71295	-0.345025	0.089523	6.94559	7.51848	-1.517524
72.900002	0.19074	1.074157	1.716888	-0.33835	0.088057	6.90854	7.47513	-1.872367
73.0	0.052556	1.120398	1.722764	-0.330848	0.087284	6.87089	7.4307	-2.097968
73.099998	-0.084117	1.211784	1.729942	-0.324027	0.086513	6.91765	7.38167	-2.195155
73.199997	-0.165715	1.321032	1.738189	-0.318807	0.086098	6.98027	7.51035	-2.170592
73.300003	-0.213842	1.416787	1.74658	-0.315907	0.085621	7.04692	7.845	-1.888755
73.400002	-0.205386	1.474179	1.754037	-0.31734	0.085168	7.11522	8.05546	-1.204944
73.5	-0.147505	1.525687	1.759125	-0.323168	0.084681	7.29318	8.29665	-0.278213
73.599998	-0.159998	1.585211	1.760863	-0.333704	0.083954	7.46194	8.42962	0.908166
73.699997	-0.202967	1.625719	1.758873	-0.348146	0.083181	7.51527	8.35917	1.963032
73.800003	-0.2424	1.695886	1.752898	-0.363957	0.082193	7.50862	8.40853	2.642845
73.900002	-0.179922	1.770948	1.744273	-0.377941	0.081228	7.35133	8.1805	2.890048
74.0	-0.1306	1.692603	1.735208	-0.388091	0.080428	7.11286	8.00408	2.225958
74.099998	-0.066635	1.605097	1.726251	-0.391927	0.0797	6.82657	7.73719	0.840958
74.199997	0.019519	1.478492	1.718431	-0.389369	0.079065	6.49326	7.41196	-0.864669
74.300003	0.090727	1.331161	1.712738	-0.379936	0.07868	5.94109	7.04423	-2.256984
74.400002	0.145361	1.201129	1.710253	-0.365424	0.078516	5.85308	6.69685	-3.296259
74.5	0.13763	1.176754	1.711826	-0.348162	0.07858	5.67057	6.68914	-3.962501
74.599998	0.081413	1.127418	1.718038	-0.330887	0.078764	6.51612	6.9966	-4.262481
74.699997	-0.031457	1.038836	1.727092	-0.316935	0.078617	6.83524	8.24966	-4.038352
74.800003	-0.17543	0.999487	1.737077	-0.308585	0.078361	6.74294	8.18136	-3.241608
74.900002	-0.305571	0.977999	1.746015	-0.306334	0.077994	7.36876	7.71075	-1.86953
75.0	-0.373422	0.936047	1.752215	-0.310901	0.077778	7.72756	8.20726	-0.075546
75.099998	-0.362764	0.907431	1.755052	-0.320782	0.077559	8.00973	9.12193	1.712365
75.199997	-0.240855	0.866497	1.755151	-0.334262	0.077341	7.88809	9.22203	2.947382
75.300003	-0.099784	0.804481	1.753373	-0.348646	0.076966	7.89877	8.96831	3.499942
75.400002	-0.034674	0.709101	1.751085	-0.361003	0.076967	7.83563	9.12397	3.07399
75.5	0.047437	0.635938	1.74918	-0.368958	0.076843	7.59611	8.39407	1.687741
75.599998	0.105312	0.446337	1.747741	-0.372591	0.07709	7.06137	7.75165	-0.076809
75.699997	0.061572	0.242926	1.745403	-0.372131	0.077281	6.72735	7.35169	-1.639006
75.800003	-0.029749	0.077044	1.74198	-0.368832	0.077575	6.30182	6.89789	-2.476343
75.900002	-0.106402	-0.011233	1.737544	-0.364144	0.077874	6.00117	6.5246	-2.563625
76.0	-0.168043	-0.073115	1.732076	-0.359979	0.078157	5.83083	6.66933	-2.022607
76.099998	-0.249027	-0.120894	1.7257	-0.358284	0.078311	6.54029	7.02989	-1.129017
76.199997	-0.253867	-0.149647	1.718472	-0.358334	0.078361	7.04727	8.27942	-0.096174
76.300003	-0.209177	-0.182569	1.711025	-0.359144	0.078386	6.35857	7.70058	0.597921
76.400002	-0.127842	-0.212024	1.704556	-0.358989	0.078341	7.39004	7.52919	0.660703
76.5	-0.063406	-0.272555	1.701411	-0.355406	0.078425	7.29511	8.35553	-0.092184
76.599998	-0.038149	-0.404444	1.702477	-0.348856	0.07819	6.91879	7.81802	-1.396126
76.699997	-0.010238	-0.513949	1.708144	-0.337945	0.078274	6.94927	7.39548	-2.760883
76.800003	0.001626	-0.582923	1.718236	-0.324689	0.078172	6.63662	7.44601	-3.725194
76.900002	0.000452	-0.587929	1.73208	-0.311474	0.07836	6.49624	7.27451	-4.277173
77.0	0.009579	-0.554642	1.747902	-0.301597	0.078937	6.49028	7.09112	-4.202366
77.099998	-0.010875	-0.525219	1.762617	-0.298529	0.079255	7.4841	8.02452	-3.169588
77.199997	-0.050222	-0.469162	1.773183	-0.305465	0.07968	7.73308	9.04218	-0.928612
77.300003	-0.188952	-0.411705	1.776568	-0.323134	0.079798	7.57684	8.22504	2.216337
77.400002	-0.336188	-0.281595	1.7711	-0.349533	0.079226	8.58327	8.77315	5.387414
77.5	-0.521346	-0.201937	1.75764	-0.380702	0.078506	8.80317	9.45926	7.612885
77.599998	-0.515387	-0.15503	1.740306	-0.408494	0.077829	8.705	8.91789	7.904436
77.699997	-0.323927	-0.102854	1.724067	-0.426094	0.077434	8.3405	8.77893	6.174592
77.800003	-0.140589	-0.033222	1.71184	-0.431058	0.077404	7.599	8.18564	2.406534
77.900002	0.016498	-0.038316	1.704438	-0.422256	0.07765	6.13139	7.06072	-2.19967
78.0	0.115014	-0.057517	1.701429	-0.40185	0.078023	4.97757	5.93334	-6.132677
78.099998	0.142635	-0.029435	1.704466	-0.371482	0.078329	3.96073	4.95316	-8.652569
78.199997	0.086454	0.008182	1.715002	-0.336606	0.078564	4.09393	4.97264	-9.524302
78.300003	-0.089756	0.11525	1.732344	-0.304851	0.078349	3.89688	4.83861	-8.850454
78.400002	-0.122129	0.183207	1.755061	-0.281499	0.078297	6.42705	6.6977	-7.178306
78.5	-0.20773	0.265737	1.779791	-0.270754	0.078649	8.66857	10.45732	-4.625839
78.599998	-0.187592	0.335877	1.802457	-0.273014	0.078895	8.4399	9.5388	-1.27997
78.699997	-0.116541	0.467747	1.820083	-0.287009	0.079075	8.8516	9.76522	2.090911
78.800003	-0.238952	0.605646	1.83059	-0.310488	0.079158	9.22634	9.1396	5.170422
78.900002	-0.23252	0.706253	1.835064	-0.338189	0.079166	12.97128	13.86601	7.213727
79.0	-0.223131	0.792238	1.83612	-0.365277	0.079191	12.02143	13.56166	7.580375
79.099998	-0.204459	0.810381	1.836117	-0.387164	0.078962	12.43785	13.19789	6.356573
79.199997	-0.226579	0.857349	1.835125	-0.40125	0.078625	11.77577	11.63266	3.637708
79.300003	-0.237135	0.862179	1.83246	-0.407264	0.078439	7.84605	7.99958	0.234764
79.400002	-0.244677	0.799665	1.828065	-0.404767	0.078725	5.63536	6.61067	-2.923756
79.5	-0.159969	0.589647	1.821972	-0.396082	0.079587	4.73569	5.68262	-4.821362
79.599998	-0.091969	0.4258	1.815162	-0.383296	0.081181	4.26251	5.49827	-5.118932
79.699997	0.028141	0.352448	1.80957	-0.368598	0.082649	4.20585	5.26447	-4.320664
79.800003	-0.079201	0.391937	1.806477	-0.354202	0.08419	4.20699	5.68176	-3.487513
79.900002	-0.187791	0.43712	1.807161	-0.34087	0.084925	5.60874	5.98109	-2.672006
80.0	-0.341133	0.470303	1.811488	-0.329901	0.085048	7.34406	8.48603	-2.044319
80.099998	-0.445157	0.487165	1.818949	-0.32198	0.084849	6.55272	8.18692	-1.622119
80.199997	-0.418149	0.516473	1.828068	-0.317624	0.084484	9.20418	8.29687	-1.398823
80.300003	-0.283857	0.516605	1.838087	-0.315923	0.084407	8.95187	10.30241	-1.295763
80.400002	-0.072493	0.515002	1.847153	-0.317262	0.084397	8.5894	9.43453	-1.185816
80.5	0.175348	0.553497	1.854676	-0.320231	0.084582	8.92122	10.0048	-1.03739
80.599998	0.335674	0.552514	1.859252	-0.326342	0.084949	8.33516	9.67122	-0.417795
80.699997	0.355419	0.567857	1.860607	-0.334092	0.085322	8.6331	8.9985	0.258216
80.800003	0.225313	0.539027	1.858511	-0.343975	0.085931	8.32273	8.66802	1.00256
80.900002	0.035793	0.54338	1.853436	-0.35403	0.086556	8.65289	8.48068	1.539008
81.0	-0.179359	0.506054	1.845836	-0.364478	0.08711	8.57346	8.64394	1.761271
81.099998	-0.366691	0.497354	1.836828	-0.372549	0.087827	8.45549	8.77411	1.495998
81.199997	-0.458881	0.50288	1.827261	-0.378268	0.088289	8.2376	8.93223	0.720924
81.300003	-0.408969	0.49543	1.817811	-0.380011	0.088862	7.74569	8.62039	-0.288846
81.400002	-0.328929	0.499389	1.809181	-0.377869	0.08919	7.21585	8.1365	-1.224193
81.5	-0.190692	0.516706	1.801748	-0.371926	0.089273	6.65396	7.88418	-1.96354
81.599998	-0.053071	0.515184	1.796497	-0.363394	0.089167	6.50272	7.52319	-2.512176
81.699997	0.051553	0.509785	1.793145	-0.353554	0.089018	6.49641	7.47031	-2.826084
81.800003	0.079735	0.493687	1.791594	-0.344427	0.088616	7.18599	7.99401	-2.838386
81.900002	0.094461	0.477683	1.791059	-0.337014	0.088408	7.25894	7.99016	-2.499796
82.0	0.068392	0.457868	1.790702	-0.33233	0.088357	7.35326	7.8026	-1.821684
82.099998	0.026456	0.455084	1.789871	-0.330722	0.088545	7.71468	8.25555	-1.018926
82.199997	-0.012465	0.472199	1.788302	-0.331917	0.088769	7.67361	8.45938	-0.161198
82.300003	-0.038274	0.487611	1.786151	-0.335136	0.089134	7.81619	8.42865	0.380108
82.400002	-0.071541	0.557927	1.783946	-0.338589	0.089725	7.8415	8.43871	0.543582
82.5	-0.151424	0.591529	1.78214	-0.341713	0.09026	7.83598	8.34804	0.266801
82.599998	-0.176313	0.595383	1.780273	-0.344381	0.09059	7.69743	8.2396	-0.15828
82.699997	-0.217419	0.594921	1.777831	-0.346216	0.0906	7.43462	8.03962	-0.589031
82.800003	-0.261145	0.571623	1.773643	-0.347947	0.090387	7.24405	7.81855	-0.863049
82.900002	-0.283788	0.557436	1.767271	-0.350993	0.089803	7.13414	7.81481	-0.691993
83.0	-0.235724	0.601698	1.758081	-0.354636	0.089403	7.10918	7.84767	-0.284962
83.099998	-0.125868	0.643877	1.746247	-0.359662	0.088865	7.17416	7.88407	0.303734
83.199997	-0.05905	0.691355	1.732877	-0.364716	0.088677	7.27339	8.06874	0.707921
83.300003	0.025673	0.730666	1.719416	-0.368609	0.087996	7.09797	7.8861	0.706346
83.400002	0.095059	0.713187	1.707619	-0.368739	0.087568	7.13957	7.72006	0.128737
83.5	0.080147	0.673192	1.69883	-0.365002	0.087104	7.02835	7.63849	-0.845254
83.599998	0.080815	0.659258	1.693881	-0.35643	0.087098	6.79478	7.41678	-1.932292
83.699997	0.062744	0.65394	1.692746	-0.344675	0.087578	6.65291	7.2531	-2.83166
83.800003	-0.0707	0.708127	1.695195	-0.331802	0.088289	6.50534	7.24764	-3.483384
83.900002	-0.105157	0.751633	1.699804	-0.321691	0.088748	6.59432	7.37803	-3.441909
84.0	-0.208442	0.814475	1.70458	-0.316479	0.089051	7.02213	7.77509	-2.803005
84.099998	-0.30524	0.858311	1.706816	-0.318185	0.089157	6.99367	7.79158	-1.31892
84.199997	-0.405642	0.936931	1.704697	-0.328081	0.088913	7.11382	7.6539	0.780411
84.300003	-0.502589	0.963357	1.697134	-0.344961	0.088407	7.36517	7.93364	2.951542
84.400002	-0.525948	1.032832	1.684894	-0.364734	0.087654	7.47543	8.41077	4.476882
84.5	-0.339076	1.087595	1.670908	-0.382888	0.086963	7.31989	8.23553	4.730446
84.599998	-0.165138	1.089991	1.658609	-0.396185	0.086101	7.06785	7.82219	3.567189
84.699997	0.025968	1.036997	1.649841	-0.398902	0.086082	6.64363	7.49943	1.10799
84.800003	0.211424	0.943457	1.643844	-0.393288	0.086032	6.2152	6.9708	-1.659229
84.900002	0.307603	0.834752	1.640008	-0.379403	0.086508	5.53789	6.46968	-3.804358
85.0	0.217553	0.775609	1.638358	-0.360154	0.087265	5.16394	5.76387	-4.91278
85.099998	0.141863	0.815419	1.639127	-0.339903	0.087619	5.09151	5.92413	-4.934287
85.199997	-0.060585	0.877785	1.642201	-0.322494	0.088158	5.64447	5.93912	-4.148039
85.300003	-0.239744	0.939934	1.646447	-0.311334	0.088479	7.47157	8.10856	-2.767462
85.400002	-0.393611	0.97112	1.65057	-0.307877	0.088702	6.8623	8.54802	-1.030849
85.5	-0.478636	0.989283	1.653512	-0.311279	0.088729	7.21813	7.69876	0.684911
85.599998	-0.455903	1.005866	1.655015	-0.32037	0.088527	7.31805	7.73345	1.905513
85.699997	-0.332824	1.020986	1.656032	-0.331944	0.088313	8.24802	9.31837	2.432587
85.800003	-0.118221	1.04111	1.656966	-0.343474	0.088279	7.66328	9.14281	2.155109
85.900002	0.088805	1.06881	1.658049	-0.353635	0.088322	7.31683	7.88899	1.242333
86.0	0.272091	1.029168	1.658513	-0.361073	0.088552	6.9956	7.82123	0.104904
86.099998	0.214872	0.917615	1.656812	-0.366283	0.088671	6.39955	7.08855	-0.753397
86.199997	0.081954	0.760062	1.65154	-0.370104	0.088753	6.07596	6.58765	-0.96359
86.300003	-0.142604	0.672398	1.642187	-0.374008	0.088406	6.09549	6.52342	-0.467337
86.400002	-0.351731	0.634588	1.62898	-0.378867	0.088006	5.94915	6.53605	0.396323
86.5	-0.467741	0.5934	1.612918	-0.384129	0.087755	6.20119	6.65028	1.20485
86.599998	-0.455932	0.580055	1.595973	-0.388489	0.087495	6.38028	7.25427	1.554114
86.699997	-0.307434	0.544917	1.581204	-0.388567	0.087591	5.90676	7.21873	1.08389
86.800003	-0.03896	0.485141	1.571515	-0.382127	0.0877	6.40866	7.08663	-0.314768
86.900002	0.167266	0.414027	1.568546	-0.368605	0.087927	6.21757	7.31037	-2.158606
87.0	0.289185	0.384245	1.572657	-0.349389	0.087817	5.94477	6.77896	-3.909765
87.099998	0.267117	0.341493	1.583808	-0.327492	0.087538	6.04758	6.68817	-5.21114
87.199997	0.087503	0.379909	1.600827	-0.306308	0.087241	5.91455	6.44324	-5.838798
87.300003	-0.051909	0.432079	1.621027	-0.290512	0.087156	6.73427	7.27654	-5.567491
87.400002	-0.16937	0.471169	1.6406	-0.282961	0.08684	7.11575	7.86973	-4.117453
87.5	-0.232492	0.481274	1.655852	-0.288023	0.08672	6.84041	7.58357	-1.249065
87.599998	-0.287276	0.541384	1.664275	-0.305033	0.086501	7.18975	7.84842	2.484329
87.699997	-0.320358	0.601732	1.663872	-0.33193	0.086224	7.8175	8.66888	6.098039
87.800003	-0.187051	0.609699	1.656021	-0.362692	0.085866	8.33113	9.53676	8.583045
87.900002	-0.110294	0.639854	1.644926	-0.390979	0.085769	8.06254	8.83685	8.838516
88.0	-0.098793	0.677409	1.635013	-0.411373	0.085673	8.13111	8.64511	6.820664
88.099998	-0.111088	0.703561	1.628229	-0.420004	0.085469	7.63744	8.00761	2.811706
88.199997	-0.113908	0.600899	1.624422	-0.415576	0.085268	6.16817	6.68154	-1.835348
88.300003	-0.12389	0.48689	1.622403	-0.399991	0.085041	5.00087	5.70756	-5.730947
88.400002	-0.10026	0.380563	1.623948	-0.375162	0.085272	4.04611	5.0661	-8.071385
88.5	-0.125142	0.311444	1.630347	-0.346855	0.085345	4.00127	4.75168	-8.596982
88.599998	-0.225104	0.273434	1.641555	-0.321201	0.085196	3.68994	4.98474	-7.618029
88.699997	-0.227113	0.36862	1.656644	-0.303352	0.085196	5.92953	6.0192	-5.622736
88.800003	-0.199141	0.457254	1.67255	-0.29587	0.085144	7.87057	9.76575	-2.913264
88.900002	-0.207257	0.589953	1.686479	-0.29989	0.084816	7.31595	8.71877	0.255753
89.0	-0.283498	0.70527	1.696076	-0.313962	0.08445	7.79499	8.41934	3.307221
89.099998	-0.304269	0.777709	1.699414	-0.335343	0.083621	7.91909	7.74747	5.735842
89.199997	-0.338794	0.819481	1.698109	-0.35957	0.083014	10.31369	10.66029	6.822836
89.300003	-0.311989	0.825502	1.695304	-0.380366	0.08251	9.24105	10.22672	6.265048
89.400002	-0.18917	0.858373	1.693482	-0.393834	0.082346	9.00495	9.01209	4.044766
89.5	-0.018819	0.844711	1.693758	-0.396879	0.082705	7.52254	8.43347	0.657915
89.599998	0.029087	0.786605	1.695264	-0.390717	0.083106	6.01676	6.57181	-2.913676
89.699997	0.066563	0.627573	1.697873	-0.376712	0.083671	5.10193	5.95464	-5.408041
89.800003	-0.010892	0.5496	1.701954	-0.357674	0.08407	4.37811	5.4532	-6.34384
89.900002	-0.164062	0.526301	1.708209	-0.338124	0.084226	4.6235	5.41477	-6.003484
90.0	-0.229001	0.557895	1.71649	-0.323257	0.08406	4.59224	5.70521	-4.779021
90.099998	-0.302611	0.587188	1.725278	-0.314574	0.084142	7.06312	6.7098	-2.876076
90.199997	-0.341302	0.652517	1.733178	-0.314265	0.084086	7.99502	9.73599	-0.606603
90.300003	-0.342868	0.698675	1.7393	-0.319642	0.0843	6.82482	8.42662	1.514712
90.400002	-0.333129	0.741391	1.743736	-0.330644	0.084208	8.35601	8.22075	3.002178
90.5	-0.287769	0.815484	1.746942	-0.343455	0.083832	9.06984	9.979	3.55966
90.599998	-0.341542	0.760957	1.750727	-0.355591	0.08357	8.53125	9.34621	3.013995
90.699997	-0.188601	0.781395	1.754616	-0.364238	0.08288	8.68214	8.81597	1.645868
90.800003	-0.054366	0.76209	1.757757	-0.369673	0.082361	7.79569	8.40649	-0.017571
90.900002	-0.038092	0.693686	1.758148	-0.371657	0.082139	6.84453	7.29346	-1.543438
91.0	-0.008593	0.565262	1.75502	-0.370979	0.082347	6.34709	6.92765	-2.248857
91.099998	0.017251	0.513097	1.748655	-0.369346	0.082656	5.77872	6.75444	-2.034544
91.199997	-0.007599	0.510076	1.740326	-0.367666	0.083215	5.83644	6.68111	-1.23566
91.300003	-0.109088	0.527897	1.731712	-0.366777	0.083475	5.89424	6.84833	-0.389629
91.400002	-0.232227	0.572816	1.724235	-0.36513	0.083336	6.9554	7.48273	0.137428
91.5	-0.319688	0.589548	1.719938	-0.361483	0.08311	6.85915	8.11124	0.018711
91.599998	-0.353066	0.665985	1.719006	-0.355225	0.082672	6.95146	7.3821	-0.824229
91.699997	-0.300663	0.650324	1.722546	-0.346153	0.082487	7.40572	8.00558	-2.012714
91.800003	-0.15594	0.639711	1.730127	-0.334644	0.082367	6.63005	7.83493	-3.17393
91.900002	0.005432	0.591108	1.741588	-0.322279	0.082439	6.72096	7.5856	-3.93743
92.0	0.092046	0.583997	1.755941	-0.311034	0.082177	6.68409	7.67414	-4.235759
92.099998	0.140623	0.583144	1.772295	-0.303813	0.082033	6.72805	7.62543	-3.951137
92.199997	0.146631	0.624873	1.787333	-0.303058	0.081575	7.44994	7.98962	-2.756697
92.300003	0.049036	0.636011	1.797997	-0.311691	0.081259	7.56423	8.33616	-0.509576
92.400002	-0.139089	0.666639	1.80122	-0.330135	0.080833	7.80506	8.18254	2.482776
92.5	-0.360152	0.711286	1.795046	-0.357	0.080066	8.60288	8.92185	5.663
92.599998	-0.506751	0.723259	1.780301	-0.387081	0.079469	8.76586	9.36237	7.813839
92.699997	-0.600433	0.736947	1.760965	-0.41387	0.078902	8.73696	9.19869	8.001482
92.800003	-0.403666	0.768374	1.743678	-0.428899	0.078666	8.3603	8.99679	5.914609
92.900002	-0.142259	0.782901	1.732628	-0.429245	0.078657	7.38014	8.20823	1.678048
93.0	0.111592	0.663601	1.730128	-0.415267	0.078716	6.16134	7.07603	-3.213232
93.099998	0.251754	0.615161	1.735869	-0.389469	0.079098	4.90173	5.92381	-7.500692
93.199997	0.297421	0.489623	1.7506	-0.355444	0.079243	3.91632	4.88132	-10.06479
93.300003	0.143525	0.518873	1.772059	-0.32029	0.079123	4.09699	4.96119	-10.730404
93.400002	-0.096077	0.633222	1.79797	-0.291201	0.078692	4.1435	4.75468	-9.417586
93.5	-0.24829	0.757044	1.825191	-0.274833	0.078884	8.02217	8.43946	-6.547837
93.599998	-0.292131	0.906294	1.85025	-0.273663	0.079231	8.97771	11.11934	-2.594256
93.699997	-0.315803	1.111899	1.870849	-0.287486	0.079225	9.48819	10.457	1.813815
93.800003	-0.332074	1.358164	1.882949	-0.31236	0.079012	9.31383	10.27104	5.806242
93.900002	-0.389749	1.504255	1.888829	-0.342392	0.079239	10.82951	10.67967	8.41305
94.0	-0.110923	1.561324	1.893355	-0.369069	0.079089	14.81905	17.87988	9.191775
94.099998	0.001738	1.63406	1.899206	-0.390411	0.079241	15.39618	16.18287	7.641654
94.199997	-0.057446	1.748257	1.90609	-0.402891	0.07907	16.42345	16.70229	4.153087
94.300003	-0.009591	1.791176	1.912504	-0.404763	0.079001	11.04223	11.40196	-0.277793
94.400002	-0.20665	1.824569	1.916308	-0.399029	0.079066	5.88574	6.42129	-4.525717
94.5	-0.29427	1.656774	1.917276	-0.387363	0.079237	4.75399	5.53692	-6.9506
94.599998	-0.185818	1.486025	1.916978	-0.372661	0.07999	4.30954	5.27485	-7.110236
94.699997	-0.090082	1.399616	1.917994	-0.358207	0.081072	4.03175	5.13376	-6.081654
94.800003	0.04432	1.350422	1.92226	-0.344982	0.082314	4.04235	5.66763	-4.669847
94.900002	0.118987	1.299095	1.929849	-0.334938	0.083454	5.23628	5.85744	-3.158937
95.0	0.081421	1.229154	1.939688	-0.329886	0.084422	8.0431	8.78428	-1.605222
95.099998	-0.046455	1.164043	1.949623	-0.330728	0.084892	6.96853	10.04559	-0.117472
95.199997	-0.195985	1.06025	1.957473	-0.336597	0.085326	10.99862	10.15264	1.176772
95.300003	-0.311018	0.973006	1.961742	-0.345861	0.085767	12.02151	12.75769	2.09898
95.400002	-0.423465	0.926015	1.962221	-0.356887	0.086117	11.19085	11.85576	2.611042
95.5	-0.36398	0.914452	1.959919	-0.365786	0.08648	11.90495	12.80265	2.440123
95.599998	-0.256746	0.899488	1.956781	-0.370676	0.086822	11.49754	11.90982	1.57375
95.699997	-0.112924	0.8798	1.954381	-0.370593	0.086967	9.32644	10.48269	0.037957
95.800003	0.044615	0.788934	1.953271	-0.365616	0.087124	8.04423	9.10662	-1.798261
95.900002	0.180962	0.61658	1.952891	-0.357475	0.08759	7.62019	8.1835	-3.220037
96.0	0.224379	0.548074	1.951999	-0.347659	0.088075	7.2289	7.92068	-3.779853
96.099998	0.132853	0.591684	1.950435	-0.33854	0.088631	7.72397	7.82144	-3.541772
96.199997	0.051414	0.649156	1.948401	-0.331597	0.089082	7.98381	8.40135	-2.893249
96.300003	-0.074098	0.721341	1.947034	-0.327341	0.089569	9.12694	9.09303	-1.943228
96.400002	-0.208152	0.839222	1.947105	-0.3266	0.089768	9.63541	10.38067	-1.086441
96.5	-0.268738	0.866737	1.949119	-0.328051	0.090014	9.14708	9.6254	-0.441377
96.599998	-0.204393	0.901451	1.952475	-0.331429	0.090245	10.18618	10.32735	-0.227542
96.699997	-0.094002	0.895896	1.955764	-0.336792	0.090662	9.84769	11.15948	-0.225471
96.800003	-0.0534	0.918364	1.956695	-0.343415	0.090987	9.88106	10.77762	-0.244018
96.900002	-0.011292	0.96599	1.953605	-0.351578	0.091118	9.57428	10.62935	-0.139021
97.0	-0.106206	0.97455	1.946342	-0.361102	0.091065	9.36532	9.81296	0.24624
97.099998	-0.171371	0.977366	1.93576	-0.369862	0.090756	9.0271	9.3931	0.700827
97.199997	-0.220913	0.973152	1.92359	-0.377893	0.090303	8.85248	9.04667	0.914073
97.300003	-0.192789	0.95132	1.911178	-0.38317	0.090189	8.55559	9.07033	0.817866
97.400002	-0.126884	0.903542	1.898734	-0.386171	0.090032	8.09126	8.88481	0.37819
97.5	-0.065794	0.840709	1.885514	-0.386297	0.090134	7.81338	8.64254	-0.29652
97.599998	-0.011526	0.790689	1.870909	-0.383312	0.090264	7.60548	8.60272	-0.808271
97.699997	0.024097	0.750153	1.855135	-0.376895	0.090062	7.54733	8.27846	-1.164831
97.800003	0.000342	0.755555	1.840158	-0.366771	0.089905	7.44372	8.25865	-1.534123
97.900002	-0.033863	0.739652	1.830073	-0.352065	0.089795	7.48821	8.1562	-2.239011
98.0	-0.025465	0.74224	1.82894	-0.33322	0.089821	7.67142	8.28252	-3.293409
98.099998	0.008542	0.760468	1.838045	-0.312699	0.089965	7.69551	8.54994	-4.460908
98.199997	-0.065668	0.788694	1.854535	-0.293808	0.090315	7.65636	8.36924	-5.282485
98.300003	-0.041252	0.890221	1.873698	-0.281213	0.090238	7.85577	8.72551	-5.309159
98.400002	-0.066144	0.996398	1.889592	-0.277647	0.090265	8.08548	8.89134	-4.009529
98.5	-0.157932	1.120067	1.898111	-0.286765	0.090188	8.6972	9.53644	-0.977734
98.599998	-0.329634	1.207358	1.898459	-0.308102	0.090002	9.61868	10.23518	2.976925
98.699997	-0.413203	1.320477	1.889701	-0.337019	0.089801	10.63273	11.18592	6.556898
98.800003	-0.530036	1.344785	1.877243	-0.367912	0.089661	11.37056	11.95371	8.270263
98.900002	-0.38096	1.338929	1.868572	-0.392311	0.08955	11.59756	12.12971	7.771257
99.0	-0.264871	1.392131	1.866003	-0.406606	0.089547	11.6092	11.69678	5.015953
99.099998	-0.136008	1.439939	1.867305	-0.411372	0.089719	9.96189	10.06165	0.82609
99.199997	-0.129882	1.456134	1.866476	-0.408438	0.089384	6.6368	7.52951	-3.441181
99.300003	-0.069993	1.403495	1.861056	-0.398474	0.089521	4.66528	5.60757	-5.887546
99.400002	-0.095171	1.311497	1.851187	-0.3859	0.089618	4.20576	5.00283	-5.991354
99.5	-0.185699	1.249702	1.839926	-0.373758	0.089355	4.2182	4.97264	-4.470408
99.599998	-0.311111	1.158188	1.829313	-0.363136	0.088737	4.08473	5.35289	-2.70261
99.699997	-0.367035	1.078021	1.822662	-0.354451	0.088032	5.92173	6.10099	-1.222053
99.800003	-0.309991	1.026794	1.822177	-0.3457	0.08745	7.51869	9.22492	-0.537193
99.900002	-0.130532	0.970735	1.828278	-0.336837	0.087491	6.19909	7.65208	-0.659864
100.0	0.023221	0.96545	1.839183	-0.327908	0.087788	8.11167	8.59009	-1.504917
100.099998	0.122943	0.912751	1.851108	-0.319562	0.088357	9.52296	10.56705	-2.45218
100.199997	0.134877	0.932563	1.86165	-0.313373	0.088524	7.92723	8.53528	-2.948508
100.300003	0.07335	0.864229	1.869197	-0.309374	0.089062	8.56312	8.90097	-2.723327
100.400002	-0.019604	0.771272	1.874187	-0.308934	0.089215	8.47966	8.87764	-1.813997
100.5	-0.193517	0.728155	1.877275	-0.312716	0.089315	8.70692	8.81148	-0.561328
100.599998	-0.284112	0.71716	1.87896	-0.320297	0.089566	8.72689	9.02462	0.798028
100.699997	-0.309033	0.735965	1.879004	-0.332178	0.089676	9.37005	9.47178	1.949554
100.800003	-0.332103	0.814206	1.876514	-0.347425	0.089778	8.69922	9.8727	2.627389
100.900002	-0.274863	0.887502	1.870045	-0.363663	0.089857	9.17817	9.90246	2.917475
101.0	-0.170861	0.927254	1.858712	-0.380092	0.089785	9.67272	9.97386	2.759582
101.099998	-0.147863	0.938223	1.842494	-0.394402	0.089307	8.38929	9.34203	2.342117
101.199997	-0.111752	0.94282	1.823875	-0.402994	0.088609	8.12078	8.7648	1.39425
101.300003	-0.054542	0.893513	1.805937	-0.403256	0.087849	7.04823	7.75389	-0.127995
101.400002	0.012921	0.816608	1.792837	-0.393888	0.087396	6.26328	7.00099	-1.934766
101.5	0.099528	0.780535	1.788559	-0.374366	0.087386	5.74168	6.28608	-3.845883
101.599998	0.064409	0.757899	1.795232	-0.350161	0.087443	5.6534	6.29122	-5.428445
101.699997	0.042398	0.812699	1.812146	-0.323624	0.087483	5.64946	6.51989	-6.688847
101.800003	0.031941	0.87066	1.835444	-0.301221	0.087397	7.02231	7.62297	-7.165705
101.900002	-0.13847	0.950938	1.86021	-0.287351	0.087103	7.48847	8.99978	-6.274087
102.0	-0.232573	1.090938	1.880736	-0.286517	0.086768	8.01752	8.73183	-3.631132
102.099998	-0.335778	1.191186	1.892801	-0.301106	0.086303	9.02124	9.22834	0.810241
102.199997	-0.422239	1.352909	1.894259	-0.328685	0.085663	10.36369	10.26516	5.754584
102.300003	-0.351407	1.426126	1.884367	-0.362873	0.085313	11.45971	12.24319	9.870663
102.400002	-0.29184	1.581024	1.869023	-0.395789	0.085076	10.85648	12.54112	11.18917
102.5	-0.105007	1.657348	1.858541	-0.416645	0.085084	12.29764	13.45054	9.331037
102.599998	0.076911	1.724535	1.857737	-0.421546	0.084829	12.59251	13.46488	4.720144
102.699997	0.273709	1.748114	1.865794	-0.410696	0.084907	9.73936	10.02418	-1.814873
102.800003	0.053671	1.687035	1.878638	-0.388763	0.08468	5.8007	6.46325	-8.058205
102.900002	0.138898	1.663436	1.894476	-0.357622	0.084907	4.02501	4.96161	-11.77765
103.0	0.075801	1.693912	1.914106	-0.325656	0.085194	3.64046	4.2465	-12.583613
103.099998	-0.027152	1.765924	1.936794	-0.29946	0.08483	3.77463	4.73755	-10.945642
103.199997	-0.226135	1.851271	1.960909	-0.286233	0.08467	4.47655	5.04458	-7.8186
103.300003	-0.290337	1.927123	1.982462	-0.288726	0.084166	8.92622	8.57607	-3.564919
103.400002	-0.270398	1.996538	1.998804	-0.306331	0.083342	11.94593	14.38576	1.065605
103.5	-0.338013	2.085451	2.006353	-0.33518	0.082586	9.95182	11.29844	5.660434
103.599998	-0.239317	2.128194	2.003786	-0.368077	0.082151	13.17051	12.77085	9.318263
103.699997	-0.173665	2.169534	1.995412	-0.39864	0.082389	20.09552	21.13934	10.483565
103.800003	-0.047009	2.176862	1.988198	-0.418536	0.082594	21.82533	24.12111	8.801386
103.900002	-0.010746	2.143291	1.987058	-0.423415	0.082654	26.0628	26.85911	4.437971
104.0	0.075838	2.056465	1.994057	-0.412836	0.082578	15.67414	16.018	-1.309522
104.099998	-0.29293	1.96713	2.007305	-0.392249	0.082147	6.1285	6.7781	-6.984396
104.199997	-0.129541	1.643257	2.023709	-0.364144	0.081999	4.19876	5.10646	-10.233658
104.300003	-0.23355	1.590453	2.041342	-0.337263	0.082332	3.32554	4.66101	-10.78825
104.400002	-0.181829	1.550908	2.058083	-0.317179	0.082172	4.02562	4.45643	-9.639288
104.5	-0.175523	1.593533	2.073069	-0.306448	0.082372	3.85108	5.6414	-7.067612
104.599998	0.038412	1.507023	2.085262	-0.306157	0.083158	7.0407	5.79642	-3.990396
104.699997	0.101487	1.50433	2.094615	-0.315266	0.083306	10.18206	12.51307	-1.332403
104.800003	0.060935	1.433111	2.101102	-0.329606	0.083289	14.30953	15.32654	1.068297
104.900002	-0.145035	1.457266	2.10671	-0.34576	0.083312	19.5874	19.0245	2.650213
105.0	-0.224268	1.485615	2.111191	-0.360991	0.083625	28.09886	26.12333	3.544037
105.099998	-0.362964	1.529857	2.112858	-0.374369	0.084031	28.27182	32.52514	3.52661
105.199997	-0.458491	1.525195	2.109231	-0.383972	0.084572	35.15147	33.66836	2.829967
105.300003	-0.43667	1.488664	2.099222	-0.389741	0.085084	24.4288	20.82557	1.801828
105.400002	-0.381462	1.33085	2.084632	-0.391825	0.085557	10.30458	14.2984	0.578066
105.5	-0.270157	1.148423	2.069504	-0.389693	0.086168	11.91204	14.78817	-0.803545
105.599998	-0.093497	0.923475	2.057926	-0.382622	0.086567	5.84703	9.87762	-2.353395
105.699997	0.097315	0.733979	2.052598	-0.370328	0.087272	6.97738	8.4187	-3.953605
105.800003	0.204797	0.678191	2.053782	-0.353464	0.088046	5.50505	7.17109	-5.292909
105.900002	0.173498	0.729192	2.059989	-0.335059	0.089079	7.02222	7.23329	-6.188002
106.0	0.11419	0.766943	2.06846	-0.318495	0.089878	7.62833	8.14753	-6.380928
106.099998	-0.135928	0.790123	2.076026	-0.307806	0.090489	10.19782	9.24504	-5.71898
106.199997	-0.287677	0.855882	2.080766	-0.304897	0.090798	11.37327	12.01784	-4.113601
106.300003	-0.437757	0.971622	2.081807	-0.310072	0.090707	12.02221	12.57666	-1.979042
106.400002	-0.457792	1.136522	2.07969	-0.320852	0.090575	13.99793	13.74568	0.328902
106.5	-0.448377	1.338276	2.074757	-0.335027	0.090425	16.63626	16.75646	2.305503
106.599998	-0.390353	1.55473	2.068132	-0.349555	0.090399	20.12652	19.72912	3.518016
106.699997	-0.241772	1.70532	2.060817	-0.362823	0.089953	23.46975	22.37667	3.693509
106.800003	-0.1079	1.763108	2.052548	-0.373946	0.089647	21.73705	20.73586	2.957245
106.900002	0.030305	1.786358	2.042035	-0.381526	0.08938	15.54085	15.66226	1.460221
107.0	0.030417	1.806172	2.028635	-0.385431	0.089144	11.29533	11.88531	-0.06617
107.099998	-0.055766	1.802811	2.012467	-0.386137	0.08867	8.96632	9.57573	-1.414055
107.199997	-0.196264	1.676647	1.994908	-0.383467	0.088562	7.04236	7.60958	-2.023084
107.300003	-0.26413	1.51747	1.977309	-0.378674	0.088458	5.91797	6.6036	-2.147024
107.400002	-0.247357	1.399699	1.961976	-0.370941	0.088413	5.6802	6.15419	-2.201436
107.5	-0.222464	1.308562	1.951357	-0.360018	0.088253	5.75315	6.89768	-2.548943
107.599998	-0.139983	1.226306	1.946422	-0.347116	0.087869	7.53323	8.0074	-3.110795
107.699997	-0.057924	1.198798	1.945807	-0.334255	0.087209	7.49338	9.75505	-3.619387
107.800003	0.020177	1.189895	1.947146	-0.323467	0.086399	7.97741	9.84947	-3.583148
107.900002	0.072419	1.160744	1.946879	-0.316895	0.085611	9.33651	9.5829	-2.968586
108.0	0.123213	1.08773	1.942995	-0.315661	0.085165	8.72917	9.94678	-1.604587
108.099998	0.166779	1.029964	1.935502	-0.319731	0.085028	9.37242	9.99014	0.042077
108.199997	0.154245	0.992505	1.926558	-0.327195	0.085389	9.873	10.90277	1.367617
108.300003	0.112395	0.992057	1.919439	-0.334841	0.085994	10.2762	11.05767	1.806766
108.400002	-0.012281	0.997053	1.916825	-0.341373	0.086656	10.4095	10.668	1.327956
108.5	-0.210201	1.032373	1.917367	-0.345264	0.08664	10.3777	10.22662	0.070532
108.599998	-0.424917	1.072097	1.917771	-0.348748	0.086116	9.44362	9.39385	-1.321722
108.699997	-0.556379	1.028535	1.914368	-0.352383	0.085228	8.3969	9.02869	-1.91345
108.800003	-0.551513	0.990357	1.903858	-0.358127	0.083911	7.67291	8.59951	-1.316063
108.900002	-0.395069	0.970674	1.885729	-0.367584	0.082754	7.169	8.5098	0.31877
109.0	-0.171351	0.947391	1.861353	-0.380205	0.081544	6.78559	8.6418	2.181837
109.099998	0.155214	0.95296	1.834289	-0.391733	0.080443	6.95925	8.76919	3.241585
109.199997	0.359308	0.89245	1.81167	-0.396968	0.080231	7.4798	8.95825	2.684884
109.300003	0.439726	0.861443	1.799467	-0.392741	0.08014	7.32287	8.65368	0.384214
109.400002	0.256803	0.907869	1.798426	-0.379272	0.080417	8.00807	8.3095	-2.624339
109.5	0.06497	1.025181	1.804801	-0.359642	0.080731	7.03754	7.40533	-5.153005
109.599998	-0.220139	1.166116	1.813871	-0.337436	0.080999	6.58451	6.80261	-6.45963
109.699997	-0.41127	1.325784	1.821834	-0.318461	0.0813	6.20828	6.6689	-6.078538
109.800003	-0.462622	1.396614	1.826671	-0.307947	0.081633	6.45376	7.56066	-3.854269
109.900002	-0.428858	1.552878	1.827263	-0.308458	0.08152	8.53361	9.91295	-0.668114
110.0	-0.373303	1.674118	1.823747	-0.317861	0.081476	7.80375	9.70195	2.533132
110.099998	-0.283119	1.818932	1.817832	-0.332453	0.080919	7.68158	8.85333	4.575871
110.199997	-0.127941	1.864805	1.816281	-0.344791	0.080581	8.82541	10.67828	4.809209
110.300003	0.013026	1.896644	1.821259	-0.353296	0.080109	9.97065	11.71616	3.251471
110.400002	0.113592	1.944452	1.831115	-0.35692	0.080032	9.30989	10.16164	0.49339
110.5	0.123266	1.962405	1.840321	-0.35669	0.080113	8.49315	9.33069	-2.459736
110.599998	0.023124	1.908501	1.844196	-0.355011	0.080388	6.77376	7.40822	-4.199765
110.699997	-0.065856	1.839996	1.84149	-0.353854	0.081044	5.99328	6.8328	-3.888734
110.800003	-0.239682	1.772686	1.832975	-0.355916	0.082049	6.09925	6.82499	-2.055267
110.900002	-0.382484	1.627678	1.820207	-0.36176	0.082585	5.61706	6.98771	0.404372
111.0	-0.522016	1.535614	1.805363	-0.368874	0.083326	6.83349	7.20717	2.347007
111.099998	-0.584974	1.492699	1.792081	-0.374984	0.083615	7.96261	9.01424	3.001092
111.199997	-0.45651	1.413959	1.784617	-0.376154	0.084138	6.30217	8.53977	2.21021
111.300003	-0.29384	1.351133	1.783508	-0.372178	0.084498	8.4597	9.14655	0.098272
111.400002	-0.121775	1.254803	1.786782	-0.363824	0.084774	7.18844	8.48678	-2.508796
111.5	0.023797	1.105406	1.791517	-0.3522	0.084951	6.45648	7.44579	-4.415772
111.599998	0.107542	0.988454	1.796338	-0.338401	0.085135	6.53389	7.48091	-5.112715
111.699997	0.086938	0.895929	1.800844	-0.325911	0.085203	6.31775	7.0983	-4.716322
111.800003	0.052515	0.799913	1.804961	-0.31756	0.085318	6.33545	7.16146	-3.396399
111.900002	-0.043286	0.727264	1.808054	-0.316067	0.085469	7.90227	8.26689	-1.348902
112.0	-0.143282	0.681409	1.808884	-0.321588	0.085621	8.24724	9.37972	0.848541
112.099998	-0.22255	0.629379	1.807392	-0.33189	0.086201	7.21349	7.97025	2.681133
112.199997	-0.182074	0.627443	1.803926	-0.344713	0.086702	8.87787	9.40123	3.608682
112.300003	-0.199845	0.554474	1.800335	-0.357293	0.087499	9.05014	10.08456	3.448642
112.400002	-0.160905	0.419657	1.797565	-0.367197	0.088152	8.60008	9.07558	2.268576
112.5	-0.149986	0.362806	1.795164	-0.372166	0.089073	8.42265	8.80056	0.360934
112.599998	-0.147927	0.310835	1.792098	-0.373331	0.089759	7.27838	7.79714	-1.515524
112.699997	-0.228111	0.261999	1.786646	-0.370248	0.090429	6.62348	6.97915	-2.637271
112.800003	-0.236321	0.235889	1.778936	-0.36503	0.090806	5.99302	6.80015	-2.752028
112.900002	-0.259056	0.253293	1.769236	-0.359538	0.090929	5.87707	6.7584	-2.143094
113.0	-0.286741	0.230532	1.759394	-0.354452	0.090908	5.68064	6.65188	-1.336832
113.099998	-0.126442	0.201249	1.750886	-0.350756	0.090441	6.86476	7.55306	-0.511215
113.199997	-0.027489	0.137386	1.746201	-0.346475	0.090053	7.26603	8.42523	-0.369527
113.300003	0.043416	0.099208	1.746449	-0.341995	0.089897	6.76755	7.47277	-0.836285
113.400002	0.154133	0.084443	1.751187	-0.335772	0.090175	8.00185	8.22943	-1.693707
113.5	0.225586	0.089913	1.757764	-0.331024	0.090581	7.39582	8.25961	-2.479394
113.599998	0.198515	0.067126	1.763273	-0.328134	0.091095	7.30299	7.65647	-2.64055
113.699997	0.157998	0.045846	1.765188	-0.328147	0.09163	7.21357	7.82937	-1.974416
113.800003	0.055946	-0.003185	1.763077	-0.331628	0.092173	7.03676	7.67553	-0.663002
113.900002	-0.099764	-0.065508	1.758293	-0.337649	0.092176	7.13081	7.75496	0.822856
114.0	-0.220136	-0.073612	1.752616	-0.344507	0.092168	7.52894	8.07484	1.919563
114.099998	-0.314242	-0.050353	1.749098	-0.35079	0.091901	7.24755	7.86437	2.185279
114.199997	-0.29993	0.032661	1.747919	-0.354727	0.091653	7.50109	8.02378	1.607749
114.300003	-0.266664	0.155685	1.747677	-0.356997	0.091509	7.50494	7.96147	0.33416
114.400002	-0.138165	0.190143	1.746062	-0.358274	0.091518	7.17197	7.60316	-0.845806
114.5	-0.023042	0.166475	1.740774	-0.359031	0.091116	7.02844	7.71964	-1.342252
114.599998	0.04318	0.129161	1.731627	-0.360333	0.090511	6.56787	7.31219	-1.081978
114.699997	0.061452	0.138608	1.719463	-0.362368	0.08949	6.66359	7.37642	-0.453779
114.800003	0.021437	0.166896	1.706245	-0.364431	0.088434	6.51971	7.31626	0.249766
114.900002	-0.001745	0.227612	1.693637	-0.365741	0.087548	7.21208	7.4899	0.536564
115.0	0.0268	0.236476	1.683787	-0.364565	0.087441	6.8377	7.49547	0.187637
115.099998	0.072336	0.173571	1.677872	-0.359485	0.087933	6.68523	7.27772	-0.919012
115.199997	0.140241	0.074133	1.676501	-0.351238	0.088848	7.04788	7.74147	-2.037648
115.300003	0.051091	0.089437	1.679147	-0.340114	0.089589	6.46996	7.41753	-2.978507
115.400002	-0.121072	0.203323	1.683981	-0.328877	0.089516	6.45122	7.19122	-3.406213
115.5	-0.32854	0.374391	1.689025	-0.319876	0.08907	6.54729	7.32375	-3.159404
115.599998	-0.467551	0.525704	1.692274	-0.315453	0.087899	6.75003	7.30566	-2.269546
115.699997	-0.474204	0.619501	1.692876	-0.316416	0.086704	6.97414	7.80796	-0.748009
115.800003	-0.277932	0.646617	1.69145	-0.322522	0.085658	6.95189	7.70272	0.851581
115.900002	-0.013101	0.691673	1.689774	-0.331746	0.084898	6.9772	7.88899	1.978618
116.0	0.199821	0.779543	1.689162	-0.34289	0.08432	7.14097	8.70314	2.383251
116.099998	0.372543	0.880768	1.688615	-0.353493	0.084194	7.17618	8.13061	2.170248
116.199997	0.366981	0.988569	1.68555	-0.363694	0.083874	7.21033	7.74287	1.543338
116.300003	0.280863	1.041386	1.677617	-0.373063	0.083803	6.94576	7.36015	0.83108
116.400002	0.061643	1.00186	1.663776	-0.38161	0.083847	6.53074	6.82906	0.427958
116.5	-0.129664	0.865917	1.64711	-0.386289	0.084148	6.3174	6.86074	0.154919
116.599998	-0.310747	0.795697	1.63192	-0.385918	0.084364	5.91534	6.75016	-0.26828
116.699997	-0.405192	0.7809	1.622844	-0.379415	0.08488	5.64534	6.7143	-1.064841
116.800003	-0.430166	0.836569	1.620836	-0.368628	0.085087	5.63878	6.68732	-2.132231
116.900002	-0.426306	0.907006	1.623978	-0.355768	0.085176	5.84222	6.90721	-3.139312
117.0	-0.390954	0.955973	1.627791	-0.344158	0.084789	5.74177	7.17923	-3.573263
117.099998	-0.365186	0.994205	1.628995	-0.336571	0.084126	6.16993	7.20182	-2.998752
117.199997	-0.299666	1.04908	1.625702	-0.334953	0.082963	6.59047	7.43327	-1.377676
117.300003	-0.187727	1.113358	1.618557	-0.337597	0.081983	6.70484	7.50585	0.521347
117.400002	0.000655	1.1628	1.610516	-0.342218	0.080734	6.71518	7.69095	1.827064
117.5	0.173727	1.182701	1.607095	-0.344853	0.080256	6.69591	7.75346	1.971003
117.599998	0.383522	1.191701	1.611205	-0.343172	0.080133	6.62164	7.65979	0.829031
117.699997	0.368433	1.163734	1.621764	-0.338544	0.080098	6.48967	7.45147	-1.06126
117.800003	0.227338	1.136735	1.634433	-0.331971	0.08025	6.40603	7.20289	-2.730899
117.900002	0.076191	1.160273	1.644865	-0.326032	0.080511	6.19287	6.87659	-3.460416
118.0	-0.219697	1.177628	1.650849	-0.322871	0.081032	6.20391	6.8661	-2.835842
118.099998	-0.375088	1.203123	1.651749	-0.325741	0.08157	6.09452	7.12431	-1.12164
118.199997	-0.53171	1.246249	1.648377	-0.335005	0.081806	6.82894	7.45104	1.148044
118.300003	-0.638519	1.338784	1.641879	-0.349173	0.081893	6.94182	8.27128	3.130451
118.400002	-0.567966	1.529259	1.634308	-0.36515	0.081811	6.16625	7.52769	4.232316
118.5	-0.495431	1.7304	1.627436	-0.380222	0.081682	6.99384	7.85955	4.063163
118.599998	-0.425882	1.840682	1.621519	-0.391254	0.081463	7.14185	8.18275	2.58006
118.699997	-0.21067	1.881678	1.615152	-0.396135	0.081236	6.37074	7.23522	0.458891
118.800003	-0.101746	1.754088	1.60684	-0.395458	0.080771	6.13621	6.98942	-1.583785
118.900002	0.177091	1.611319	1.597427	-0.387447	0.080635	5.51056	6.59707	-2.984831
119.0	0.143569	1.52068	1.589549	-0.374397	0.080369	5.11919	6.09831	-3.429798
119.099998	0.147963	1.489767	1.586658	-0.357263	0.080211	5.03678	5.97359	-3.485883
119.199997	0.096634	1.496751	1.589835	-0.340053	0.08029	5.34014	5.99211	-3.538871
119.300003	0.013609	1.472097	1.598077	-0.325071	0.080401	6.95873	7.16885	-3.449677
119.400002	-0.12878	1.449713	1.608064	-0.314913	0.080478	6.19068	8.03769	-2.941545
119.5	-0.264025	1.447569	1.616427	-0.31097	0.080525	6.47688	7.17345	-1.841642
119.599998	-0.37874	1.47714	1.620654	-0.314086	0.080308	6.96021	7.6963	-0.134143
119.699997	-0.353235	1.514097	1.620197	-0.322062	0.080095	7.33802	8.5827	1.750833
119.800003	-0.323808	1.545178	1.616372	-0.334179	0.079789	7.11943	8.38101	3.058062
119.900002	-0.19469	1.573765	1.612619	-0.344261	0.079561	6.86432	7.90441	3.42772
120.0	0.087011	1.528091	1.611868	-0.351204	0.079787	6.88183	8.12162	2.487106
120.099998	0.227568	1.431594	1.614626	-0.353908	0.080143	6.5613	7.49568	0.639485
120.199997	0.291679	1.280655	1.619159	-0.353139	0.080527	6.31811	7.15322	-1.288715
120.300003	0.140393	1.168828	1.62316	-0.349948	0.081084	6.01886	6.86685	-2.592255
120.400002	-0.100233	1.129694	1.624873	-0.346655	0.0814	6.01859	6.5095	-2.899187
120.5	-0.35513	1.122922	1.62392	-0.345248	0.081382	5.81831	6.62962	-2.250136
120.599998	-0.454182	1.135403	1.620345	-0.347713	0.081096	6.33317	6.66516	-1.086453
120.699997	-0.587429	1.162584	1.614379	-0.354304	0.08062	6.95014	7.97571	0.512905
120.800003	-0.49195	1.174221	1.607339	-0.362745	0.080313	5.97848	7.74115	1.759991
120.900002	-0.256785	1.174548	1.600697	-0.371347	0.080497	6.24726	7.12067	2.177642
121.0	-0.00067	1.143671	1.595735	-0.377185	0.080717	6.82815	8.16327	1.70675
121.099998	0.160217	1.090636	1.592335	-0.379625	0.080671	6.65703	7.82648	0.47743
121.199997	0.155688	0.937171	1.589686	-0.378147	0.080383	6.14646	6.85614	-0.941533
121.300003	0.075172	0.799451	1.586521	-0.372832	0.080035	6.17212	6.81974	-1.992629
121.400002	-0.057177	0.686217	1.583168	-0.363731	0.079973	5.82768	6.47182	-2.451572
121.5	-0.140524	0.566038	1.580997	-0.352053	0.080319	5.80202	6.46829	-2.567037
121.599998	-0.19783	0.440703	1.581829	-0.339496	0.080728	5.67389	6.6415	-2.607596
121.699997	-0.207019	0.24722	1.586923	-0.327876	0.081074	6.54826	7.24175	-2.594749
121.800003	-0.215743	0.09949	1.595606	-0.318781	0.081413	6.273	7.89263	-2.557984
121.900002	-0.20894	-0.020823	1.605814	-0.313458	0.08147	6.22361	7.32354	-2.186306
122.0	-0.201774	-0.093457	1.614629	-0.313368	0.081252	6.93254	7.622	-1.430719
122.099998	-0.182357	-0.162636	1.620095	-0.318711	0.081193	7.0604	7.84232	-0.189822
122.199997	-0.172745	-0.23368	1.620505	-0.329136	0.080891	7.00549	7.69137	1.33669
122.300003	-0.182294	-0.294605	1.616376	-0.342964	0.080742	6.95759	7.54096	2.671151
122.400002	-0.194931	-0.384551	1.609657	-0.356939	0.080345	6.95041	7.6477	3.227547
122.5	-0.13022	-0.531563	1.603731	-0.367114	0.080083	6.83533	7.54546	2.785495
122.599998	-0.140419	-0.687214	1.601397	-0.372087	0.079698	6.58679	7.32514	1.1582
122.699997	-0.130148	-0.814122	1.603922	-0.370425	0.079628	6.37713	7.10493	-1.076073
122.800003	-0.113608	-0.880141	1.610474	-0.363873	0.079824	6.14961	6.7675	-3.045229
122.900002	-0.078466	-0.864897	1.619128	-0.354341	0.080287	5.70288	6.44024	-4.252636
123.0	-0.040024	-0.806725	1.627605	-0.345258	0.080565	5.57887	6.33179	-4.370519
123.099998	0.00801	-0.722789	1.634082	-0.339985	0.081296	5.79125	6.65113	-3.337454
123.199997	0.000118	-0.673406	1.636426	-0.342463	0.081508	6.97379	8.07056	-1.105995
123.300003	-0.091862	-0.636087	1.633623	-0.351384	0.081323	6.52925	7.51827	1.67901
123.400002	-0.249597	-0.578385	1.625906	-0.365431	0.080595	6.5606	6.9936	4.034693
123.5	-0.356041	-0.554338	1.616845	-0.379216	0.080087	7.15358	7.30919	5.165808
123.599998	-0.41601	-0.463166	1.610048	-0.38854	0.079272	7.33408	8.34333	4.414453
123.699997	-0.319602	-0.420938	1.608393	-0.390812	0.079214	6.89769	7.47566	2.112203
123.800003	-0.157713	-0.435502	1.610355	-0.386113	0.078995	6.50797	6.98118	-1.075997
123.900002	0.03267	-0.585439	1.613609	-0.374867	0.079132	6.03024	6.93472	-3.889322
124.0	0.198842	-0.742267	1.61786	-0.357976	0.079569	5.29933	6.27666	-5.547864
124.099998	0.249298	-0.82074	1.623893	-0.337789	0.080289	5.2622	5.98558	-5.884458
124.199997	0.107029	-0.709211	1.632744	-0.319462	0.080467	5.05403	6.07593	-5.276788
124.300003	-0.086174	-0.591155	1.644582	-0.30588	0.080679	6.57864	6.51775	-3.99046
124.400002	-0.365339	-0.444571	1.657951	-0.299619	0.080662	8.01209	8.9045	-2.240154
124.5	-0.554664	-0.331381	1.670397	-0.301254	0.080236	6.8186	8.1592	-0.214184
124.599998	-0.652753	-0.265902	1.680328	-0.309451	0.079773	7.34818	7.52801	1.717896
124.699997	-0.526878	-0.185447	1.686597	-0.323002	0.079268	7.97163	8.40681	3.174196
124.800003	-0.316807	-0.14272	1.689535	-0.339716	0.079152	8.06989	9.86702	3.866031
124.900002	0.018737	-0.056419	1.690447	-0.35565	0.079473	7.70917	8.88074	3.686848
125.0	0.294859	-0.04377	1.691443	-0.368917	0.080505	7.73194	8.68398	2.479944
125.099998	0.377093	0.014481	1.693014	-0.37728	0.081653	7.16374	7.91886	0.670433
125.199997	0.240898	0.016418	1.694387	-0.38146	0.082332	6.56428	6.83784	-1.265088
125.300003	-0.079647	-0.033694	1.694136	-0.38224	0.082649	6.16222	6.49248	-2.502251
125.400002	-0.410014	-0.041166	1.69092	-0.38088	0.08249	5.81288	6.08279	-2.646792
125.5	-0.725964	0.014084	1.684121	-0.380227	0.08173	5.61408	5.94768	-1.804815
125.599998	-0.791166	0.117551	1.673762	-0.381385	0.080811	5.39925	6.26885	-0.374625
125.699997	-0.637732	0.240678	1.660865	-0.383001	0.080027	6.4161	6.84255	1.101966
125.800003	-0.313907	0.361857	1.647971	-0.382701	0.079477	6.05038	7.93728	1.759653
125.900002	0.162115	0.410624	1.639486	-0.377988	0.079323	5.8014	7.26712	1.239665
126.0	0.501756	0.392131	1.639825	-0.365748	0.079317	6.83218	7.53326	-0.655372
126.099998	0.648413	0.322554	1.650726	-0.347106	0.079386	6.60387	7.72467	-3.279974
126.199997	0.612635	0.334907	1.671246	-0.324166	0.079631	6.40305	6.82135	-5.690598
126.300003	0.419474	0.368311	1.698609	-0.300477	0.08014	6.52128	6.86428	-7.171945
126.400002	0.123874	0.489044	1.729718	-0.281299	0.081006	6.24437	6.92273	-7.430276
126.5	-0.043959	0.536558	1.760086	-0.270112	0.081958	6.77841	7.21317	-6.122458
126.599998	-0.314107	0.660058	1.785583	-0.274163	0.082523	8.19381	9.00075	-2.965223
126.699997	-0.42629	0.746242	1.802355	-0.294445	0.083303	7.71486	9.27523	1.918447
126.800003	-0.576303	0.791311	1.80852	-0.328877	0.08351	7.87477	8.94123	7.379708
126.900002	-0.543525	0.89868	1.801632	-0.371091	0.083508	9.4585	11.31375	11.618589
127.0	-0.455583	0.999118	1.786724	-0.412132	0.083339	10.3573	12.22413	12.931466
127.099998	-0.265279	1.141994	1.774909	-0.440148	0.083483	10.45197	12.03722	10.589455
127.199997	0.056542	1.270831	1.772851	-0.449341	0.083517	10.69254	11.71113	5.279078
127.300003	0.302972	1.26068	1.781618	-0.439908	0.083749	8.26747	8.55112	-1.990682
127.400002	0.192766	1.133527	1.797743	-0.417048	0.083796	5.10088	5.78261	-9.128995
127.5	0.321481	1.058988	1.818205	-0.384016	0.084312	3.54544	4.52162	-13.554856
127.599998	0.274111	1.139586	1.841408	-0.34842	0.08498	3.0135	3.89429	-14.664442
127.699997	0.070838	1.273914	1.86737	-0.316961	0.086083	3.25775	4.29242	-12.596602
127.800003	-0.078188	1.495553	1.892759	-0.298836	0.087037	3.61515	4.55973	-8.891776
127.900002	-0.118271	1.585986	1.918198	-0.292981	0.087816	8.50935	7.8785	-4.032029
128.0	-0.20315	1.782769	1.940402	-0.301084	0.087807	10.11603	11.9004	0.62388
128.100006	-0.373551	1.982572	1.956844	-0.31986	0.08763	10.02556	11.19449	4.498261
128.199997	-0.427836	2.120366	1.970467	-0.342002	0.087713	9.47234	9.60624	7.010608
128.300003	-0.449459	2.28308	1.983838	-0.363487	0.087849	16.92202	18.30831	7.736956
128.399994	-0.342858	2.457972	1.997326	-0.379919	0.087976	20.66801	20.81957	6.654341
128.5	-0.251767	2.618971	2.008764	-0.389487	0.087858	24.38948	23.80808	4.044371
128.600006	-0.166626	2.657952	2.016518	-0.392813	0.087857	18.80132	19.25659	0.717493
128.699997	-0.115534	2.674471	2.01973	-0.390286	0.088012	8.57118	9.04496	-2.451152
128.800003	-0.089137	2.562358	2.018599	-0.384727	0.088279	6.35865	7.58186	-4.420383
128.899994	-0.157042	2.303236	2.014695	-0.37764	0.08843	5.03073	6.26617	-4.915234
129.0	-0.145685	2.035435	2.010677	-0.367312	0.088833	4.72632	6.1467	-4.677963
129.100006	-0.021807	1.774196	2.010371	-0.354395	0.089399	4.85076	6.08054	-4.246647
129.199997	0.050804	1.634336	2.015719	-0.340552	0.089905	5.5202	6.78698	-4.120137
129.300003	0.107432	1.551538	2.027591	-0.327254	0.09033	7.52841	8.27075	-4.132225
129.399994	0.064332	1.537114	2.044358	-0.31723	0.090295	9.99832	10.1929	-4.395305
129.5	0.048209	1.541085	2.061328	-0.3117	0.089917	10.4384	11.73393	-4.236496
129.600006	-0.009314	1.567974	2.074203	-0.312753	0.089508	12.08212	13.16652	-3.329415
129.699997	-0.088183	1.614142	2.079602	-0.321936	0.0893	13.38735	13.72277	-1.356385
129.800003	-0.1448	1.648826	2.07608	-0.337521	0.088918	15.53683	15.03878	1.421229
129.899994	-0.253934	1.738797	2.064967	-0.35766	0.088699	17.04086	16.45146	4.010177
130.0	-0.230721	1.766935	2.050567	-0.377625	0.088206	17.68682	17.56386	5.657533
130.100006	-0.244833	1.844698	2.037809	-0.392732	0.087858	17.40176	17.81222	5.554278
130.199997	-0.265935	1.948793	2.02933	-0.400415	0.087004	16.06149	16.24228	3.583829
130.300003	-0.249729	2.013212	2.025266	-0.399607	0.085871	13.2855	13.04919	0.437136
130.399994	-0.239532	2.00157	2.022657	-0.390779	0.08457	9.57761	9.92815	-3.119195
130.5	-0.089871	1.738645	2.019603	-0.37602	0.08365	6.82885	7.46603	-5.499056
130.600006	-0.006327	1.510613	2.015836	-0.358403	0.082568	4.9224	6.38168	-6.296922
130.699997	0.180598	1.449376	2.011893	-0.340796	0.081954	4.90611	6.039	-5.628751
130.800003	0.254029	1.378677	2.009811	-0.327317	0.081308	4.67342	6.98996	-4.348536
130.899994	0.201949	1.332558	2.009879	-0.3186	0.080435	7.21927	7.23918	-2.930732
131.0	0.10155	1.252278	2.012068	-0.31501	0.079655	10.30397	12.11708	-1.640682
131.100006	-0.05795	1.18178	2.01539	-0.315877	0.07911	9.9858	11.6666	-0.617973
131.199997	-0.193579	1.155302	2.017585	-0.321038	0.078438	13.67776	12.26267	0.187069
131.300003	-0.320498	1.143267	2.016953	-0.329667	0.078037	12.61379	14.81804	0.88415
131.399994	-0.323444	1.130105	2.011668	-0.341311	0.077662	14.92397	14.65136	1.480078
131.5	-0.258911	1.043377	2.001281	-0.354822	0.07713	14.41305	15.84169	2.004738
131.600006	-0.15483	0.955375	1.987353	-0.367791	0.076551	12.19299	13.4394	2.106184
131.699997	-0.006472	0.870867	1.972236	-0.376689	0.076048	9.82457	12.10573	1.550521
131.800003	0.068896	0.788317	1.959597	-0.380261	0.075834	9.08236	10.14354	0.261643
131.899994	0.050692	0.757619	1.951108	-0.378574	0.075668	7.99764	9.05342	-1.420492
132.0	-0.016342	0.763303	1.94583	-0.372868	0.075687	7.22995	7.47181	-2.776423
132.100006	-0.134835	0.836146	1.941075	-0.364843	0.075438	6.89138	6.62458	-3.343251
132.199997	-0.261457	0.912589	1.934605	-0.357859	0.075019	6.72525	6.6885	-3.104314
132.300003	-0.351181	0.944245	1.924323	-0.353204	0.074409	6.82184	7.00602	-2.036667
132.399994	-0.33649	0.882676	1.910412	-0.352953	0.073571	8.32728	8.53763	-0.417063
132.5	-0.21282	0.794735	1.895544	-0.35431	0.072943	8.02812	9.84283	0.827609
132.600006	0.038484	0.735192	1.883578	-0.35521	0.072554	8.28402	9.49972	1.248951
132.699997	0.243659	0.699038	1.877609	-0.352714	0.072511	8.99636	10.40615	0.438039
132.800003	0.379076	0.621728	1.878144	-0.346251	0.072863	8.34427	9.53751	-1.263952
132.899994	0.410113	0.4387	1.882095	-0.337062	0.073366	8.44822	8.9834	-3.119112
133.0	0.291412	0.283145	1.885691	-0.326762	0.074394	7.85165	8.70849	-4.109268
133.100006	0.037312	0.222925	1.887522	-0.317889	0.075148	7.46825	8.02078	-4.018424
133.199997	-0.23188	0.201543	1.887309	-0.313694	0.075634	7.51247	8.37373	-2.875823
133.300003	-0.486573	0.183049	1.884447	-0.316577	0.076015	7.71941	8.41902	-0.96277
133.399994	-0.641616	0.17425	1.878051	-0.326824	0.076052	9.26768	9.88865	1.332797
133.5	-0.715578	0.126441	1.868074	-0.343832	0.075819	8.43334	9.99292	3.246695
133.600006	-0.63473	0.160158	1.855193	-0.36343	0.07513	8.97955	9.68557	4.313855
133.699997	-0.428895	0.153657	1.84105	-0.382253	0.074505	9.52821	11.09375	4.265165
133.800003	-0.192708	0.081116	1.826995	-0.396577	0.07411	8.6493	9.92644	2.949194
133.899994	0.076796	0.003167	1.813165	-0.403131	0.073942	8.16999	8.83867	0.904998
134.0	0.283169	-0.123645	1.799531	-0.401293	0.07427	6.76177	7.41453	-1.499816
134.100006	0.285291	-0.201576	1.787119	-0.390807	0.075157	5.95712	6.40523	-3.376136
134.199997	0.221144	-0.246217	1.777927	-0.372823	0.0764	5.20799	5.70392	-4.376834
134.300003	0.017336	-0.19237	1.774026	-0.351007	0.077805	4.98922	5.7218	-4.642372
134.399994	-0.228689	-0.049444	1.775617	-0.329549	0.078674	5.08696	5.72276	-4.575197
134.5	-0.471531	0.068003	1.78134	-0.312194	0.079879	6.99787	7.2592	-4.033837
134.600006	-0.582777	0.150357	1.787629	-0.302276	0.080437	7.90928	9.22813	-2.788077
134.699997	-0.569914	0.245496	1.791056	-0.301157	0.080858	7.3974	8.48614	-0.886017
134.800003	-0.480238	0.359604	1.789414	-0.310158	0.080955	8.44849	8.79681	1.431585
134.899994	-0.363808	0.507468	1.782027	-0.326521	0.080908	9.01554	10.39908	3.386933
135.0	-0.183102	0.707551	1.770577	-0.345573	0.080315	9.11345	10.71307	4.395385
135.100006	-0.01062	0.77824	1.759519	-0.363403	0.079737	9.13482	9.93693	4.200406
135.199997	0.119742	0.788612	1.752105	-0.374428	0.079497	9.02448	9.73256	2.518881
135.300003	0.144393	0.730779	1.749034	-0.377879	0.079626	7.93564	8.1015	-0.009881
135.399994	0.128918	0.662028	1.748166	-0.37499	0.080053	6.6459	6.99606	-2.418032
135.5	0.005359	0.678572	1.746606	-0.367577	0.08064	5.55882	6.32526	-3.827821
135.600006	-0.192012	0.814623	1.742713	-0.359703	0.08151	5.25397	5.74246	-3.915137
135.699997	-0.304653	0.893261	1.735522	-0.354929	0.082055	5.05525	6.03665	-2.641291
135.800003	-0.424542	1.008885	1.724825	-0.355515	0.082551	6.03996	6.46336	-0.70746
135.899994	-0.541327	1.085813	1.711453	-0.360474	0.08252	7.34196	8.36913	1.263074
136.0	-0.47176	1.159163	1.69777	-0.366487	0.082196	6.50552	8.14014	2.39908
136.100006	-0.356587	1.24352	1.687528	-0.370047	0.081669	6.9328	7.45297	2.269748
136.199997	-0.10508	1.324887	1.683805	-0.368327	0.081129	7.59217	8.85408	0.802037
136.300003	0.09478	1.314668	1.685705	-0.360961	0.080765	6.93307	8.03373	-1.472481
136.399994	0.328767	1.169251	1.690997	-0.348672	0.080764	6.4126	7.10172	-3.517831
136.5	0.414177	1.047522	1.69737	-0.333144	0.081152	6.1243	7.01597	-4.577712
136.600006	0.394961	0.998541	1.703966	-0.317409	0.081544	5.99845	6.68753	-4.629127
136.699997	0.259659	1.016138	1.711083	-0.305195	0.081974	6.03804	6.97829	-3.926246
136.800003	0.003483	1.043305	1.718681	-0.299596	0.082417	7.36166	7.45639	-2.494129
136.899994	-0.318062	1.066612	1.725532	-0.302725	0.082331	8.02287	9.0061	-0.514499
137.0	-0.592065	1.102866	1.729798	-0.315321	0.081985	7.12897	8.40949	1.734982
137.100006	-0.823852	1.185376	1.729582	-0.335625	0.081298	8.10501	8.46794	3.837202
137.199997	-0.829789	1.340113	1.722711	-0.360448	0.080598	8.52293	9.99388	5.45079
137.300003	-0.659732	1.499763	1.70916	-0.386628	0.079896	7.99738	9.33582	6.158372
137.399994	-0.34928	1.627523	1.690052	-0.408903	0.07962	7.58166	8.91232	5.576668
137.5	0.021705	1.666106	1.669574	-0.422208	0.079112	6.89243	8.21465	3.624414
137.600006	0.286978	1.611324	1.651621	-0.422109	0.078543	6.06448	7.11885	0.483737
137.699997	0.281934	1.480562	1.639202	-0.408733	0.077932	5.42202	6.34817	-2.862258
137.800003	0.348709	1.467162	1.633523	-0.385431	0.077745	4.57499	5.41713	-5.599611
137.899994	0.162124	1.563708	1.63554	-0.354802	0.077807	4.49415	4.76496	-7.469377
138.0	-0.024197	1.667363	1.645011	-0.322825	0.078081	4.39905	5.09051	-8.00865
138.100006	-0.180098	1.670885	1.66094	-0.295028	0.07864	5.79203	5.4972	-7.396472
138.199997	-0.239422	1.645395	1.680887	-0.275683	0.07934	7.7696	9.0001	-5.992425
138.300003	-0.125519	1.631592	1.702533	-0.267184	0.079751	7.30658	9.35756	-3.924984
138.399994	-0.114673	1.624723	1.722369	-0.272092	0.079809	8.19951	9.11283	-1.01641
138.5	-0.140303	1.648626	1.737019	-0.288891	0.079722	7.69384	8.85826	2.237046
138.600006	-0.179343	1.742587	1.743569	-0.315598	0.079367	8.86491	10.03435	5.416999
138.699997	-0.239575	1.81001	1.741428	-0.348184	0.079129	10.55724	12.18184	7.774396
138.800003	-0.242403	1.840679	1.73272	-0.379985	0.078751	9.68629	10.28892	8.692408
138.899994	-0.239608	1.890213	1.721597	-0.404869	0.078282	9.73787	10.60238	7.406426
139.0	-0.205911	1.842779	1.712511	-0.417699	0.077587	8.24067	8.87389	4.209572
139.100006	-0.147418	1.720951	1.707201	-0.417792	0.076972	6.44133	7.2274	-0.272593
139.199997	-0.153141	1.540043	1.705259	-0.40797	0.076694	5.05718	6.10452	-4.317643
139.300003	-0.044087	1.411319	1.704748	-0.390059	0.076812	4.11968	5.27453	-6.74685
139.399994	0.007532	1.332301	1.704349	-0.369186	0.077104	3.73241	4.74226	-7.11396
139.5	-0.037301	1.349799	1.702491	-0.350662	0.076846	3.92237	5.05614	-5.681391
139.600006	-0.060882	1.345747	1.699369	-0.337499	0.076833	4.66633	5.27849	-3.217858
139.699997	-0.066518	1.32199	1.695831	-0.329396	0.07726	7.33793	7.91201	-0.750574
139.800003	-0.053561	1.258825	1.695701	-0.324524	0.077784	7.11409	9.4842	0.808299
139.899994	-0.012544	1.168008	1.704411	-0.320593	0.078625	6.87982	7.5598	0.984945
140.0	-0.048527	1.083259	1.723345	-0.317508	0.079017	7.52867	8.38305	-0.055574
140.100006	-0.134956	1.018494	1.748038	-0.315519	0.079272	9.2541	10.46181	-1.782054
140.199997	-0.260714	0.983906	1.771797	-0.316314	0.079215	7.84561	8.83653	-3.246069
140.300003	-0.310105	0.921824	1.788488	-0.319904	0.079379	7.47989	8.00782	-3.445091
140.399994	-0.38609	0.775576	1.795524	-0.329082	0.07956	7.1859	8.1092	-1.780992
140.5	-0.417831	0.644788	1.79391	-0.343218	0.07966	7.03711	7.91447	1.144656
140.600006	-0.452788	0.544242	1.785718	-0.360997	0.079328	6.83148	8.11113	4.001395
140.699997	-0.345632	0.41698	1.776828	-0.377127	0.078999	7.25447	8.2078	5.752206
140.800003	-0.209065	0.353865	1.771339	-0.388503	0.078973	7.3889	8.50787	5.400888
140.899994	-0.08227	0.316565	1.770994	-0.393257	0.079031	7.90543	8.6677	3.09252
141.0	0.015619	0.294469	1.77422	-0.391968	0.079871	8.12095	8.46398	-0.246054
141.100006	0.011828	0.271333	1.777269	-0.385534	0.08054	7.23065	7.81299	-3.380822
141.199997	-0.074712	0.249626	1.778168	-0.373859	0.081332	6.64792	7.16167	-5.208578
141.300003	-0.264699	0.232961	1.777271	-0.359672	0.081354	5.97919	6.63839	-5.407787
141.399994	-0.339173	0.195123	1.77703	-0.346072	0.081196	5.64079	6.56763	-4.389258
141.5	-0.358524	0.229547	1.77814	-0.336772	0.080733	5.87243	6.68571	-3.005649
141.600006	-0.28793	0.320922	1.781948	-0.331574	0.080484	8.30416	9.14345	-1.52542
141.699997	-0.16769	0.418981	1.787417	-0.33102	0.080234	7.1563	8.58174	-0.354912
141.800003	-0.042613	0.497576	1.79439	-0.333049	0.080166	6.91196	7.47737	0.368298
141.899994	0.053863	0.563395	1.80187	-0.337046	0.080045	8.69598	9.36237	0.519843
142.0	0.066501	0.597531	1.80942	-0.340767	0.079812	8.61996	9.72603	0.204291
142.100006	0.042816	0.607489	1.81634	-0.34371	0.07974	8.15362	8.41302	-0.336826
142.199997	0.072982	0.61503	1.821954	-0.345153	0.079809	8.13023	8.69564	-0.893805
142.300003	0.076468	0.600219	1.825233	-0.346071	0.080224	7.45887	8.11274	-1.166464
142.399994	0.04779	0.544879	1.825886	-0.347289	0.080646	7.10349	7.85409	-0.979097
142.5	-0.052561	0.509852	1.823907	-0.348808	0.081192	7.1873	8.04379	-0.561963
142.600006	-0.199134	0.473255	1.819909	-0.350754	0.081399	7.31096	8.09828	-0.042283
142.699997	-0.409894	0.463073	1.815538	-0.352627	0.081307	7.71433	8.40039	0.296283
142.800003	-0.626403	0.533664	1.811437	-0.353847	0.08065	7.92723	8.53003	0.34528
142.899994	-0.685688	0.638039	1.808276	-0.355043	0.079544	7.75173	8.56953	0.039393
143.0	-0.606599	0.749745	1.804942	-0.356465	0.0782	7.71854	8.37684	-0.441214
143.100006	-0.32987	0.758474	1.799938	-0.358426	0.077196	7.49478	8.39172	-0.770643
143.199997	0.059747	0.656543	1.792346	-0.360935	0.076751	7.29738	8.49524	-0.887242
143.300003	0.46903	0.52051	1.783056	-0.362582	0.076519	7.09167	8.30811	-0.837656
143.399994	0.6612	0.421192	1.774789	-0.361126	0.076969	7.02887	8.09293	-0.978522
143.5	0.605921	0.380128	1.771644	-0.355957	0.077559	7.0907	7.84435	-1.598251
143.600006	0.372979	0.407914	1.776067	-0.346778	0.07828	7.262	7.58304	-2.573107
143.699997	-0.003025	0.442583	1.787902	-0.335297	0.079059	7.25079	7.3412	-3.601849
143.800003	-0.370299	0.476662	1.803736	-0.324866	0.080185	7.24887	7.50885	-4.286177
143.899994	-0.653716	0.481165	1.818472	-0.318799	0.081056	7.12749	7.87947	-4.009927
144.0	-0.825423	0.54079	1.827258	-0.320763	0.081551	7.16768	8.30961	-2.222949
144.100006	-0.920956	0.605223	1.827026	-0.332632	0.081487	7.45809	8.65132	1.167399
144.199997	-0.855153	0.797847	1.816938	-0.353012	0.080853	7.5877	9.04389	4.883121
144.300003	-0.57624	0.955666	1.799641	-0.375842	0.079953	7.83002	9.46333	7.508915
144.399994	-0.208972	1.078414	1.783969	-0.394393	0.079065	8.17805	9.65003	7.614736
144.5	0.180576	1.121635	1.777991	-0.401427	0.078523	8.25547	9.52927	5.068596
144.600006	0.404322	1.148134	1.782721	-0.398177	0.078077	8.13724	9.06466	0.421177
144.699997	0.404343	1.079884	1.793988	-0.385881	0.078084	7.25938	7.7343	-4.602334
144.800003	0.375567	1.064045	1.805846	-0.367564	0.078783	5.80421	6.50661	-8.213037
144.899994	0.248023	1.066376	1.815744	-0.345555	0.079743	4.91128	5.09768	-9.283264
145.0	-0.07335	1.133176	1.823311	-0.325886	0.080751	5.09274	5.45577	-7.868803
145.100006	-0.283301	1.083795	1.829867	-0.313326	0.08202	5.11665	5.56411	-4.761171
145.199997	-0.506918	1.106447	1.835175	-0.31042	0.08314	8.85817	8.27835	-1.227076
145.300003	-0.611391	1.164873	1.839274	-0.315204	0.084186	9.23151	11.55098	1.968958
145.399994	-0.695427	1.187926	1.844055	-0.325373	0.084913	7.67992	8.67284	3.943731
145.5	-0.528417	1.344723	1.851798	-0.336316	0.085225	8.16544	9.20361	4.441172
145.600006	-0.387409	1.365463	1.862513	-0.346257	0.085448	11.82447	13.36575	3.543283
145.699997	-0.190009	1.383813	1.873719	-0.354675	0.085492	11.22185	12.3162	1.597438
145.800003	-0.061341	1.402439	1.882502	-0.360345	0.085568	10.19563	11.02941	-0.641959
145.899994	0.062123	1.310295	1.886813	-0.363311	0.085667	8.46565	8.90418	-2.221784
146.0	0.025305	1.180145	1.88456	-0.365882	0.085556	7.35177	7.49043	-2.647566
146.100006	-0.048405	0.991065	1.876329	-0.369925	0.085886	6.5	7.23308	-1.779618
146.199997	-0.188423	0.787466	1.863337	-0.375568	0.086105	6.43169	6.65424	-0.161718
146.300003	-0.312821	0.584596	1.84827	-0.380733	0.086452	6.03497	6.90967	1.195528
146.399994	-0.341396	0.557452	1.835315	-0.382527	0.086867	6.90697	7.42759	1.512592
146.5	-0.400989	0.581013	1.826972	-0.381111	0.087072	7.85052	8.28317	0.744584
146.600006	-0.325717	0.595261	1.825175	-0.374102	0.087403	7.47394	8.57842	-0.952072
146.699997	-0.242388	0.555845	1.828815	-0.363128	0.08731	8.18909	8.45831	-2.881693
146.800003	-0.062137	0.35358	1.836372	-0.348537	0.087612	6.99384	8.06306	-4.3875
146.899994	0.108539	0.170444	1.845781	-0.332053	0.087819	7.12346	7.96254	-5.160359
147.0	0.166865	0.064197	1.856304	-0.316708	0.08837	6.90539	7.9118	-5.186983
147.100006	0.168456	0.132976	1.867171	-0.305816	0.088629	7.38277	8.17076	-4.385704
147.199997	-0.018133	0.236062	1.876642	-0.300783	0.08864	8.72295	9.20597	-2.779797
147.300003	-0.30856	0.333539	1.884304	-0.302819	0.088548	8.15659	8.79756	-0.761141
147.399994	-0.500203	0.347108	1.89016	-0.31084	0.088224	9.52471	8.77026	1.194869
147.5	-0.669207	0.325706	1.895004	-0.322904	0.087739	10.52869	10.2613	2.724731
147.600006	-0.675511	0.31108	1.898519	-0.338532	0.086964	10.79317	10.68031	3.538884
147.699997	-0.613719	0.384973	1.899008	-0.355618	0.086131	11.13594	11.2933	3.767353
147.800003	-0.508709	0.51621	1.893598	-0.373826	0.0853	10.72748	11.32338	3.469815
147.899994	-0.282685	0.63066	1.880263	-0.390512	0.08431	9.541	9.97172	2.959309
148.0	-0.098998	0.72996	1.859665	-0.403143	0.083475	8.31966	8.8164	2.164975
148.100006	0.108379	0.697947	1.837023	-0.407469	0.082589	7.59628	7.75796	0.869473
148.199997	0.197509	0.547094	1.819712	-0.401798	0.082253	6.26757	6.93611	-1.103498
148.300003	0.197305	0.439625	1.814106	-0.384742	0.082397	5.29215	6.294	-3.470283
148.399994	0.064154	0.417283	1.822716	-0.360494	0.082488	4.94272	5.65821	-5.851657
148.5	-0.114607	0.596534	1.843511	-0.333547	0.082671	5.01926	5.81836	-7.781019
148.600006	-0.255513	0.934983	1.870594	-0.309607	0.082816	5.66251	5.9661	-8.70713
148.699997	-0.239599	1.101807	1.897379	-0.293753	0.082429	7.57439	8.14004	-7.914975
148.800003	-0.263521	1.425569	1.919544	-0.290645	0.082262	7.7512	9.64435	-4.907893
148.899994	-0.198092	1.676543	1.935086	-0.301566	0.081675	8.71796	9.53227	-0.26414
149.0	-0.116185	2.014736	1.941665	-0.324079	0.080818	9.76879	10.44212	4.65172
149.100006	-0.128666	2.305056	1.938543	-0.353545	0.080068	11.07315	12.64838	8.536727
149.199997	0.105057	2.518309	1.932906	-0.379926	0.079763	12.01389	14.3591	10.387065
149.300003	0.266109	2.81426	1.931532	-0.39864	0.079201	13.72811	14.5974	9.061618
149.399994	0.244795	3.091834	1.937335	-0.406715	0.078314	16.40269	16.97549	5.369685
149.5	0.293244	3.26805	1.947289	-0.403277	0.077545	14.20313	14.33737	-0.284224
149.600006	0.066399	3.345495	1.957417	-0.390354	0.076227	7.48305	8.43582	-5.960819
149.699997	0.072093	3.128389	1.966181	-0.369904	0.075795	4.58882	5.76205	-9.478444
149.800003	0.146884	2.93033	1.973895	-0.347746	0.076538	3.79722	5.40824	-9.992173
149.899994	0.176914	2.73885	1.982015	-0.328866	0.077574	4.04979	4.99159	-8.589643
150.0	0.232788	2.527542	1.991351	-0.314923	0.078405	4.07352	6.13439	-6.145762
150.100006	0.128101	2.250783	2.00098	-0.308594	0.078976	6.48581	5.45781	-3.321872
150.199997	-0.044509	2.007923	2.009843	-0.311051	0.078793	10.29433	12.23291	-0.66372
150.300003	-0.244989	1.814889	2.016449	-0.320892	0.078419	8.54894	12.25785	1.622927
150.399994	-0.366404	1.670135	2.020608	-0.335125	0.077389	12.95919	13.37753	3.437636
150.5	-0.367417	1.547125	2.022018	-0.35154	0.076611	17.6884	19.11196	4.321715
150.600006	-0.213955	1.376359	2.021239	-0.367084	0.076236	16.48563	19.95351	4.190279
150.699997	0.040623	1.185546	2.018312	-0.378611	0.07608	20.0231	23.41466	3.007508
150.800003	0.217305	0.949956	2.013615	-0.385414	0.075866	14.6643	17.03748	1.15375
150.899994	0.229094	0.780336	2.007378	-0.386601	0.075555	9.58733	11.10435	-0.937009
151.0	0.096149	0.646151	2.000383	-0.382996	0.075145	7.52534	8.07623	-2.692705
151.100006	-0.217072	0.544281	1.993327	-0.375967	0.07452	6.54318	6.49162	-3.66274
151.199997	-0.307345	0.482399	1.987536	-0.365885	0.073981	5.72337	5.67941	-3.836616
151.300003	-0.325538	0.450385	1.984166	-0.353407	0.07372	5.68256	5.97209	-3.775639
151.399994	-0.260636	0.409246	1.983653	-0.341231	0.073778	6.07718	6.68229	-3.5031
151.5	-0.096457	0.360404	1.984373	-0.33133	0.073888	7.83265	8.26668	-2.866697
151.600006	0.00202	0.354351	1.983761	-0.325562	0.073929	8.76105	10.82098	-1.952224
151.699997	0.019586	0.355043	1.980912	-0.324307	0.073791	8.99636	10.90523	-0.74664
151.800003	-0.094867	0.376553	1.976172	-0.326174	0.073228	10.87531	11.76401	0.240106
151.899994	-0.202789	0.365208	1.972846	-0.328946	0.07258	10.84221	11.63223	0.499774
152.0	-0.219322	0.27468	1.974771	-0.33005	0.072054	12.18817	11.95682	-0.093967
152.100006	-0.219709	0.172397	1.982396	-0.330441	0.071433	12.20551	12.13057	-1.267118
152.199997	-0.160636	0.098893	1.991234	-0.332344	0.071166	11.0848	11.58759	-2.194167
152.300003	-0.117314	0.084109	1.995405	-0.338214	0.070836	9.12177	10.81584	-2.182395
152.399994	-0.07411	0.065231	1.989902	-0.349901	0.070233	8.61672	9.93126	-0.465623
152.5	-0.141702	0.075646	1.972827	-0.369651	0.069449	9.0779	9.99527	2.405616
152.600006	-0.193118	0.090239	1.945633	-0.392698	0.068486	9.58742	10.16528	5.266492
152.699997	-0.2262	0.056383	1.914908	-0.412211	0.067474	9.57901	10.38559	6.515483
152.800003	-0.178582	0.067146	1.892576	-0.419413	0.06691	9.41988	10.21966	5.066515
152.899994	-0.178548	0.115362	1.884788	-0.411142	0.066696	9.0285	9.89807	0.995382
153.0	-0.246598	0.111034	1.891753	-0.390432	0.065941	8.48001	9.03179	-4.374127
153.100006	-0.120313	0.116716	1.907375	-0.359889	0.067005	6.8581	7.74201	-8.707829
153.199997	0.368454	0.051058	1.927925	-0.323503	0.069423	5.08941	5.97391	-10.786303
153.300003	0.501253	0.122164	1.952403	-0.290955	0.070104	5.15229	6.15237	-11.018886
153.399994	0.344914	0.411265	1.97945	-0.269488	0.071448	5.84896	6.75187	-9.712481
153.5	0.231156	0.527781	2.004301	-0.266047	0.071957	10.43025	12.07693	-6.219268
153.600006	0.089627	0.713046	2.024994	-0.280396	0.072604	11.33272	13.6108	-2.432785
153.699997	-0.076033	0.777194	2.03818	-0.307745	0.073082	11.6205	12.85446	2.051578
153.800003	-0.31781	0.793453	2.039861	-0.343183	0.073057	14.5311	13.58286	6.470537
153.899994	-0.410059	0.761368	2.031459	-0.37944	0.072871	19.68383	21.723	9.672997
154.0	-0.491081	0.813691	2.019158	-0.410428	0.072535	26.02479	27.20832	10.288297
154.100006	-0.342985	0.876288	2.008728	-0.429012	0.072565	32.48766	34.03299	8.092784
154.199997	-0.149663	0.936191	2.002794	-0.433108	0.073224	25.91357	28.30733	3.413979
154.300003	0.296362	0.906611	2.002659	-0.422189	0.074509	10.85202	11.20188	-2.375769
154.399994	0.314886	0.810623	2.006441	-0.401341	0.075469	4.45404	5.6778	-7.418014
154.5	0.310257	0.707058	2.013691	-0.373997	0.07609	4.04147	5.02274	-10.349673
154.600006	0.122944	0.674195	2.023328	-0.345756	0.076659	3.46128	4.54935	-10.45524
154.699997	0.048018	0.732486	2.035515	-0.322856	0.077065	3.89627	4.54892	-9.00043
154.800003	0.053105	0.76225	2.047235	-0.309772	0.077884	4.14131	5.17133	-6.347579
154.899994	-0.013937	0.872164	2.055912	-0.309682	0.078375	7.12197	6.21039	-3.065437
155.0	-0.136978	1.003713	2.060468	-0.320395	0.07868	9.14375	10.42691	0.144583
155.100006	-0.218277	1.105211	2.060334	-0.336918	0.078778	10.61469	11.30893	3.087327
155.199997	-0.240189	1.193977	2.057989	-0.354403	0.078674	16.9088	18.53291	4.91477
155.300003	-0.222205	1.277798	2.057355	-0.368251	0.078733	20.85717	23.41905	5.138819
155.399994	-0.164181	1.361185	2.05981	-0.376238	0.078542	26.90283	26.19024	3.69375
155.5	-0.089058	1.402393	2.063422	-0.377367	0.078501	26.79362	26.74585	1.137055
155.600006	-0.069173	1.404245	2.065933	-0.37296	0.078445	14.29167	14.34914	-1.938965
155.699997	-0.055492	1.317873	2.065514	-0.364906	0.078481	8.03276	8.73707	-4.262876
155.800003	-0.04649	1.137124	2.061981	-0.355792	0.079262	6.23859	7.50981	-5.040756
155.899994	-0.05149	1.040953	2.056343	-0.348317	0.079878	5.57485	6.85721	-4.464358
156.0	-0.078825	0.955911	2.050767	-0.341907	0.080634	5.93583	7.05044	-3.421461
156.100006	-0.102156	0.952982	2.047115	-0.336651	0.081127	6.10065	7.7403	-2.551336
156.199997	-0.126625	0.942926	2.046732	-0.332518	0.081641	10.4419	10.21848	-1.979269
156.300003	-0.144394	0.888227	2.04897	-0.3305	0.081836	11.09767	12.6987	-1.659426
156.399994	-0.187604	0.820858	2.051859	-0.330539	0.081957	12.29387	13.41735	-1.383038
156.5	-0.177734	0.741196	2.052289	-0.333708	0.081826	12.83947	13.69494	-1.029402
156.600006	-0.212626	0.688922	2.048417	-0.340514	0.08145	12.43216	13.59945	-0.373662
156.699997	-0.172504	0.705311	2.039158	-0.350161	0.08114	13.54149	13.98184	0.508978
156.800003	-0.13441	0.762602	2.025978	-0.361545	0.080787	12.8224	13.10625	1.343738
156.899994	-0.059621	0.824569	2.011081	-0.372523	0.080631	12.17267	12.46029	1.713568
157.0	0.019698	0.819959	1.997144	-0.380291	0.080724	11.45752	11.76337	1.412898
157.100006	0.077348	0.777064	1.984877	-0.383923	0.080766	10.38305	11.10114	0.436168
157.199997	0.041747	0.710051	1.973974	-0.383743	0.080695	9.17879	9.70848	-0.97602
157.300003	-0.090823	0.606744	1.962312	-0.379488	0.080543	7.93476	8.4643	-2.050607
157.399994	-0.196037	0.632913	1.948355	-0.373477	0.079782	7.25789	7.8617	-2.440475
157.5	-0.30435	0.653275	1.932242	-0.365917	0.079293	7.21112	7.7176	-2.181153
157.600006	-0.260623	0.711927	1.916029	-0.357359	0.078382	7.21567	7.89617	-1.745535
157.699997	-0.080788	0.753429	1.902988	-0.347129	0.077821	7.76635	8.37288	-1.645874
157.800003	0.141928	0.787807	1.895844	-0.33459	0.078047	8.29505	9.68707	-2.039983
157.899994	0.342873	0.835344	1.8955	-0.320674	0.078501	7.8598	9.4114	-2.877473
158.0	0.409259	0.86009	1.901006	-0.306175	0.079291	8.76227	9.34332	-3.784866
158.100006	0.255429	0.895144	1.909495	-0.294404	0.079624	8.64641	9.59447	-4.275194
158.199997	0.078635	0.951248	1.917444	-0.288702	0.079892	8.85948	9.31581	-3.910848
158.300003	-0.229817	0.998449	1.921941	-0.291501	0.079849	9.2259	9.71544	-2.462655
158.399994	-0.490759	1.067617	1.920801	-0.304269	0.079476	9.60082	9.87741	-0.04636
158.5	-0.675259	1.137567	1.913688	-0.326575	0.079109	10.12382	10.54703	2.796691
158.600006	-0.732243	1.234457	1.900072	-0.355612	0.07846	10.20991	11.38258	5.311838
158.699997	-0.596862	1.234054	1.881355	-0.386163	0.078133	10.0507	11.74592	6.736602
158.800003	-0.352871	1.242718	1.859654	-0.412715	0.077686	9.436	11.38504	6.416889
158.899994	-0.102284	1.314369	1.838097	-0.429104	0.077138	8.65	10.07482	4.318054
159.0	0.062875	1.47914	1.819396	-0.432779	0.076666	7.57334	8.47565	0.829485
159.100006	0.144165	1.450459	1.80525	-0.422306	0.076255	5.86639	6.48081	-2.831064
159.199997	0.16377	1.433491	1.795855	-0.40106	0.076617	4.78929	5.31949	-5.651813
159.300003	0.100136	1.396157	1.790949	-0.373792	0.077242	4.18755	4.61455	-6.872938
159.399994	-0.100707	1.403175	1.788855	-0.346296	0.077639	3.90161	4.73327	-6.556438
159.5	-0.286025	1.412334	1.787872	-0.325099	0.077702	4.43907	4.94042	-4.999177
159.600006	-0.409075	1.446742	1.786189	-0.31276	0.077634	7.42481	7.46817	-2.699185
159.699997	-0.402384	1.498688	1.783987	-0.308392	0.077409	7.68193	9.4553	-0.475032
159.800003	-0.274022	1.485682	1.783234	-0.309208	0.077678	8.12962	9.55593	0.957453
159.899994	-0.043365	1.482538	1.787061	-0.312444	0.077998	8.07103	9.1488	1.324462
160.0	0.155099	1.448837	1.79673	-0.315225	0.078884	9.7356	11.5043	0.724844
160.100006	0.255049	1.403773	1.808984	-0.318213	0.079706	9.41069	11.51276	-0.444588
160.199997	0.20411	1.311128	1.819783	-0.322125	0.080407	8.3666	9.12407	-1.490992
160.300003	-0.019942	1.1994	1.824845	-0.328172	0.080645	8.21658	9.06862	-1.748994
160.399994	-0.296983	1.111551	1.822359	-0.337263	0.080636	7.45633	7.58271	-0.918432
160.5	-0.499552	1.070286	1.812789	-0.349918	0.080474	7.44337	7.98641	0.7242
160.600006	-0.62063	1.038987	1.79845	-0.365609	0.080585	7.09219	8.03684	2.495767
160.699997	-0.559079	0.997329	1.782499	-0.381229	0.080975	7.36526	8.33498	3.451814
160.800003	-0.27232	0.991006	1.767969	-0.392902	0.081671	7.26156	8.51772	3.300541
160.899994	-0.041294	0.829216	1.756672	-0.399297	0.082746	7.20096	8.77272	1.942314
161.0	0.103213	0.735832	1.746698	-0.399807	0.083285	7.32217	8.36988	-0.075473
161.100006	0.039296	0.702274	1.736408	-0.394632	0.083326	6.72954	7.6478	-1.932914
161.199997	-0.114489	0.753678	1.725523	-0.383771	0.082983	6.41558	6.73517	-3.200119
161.300003	-0.255483	0.735834	1.716856	-0.367019	0.082763	6.37766	6.38393	-3.819163
161.399994	-0.314256	0.708234	1.713814	-0.346949	0.08267	5.87716	6.20964	-4.187487
161.5	-0.195159	0.6439	1.719332	-0.325831	0.082948	6.7051	7.38574	-4.559583
161.600006	-0.054534	0.603378	1.732846	-0.306779	0.083729	7.11058	8.66085	-4.803729
161.699997	0.117082	0.647552	1.750863	-0.293335	0.084437	6.63031	7.85249	-4.695343
161.800003	0.211139	0.722196	1.769367	-0.288485	0.085241	7.1704	8.24259	-3.774736
161.899994	0.139162	0.798513	1.783116	-0.294014	0.085692	8.05247	8.83578	-1.575217
162.0	-0.058845	0.824849	1.787713	-0.313226	0.08598	8.81999	9.38903	1.950955
162.100006	-0.402589	0.834899	1.780814	-0.342519	0.085682	9.07912	9.13092	5.998014
162.199997	-0.591117	0.704947	1.763369	-0.376374	0.08516	9.41288	9.3278	9.221111
162.300003	-0.773146	0.69128	1.741283	-0.406327	0.084651	9.12195	9.4736	9.698339
162.399994	-0.676613	0.784265	1.725505	-0.422126	0.084174	8.56654	9.04667	7.044003
162.5	-0.445989	0.945646	1.722276	-0.420463	0.084288	7.71486	8.62135	1.717337
162.600006	-0.154584	0.908731	1.731851	-0.40449	0.084753	6.37109	7.42149	-4.434903
162.699997	0.294531	0.756408	1.75042	-0.378225	0.085943	4.94587	6.05238	-9.591921
162.800003	0.554173	0.496629	1.774444	-0.345939	0.087106	3.56908	4.63285	-12.225104
162.899994	0.492579	0.446523	1.802098	-0.316218	0.087105	3.70719	4.8673	-12.058782
163.0	0.11472	0.365885	1.827889	-0.295522	0.087888	3.8164	4.36789	-9.451135
163.100006	-0.168316	0.400221	1.852755	-0.290122	0.088303	8.16229	8.2989	-5.022437
163.199997	-0.405116	0.525403	1.873901	-0.30056	0.087984	9.85391	11.32081	0.138668
163.300003	-0.663856	0.721359	1.887744	-0.324401	0.087844	10.19274	10.51042	5.169505
163.399994	-0.725835	0.800234	1.892464	-0.356038	0.087681	8.8058	9.14944	9.183942
163.5	-0.702143	0.973341	1.891966	-0.388097	0.087545	12.78632	10.70739	10.80474
163.600006	-0.465822	1.089002	1.891115	-0.41296	0.087847	15.75174	17.65368	9.85372
163.699997	-0.224139	1.162006	1.892255	-0.42614	0.08813	15.77083	14.72951	6.499259
163.800003	-0.052436	1.230213	1.896484	-0.424871	0.088512	13.94407	13.33128	1.116212
163.899994	0.079845	1.274532	1.904239	-0.411226	0.089101	7.00409	7.74822	-4.890874
164.0	0.086099	1.205953	1.915484	-0.387383	0.089025	4.3613	4.98217	-9.821458
164.100006	0.25943	1.117644	1.931515	-0.357029	0.08874	4.04997	4.94545	-12.173071
164.199997	0.154751	1.114856	1.955032	-0.326856	0.087953	3.54553	4.41157	-12.094539
164.300003	0.007996	1.259467	1.979955	-0.30243	0.089258	4.23475	5.21865	-10.582638
164.399994	-0.367062	1.496276	2.007429	-0.288996	0.087952	4.13614	5.19157	-8.591759
164.5	-0.123549	1.547447	2.028338	-0.290517	0.08864	9.34825	8.76758	-4.277444
164.600006	-0.236728	1.641894	2.043656	-0.307969	0.088219	10.98881	13.48394	0.123918
164.699997	-0.401297	1.695879	2.050902	-0.334983	0.087415	11.98096	11.70214	4.453942
164.800003	-0.55329	1.81732	2.049779	-0.36479	0.086495	18.63519	19.01679	7.673338
164.899994	-0.625111	1.961733	2.047234	-0.390907	0.085394	23.62458	22.6837	8.61863
165.0	-0.462973	2.092794	2.048027	-0.407045	0.084606	33.62703	31.44978	7.327549
165.100006	-0.275677	2.224384	2.052444	-0.412943	0.083718	35.16574	33.64085	3.906741
165.199997	-0.039063	2.251047	2.058937	-0.409334	0.083265	20.37454	20.42722	-0.73004
165.300003	0.119966	2.229403	2.064067	-0.398706	0.082951	6.78366	8.28798	-5.082133
165.399994	0.201952	1.977193	2.065995	-0.383188	0.082637	4.70075	6.04286	-7.371924
165.5	0.142712	1.663936	2.064729	-0.367676	0.082685	4.25157	5.40899	-7.365598
165.600006	0.056895	1.524829	2.062804	-0.352717	0.082769	4.51473	5.76312	-6.211427
165.699997	0.019034	1.374954	2.063911	-0.337696	0.082873	4.54687	5.7096	-4.981401
165.800003	0.005659	1.231991	2.070215	-0.325275	0.082927	5.4532	6.19369	-4.192954
165.899994	-0.041297	1.133616	2.081938	-0.315954	0.082862	8.75264	8.48432	-3.89374
166.0	-0.105267	1.043639	2.096266	-0.311062	0.082327	9.97503	13.14383	-3.830062
166.100006	-0.1243	0.981999	2.108465	-0.310781	0.081752	16.31074	16.14411	-3.535368
166.199997	-0.150684	0.955687	2.113623	-0.316129	0.081325	15.8204	17.71973	-2.553164
166.300003	-0.158606	0.9474	2.109562	-0.327566	0.080566	18.82426	20.77279	-0.577125
166.399994	-0.203583	0.970938	2.096938	-0.343941	0.079944	26.22814	24.42824	1.865421
166.5	-0.294452	1.02039	2.0785	-0.36198	0.07903	25.60004	24.41101	4.035903
166.600006	-0.385213	1.034969	2.05972	-0.37881	0.077963	23.929	22.70918	4.929549
166.699997	-0.378398	1.051923	2.044404	-0.390988	0.076661	20.82013	19.88574	4.184978
166.800003	-0.314466	1.004982	2.033637	-0.397012	0.075527	16.51891	16.21477	1.959574
166.899994	-0.198517	0.873422	2.025626	-0.396744	0.074544	12.05287	12.79462	-1.03925
167.0	-0.076607	0.648338	2.01753	-0.391584	0.073635	7.92601	9.44106	-3.641647
167.100006	0.154645	0.361894	2.007618	-0.381397	0.073359	5.59691	7.12142	-4.690863
167.199997	0.126889	0.279342	1.995176	-0.371093	0.072901	4.83018	5.92403	-4.547326
167.300003	0.063223	0.232773	1.982808	-0.359902	0.072608	5.16455	5.98333	-3.561625
167.399994	-0.00304	0.199168	1.97255	-0.349118	0.072112	5.12567	6.18813	-2.501455
167.5	-0.13253	0.112222	1.966354	-0.338321	0.072071	7.606	8.04968	-1.721827
167.600006	-0.219102	0.06837	1.964903	-0.327987	0.071624	7.94606	10.14065	-1.477063
167.699997	-0.264337	0.032044	1.967005	-0.319194	0.071266	8.95897	8.82132	-1.664434
167.800003	-0.274508	0.049857	1.969879	-0.313362	0.071148	11.25995	11.78724	-1.97033
167.899994	-0.201378	0.084407	1.970834	-0.311039	0.071192	10.06987	11.32756	-1.993698
168.0	-0.126045	0.070833	1.967859	-0.314405	0.071098	11.1863	11.5073	-1.408009
168.100006	-0.040359	0.050148	1.960765	-0.322739	0.070844	11.53144	12.68339	-0.389945
168.199997	0.027264	0.028707	1.950341	-0.334288	0.070318	11.21493	11.90575	0.753119
168.300003	-0.013951	-0.015614	1.938179	-0.348514	0.06997	10.55321	11.33291	1.577466
168.399994	-0.090556	0.002699	1.926051	-0.360626	0.069547	10.4123	10.60666	1.647848
168.5	-0.122287	0.070733	1.91531	-0.370542	0.069265	9.93982	10.20125	1.089043
168.600006	-0.120724	0.067166	1.905461	-0.377282	0.069202	9.42514	10.00737	0.126231
168.699997	-0.151365	0.034304	1.895168	-0.381044	0.069152	8.07856	8.997	-0.880005
168.800003	-0.151621	-0.027565	1.88209	-0.382763	0.069153	7.09824	8.05386	-1.353145
168.899994	-0.093877	-0.077842	1.864935	-0.383069	0.068682	6.31303	7.69212	-1.108148
169.0	-0.088356	-0.138143	1.844043	-0.38224	0.068203	6.14952	7.5946	-0.516759
169.100006	-0.105443	-0.174854	1.822268	-0.37938	0.067807	6.20163	7.6296	-0.08856
169.199997	-0.098986	-0.167568	1.804167	-0.372626	0.067106	6.94296	8.0576	-0.297419
169.300003	-0.082673	-0.109452	1.793732	-0.360682	0.066957	7.1887	8.28327	-1.310769
169.399994	-0.047126	-0.071035	1.791918	-0.344603	0.067179	7.1873	7.87947	-2.679601
169.5	-0.041726	0.006749	1.796513	-0.326447	0.067442	7.53892	8.30629	-3.986809
169.600006	-0.04223	0.08305	1.804203	-0.310508	0.067741	7.05979	8.11959	-4.580857
169.699997	-0.047684	0.140333	1.811227	-0.30015	0.06785	7.12039	8.06617	-4.146944
169.800003	-0.09983	0.250732	1.814623	-0.299043	0.067646	7.52981	8.56365	-2.381057
169.899994	-0.110917	0.331063	1.811716	-0.309233	0.067366	8.04975	9.0441	0.586619
170.0	-0.189727	0.42315	1.801673	-0.328411	0.06752	8.0727	9.01702	3.571482
170.100006	-0.217009	0.545809	1.785934	-0.352022	0.067471	8.43877	9.38785	5.596739
170.199997	-0.20985	0.595729	1.772351	-0.372838	0.067901	8.70605	9.95427	5.669219
170.300003	-0.203017	0.622052	1.766421	-0.384721	0.068684	8.50313	9.52006	3.607256
170.399994	-0.242575	0.618347	1.768224	-0.387907	0.069357	7.97382	8.88791	0.172371
170.5	-0.265796	0.592802	1.772811	-0.383982	0.069773	6.86344	7.63763	-3.244661
170.600006	-0.314041	0.601886	1.774863	-0.374417	0.070071	5.5209	6.34004	-5.287052
170.699997	-0.223708	0.559044	1.77201	-0.363097	0.070301	4.56273	5.45535	-5.105286
170.800003	-0.184103	0.589128	1.763877	-0.355934	0.07036	4.70924	5.72394	-3.242659
170.899994	-0.131107	0.625969	1.751737	-0.35384	0.070308	5.14178	5.99896	-0.471037
171.0	-0.105315	0.635254	1.737537	-0.357088	0.070471	7.45896	8.30201	1.977041
171.100006	-0.147606	0.651146	1.725037	-0.360681	0.070517	7.40134	9.33283	3.199051
171.199997	-0.182982	0.662129	1.719469	-0.361084	0.070512	6.59704	7.27879	2.728269
171.300003	-0.15866	0.638202	1.7228	-0.356253	0.070314	8.49797	9.02344	0.601711
171.399994	-0.183996	0.578479	1.732427	-0.347393	0.070274	7.93345	8.70324	-2.365571
171.5	-0.147203	0.410485	1.744157	-0.336271	0.070448	6.80801	7.51538	-4.652295
171.600006	-0.073024	0.297448	1.754354	-0.325997	0.070678	6.35489	7.30052	-5.618111
171.699997	0.010228	0.168881	1.76232	-0.319198	0.071178	6.13822	7.14347	-4.843263
171.800003	0.104263	0.060127	1.766503	-0.319995	0.072161	6.18849	7.31305	-2.627034
171.899994	0.09052	-0.038549	1.766082	-0.32905	0.072711	7.26594	7.86159	0.41468
172.0	-0.064053	-0.151153	1.760987	-0.344774	0.073752	8.52415	9.88822	3.209915
172.100006	-0.286605	-0.213542	1.752631	-0.363634	0.073894	6.97151	7.82776	5.187771
172.199997	-0.353164	-0.295277	1.745865	-0.378238	0.074609	8.70903	8.32888	5.420221
172.300003	-0.494484	-0.35806	1.742668	-0.388196	0.075256	8.71945	9.45187	3.893071
172.399994	-0.433198	-0.440225	1.742645	-0.390574	0.076591	7.67711	8.16412	1.120641
172.5	-0.315182	-0.438903	1.742199	-0.386365	0.077769	7.07538	7.59374	-2.012743
172.600006	-0.235962	-0.470039	1.739667	-0.37695	0.078952	6.01772	7.14925	-4.1042
172.699997	-0.195685	-0.486051	1.73525	-0.36394	0.079411	5.33567	6.63229	-4.661686
172.800003	-0.182657	-0.444607	1.729823	-0.350332	0.079344	5.2735	6.25514	-3.910951
172.899994	-0.205986	-0.362211	1.724671	-0.339597	0.079093	5.24144	6.3714	-2.62888
173.0	-0.119424	-0.316048	1.720613	-0.332472	0.078804	6.58337	7.11981	-1.235742
173.100006	-0.065023	-0.266312	1.71845	-0.329551	0.078845	8.40216	9.40969	-0.199903
173.199997	0.027156	-0.197648	1.719797	-0.329008	0.079448	6.74355	7.69865	0.094605
173.300003	0.093231	-0.098302	1.725817	-0.330068	0.079995	8.05431	8.03759	-0.337446
173.399994	0.142192	-0.042854	1.735668	-0.331986	0.081061	8.30889	9.36216	-1.174204
173.5	0.115421	0.002934	1.746079	-0.334975	0.081783	7.52648	8.10225	-1.954588
173.600006	0.046871	0.02378	1.753675	-0.337777	0.082641	7.59085	7.76417	-2.086217
173.699997	-0.090036	0.060477	1.756094	-0.342788	0.083156	6.9011	7.56162	-1.408128
173.800003	-0.206374	0.129607	1.752138	-0.348582	0.083761	6.76037	7.41796	-0.041207
173.899994	-0.219875	0.247001	1.742986	-0.356555	0.084358	6.8179	7.54214	1.726554
174.0	-0.303274	0.336345	1.732187	-0.364566	0.085082	7.11295	7.78954	2.927309
174.100006	-0.322898	0.431626	1.722955	-0.369292	0.085724	7.14518	7.88493	3.015724
174.199997	-0.234487	0.474057	1.717371	-0.370285	0.086451	7.23985	8.02709	2.071735
174.300003	-0.181918	0.502479	1.714611	-0.368233	0.086971	7.47937	8.02677	0.243783
174.399994	-0.161076	0.582263	1.711955	-0.364667	0.08683	7.0773	7.71867	-1.558537
174.5	-0.23262	0.671971	1.706836	-0.361205	0.086383	6.76851	7.49579	-2.553877
174.600006	-0.238116	0.798772	1.698993	-0.358614	0.085958	6.73838	7.31058	-2.591559
174.699997	-0.21746	0.87629	1.689565	-0.356667	0.085353	6.40122	7.18544	-2.10415
174.800003	-0.101752	0.925753	1.680801	-0.355521	0.08479	6.90618	7.49621	-1.430122
174.899994	0.105069	0.892363	1.674756	-0.353266	0.084489	7.05813	8.05118	-0.809418
175.0	0.265456	0.87903	1.672327	-0.350453	0.084385	6.18105	7.15621	-0.669214
175.100006	0.343702	0.889077	1.673632	-0.345035	0.084607	6.42977	7.16049	-0.984122
175.199997	0.315524	0.947641	1.677346	-0.33768	0.084959	7.02222	7.96554	-1.598366
175.300003	0.137581	1.030619	1.681996	-0.330315	0.085515	7.05891	7.60145	-1.982122
175.399994	-0.098184	1.132271	1.686393	-0.323748	0.08589	6.7136	7.23886	-1.969489
175.5	-0.368043	1.236622	1.689699	-0.319253	0.086035	6.84251	7.55231	-1.488463
175.600006	-0.47978	1.346606	1.690497	-0.319866	0.085701	6.68365	7.40854	-0.479873
175.699997	-0.488494	1.450791	1.688041	-0.326013	0.085284	6.84575	7.56698	0.880288
175.800003	-0.39394	1.581393	1.681269	-0.337648	0.08468	7.0534	8.11252	2.204434
175.899994	-0.269107	1.775349	1.670737	-0.35322	0.08389	6.92457	8.21872	3.066876
176.0	-0.113481	1.944739	1.6587	-0.36822	0.083015	7.03921	8.31914	3.192824
176.100006	-0.041683	2.014606	1.647413	-0.380917	0.081972	6.98053	7.98524	2.467869
176.199997	-0.003891	2.038836	1.636992	-0.387767	0.08055	6.77884	7.3883	0.968281
176.300003	0.077874	1.893675	1.627127	-0.388977	0.079057	6.41041	6.90571	-0.656504
176.399994	0.157083	1.750291	1.61648	-0.38505	0.078403	5.74649	6.49762	-1.870712
176.5	0.213731	1.665532	1.605309	-0.376304	0.078122	5.40871	6.17913	-2.466892
176.600006	0.246025	1.645612	1.594902	-0.364269	0.078192	5.03905	6.20001	-2.644314
176.699997	0.062969	1.681286	1.587364	-0.352679	0.077861	5.80465	6.24358	-2.604076
176.800003	-0.097698	1.694907	1.584223	-0.340883	0.077135	6.42731	7.37385	-2.481607
176.899994	-0.320163	1.678276	1.584968	-0.331589	0.076358	6.14759	7.49803	-2.213758
177.0	-0.487076	1.673677	1.5869	-0.325867	0.075345	6.4394	6.94457	-1.781212
177.100006	-0.527911	1.671691	1.587358	-0.323852	0.074108	6.61	7.43691	-1.067151
177.199997	-0.45637	1.717318	1.583991	-0.327119	0.072689	6.77009	8.0029	-0.051334
177.300003	-0.260664	1.746523	1.576904	-0.333065	0.07123	6.50972	7.86576	0.977217
177.399994	-0.012318	1.774925	1.568653	-0.339187	0.069956	6.38747	7.5612	1.467763
177.5	0.252574	1.693145	1.562658	-0.343704	0.068747	6.43651	7.66204	1.381627
177.600006	0.428384	1.56923	1.561559	-0.343476	0.068162	6.24909	7.32514	0.398792
177.699997	0.523107	1.436786	1.56488	-0.339914	0.068045	6.16511	7.1242	-0.855956
177.800003	0.473994	1.332012	1.570072	-0.336089	0.068264	6.09724	6.98985	-1.898272
177.899994	0.283257	1.233381	1.573777	-0.334002	0.06875	5.9734	6.79116	-2.203706
178.0	0.032332	1.155922	1.573265	-0.337629	0.06901	6.18989	6.80679	-1.590551
178.100006	-0.335081	1.064577	1.566611	-0.34857	0.068993	6.59108	7.31069	0.157856
178.199997	-0.635696	1.005641	1.55391	-0.364373	0.068461	6.37083	7.67671	2.211798
178.300003	-0.931049	0.99731	1.536903	-0.382275	0.06768	6.23841	7.35994	3.699769
178.399994	-0.797652	1.019479	1.520795	-0.395511	0.066679	6.14068	7.24924	3.710432
178.5	-0.50707	1.008032	1.51027	-0.40026	0.065846	6.24533	7.49782	2.20557
178.600006	-0.102664	0.868064	1.505567	-0.395985	0.064624	5.94319	7.0619	-0.359945
178.699997	0.25034	0.686346	1.504558	-0.383446	0.063786	5.50978	6.56281	-2.759179
178.800003	0.428504	0.558652	1.504092	-0.365138	0.062903	5.15124	6.36487	-4.425073
178.899994	0.476707	0.468868	1.503554	-0.344886	0.062131	5.26763	6.18845	-4.735492
179.0	0.289262	0.479885	1.503777	-0.326774	0.061521	5.14353	5.82896	-4.059257
179.100006	0.074004	0.449969	1.506405	-0.314686	0.061374	6.75161	6.97155	-2.84028
179.199997	-0.172109	0.445484	1.511953	-0.30883	0.061534	7.12153	8.39761	-1.593283
179.300003	-0.363609	0.399696	1.519839	-0.309374	0.061936	6.42871	7.4232	-0.420486
179.399994	-0.437353	0.337022	1.527332	-0.315519	0.062533	6.4126	7.37107	0.598562
179.5	-0.481313	0.316897	1.531783	-0.325868	0.06296	6.62795	7.92625	1.398552
179.600006	-0.56057	0.33137	1.531465	-0.338408	0.063288	7.25719	8.98265	2.066617
179.699997	-0.437326	0.335413	1.526764	-0.351729	0.063263	6.35033	7.57019	2.345503
179.800003	-0.341426	0.307399	1.520022	-0.362088	0.063197	6.28614	7.23854	2.206839
179.899994	-0.246887	0.235471	1.514153	-0.366929	0.062937	6.05196	7.04948	1.212043
180.0	-0.065912	0.058888	1.51099	-0.366519	0.062927	5.83328	6.7174	0.065767
180.100006	0.110861	-0.07995	1.510269	-0.362025	0.063076	5.57441	6.54205	-1.212064
180.199997	0.174914	-0.148259	1.510817	-0.355245	0.063541	5.5195	6.50201	-2.121395
180.300003	0.177585	-0.169816	1.510192	-0.349995	0.064062	5.55917	6.4108	-2.415759
180.399994	0.04174	-0.218188	1.5073	-0.347457	0.064818	6.07289	6.77906	-1.964491
180.5	-0.029662	-0.310176	1.50177	-0.348992	0.065419	6.41523	7.46003	-0.952767
180.600006	-0.245281	-0.373904	1.493879	-0.354558	0.06582	6.06011	7.11896	0.380376
180.699997	-0.346477	-0.422143	1.484964	-0.362462	0.065957	6.1694	6.85379	1.411381
180.800003	-0.465527	-0.401355	1.476833	-0.369603	0.065808	6.1454	7.04755	1.735955
180.899994	-0.423344	-0.385584	1.470716	-0.374211	0.065554	6.20942	7.33949	1.194425
181.0	-0.347977	-0.405273	1.467198	-0.373324	0.065642	6.02183	7.04199	-0.041411
181.100006	-0.016823	-0.464455	1.464872	-0.368417	0.065803	5.84729	6.57962	-1.332832
181.199997	0.198355	-0.552662	1.463557	-0.358756	0.066105	5.56512	6.58647	-2.212426
181.300003	0.332224	-0.586163	1.463578	-0.345513	0.066478	5.49944	6.37547	-2.613375
181.399994	0.320335	-0.581808	1.465641	-0.332994	0.066579	5.38288	6.344	-2.677525
181.5	0.198408	-0.561984	1.470466	-0.322057	0.067059	6.12491	6.75583	-2.520036
181.600006	0.052685	-0.538393	1.477352	-0.314866	0.067638	6.58153	7.34688	-2.035541
181.699997	-0.130469	-0.49953	1.484113	-0.313864	0.068357	6.03874	6.92069	-1.27073
181.800003	-0.254558	-0.417057	1.488922	-0.317755	0.069156	6.34175	6.99681	-0.319459
181.899994	-0.31418	-0.370682	1.490208	-0.326655	0.06979	6.54948	7.50157	0.791753
182.0	-0.336017	-0.326374	1.487919	-0.33846	0.070465	6.59546	7.72841	1.82197
182.100006	-0.265613	-0.325032	1.483067	-0.350944	0.071041	6.2364	7.19422	2.424554
182.199997	-0.293991	-0.30111	1.476707	-0.363253	0.071216	6.15565	7.074	2.408975
182.300003	-0.261744	-0.266322	1.469634	-0.371865	0.071201	6.00668	6.99285	1.764138
182.399994	-0.143266	-0.267594	1.46266	-0.375727	0.070888	5.79887	6.6005	0.703923
182.5	-0.112103	-0.221544	1.456515	-0.375402	0.070433	5.68799	6.44142	-0.634319
182.600006	-0.01706	-0.209679	1.453665	-0.368738	0.070402	5.60637	6.34464	-1.864654
182.699997	0.082825	-0.192075	1.455637	-0.357871	0.070908	5.54279	6.28351	-2.832832
182.800003	0.140449	-0.149895	1.461179	-0.346351	0.071956	5.4603	6.28094	-3.293616
182.899994	0.189929	-0.0488	1.467648	-0.336577	0.073247	6.00809	6.84212	-3.152276
183.0	0.090932	0.075052	1.471706	-0.333034	0.074549	5.93557	7.19272	-2.126005
183.100006	0.004256	0.214678	1.47053	-0.338473	0.075487	6.01763	6.90217	-0.100915
183.199997	-0.160769	0.299288	1.463968	-0.351141	0.076224	6.32564	6.95527	2.233849
183.300003	-0.30846	0.357574	1.453454	-0.367539	0.076757	6.64625	7.29688	3.95277
183.399994	-0.379112	0.362803	1.4442	-0.380659	0.077258	6.56542	7.60305	4.189737
183.5	-0.361851	0.37584	1.440298	-0.386478	0.078074	6.10407	7.09637	2.649463
183.600006	-0.290097	0.428911	1.442635	-0.383559	0.078602	5.84353	6.63797	-0.089538
183.699997	-0.145334	0.415503	1.449255	-0.372278	0.078931	5.71751	6.47428	-2.861427
183.800003	0.042005	0.392869	1.457465	-0.354519	0.079466	5.09659	5.96117	-4.837971
183.899994	0.206596	0.351712	1.466423	-0.333702	0.079995	5.0909	5.87146	-5.654692
184.0	0.253531	0.354662	1.476713	-0.313299	0.080366	4.85777	5.954	-5.215432
184.100006	0.264859	0.37299	1.488382	-0.29952	0.08095	6.16432	6.46101	-3.979544
184.199997	0.085407	0.402265	1.500761	-0.294177	0.081137	7.39039	8.33188	-2.079265
184.300003	-0.154358	0.414304	1.512536	-0.298327	0.081379	6.57768	7.63881	0.066917
184.399994	-0.373536	0.42122	1.521978	-0.310977	0.081682	6.89909	7.27247	1.980166
184.5	-0.528392	0.404151	1.527806	-0.329812	0.081933	7.12976	7.45971	3.347104
184.600006	-0.542946	0.390938	1.529837	-0.351812	0.082539	7.93389	8.82154	4.113667
184.699997	-0.377448	0.34073	1.529181	-0.372932	0.083383	6.95076	8.0348	3.92883
184.800003	-0.149282	0.282295	1.527797	-0.3884	0.084512	6.50333	7.31647	2.745591
184.899994	0.117845	0.181629	1.52622	-0.396786	0.085729	6.0425	7.01265	0.870068
185.0	0.152211	0.103449	1.524283	-0.398539	0.086889	5.43358	6.1908	-1.034039
185.100006	0.168601	-0.000233	1.52136	-0.393526	0.087774	5.13364	5.76098	-2.190261
185.199997	-0.067401	0.029688	1.516765	-0.384982	0.088655	4.92477	5.44089	-2.735796
185.300003	-0.251616	0.049332	1.510774	-0.374035	0.089248	5.11332	5.55116	-2.408908
185.399994	-0.469866	0.086909	1.504358	-0.363716	0.089584	5.19757	5.79235	-1.701312
185.5	-0.583071	0.124372	1.498101	-0.35541	0.089437	6.285	6.60981	-0.909549
185.600006	-0.546889	0.160039	1.49392	-0.347964	0.089137	6.19699	7.51377	-0.427683
185.699997	-0.337822	0.195034	1.493495	-0.341045	0.088724	5.8353	6.85347	-0.503822
185.800003	-0.074718	0.232475	1.498773	-0.333224	0.088479	6.50806	7.15086	-1.347369
185.899994	0.253563	0.243894	1.511244	-0.322566	0.088748	6.39999	7.50981	-2.612015
186.0	0.522203	0.307696	1.530249	-0.310919	0.08923	6.29551	6.88911	-3.874845
186.100006	0.582394	0.344486	1.554528	-0.300069	0.089832	6.23491	6.68967	-4.600453
186.199997	0.533851	0.390827	1.581137	-0.291905	0.090606	6.28439	6.90132	-4.747346
186.300003	0.360133	0.407035	1.606041	-0.289509	0.09162	6.57006	6.86267	-3.777205
186.399994	0.092862	0.43776	1.624883	-0.296838	0.092643	6.94331	7.33146	-1.279173
186.5	-0.224668	0.483898	1.634137	-0.316404	0.093612	6.80915	7.29485	2.724514
186.600006	-0.565781	0.515985	1.631357	-0.348016	0.09394	7.10463	7.54268	7.343052
186.699997	-0.759183	0.529327	1.616046	-0.385659	0.093797	7.50301	8.30939	11.018117
186.800003	-0.809528	0.669012	1.592741	-0.421663	0.093344	7.60679	8.25405	11.738941
186.899994	-0.644541	0.85041	1.573193	-0.444143	0.092905	7.66871	8.13051	8.908627
187.0	-0.343239	1.018097	1.56683	-0.447197	0.092704	7.31175	7.921	2.928397
187.100006	0.109415	0.980753	1.575682	-0.432208	0.092381	6.0637	6.70905	-4.197094
187.199997	0.495143	0.957212	1.596479	-0.403868	0.092087	4.75312	5.68326	-10.438764
187.300003	0.769236	1.00601	1.62508	-0.366651	0.091405	3.2081	4.24061	-14.395297
187.399994	0.739505	1.080148	1.657467	-0.328045	0.090783	3.2849	4.28139	-15.199141
187.5	0.567075	1.207279	1.691828	-0.295897	0.090039	2.89606	3.89472	-12.750796
187.600006	0.35831	1.434316	1.725988	-0.280371	0.089836	7.30973	6.7432	-8.144315
187.699997	0.184871	1.620165	1.758739	-0.282046	0.089767	9.64837	11.29255	-2.542153
187.800003	-0.038032	1.854672	1.788241	-0.297019	0.09015	9.27564	9.78502	3.137834
187.899994	-0.280255	2.027894	1.80952	-0.322879	0.090294	10.09405	10.28507	7.726718
188.0	-0.462783	2.155816	1.822875	-0.353617	0.090338	7.41377	7.42331	10.190679
188.100006	-0.566825	2.248376	1.835148	-0.38041	0.090411	14.87247	15.00292	10.13566
188.199997	-0.434486	2.372786	1.848358	-0.399128	0.09023	15.63806	16.49621	8.113363
188.300003	-0.285197	2.536674	1.862786	-0.406443	0.089992	15.1183	15.03011	4.368625
188.399994	-0.007616	2.713179	1.876883	-0.403723	0.089574	11.70037	12.06087	-0.366835
188.5	0.088167	2.767757	1.887911	-0.395396	0.089333	5.08398	5.89373	-4.896644
188.600006	0.158655	2.636613	1.894794	-0.38201	0.089052	4.64295	5.53542	-7.571909
188.699997	0.128118	2.297701	1.898645	-0.366157	0.089006	4.02711	5.14478	-8.043617
188.800003	0.042625	2.09034	1.902625	-0.349272	0.088922	4.33529	5.58338	-6.910647
188.899994	-0.052162	1.986288	1.909348	-0.334069	0.089124	4.38074	5.61079	-5.324888
189.0	-0.104978	1.944015	1.920629	-0.322316	0.089138	5.46572	6.10719	-3.78544
189.100006	-0.098295	1.891876	1.936887	-0.316241	0.088836	7.46763	7.5202	-2.57845
189.199997	-0.034229	1.835614	1.956902	-0.315334	0.088584	8.90029	10.38152	-1.609178
189.300003	0.016781	1.780609	1.97763	-0.319598	0.088116	10.93802	11.42465	-0.887304
189.399994	0.055172	1.75731	1.995487	-0.327579	0.087789	12.15664	13.18943	-0.127054
189.5	0.02274	1.697141	2.006906	-0.339078	0.087193	11.93577	14.11309	0.864037
189.600006	-0.06393	1.653077	2.009981	-0.352991	0.086518	13.53579	14.31071	2.070256
189.699997	-0.175221	1.650614	2.005403	-0.367978	0.085779	12.93353	13.03281	3.267031
189.800003	-0.133334	1.590199	1.996121	-0.381329	0.085729	11.59519	11.76851	3.835199
189.899994	-0.102513	1.540308	1.986009	-0.391043	0.085674	10.70804	11.19866	3.291481
190.0	0.017481	1.451276	1.979508	-0.393634	0.086321	9.58514	10.81755	1.469098
190.100006	0.08856	1.399751	1.977962	-0.389009	0.086799	9.15821	10.43773	-1.263372
190.199997	0.043092	1.36011	1.980304	-0.378973	0.086582	8.02672	9.27095	-4.150278
190.300003	-0.025923	1.370996	1.984497	-0.363699	0.086441	7.11575	7.98791	-5.999216
190.399994	-0.103153	1.429895	1.989162	-0.346723	0.085814	6.64914	7.02186	-6.450152
190.5	-0.132642	1.521751	1.993385	-0.330537	0.085291	6.76124	7.31187	-5.798986
190.600006	-0.040087	1.597562	1.997199	-0.319081	0.08468	7.09351	7.75239	-4.364784
190.699997	0.029736	1.573283	2.000788	-0.313648	0.084231	9.74085	10.56491	-2.417413
190.800003	0.028751	1.536688	2.004178	-0.314711	0.083727	9.04987	11.70406	-0.517841
190.899994	-0.039368	1.515665	2.007383	-0.320444	0.082942	10.24389	10.85063	0.917508
191.0	-0.122064	1.446854	2.010802	-0.329099	0.082177	12.39905	14.18385	1.740302
191.100006	-0.162601	1.43114	2.013456	-0.338923	0.081296	13.42825	14.31371	1.855345
191.199997	-0.160465	1.4372	2.013942	-0.349821	0.080439	16.00168	15.96608	1.531632
191.300003	-0.092089	1.44971	2.010821	-0.360584	0.079874	15.39872	14.66795	0.978754
191.399994	0.003257	1.440865	2.003493	-0.36996	0.079682	11.72787	12.62141	0.338844
191.5	0.040282	1.396742	1.992855	-0.377033	0.079595	8.94224	10.51737	-0.214219
191.600006	0.073409	1.336169	1.980622	-0.380594	0.079773	8.01201	9.47649	-0.802238
191.699997	0.059841	1.236356	1.968876	-0.380482	0.080038	7.02423	8.40275	-1.35232
191.800003	-0.012251	1.126181	1.959257	-0.376318	0.08055	6.49597	7.59267	-1.874402
191.899994	-0.079108	1.007862	1.952874	-0.368718	0.081232	6.7256	7.37803	-2.380154
192.0	-0.153719	0.868491	1.948812	-0.35856	0.081901	7.02949	7.63506	-2.796344
192.100006	-0.262328	0.650409	1.945582	-0.34806	0.08259	7.74595	8.38155	-2.906515
192.199997	-0.330498	0.499732	1.941384	-0.340031	0.082794	8.11324	9.18681	-2.552231
192.300003	-0.376744	0.403698	1.934778	-0.335857	0.082316	8.22928	9.70912	-1.627864
192.399994	-0.437633	0.369662	1.926179	-0.33503	0.081489	9.02929	9.79594	-0.507032
192.5	-0.34195	0.387666	1.91726	-0.336061	0.080409	9.04698	9.85696	0.22835
192.600006	-0.235084	0.407042	1.91138	-0.336343	0.079466	9.33476	10.0989	0.241995
192.699997	-0.063706	0.406176	1.910521	-0.335	0.078695	9.59941	10.32157	-0.661817
192.800003	0.119039	0.36963	1.914738	-0.33107	0.078072	9.25463	9.93093	-2.056449
192.899994	0.226862	0.290853	1.921115	-0.326096	0.077594	8.73644	9.35595	-3.243609
193.0	0.298813	0.198525	1.926147	-0.322331	0.077653	8.26396	8.83	-3.624223
193.100006	0.293366	0.169734	1.926818	-0.322972	0.077989	8.28717	8.60293	-2.849557
193.199997	0.215546	0.178751	1.921937	-0.330157	0.078344	8.51452	8.81715	-0.961562
193.300003	0.034881	0.192202	1.912181	-0.344344	0.079	9.05434	9.16304	1.555777
193.399994	-0.223459	0.182295	1.897729	-0.364081	0.079195	9.45991	9.80825	3.704137
193.5	-0.490585	0.165734	1.881132	-0.38425	0.079296	9.13368	9.53569	4.794277
193.600006	-0.670524	0.147103	1.865677	-0.399628	0.079269	9.53233	9.57627	4.350499
193.699997	-0.714815	0.121849	1.852776	-0.407101	0.079062	8.86798	9.3749	2.302549
193.800003	-0.555102	0.146264	1.842953	-0.404769	0.078749	7.88169	8.52789	-0.69881
193.899994	-0.252111	0.141087	1.83502	-0.39323	0.078389	6.6798	7.82069	-3.422144
194.0	0.01786	0.150736	1.828749	-0.373506	0.078342	5.47151	6.66077	-5.189087
194.100006	0.214545	0.187182	1.826192	-0.349277	0.078279	5.04142	6.13845	-5.800387
194.199997	0.294665	0.256168	1.828148	-0.325119	0.07819	5.04098	6.28929	-5.671928
194.300003	0.305104	0.242455	1.834825	-0.30529	0.078602	5.72285	6.69952	-4.847802
194.399994	0.096149	0.276156	1.843358	-0.293843	0.079072	8.99058	9.64114	-3.498608
194.5	-0.179772	0.265417	1.850314	-0.292338	0.07933	8.66209	9.43346	-1.555831
194.600006	-0.464383	0.260503	1.853273	-0.300806	0.07949	8.98454	8.53774	0.821188
194.699997	-0.648034	0.319151	1.850958	-0.31755	0.079479	10.94756	10.42542	3.022378
194.800003	-0.655221	0.428572	1.843192	-0.339636	0.079013	11.17334	12.05295	4.609974
194.899994	-0.449783	0.477985	1.832836	-0.361504	0.07895	10.47999	11.2842	5.034307
195.0	-0.146865	0.537979	1.8227	-0.378735	0.079157	9.74225	11.43225	4.045026
195.100006	0.186779	0.55591	1.815307	-0.388031	0.079872	8.74484	9.87088	1.832361
195.199997	0.381351	0.593759	1.810096	-0.388632	0.080331	6.86388	7.91051	-0.996808
195.300003	0.359616	0.59139	1.805588	-0.383218	0.080582	5.91613	6.61024	-3.35316
195.399994	0.213051	0.641178	1.801117	-0.372844	0.081107	5.33795	5.699	-4.515366
195.5	0.027237	0.664801	1.796372	-0.361077	0.081736	5.16078	5.34829	-4.40631
195.600006	-0.162047	0.745621	1.791069	-0.351877	0.082521	5.04037	5.52472	-3.382007
195.699997	-0.336348	0.774892	1.784231	-0.347215	0.083358	6.27169	6.29539	-1.583964
195.800003	-0.43645	0.848539	1.774797	-0.348106	0.083731	7.65023	8.69136	0.41233
195.899994	-0.523088	0.897767	1.763413	-0.352195	0.083895	6.52846	8.30222	1.977152
196.0	-0.477161	0.923939	1.752737	-0.356545	0.083742	7.54426	8.00418	2.430133
196.100006	-0.32579	0.990238	1.746144	-0.356978	0.083578	8.43955	9.77003	1.54531
196.199997	0.025098	0.976535	1.746172	-0.352968	0.083553	7.60285	8.71523	-0.4212
196.300003	0.343591	0.881157	1.752311	-0.34361	0.084022	7.25955	7.94327	-2.783531
196.399994	0.566012	0.744769	1.761813	-0.331518	0.085119	6.75424	7.73966	-4.489296
196.5	0.621238	0.664273	1.771541	-0.318731	0.086715	6.26573	6.89372	-5.050275
196.600006	0.431848	0.627885	1.779293	-0.309653	0.088213	6.38878	7.07592	-4.367735
196.699997	-0.01472	0.580043	1.783146	-0.309045	0.089158	6.86073	7.2441	-2.408889
196.800003	-0.548362	0.547401	1.782076	-0.318226	0.089527	8.85633	8.54031	0.508122
196.899994	-0.981047	0.507597	1.776314	-0.3364	0.089515	8.01367	9.35103	3.500119
197.0	-1.175633	0.549008	1.766043	-0.360132	0.089184	8.24697	8.35843	5.687427
197.100006	-1.000196	0.614897	1.754027	-0.383417	0.089424	9.05723	9.84005	6.455399
197.199997	-0.604503	0.731733	1.740708	-0.401998	0.089717	8.23016	9.72304	5.608197
197.300003	-0.122513	0.815538	1.726355	-0.413322	0.090008	7.62369	8.85826	3.264364
197.399994	0.284746	0.853622	1.710509	-0.41441	0.089983	6.75336	7.886	0.232494
197.5	0.455175	0.828957	1.693929	-0.405428	0.08964	5.69588	6.53391	-2.63773
197.600006	0.477161	0.846919	1.68012	-0.386552	0.089695	5.14204	5.65232	-4.737863
197.699997	0.39418	0.866664	1.674398	-0.36022	0.090122	4.79305	4.84696	-6.062633
197.800003	0.232312	0.881627	1.680067	-0.331407	0.090949	4.76214	5.26511	-6.860333
197.899994	0.061963	0.875197	1.696769	-0.305319	0.092184	5.29513	5.25173	-7.080613
198.0	0.011031	0.842979	1.720376	-0.28478	0.093994	8.12305	8.43133	-6.799556
198.100006	-0.14147	0.934478	1.745952	-0.272691	0.096222	7.53962	9.43549	-5.610062
198.199997	-0.294432	1.023388	1.767598	-0.272574	0.098188	8.04283	8.76555	-3.036607
198.300003	-0.453148	1.140126	1.781577	-0.285101	0.099395	7.97268	8.94197	0.831908
198.399994	-0.687719	1.310968	1.786576	-0.309796	0.09998	9.36094	9.5495	4.978039
198.5	-0.780264	1.424762	1.782801	-0.341807	0.100196	10.64061	11.16965	8.302621
198.600006	-0.657803	1.47093	1.773409	-0.374743	0.100338	10.31158	10.28453	9.886614
198.699997	-0.502824	1.651451	1.761792	-0.403506	0.100019	10.58614	11.00971	8.924466
198.800003	-0.265736	1.804941	1.751848	-0.421425	0.099675	10.04255	10.53643	5.735841
198.899994	0.029626	1.914108	1.743193	-0.427082	0.09947	8.15099	8.37545	1.176977
199.0	0.266024	1.807242	1.73559	-0.420683	0.09959	5.42999	6.44035	-3.421514
199.100006	0.481008	1.644117	1.729602	-0.403529	0.100313	4.53505	5.20216	-6.710525
199.199997	0.515088	1.542587	1.726578	-0.379965	0.101394	3.5133	4.51531	-8.25015
199.300003	0.356258	1.481655	1.727716	-0.3546	0.102135	3.61165	4.45985	-7.980431
199.399994	0.023754	1.544555	1.733031	-0.331828	0.102631	3.67785	4.5623	-6.467462
199.5	-0.305544	1.632283	1.74067	-0.315937	0.103115	6.63084	6.0192	-4.283731
199.600006	-0.463322	1.710135	1.748868	-0.307492	0.103616	7.50967	9.04464	-1.814274
199.699997	-0.483111	1.785047	1.755807	-0.305988	0.104274	8.05842	8.67723	0.496906
199.800003	-0.457919	1.839919	1.762081	-0.311059	0.104857	7.54899	7.95708	2.08372
199.899994	-0.377355	1.85213	1.770762	-0.318523	0.105045	9.08	9.41419	2.518186
[truncated: 1,523 more rows]
