# Supplementary material for: Accurate time-series forecasting of floating platform motion via a reinforced fusion CNN–BiLSTM–attention model
Source: PLoS One. 2026 Feb 2;21(2):e0342081. doi: 10.1371/journal.pone.0342081 (PMC12863529; doi:10.1371/journal.pone.0342081)
Supplement: S1 Data — (ZIP) [file pone.0342081.s001.zip › S1 Dateset/Data for measured proportional model/data for train/rx_modify_1.csv]

Time	Pitch	Yaw	Sway	Heave	Surge	Cable1	Cable2	Roll
16	-0.029703	0.49956	1.845181	-0.367809	0.070843	6.73725	8.28509	1.676067
16.1	-0.012023	0.397503	1.839476	-0.378146	0.070775	6.99341	8.38947	1.555182
16.200001	-0.041082	0.362009	1.830994	-0.387554	0.070574	7.12652	8.38947	1.02072
16.299999	-0.038213	0.282584	1.820617	-0.39444	0.070449	7.26883	8.40467	0.33791
16.4	-0.042543	0.153314	1.808449	-0.398467	0.070523	7.35413	8.32759	-0.295795
16.5	-0.04382	0.022449	1.795379	-0.399156	0.070565	7.76627	8.59459	-0.701038
16.6	-0.07329	-0.03648	1.78146	-0.395881	0.070456	7.92609	8.90247	-1.015716
16.700001	-0.084937	-0.106223	1.769021	-0.388766	0.0703	7.79079	8.77968	-1.363768
16.799999	-0.118148	-0.199119	1.75923	-0.378375	0.070317	7.61056	8.89969	-1.814592
16.9	-0.110884	-0.252566	1.752969	-0.36536	0.070287	7.75427	8.9924	-2.420865
17	-0.103674	-0.272393	1.750118	-0.350732	0.070331	8.0339	9.13617	-3.013749
17.1	-0.063585	-0.300452	1.750594	-0.335583	0.07062	7.99055	8.97794	-3.480575
17.200001	-0.05609	-0.346937	1.75414	-0.320532	0.071124	7.84552	8.83064	-3.707113
17.299999	-0.088609	-0.376596	1.760255	-0.307228	0.071414	7.67948	8.86201	-3.698521
17.4	-0.160334	-0.385205	1.768911	-0.296087	0.07164	7.68964	8.62788	-3.471473
17.5	-0.27228	-0.348812	1.779886	-0.287873	0.071564	7.65452	8.58249	-2.986738
17.6	-0.284915	-0.337646	1.792446	-0.282946	0.071256	7.44171	8.5265	-2.358392
17.700001	-0.316444	-0.281096	1.805297	-0.282033	0.070755	6.97537	8.33477	-1.694503
17.799999	-0.27934	-0.239477	1.818435	-0.284629	0.070259	6.78585	8.13768	-0.997846
17.9	-0.103584	-0.177206	1.831303	-0.290752	0.070017	7.01985	8.20223	-0.377207
18	0.035846	-0.078064	1.842571	-0.300559	0.069987	7.13957	8.31539	0.15671
18.1	0.166788	-0.026856	1.851784	-0.312709	0.070089	7.21927	8.32106	0.676138
18.200001	0.192609	0.024391	1.857933	-0.327143	0.070217	7.09359	8.17943	1.001423
18.299999	0.171499	0.07048	1.861196	-0.342737	0.070369	7.11269	8.27075	1.280882
18.4	0.035104	0.152352	1.860995	-0.3591	0.070455	7.28066	8.4779	1.410293
18.5	-0.113885	0.222839	1.856676	-0.374911	0.070564	7.28074	8.60625	1.476501
18.6	-0.244468	0.314186	1.848692	-0.390248	0.070372	7.2641	8.69875	1.442856
18.700001	-0.314197	0.355742	1.837383	-0.403713	0.069983	7.33846	8.71042	1.282328
18.799999	-0.29092	0.315178	1.823748	-0.414385	0.069585	7.50643	8.75345	0.997409
18.9	-0.236993	0.242337	1.808619	-0.421807	0.069276	7.64699	8.84509	0.611801
19	-0.139683	0.235799	1.79244	-0.42515	0.069042	7.75751	8.83235	0.12018
19.1	-0.046631	0.265256	1.776137	-0.424986	0.068718	7.90875	8.90879	-0.658594
19.200001	-0.016969	0.27163	1.760887	-0.419151	0.0678	8.04275	8.85837	-1.173322
19.299999	-0.011567	0.181468	1.74803	-0.411147	0.067248	8.11964	8.88556	-1.921544
19.4	-0.034267	0.107201	1.737241	-0.398522	0.066277	8.01104	8.95707	-2.419191
19.5	-0.048302	0.036682	1.728921	-0.384057	0.065762	7.83598	8.99047	-2.906263
19.6	-0.01643	-0.015017	1.72428	-0.367911	0.065609	7.82214	9.02002	-3.209209
19.700001	0.019611	-0.07745	1.722849	-0.35124	0.065803	7.84167	9.08575	-3.319012
19.799999	0.048983	-0.12179	1.724163	-0.335054	0.066075	7.6758	9.24322	-3.295322
19.9	0.012544	-0.138681	1.727772	-0.320156	0.066192	7.53375	9.27288	-3.09092
20	-0.043618	-0.182732	1.734224	-0.307356	0.066245	7.5454	9.04646	-2.764194
20.1	-0.0893	-0.226324	1.742484	-0.297459	0.066046	7.57377	8.909	-2.372704
20.200001	-0.091293	-0.25098	1.752276	-0.290088	0.065731	7.52	8.86661	-1.839622
20.299999	-0.156543	-0.138839	1.762448	-0.286626	0.065299	7.47551	8.79349	-1.444837
20.4	-0.208378	-0.085269	1.773132	-0.286715	0.064782	7.45353	8.78782	-0.997451
20.5	-0.101513	-0.02155	1.782923	-0.288866	0.064347	7.29432	8.77219	-0.540175
20.6	0.002526	0.063853	1.791404	-0.294119	0.063759	7.27024	8.78857	-0.144024
20.700001	0.10144	0.13837	1.79838	-0.301732	0.063234	7.31972	8.84959	0.186193
20.799999	0.143474	0.246441	1.803203	-0.310802	0.062598	7.24598	8.96381	0.388826
20.9	0.166462	0.305031	1.806581	-0.320784	0.061757	7.08046	8.98437	0.478159
21	0.060059	0.357287	1.808017	-0.332098	0.060641	7.04543	8.72391	0.491328
21.1	-0.063322	0.430724	1.806686	-0.343223	0.059356	7.07293	8.57339	0.424527
21.200001	-0.159911	0.533427	1.802945	-0.354097	0.058131	7.03518	8.67509	0.330382
21.299999	-0.234902	0.585875	1.798093	-0.364405	0.056928	6.93009	8.62253	0.262504
21.4	-0.2502	0.578875	1.791884	-0.373535	0.055666	6.96354	8.42908	0.141554
21.5	-0.235043	0.589273	1.784123	-0.381719	0.054178	7.06688	8.40307	0.013349
21.6	-0.168941	0.636688	1.775226	-0.388357	0.052657	7.03886	8.53474	-0.143245
21.700001	-0.103047	0.630353	1.76595	-0.393481	0.050966	6.87351	8.5311	-0.348352
21.799999	-0.03966	0.573017	1.756457	-0.396639	0.04929	6.77701	8.40414	-0.563629
21.9	-0.006652	0.552436	1.747144	-0.397902	0.047676	6.90706	8.47629	-0.864739
22	0.027078	0.553758	1.738731	-0.397294	0.04612	6.84321	8.35371	-1.117579
22.1	0.018552	0.544951	1.730654	-0.394974	0.044924	6.63574	8.23649	-1.326504
22.200001	0.044244	0.484102	1.723086	-0.391301	0.044001	6.63049	8.10107	-1.479785
22.299999	0.051012	0.420669	1.716364	-0.386644	0.043205	6.87807	8.11702	-1.555342
22.4	0.042864	0.361706	1.710865	-0.380659	0.042587	6.92177	8.12569	-1.580867
22.5	0.073588	0.289423	1.706264	-0.37351	0.042231	6.89497	8.24013	-1.527695
22.6	0.080947	0.217326	1.702676	-0.366307	0.042102	6.85906	8.29291	-1.436554
22.700001	0.077517	0.139748	1.699418	-0.359543	0.042227	7.05016	8.23563	-1.261227
22.799999	0.04476	0.060732	1.696037	-0.352985	0.042451	7.26008	8.32502	-1.047154
22.9	0.025467	-0.034832	1.692629	-0.346825	0.042852	7.28022	8.2958	-0.790435
23	-0.046677	-0.133207	1.689151	-0.340928	0.04321	7.18283	8.39686	-0.659247
23.1	-0.063176	-0.244919	1.686432	-0.33397	0.043672	7.30684	8.41655	-0.760105
23.200001	-0.046339	-0.366154	1.686509	-0.325237	0.044299	7.52062	8.50016	-1.14055
23.299999	0.000707	-0.492116	1.690757	-0.314539	0.045078	7.58341	8.63355	-1.796409
23.4	0.04431	-0.584656	1.699255	-0.301129	0.046225	7.52867	8.81576	-2.645492
23.5	0.070001	-0.633967	1.712932	-0.286225	0.04748	7.51974	8.91714	-3.582014
23.6	0.045551	-0.698446	1.731892	-0.272646	0.048958	7.89518	8.9211	-4.37911
23.700001	-0.074376	-0.76877	1.754185	-0.262093	0.050233	8.09091	8.96146	-4.776918
23.799999	-0.184163	-0.839244	1.776975	-0.257112	0.05113	8.01437	9.12953	-4.486845
23.9	-0.255716	-0.875629	1.798116	-0.260455	0.051694	7.60171	9.02387	-3.207449
24	-0.291074	-0.89168	1.814653	-0.273568	0.052325	7.33688	8.81394	-0.894508
24.1	-0.238991	-0.941039	1.824487	-0.296616	0.052996	7.37235	8.87699	2.171422
24.200001	-0.182234	-0.987758	1.826169	-0.32781	0.053498	7.10086	8.83546	5.222454
24.299999	-0.118386	-1.053124	1.82066	-0.363456	0.053987	6.87693	8.48742	7.423275
24.4	-0.091783	-1.11049	1.810525	-0.398701	0.054408	6.5092	8.10664	8.103745
24.5	-0.072035	-1.208032	1.798656	-0.428607	0.054835	6.42539	7.79746	6.884562
24.6	-0.090794	-1.294037	1.786135	-0.450096	0.055206	6.33256	7.69212	4.074412
24.700001	-0.121518	-1.330419	1.773377	-0.461168	0.055533	6.058	7.54803	0.407516
24.799999	-0.106079	-1.398316	1.760394	-0.461468	0.055997	5.77881	7.52994	-3.005816
24.9	-0.108721	-1.489522	1.746756	-0.451995	0.056847	5.66216	7.53036	-5.139592
25	-0.1208	-1.566257	1.734365	-0.435744	0.057725	5.76585	7.62286	-5.859099
25.1	-0.171741	-1.567835	1.724749	-0.415565	0.058316	6.02718	7.89713	-5.330399
25.200001	-0.246833	-1.495299	1.719333	-0.395036	0.058904	6.15215	7.7813	-4.365236
25.299999	-0.251194	-1.458923	1.71852	-0.375809	0.059466	6.2589	7.72766	-3.335212
25.4	-0.254098	-1.383038	1.721347	-0.358214	0.059898	6.38221	7.82937	-2.42316
25.5	-0.215037	-1.253994	1.727266	-0.343101	0.060438	6.51857	8.00996	-1.842777
25.6	-0.138598	-1.163152	1.736786	-0.329928	0.061102	6.69792	8.29623	-1.662659
25.700001	-0.033698	-1.092094	1.749117	-0.317711	0.062031	7.00295	8.65764	-1.872054
25.799999	0.024054	-0.967632	1.763737	-0.30648	0.06313	7.50897	9.14998	-2.298149
25.9	0.039085	-0.861531	1.780161	-0.29596	0.064339	8.10247	9.71811	-2.706722
26	0.016612	-0.793893	1.797464	-0.286573	0.065536	8.79301	10.06668	-2.892995
26.1	-0.099413	-0.662907	1.814625	-0.279374	0.066501	9.66466	10.28946	-2.766208
26.200001	-0.229038	-0.449133	1.830241	-0.276215	0.067191	10.5251	10.57112	-2.263572
26.299999	-0.287963	-0.24082	1.843417	-0.278728	0.067659	11.09154	10.45743	-1.306933
26.4	-0.33701	-0.023334	1.853256	-0.286693	0.068015	10.84168	10.19439	0.22644
26.5	-0.284546	0.182876	1.858526	-0.300421	0.068376	9.71615	10.05041	1.835663
26.6	-0.175773	0.427113	1.858734	-0.318241	0.06867	8.47537	9.58183	3.163432
26.700001	-0.038695	0.622422	1.855538	-0.337741	0.069233	7.75655	8.92474	3.821345
26.799999	0.046829	0.802627	1.850469	-0.355862	0.069707	6.72323	8.27717	3.596481
26.9	0.071029	0.916182	1.845089	-0.370858	0.069919	5.51669	7.36036	2.496201
27	0.002758	1.027292	1.838613	-0.381259	0.069717	4.84428	6.69171	0.771669
27.1	-0.122139	1.096374	1.830566	-0.387052	0.069109	4.87529	6.18652	-1.088554
27.200001	-0.221736	1.093753	1.822036	-0.38827	0.068618	5.14231	6.29882	-2.344981
27.299999	-0.265776	1.074981	1.813172	-0.385605	0.068151	5.44497	6.82702	-2.814083
27.4	-0.230594	1.050744	1.804798	-0.380743	0.067557	6.2392	7.71193	-2.761634
27.5	-0.151448	1.008687	1.798151	-0.375296	0.066787	5.87996	7.40661	-2.498276
27.6	-0.071922	0.959772	1.794193	-0.370049	0.066156	6.70283	7.85602	-2.174826
27.700001	0.041974	0.891765	1.792354	-0.365265	0.065309	7.07739	8.51933	-1.899243
27.799999	0.097257	0.854428	1.792958	-0.3615	0.064581	6.79627	8.61921	-1.791313
27.9	0.160099	0.827355	1.796435	-0.358591	0.064223	7.28346	8.76876	-1.77108
28	0.177824	0.820176	1.801629	-0.356478	0.064165	7.64708	8.92763	-1.839738
28.1	0.138797	0.784636	1.806937	-0.355957	0.064251	8.04494	9.25382	-1.779183
28.200001	0.07361	0.708296	1.811185	-0.356999	0.064364	8.45838	9.4569	-1.419271
28.299999	-0.038811	0.656951	1.813401	-0.360332	0.064829	8.79047	9.52081	-0.655503
28.4	-0.120901	0.626357	1.812171	-0.365844	0.065167	9.23895	9.64692	0.365765
28.5	-0.20104	0.597392	1.807275	-0.373393	0.065593	9.24359	9.72561	1.434471
28.6	-0.271081	0.578298	1.799106	-0.38152	0.065976	8.83899	9.6693	2.166361
28.700001	-0.289732	0.575714	1.789507	-0.387144	0.066237	8.29794	9.43142	2.172577
28.799999	-0.286841	0.565751	1.780698	-0.388125	0.066285	8.06341	9.07922	1.29626
28.9	-0.216793	0.51212	1.774974	-0.382315	0.066194	7.76767	8.82197	-0.401894
29	-0.132006	0.450055	1.773637	-0.369197	0.066098	7.25167	8.52885	-2.331942
29.1	-0.005064	0.415835	1.77754	-0.349407	0.066141	6.79286	8.20341	-4.060444
29.200001	0.126832	0.38737	1.787368	-0.325935	0.066307	6.35576	7.93	-5.372918
29.299999	0.219613	0.39309	1.803284	-0.301906	0.066753	6.14593	7.73783	-6.174963
29.4	0.236198	0.374366	1.823065	-0.281353	0.067474	5.89704	7.68474	-6.312963
29.5	0.173408	0.344782	1.844291	-0.26821	0.06826	5.83355	7.64834	-5.611461
29.6	-0.029511	0.371362	1.864118	-0.265306	0.068727	5.86481	7.54043	-3.653798
29.700001	-0.222545	0.400995	1.878764	-0.273276	0.068749	5.9199	7.50703	-0.880801
29.799999	-0.399036	0.435001	1.886928	-0.290545	0.068539	6.03558	7.55017	2.219526
29.9	-0.419337	0.440689	1.888728	-0.312575	0.068257	6.19366	7.68581	5.001653
30	-0.496507	0.506092	1.887237	-0.337376	0.068141	6.47749	7.85581	6.240545
30.1	-0.368664	0.570362	1.886135	-0.358452	0.068243	6.65133	8.12055	5.926204
30.200001	-0.181143	0.619936	1.887664	-0.374082	0.068346	6.98237	8.49331	3.851229
30.299999	-0.041159	0.617116	1.891739	-0.382503	0.068311	7.50941	9.09517	0.635756
30.4	0.031481	0.596945	1.897156	-0.384675	0.068029	8.24478	9.76136	-2.764578
30.5	-0.005702	0.548731	1.901335	-0.382435	0.067543	9.32197	10.77602	-5.027044
30.6	-0.076943	0.529897	1.903317	-0.378707	0.067197	10.57212	12.00852	-5.49443
30.700001	-0.226004	0.488009	1.90266	-0.378	0.067117	11.95592	12.77299	-4.528895
30.799999	-0.269437	0.462492	1.89873	-0.381345	0.066989	13.55594	13.48704	-2.277118
30.9	-0.228839	0.460721	1.891909	-0.388839	0.066666	14.88666	14.04939	0.522489
31	-0.191167	0.421628	1.882036	-0.399699	0.066504	14.68585	14.07102	2.95803
31.1	-0.152468	0.382159	1.870468	-0.412058	0.066576	12.22889	12.40784	4.318986
31.200001	-0.10402	0.335681	1.859637	-0.421417	0.066866	8.9376	10.00801	4.211691
31.299999	-0.045201	0.257976	1.851924	-0.424391	0.067324	6.3069	7.92143	2.517209
31.4	-0.022176	0.224664	1.847844	-0.418815	0.067842	4.58234	6.33158	-0.366531
31.5	-0.063035	0.1873	1.847497	-0.404822	0.0682	3.62303	5.61175	-3.578072
31.6	-0.099617	0.173155	1.849804	-0.382465	0.06875	3.35321	5.11053	-5.925404
31.700001	-0.151162	0.187995	1.855866	-0.353823	0.069361	3.4583	5.17765	-6.947502
31.799999	-0.157354	0.30045	1.866777	-0.323342	0.069944	3.90065	5.38651	-7.031602
31.9	-0.134075	0.400191	1.883375	-0.295551	0.070449	5.32657	6.83548	-6.639797
32	-0.15938	0.511751	1.904043	-0.274181	0.070724	5.00043	7.60423	-5.855256
32.099998	-0.146957	0.683694	1.92658	-0.262275	0.070593	5.28076	7.27547	-4.829441
32.200001	-0.14976	0.886489	1.948549	-0.259928	0.070321	6.53731	8.06317	-3.522004
32.299999	-0.065911	1.086771	1.96726	-0.26693	0.070247	7.62877	9.47232	-1.93251
32.400002	-0.031268	1.303184	1.979865	-0.280845	0.070276	6.92466	8.81897	0.117849
32.5	0.00414	1.498625	1.985798	-0.300032	0.070624	6.9808	8.72904	2.337702
32.599998	-0.056774	1.672396	1.985418	-0.322365	0.070972	6.89103	9.11872	4.20312
32.700001	-0.148354	1.743536	1.979922	-0.344683	0.071179	6.55912	8.51719	5.32341
32.799999	-0.378868	1.812774	1.971591	-0.365495	0.070997	6.33825	8.22771	5.322693
32.900002	-0.421033	1.906371	1.961719	-0.379595	0.070132	6.12701	8.08405	3.827048
33	-0.549341	1.958613	1.952252	-0.388578	0.069451	5.89634	7.83558	1.503608
33.099998	-0.436649	1.938438	1.942907	-0.390457	0.068746	5.94582	7.60584	-1.276574
33.200001	-0.187742	1.75383	1.933925	-0.386638	0.067876	6.10897	7.72981	-3.486351
33.299999	0.009373	1.553454	1.925575	-0.379948	0.06748	6.98228	8.41581	-4.527725
33.400002	0.1682	1.37669	1.918759	-0.371542	0.066963	7.23748	9.72218	-4.578841
33.5	0.223834	1.239544	1.913998	-0.364042	0.06622	7.04271	9.42725	-4.045137
33.599998	0.169965	1.088982	1.910409	-0.358863	0.065181	8.16527	9.94978	-3.065025
33.700001	0.01433	0.930987	1.907179	-0.357774	0.064106	9.40464	11.24181	-1.715232
33.799999	-0.12333	0.750737	1.903679	-0.360351	0.063158	10.25387	11.99514	-0.230614
33.900002	-0.238885	0.585299	1.899481	-0.365684	0.062433	11.14426	12.78295	0.93779
34	-0.277287	0.420855	1.89508	-0.371455	0.062066	12.17022	12.62451	1.428371
34.099998	-0.209558	0.268551	1.892495	-0.375862	0.061923	12.27391	13.00198	1.037107
34.200001	-0.137432	0.1521	1.892187	-0.376601	0.062026	10.60864	12.1493	-0.117426
34.299999	-0.03048	0.077916	1.893943	-0.373889	0.062115	8.52801	10.35208	-1.617189
34.400002	0.091622	0.004173	1.896489	-0.368455	0.062354	6.96074	8.55979	-2.957614
34.5	-0.020186	-0.114388	1.898491	-0.361991	0.062951	5.40591	6.79587	-3.582952
34.599998	-0.039996	-0.193494	1.898248	-0.355321	0.063286	4.25481	5.73326	-3.267017
34.700001	-0.147857	-0.268799	1.895255	-0.350559	0.063353	3.67575	5.24798	-2.172529
34.799999	-0.338075	-0.378761	1.889796	-0.348807	0.063084	3.76009	5.26832	-0.647521
34.900002	-0.363972	-0.342339	1.8827	-0.347638	0.062254	3.76745	5.44603	0.830516
35	-0.400926	-0.377124	1.877359	-0.346279	0.061814	5.18566	6.57609	1.379308
35.099998	-0.334682	-0.348118	1.876899	-0.341599	0.06147	5.70043	7.7145	0.680313
35.200001	-0.181919	-0.289818	1.883538	-0.332222	0.061457	5.27577	7.09958	-1.280088
35.299999	0.012772	-0.245981	1.897624	-0.319092	0.061841	7.29808	8.15759	-3.752309
35.400002	0.135181	-0.237363	1.916699	-0.304696	0.062009	7.52517	9.39909	-5.683511
35.5	0.153492	-0.216926	1.936924	-0.291278	0.061879	6.95925	8.29344	-6.502768
35.599998	0.114332	-0.135356	1.955557	-0.282838	0.061586	7.48348	8.56204	-6.128892
35.700001	-0.023374	-0.050968	1.9707	-0.28416	0.061538	7.34345	8.88256	-4.345364
35.799999	-0.155932	0.053335	1.979211	-0.296964	0.061073	7.38268	8.64565	-0.959509
35.900002	-0.330476	0.112047	1.980271	-0.320223	0.060521	7.3029	8.90012	3.112835
36	-0.432315	0.165264	1.972582	-0.350919	0.05967	7.79648	9.05245	6.739618
36.099998	-0.472054	0.243308	1.959696	-0.382052	0.058553	8.23296	9.25125	8.783593
36.200001	-0.378116	0.309551	1.947645	-0.40821	0.057652	8.4336	9.3673	8.320952
36.299999	-0.228461	0.399602	1.939704	-0.424955	0.056706	8.64632	9.57059	5.556882
36.400002	-0.023091	0.432779	1.935294	-0.431072	0.055905	8.81745	9.74552	1.168226
36.5	0.158642	0.419262	1.931758	-0.426654	0.055162	9.04401	9.68739	-3.574613
36.599998	0.236284	0.343889	1.927397	-0.41356	0.054778	8.87533	9.68407	-6.894336
36.700001	0.240866	0.279331	1.921861	-0.395483	0.054887	8.37816	9.43935	-7.861637
36.799999	0.104509	0.235361	1.915513	-0.377413	0.055389	8.01463	9.10138	-6.836619
36.900002	0.014995	0.239985	1.910436	-0.361605	0.055379	7.7054	8.89915	-4.678373
37	-0.146215	0.210867	1.908445	-0.350041	0.055477	7.03754	8.43604	-2.627098
37.099998	-0.319038	0.164939	1.909543	-0.342481	0.055614	6.28132	7.85913	-0.952171
37.200001	-0.383941	0.106645	1.913338	-0.338595	0.055742	6.17544	7.55071	0.098697
37.299999	-0.349026	0.059745	1.919709	-0.336765	0.055919	6.08848	7.6538	0.352916
37.400002	-0.263538	0.028584	1.928468	-0.334608	0.056114	6.95566	8.10824	-0.118656
37.5	-0.113694	-0.001573	1.938849	-0.330897	0.056283	7.85638	9.17203	-1.267171
37.599998	-0.018543	-0.087938	1.950586	-0.325481	0.056866	7.21532	8.67755	-2.739201
37.700001	0.186329	-0.111909	1.962313	-0.316455	0.057111	8.30215	9.0668	-3.848964
37.799999	0.122849	-0.146651	1.973838	-0.30736	0.05795	8.81237	10.08659	-4.509249
37.900002	0.205772	-0.101847	1.985077	-0.298203	0.058632	9.1794	10.44394	-4.437463
38	0.100132	-0.054124	1.996761	-0.292708	0.059479	9.8836	10.70515	-3.971955
38.099998	-0.046595	0.023602	2.007906	-0.292099	0.060305	10.11865	11.05532	-3.09442
38.200001	-0.199009	0.115245	2.017263	-0.297544	0.061184	10.03703	10.91861	-1.927745
38.299999	-0.345904	0.224631	2.023573	-0.309218	0.061852	8.98874	9.94485	-0.39083
38.400002	-0.386161	0.339697	2.025022	-0.326591	0.062521	8.14057	9.10041	1.446036
38.5	-0.385394	0.4602	2.020568	-0.349204	0.062942	7.1471	8.56782	3.30008
38.599998	-0.346705	0.578848	2.010123	-0.375062	0.063143	5.90115	7.78954	4.792914
38.700001	-0.282837	0.68761	1.994453	-0.401191	0.062948	5.03774	6.97283	5.454594
38.799999	-0.208567	0.722023	1.97589	-0.423885	0.062504	5.12111	7.05216	4.975225
38.900002	-0.175754	0.781726	1.956383	-0.440057	0.061908	5.39663	7.27697	3.241681
39	-0.144804	0.836932	1.937415	-0.447222	0.061319	7.43864	8.36538	0.696835
39.099998	-0.211965	0.822787	1.91881	-0.445815	0.060814	7.11969	9.55047	-2.204203
39.200001	-0.106086	0.80016	1.901125	-0.43483	0.060077	7.46798	8.3641	-4.102088
39.299999	0.010646	0.711232	1.885393	-0.416885	0.059906	8.84092	9.57295	-4.960737
39.400002	0.042945	0.591388	1.872673	-0.39453	0.060152	8.03916	9.85707	-4.973311
39.5	0.068449	0.5102	1.864937	-0.369858	0.060385	8.34015	9.42372	-4.72674
39.599998	0.049943	0.461629	1.863666	-0.345271	0.060739	8.11683	9.56545	-4.459136
39.700001	0.024913	0.416844	1.868026	-0.322541	0.061264	7.69367	9.06059	-4.184266
39.799999	-0.037763	0.368307	1.876926	-0.303429	0.061703	7.15551	8.51579	-3.993483
39.900002	-0.100472	0.312376	1.889595	-0.288712	0.062117	6.44929	8.02977	-3.816858
40	-0.143864	0.274866	1.904334	-0.278428	0.062475	6.24007	7.67853	-3.677671
40.099998	-0.149833	0.287919	1.920012	-0.272984	0.063072	6.08725	7.5491	-3.398748
40.200001	-0.151059	0.312943	1.935107	-0.272153	0.063851	6.16774	7.65059	-2.850443
40.299999	-0.0998	0.376768	1.948075	-0.275727	0.064675	6.63469	7.88	-1.940989
40.400002	-0.066161	0.461405	1.957546	-0.283824	0.065515	7.81478	9.01391	-0.698187
40.5	-0.078589	0.551477	1.962595	-0.29622	0.066247	7.30132	9.31709	0.738358
40.599998	-0.103823	0.637182	1.96311	-0.311524	0.066633	7.75935	8.90236	1.979728
40.700001	-0.153864	0.713618	1.960725	-0.328644	0.067164	8.49079	9.77346	2.744486
40.799999	-0.266276	0.797768	1.956401	-0.344944	0.067164	8.88374	10.18305	2.921912
40.900002	-0.290838	0.813137	1.951082	-0.359965	0.067271	9.47278	10.53857	2.25002
41	-0.298896	0.837105	1.944879	-0.372415	0.066936	9.82046	10.83565	1.070279
41.099998	-0.314033	0.822858	1.93677	-0.382021	0.066297	9.76686	10.89399	-0.153837
41.200001	-0.256484	0.767056	1.926194	-0.390274	0.065597	8.88987	10.24482	-1.171005
41.299999	-0.16153	0.66603	1.912367	-0.397096	0.064881	8.07813	9.76029	-1.414328
41.400002	-0.050705	0.585317	1.89588	-0.403246	0.064063	7.29887	9.20897	-0.966318
41.5	-0.045237	0.494568	1.876784	-0.409626	0.063195	6.50324	8.46548	-0.222285
41.599998	-0.040264	0.407654	1.855885	-0.415089	0.062279	5.85167	7.73109	0.479311
41.700001	-0.060286	0.353268	1.834863	-0.418534	0.061357	5.69237	7.18351	0.834847
41.799999	-0.042551	0.281255	1.815513	-0.418322	0.060514	5.75455	7.12634	0.540247
41.900002	-0.004408	0.20956	1.799055	-0.412568	0.060287	6.26933	7.23468	-0.487723
42	0.052292	0.141454	1.786154	-0.400796	0.060548	7.23004	8.48346	-1.922082
42.099998	0.088627	0.08579	1.778255	-0.383181	0.061029	6.61254	8.68804	-3.269982
42.200001	0.059758	0.003183	1.775734	-0.360699	0.061866	7.6476	8.62938	-4.23222
42.299999	-0.032213	-0.026003	1.777993	-0.336434	0.062876	7.79648	9.46932	-4.975709
42.400002	-0.092285	0.00961	1.785057	-0.311747	0.063422	7.54014	9.35531	-5.208939
42.5	-0.216724	-0.006029	1.797069	-0.290224	0.064161	7.8563	9.49608	-5.152889
42.599998	-0.293752	0.00281	1.811723	-0.27406	0.064547	7.81251	9.50368	-4.679369
42.700001	-0.311959	0.027958	1.827927	-0.264647	0.065056	7.81549	9.25275	-3.802313
42.799999	-0.275912	0.085406	1.844508	-0.261955	0.065019	7.58026	9.0774	-2.616565
42.900002	-0.205125	0.160228	1.860637	-0.265978	0.065324	7.55784	8.80805	-1.099721
43	-0.103998	0.260938	1.874032	-0.276991	0.065644	7.30912	8.51943	0.429022
43.099998	-0.015166	0.393318	1.883502	-0.293807	0.065876	6.88937	8.29344	1.967041
43.200001	0.159873	0.432986	1.888097	-0.314409	0.06614	6.70764	7.97935	3.635966
43.299999	0.003943	0.513949	1.885767	-0.341655	0.066107	6.30952	7.71289	4.513574
43.400002	-0.064366	0.57394	1.876529	-0.370233	0.066046	6.00029	7.4672	5.178774
43.5	-0.209113	0.626585	1.861012	-0.398062	0.06599	5.81174	7.40843	5.12563
43.599998	-0.301567	0.614181	1.84155	-0.421561	0.065819	6.09951	7.50114	4.216273
43.700001	-0.36281	0.595068	1.819603	-0.438178	0.065567	6.42547	8.04358	2.445282
43.799999	-0.405561	0.55659	1.79685	-0.445203	0.065278	6.3964	7.8436	0.184183
43.900002	-0.308213	0.471804	1.776307	-0.441973	0.065435	6.65641	7.99926	-2.136206
44	-0.094903	0.354762	1.760188	-0.426135	0.065517	6.72621	8.15534	-3.856123
44.099998	0.000776	0.289866	1.751629	-0.402693	0.066051	6.88341	8.11648	-5.341013
44.200001	0.08668	0.322134	1.752531	-0.371863	0.066137	7.05287	8.44696	-6.261103
44.299999	0.0911	0.397244	1.763513	-0.340527	0.066223	7.28109	8.55176	-6.929155
44.400002	0.108806	0.47521	1.782616	-0.311549	0.06657	7.68937	8.84927	-7.221805
44.5	0.100763	0.545057	1.80671	-0.289449	0.067106	8.02094	9.19034	-6.815459
44.599998	0.073808	0.592484	1.831776	-0.276649	0.067885	8.3448	9.55775	-5.476591
44.700001	0.024392	0.653198	1.854474	-0.27503	0.068674	8.75465	10.1019	-3.109279
44.799999	-0.085263	0.734998	1.871301	-0.284848	0.069132	9.01213	10.19632	0.008509
44.900002	-0.200861	0.789654	1.881404	-0.303176	0.069426	9.05513	9.93383	3.264312
45	-0.308968	0.849767	1.884088	-0.326982	0.069652	8.90782	9.58151	5.884789
45.099998	-0.326077	0.902532	1.882211	-0.351165	0.06988	8.86509	9.31709	7.158656
45.200001	-0.304928	0.995485	1.878977	-0.371143	0.07012	8.56558	9.02815	6.660811
45.299999	-0.207065	1.110177	1.87701	-0.383795	0.070239	8.13996	8.79242	4.435904
45.400002	-0.131682	1.191989	1.876386	-0.387919	0.070161	7.70575	8.57746	1.026878
45.5	-0.107015	1.214619	1.876318	-0.383948	0.069668	7.14833	8.32353	-2.512445
45.599998	-0.046623	1.112223	1.876894	-0.373413	0.069573	6.54361	8.15031	-4.975245
45.700001	0.003753	1.019391	1.87778	-0.359786	0.069777	5.97428	7.79789	-5.76853
45.799999	0.024698	0.981973	1.878875	-0.347545	0.070235	5.67512	7.59941	-5.326627
45.900002	0.047161	0.930749	1.879701	-0.339938	0.070955	5.5702	7.49664	-3.95506
46	-0.022651	0.863757	1.879662	-0.338301	0.07153	5.61215	7.25406	-1.907217
46.099998	-0.130387	0.811989	1.877434	-0.342871	0.071837	5.80368	7.27922	0.270054
46.200001	-0.276774	0.789642	1.873306	-0.352508	0.072055	5.85264	7.34174	2.134912
46.299999	-0.367183	0.798577	1.867818	-0.364625	0.072299	5.9072	7.3745	3.195803
46.400002	-0.375783	0.801514	1.862752	-0.376967	0.072492	6.07885	7.5825	3.168814
46.5	-0.326132	0.803321	1.858971	-0.386664	0.07254	6.22703	7.72563	2.059228
46.599998	-0.222751	0.825849	1.85667	-0.392217	0.072541	6.31268	7.86052	0.180675
46.700001	-0.089064	0.815284	1.854638	-0.3923	0.072465	6.37801	7.99316	-1.873557
46.799999	-0.023672	0.723722	1.851375	-0.387981	0.072311	6.5733	8.05718	-3.332267
46.900002	0.042008	0.645614	1.846196	-0.380205	0.07237	6.88332	8.24848	-3.717473
47	0.042534	0.580106	1.839975	-0.370608	0.072373	7.18555	8.47179	-3.216433
47.099998	0.013838	0.50314	1.834601	-0.361184	0.072655	7.45546	8.84081	-2.503099
47.200001	-0.068628	0.526497	1.831663	-0.350302	0.072347	7.70645	9.12825	-1.690612
47.299999	-0.156277	0.518677	1.833205	-0.338972	0.072408	7.90367	9.23177	-1.472459
47.400002	-0.176885	0.499544	1.840345	-0.32605	0.072586	8.024	9.33582	-1.96506
47.5	-0.173451	0.507909	1.854067	-0.311363	0.073022	7.962	9.30617	-2.917747
47.599998	-0.123317	0.509954	1.872553	-0.296741	0.073401	7.88012	9.19119	-4.090175
47.700001	-0.059385	0.529463	1.893857	-0.283026	0.073778	7.89772	8.99004	-4.920067
47.799999	-0.014113	0.578962	1.915615	-0.271667	0.073907	7.83633	8.84969	-5.126411
47.900002	-0.006275	0.671406	1.935623	-0.26651	0.073953	7.63508	8.72583	-4.567148
48	-0.068585	0.796557	1.951877	-0.268957	0.073927	7.43558	8.71855	-3.041195
48.099998	-0.190066	0.914883	1.962545	-0.281581	0.074076	7.09123	8.64908	-0.790361
48.200001	-0.320511	1.049184	1.966446	-0.302524	0.073578	6.78287	8.56707	2.147707
48.299999	-0.378056	1.212577	1.9634	-0.329686	0.072738	6.49676	8.3672	5.077737
48.400002	-0.476485	1.320581	1.954983	-0.360976	0.071727	6.18201	8.27118	7.129817
48.5	-0.570819	1.433905	1.94183	-0.392241	0.07023	6.14138	8.25758	7.858631
48.599998	-0.56362	1.511105	1.925119	-0.420966	0.068715	6.16415	8.08126	6.887157
48.700001	-0.305236	1.552509	1.905073	-0.442046	0.067202	6.10766	7.88225	4.683322
48.799999	-0.104602	1.649011	1.88135	-0.455481	0.065789	5.95037	7.80399	1.306367
48.900002	0.021354	1.559342	1.85566	-0.45604	0.064179	5.96281	7.757	-1.877319
49	0.195128	1.434193	1.830818	-0.445197	0.063143	6.04434	7.76984	-4.3255
49.099998	0.263273	1.323757	1.811363	-0.424386	0.062469	5.99723	7.80496	-5.822638
49.200001	0.263791	1.255082	1.801759	-0.395914	0.06191	5.92121	7.81181	-6.646222
49.299999	0.19053	1.190272	1.805164	-0.364054	0.061257	5.95571	7.86737	-7.171411
49.400002	0.050745	1.168745	1.820849	-0.332927	0.060919	5.95431	7.7297	-7.538177
49.5	-0.039256	1.095655	1.844761	-0.307787	0.060891	5.92935	7.71364	-7.721597
49.599998	-0.001456	0.998028	1.872081	-0.289677	0.061518	5.99013	7.92871	-6.55159
49.700001	-0.040055	0.907405	1.895874	-0.285287	0.062222	6.02753	7.97046	-4.351811
49.799999	-0.151746	0.839387	1.913502	-0.292902	0.062727	6.05415	7.97282	-0.909205
49.900002	-0.307182	0.757291	1.922979	-0.309714	0.063081	6.06177	7.96693	2.852229
50	-0.425314	0.668484	1.925691	-0.330741	0.063091	6.09111	7.9513	5.845678
50.099998	-0.48048	0.580299	1.926746	-0.350783	0.063017	6.09049	7.95815	7.20647
50.200001	-0.562385	0.545726	1.93023	-0.36563	0.063253	6.1504	7.99476	6.612438
50.299999	-0.296376	0.527381	1.936031	-0.371899	0.063281	6.20084	8.04326	4.025481
50.400002	-0.165547	0.516103	1.943172	-0.372299	0.063467	6.41155	8.13918	0.462444
50.5	-0.084153	0.457765	1.948469	-0.36777	0.063918	6.82631	8.50477	-3.220928
50.599998	-0.067877	0.359645	1.949191	-0.358958	0.06404	7.21953	8.77187	-5.187337
50.700001	-0.026295	0.29121	1.945651	-0.349864	0.064405	7.63333	9.14677	-5.209367
50.799999	0.046898	0.254737	1.938082	-0.343181	0.064631	8.2249	9.82217	-3.835176
50.900002	-0.051592	0.215927	1.929668	-0.339293	0.065017	8.7473	10.34352	-1.949213
51	-0.200169	0.186376	1.922045	-0.336745	0.065249	9.08114	10.80439	-0.245649
51.099998	-0.308624	0.165708	1.917001	-0.336375	0.065594	9.28256	10.84485	0.496943
51.200001	-0.338587	0.142916	1.916644	-0.335087	0.065978	9.36059	10.50742	0.315867
51.299999	-0.324671	0.136146	1.920279	-0.333157	0.066101	8.74362	9.71779	-0.670987
51.400002	-0.253897	0.129052	1.926722	-0.330827	0.065975	7.3121	8.23992	-2.138162
51.5	-0.268745	0.080995	1.93387	-0.328974	0.065981	5.54673	6.75337	-3.562729
51.599998	-0.096462	0.087995	1.939501	-0.326419	0.065457	4.01012	5.5215	-3.99595
51.700001	0.029082	0.052133	1.942625	-0.326714	0.065052	3.17753	4.86366	-3.585253
51.799999	0.113915	0.01691	1.943433	-0.330965	0.064627	3.14749	4.80467	-2.366495
51.900002	0.138411	-0.020726	1.942043	-0.339038	0.064179	3.01052	4.7414	-0.669687
52	0.086775	-0.048181	1.938882	-0.35062	0.063926	3.95328	5.67737	1.02445
52.099998	0.024996	-0.099826	1.935576	-0.363246	0.064009	5.69771	7.50735	2.179688
52.200001	-0.075405	-0.124085	1.932288	-0.375412	0.064328	5.02767	7.17366	2.513938
52.299999	-0.1739	-0.111186	1.928776	-0.385573	0.06469	5.56162	7.09798	2.000547
52.400002	-0.244503	-0.12523	1.924279	-0.393502	0.065088	7.44188	8.2108	0.889285
52.5	-0.26201	-0.132883	1.917617	-0.398468	0.065302	8.01568	10.0594	-0.420889
52.599998	-0.33938	-0.155144	1.908088	-0.400803	0.065456	7.33662	8.55241	-1.575043
52.700001	-0.177382	-0.142441	1.896049	-0.398662	0.06509	7.89553	8.94626	-1.903531
52.799999	-0.164979	-0.170365	1.883012	-0.393548	0.064535	7.76049	9.02248	-1.770726
52.900002	-0.083034	-0.099179	1.87036	-0.385649	0.064029	8.16623	8.736	-1.61122
53	-0.028493	-0.068553	1.860884	-0.375032	0.063702	8.27325	9.16186	-1.628969
53.099998	0.049841	-0.05413	1.855341	-0.361994	0.063454	8.88987	9.60357	-1.920845
53.200001	0.059282	-0.027657	1.85348	-0.347387	0.063475	9.43065	10.31515	-2.466023
53.299999	0.061265	0.035444	1.854338	-0.332017	0.063591	9.83543	10.75878	-3.083011
53.400002	0.037753	0.105059	1.85758	-0.317539	0.06388	10.33164	11.10371	-3.473279
53.5	0.019074	0.151373	1.862542	-0.304882	0.064518	9.75644	11.32991	-3.588932
53.599998	-0.026778	0.22717	1.86909	-0.295078	0.065213	9.59512	10.77259	-3.425822
53.700001	-0.093312	0.301876	1.877103	-0.288547	0.065781	8.79126	9.77314	-3.009299
53.799999	-0.193576	0.341039	1.886314	-0.286347	0.06626	7.65242	8.76148	-2.394994
53.900002	-0.274836	0.395419	1.895831	-0.288381	0.066245	6.52522	7.83397	-1.692759
54	-0.327498	0.427349	1.905027	-0.294987	0.066161	5.61268	7.02154	-0.899819
54.099998	-0.312493	0.485187	1.913152	-0.306223	0.065867	5.1085	6.66205	-0.03818
54.200001	-0.208077	0.567008	1.918211	-0.321674	0.065461	4.8449	6.92894	0.834507
54.299999	-0.106125	0.63	1.919361	-0.340816	0.065017	5.50137	7.39462	1.723108
54.400002	0.010372	0.664865	1.91576	-0.362556	0.064591	6.52969	8.36924	2.563039
54.5	0.005094	0.674229	1.906978	-0.386157	0.064689	5.7387	8.55936	3.078678
54.599998	0.065031	0.745507	1.892413	-0.407335	0.06431	6.69705	8.03737	3.44628
54.700001	0.027012	0.760265	1.873502	-0.425164	0.064341	7.2268	8.71545	3.194059
54.799999	-0.057351	0.770908	1.851775	-0.437134	0.064424	6.72858	8.37341	2.257481
54.900002	-0.199569	0.732733	1.829405	-0.440916	0.064576	6.78156	8.28445	0.740412
55	-0.335496	0.643099	1.808065	-0.435282	0.064783	6.76921	8.43026	-0.861376
55.099998	-0.412463	0.590813	1.790423	-0.419919	0.064896	6.71018	8.42801	-2.467994
55.200001	-0.359671	0.539607	1.779107	-0.395034	0.065055	6.72069	8.43036	-3.852165
55.299999	-0.28358	0.522	1.775988	-0.363803	0.065087	6.65326	8.43358	-5.140449
55.400002	-0.156546	0.500994	1.782622	-0.329932	0.065168	6.75021	8.43679	-6.264161
55.5	-0.020721	0.440527	1.797557	-0.296567	0.065188	6.79251	8.5311	-7.042497
55.599998	0.057319	0.370932	1.819392	-0.267739	0.065272	6.76588	8.45488	-7.270841
55.700001	0.07776	0.334608	1.844755	-0.246626	0.065199	6.72569	8.42501	-6.898222
55.799999	-0.001139	0.372958	1.871297	-0.235174	0.064913	6.50394	8.30083	-5.630826
55.900002	-0.135776	0.473212	1.894974	-0.236515	0.06424	6.19515	7.79843	-3.713984
56	-0.22593	0.593089	1.913753	-0.248489	0.063548	6.07438	7.81095	-1.216839
56.099998	-0.264944	0.669529	1.927058	-0.269508	0.063087	6.31811	7.82862	1.631473
56.200001	-0.234867	0.737923	1.933903	-0.296839	0.062776	7.70356	9.13927	4.260882
56.299999	-0.167693	0.790575	1.935324	-0.32722	0.062779	7.35466	9.48688	6.113874
56.400002	-0.078116	0.812783	1.933059	-0.357838	0.062902	7.95561	8.99636	6.770962
56.5	0.040942	0.835978	1.928612	-0.386489	0.063223	10.14755	10.3721	5.997402
56.599998	-0.096614	0.85447	1.921207	-0.409906	0.06304	11.40209	12.11408	4.021489
56.700001	-0.150089	0.856635	1.910263	-0.427983	0.062803	12.57307	12.95263	1.557154
56.799999	-0.399096	0.801181	1.894889	-0.441425	0.06275	13.61829	13.87736	-0.881588
56.900002	-0.397427	0.732822	1.874579	-0.44741	0.062029	13.95651	14.64108	-1.975834
57	-0.416466	0.60239	1.851202	-0.449228	0.06197	11.84662	13.13719	-2.077109
57.099998	-0.362719	0.512946	1.827001	-0.445136	0.061959	8.44892	9.85086	-1.650761
57.200001	-0.241497	0.453238	1.805697	-0.435051	0.061802	6.05354	7.45222	-1.5428
57.299999	-0.138933	0.393447	1.791719	-0.418389	0.061488	4.83684	6.35278	-2.03671
57.400002	-0.056999	0.341222	1.786862	-0.396526	0.060926	4.11144	5.79117	-3.158066
57.5	0.009752	0.300148	1.790434	-0.370749	0.060312	4.27504	5.77501	-4.510918
57.599998	0.054882	0.269494	1.800252	-0.343657	0.059789	4.28082	5.85112	-5.645129
57.700001	0.063475	0.268913	1.814095	-0.318277	0.059594	6.8454	7.70186	-6.179116
57.799999	0.05837	0.237862	1.829537	-0.297007	0.059399	6.62585	9.25371	-5.927279
57.900002	0.027751	0.214779	1.84435	-0.28281	0.059166	6.77429	8.18414	-4.878506
58	-0.025395	0.214985	1.857474	-0.27631	0.05912	9.11512	10.53408	-2.902431
58.099998	-0.112498	0.239687	1.867563	-0.276474	0.058721	7.11636	8.909	-0.700312
58.200001	-0.108449	0.240753	1.875976	-0.280472	0.058096	7.12792	8.25747	1.26407
58.299999	-0.159473	0.277575	1.884644	-0.288508	0.057943	6.26512	7.80335	2.206752
58.400002	-0.207382	0.32858	1.895271	-0.295214	0.057793	5.43753	6.854	2.097758
58.5	-0.084515	0.460927	1.907524	-0.300179	0.057399	5.17558	6.48595	1.172501
58.599998	-0.118725	0.523814	1.919859	-0.306325	0.057547	5.36545	6.89746	-0.400733
58.700001	0.020083	0.624907	1.92897	-0.31197	0.057224	5.97148	7.50349	-1.496869
58.799999	0.035094	0.701139	1.932187	-0.321049	0.057037	9.37977	10.96796	-1.87708
58.900002	-0.038047	0.681041	1.928232	-0.334554	0.057215	8.49622	11.01657	-1.146664
59	-0.107197	0.698024	1.917135	-0.353227	0.057172	9.82063	10.31172	0.625552
59.099998	-0.127759	0.704209	1.899952	-0.37551	0.057142	14.06423	15.04232	2.809306
59.200001	-0.386023	0.724297	1.87828	-0.400663	0.057407	16.19032	16.68473	4.102106
59.299999	-0.511402	0.717332	1.856202	-0.421583	0.057298	20.33907	19.20317	4.384445
59.400002	-0.479626	0.715656	1.836826	-0.434269	0.056573	23.43367	22.10828	3.385775
59.5	-0.519343	0.74083	1.820147	-0.439329	0.055906	23.28777	21.2252	1.054271
59.599998	-0.4211	0.761309	1.805438	-0.436402	0.054625	19.37249	18.5237	-1.521354
59.700001	-0.262788	0.728288	1.792399	-0.42565	0.053481	13.32491	14.16758	-3.466483
59.799999	-0.054096	0.682765	1.780667	-0.409049	0.052498	9.15829	11.27489	-4.480054
59.900002	0.169375	0.66851	1.771284	-0.389477	0.051705	6.29647	8.98908	-4.649231
60	0.330995	0.651893	1.765842	-0.369663	0.051364	4.68927	7.04787	-4.22809
60.099998	0.4096	0.597308	1.764521	-0.351857	0.05145	3.9355	6.22645	-3.572783
60.200001	0.34805	0.560604	1.766566	-0.337527	0.051982	3.98061	6.09349	-2.826409
60.299999	0.181715	0.517726	1.771909	-0.326532	0.052645	4.17205	6.26842	-2.110117
60.400002	-0.006976	0.462864	1.779151	-0.318724	0.05354	5.91263	7.07507	-1.534715
60.5	-0.141393	0.397825	1.78702	-0.313689	0.054571	6.96284	9.46986	-1.119852
60.599998	-0.204459	0.287763	1.794372	-0.311393	0.055933	6.60606	8.50048	-0.779887
60.700001	-0.262301	0.183458	1.800362	-0.311456	0.057492	9.03052	9.52863	-0.426402
60.799999	-0.206968	0.084749	1.803969	-0.313047	0.058919	8.1396	10.42906	-0.187448
60.900002	-0.121924	-0.001462	1.806754	-0.314818	0.06031	7.64751	9.34824	-0.078443
61	-0.07452	-0.047408	1.80961	-0.316234	0.061504	7.93783	9.76554	-0.331905
61.099998	-0.100173	-0.096147	1.814579	-0.316446	0.062459	7.27321	9.08789	-0.959499
61.200001	-0.149389	-0.15462	1.822304	-0.315134	0.063194	6.92299	8.31271	-1.704562
61.299999	-0.20486	-0.189021	1.832405	-0.313749	0.063772	6.70799	8.0545	-2.396336
61.400002	-0.244297	-0.205332	1.842798	-0.313516	0.064242	6.85232	8.14496	-2.784511
61.5	-0.196516	-0.215932	1.851074	-0.316551	0.064777	6.83568	8.19902	-2.527241
61.599998	-0.148188	-0.181977	1.855916	-0.324167	0.065471	7.73316	9.04367	-1.226162
61.700001	-0.028554	-0.155042	1.853929	-0.337615	0.066078	8.26379	9.68493	0.674671
61.799999	0.072187	-0.131965	1.845859	-0.355875	0.066691	8.0057	9.33593	2.792292
61.900002	0.066324	-0.083538	1.833351	-0.375705	0.067339	8.66016	9.95277	4.299429
62	0.019789	-0.016452	1.819438	-0.393122	0.068121	8.24943	9.75708	4.556303
62.099998	-0.105465	0.045574	1.807966	-0.404318	0.068937	8.26037	9.72796	3.292161
62.200001	-0.198093	0.127531	1.8005	-0.407988	0.069568	7.75611	9.24547	0.731734
62.299999	-0.287276	0.15995	1.796523	-0.404386	0.070054	7.62868	8.88695	-2.037348
62.400002	-0.33552	0.194648	1.793994	-0.395439	0.070582	7.90359	9.01884	-4.13052
62.5	-0.224562	0.227203	1.791429	-0.381163	0.070843	8.91763	9.70152	-4.898718
62.599998	-0.125397	0.248738	1.788708	-0.367211	0.071261	11.30724	11.8973	-4.576418
62.700001	-0.011052	0.307922	1.785473	-0.356725	0.071634	10.73624	11.38836	-3.357409
62.799999	0.078839	0.38906	1.781671	-0.35105	0.071954	14.01396	13.75307	-1.544465
62.900002	0.038381	0.500893	1.776919	-0.35067	0.071937	15.4397	15.90517	0.261335
63	-0.06305	0.577935	1.772336	-0.352951	0.071806	16.19951	17.03769	1.464042
63.099998	-0.15665	0.681203	1.770577	-0.355205	0.07176	14.29692	15.82541	1.625484
63.200001	-0.224482	0.790254	1.773623	-0.355821	0.071854	8.78688	10.37146	0.6843
63.299999	-0.195378	0.892978	1.780986	-0.353647	0.072339	4.75426	6.59386	-1.054867
63.400002	-0.115625	0.964475	1.790447	-0.349863	0.072952	3.34769	5.28716	-2.797883
63.5	-0.000123	0.969264	1.798885	-0.344906	0.073691	3.08347	4.75843	-3.806882
63.599998	0.081386	0.96527	1.804025	-0.340857	0.074381	3.29077	4.90573	-3.608033
63.700001	0.104772	0.956122	1.805522	-0.340155	0.07499	3.60911	5.23021	-2.390245
63.799999	0.029703	0.94366	1.803058	-0.343763	0.075435	5.32657	6.50222	-0.453598
63.900002	-0.086036	0.937753	1.798055	-0.350768	0.075937	6.67708	9.36773	1.498362
64	-0.215284	0.93174	1.793111	-0.358517	0.076609	5.74684	8.29505	2.69163
64.099998	-0.276178	0.940148	1.79148	-0.363782	0.077519	10.1754	11.52132	2.539517
64.199997	-0.268942	0.991226	1.795166	-0.364099	0.078617	10.89265	13.33685	0.947352
64.300003	-0.207574	1.007839	1.804752	-0.359947	0.07958	9.25077	11.68319	-1.500101
64.400002	-0.144777	0.979406	1.81724	-0.35172	0.080084	9.96934	12.39509	-3.818725
64.5	-0.096797	0.957826	1.829615	-0.340289	0.080415	8.84626	10.668	-5.079932
64.599998	-0.009549	0.936746	1.83985	-0.328231	0.080655	8.61164	10.07942	-5.049538
64.699997	0.057844	0.915761	1.847425	-0.318881	0.081002	8.60507	9.79776	-3.914043
64.800003	0.060772	0.898709	1.853046	-0.31368	0.081492	9.45229	10.44083	-1.774099
64.900002	0.00536	0.899257	1.856636	-0.313491	0.081788	10.77486	11.63255	0.358513
65	-0.106207	0.965651	1.859968	-0.316714	0.082143	12.41272	12.64367	1.933568
65.099998	-0.226089	1.027573	1.864781	-0.320433	0.082622	13.80518	14.38961	2.451249
65.199997	-0.29264	1.093929	1.872748	-0.323462	0.082951	16.3209	16.18672	1.826456
65.300003	-0.285545	1.194827	1.883681	-0.326164	0.083163	17.09122	17.09475	0.282287
65.400002	-0.239295	1.263058	1.894736	-0.328825	0.083237	16.43159	17.65507	-1.456826
65.5	-0.178007	1.302225	1.901917	-0.333311	0.08311	13.9206	15.68239	-2.657347
65.599998	-0.078967	1.281603	1.903308	-0.340422	0.082882	10.83494	12.14159	-2.630568
65.699997	-0.041025	1.290472	1.89818	-0.351751	0.082591	8.68634	9.94228	-1.356074
65.800003	-0.157361	1.353249	1.886233	-0.367828	0.082172	6.07596	7.35812	0.547059
65.900002	-0.075729	1.302495	1.870273	-0.383884	0.0815	4.42111	6.0375	2.81202
66	-0.195038	1.25802	1.85331	-0.399516	0.081129	3.66796	5.47023	3.892365
66.099998	-0.277734	1.2784	1.839424	-0.409586	0.080617	3.52477	5.19499	3.421061
66.199997	-0.291329	1.340258	1.830909	-0.412369	0.08005	3.65981	5.42441	1.461786
66.300003	-0.233201	1.388578	1.826811	-0.408719	0.079231	4.15068	5.5685	-1.344185
66.400002	-0.13557	1.393924	1.825758	-0.399448	0.078406	5.83442	7.20021	-3.720817
66.5	-0.009422	1.394046	1.825356	-0.386231	0.077576	5.88268	8.80398	-5.043951
66.599998	0.067913	1.406675	1.824751	-0.371589	0.076772	6.45551	8.4719	-5.116753
66.699997	0.095902	1.39538	1.823702	-0.359319	0.075936	9.16617	10.10575	-4.207416
66.800003	0.061057	1.395051	1.822416	-0.351973	0.074955	9.78262	11.45324	-2.480615
66.900002	-0.015699	1.389667	1.820019	-0.349534	0.074057	9.93553	11.54498	-0.402668
67	-0.139036	1.406639	1.816862	-0.351165	0.073215	11.24103	13.03656	1.36697
67.099998	-0.181492	1.402559	1.81399	-0.354505	0.072789	12.14648	13.62932	2.342217
67.199997	-0.212207	1.414331	1.812711	-0.356787	0.072594	12.74726	13.7975	2.171276
67.300003	-0.16297	1.448414	1.813806	-0.356756	0.072457	13.35372	13.93292	0.898678
67.400002	-0.110641	1.466556	1.817667	-0.353016	0.072183	13.95949	13.85884	-1.004357
67.5	-0.053416	1.402831	1.822577	-0.346016	0.07185	14.29429	13.88881	-2.784952
67.599998	0.019474	1.277547	1.82737	-0.336436	0.071486	13.786	13.36211	-3.755942
67.699997	-0.090648	1.182855	1.831396	-0.327099	0.071192	12.39214	12.82085	-3.946315
67.800003	-0.062631	1.078948	1.834952	-0.318363	0.070757	10.45223	11.31321	-3.342535
67.900002	-0.116048	1.004096	1.837405	-0.31357	0.070126	8.34375	10.27137	-2.223181
68	-0.244982	0.938748	1.838826	-0.313212	0.069454	6.66456	8.9652	-0.776615
68.099998	-0.348443	0.867215	1.839699	-0.316582	0.068739	5.57231	7.82498	0.540381
68.199997	-0.453939	0.833498	1.840106	-0.322681	0.067896	5.22988	7.21017	1.327568
68.300003	-0.445567	0.7843	1.841113	-0.328721	0.067042	5.23093	7.12174	1.341927
68.400002	-0.416556	0.742853	1.842996	-0.334482	0.066179	5.8776	7.39655	0.579062
68.5	-0.341517	0.707509	1.84577	-0.338354	0.065494	6.29139	8.04551	-0.705489
68.599998	-0.232112	0.637603	1.848776	-0.339932	0.06486	5.92209	7.68024	-1.817065
68.699997	-0.133809	0.500814	1.850613	-0.340185	0.064134	6.66289	7.85699	-2.54078
68.800003	-0.093178	0.392546	1.850573	-0.339964	0.063361	6.34867	8.12333	-2.686641
68.900002	-0.062906	0.283841	1.84942	-0.339749	0.062637	5.99994	7.7206	-2.243999
69	-0.104051	0.154445	1.847232	-0.341864	0.061831	6.10477	7.73634	-1.484598
69.099998	-0.26507	-0.002298	1.844628	-0.346386	0.06089	5.93951	7.57918	-0.567488
69.199997	-0.37088	-0.188121	1.841514	-0.353139	0.060001	6.56209	8.09058	0.297824
69.300003	-0.418428	-0.376153	1.837276	-0.36109	0.059095	7.17723	8.72284	0.884802
69.400002	-0.410161	-0.552729	1.832556	-0.370442	0.058662	6.93175	8.54213	0.955817
69.5	-0.31467	-0.716229	1.826258	-0.378981	0.057897	7.88152	9.42254	0.86864
69.599998	-0.169166	-0.850224	1.818361	-0.387355	0.057377	8.83951	10.54339	0.456374
69.699997	0.0529	-0.987738	1.807873	-0.393739	0.056687	9.66501	11.33976	0.047485
69.800003	0.079828	-1.130987	1.794996	-0.399	0.056181	10.64613	11.94611	-0.337488
69.900002	0.013247	-1.245465	1.780626	-0.40148	0.055552	11.73619	12.6881	-0.534455
70	-0.083978	-1.291699	1.766052	-0.400566	0.054811	12.41657	12.71808	-0.706945
70.099998	-0.196271	-1.306307	1.752357	-0.396052	0.054044	12.28538	12.07672	-1.001644
70.199997	-0.276041	-1.313722	1.741691	-0.387575	0.053355	10.98181	11.04547	-1.508886
70.300003	-0.282132	-1.309872	1.735407	-0.375313	0.052868	9.09787	9.81328	-2.21753
70.400002	-0.272945	-1.289319	1.733208	-0.360294	0.052541	7.8852	8.96381	-3.068443
70.5	-0.173158	-1.235675	1.734894	-0.343834	0.052227	6.20706	7.64748	-3.788695
70.599998	-0.074897	-1.176511	1.740103	-0.327351	0.051686	4.66309	6.30738	-4.192638
70.699997	-0.013938	-1.079867	1.748618	-0.312846	0.051147	3.74187	5.72758	-4.23902
70.800003	0.015583	-0.947801	1.758743	-0.30149	0.050505	3.49079	5.26854	-3.876866
70.900002	0.032961	-0.839044	1.770403	-0.294945	0.049698	3.52057	5.38159	-3.082681
71	0.024553	-0.750273	1.781979	-0.293626	0.048975	3.9179	5.4729	-1.887981
71.099998	0.036819	-0.674302	1.792062	-0.297409	0.048522	5.42999	7.20642	-0.467818
71.199997	0.039295	-0.558734	1.799353	-0.306441	0.048361	5.51634	8.05289	1.010406
71.300003	0.061552	-0.465156	1.803993	-0.319166	0.048441	6.54081	8.11948	2.255258
71.400002	0.057418	-0.411296	1.805039	-0.334151	0.048556	7.70601	8.97516	2.992022
71.5	0.001656	-0.341985	1.803509	-0.349458	0.048602	8.96887	9.57487	2.987682
71.599998	-0.037249	-0.251673	1.800396	-0.362225	0.048592	10.16428	11.6363	2.242974
71.699997	-0.122078	-0.17962	1.796624	-0.37152	0.048492	10.60768	12.27691	0.898495
71.800003	-0.182528	-0.171608	1.792091	-0.376067	0.048255	11.81693	12.83519	-0.666007
71.900002	-0.232226	-0.178821	1.787389	-0.37616	0.048029	13.1734	13.88207	-1.864356
72	-0.241202	-0.160621	1.782929	-0.371979	0.047681	13.54298	13.83818	-2.504093
72.099998	-0.173339	-0.173947	1.779249	-0.365551	0.047274	11.3364	11.83745	-2.658095
72.199997	-0.073717	-0.167372	1.776134	-0.35972	0.046987	7.98022	9.27459	-2.473207
72.300003	0.028671	-0.183265	1.773075	-0.355727	0.046848	5.53736	7.21466	-1.866835
72.400002	0.101379	-0.208349	1.768531	-0.355146	0.046707	4.39519	6.21136	-0.891379
72.5	0.136843	-0.244622	1.762071	-0.35762	0.046617	4.08237	5.649	0.198075
72.599998	0.086423	-0.273171	1.75387	-0.362077	0.046596	4.18667	6.08964	1.116649
72.699997	-0.02424	-0.289931	1.744459	-0.366747	0.046624	4.89438	6.09713	1.494063
72.800003	-0.122077	-0.342139	1.735269	-0.369709	0.046727	8.27509	8.90204	1.174641
72.900002	-0.195452	-0.401122	1.727568	-0.369616	0.046893	7.18756	10.70258	0.17856
73	-0.211734	-0.466435	1.722295	-0.365657	0.047288	8.55568	8.69061	-1.085838
73.099998	-0.136269	-0.494804	1.718584	-0.358128	0.047934	10.15141	11.14706	-2.22248
73.199997	-0.134398	-0.567228	1.716568	-0.348133	0.048999	8.60385	10.28817	-3.08317
73.300003	0.072666	-0.602274	1.717144	-0.335419	0.049772	8.76709	9.6314	-3.474891
73.400002	0.131986	-0.644324	1.720847	-0.323714	0.050835	7.66871	9.30082	-3.642209
73.5	0.112022	-0.692419	1.727232	-0.314605	0.051996	6.38887	8.02934	-3.490973
73.599998	0.021623	-0.71636	1.73516	-0.309344	0.053019	5.87777	7.3412	-2.975791
73.699997	-0.105189	-0.725346	1.743476	-0.308461	0.054019	5.32166	6.88376	-2.057593
73.800003	-0.267628	-0.783515	1.751407	-0.312328	0.054929	5.46345	6.99049	-0.936567
73.900002	-0.34071	-0.792825	1.757382	-0.320406	0.05578	5.63037	7.24432	0.234129
74	-0.324672	-0.801056	1.761167	-0.331378	0.056525	7.36517	8.2396	1.271369
74.099998	-0.243073	-0.82301	1.762811	-0.344268	0.057507	7.29922	9.18359	1.968705
74.199997	-0.119329	-0.831068	1.762336	-0.357686	0.058479	7.38461	8.55134	2.184848
74.300003	0.013584	-0.826444	1.759657	-0.369195	0.059467	8.34882	9.57969	1.788705
74.400002	0.093275	-0.848817	1.75565	-0.377802	0.060495	7.72712	9.41879	0.896886
74.5	0.082968	-0.889784	1.751488	-0.382213	0.061499	8.36494	9.57209	-0.247706
74.599998	-0.015092	-0.914857	1.747225	-0.382552	0.062786	8.5837	9.94335	-1.27649
74.699997	-0.07356	-0.888956	1.742974	-0.377652	0.063625	9.14051	10.03039	-1.859775
74.800003	-0.175892	-0.84739	1.74029	-0.371088	0.06456	10.17602	10.95822	-2.163953
74.900002	-0.240529	-0.788045	1.738882	-0.364589	0.065297	11.57794	12.1964	-2.256192
75	-0.245034	-0.745705	1.737641	-0.358919	0.066	13.46713	12.91024	-2.035056
75.099998	-0.169669	-0.723152	1.735676	-0.355924	0.066598	15.94686	14.88795	-1.51854
75.199997	-0.069357	-0.707445	1.732823	-0.355368	0.06731	17.77957	15.96469	-0.778011
75.300003	-0.001105	-0.68493	1.729053	-0.35701	0.067781	17.53225	16.44622	-0.074593
75.400002	0.045967	-0.661041	1.724568	-0.359128	0.068083	13.36003	14.24744	0.344139
75.5	0.048625	-0.621658	1.720922	-0.360317	0.068388	8.50541	10.31804	0.290642
75.599998	0.022414	-0.559905	1.718941	-0.359912	0.068893	5.21053	7.76374	-0.213059
75.699997	-0.028143	-0.478146	1.718179	-0.357348	0.069384	3.69519	5.92092	-0.91567
75.800003	-0.042781	-0.440028	1.717917	-0.353402	0.069917	3.32124	5.3833	-1.503047
75.900002	-0.149566	-0.407147	1.717367	-0.349522	0.070853	3.05746	4.69805	-1.844718
76	-0.038801	-0.342716	1.715599	-0.345505	0.071533	2.99266	4.7853	-1.593104
76.099998	-0.021336	-0.286233	1.712081	-0.344365	0.072353	3.47354	4.82458	-1.105245
76.199997	-0.040858	-0.234288	1.706786	-0.346318	0.073123	5.4553	6.71879	-0.282179
76.300003	-0.097193	-0.1283	1.699533	-0.350722	0.073639	4.84796	7.54471	0.498117
76.400002	-0.146384	-0.020283	1.691665	-0.355799	0.074002	5.92182	8.0742	0.958771
76.5	-0.198321	0.069332	1.684897	-0.35915	0.074313	7.30071	9.58686	0.733213
76.599998	-0.22027	0.13852	1.681395	-0.358559	0.074576	9.76362	10.99494	-0.227502
76.699997	-0.192027	0.219827	1.681305	-0.35294	0.074782	11.32283	13.67439	-1.621006
76.800003	-0.073835	0.228356	1.685172	-0.342733	0.075041	11.35532	13.33663	-2.911396
76.900002	0.000156	0.218382	1.692518	-0.329686	0.075217	13.55506	14.97808	-3.776825
77	0.08922	0.243508	1.703184	-0.315422	0.075323	15.15184	15.96544	-4.204988
77.099998	0.158783	0.303424	1.715531	-0.302742	0.075654	14.59643	14.80551	-4.233693
77.199997	0.18403	0.356879	1.729033	-0.294599	0.076072	10.06891	11.28345	-3.650724
77.300003	0.181374	0.403701	1.742291	-0.292124	0.076694	6.64809	8.03716	-2.471165
77.400002	0.134848	0.476633	1.754374	-0.295765	0.077451	5.73905	7.12313	-0.891332
77.5	-0.092151	0.535461	1.765275	-0.305335	0.078137	5.33725	6.44302	0.519995
77.599998	-0.25057	0.611363	1.775317	-0.317926	0.078764	5.7281	6.9466	1.609866
77.699997	-0.396532	0.716133	1.784712	-0.332232	0.079287	5.57607	6.70969	2.144752
77.800003	-0.428463	0.842472	1.792865	-0.347482	0.079561	9.41261	9.83138	2.120381
77.900002	-0.420378	0.997261	1.798389	-0.362912	0.079636	8.68205	10.90887	1.76854
78	-0.307858	1.104357	1.798421	-0.378177	0.079442	9.68042	9.8773	1.378771
78.099998	-0.215286	1.194645	1.792232	-0.393644	0.079097	10.62231	12.06066	1.259043
78.199997	-0.111601	1.276386	1.778971	-0.408426	0.078598	8.98445	10.07043	1.467429
78.300003	-0.056631	1.314629	1.75971	-0.421736	0.078054	9.26768	10.5982	1.81064
78.400002	-0.030277	1.292069	1.736692	-0.431707	0.077468	8.13286	9.53312	1.908272
78.5	-0.0484	1.243454	1.714278	-0.435458	0.077061	8.08294	9.38143	1.376401
78.599998	-0.100701	1.268799	1.69591	-0.431566	0.076678	8.01779	9.68728	0.12074
78.699997	-0.130033	1.25748	1.683764	-0.419212	0.076233	8.71665	9.80044	-1.661314
78.800003	-0.131864	1.245421	1.678686	-0.400348	0.076127	9.48084	10.5891	-3.586473
78.900002	-0.069949	1.27968	1.679989	-0.377069	0.076154	9.09279	10.18861	-5.213179
79	0.007077	1.34198	1.686577	-0.352353	0.076056	9.82948	10.43034	-6.174856
79.099998	0.05957	1.391646	1.69647	-0.329486	0.07596	9.26163	10.09901	-6.308153
79.199997	0.119721	1.426709	1.70857	-0.310485	0.075742	8.69703	9.70216	-5.554792
79.300003	0.10061	1.465131	1.721391	-0.297425	0.075403	7.85673	9.17235	-3.981713
79.400002	0.060911	1.509552	1.733714	-0.290697	0.074974	6.93902	8.37341	-1.966462
79.5	0.010003	1.558789	1.745336	-0.290288	0.074782	6.28885	8.012	0.070299
79.599998	-0.015388	1.628891	1.756379	-0.294132	0.074708	5.86122	7.68356	1.62716
79.699997	-0.024376	1.648024	1.767424	-0.300651	0.075069	5.9537	7.53818	2.484238
79.800003	-0.023303	1.662375	1.778036	-0.308985	0.075728	6.34096	8.10824	2.533922
79.900002	-0.025898	1.714555	1.78656	-0.318651	0.076538	7.27575	8.74243	1.928923
80	-0.047659	1.797319	1.79182	-0.328757	0.077302	7.08422	8.50755	1.017424
80.099998	-0.156153	1.853671	1.792912	-0.339233	0.077766	7.5891	8.78878	0.0875
80.199997	-0.248277	1.841062	1.790503	-0.34906	0.0779	7.62974	8.95792	-0.577421
80.300003	-0.34382	1.777339	1.785192	-0.357154	0.077995	7.66713	8.95996	-0.913172
80.400002	-0.387632	1.697638	1.779422	-0.362479	0.078026	8.08925	9.31677	-1.046195
80.5	-0.312833	1.622061	1.775612	-0.364218	0.078251	8.2461	9.66437	-1.2943
80.599998	-0.180135	1.574127	1.776053	-0.361671	0.078603	8.66156	10.07856	-1.800776
80.699997	-0.015131	1.531182	1.780847	-0.355948	0.078821	9.01414	10.35604	-2.513716
80.800003	0.106721	1.455934	1.789459	-0.348528	0.078802	9.54459	10.72634	-3.228456
80.900002	0.177137	1.354378	1.799755	-0.341259	0.078784	9.9372	11.0308	-3.580166
81	0.122381	1.269385	1.809719	-0.33625	0.078645	10.03887	11.24834	-3.334853
81.099998	0.028907	1.219755	1.817664	-0.335285	0.078564	9.72272	11.16441	-2.382623
81.199997	-0.115461	1.130895	1.823314	-0.338972	0.07847	9.30971	10.68427	-0.869047
81.300003	-0.209567	1.039805	1.826396	-0.346533	0.078473	8.8276	10.05062	0.819204
81.400002	-0.272899	0.973184	1.827111	-0.357341	0.078535	8.25223	9.49566	2.331082
81.5	-0.238607	0.871691	1.825028	-0.369238	0.078692	7.57701	8.64019	3.202231
81.599998	-0.174826	0.749854	1.821014	-0.38044	0.07894	6.6734	7.7965	3.315074
81.699997	-0.078839	0.592273	1.815113	-0.389403	0.079152	5.68326	6.97315	2.656145
81.800003	-0.010162	0.452567	1.807204	-0.395385	0.07953	4.91811	6.52631	1.375433
81.900002	0.016253	0.302434	1.796483	-0.398147	0.080092	4.5143	6.2272	-0.110526
82	-0.001077	0.12143	1.784202	-0.396713	0.080773	4.40027	6.24444	-1.3805
82.099998	-0.033864	-0.049231	1.772131	-0.391669	0.081431	4.61825	6.37761	-2.12764
82.199997	-0.156	-0.147648	1.761619	-0.383677	0.08166	5.85912	7.5628	-2.546154
82.300003	-0.261213	-0.205646	1.754101	-0.373989	0.08162	6.08139	8.62456	-2.821917
82.400002	-0.381715	-0.25648	1.750202	-0.363862	0.081344	6.90513	8.56675	-3.055948
82.5	-0.377453	-0.278023	1.750097	-0.354028	0.081094	8.14722	9.43057	-3.215047
82.599998	-0.289072	-0.281217	1.752754	-0.344165	0.080858	9.42531	10.37499	-3.245734
82.699997	-0.12695	-0.304042	1.758162	-0.334649	0.080695	11.2765	12.12018	-3.145926
82.800003	0.002404	-0.321589	1.76597	-0.325697	0.080563	13.04335	13.34776	-2.988542
82.900002	0.083588	-0.316039	1.776036	-0.317133	0.080355	15.25063	15.10366	-2.797901
83	0.139771	-0.309099	1.788937	-0.309232	0.080116	17.33328	17.08833	-2.577048
83.099998	0.108955	-0.302847	1.803753	-0.303899	0.080071	19.96889	18.94881	-2.352534
83.199997	0.056255	-0.271775	1.819677	-0.301366	0.080098	21.19049	20.99257	-2.036544
83.300003	-0.000249	-0.200489	1.834868	-0.302676	0.08003	16.15713	16.57329	-1.560489
83.400002	-0.062072	-0.151536	1.84803	-0.309286	0.080159	10.30221	10.99483	-0.816737
83.5	-0.161808	-0.098664	1.858124	-0.320076	0.080337	6.62164	8.00729	0.399595
83.599998	-0.244734	-0.020621	1.862584	-0.33498	0.080123	4.58891	6.07283	1.717381
83.699997	-0.278653	0.065861	1.861504	-0.352128	0.079635	3.87455	5.55266	2.896489
83.800003	-0.290782	0.107266	1.855848	-0.368605	0.07892	3.40777	5.2725	3.567684
83.900002	-0.282473	0.190651	1.847962	-0.380917	0.078098	3.44849	5.17069	3.347926
84	-0.278925	0.326824	1.84022	-0.388144	0.077275	3.47879	5.33908	1.940838
84.099998	-0.173136	0.435405	1.833888	-0.386346	0.076002	4.29387	5.63755	-0.159998
84.199997	-0.159659	0.481995	1.831139	-0.379514	0.07477	4.26365	6.42943	-2.456541
84.300003	-0.1398	0.5472	1.832183	-0.366213	0.073082	4.07676	6.23191	-4.195209
84.400002	-0.072047	0.5911	1.837004	-0.349922	0.071409	5.46651	6.80936	-5.10568
84.5	-0.052426	0.622831	1.84456	-0.335634	0.0697	6.32669	8.07259	-5.388009
84.599998	-0.009954	0.666973	1.853568	-0.325611	0.068174	7.11698	8.78289	-4.590091
84.699997	0.029694	0.729847	1.860234	-0.32349	0.066762	7.71898	9.23016	-2.853993
84.800003	0.075451	0.743117	1.862875	-0.329973	0.065783	8.48536	10.09858	-0.265854
84.900002	0.102834	0.73979	1.860811	-0.343242	0.064994	9.21636	10.9488	2.465157
85	0.043146	0.740118	1.853911	-0.360613	0.064354	10.29302	11.59787	4.491928
85.099998	-0.040258	0.715008	1.845935	-0.377771	0.063788	11.37108	13.03635	5.092679
85.199997	-0.102957	0.685568	1.840736	-0.389686	0.063382	12.92775	14.02392	3.952117
85.300003	-0.16435	0.674633	1.841386	-0.39472	0.062919	13.80509	14.27506	1.327551
85.400002	-0.209644	0.658181	1.845591	-0.392998	0.062273	12.79674	13.88464	-1.995684
85.5	-0.184395	0.558563	1.851498	-0.385235	0.061634	10.55794	11.76969	-4.813193
85.599998	-0.126946	0.420418	1.857115	-0.372866	0.061219	9.23729	10.70268	-6.206878
85.699997	-0.05848	0.310458	1.86259	-0.359166	0.060976	8.86272	10.38056	-6.075987
85.800003	0.031074	0.229406	1.868008	-0.347384	0.060759	8.57898	10.1444	-4.840009
85.900002	0.0655	0.193406	1.873104	-0.339968	0.060464	8.43474	10.11625	-2.842702
86	0.027126	0.114177	1.877821	-0.33713	0.060237	8.39147	9.98157	-0.611959
86.099998	-0.072941	0.035005	1.88225	-0.338162	0.059923	7.99143	9.84593	1.246212
86.199997	-0.176451	0.036772	1.886569	-0.340821	0.059702	7.66564	9.39738	2.293021
86.300003	-0.250271	0.072935	1.891294	-0.343682	0.059455	6.91555	8.51322	2.330483
86.400002	-0.299593	0.090431	1.897226	-0.344941	0.059353	5.49375	7.61301	1.318346
86.5	-0.25027	0.089903	1.904712	-0.343436	0.059545	4.41647	6.41669	-0.397586
86.599998	-0.162118	0.122983	1.91261	-0.339017	0.059412	4.22302	6.19466	-2.329464
86.699997	-0.20123	0.07593	1.92039	-0.332376	0.059584	4.12686	6.05688	-3.8477
86.800003	-0.135321	0.071537	1.927248	-0.324112	0.059277	5.652	7.42502	-4.308854
86.900002	-0.020481	0.140189	1.93292	-0.316332	0.05855	6.29665	8.67177	-3.880531
87	0.010904	0.154562	1.938012	-0.312812	0.058125	6.17212	7.94167	-2.869583
87.099998	0.014932	0.172309	1.941435	-0.314723	0.05779	6.74259	8.09572	-1.313367
87.199997	-0.011441	0.1581	1.941779	-0.322316	0.05763	7.6758	8.93437	0.602842
87.300003	-0.043972	0.143541	1.93813	-0.335552	0.057474	7.87714	9.85054	2.459486
87.400002	-0.134099	0.09337	1.930837	-0.352589	0.057443	7.43759	9.08853	3.879365
87.5	-0.159373	0.065518	1.919927	-0.370508	0.057366	7.58568	9.47788	4.366333
87.599998	-0.23572	0.112738	1.90762	-0.387107	0.057217	7.43374	9.65634	3.720737
87.699997	-0.236412	0.137149	1.89564	-0.398923	0.057196	7.41228	9.38593	2.015245
87.800003	-0.184562	0.068736	1.884683	-0.403923	0.057102	7.35729	9.14302	-0.371263
87.900002	-0.143877	0.041742	1.87564	-0.401822	0.056719	7.49101	8.93255	-2.868625
88	-0.089161	0.079212	1.869404	-0.392484	0.056094	7.67011	8.86393	-4.633454
88.099998	-0.045272	0.085733	1.867069	-0.377845	0.055503	7.69699	8.90429	-5.448472
88.199997	0.008934	0.087812	1.868603	-0.361212	0.054801	7.71705	8.99389	-5.541866
88.300003	0.071246	0.108242	1.87471	-0.345698	0.054422	7.84228	9.17888	-5.188045
88.400002	0.153444	0.171468	1.883681	-0.333503	0.054448	7.91068	9.46868	-4.311475
88.5	0.219807	0.162452	1.893676	-0.327055	0.054738	7.90359	9.41911	-2.943376
88.599998	0.189649	0.102512	1.902892	-0.326651	0.055246	8.11911	9.33914	-1.21392
88.699997	0.105056	0.102555	1.909753	-0.331623	0.055789	8.15738	9.30456	0.506335
88.800003	-0.055	0.11361	1.914011	-0.340167	0.056316	7.91042	9.01584	1.930132
88.900002	-0.157081	0.128465	1.916309	-0.350014	0.057118	7.69524	8.68783	2.815003
89	-0.3268	0.161746	1.91766	-0.358542	0.057714	7.10761	8.17868	2.626604
89.099998	-0.351374	0.251146	1.918671	-0.363729	0.058425	6.40481	7.54086	1.705792
89.199997	-0.263644	0.343905	1.919534	-0.364366	0.059162	5.39383	6.8328	0.132788
89.300003	-0.145683	0.374907	1.919953	-0.360434	0.059898	4.82397	6.58176	-1.643195
89.400002	0.014353	0.303934	1.919744	-0.352633	0.060885	4.63515	6.60328	-2.986894
89.5	0.120313	0.272813	1.918494	-0.342534	0.062013	5.75324	7.25117	-3.513048
89.599998	0.160399	0.288509	1.916844	-0.332527	0.063003	7.45625	9.31816	-3.354944
89.699997	0.062232	0.293271	1.915224	-0.324998	0.063883	6.43765	8.2913	-2.782487
89.800003	-0.13784	0.216274	1.914011	-0.321068	0.065078	7.36307	8.02088	-1.963543
89.900002	-0.26945	0.214746	1.912413	-0.32045	0.065986	8.30197	9.24932	-1.05642
90	-0.393186	0.211207	1.910511	-0.322726	0.066895	7.6638	8.99646	-0.320257
90.099998	-0.456409	0.217005	1.909792	-0.327063	0.06763	7.26016	8.38476	0.049975
90.199997	-0.404108	0.23648	1.909863	-0.332963	0.068051	6.79075	8.33648	-0.001568
90.300003	-0.265924	0.313658	1.910132	-0.338963	0.068018	6.00966	7.86416	-0.310373
90.400002	-0.154995	0.330945	1.909222	-0.346036	0.068178	6.1151	7.67778	-0.918234
90.5	-0.038311	0.371647	1.90699	-0.353631	0.068366	6.16388	7.82294	-1.371357
90.599998	-0.01609	0.351746	1.903113	-0.362533	0.068843	6.90408	7.87454	-1.527408
90.699997	0.089212	0.402657	1.896205	-0.370637	0.068869	7.71355	8.80291	-1.203238
90.800003	-0.045595	0.30238	1.88781	-0.37983	0.069451	6.96354	8.60454	-0.823975
90.900002	-0.050145	0.365698	1.878543	-0.386084	0.069373	7.92995	9.00749	-0.247626
91	-0.17854	0.437358	1.870714	-0.389838	0.069505	7.4869	9.15191	-0.162514
91.099998	-0.282565	0.556038	1.864912	-0.388998	0.069629	6.9702	8.36517	-0.620737
91.199997	-0.299444	0.651309	1.863006	-0.382522	0.069786	6.89217	8.41377	-1.524359
91.300003	-0.200168	0.746559	1.866014	-0.370881	0.070253	6.04469	7.60948	-2.629505
91.400002	-0.054356	0.873781	1.873453	-0.35555	0.071035	6.24656	7.57875	-3.603916
91.5	0.09789	0.965204	1.883131	-0.339664	0.072068	6.09365	7.622	-4.148005
91.599998	0.143544	1.027152	1.892586	-0.326798	0.073114	8.00456	8.70806	-3.912669
91.699997	0.127726	1.070848	1.898664	-0.320394	0.073894	8.31476	9.87987	-2.605672
91.800003	-0.004148	1.137021	1.898566	-0.323146	0.074533	7.69314	8.64265	-0.204808
91.900002	-0.126308	1.158042	1.891806	-0.334006	0.075121	10.1465	10.37103	2.644507
92	-0.322794	1.198829	1.879407	-0.350424	0.075771	10.45775	10.80867	5.016109
92.099998	-0.412708	1.243396	1.864509	-0.367217	0.076343	10.97156	10.62197	5.927666
92.199997	-0.399597	1.297009	1.852082	-0.379778	0.076841	10.22576	10.67838	4.911364
92.300003	-0.257593	1.349649	1.845207	-0.383906	0.077374	8.58265	9.73888	2.040678
92.400002	-0.097747	1.416007	1.844278	-0.379422	0.078001	7.66056	9.09731	-1.763566
92.5	0.107039	1.31491	1.847726	-0.3678	0.078809	7.40081	8.78289	-5.185817
92.599998	0.224703	1.168636	1.854012	-0.350888	0.079917	7.34625	8.57735	-7.232087
92.699997	0.245943	1.046661	1.862551	-0.332062	0.08089	7.5715	8.7132	-7.552654
92.800003	0.11604	1.038238	1.872575	-0.316689	0.081416	7.96664	8.80441	-6.532205
92.900002	-0.082366	1.004536	1.882531	-0.308651	0.081692	7.7653	9.00803	-4.323891
93	-0.272617	0.956201	1.89067	-0.308212	0.081739	7.87031	8.92442	-1.567814
93.099998	-0.432396	0.881491	1.89701	-0.31417	0.081564	6.72385	8.21069	1.003241
93.199997	-0.45302	0.850465	1.902836	-0.323397	0.081537	6.08471	7.70561	2.755915
93.300003	-0.39358	0.874492	1.910284	-0.332618	0.081638	5.55155	7.29324	3.30228
93.400002	-0.158149	0.911522	1.920155	-0.339917	0.081907	5.25125	7.24528	2.468424
93.5	0.06346	0.960183	1.931872	-0.344404	0.082165	5.62135	7.17152	0.669456
93.599998	0.202311	1.004502	1.943714	-0.346367	0.08242	7.70996	8.98576	-1.473909
93.699997	0.253511	1.040945	1.952864	-0.346153	0.082654	6.98824	8.84745	-3.240936
93.800003	0.185749	0.980623	1.958103	-0.34571	0.083123	6.92729	7.91212	-3.882322
93.900002	-0.004008	0.965743	1.958709	-0.346493	0.083266	8.22674	9.41472	-3.233301
94	-0.290026	0.97013	1.955398	-0.350276	0.083214	8.02409	9.68974	-1.656289
94.099998	-0.535187	0.991481	1.949433	-0.356813	0.082523	7.65548	9.14334	0.268295
94.199997	-0.68468	1.033833	1.942311	-0.365299	0.081329	7.53892	9.2915	1.829743
94.300003	-0.617188	1.092126	1.934188	-0.37392	0.080004	6.72376	8.37962	2.613486
94.400002	-0.492044	1.182991	1.926645	-0.380686	0.078622	6.31478	7.84243	2.588429
94.5	-0.191689	1.225093	1.920228	-0.386636	0.077443	6.44273	7.85624	1.543462
94.599998	0.141365	1.255571	1.913371	-0.390945	0.07661	6.25251	7.88364	-0.082415
94.699997	0.340095	1.247236	1.904944	-0.392527	0.075641	7.76417	8.54705	-1.504998
94.800003	0.443787	1.126941	1.893723	-0.392773	0.075145	7.98057	9.90706	-2.303024
94.900002	0.342229	1.021903	1.879847	-0.391678	0.075064	7.64751	9.00878	-2.401297
95	0.130925	0.941969	1.86506	-0.389236	0.075128	9.1787	9.98039	-1.989816
95.099998	-0.11563	0.862595	1.852103	-0.384971	0.075248	8.81648	10.56566	-1.510415
95.199997	-0.393496	0.792239	1.842571	-0.378563	0.075274	8.85615	10.12952	-1.331203
95.300003	-0.585235	0.736503	1.837368	-0.368989	0.075052	8.26571	9.99121	-1.654408
95.400002	-0.608874	0.685895	1.83762	-0.356306	0.074688	7.53086	9.13039	-2.453184
95.5	-0.449364	0.626104	1.842609	-0.340811	0.074221	6.99472	8.65807	-3.454134
95.599998	-0.207666	0.540776	1.851282	-0.324222	0.073675	6.76072	8.34076	-4.305369
95.699997	0.070392	0.416315	1.863019	-0.307594	0.073086	6.87036	8.23274	-4.730447
95.800003	0.254363	0.355778	1.876631	-0.292931	0.072554	7.3156	8.56718	-4.800111
95.900002	0.291766	0.323696	1.892714	-0.281189	0.071954	7.83239	9.27555	-4.565925
96	0.120216	0.364965	1.910905	-0.273958	0.071085	7.44486	8.98073	-4.032476
96.099998	-0.096962	0.470602	1.930344	-0.272108	0.070146	7.96725	9.08757	-3.250722
96.199997	-0.29813	0.581972	1.949085	-0.276597	0.069251	7.5792	9.39781	-2.218806
96.300003	-0.466733	0.651484	1.965227	-0.287976	0.068655	7.38347	8.92056	-0.990198
96.400002	-0.449562	0.782199	1.975774	-0.304889	0.06761	7.20376	8.78428	0.833121
96.5	-0.230875	0.946031	1.978701	-0.326315	0.066433	6.74224	8.26283	2.920894
96.599998	-0.049529	1.053639	1.974075	-0.351801	0.065543	6.45	7.82712	4.731317
96.699997	0.088057	1.183066	1.963968	-0.377537	0.064404	6.26276	7.45511	5.875021
96.800003	0.23433	1.334788	1.950896	-0.400713	0.063707	6.15154	7.22066	5.648608
96.900002	0.199208	1.475434	1.936603	-0.417891	0.062891	6.0101	7.25823	4.186925
97	0.059043	1.549777	1.922128	-0.427097	0.061843	5.94521	7.37011	1.686533
97.099998	-0.122146	1.549576	1.908557	-0.428132	0.06083	6.15565	7.6554	-1.129875
97.199997	-0.282356	1.506102	1.894633	-0.421399	0.059797	6.13805	7.73666	-3.396915
97.300003	-0.29983	1.415963	1.880453	-0.408199	0.059139	6.18385	7.85966	-4.427413
97.400002	-0.242593	1.259566	1.866533	-0.391162	0.058546	6.43195	7.98417	-4.331526
97.5	-0.165815	1.152226	1.853998	-0.373857	0.057637	6.51979	8.07634	-3.676422
97.599998	-0.091272	1.067362	1.844347	-0.357329	0.056551	6.79759	8.28135	-2.813843
97.699997	0.026029	0.951011	1.837506	-0.343599	0.055354	6.99236	8.40799	-2.145214
97.800003	0.102759	0.834005	1.834728	-0.331614	0.054387	7.28635	8.72305	-1.723159
97.900002	0.14643	0.739365	1.836396	-0.321402	0.053686	7.5799	9.09774	-1.876773
98	0.186604	0.604862	1.843104	-0.312465	0.053196	7.80007	9.35681	-2.494861
98.099998	0.156966	0.447532	1.853734	-0.304404	0.053015	7.99738	9.50722	-3.144276
98.199997	0.145105	0.296896	1.866364	-0.298548	0.053021	8.2207	9.71736	-3.663481
98.300003	0.073506	0.197917	1.879754	-0.296571	0.053184	8.08864	9.48484	-3.635507
98.400002	0.001227	0.101563	1.891831	-0.298489	0.053334	7.59689	9.17043	-2.979998
98.5	-0.049555	-0.018346	1.900444	-0.30525	0.053563	7.04858	8.73772	-1.616245
98.599998	-0.111398	-0.141012	1.905321	-0.317156	0.053914	6.56796	8.04893	0.21499
98.699997	-0.129609	-0.229641	1.906929	-0.332645	0.054231	5.91552	7.496	2.043731
98.800003	-0.122997	-0.314992	1.905941	-0.349847	0.054408	5.40153	7.10665	3.31517
98.900002	-0.121263	-0.39545	1.903862	-0.366992	0.054628	5.17979	7.20824	3.687198
99	-0.060433	-0.536677	1.900556	-0.381884	0.054949	5.76156	7.3943	3.10811
99.099998	-0.06271	-0.593273	1.895495	-0.393947	0.055382	6.50385	8.57382	1.779153
99.199997	-0.07095	-0.626339	1.888005	-0.403287	0.055878	6.09268	8.36281	0.197704
99.300003	-0.105167	-0.709117	1.876844	-0.408931	0.056285	6.96853	8.26679	-1.009367
99.400002	-0.173826	-0.785776	1.861348	-0.412065	0.056591	7.16646	8.906	-1.473315
99.5	-0.272738	-0.787533	1.843372	-0.412021	0.056413	6.75064	8.49663	-1.24592
99.599998	-0.371925	-0.753588	1.824504	-0.408751	0.055996	6.74206	8.28081	-0.760737
99.699997	-0.410234	-0.761729	1.806705	-0.402051	0.055265	6.41558	8.13896	-0.506903
99.800003	-0.386825	-0.808421	1.79181	-0.391061	0.054598	6.09295	7.95151	-0.766983
99.900002	-0.266639	-0.844186	1.781686	-0.374793	0.054108	5.81734	7.66011	-1.624778
100	-0.058912	-0.81127	1.777317	-0.353918	0.05384	5.69158	7.59374	-2.832568
100.099998	0.121545	-0.798717	1.779489	-0.330001	0.053879	5.80035	7.61697	-4.030025
100.199997	0.241842	-0.788512	1.787096	-0.305064	0.054412	6.22431	7.95901	-4.991865
100.300003	0.303142	-0.747774	1.799598	-0.281868	0.055273	6.79321	8.63023	-5.55794
100.400002	0.212533	-0.693456	1.815686	-0.263635	0.056138	6.53468	8.16198	-5.626764
100.5	0.092665	-0.640976	1.833211	-0.251764	0.056951	6.98036	8.30501	-4.969127
100.599998	-0.082158	-0.531492	1.849706	-0.24876	0.057811	7.24151	8.87325	-3.890314
100.699997	-0.232606	-0.439858	1.865273	-0.252376	0.058245	7.18905	8.89048	-1.789313
100.800003	-0.280656	-0.355562	1.877703	-0.26441	0.058521	7.17653	8.76041	0.235284
100.900002	-0.295938	-0.246444	1.887127	-0.282501	0.058939	7.07424	8.72412	2.116099
101	-0.223997	-0.134199	1.893656	-0.304874	0.059462	6.98334	8.6829	3.524343
101.099998	-0.129841	-0.034081	1.896936	-0.330011	0.059991	6.79014	8.35939	4.212358
101.199997	-0.059579	0.059904	1.896801	-0.356606	0.060417	6.53109	7.96222	4.171762
101.300003	-0.033189	0.155216	1.892284	-0.38362	0.060883	6.47049	7.69105	3.503775
101.400002	-0.082549	0.281248	1.883024	-0.408441	0.061202	6.22072	7.51602	2.436785
101.5	-0.210154	0.434805	1.868286	-0.431007	0.061476	6.02	7.26123	1.140484
101.599998	-0.411142	0.421195	1.849103	-0.444887	0.060684	5.82172	7.10836	0.346358
101.699997	-0.508684	0.354595	1.827138	-0.453101	0.060132	6.04224	7.38691	-0.32369
101.800003	-0.497575	0.27209	1.805123	-0.452484	0.059627	6.62699	8.20534	-0.834658
101.900002	-0.347462	0.216147	1.786873	-0.442969	0.05933	6.29323	8.03812	-1.548882
102	-0.121919	0.120456	1.775307	-0.424332	0.059376	6.69749	7.91811	-2.694732
102.099998	0.119814	0.015944	1.77248	-0.399346	0.05974	6.90101	8.39472	-4.107689
102.199997	0.268561	-0.058824	1.777841	-0.372093	0.060407	6.71544	8.15663	-5.478594
102.300003	0.347164	-0.117008	1.790542	-0.345884	0.061203	6.72166	7.8815	-6.401713
102.400002	0.329507	-0.118829	1.807207	-0.324412	0.062549	6.61718	7.79811	-6.539134
102.5	0.224656	-0.116844	1.824409	-0.31059	0.064118	6.36916	7.63421	-5.603179
102.599998	0.075931	-0.106562	1.838256	-0.306146	0.065807	6.19077	7.50671	-3.374416
102.699997	-0.119286	-0.112648	1.846047	-0.311109	0.067322	6.16747	7.61237	-0.309517
102.800003	-0.279367	-0.111275	1.848249	-0.322164	0.068939	6.26451	7.7828	2.919222
102.900002	-0.359293	-0.105653	1.845894	-0.335688	0.070589	6.49107	7.87925	5.350815
103	-0.356316	-0.103286	1.841634	-0.34771	0.072377	6.75642	8.14582	6.151076
103.099998	-0.270012	-0.111891	1.837914	-0.354125	0.074	6.59756	8.03309	5.002675
103.199997	-0.203391	-0.104159	1.837612	-0.353519	0.075408	6.82149	7.99016	2.091874
103.300003	-0.174669	-0.040071	1.842233	-0.345607	0.076567	6.73374	8.04283	-1.800418
103.400002	-0.195944	0.003401	1.851865	-0.331376	0.077425	6.42941	7.79404	-5.45004
103.5	-0.169621	0.059004	1.867475	-0.311383	0.078226	6.23167	7.62018	-7.587135
103.599998	-0.175899	0.167418	1.887915	-0.290672	0.078533	5.82339	7.52319	-8.360126
103.699997	-0.169104	0.317987	1.91264	-0.274491	0.078648	5.71365	7.30951	-8.064873
103.800003	-0.152402	0.522541	1.93827	-0.267071	0.078677	5.71602	7.22858	-6.684751
103.900002	-0.134726	0.823622	1.960907	-0.272071	0.07825	6.47811	7.63356	-4.2593
104	-0.179866	1.182451	1.97811	-0.288832	0.077604	7.19483	8.57553	-0.852415
104.099998	-0.193652	1.516529	1.987769	-0.314278	0.077158	6.77455	8.14582	2.922443
104.199997	-0.114584	1.839378	1.988181	-0.3452	0.076966	7.61809	8.33048	6.480417
104.300003	-0.185152	2.096143	1.981514	-0.378251	0.076814	8.0811	9.10191	8.546127
104.400002	-0.333161	2.313348	1.971935	-0.407701	0.076164	8.11789	9.26495	8.672764
104.5	-0.429946	2.531022	1.962907	-0.428978	0.075401	8.35995	9.10159	6.611223
104.599998	-0.462632	2.734099	1.954783	-0.439992	0.074207	8.12314	9.16486	2.870274
104.699997	-0.415525	2.838832	1.946378	-0.439955	0.072998	7.52569	8.80002	-1.425468
104.800003	-0.399359	2.746167	1.936686	-0.430553	0.071113	6.89471	8.37973	-4.876401
104.900002	-0.15525	2.454846	1.925383	-0.414792	0.069893	6.55036	8.07869	-6.53711
105	0.157083	2.214544	1.914384	-0.395604	0.069092	6.14952	7.75796	-6.022384
105.099998	0.345614	1.999352	1.903628	-0.380121	0.068577	5.74492	7.4171	-4.728754
105.199997	0.406931	1.745114	1.895225	-0.367865	0.067975	5.62494	7.08245	-3.06258
105.300003	0.414663	1.495924	1.889315	-0.35916	0.067332	5.49454	6.93161	-1.434579
105.400002	0.221669	1.236046	1.885956	-0.354051	0.066742	5.41064	6.87252	-0.312527
105.5	0.026886	0.979075	1.885882	-0.350863	0.066485	5.29556	6.81418	0.034084
105.599998	-0.160009	0.717107	1.890255	-0.346855	0.066724	5.24302	6.8677	-0.442678
105.699997	-0.272923	0.47978	1.898346	-0.341494	0.067263	5.37473	7.02625	-1.652604
105.800003	-0.333877	0.281098	1.909394	-0.334291	0.067797	5.57703	7.38574	-3.156788
105.900002	-0.335909	0.084939	1.922252	-0.324852	0.068271	6.02604	7.88439	-4.325095
106	-0.305237	-0.048693	1.935164	-0.314971	0.068422	6.45621	8.0029	-4.795635
106.099998	-0.241422	-0.113322	1.948371	-0.306531	0.068226	6.69258	8.01542	-4.595916
106.199997	-0.153865	-0.132697	1.961438	-0.302146	0.067815	7.12118	8.3414	-3.80577
106.300003	-0.095488	-0.079892	1.972988	-0.303213	0.067204	7.70934	8.94176	-2.385549
106.400002	-0.108389	-0.005905	1.981246	-0.310488	0.066305	7.99721	9.63932	-0.459527
106.5	-0.117177	0.034381	1.985569	-0.323683	0.065388	8.26747	9.83973	1.485168
106.599998	-0.138441	0.041388	1.985867	-0.340046	0.064445	8.86623	10.32821	3.130701
106.699997	-0.188161	0.089182	1.982781	-0.357833	0.063538	8.90572	10.33881	4.047781
106.800003	-0.21607	0.146854	1.977474	-0.373864	0.062623	8.435	9.81757	3.97089
106.900002	-0.190965	0.199829	1.970699	-0.386099	0.061739	7.7125	9.2474	2.902279
107	-0.148335	0.230699	1.96332	-0.392734	0.060989	7.15218	8.43315	1.104449
107.099998	-0.084783	0.251309	1.955433	-0.393138	0.0604	6.63084	7.99862	-1.005783
107.199997	-0.081875	0.210591	1.946605	-0.387646	0.059744	6.14847	7.70508	-2.730283
107.300003	-0.087889	0.121983	1.936222	-0.377318	0.059027	5.8395	7.51142	-3.567247
107.400002	-0.243721	0.067346	1.926035	-0.365098	0.058212	5.99145	7.58603	-3.765642
107.5	-0.204221	0.082925	1.917888	-0.350109	0.056751	6.1222	7.93749	-3.330269
107.599998	-0.294368	0.029769	1.913569	-0.336455	0.055941	6.05319	8.10899	-3.15904
107.699997	-0.255427	0.039034	1.913661	-0.323213	0.055246	6.69416	8.10642	-3.030932
107.800003	0.125199	-0.001076	1.917831	-0.310345	0.05442	6.98185	8.2898	-2.576632
107.900002	0.151223	0.010283	1.923426	-0.303767	0.054232	7.16374	8.58131	-2.811193
108	0.16092	0.007586	1.930052	-0.301124	0.054257	7.31122	8.63494	-2.768015
108.099998	0.107249	-0.029669	1.935776	-0.303472	0.054451	7.38706	8.76962	-2.272759
108.199997	0.026984	-0.08041	1.939003	-0.310774	0.054838	7.42437	8.91981	-1.352363
108.300003	-0.087009	-0.152007	1.93904	-0.323819	0.054896	7.48296	9.044	0.017956
108.400002	-0.195179	-0.188405	1.935352	-0.340999	0.055023	7.54374	9.0456	1.520778
108.5	-0.269273	-0.207129	1.927786	-0.360733	0.055095	7.42586	8.68569	2.77841
108.599998	-0.254987	-0.255731	1.917291	-0.380436	0.055224	7.05418	8.33273	3.348036
108.699997	-0.198625	-0.334393	1.905475	-0.396792	0.055378	6.64652	7.93171	2.932931
108.800003	-0.122775	-0.413445	1.895259	-0.40702	0.055662	6.23894	7.39194	1.511293
108.900002	-0.051764	-0.461627	1.887795	-0.409077	0.055767	5.91823	7.03042	-0.569598
109	-0.014688	-0.515664	1.883695	-0.403376	0.055646	5.82978	6.96726	-2.642743
109.099998	-0.091787	-0.532642	1.882868	-0.391748	0.055716	5.63921	6.90335	-4.316316
109.199997	-0.278568	-0.526404	1.885569	-0.376634	0.055797	6.53853	7.64566	-5.326987
109.300003	-0.298013	-0.486568	1.891038	-0.358685	0.055537	6.4951	8.20973	-5.315314
109.400002	-0.264935	-0.470134	1.897026	-0.344702	0.055595	6.41243	7.72606	-4.527135
109.5	-0.179424	-0.461028	1.901455	-0.337398	0.055335	6.99271	8.12772	-2.734823
109.599998	-0.136675	-0.432752	1.902121	-0.338668	0.055039	6.73024	8.26036	-0.27737
109.699997	-0.104319	-0.37372	1.897811	-0.346727	0.054896	6.86362	8.1273	2.29659
109.800003	0.07299	-0.319367	1.889073	-0.35763	0.054488	7.04157	8.01478	4.46015
109.900002	0.137977	-0.317538	1.878971	-0.370217	0.054961	7.31332	8.22247	5.047812
110	0.092934	-0.380426	1.869662	-0.377858	0.055462	7.72406	8.35789	4.106816
110.099998	0.057855	-0.441258	1.863465	-0.379274	0.056505	8.18471	8.66909	1.691877
110.199997	-0.026653	-0.490565	1.860601	-0.373397	0.057591	8.64221	9.09078	-1.450186
110.300003	-0.180643	-0.505198	1.859285	-0.361487	0.058467	9.01948	9.30831	-4.135794
110.400002	-0.330355	-0.472567	1.858893	-0.344333	0.058847	9.13456	9.45915	-5.654587
110.5	-0.420131	-0.403874	1.860184	-0.325275	0.058919	8.90896	9.4888	-5.923264
110.599998	-0.476887	-0.300151	1.863501	-0.308992	0.058758	8.6028	9.30467	-5.337847
110.699997	-0.40631	-0.129278	1.868981	-0.297655	0.058354	8.34313	8.9667	-4.226063
110.800003	-0.247081	0.036647	1.876958	-0.292993	0.057876	7.80682	8.73857	-2.786097
110.900002	-0.017336	0.178306	1.886539	-0.294012	0.057624	7.17688	8.32973	-1.453402
111	0.174304	0.298832	1.896968	-0.299225	0.057573	6.53932	7.836	-0.338473
111.099998	0.341658	0.461013	1.907812	-0.30832	0.057818	5.95282	7.35533	0.405395
111.199997	0.405209	0.601514	1.917482	-0.319571	0.05856	5.87304	7.45457	0.846121
111.300003	0.354383	0.676227	1.924108	-0.332847	0.059751	5.81699	7.39376	1.025343
111.400002	0.203664	0.717136	1.9269	-0.346274	0.061046	7.7703	8.77272	1.075625
111.5	-0.136888	0.778244	1.925434	-0.35985	0.062485	7.66258	9.63343	0.937611
111.599998	-0.291862	0.896883	1.920236	-0.370186	0.06319	7.2867	8.56515	0.931669
111.699997	-0.577429	0.916878	1.912738	-0.379518	0.064053	8.55524	9.28133	0.508949
111.800003	-0.603958	0.95298	1.903961	-0.384133	0.064324	8.77366	10.2491	0.110338
111.900002	-0.645442	0.832513	1.895641	-0.386557	0.064935	8.49333	10.15189	-0.673548
112	-0.476655	0.72645	1.888549	-0.384486	0.065161	8.82034	9.8591	-1.48836
112.099998	-0.117033	0.695364	1.883193	-0.377701	0.065267	8.0769	9.39567	-2.081026
112.199997	0.145862	0.597521	1.880377	-0.369127	0.065811	6.60071	8.09646	-2.741636
112.300003	0.345298	0.513985	1.879694	-0.359627	0.066373	5.51503	7.27772	-3.169426
112.400002	0.388788	0.465355	1.880578	-0.350772	0.067037	4.63778	6.57609	-3.205644
112.5	0.3239	0.416971	1.881719	-0.343995	0.067767	4.84244	6.74716	-2.798796
112.599998	0.137503	0.36044	1.882031	-0.340335	0.068628	4.66274	6.87477	-1.984934
112.699997	-0.081018	0.289028	1.881397	-0.339928	0.069624	7.0435	8.37566	-0.918086
112.800003	-0.290383	0.222205	1.880065	-0.342789	0.070827	7.68981	10.20992	0.168737
112.900002	-0.414726	0.173013	1.877917	-0.348721	0.072171	7.14045	8.39664	0.977339
113	-0.439137	0.134704	1.875118	-0.356566	0.073375	9.67026	10.13284	1.366775
113.099998	-0.398058	0.091569	1.870906	-0.365739	0.074404	9.30586	10.73084	1.377089
113.199997	-0.285172	0.063868	1.86451	-0.375205	0.075098	9.76844	10.52658	1.069349
113.300003	-0.171439	0.086861	1.8553	-0.384184	0.075425	9.80093	10.91401	0.648692
113.400002	-0.062542	0.07674	1.843174	-0.391167	0.075589	8.67715	10.05362	0.18694
113.5	0.006852	0.011846	1.82807	-0.394392	0.075686	7.55276	9.47778	-0.260202
113.599998	0.047636	-0.054682	1.812496	-0.393174	0.076144	7.133	8.85398	-0.802724
113.699997	0.030289	-0.039318	1.79894	-0.385785	0.076445	7.52517	8.91061	-1.247163
113.800003	0.02809	-0.007048	1.789698	-0.373608	0.077026	7.79867	9.1716	-1.910445
113.900002	-0.02635	0.082923	1.784951	-0.357162	0.077579	9.36331	10.58022	-2.718639
114	-0.077684	0.150584	1.784707	-0.339409	0.078372	9.37644	11.03894	-3.647694
114.099998	-0.127406	0.200496	1.788511	-0.322451	0.079476	9.8096	11.08155	-4.399656
114.199997	-0.204326	0.281266	1.794949	-0.307325	0.080013	10.95746	12.36651	-4.559673
114.300003	-0.235595	0.377512	1.803558	-0.296098	0.080334	10.70042	12.03251	-4.362358
114.400002	-0.301258	0.538284	1.813797	-0.288561	0.080227	10.27577	11.67216	-3.714241
114.5	-0.288694	0.733237	1.825491	-0.284063	0.080001	8.77926	10.36065	-2.82921
114.599998	-0.205335	0.888938	1.837799	-0.282192	0.079999	7.35886	8.89701	-1.84252
114.699997	-0.087707	1.033418	1.85036	-0.282751	0.080237	5.76112	7.4596	-0.824387
114.800003	0.059555	1.193226	1.861954	-0.286379	0.080526	4.53023	6.37451	-0.055997
114.900002	0.124565	1.338982	1.872072	-0.29305	0.081053	4.12441	5.94083	0.523383
115	0.113684	1.47628	1.88012	-0.303202	0.081574	4.21356	6.00667	0.924389
115.099998	0.000723	1.607745	1.885274	-0.316729	0.081979	5.32823	6.83537	1.185701
115.199997	-0.167008	1.736647	1.88726	-0.333808	0.082201	7.29169	9.30521	1.344615
115.300003	-0.362536	1.859381	1.884779	-0.353314	0.082113	6.61516	8.84413	1.480623
115.400002	-0.482648	1.912281	1.87832	-0.373347	0.081822	7.89001	9.10041	1.570798
115.5	-0.508843	1.914386	1.868471	-0.39283	0.081452	9.20156	10.63149	1.634572
115.599998	-0.399727	1.900771	1.855295	-0.409929	0.081066	9.04094	10.88146	1.575977
115.699997	-0.185824	1.780419	1.838805	-0.423191	0.080846	9.89209	11.21761	1.314527
115.800003	0.045701	1.57308	1.820391	-0.431747	0.08061	10.39715	11.62228	0.919968
115.900002	0.229676	1.35656	1.800906	-0.435209	0.080543	9.74453	10.82237	0.356674
116	0.300891	1.205972	1.781471	-0.433394	0.080428	8.2954	10.15618	-0.307043
116.099998	0.233729	1.095578	1.762625	-0.426902	0.080464	7.04805	9.1215	-1.040144
116.199997	0.058098	1.068959	1.746712	-0.41636	0.080514	6.95058	8.73022	-1.823193
116.300003	-0.07999	1.077957	1.734424	-0.402893	0.080392	6.70729	8.44621	-2.628179
116.400002	-0.200996	1.085644	1.726817	-0.386836	0.08049	7.16751	8.72251	-3.382415
116.5	-0.238221	1.083431	1.723697	-0.368943	0.080668	7.62728	8.8194	-3.936902
116.599998	-0.172722	1.027341	1.724213	-0.350303	0.080897	9.1956	9.86199	-4.212008
116.699997	-0.071013	0.977386	1.727811	-0.332326	0.081089	8.82314	10.50956	-4.161749
116.800003	0.045812	0.856277	1.733375	-0.315516	0.081331	9.12992	9.99131	-3.691289
116.900002	0.124777	0.750007	1.740425	-0.300803	0.081431	9.93037	11.07363	-2.93381
117	0.10444	0.719319	1.74876	-0.28849	0.081631	9.59188	10.95608	-2.105293
117.099998	0.020666	0.657676	1.758196	-0.279609	0.081575	9.50072	10.84068	-1.266332
117.199997	-0.175093	0.674722	1.767996	-0.274507	0.081385	8.65788	10.1475	-0.737026
117.300003	-0.314942	0.649823	1.778529	-0.273078	0.081162	8.08338	9.36484	-0.364019
117.400002	-0.382772	0.676605	1.787715	-0.275608	0.080931	7.72765	9.12878	-0.156112
117.5	-0.370992	0.702872	1.795674	-0.282023	0.080675	7.53183	8.82122	-0.083703
117.599998	-0.267888	0.693431	1.802018	-0.292054	0.080443	7.14351	8.42908	-0.092426
117.699997	-0.154311	0.666949	1.806371	-0.304939	0.079714	7.16164	8.24302	-0.07789
117.800003	-0.037825	0.624194	1.808774	-0.319613	0.078869	7.32269	8.40039	-0.031555
117.900002	0.046288	0.608806	1.809157	-0.334623	0.077853	7.26822	8.45317	0.072667
118	0.053587	0.593188	1.807025	-0.350017	0.076815	7.07704	8.39664	0.224078
118.099998	0.045949	0.579877	1.802439	-0.364151	0.075659	6.95216	8.48464	0.373209
118.199997	-0.040825	0.607207	1.796106	-0.376521	0.0746	6.91275	8.6024	0.48397
118.300003	-0.170101	0.654634	1.788655	-0.386785	0.073305	6.89839	8.60668	0.450001
118.400002	-0.268425	0.67655	1.779955	-0.394523	0.07189	7.24221	8.70153	0.329988
118.5	-0.281778	0.692746	1.770603	-0.400216	0.070554	7.89711	9.16807	0.045669
118.599998	-0.248877	0.726397	1.760241	-0.403982	0.069387	8.21606	9.44769	-0.291505
118.699997	-0.153621	0.747811	1.749823	-0.405496	0.0684	8.9827	10.04944	-0.695705
118.800003	-0.049169	0.749355	1.740071	-0.404959	0.067469	9.77562	10.74593	-1.12758
118.900002	-0.012443	0.761327	1.731969	-0.402123	0.066511	10.20544	11.22896	-1.576925
119	-0.009388	0.766805	1.725561	-0.39698	0.065587	10.0655	11.27564	-2.01244
119.099998	-0.06533	0.762625	1.720939	-0.390249	0.064336	8.80483	10.19482	-2.33072
119.199997	-0.158667	0.767012	1.718506	-0.3825	0.062882	7.03702	8.45691	-2.467637
119.300003	-0.151717	0.774952	1.716995	-0.3738	0.061429	5.54341	7.21734	-2.384094
119.400002	-0.196985	0.758545	1.716261	-0.3662	0.060524	4.41989	6.19112	-2.116617
119.5	0.066385	0.76775	1.715012	-0.35795	0.059783	4.5206	6.18117	-1.431919
119.599998	0.243056	0.731861	1.713246	-0.351144	0.059723	4.68148	6.06052	-0.788867
119.699997	0.35538	0.687343	1.711065	-0.344709	0.059934	8.13882	8.24709	-0.266812
119.800003	0.351399	0.577225	1.70997	-0.338453	0.060283	8.89083	10.88928	-0.076295
119.900002	0.224624	0.468157	1.711147	-0.331906	0.060542	7.96139	8.98651	-0.294752
120	0.01339	0.410251	1.714137	-0.325229	0.060618	10.66355	10.30883	-0.87156
120.099998	-0.208318	0.3381	1.71882	-0.31838	0.060767	11.35768	12.82866	-1.512957
120.199997	-0.349653	0.272593	1.724198	-0.31131	0.061023	11.47504	12.40345	-1.997616
120.300003	-0.32769	0.259246	1.730262	-0.30471	0.061206	11.91082	12.34874	-2.255031
120.400002	-0.234034	0.22765	1.736653	-0.299112	0.061251	10.19485	10.48847	-2.281155
120.5	-0.08803	0.144799	1.743551	-0.294275	0.061154	8.54552	9.17771	-2.220363
120.599998	0.071981	0.03866	1.752066	-0.289914	0.061014	7.75234	8.59512	-2.063936
120.699997	0.119253	0.033898	1.763226	-0.286757	0.060775	7.74963	7.97945	-2.136071
120.800003	0.079319	-0.027073	1.778181	-0.285336	0.060356	7.77152	8.14699	-2.314589
120.900002	-0.028671	-0.008231	1.79511	-0.285932	0.060016	8.60682	8.90697	-2.496541
121	-0.149499	0.025489	1.812665	-0.290717	0.059637	9.72544	10.06721	-2.395281
121.099998	-0.271106	0.0664	1.828397	-0.301419	0.059156	9.18807	10.54307	-1.704589
121.199997	-0.359114	0.135218	1.838689	-0.320163	0.058408	9.76747	10.88146	-0.176792
121.300003	-0.357536	0.215858	1.84065	-0.347184	0.057544	8.84547	10.63802	2.244927
121.400002	-0.271885	0.315633	1.832868	-0.381059	0.056524	8.29943	9.94528	5.06519
121.5	-0.139531	0.459656	1.815997	-0.417271	0.055672	7.75602	9.14452	7.188697
121.599998	0.038581	0.583863	1.794505	-0.449648	0.055082	7.07967	8.42255	7.613712
121.699997	0.227347	0.588172	1.773699	-0.472012	0.055048	6.60816	7.53379	5.914461
121.800003	0.244168	0.551002	1.757199	-0.481081	0.055198	6.42644	7.07774	2.38718
121.900002	0.079568	0.477997	1.745877	-0.476231	0.055025	6.54099	7.1985	-1.826441
122	-0.09723	0.513003	1.738468	-0.45905	0.055095	7.17294	7.85013	-5.411138
122.099998	-0.193597	0.587768	1.734195	-0.432034	0.055271	6.41707	8.43957	-7.647445
122.199997	-0.224604	0.670461	1.733365	-0.400055	0.055543	7.00873	8.33166	-8.150297
122.300003	-0.160735	0.751696	1.73584	-0.368433	0.05592	7.16147	8.84798	-7.167441
122.400002	0.019862	0.783912	1.742643	-0.342737	0.0566	6.80582	8.62884	-5.415711
122.5	0.130292	0.86762	1.752294	-0.323872	0.057627	7.12766	8.64618	-3.519649
122.599998	0.296961	0.835456	1.765086	-0.310137	0.058832	7.14115	8.86811	-1.753288
122.699997	0.278788	0.828534	1.779451	-0.30128	0.060232	7.75725	9.05834	-0.615378
122.800003	0.138635	0.783242	1.796677	-0.294965	0.061571	9.06914	9.56289	-0.241405
122.900002	-0.059659	0.706731	1.816723	-0.289635	0.062613	10.09405	9.91734	-0.501299
123	-0.277299	0.643003	1.838412	-0.284803	0.063536	11.69363	10.87269	-1.311484
123.099998	-0.415743	0.54478	1.861009	-0.280593	0.064278	12.84473	12.00885	-2.028629
123.199997	-0.451888	0.497094	1.881149	-0.278451	0.064781	13.80798	13.65597	-2.53507
123.300003	-0.351129	0.448494	1.897574	-0.279895	0.065301	14.13017	14.9206	-2.358773
123.400002	-0.191363	0.459364	1.908985	-0.28641	0.065768	13.79931	15.84383	-1.367119
123.5	-0.089646	0.485058	1.914743	-0.299272	0.066578	13.04869	15.60456	0.218205
123.599998	0.179993	0.524186	1.914573	-0.314646	0.067201	11.47223	13.36971	2.36707
123.699997	0.133941	0.539656	1.910017	-0.334081	0.067718	9.96329	10.80578	3.771164
123.800003	0.054944	0.504243	1.903303	-0.352495	0.068119	8.07077	8.59309	4.339905
123.900002	-0.104704	0.441505	1.89631	-0.368448	0.068535	5.80298	6.81685	3.728681
124	-0.259521	0.378479	1.889377	-0.381506	0.068807	4.39081	6.04286	2.130412
124.099998	-0.381053	0.2994	1.881996	-0.391113	0.069253	3.83453	5.73872	0.018521
124.199997	-0.374862	0.225675	1.873401	-0.397622	0.069566	3.69029	5.69118	-1.932492
124.300003	-0.265244	0.143302	1.863478	-0.400243	0.069972	4.14963	5.90915	-3.054121
124.400002	-0.101631	0.070667	1.853391	-0.399082	0.070184	5.92681	7.20878	-3.310816
124.5	0.027762	0.004334	1.844967	-0.395578	0.070465	5.64569	9.27523	-3.142758
124.599998	0.08356	-0.057186	1.840526	-0.389783	0.070628	6.15162	8.51365	-2.941478
124.699997	0.101378	-0.118254	1.841051	-0.381561	0.070834	8.32553	9.70623	-2.815055
124.800003	0.038273	-0.17723	1.845037	-0.372397	0.071001	8.44971	10.41439	-2.861519
124.900002	-0.081968	-0.267691	1.85156	-0.362902	0.071182	7.93476	9.52659	-2.866991
125	-0.16561	-0.379654	1.859759	-0.354347	0.071486	8.39612	9.93779	-2.541872
125.099998	-0.244112	-0.45379	1.867032	-0.349144	0.071749	8.02576	9.75794	-2.041122
125.199997	-0.216525	-0.510703	1.872394	-0.347609	0.072028	8.01087	9.68075	-1.179462
125.300003	-0.211848	-0.531578	1.875256	-0.349794	0.072384	7.97417	9.94903	-0.093751
125.400002	-0.129206	-0.488966	1.876178	-0.354948	0.072808	8.34935	10.09933	0.91849
125.5	-0.04912	-0.427139	1.875479	-0.361317	0.07338	8.49289	10.54714	1.572686
125.599998	0.024803	-0.376088	1.873853	-0.36707	0.07396	8.98279	10.68995	1.684509
125.699997	0.038992	-0.292985	1.871579	-0.371325	0.074598	9.18605	10.79325	1.160703
125.800003	0.057108	-0.212004	1.868442	-0.371804	0.075375	9.00906	10.46256	0.119859
125.900002	0.014711	-0.155385	1.864734	-0.368879	0.076129	8.46048	9.75922	-1.100162
126	-0.046628	-0.160034	1.8608	-0.361564	0.07689	7.54242	9.00439	-2.155378
126.099998	-0.142648	-0.153932	1.857926	-0.349909	0.077565	6.90031	8.18853	-2.817734
126.199997	-0.241441	-0.065696	1.858002	-0.335307	0.078156	6.22711	7.33456	-3.316058
126.300003	-0.313351	-0.009646	1.863472	-0.318561	0.078605	5.65953	6.88547	-3.848282
126.400002	-0.375433	0.032147	1.874919	-0.301532	0.078769	5.34688	6.87734	-4.481412
126.5	-0.464331	0.06251	1.891189	-0.28636	0.078116	5.62546	7.13587	-5.024615
126.599998	-0.453181	0.180605	1.910113	-0.275228	0.076706	6.51366	8.03502	-5.145223
126.699997	-0.360622	0.336934	1.928268	-0.270188	0.074722	5.86183	7.77348	-4.61164
126.800003	-0.167423	0.605727	1.942662	-0.273106	0.072674	6.67831	8.2503	-3.160168
126.900002	0.097137	0.904292	1.951717	-0.285016	0.070838	6.8024	8.46837	-0.705605
127	0.377746	1.203126	1.954217	-0.305503	0.069695	6.59012	7.97913	2.17449
127.099998	0.492148	1.446916	1.95014	-0.33153	0.068952	6.96643	8.30843	4.96367
127.199997	0.474067	1.594347	1.94184	-0.360202	0.06901	7.403	8.88309	6.417764
127.300003	0.118909	1.699087	1.933341	-0.386607	0.068786	8.36713	9.62348	6.259307
127.400002	-0.115371	1.704844	1.926676	-0.405376	0.068143	8.89732	9.91937	3.967219
127.5	-0.546295	1.742349	1.924387	-0.415562	0.067152	10.11971	10.92632	0.850453
127.599998	-0.774765	1.73715	1.923823	-0.418796	0.066061	11.09697	12.11461	-2.787304
127.699997	-0.756338	1.614801	1.923364	-0.413752	0.064374	11.9215	12.79012	-5.329233
127.800003	-0.504192	1.504739	1.922277	-0.404746	0.063138	12.89132	13.71785	-6.147505
127.900002	-0.139653	1.344542	1.919939	-0.39534	0.061917	13.55751	14.00561	-5.307833
128	0.193618	1.160234	1.915692	-0.389081	0.060622	12.45353	12.89461	-3.32526
128.100006	0.37086	0.992684	1.909353	-0.387138	0.059146	10.10026	10.59692	-0.644005
128.199997	0.382681	0.833386	1.900877	-0.388277	0.057609	8.24128	8.91029	1.809551
128.300003	0.224767	0.602673	1.89127	-0.390739	0.056481	6.40752	7.52673	3.390994
128.399994	0.048909	0.404969	1.882713	-0.390956	0.055859	4.90795	6.23041	3.532404
128.5	-0.133397	0.197489	1.879012	-0.386336	0.05583	4.00802	5.64986	1.961108
128.600006	-0.273898	-0.018884	1.882124	-0.374877	0.056084	3.64615	5.41466	-0.929827
128.699997	-0.345083	-0.175514	1.890651	-0.357183	0.056681	3.57294	5.47194	-4.233757
128.800003	-0.35171	-0.238714	1.902811	-0.334086	0.057205	3.76491	5.64997	-6.626399
128.899994	-0.33113	-0.20724	1.918503	-0.308207	0.057361	4.36848	6.19894	-7.755065
129	-0.301634	-0.125022	1.938244	-0.283958	0.057206	4.41796	6.82221	-7.95393
129.100006	-0.245601	-0.038734	1.960676	-0.265874	0.056704	5.14204	7.26123	-7.409531
129.199997	-0.162513	0.035231	1.983938	-0.256652	0.055822	6.45061	7.90377	-6.180508
129.300003	-0.026698	0.133561	2.005264	-0.258414	0.054623	7.54233	8.70785	-4.585034
129.399994	0.078591	0.254941	2.021859	-0.269895	0.053341	7.96191	9.17171	-2.565205
129.5	0.179082	0.369624	2.030962	-0.288104	0.052239	8.53571	9.7498	-0.135878
129.600006	0.192242	0.491149	2.031854	-0.310966	0.05145	9.00022	10.23026	2.673189
129.699997	0.168855	0.544314	2.025118	-0.336946	0.051152	9.33038	10.7029	5.134433
129.800003	0.062261	0.664275	2.011542	-0.363423	0.050349	9.81608	11.03594	6.662409
129.899994	-0.109086	0.752827	1.995321	-0.38688	0.04987	10.37464	11.18154	6.652247
130	-0.231958	0.906313	1.978744	-0.403877	0.048979	9.97301	10.62164	4.922339
130.100006	-0.371709	0.986462	1.963899	-0.414445	0.049076	8.27824	8.84177	1.572744
130.199997	-0.341956	1.069305	1.950016	-0.41505	0.048346	6.95838	7.83151	-1.838151
130.300003	-0.423485	0.890462	1.937579	-0.410159	0.048027	5.97314	6.98268	-4.669456
130.399994	-0.24638	0.798758	1.925891	-0.397737	0.047237	6.08217	6.87113	-5.862854
130.5	-0.16146	0.676131	1.91593	-0.382149	0.046267	5.90693	6.9132	-5.797378
130.600006	-0.103705	0.543769	1.909067	-0.365928	0.04482	9.99193	9.86788	-4.969676
130.699997	-0.023818	0.408373	1.905703	-0.352098	0.043263	10.69193	12.94953	-3.839329
130.800003	0.036535	0.309761	1.90521	-0.343505	0.042003	9.12694	10.07321	-2.510025
130.899994	0.055136	0.144133	1.905996	-0.341681	0.04161	14.43284	12.79805	-1.170885
131	0.172956	-0.019448	1.906098	-0.345138	0.041576	17.47717	17.1729	0.215041
131.100006	0.208201	-0.109711	1.904856	-0.352377	0.041673	20.63876	17.01574	1.11203
131.199997	0.220864	-0.246784	1.903464	-0.35986	0.042129	24.09023	20.1461	1.346762
131.300003	0.227107	-0.344999	1.90331	-0.365041	0.042737	18.02478	18.17845	0.810332
131.399994	0.084102	-0.512084	1.905416	-0.367234	0.044102	9.43924	11.36599	-0.47908
131.5	-0.044911	-0.658603	1.908891	-0.364322	0.045821	5.09116	7.31101	-1.971137
131.600006	-0.181752	-0.770094	1.912159	-0.357732	0.047441	3.37186	5.51679	-3.101945
131.699997	-0.337663	-0.862146	1.913925	-0.349501	0.049088	3.11509	5.19606	-3.543243
131.800003	-0.341076	-0.873737	1.913367	-0.340199	0.049994	3.11141	4.91676	-2.966992
131.899994	-0.391024	-0.902001	1.91005	-0.334327	0.050332	3.14863	5.44218	-1.892268
132	-0.480769	-0.91045	1.904511	-0.332999	0.050384	4.88203	5.54399	-0.623193
132.100006	-0.279404	-0.985868	1.898488	-0.332375	0.050194	5.79851	7.46988	0.858553
132.199997	-0.155735	-1.065658	1.89351	-0.333372	0.050157	4.96961	8.91971	1.317928
132.300003	0.008885	-1.142049	1.892367	-0.333025	0.050562	7.22128	8.64725	0.643811
132.399994	0.172901	-1.198989	1.897072	-0.329577	0.051527	10.86078	11.71466	-1.119308
132.5	0.262341	-1.19005	1.907384	-0.323384	0.05299	8.84048	10.08659	-3.240417
132.600006	0.278437	-1.166514	1.920443	-0.3155	0.054828	8.31809	9.91638	-4.815989
132.699997	0.118102	-1.172571	1.932936	-0.309339	0.056898	7.70295	9.71212	-5.443006
132.800003	0.011684	-1.051936	1.942057	-0.305542	0.058062	7.1337	8.82507	-4.521397
132.899994	-0.264465	-0.948287	1.945417	-0.310501	0.059034	7.6709	9.33711	-2.202653
133	-0.527675	-0.889938	1.941115	-0.325528	0.059421	8.13558	9.3765	1.311628
133.100006	-0.705721	-0.844036	1.928597	-0.349431	0.059314	9.60651	10.71307	5.079311
133.199997	-0.710858	-0.779409	1.909614	-0.378048	0.058724	10.94389	11.36588	7.772758
133.300003	-0.697856	-0.74124	1.889052	-0.405416	0.058333	12.20192	11.85597	8.382427
133.399994	-0.175297	-0.676423	1.872112	-0.423349	0.058063	14.25453	13.30998	6.185267
133.5	0.213599	-0.596145	1.862071	-0.431013	0.058591	15.03668	13.82116	1.996928
133.600006	0.480391	-0.484894	1.85786	-0.427668	0.059431	14.64994	13.90359	-2.97478
133.699997	0.584683	-0.448907	1.856909	-0.413786	0.0608	12.43662	12.09128	-6.89963
133.800003	0.495626	-0.347703	1.856987	-0.392159	0.062293	9.20795	10.36943	-8.906478
133.899994	0.229049	-0.29422	1.858197	-0.367852	0.063995	7.36937	9.08585	-8.591372
134	-0.065626	-0.254327	1.860811	-0.346049	0.065517	6.03935	7.94498	-6.695678
134.100006	-0.387765	-0.257907	1.864525	-0.330813	0.066897	4.90646	6.98193	-4.004529
134.199997	-0.59149	-0.266346	1.869447	-0.322304	0.067936	5.04807	6.83751	-1.311855
134.300003	-0.656886	-0.201117	1.875275	-0.320378	0.068569	5.29565	7.19839	0.834166
134.399994	-0.531235	-0.102507	1.882167	-0.321454	0.069079	7.16672	8.61086	2.109164
134.5	-0.315471	0.042682	1.89104	-0.323821	0.069462	8.55804	10.621	2.155207
134.600006	-0.009593	0.182042	1.902179	-0.325353	0.069988	7.82529	9.64414	1.271778
134.699997	0.295028	0.322586	1.91484	-0.324341	0.070629	9.4381	10.79839	-0.39549
134.800003	0.372658	0.451082	1.927587	-0.322473	0.071301	9.00319	11.04312	-2.471936
134.899994	0.366021	0.512379	1.938983	-0.316598	0.071839	9.97538	11.49028	-3.759127
135	0.299016	0.523856	1.948175	-0.311607	0.073031	10.54839	11.90147	-4.235172
135.100006	0.114924	0.565356	1.954801	-0.308517	0.074357	10.69955	11.55044	-3.738704
135.199997	-0.16989	0.634027	1.9586	-0.309955	0.075276	9.95384	11.22885	-2.449233
135.300003	-0.458883	0.707518	1.95989	-0.316531	0.075892	9.34571	10.91433	-0.592896
135.399994	-0.588939	0.763437	1.95852	-0.329428	0.076423	9.05154	10.59542	1.283725
135.5	-0.628072	0.870868	1.953922	-0.34817	0.076529	8.47099	10.06443	2.949811
135.600006	-0.474233	1.004033	1.946132	-0.370631	0.076495	7.93161	9.48506	4.065192
135.699997	-0.279823	1.139671	1.934892	-0.394042	0.076378	6.9822	8.54202	4.44651
135.800003	-0.014802	1.243132	1.920441	-0.416091	0.076408	6.14821	7.6888	3.858146
135.899994	0.288423	1.278668	1.903789	-0.431634	0.076477	5.33673	6.74309	2.688478
136	0.248048	1.344614	1.884707	-0.441247	0.076354	5.39085	6.59664	0.581701
136.100006	0.086023	1.203482	1.8654	-0.441301	0.076283	5.31772	6.6976	-1.56087
136.199997	-0.089874	0.981538	1.846987	-0.431142	0.076084	7.15621	8.56343	-3.101898
136.300003	-0.270707	0.832702	1.831779	-0.411978	0.076111	7.47061	9.66673	-3.967004
136.399994	-0.35933	0.764887	1.821896	-0.386145	0.07602	7.32909	8.95107	-4.360518
136.5	-0.355724	0.745423	1.819151	-0.357696	0.076359	9.0638	10.21473	-4.80542
136.600006	-0.217183	0.691764	1.822913	-0.330136	0.076785	9.34413	11.03958	-5.163378
136.699997	-0.054525	0.656579	1.83133	-0.306444	0.07707	10.06007	11.0823	-5.317744
136.800003	0.071788	0.600396	1.843001	-0.288824	0.077152	10.59297	11.33077	-5.072629
136.899994	0.146369	0.518276	1.85772	-0.277248	0.077093	9.50203	10.40979	-4.318192
137	0.128979	0.465914	1.87277	-0.271638	0.076805	7.57894	8.65882	-3.323298
137.100006	0.0201	0.494877	1.887482	-0.27123	0.076558	6.05722	7.68602	-2.186484
137.199997	-0.118941	0.578174	1.90124	-0.275049	0.076309	5.39435	6.89061	-0.981442
137.300003	-0.240128	0.673456	1.913355	-0.281743	0.076158	5.49699	6.93408	0.085082
137.399994	-0.409501	0.767116	1.92327	-0.291883	0.076143	5.33322	7.00184	0.843983
137.5	-0.357911	0.91219	1.930289	-0.303443	0.075434	7.96419	9.58397	1.588306
137.600006	-0.434561	0.968364	1.934022	-0.318517	0.075076	8.82235	11.09836	1.794207
137.699997	-0.318309	1.10228	1.93361	-0.335093	0.073992	7.90473	9.44545	1.960771
137.800003	-0.338039	1.115518	1.929915	-0.354363	0.073149	10.29109	11.34822	1.764187
137.899994	-0.285756	1.184576	1.922636	-0.373228	0.071844	10.28987	12.02373	1.394379
138	-0.168857	1.241934	1.912446	-0.389955	0.070432	10.726	11.99611	0.96843
138.100006	-0.127989	1.216452	1.900534	-0.403741	0.069165	11.16099	12.10498	0.327581
138.199997	0.01797	1.029868	1.888152	-0.411961	0.06803	10.27235	10.83661	-0.109081
138.300003	-0.022129	0.891374	1.874507	-0.416812	0.066952	9.00486	9.94464	-0.803304
138.399994	0.001323	0.697153	1.86115	-0.41589	0.066177	7.90184	9.54051	-1.129307
138.5	-0.010161	0.551609	1.847549	-0.411997	0.06558	7.49644	9.06498	-1.320992
138.600006	-0.056175	0.436471	1.833324	-0.406206	0.065087	7.01118	8.86393	-1.306448
138.699997	-0.151858	0.348885	1.818408	-0.40089	0.064237	6.5148	8.80612	-1.207503
138.800003	-0.259978	0.262782	1.803422	-0.395602	0.063244	6.28456	8.7269	-1.019136
138.899994	-0.337045	0.186341	1.789595	-0.390255	0.062024	6.3132	8.63762	-0.999682
139	-0.322386	0.121979	1.778596	-0.382747	0.060721	6.59888	8.60615	-1.352806
139.100006	-0.208853	0.035261	1.771949	-0.371793	0.059686	7.06207	8.56461	-2.0473
139.199997	-0.029791	-0.066687	1.770207	-0.356367	0.05919	7.25876	8.84573	-2.928822
139.300003	0.172392	-0.168931	1.773291	-0.336301	0.059222	7.59943	8.9394	-3.761529
139.399994	0.327203	-0.244781	1.780887	-0.313411	0.059746	7.93678	8.99133	-4.443884
139.5	0.327873	-0.28698	1.792086	-0.290011	0.060385	7.97768	9.21443	-4.814447
139.600006	0.200456	-0.326521	1.805527	-0.269346	0.061246	8.13015	9.39064	-4.808091
139.699997	-0.013491	-0.356194	1.819924	-0.25495	0.062017	8.20616	9.71854	-4.239416
139.800003	-0.270673	-0.361156	1.834603	-0.249734	0.062516	8.19539	9.70248	-3.1802
139.899994	-0.517029	-0.353226	1.848318	-0.254434	0.062624	8.11386	9.55239	-1.592191
140	-0.619879	-0.340426	1.859954	-0.268768	0.062312	7.79692	9.27352	0.196336
140.100006	-0.618676	-0.291183	1.868964	-0.291085	0.061693	7.47525	8.78782	1.990641
140.199997	-0.425429	-0.197484	1.873876	-0.318701	0.06071	7.1556	8.35072	3.510099
140.300003	-0.134186	-0.092166	1.873836	-0.349049	0.059653	6.86554	7.88461	4.521877
140.399994	0.170331	-0.020391	1.868632	-0.378965	0.058932	6.45674	7.40865	4.875434
140.5	0.34935	0.011519	1.858148	-0.4051	0.058407	6.27458	7.30555	4.564226
140.600006	0.344509	0.028563	1.841438	-0.425441	0.057908	6.27405	7.40083	3.593517
140.699997	0.143515	0.008719	1.819846	-0.438801	0.057104	6.53678	7.65326	2.105338
140.800003	-0.167887	-0.076566	1.794948	-0.444527	0.056004	6.83507	8.02388	0.41784
140.899994	-0.502592	-0.201673	1.770249	-0.441146	0.05513	6.942	8.26572	-1.075925
141	-0.655253	-0.267569	1.748988	-0.428634	0.054759	7.32663	8.37844	-2.368542
141.100006	-0.642433	-0.329477	1.734364	-0.408016	0.054786	7.46842	8.58805	-3.597815
141.199997	-0.498014	-0.364564	1.729254	-0.381269	0.054897	7.73054	8.78685	-4.887215
141.300003	-0.225691	-0.370992	1.734834	-0.351618	0.055175	8.04467	9.21443	-6.156265
141.399994	0.037324	-0.383647	1.749601	-0.322445	0.055324	8.34891	9.50379	-7.070327
141.5	0.271873	-0.377323	1.769888	-0.296773	0.055361	8.56137	9.7376	-7.329188
141.600006	0.403986	-0.397608	1.792521	-0.277993	0.055682	8.82874	10.1307	-6.624739
141.699997	0.400242	-0.403751	1.814554	-0.269216	0.056035	9.32434	10.58771	-4.822628
141.800003	0.239863	-0.386926	1.832846	-0.272125	0.056291	9.99797	10.72442	-1.96864
141.899994	0.007294	-0.368035	1.845108	-0.285978	0.056793	10.77337	10.69059	1.351436
142	-0.192745	-0.408621	1.851921	-0.30738	0.05737	10.84878	10.4403	4.775041
142.100006	-0.335817	-0.427145	1.852248	-0.333723	0.058126	9.99894	10.12877	7.065808
142.199997	-0.410509	-0.457263	1.848696	-0.3599	0.058831	8.88103	9.68589	7.783866
142.300003	-0.390804	-0.481251	1.843696	-0.381714	0.05934	7.89544	9.35649	6.663468
142.399994	-0.324343	-0.50705	1.837937	-0.395805	0.05967	6.73479	8.82432	3.954435
142.5	-0.273977	-0.56153	1.83108	-0.401625	0.059797	5.58807	8.04519	0.295699
142.600006	-0.261409	-0.627963	1.823849	-0.397854	0.059332	5.01532	7.32654	-2.885158
142.699997	-0.155562	-0.648271	1.816388	-0.386432	0.0589	4.91846	6.8935	-4.838617
142.800003	-0.019526	-0.626293	1.810151	-0.369664	0.058479	5.05403	6.67062	-5.294983
142.899994	0.036019	-0.610532	1.80698	-0.354242	0.058447	5.25852	6.5671	-4.958179
143	0.133408	-0.636676	1.806711	-0.342043	0.059052	5.58404	6.63732	-4.140455
143.100006	0.098469	-0.66621	1.807933	-0.335831	0.059936	5.86236	7.03224	-2.831401
143.199997	0.015536	-0.716896	1.808916	-0.335739	0.060569	5.96911	7.3351	-1.175716
143.300003	-0.177667	-0.771016	1.807719	-0.341316	0.060725	6.06177	7.44055	0.540177
143.399994	-0.409376	-0.798639	1.80378	-0.350861	0.06028	6.1412	7.65208	1.937062
143.5	-0.53741	-0.803011	1.797584	-0.361834	0.059452	6.19699	7.82284	2.654882
143.600006	-0.524058	-0.790769	1.791103	-0.370883	0.058717	6.31889	8.00333	2.465881
143.699997	-0.337084	-0.76202	1.786117	-0.375831	0.058219	6.58267	8.18211	1.335261
143.800003	-0.019815	-0.739375	1.783406	-0.375353	0.058258	6.96652	8.34354	-0.564335
143.899994	0.28526	-0.755923	1.782517	-0.37039	0.058684	7.42805	8.66995	-2.576702
144	0.448807	-0.786019	1.782284	-0.361275	0.059134	8.07226	9.01905	-3.81123
144.100006	0.460827	-0.734661	1.782636	-0.350516	0.059489	8.8389	9.49405	-4.176178
144.199997	0.295261	-0.648802	1.783699	-0.339857	0.059675	9.38547	9.94903	-3.729334
144.300003	0.013752	-0.553146	1.786246	-0.332476	0.060139	9.68042	10.27201	-3.076191
144.399994	-0.322212	-0.401173	1.789794	-0.326931	0.060171	9.42058	10.28378	-2.158001
144.5	-0.528313	-0.240363	1.795413	-0.322672	0.060126	8.92017	9.99324	-1.223921
144.600006	-0.535057	-0.107142	1.804206	-0.319059	0.06044	8.35163	9.42907	-0.847342
144.699997	-0.407834	0.069052	1.816143	-0.314439	0.060991	7.96323	8.73836	-1.101197
144.800003	-0.168482	0.247466	1.831031	-0.308784	0.061701	7.81715	8.39771	-1.764759
144.899994	0.085701	0.344859	1.848387	-0.303129	0.062338	7.41561	8.11723	-2.442652
145	0.257106	0.384378	1.864985	-0.299504	0.062745	7.02231	7.91276	-2.708976
145.100006	0.306348	0.409653	1.878003	-0.300433	0.063129	6.63986	7.81031	-2.232208
145.199997	0.227163	0.429297	1.885425	-0.308044	0.063508	6.34841	7.83697	-0.819308
145.300003	0.00064	0.433126	1.885182	-0.323785	0.063655	6.16353	7.71246	1.465945
145.399994	-0.307837	0.412091	1.877131	-0.346516	0.063564	6.15346	7.88075	4.067017
145.5	-0.580692	0.414471	1.862187	-0.373562	0.063221	6.0637	7.93835	6.164947
145.600006	-0.716782	0.446535	1.843337	-0.400936	0.062579	6.00625	7.76385	6.902024
145.699997	-0.635639	0.518946	1.8233	-0.423963	0.062049	6.07911	7.68281	5.931912
145.800003	-0.346052	0.633623	1.803776	-0.439492	0.061708	6.08699	7.55285	3.32602
145.899994	0.031366	0.687716	1.785296	-0.445483	0.061472	6.08752	7.49407	-0.118724
146	0.33126	0.609614	1.76732	-0.441553	0.0612	6.0778	7.57297	-3.299489
146.100006	0.441329	0.554137	1.750746	-0.427246	0.061253	6.03961	7.55713	-5.489779
146.199997	0.409435	0.536049	1.738425	-0.40417	0.061392	6.04495	7.7085	-6.566508
146.300003	0.183503	0.554108	1.733377	-0.375485	0.06148	6.06247	7.83418	-6.762774
146.399994	-0.082003	0.532099	1.739007	-0.345182	0.061844	6.06072	7.85913	-6.659786
146.5	-0.264154	0.480464	1.756506	-0.316724	0.062303	6.11029	7.95558	-6.753263
146.600006	-0.305163	0.464031	1.783918	-0.292938	0.063122	6.27957	8.0394	-6.82302
146.699997	-0.176671	0.499099	1.81629	-0.276383	0.064305	6.52461	8.12087	-6.47
146.800003	0.03521	0.590832	1.847634	-0.269926	0.065518	6.59747	7.93257	-5.283921
146.899994	0.188846	0.739294	1.87446	-0.273821	0.066722	6.62077	7.9892	-2.496288
147	0.157371	0.913748	1.8912	-0.289225	0.067421	6.59029	8.10471	1.216239
147.100006	0.012654	1.010115	1.89728	-0.312403	0.068115	6.51191	8.20512	5.172854
147.199997	-0.217598	1.037126	1.895156	-0.339137	0.068548	6.47898	8.43368	8.044577
147.300003	-0.413201	1.042302	1.889655	-0.363409	0.068722	6.68514	8.61889	8.971114
147.399994	-0.557059	1.082904	1.885614	-0.380827	0.068633	6.84628	8.54138	7.465754
147.5	-0.529171	1.114728	1.885752	-0.389174	0.068591	7.18178	8.55551	3.958055
147.600006	-0.310026	1.113986	1.889011	-0.388969	0.068775	7.47306	8.89616	-0.580153
147.699997	-0.046533	0.925373	1.891709	-0.381577	0.069182	7.58174	8.8452	-4.56789
147.800003	0.21903	0.686877	1.891663	-0.369543	0.070354	7.75567	8.82379	-6.594242
147.899994	0.308131	0.512446	1.888581	-0.356096	0.071648	7.85411	9.11701	-6.421629
148	0.177505	0.468133	1.882839	-0.345665	0.072562	7.86873	9.39866	-4.706119
148.100006	-0.064469	0.401686	1.876559	-0.33855	0.073204	7.78221	9.58804	-2.333993
148.199997	-0.313467	0.331781	1.871214	-0.334435	0.073304	7.65811	9.47713	-0.224439
148.300003	-0.568882	0.2682	1.869136	-0.333128	0.07321	7.54785	9.31388	0.985916
148.399994	-0.663406	0.214644	1.872544	-0.332999	0.07318	7.30605	8.94165	1.03519
148.5	-0.557868	0.179935	1.881583	-0.333069	0.07338	6.85635	8.45188	-0.024046
148.600006	-0.342018	0.143817	1.89416	-0.333482	0.073678	5.92822	7.50938	-1.727203
148.699997	-0.081989	0.113042	1.906744	-0.334363	0.07374	4.73543	6.16704	-3.348007
148.800003	0.047689	0.027296	1.916507	-0.336464	0.073982	3.62653	5.27614	-4.190306
148.899994	0.232653	0.023577	1.921341	-0.338815	0.073525	3.42406	4.7899	-3.563177
149	0.212838	-0.010234	1.921135	-0.345173	0.073013	3.28148	4.95648	-1.900936
149.100006	0.103267	-0.056578	1.916497	-0.355576	0.072452	4.55283	5.32024	0.417271
149.199997	-0.048714	-0.09167	1.90938	-0.369593	0.071934	6.65414	8.72262	2.643765
149.300003	-0.163779	-0.152586	1.901505	-0.384035	0.071691	6.19471	9.04999	4.021801
149.399994	-0.255201	-0.175546	1.894737	-0.396818	0.071439	7.26927	9.01745	3.979205
149.5	-0.246137	-0.185846	1.889929	-0.405612	0.071543	6.47872	8.4278	2.614234
149.600006	-0.052632	-0.222211	1.885957	-0.407958	0.071748	9.43258	10.98049	0.617172
149.699997	-0.030728	-0.15818	1.880409	-0.406537	0.071988	10.19248	11.53513	-1.843705
149.800003	0.048951	-0.152161	1.872122	-0.398827	0.072243	9.58514	10.51117	-3.301467
149.899994	0.037702	-0.142548	1.861886	-0.385579	0.072137	10.01969	11.3358	-3.622888
150	0.00068	-0.116619	1.85164	-0.369671	0.071912	9.06003	10.32393	-3.287146
150.100006	-0.093146	-0.089452	1.844225	-0.352819	0.071495	8.89732	10.59338	-2.767069
150.199997	-0.204958	-0.032595	1.841087	-0.336371	0.071047	8.84468	10.9412	-2.454561
150.300003	-0.255046	0.032108	1.843486	-0.321192	0.070621	9.59871	11.51897	-2.50722
150.399994	-0.232254	0.102376	1.850914	-0.307528	0.07038	10.42202	11.49146	-2.892665
150.5	-0.162842	0.16561	1.862052	-0.296221	0.070164	11.37406	11.79902	-3.473145
150.600006	-0.081661	0.240271	1.874816	-0.288235	0.069815	11.73452	11.73629	-3.845593
150.699997	-0.048151	0.296844	1.887136	-0.284194	0.069523	11.15083	11.13914	-3.716166
150.800003	0.007037	0.33356	1.898008	-0.285051	0.069046	9.76301	10.29952	-2.936187
150.899994	0.035015	0.398605	1.906276	-0.290472	0.068602	8.26843	9.19387	-1.649502
151	0.046091	0.46185	1.912333	-0.300997	0.068209	6.70414	8.29344	-0.107103
151.100006	0.013406	0.532359	1.916563	-0.31525	0.068112	5.36755	7.42791	1.27973
151.199997	0.000627	0.603497	1.920178	-0.332328	0.06826	4.67552	6.93333	2.255797
151.300003	-0.061735	0.674099	1.922301	-0.351	0.068617	4.50589	6.59311	2.567286
151.399994	-0.146486	0.713802	1.922905	-0.369933	0.06902	4.98265	6.98364	2.293093
151.5	-0.346082	0.674546	1.920614	-0.388489	0.069562	6.4464	8.15427	1.527703
151.600006	-0.337173	0.704701	1.91426	-0.404613	0.069328	5.80999	7.29602	0.872056
151.699997	-0.390425	0.576967	1.902679	-0.417082	0.068457	6.72428	7.61001	0.477379
151.800003	-0.427666	0.474678	1.885779	-0.426862	0.067425	7.47411	8.74542	0.160054
151.899994	-0.31265	0.321701	1.86567	-0.431116	0.066386	7.01302	8.4977	0.120968
152	-0.135609	0.151009	1.844771	-0.429482	0.065448	7.53953	8.61846	-0.137621
152.100006	0.081004	-0.007442	1.82648	-0.418905	0.064449	7.74078	9.10791	-0.647619
152.199997	0.27533	-0.064594	1.81421	-0.399275	0.063707	8.09503	9.28347	-1.696447
152.300003	0.279684	-0.045095	1.809315	-0.373465	0.063455	8.27114	9.29236	-3.29177
152.399994	0.188482	0.0029	1.812122	-0.342702	0.063365	8.4371	9.14067	-4.977738
152.5	0.078514	0.038886	1.823228	-0.309562	0.063614	8.27859	8.84905	-6.497052
152.600006	-0.001555	0.069736	1.841879	-0.278331	0.064066	7.82363	8.62167	-7.550066
152.699997	-0.112891	0.115597	1.866825	-0.253105	0.064845	7.68386	8.4627	-7.933156
152.800003	-0.210645	0.157155	1.894482	-0.236391	0.065044	7.3931	8.30875	-7.35546
152.899994	-0.285367	0.279243	1.922193	-0.232116	0.064881	7.28022	8.2276	-6.059354
153	-0.324411	0.464694	1.945844	-0.240852	0.064182	7.16103	8.3839	-3.827945
153.100006	-0.270311	0.663171	1.96287	-0.261195	0.063391	7.20806	8.4491	-0.804442
153.199997	-0.207967	0.860614	1.970916	-0.2892	0.062388	8.09564	9.05352	2.893582
153.300003	-0.146706	1.031929	1.96989	-0.322895	0.062005	8.08452	9.33218	6.251937
153.399994	-0.156472	1.222833	1.96116	-0.357804	0.061101	8.29278	9.1366	8.554852
153.5	-0.197359	1.423881	1.948632	-0.391245	0.060228	9.39326	10.19761	8.946541
153.600006	-0.405827	1.667401	1.935543	-0.420533	0.05921	10.38287	11.17597	7.337795
153.699997	-0.33503	1.907392	1.920721	-0.440913	0.057576	11.68303	12.26974	3.863186
153.800003	-0.596946	2.03996	1.905094	-0.454969	0.056339	12.9739	13.2177	-0.015395
153.899994	-0.592802	1.975554	1.8877	-0.458922	0.054659	14.3429	13.99929	-3.221273
154	-0.177568	1.861582	1.86703	-0.453975	0.053349	15.46887	14.56207	-4.905951
154.100006	0.06777	1.653304	1.844402	-0.444161	0.053177	15.23696	13.67556	-4.814724
154.199997	0.255523	1.458617	1.821713	-0.429584	0.053086	12.35343	12.30924	-3.70456
154.300003	0.315371	1.303101	1.802317	-0.410504	0.052723	8.70605	9.47949	-2.576779
154.399994	0.247194	1.191775	1.789515	-0.387876	0.052187	5.5145	7.18426	-2.182923
154.5	0.076326	1.092771	1.786271	-0.362662	0.051782	3.79503	6.04842	-2.540242
154.600006	-0.086803	1.010695	1.79261	-0.336716	0.051283	3.30128	5.57096	-3.581685
154.699997	-0.20481	0.916998	1.807127	-0.311753	0.050827	3.30583	5.61528	-4.858617
154.800003	-0.201314	0.792847	1.826639	-0.289161	0.050464	3.85852	5.90936	-5.850917
154.899994	-0.062248	0.585612	1.848708	-0.270607	0.050377	5.59473	7.42866	-6.157906
155	0.142686	0.375293	1.870152	-0.258306	0.050512	5.51407	9.36526	-5.650504
155.100006	0.341945	0.231728	1.888768	-0.253759	0.050593	5.57178	7.89178	-4.158634
155.199997	0.387062	0.147391	1.903625	-0.257595	0.050444	9.44318	10.36258	-1.897031
155.300003	0.298655	0.103652	1.914022	-0.268327	0.050375	9.31348	9.85493	0.682297
155.399994	0.103248	0.040736	1.919985	-0.283799	0.050514	7.91059	9.16497	2.915843
155.5	-0.141314	-0.031175	1.923098	-0.301718	0.050651	7.61625	9.28883	4.337615
155.600006	-0.417616	-0.085321	1.924957	-0.31976	0.050648	6.12745	8.04754	4.574094
155.699997	-0.58216	-0.158597	1.925908	-0.336211	0.050602	6.07648	8.05461	3.691107
155.800003	-0.561147	-0.21457	1.92556	-0.3515	0.050477	6.65939	8.56654	2.023317
155.899994	-0.416796	-0.301309	1.922118	-0.364915	0.050523	7.37594	9.2292	0.145241
156	-0.159355	-0.381435	1.914067	-0.377063	0.050586	10.93592	13.19661	-1.205963
156.100006	0.087485	-0.420412	1.900704	-0.389076	0.050696	10.19844	11.60504	-1.480653
156.199997	0.228967	-0.480423	1.883002	-0.402154	0.050693	14.08122	14.45459	-0.661644
156.300003	0.257029	-0.496697	1.861192	-0.415491	0.050275	19.39658	20.1734	0.667398
156.399994	0.056853	-0.473023	1.837417	-0.427521	0.049687	23.47133	23.39475	1.623435
156.5	-0.232383	-0.467804	1.814285	-0.435667	0.049206	31.79073	30.1509	1.792427
156.600006	-0.484581	-0.444951	1.79425	-0.437574	0.048919	35.14052	33.64213	0.84645
156.699997	-0.610275	-0.497075	1.778786	-0.431952	0.049003	27.19148	27.32554	-0.835588
156.800003	-0.577613	-0.591568	1.767797	-0.419423	0.048883	16.63564	18.27758	-2.697011
156.899994	-0.405448	-0.682806	1.760879	-0.400621	0.048892	9.19972	12.06751	-4.117496
157	-0.117099	-0.694246	1.757932	-0.377465	0.048995	5.04562	7.8208	-4.945156
157.100006	0.131574	-0.615585	1.758819	-0.353143	0.049394	3.88252	5.82479	-5.18789
157.199997	0.308378	-0.534814	1.762622	-0.330157	0.050062	3.31625	5.28342	-4.872925
157.300003	0.295135	-0.487099	1.768936	-0.310995	0.050685	3.48773	5.29466	-4.103699
157.399994	0.068011	-0.49374	1.777176	-0.297169	0.051219	3.49324	5.47269	-3.024666
157.5	-0.196783	-0.544106	1.787384	-0.288438	0.051623	5.24757	6.11351	-1.880227
157.600006	-0.430655	-0.572005	1.798638	-0.284686	0.051872	5.29802	8.27535	-0.921599
157.699997	-0.469661	-0.593786	1.810126	-0.285192	0.052127	5.15395	8.35885	-0.193914
157.800003	-0.37157	-0.585457	1.820579	-0.289468	0.05255	6.70335	9.26164	0.263924
157.899994	-0.099864	-0.550997	1.829176	-0.29609	0.053407	10.00209	12.39595	0.53733
158	0.197622	-0.478153	1.834758	-0.304316	0.054554	9.29263	11.32691	0.59113
158.100006	0.405047	-0.435162	1.837889	-0.313467	0.055754	9.09611	10.9367	0.479587
158.199997	0.405084	-0.418102	1.839232	-0.322327	0.057112	8.84757	10.35283	0.161256
158.300003	0.208331	-0.436883	1.839272	-0.330037	0.058342	7.3219	8.90793	-0.276826
158.399994	-0.192605	-0.44667	1.839047	-0.337221	0.05905	6.70905	8.65625	-0.769772
158.5	-0.562758	-0.4598	1.83837	-0.343966	0.05945	6.28281	8.10567	-1.050094
158.600006	-0.792153	-0.478867	1.837414	-0.350453	0.05949	6.65939	8.38754	-1.115026
158.699997	-0.801622	-0.463943	1.834838	-0.358272	0.059474	7.08256	8.98319	-0.91725
158.800003	-0.565132	-0.467123	1.829361	-0.367395	0.05931	8.15143	10.25092	-0.308872
158.899994	-0.175027	-0.474785	1.819478	-0.378737	0.059107	8.69598	10.49725	0.564011
159	0.173052	-0.511148	1.805267	-0.391653	0.058824	8.86237	10.48847	1.587011
159.100006	0.404517	-0.567965	1.78738	-0.404325	0.058467	9.45824	10.87129	2.266539
159.199997	0.461379	-0.675551	1.768392	-0.413534	0.05825	9.59223	10.63802	2.177163
159.300003	0.30892	-0.803903	1.752002	-0.417454	0.058532	9.23904	10.28882	1.11334
159.399994	0.06465	-0.872801	1.739704	-0.41511	0.059135	8.3356	9.24568	-0.638452
159.5	-0.204571	-0.86751	1.731785	-0.405849	0.060163	7.80594	8.77336	-2.433391
159.600006	-0.398699	-0.856088	1.727993	-0.390985	0.061387	7.92837	8.93159	-3.837467
159.699997	-0.483116	-0.807348	1.727174	-0.373265	0.06255	8.42878	9.60956	-4.559456
159.800003	-0.425895	-0.72475	1.726923	-0.35533	0.063673	9.90908	11.12159	-4.543564
159.899994	-0.2411	-0.704882	1.726321	-0.33985	0.064374	9.79305	10.44008	-3.665127
160	-0.129161	-0.655238	1.724528	-0.328764	0.064316	10.79685	11.69025	-2.135965
160.100006	-0.04503	-0.602937	1.721708	-0.322977	0.063817	11.43064	12.62612	-0.399248
160.199997	-0.009251	-0.521481	1.719074	-0.321534	0.063281	10.68387	12.03304	0.941018
160.300003	0.030482	-0.442729	1.719453	-0.322638	0.062779	8.98682	10.42895	1.391887
160.399994	0.04453	-0.365205	1.723823	-0.324455	0.062743	5.91893	7.44569	0.836099
160.5	0.134394	-0.333457	1.73178	-0.326257	0.063225	4.01905	5.74289	-0.51975
160.600006	0.180353	-0.349106	1.741256	-0.328072	0.06392	3.13541	4.64356	-1.958333
160.699997	0.209876	-0.364033	1.748976	-0.329512	0.06483	3.44131	4.73734	-2.822236
160.800003	0.179701	-0.334705	1.752935	-0.331366	0.065457	3.64221	4.8582	-2.659312
160.899994	-0.026895	-0.333906	1.752907	-0.335182	0.065603	6.73672	7.26787	-1.734731
161	-0.213381	-0.291685	1.749149	-0.340559	0.065518	7.98862	9.91027	-0.205403
161.100006	-0.379301	-0.237953	1.743774	-0.347306	0.065238	7.37095	9.41183	1.249915
161.199997	-0.456051	-0.152238	1.73924	-0.353067	0.064996	8.47178	10.35294	1.944451
161.300003	-0.526255	-0.06509	1.738307	-0.356786	0.065097	11.73312	13.93217	1.372383
161.399994	-0.221456	0.075005	1.742361	-0.355244	0.064934	11.18341	13.03474	-0.056135
161.5	0.049205	0.177103	1.749819	-0.351145	0.065045	11.76176	12.39959	-1.95345
161.600006	0.252023	0.201554	1.758632	-0.345289	0.065408	10.51126	11.04997	-3.42793
161.699997	0.383864	0.242349	1.766413	-0.338313	0.066129	8.87393	9.01306	-3.868509
161.800003	0.381229	0.301178	1.772021	-0.332506	0.067037	8.36415	8.79188	-3.363707
161.899994	0.23628	0.387509	1.77468	-0.329707	0.067693	8.83023	8.77347	-2.022891
162	-0.0755	0.471842	1.774396	-0.331146	0.068014	9.12431	9.47532	-0.172179
162.100006	-0.447349	0.5501	1.77192	-0.335703	0.067869	10.67082	10.52936	1.62391
162.199997	-0.696444	0.643564	1.769237	-0.341664	0.067208	10.90833	11.85801	2.710299
162.300003	-0.783332	0.774379	1.768489	-0.346977	0.066475	11.22588	12.76539	2.604022
162.399994	-0.621686	0.856671	1.770331	-0.350859	0.065955	11.91992	13.21009	1.434943
162.5	-0.269942	0.89708	1.773482	-0.353853	0.065561	10.73151	12.78713	-0.317594
162.600006	0.093188	0.897846	1.775239	-0.356654	0.065285	9.7807	11.57068	-1.84855
162.699997	0.381803	0.82839	1.773326	-0.360907	0.065569	8.0332	9.33315	-2.492577
162.800003	0.467379	0.819701	1.76575	-0.366348	0.065307	6.36084	7.59438	-1.819494
162.899994	0.274835	0.774829	1.753115	-0.37564	0.065341	4.94106	6.30674	-0.460596
163	-0.028592	0.782342	1.736455	-0.386123	0.064245	4.11609	5.4683	1.21555
163.100006	-0.360187	0.737439	1.71882	-0.395989	0.063518	4.00233	5.25087	2.251391
163.199997	-0.549696	0.656746	1.704461	-0.401777	0.062992	3.93288	5.52632	2.111625
163.300003	-0.535304	0.580819	1.69597	-0.40077	0.062917	4.86049	5.90165	0.657462
163.399994	-0.329095	0.548158	1.693895	-0.393229	0.063187	6.20574	7.59246	-1.618474
163.5	-0.071259	0.508053	1.696096	-0.380434	0.063523	5.9812	9.10234	-3.717488
163.600006	0.179799	0.437356	1.700853	-0.364378	0.063887	7.61371	8.92388	-4.922679
163.699997	0.297853	0.340943	1.706465	-0.348812	0.064148	9.12738	10.29256	-5.034343
163.800003	0.274182	0.289277	1.711596	-0.336755	0.064219	9.86267	11.09493	-4.15521
163.899994	0.104454	0.279377	1.715343	-0.331093	0.06397	10.86183	11.14182	-2.391529
164	-0.097668	0.272373	1.71674	-0.331471	0.063532	11.73523	11.60879	-0.187458
164.100006	-0.248973	0.263977	1.716604	-0.336345	0.063324	12.40238	11.90565	1.825818
164.199997	-0.296619	0.304218	1.716017	-0.34275	0.063573	12.80418	12.1129	2.95366
164.300003	-0.250409	0.333572	1.717162	-0.347562	0.064162	13.21842	12.69774	2.829837
164.399994	-0.131196	0.3426	1.721335	-0.348639	0.065025	12.98231	12.48052	1.495766
164.5	-0.036171	0.363062	1.727922	-0.345882	0.065829	12.32785	12.54251	-0.572042
164.600006	-0.000518	0.36035	1.734447	-0.339905	0.066358	11.27816	11.97577	-2.515617
164.699997	-0.034613	0.362185	1.739599	-0.33202	0.066642	10.28181	11.00458	-3.606476
164.800003	-0.077195	0.3854	1.743636	-0.323817	0.066815	8.71945	9.87259	-3.614432
164.899994	-0.121125	0.456214	1.747134	-0.318392	0.066867	7.23696	8.62231	-2.97776
165	-0.070207	0.512439	1.750523	-0.316026	0.067013	5.8402	7.59888	-1.883785
165.100006	0.003708	0.522307	1.754231	-0.317111	0.0673	5.08372	6.99702	-0.623311
165.199997	0.045418	0.542026	1.757819	-0.320779	0.067942	4.8879	6.66355	0.436259
165.300003	0.022624	0.579949	1.761442	-0.325976	0.068552	4.91837	6.6142	1.012273
165.399994	-0.037534	0.594622	1.764942	-0.331836	0.069003	5.4631	6.97529	1.032346
165.5	-0.171012	0.608989	1.767934	-0.337511	0.069275	5.64964	7.45425	0.49756
165.600006	-0.300584	0.606305	1.770289	-0.342817	0.069317	6.24568	8.05664	-0.287568
165.699997	-0.409002	0.606415	1.771355	-0.347755	0.069183	6.84785	8.11135	-0.962934
165.800003	-0.445391	0.584733	1.770445	-0.351653	0.068902	6.6361	8.33327	-1.315173
165.899994	-0.344773	0.537493	1.76772	-0.355268	0.068454	6.49711	8.21583	-1.193261
166	-0.170926	0.504778	1.763797	-0.359075	0.067912	6.31119	8.03737	-0.79084
166.100006	0.044359	0.462125	1.75857	-0.362622	0.067381	6.17746	8.01146	-0.338141
166.199997	0.221223	0.40142	1.751934	-0.366583	0.067018	6.2265	7.94402	0.142463
166.300003	0.339026	0.346538	1.744262	-0.371207	0.06698	6.49247	8.00493	0.445432
166.399994	0.346876	0.279553	1.735907	-0.375773	0.067342	7.17162	8.4355	0.566501
166.5	0.239259	0.23728	1.726766	-0.380461	0.068191	7.74113	8.92923	0.452041
166.600006	0.09982	0.252213	1.715924	-0.384926	0.069248	8.75982	9.53998	0.159077
166.699997	-0.104203	0.282911	1.703277	-0.388881	0.070231	10.11874	10.74743	-0.098698
166.800003	-0.287609	0.294112	1.689142	-0.391671	0.071226	11.47793	12.26181	-0.220135
166.899994	-0.396341	0.259993	1.673966	-0.392378	0.072041	12.40378	13.21116	-0.210448
167	-0.415257	0.180436	1.658402	-0.39029	0.072626	12.66783	13.74236	-0.329711
167.100006	-0.347713	0.087494	1.644229	-0.38519	0.073132	11.76404	13.19297	-0.681234
167.199997	-0.235134	0.006908	1.633012	-0.376664	0.073463	9.39633	10.93392	-1.283468
167.300003	-0.090992	-0.034779	1.625992	-0.36522	0.073436	7.81189	8.89423	-2.082765
167.399994	0.045014	-0.009628	1.623164	-0.350957	0.073086	6.7185	7.59545	-2.906222
167.5	0.140533	0.065966	1.62494	-0.335484	0.072749	5.32578	6.3714	-3.614294
167.600006	0.162718	0.11941	1.630408	-0.319494	0.072974	4.58331	5.73443	-4.013941
167.699997	0.187821	0.144562	1.638801	-0.305446	0.073384	4.19377	5.49067	-4.025603
167.800003	0.13925	0.191553	1.648482	-0.294604	0.073989	4.16154	5.6808	-3.588558
167.899994	0.02368	0.234989	1.658938	-0.288263	0.074511	3.98752	5.84673	-2.640998
168	-0.079413	0.227567	1.669072	-0.287717	0.074977	4.20839	5.84834	-1.337317
168.100006	-0.20369	0.206753	1.677895	-0.293074	0.075414	5.29994	7.26305	0.130172
168.199997	-0.295735	0.20519	1.684691	-0.304205	0.075761	5.22612	8.27856	1.519443
168.300003	-0.322041	0.208399	1.688767	-0.319082	0.075874	6.06046	7.99551	2.542238
168.399994	-0.384441	0.26177	1.689827	-0.336593	0.075794	7.25675	8.55776	3.042081
168.5	-0.360812	0.351271	1.687865	-0.353937	0.075376	8.20572	9.1594	2.897991
168.600006	-0.283808	0.441027	1.683295	-0.369246	0.074593	9.27932	10.11325	2.154577
168.699997	-0.135807	0.504406	1.676976	-0.380186	0.073962	10.03826	10.70161	0.974453
168.800003	0.017647	0.483012	1.669371	-0.386048	0.073505	10.87671	11.79581	-0.279461
168.899994	0.139133	0.430891	1.661394	-0.38613	0.073279	11.64993	12.36544	-1.23784
169	0.188462	0.398489	1.653839	-0.381025	0.072949	12.54329	13.08013	-1.883
169.100006	0.157351	0.384768	1.648469	-0.37288	0.072711	12.22162	12.61381	-2.270751
169.199997	0.047937	0.392841	1.644818	-0.363816	0.072328	9.66588	10.32789	-2.437912
169.300003	-0.077079	0.423024	1.642354	-0.355631	0.072061	6.59091	8.01425	-2.349688
169.399994	-0.176864	0.462454	1.640112	-0.349923	0.071795	4.90357	6.44109	-1.930769
169.5	-0.287761	0.535036	1.63692	-0.347733	0.071398	3.9792	5.7264	-1.187893
169.600006	-0.321678	0.652833	1.631931	-0.349388	0.070946	3.75615	5.29851	-0.258619
169.699997	-0.285901	0.770689	1.6251	-0.353449	0.070474	3.64072	5.42473	0.6575
169.800003	-0.16106	0.869337	1.617153	-0.35771	0.070315	4.97854	6.00068	1.182953
169.899994	0.059802	0.935721	1.609955	-0.360997	0.070356	7.1598	9.05524	1.074153
170	0.220839	1.007522	1.605432	-0.361391	0.070771	6.33457	9.07215	0.302082
170.100006	0.304498	1.018027	1.604197	-0.357859	0.071336	7.6568	8.35211	-0.91921
170.199997	0.310127	0.946923	1.606091	-0.350439	0.072007	9.16355	10.10907	-2.163595
170.300003	0.188926	0.871571	1.610977	-0.340182	0.072803	8.15292	9.6178	-3.174863
170.399994	0.024045	0.826085	1.618513	-0.328233	0.073482	7.78676	8.66588	-3.756676
170.5	-0.140275	0.8347	1.627474	-0.316688	0.074054	7.39713	9.06209	-3.867296
170.600006	-0.260244	0.869829	1.637208	-0.30811	0.074739	6.45674	8.24388	-3.417174
170.699997	-0.317544	0.891582	1.646957	-0.304093	0.075598	6.00178	7.69373	-2.360746
170.800003	-0.327081	0.938572	1.6555	-0.306178	0.076345	5.63965	7.50349	-0.922666
170.899994	-0.242902	0.954769	1.662271	-0.314422	0.076784	5.94976	7.30673	0.62752
171	-0.175508	0.973304	1.667283	-0.32772	0.076971	6.05231	7.20289	1.908511
171.100006	-0.136153	0.984756	1.670973	-0.343786	0.076636	7.21138	7.88996	2.617407
171.199997	-0.081812	1.003796	1.673218	-0.359968	0.076098	7.96419	9.22652	2.624162
171.300003	-0.02673	0.954903	1.67402	-0.374274	0.075588	6.74005	8.37823	1.963934
171.399994	-0.016898	0.892869	1.67291	-0.385096	0.075388	7.61748	8.86971	0.839898
171.5	0.029295	0.808636	1.670583	-0.390878	0.075464	7.52438	9.65056	-0.395997
171.600006	0.042651	0.722463	1.666784	-0.391075	0.075995	7.32366	9.28744	-1.36663
171.699997	0.027622	0.618972	1.66288	-0.38663	0.076647	7.54917	9.65174	-1.881405
171.800003	-0.047372	0.554853	1.659781	-0.378753	0.077117	7.63184	9.57819	-2.086781
171.899994	-0.177968	0.546944	1.6582	-0.368908	0.077346	7.97514	9.33518	-2.121584
172	-0.292289	0.534502	1.657878	-0.359283	0.077337	8.33096	9.55903	-2.027745
172.100006	-0.375003	0.542617	1.657676	-0.351735	0.077102	9.21627	9.73524	-1.791681
172.199997	-0.392761	0.536482	1.658062	-0.347697	0.076754	9.73656	10.4343	-1.362756
172.300003	-0.321861	0.473941	1.657702	-0.347151	0.076383	9.67105	10.94677	-0.798962
172.399994	-0.163047	0.386028	1.656534	-0.349048	0.076221	9.46218	10.70547	-0.267713
172.5	0.044408	0.305951	1.654606	-0.352078	0.076273	8.24548	10.1838	0.076534
172.600006	0.244541	0.264038	1.652726	-0.354439	0.076579	7.2282	9.22727	0.139896
172.699997	0.391192	0.229814	1.651522	-0.354982	0.077172	5.6386	7.85731	-0.101855
172.800003	0.406289	0.162736	1.651654	-0.353183	0.077973	4.27206	6.39003	-0.621174
172.899994	0.342233	0.059628	1.653354	-0.349705	0.079022	3.50384	5.30718	-1.171054
173	0.13009	-0.029661	1.656172	-0.345889	0.080117	3.60727	5.09736	-1.616416
173.100006	-0.072957	-0.082256	1.658752	-0.343062	0.081224	3.495	4.80093	-1.828697
173.199997	-0.320364	-0.102445	1.660333	-0.342491	0.081937	5.70253	6.23973	-1.673637
173.300003	-0.481641	-0.107222	1.660369	-0.343592	0.082475	6.39298	8.33359	-1.153815
173.399994	-0.528213	-0.087648	1.658679	-0.346469	0.082688	6.11607	8.04262	-0.443049
173.5	-0.497885	-0.007451	1.655798	-0.349492	0.082605	6.90452	8.82079	0.230636
173.600006	-0.353229	0.120236	1.65282	-0.350954	0.082442	7.21462	9.41997	0.51491
173.699997	-0.175558	0.214445	1.651539	-0.349528	0.082047	9.66413	11.88359	0.18552
173.800003	-0.015422	0.268641	1.653011	-0.344391	0.08127	9.77606	11.96196	-0.695717
173.899994	0.070545	0.243215	1.658352	-0.336088	0.080381	11.23035	12.64464	-1.790076
174	0.147576	0.241995	1.666659	-0.325586	0.0795	13.03749	13.50364	-2.734194
174.100006	0.206837	0.277332	1.677618	-0.315181	0.078829	14.63637	13.86152	-3.378767
174.199997	0.243805	0.340841	1.690187	-0.307026	0.078669	15.39679	14.02359	-3.631718
174.300003	0.297578	0.395396	1.704203	-0.303211	0.079039	12.44923	12.64892	-3.40248
174.399994	0.259474	0.469633	1.717872	-0.305306	0.079735	7.69297	9.53034	-2.557924
174.5	0.152888	0.499364	1.729338	-0.313383	0.080527	4.88842	6.93322	-1.176049
174.600006	-0.055822	0.507357	1.738018	-0.325942	0.081388	3.7318	5.9388	0.456328
174.699997	-0.307438	0.545267	1.744281	-0.34078	0.082093	3.70308	5.50941	1.912686
174.800003	-0.523238	0.667862	1.748765	-0.356209	0.082355	3.7311	5.81804	2.844544
174.899994	-0.66692	0.807479	1.751023	-0.370719	0.081881	5.45241	5.81761	3.065695
175	-0.726143	0.885611	1.751237	-0.384063	0.080891	8.61733	9.66384	2.647298
175.100006	-0.571867	0.991908	1.747969	-0.396324	0.079932	7.01618	9.33069	1.745651
175.199997	-0.30087	1.077682	1.740104	-0.40627	0.078616	9.5643	8.76084	0.846465
175.300003	0.057171	1.063277	1.726681	-0.41477	0.07745	10.63089	12.40516	0.245003
175.399994	0.375851	0.968865	1.708954	-0.420814	0.07627	9.11722	10.6377	0.07474
175.5	0.503077	0.878107	1.689043	-0.424211	0.075698	9.03586	10.60719	-0.00621
175.600006	0.43196	0.879816	1.669938	-0.422596	0.075273	8.05632	9.62701	-0.258217
175.699997	0.187337	0.924549	1.654991	-0.41497	0.074997	7.83659	8.69211	-1.004342
175.800003	-0.10498	0.971152	1.64692	-0.40059	0.074627	7.78667	8.48603	-2.24683
175.899994	-0.366855	1.024991	1.645781	-0.380045	0.074535	7.96498	8.47072	-3.732757
176	-0.455032	1.043153	1.651073	-0.355524	0.074766	8.89425	9.14516	-5.126249
176.100006	-0.375482	1.020169	1.661998	-0.329894	0.07512	8.85081	9.55935	-6.067469
176.199997	-0.222277	0.986192	1.677985	-0.305992	0.075497	9.16731	9.92526	-6.352632
176.300003	-0.061121	0.981682	1.696924	-0.287497	0.075618	8.89959	9.64339	-5.885757
176.399994	0.08289	0.953068	1.716735	-0.275188	0.07537	8.03828	9.21132	-4.522464
176.5	0.05215	0.91714	1.735299	-0.270854	0.074794	7.34038	8.651	-2.47923
176.600006	-0.028446	0.854904	1.751205	-0.273951	0.073727	6.14059	7.61119	-0.071646
176.699997	-0.155814	0.86231	1.76421	-0.282596	0.072678	5.4053	6.9678	2.10951
176.800003	-0.225966	0.796567	1.775004	-0.295174	0.071822	5.29005	6.89318	3.699688
176.899994	-0.176536	0.786724	1.783565	-0.309477	0.071459	5.69999	7.05911	4.24738
177	-0.089445	0.788415	1.790712	-0.324385	0.071373	7.87285	9.0197	3.724175
177.100006	0.023308	0.775443	1.795493	-0.338865	0.071493	7.21681	8.90397	2.412012
177.199997	0.075944	0.744826	1.796852	-0.351986	0.071643	7.98477	8.81362	0.711279
177.300003	0.038271	0.641768	1.794958	-0.363362	0.071825	8.78005	10.20489	-0.849124
177.399994	-0.085768	0.460987	1.790797	-0.37198	0.072205	8.45584	9.86638	-1.926887
177.5	-0.251424	0.391271	1.785406	-0.376107	0.071998	9.24193	10.36696	-2.152313
177.600006	-0.441498	0.366409	1.781139	-0.37709	0.07147	9.39703	10.58022	-2.130134
177.699997	-0.603845	0.346076	1.779917	-0.374457	0.070373	9.74996	10.37328	-2.138914
177.800003	-0.612743	0.282029	1.782485	-0.368495	0.068777	9.81818	10.56512	-2.287688
177.899994	-0.441108	0.275024	1.787592	-0.360789	0.067272	9.95891	10.59777	-2.535283
178	-0.145891	0.315171	1.793908	-0.35321	0.06619	10.43901	11.12747	-2.650881
178.100006	0.257621	0.334557	1.800418	-0.347463	0.065763	10.51835	11.1962	-2.397554
178.199997	0.56867	0.318735	1.805413	-0.34549	0.065742	9.87852	10.86701	-1.667507
178.300003	0.662097	0.278693	1.807458	-0.347764	0.065703	9.10137	10.18144	-0.523663
178.399994	0.470857	0.219825	1.806188	-0.354112	0.065672	8.13277	9.38914	0.783835
178.5	0.140877	0.179995	1.802171	-0.362949	0.065519	6.80862	8.46826	1.985783
178.600006	-0.272531	0.162172	1.795458	-0.373252	0.065244	5.79676	7.59278	2.702609
178.699997	-0.604536	0.083826	1.787169	-0.382366	0.064913	5.08328	6.90614	2.692774
178.800003	-0.78306	0.012993	1.777961	-0.38935	0.064316	4.83544	6.79726	1.891344
178.899994	-0.7247	-0.03545	1.768116	-0.392472	0.063427	4.91732	6.83173	0.592718
179	-0.476218	-0.075075	1.757487	-0.391854	0.062404	5.20361	6.942	-0.936621
179.100006	-0.081206	-0.135063	1.746455	-0.386324	0.061262	5.79711	7.28457	-1.951674
179.199997	0.336381	-0.10019	1.735855	-0.377037	0.060125	6.33509	7.6614	-2.471347
179.300003	0.643648	-0.056537	1.727901	-0.365719	0.059725	6.97046	8.03041	-2.844079
179.399994	0.764038	-0.084087	1.723541	-0.353166	0.059827	7.4354	8.5705	-3.069951
179.5	0.612202	-0.162788	1.722619	-0.340988	0.060455	7.83685	9.18124	-3.218671
179.600006	0.256213	-0.221719	1.724737	-0.32984	0.061262	8.92289	10.28411	-3.16276
179.699997	-0.229435	-0.259763	1.729227	-0.320262	0.061618	10.18723	11.80427	-2.970557
179.800003	-0.705001	-0.268138	1.734928	-0.313168	0.061589	12.16269	13.76913	-2.651115
179.899994	-1.001753	-0.234046	1.741976	-0.307905	0.061178	14.60755	15.73838	-2.237536
180	-1.033246	-0.162368	1.751082	-0.30456	0.060292	17.20831	17.60957	-1.873913
180.100006	-0.810933	-0.064549	1.761942	-0.303547	0.05938	20.72993	20.12972	-1.601723
180.199997	-0.3803	0.042406	1.775054	-0.304431	0.058329	24.88332	23.25922	-1.379201
180.300003	0.145248	0.106267	1.78833	-0.307762	0.057343	24.88805	24.35684	-1.138845
180.399994	0.574954	0.14885	1.800082	-0.314227	0.05678	16.66306	17.26593	-0.792803
180.5	0.816284	0.159917	1.808321	-0.323899	0.05663	9.10566	10.71853	-0.140676
180.600006	0.854181	0.111046	1.811656	-0.336599	0.056919	5.12067	7.10044	0.841282
180.699997	0.636916	0.008999	1.809512	-0.351549	0.057493	3.50988	5.43822	1.966257
180.800003	0.222345	-0.096833	1.802386	-0.36749	0.058388	3.07813	5.19724	2.999888
180.899994	-0.259891	-0.150623	1.791424	-0.381519	0.059272	2.91296	4.6609	3.447556
181	-0.635927	-0.213065	1.77804	-0.391434	0.060152	2.67493	4.93977	2.961541
181.100006	-0.814677	-0.276985	1.765049	-0.395508	0.060926	4.01721	4.966	1.524067
181.199997	-0.761372	-0.295154	1.754491	-0.392696	0.061264	4.3902	6.15173	-0.449618
181.300003	-0.534723	-0.279393	1.747528	-0.382805	0.061139	3.67531	6.49987	-2.396292
181.399994	-0.210673	-0.324326	1.74514	-0.367584	0.060594	4.20252	5.75402	-3.957224
181.5	0.10049	-0.336472	1.748042	-0.349513	0.059654	5.52834	7.53497	-4.897111
181.600006	0.330556	-0.300625	1.754461	-0.333046	0.058473	7.70435	9.94228	-5.169474
181.699997	0.434432	-0.29829	1.762028	-0.321769	0.057239	7.77695	10.28817	-4.612784
181.800003	0.415724	-0.31376	1.767878	-0.318803	0.056175	7.91348	10.44458	-2.99187
181.899994	0.269711	-0.348352	1.769826	-0.32535	0.05518	8.88751	11.78917	-0.494279
182	0.10124	-0.385408	1.767835	-0.33975	0.05449	9.88912	12.63854	2.162637
182.100006	-0.086571	-0.416463	1.761556	-0.35875	0.054051	10.9586	13.4394	4.130131
182.199997	-0.228083	-0.435991	1.755133	-0.376655	0.053996	12.93301	14.24038	4.704755
182.300003	-0.267601	-0.402697	1.751277	-0.389586	0.054403	15.11269	14.31724	3.630677
182.399994	-0.199217	-0.337251	1.751778	-0.394917	0.055187	18.26833	15.93568	1.20264
182.5	-0.134131	-0.237003	1.75459	-0.392706	0.055948	18.58615	15.8753	-1.775316
182.600006	-0.069601	-0.225099	1.75848	-0.384031	0.056588	13.56338	14.21276	-4.160339
182.699997	-0.094367	-0.258007	1.762325	-0.370253	0.05702	8.89416	11.06228	-5.304612
182.800003	-0.170238	-0.265349	1.766246	-0.354635	0.057058	6.58302	9.28947	-5.171845
182.899994	-0.186939	-0.245919	1.770663	-0.340783	0.056735	5.25878	7.79928	-4.185029
183	-0.259654	-0.179717	1.775221	-0.331696	0.056242	4.70521	6.58016	-2.60478
183.100006	-0.248134	-0.12275	1.77987	-0.327701	0.055782	4.68428	6.24144	-0.756171
183.199997	-0.185401	-0.05532	1.784242	-0.328254	0.05557	4.88755	6.21575	0.733444
183.300003	-0.019611	0.016314	1.789089	-0.332233	0.055655	5.7831	6.84929	1.541075
183.399994	0.138272	0.03871	1.794966	-0.336481	0.056264	5.36116	6.73121	1.472746
183.5	0.289563	-0.031354	1.802501	-0.339504	0.057508	5.65901	7.03899	0.573355
183.600006	0.277836	-0.12083	1.81069	-0.340349	0.059073	5.68388	7.3883	-0.923438
183.699997	0.193691	-0.167832	1.818905	-0.337037	0.060786	4.94719	7.19893	-2.285437
183.800003	0.034702	-0.202644	1.825807	-0.331761	0.062674	5.25975	7.39719	-3.104621
183.899994	-0.183429	-0.151812	1.830878	-0.325557	0.06391	5.23391	7.30298	-3.084031
184	-0.418043	-0.127794	1.835226	-0.322311	0.064885	6.58977	8.42598	-2.511595
184.100006	-0.610863	-0.081657	1.837833	-0.322543	0.065151	6.84277	8.37823	-1.413276
184.199997	-0.739534	-0.017094	1.838316	-0.328892	0.065267	6.74381	7.9361	-0.00939
184.300003	-0.691993	0.084709	1.836118	-0.340414	0.065144	7.88493	8.87068	1.431148
184.399994	-0.448789	0.170019	1.832022	-0.354472	0.065146	8.54841	9.90064	2.547488
184.5	-0.16671	0.245668	1.825552	-0.370089	0.064974	8.8185	10.22897	2.988048
184.600006	0.124354	0.320101	1.817969	-0.384411	0.064568	9.29176	10.84988	2.571145
184.699997	0.278157	0.379852	1.809009	-0.395353	0.06423	9.51193	11.39222	1.40181
184.800003	0.28373	0.374484	1.799701	-0.401678	0.063851	9.29307	11.22671	-0.213471
184.899994	0.151189	0.277714	1.790393	-0.401938	0.063701	8.73723	10.54981	-1.793518
185	-0.008995	0.236589	1.782104	-0.396475	0.063895	8.44533	9.43581	-2.900179
185.100006	-0.175888	0.31502	1.776346	-0.385929	0.064407	8.35417	8.75881	-3.522578
185.199997	-0.271949	0.411052	1.775249	-0.371484	0.065143	8.27517	8.42983	-3.888804
185.300003	-0.300717	0.495198	1.779805	-0.356065	0.066027	8.12489	8.44128	-4.175318
185.399994	-0.259547	0.57785	1.788793	-0.3414	0.066834	7.83519	8.68644	-4.325875
185.5	-0.139401	0.612123	1.800842	-0.329441	0.067447	7.30509	8.95396	-4.137474
185.600006	0.024749	0.605758	1.813963	-0.321835	0.068135	6.97335	9.14388	-3.473454
185.699997	0.136005	0.580017	1.826649	-0.318799	0.068935	6.7143	9.00567	-2.258351
185.800003	0.140328	0.608075	1.836189	-0.320886	0.069745	6.69608	8.5614	-0.654442
185.899994	0.040801	0.623148	1.842499	-0.326992	0.070268	6.973	8.349	1.098725
186	-0.15951	0.609725	1.845098	-0.336058	0.07042	6.9892	8.02966	2.593195
186.100006	-0.331337	0.571144	1.844661	-0.344791	0.070411	6.86625	7.62436	3.360759
186.199997	-0.440095	0.563726	1.842769	-0.35249	0.070255	6.60439	7.34441	3.137431
186.300003	-0.390149	0.582723	1.841419	-0.357277	0.070333	6.02805	7.07485	1.911091
186.399994	-0.187291	0.617737	1.840878	-0.357881	0.070804	5.62152	6.99927	-0.030952
186.5	0.028783	0.611092	1.839823	-0.355378	0.071407	5.38472	6.98193	-1.954663
186.600006	0.231596	0.534268	1.837782	-0.349182	0.072266	5.58492	7.54021	-3.121946
186.699997	0.309365	0.462797	1.834664	-0.341292	0.073127	6.59126	8.56964	-3.439791
186.800003	0.16214	0.42966	1.831109	-0.333649	0.073746	6.29183	7.92272	-3.105125
186.899994	-0.069913	0.4061	1.828148	-0.328232	0.07381	6.66753	7.94156	-2.338143
187	-0.342929	0.382943	1.825735	-0.327013	0.073425	7.44136	8.35757	-1.348406
187.100006	-0.543604	0.39774	1.822428	-0.327463	0.073413	7.76005	9.00824	-0.328825
187.199997	-0.559714	0.458345	1.81952	-0.331365	0.073662	7.87197	8.65603	0.403443
187.300003	-0.357522	0.542754	1.816267	-0.337294	0.074228	7.86943	8.82207	0.697891
187.399994	-0.1466	0.583363	1.814887	-0.348083	0.074763	7.26805	8.53817	0.359664
187.5	0.041489	0.512853	1.813805	-0.358338	0.074896	6.64993	7.93364	-0.348201
187.600006	0.100841	0.427	1.813371	-0.367502	0.074651	6.20671	7.66247	-1.169182
187.699997	0.013799	0.344927	1.812275	-0.37613	0.074008	6.17702	7.50082	-1.767318
187.800003	-0.138787	0.336606	1.809619	-0.382225	0.073141	6.40323	7.43006	-1.885807
187.899994	-0.269551	0.312045	1.805055	-0.386925	0.072234	7.09867	8.26604	-1.610358
188	-0.315106	0.303224	1.79919	-0.388053	0.071331	6.56717	8.24313	-1.150423
188.100006	-0.227537	0.288163	1.793631	-0.386256	0.07062	7.15717	8.4036	-0.722393
188.199997	-0.071474	0.225307	1.78984	-0.381059	0.070026	7.04052	8.70506	-0.569936
188.300003	0.101769	0.126793	1.789312	-0.372474	0.069916	6.61928	8.0394	-0.905043
188.399994	0.217612	0.101374	1.792232	-0.360894	0.069932	6.50184	7.98823	-1.650949
188.5	0.233695	0.196142	1.798515	-0.346668	0.070006	6.24498	7.68902	-2.495593
188.600006	0.130617	0.310473	1.806329	-0.333647	0.070056	6.17737	7.5689	-3.144083
188.699997	-0.013104	0.404675	1.814476	-0.32327	0.07	6.74819	7.6402	-3.210116
188.800003	-0.118753	0.47334	1.820234	-0.31852	0.070089	7.81373	8.80709	-2.515757
188.899994	-0.206849	0.534461	1.822605	-0.321434	0.070396	6.6819	8.18982	-0.921832
189	-0.161807	0.605171	1.818255	-0.330079	0.070303	7.53962	8.57778	1.355247
189.100006	-0.174234	0.663598	1.808393	-0.344435	0.070198	7.86733	9.55154	3.441826
189.199997	-0.165445	0.676241	1.794878	-0.35938	0.070012	7.2338	9.08125	4.575234
189.300003	-0.154563	0.686417	1.782015	-0.370485	0.069567	7.21848	9.20104	4.152833
189.399994	-0.293845	0.692237	1.774571	-0.375632	0.069094	6.57794	8.66963	2.074168
189.5	-0.04765	0.716274	1.773414	-0.370329	0.068566	6.14856	7.96875	-1.277114
189.600006	0.04543	0.68966	1.778742	-0.360266	0.068725	6.19068	7.61162	-4.46758
189.699997	0.166158	0.737735	1.787066	-0.345184	0.069311	6.12736	7.24228	-6.601556
189.800003	0.22172	0.852412	1.798005	-0.32783	0.069986	6.90837	7.2334	-7.297652
189.899994	0.140001	0.979456	1.809779	-0.313482	0.070282	6.84733	7.86341	-6.58759
190	-0.035552	1.076346	1.821936	-0.306059	0.070386	5.79431	7.49739	-4.672942
190.100006	-0.250583	1.154394	1.832702	-0.307748	0.070266	6.50202	8.00236	-1.925655
190.199997	-0.382467	1.177542	1.841469	-0.316439	0.070068	5.85868	8.13736	0.90265
190.300003	-0.456908	1.195498	1.848072	-0.32874	0.069739	5.34145	7.33681	3.251021
190.399994	-0.377559	1.227255	1.854209	-0.34185	0.06944	5.37044	7.30416	4.24148
190.5	-0.150659	1.243043	1.862061	-0.352329	0.069382	5.50505	7.07378	3.76495
190.600006	0.099273	1.237667	1.872321	-0.359034	0.069623	5.85395	7.33553	2.067508
190.699997	0.268326	1.254659	1.882578	-0.362324	0.06996	7.53235	8.76437	-0.181877
190.800003	0.271523	1.235336	1.890098	-0.363265	0.070123	6.7517	7.97582	-2.209545
190.899994	0.142607	1.191326	1.893179	-0.363199	0.070329	6.41532	7.70026	-3.219127
191	-0.062302	1.119829	1.891339	-0.363847	0.070619	7.57842	8.89273	-2.85247
191.100006	-0.290996	1.040554	1.885428	-0.367438	0.07087	7.23547	9.17963	-1.499582
191.199997	-0.478429	0.983061	1.876099	-0.373398	0.070963	6.96652	8.58645	0.258645
191.300003	-0.598059	0.891042	1.865205	-0.380614	0.070902	6.77937	8.42726	1.763918
191.399994	-0.570946	0.736027	1.854149	-0.387071	0.07068	6.27721	7.82305	2.535886
191.5	-0.442062	0.593405	1.844125	-0.390992	0.070456	6.01851	7.32953	2.3033
191.600006	-0.207345	0.448768	1.83591	-0.391347	0.07037	6.06772	7.30566	1.119696
191.699997	0.008407	0.312327	1.829142	-0.389107	0.070268	6.05214	7.43134	-0.614485
191.800003	0.177634	0.201251	1.822887	-0.384727	0.070293	7.11365	8.06071	-2.189625
191.899994	0.23363	0.079983	1.815592	-0.379384	0.070818	7.65934	9.4796	-3.14824
192	0.222311	0.035299	1.806738	-0.372437	0.07096	6.52268	8.32342	-3.074615
192.100006	0.128491	-0.026096	1.798033	-0.366562	0.07187	7.85025	8.95964	-2.715056
192.199997	0.030871	-0.112062	1.790676	-0.360072	0.072943	7.65242	9.16593	-2.125698
192.300003	-0.120491	-0.186106	1.785994	-0.35302	0.074218	7.38163	8.47351	-1.663481
192.399994	-0.253268	-0.29886	1.786293	-0.343952	0.075522	7.37139	8.57275	-1.692563
192.5	-0.355246	-0.392718	1.791863	-0.332075	0.076292	6.8532	8.27867	-2.184462
192.600006	-0.447454	-0.45195	1.802863	-0.319137	0.077059	6.54545	7.95226	-3.165054
192.699997	-0.447469	-0.446858	1.817202	-0.304993	0.077391	6.25882	7.90163	-4.012352
192.800003	-0.389202	-0.394065	1.833502	-0.291668	0.077579	6.17676	7.94306	-4.424111
192.899994	-0.296184	-0.297491	1.85024	-0.280849	0.077383	6.48249	8.07516	-4.395584
193	-0.211486	-0.111559	1.868188	-0.273561	0.076952	6.67515	8.37063	-3.69784
193.100006	-0.080458	0.11743	1.884673	-0.272624	0.076032	6.51594	8.05514	-2.607352
193.199997	-0.012343	0.340653	1.899321	-0.277867	0.075132	6.9328	7.94498	-1.131395
193.300003	0.025092	0.542417	1.910728	-0.289797	0.074351	6.72341	7.99198	0.582291
193.399994	0.033288	0.720391	1.918123	-0.307702	0.07375	6.51857	7.79864	2.32183
193.5	-0.061964	0.857498	1.920282	-0.330049	0.073256	6.39158	7.70979	3.853443
193.600006	-0.216994	0.923993	1.917145	-0.355675	0.072564	6.09391	7.65358	4.817418
193.699997	-0.378203	0.95279	1.908647	-0.381957	0.071509	5.94739	7.6068	5.032218
193.800003	-0.540319	0.995743	1.895688	-0.406268	0.070145	5.63624	7.39848	4.376375
193.899994	-0.507777	1.093786	1.879876	-0.426414	0.068646	5.61504	7.29902	2.893434
194	-0.375455	1.177763	1.861865	-0.438505	0.06701	5.82076	7.42288	0.83737
194.100006	-0.112648	1.128988	1.843396	-0.442251	0.065848	5.75376	7.40554	-1.329613
194.199997	0.086449	0.964231	1.825284	-0.436319	0.064659	5.91683	7.35062	-2.844387
194.300003	0.223835	0.818693	1.809324	-0.422902	0.063859	6.03839	7.35448	-3.711413
194.399994	0.184232	0.698869	1.796398	-0.40365	0.062765	6.07438	7.38028	-4.095702
194.5	0.123946	0.648067	1.788098	-0.379773	0.06154	6.25023	7.67714	-4.159974
194.600006	0.03024	0.673952	1.784519	-0.356324	0.060778	6.40463	7.78098	-4.33599
194.699997	-0.024102	0.684722	1.785913	-0.334883	0.060148	6.4965	7.85281	-4.253325
194.800003	-0.015701	0.62912	1.791674	-0.317783	0.059934	6.75064	8.09133	-3.976815
194.899994	-0.040712	0.568209	1.800171	-0.30571	0.059882	7.01924	8.25854	-3.627548
195	-0.066156	0.515602	1.81204	-0.298634	0.059921	7.16479	8.40285	-3.188931
195.100006	-0.059956	0.473314	1.825908	-0.295733	0.059933	7.20061	8.62124	-2.688153
195.199997	-0.074129	0.430977	1.84067	-0.295978	0.05983	7.23923	8.55444	-2.191267
195.300003	-0.095054	0.368601	1.855606	-0.29803	0.059724	7.07538	8.35329	-1.467987
195.399994	-0.119901	0.300992	1.869446	-0.303143	0.059629	6.55701	7.84243	-0.75208
195.5	-0.114791	0.225507	1.880789	-0.310013	0.059488	6.08541	7.51527	0.029367
195.600006	-0.069859	0.130134	1.888622	-0.319608	0.059266	5.71505	7.2288	0.849793
195.699997	-0.035065	0.078262	1.89268	-0.332404	0.059194	5.17445	6.68068	1.597978
195.800003	0.035173	0.100615	1.892686	-0.347176	0.059381	4.95139	6.55029	2.145449
195.899994	0.064337	0.110996	1.889922	-0.363111	0.059927	4.98677	6.50618	2.320438
196	0.038234	0.118731	1.88487	-0.378949	0.06051	5.87856	6.81332	1.9835
196.100006	-0.018039	0.100466	1.878448	-0.392658	0.060924	5.81489	7.59535	1.184361
196.199997	-0.207765	0.019455	1.870462	-0.403313	0.061	5.85675	7.3396	0.133733
196.300003	-0.389891	-0.142918	1.861211	-0.409768	0.060622	6.45893	7.54771	-0.815015
196.399994	-0.543127	-0.259209	1.849658	-0.410904	0.059879	6.37556	8.07848	-1.306917
196.5	-0.556729	-0.311304	1.836712	-0.406553	0.058931	6.2385	7.93289	-1.374817
196.600006	-0.394211	-0.322539	1.822786	-0.398348	0.05781	6.11458	7.66611	-1.304412
196.699997	-0.178578	-0.371505	1.809515	-0.387183	0.057204	5.98453	7.63196	-1.283502
196.800003	0.056375	-0.324389	1.797418	-0.373468	0.056464	5.8261	7.46292	-1.377124
196.899994	0.217483	-0.286295	1.788735	-0.3576	0.055539	5.68099	7.25021	-1.697597
197	0.226646	-0.312308	1.784259	-0.340823	0.054763	5.64053	7.06586	-2.473376
197.100006	0.157182	-0.355199	1.784808	-0.323391	0.054256	5.71094	6.93215	-3.419365
197.199997	0.065757	-0.365886	1.791244	-0.305757	0.054232	5.66216	7.03096	-4.276181
197.300003	-0.018205	-0.339146	1.802205	-0.289252	0.054759	6.17483	7.32279	-4.922233
197.399994	-0.020202	-0.327877	1.816928	-0.275338	0.055784	6.16599	8.00247	-5.111586
197.5	0.020645	-0.283846	1.832812	-0.265916	0.057001	6.06615	7.90056	-4.766765
197.600006	0.022263	-0.185768	1.848121	-0.262974	0.058165	6.4739	7.78783	-3.780695
197.699997	-0.030314	-0.057364	1.861838	-0.266492	0.058965	6.79487	8.36827	-1.946714
197.800003	-0.195226	0.043073	1.872285	-0.278083	0.059723	6.84584	8.66599	-0.052143
197.899994	-0.215087	0.177828	1.878991	-0.294644	0.059794	6.87728	8.33123	2.089442
198	-0.176145	0.193317	1.883466	-0.315421	0.059935	6.84654	8.24067	3.786095
198.100006	-0.300344	0.239651	1.885216	-0.340944	0.05985	6.47592	7.82005	4.32661
198.199997	-0.220664	0.276274	1.884857	-0.366017	0.059831	6.01316	7.38392	4.211832
198.300003	-0.100796	0.359311	1.880886	-0.390885	0.059733	5.67722	7.17912	3.392832
198.399994	0.009174	0.426088	1.872021	-0.413719	0.05954	5.34137	6.96651	2.183328
198.5	0.062677	0.461109	1.85752	-0.432928	0.059285	5.17042	6.81075	0.967211
198.600006	0.019086	0.40083	1.837986	-0.447474	0.058843	5.22349	6.94724	0.155391
198.699997	-0.088236	0.320897	1.814174	-0.455646	0.058126	5.78179	7.18587	-0.203178
198.800003	-0.234646	0.291136	1.78841	-0.456023	0.057365	6.24261	7.8223	-0.505779
198.899994	-0.339131	0.284337	1.765419	-0.447183	0.056665	5.88881	7.9134	-0.981579
199	-0.339095	0.334673	1.749591	-0.428471	0.056167	6.48468	7.64941	-1.982239
199.100006	-0.274491	0.416823	1.743016	-0.402449	0.055565	6.53845	8.18093	-3.455063
199.199997	-0.15952	0.453669	1.745854	-0.372438	0.055177	6.30935	8.17194	-5.152249
199.300003	0.040778	0.420544	1.756349	-0.342098	0.055121	6.39482	7.91405	-6.514915
199.399994	0.237685	0.426366	1.772031	-0.315418	0.055241	6.27677	7.78569	-7.149132
199.5	0.335612	0.469729	1.790212	-0.295298	0.055667	6.07928	7.51238	-6.735883
199.600006	0.365188	0.52195	1.807512	-0.284128	0.056196	5.99434	7.17859	-5.119112
199.699997	0.255874	0.529918	1.821212	-0.28166	0.05694	5.96184	7.1302	-2.494368
199.800003	0.055237	0.465656	1.83071	-0.287555	0.057502	6.07902	7.23843	0.658313
199.899994	-0.141567	0.372438	1.835163	-0.298923	0.057966	6.14497	7.40575	3.500689
200	-0.323334	0.316565	1.836134	-0.312749	0.058481	6.28649	7.52062	5.361613
200.100006	-0.362426	0.224919	1.835605	-0.325365	0.059125	6.37687	7.77937	5.700588
200.199997	-0.32205	0.12117	1.835462	-0.334508	0.060109	6.23272	7.75207	4.38521
200.300003	-0.187121	0.095128	1.836243	-0.338351	0.061192	6.2138	7.61408	1.704841
200.399994	-0.077738	0.119667	1.838262	-0.337238	0.062161	6.15723	7.57576	-1.528975
200.5	-0.017448	0.102724	1.84176	-0.331614	0.063142	6.18578	7.58967	-4.230608
200.600006	-0.04771	0.089994	1.847851	-0.321722	0.064077	6.2371	7.53593	-5.940354
200.699997	0.010204	0.11518	1.858289	-0.309481	0.065036	6.13139	7.37878	-6.031476
200.800003	-0.064478	0.206765	1.872236	-0.300646	0.065614	6.05117	7.30737	-5.617079
200.899994	-0.131063	0.285998	1.888216	-0.297671	0.066182	6.07018	7.31594	-4.556964
201	-0.119738	0.37813	1.902863	-0.302171	0.066735	6.40831	7.42642	-2.499043
201.100006	-0.197907	0.487785	1.914062	-0.316367	0.066809	7.04735	8.08223	0.062054
201.199997	-0.182223	0.544502	1.91882	-0.337861	0.06685	6.75047	8.43283	3.098461
201.300003	-0.169464	0.562356	1.91572	-0.365038	0.066736	6.93762	7.95911	5.769166
201.399994	-0.15921	0.565864	1.905761	-0.394469	0.066723	7.34713	8.24356	7.293751
201.5	-0.170503	0.539531	1.891497	-0.420939	0.066661	7.36578	8.53314	7.259549
201.600006	-0.253693	0.574548	1.87502	-0.440921	0.066919	7.22286	8.35222	5.373138
201.699997	-0.085218	0.606432	1.859524	-0.449365	0.066525	7.02879	8.22097	2.591191
201.800003	-0.127269	0.66653	1.844307	-0.448532	0.066525	6.61858	8.03052	-1.163277
201.899994	-0.135679	0.679462	1.82956	-0.436261	0.065571	6.41847	7.84992	-4.083544
202	-0.141945	0.718039	1.815677	-0.416835	0.064863	6.08375	7.74394	-5.814402
202.100006	-0.081924	0.722693	1.805242	-0.392916	0.064297	5.75613	7.57993	-6.11025
202.199997	-0.022319	0.673414	1.798601	-0.369244	0.063856	5.48271	7.18426	-5.51351
202.300003	0.114093	0.564037	1.796471	-0.349014	0.063931	5.35625	6.79009	-4.551536
202.399994	0.243197	0.418596	1.797725	-0.333673	0.064443	5.3707	6.62673	-3.344463
202.5	0.314153	0.25006	1.801107	-0.323342	0.06522	5.62914	6.56463	-2.14733
202.600006	0.261472	0.097939	1.806319	-0.317461	0.06611	5.7281	6.72307	-1.190091
202.699997	0.087881	0.043353	1.813625	-0.313966	0.066985	5.34881	6.91802	-0.675921
202.800003	-0.101148	0.032294	1.822999	-0.311374	0.067743	5.60821	7.09498	-0.761049
202.899994	-0.252749	0.031244	1.835024	-0.308893	0.068467	5.55926	7.33392	-1.305209
203	-0.318481	0.042159	1.850195	-0.305271	0.069311	5.90317	7.76824	-2.065873
203.100006	-0.309148	0.074638	1.866137	-0.301896	0.070204	6.34306	8.04133	-2.829144
203.199997	-0.265649	0.075719	1.881741	-0.299788	0.07089	6.68978	8.41227	-3.182477
203.300003	-0.199112	0.036306	1.896081	-0.300323	0.071382	7.28705	8.77133	-2.947226
203.399994	-0.190832	-0.021757	1.907562	-0.304995	0.071411	8.02987	9.11058	-2.029984
203.5	-0.21205	-0.07138	1.915142	-0.314729	0.070998	8.70167	9.70912	-0.470825
203.600006	-0.220803	-0.092857	1.91764	-0.329501	0.070201	9.17519	10.02236	1.446407
203.699997	-0.236213	-0.126711	1.915511	-0.34715	0.069479	9.84682	10.47702	3.255059
203.800003	-0.185901	-0.114145	1.909708	-0.365807	0.06881	10.11121	10.70483	4.380088
203.899994	-0.187847	-0.104348	1.901437	-0.38275	0.068577	9.40561	10.44918	4.29612
204	0.002425	-0.051971	1.892357	-0.395106	0.06846	8.0621	9.62722	3.177546
204.100006	-0.005925	-0.090526	1.882665	-0.400563	0.067849	6.97423	8.28766	1.165675
204.199997	0.147779	0.018189	1.872204	-0.398861	0.067106	6.35445	7.57747	-1.045033
204.300003	0.071771	0.053293	1.861854	-0.391702	0.066696	5.48832	6.74834	-2.93205
204.399994	-0.051295	0.072709	1.851688	-0.379494	0.066262	5.09957	6.45298	-3.925449
204.5	-0.167876	0.106428	1.843448	-0.364338	0.065748	5.14283	6.46593	-4.180182
204.600006	-0.19914	0.105506	1.839224	-0.348434	0.065298	6.008	7.22184	-4.259952
204.699997	-0.203059	0.103792	1.840057	-0.333358	0.06529	5.71742	7.98813	-4.103331
204.800003	-0.108805	0.109925	1.844797	-0.321175	0.065288	6.21529	7.71985	-3.800362
204.899994	-0.028415	0.104275	1.853182	-0.312362	0.065448	6.95251	8.54245	-3.177146
205	0.049317	0.103622	1.861797	-0.307918	0.065579	6.81957	8.59116	-2.553487
205.100006	0.015857	0.096658	1.870256	-0.308592	0.0656	7.17662	8.35585	-1.695232
205.199997	-0.055516	0.123962	1.877383	-0.313883	0.065415	7.36963	8.46997	-0.67047
205.300003	-0.108357	0.145414	1.882351	-0.323363	0.065181	7.60758	8.27846	0.41063
205.399994	-0.136187	0.142768	1.884472	-0.336895	0.065058	7.75129	8.32363	1.40918
205.5	-0.128619	0.193788	1.88372	-0.352775	0.065064	7.41263	8.3763	2.167728
205.600006	-0.099503	0.251344	1.879951	-0.370269	0.065075	6.90688	8.39579	2.47884
205.699997	-0.043744	0.262546	1.872973	-0.386454	0.065216	6.27397	8.31871	2.239977
205.800003	0.00106	0.260888	1.864392	-0.399749	0.065426	5.8557	8.13308	1.402937
205.899994	-0.029208	0.216039	1.855535	-0.407647	0.065611	5.44663	7.67403	0.129319
206	-0.081324	0.067209	1.847547	-0.408609	0.065727	5.41239	7.26626	-1.292687
206.100006	-0.200283	-0.054327	1.84137	-0.402719	0.065757	5.43682	7.05751	-2.557339
206.199997	-0.299618	-0.068015	1.838375	-0.390352	0.065817	6.07701	7.35041	-3.477818
206.300003	-0.365981	0.085172	1.83901	-0.373295	0.065477	6.71798	7.98406	-4.070366
206.399994	-0.32155	0.31583	1.842833	-0.35466	0.064795	6.39973	7.59567	-4.286836
206.5	-0.229396	0.549005	1.84924	-0.338907	0.064366	6.90259	7.85602	-3.927803
206.600006	-0.049683	0.765497	1.854369	-0.329068	0.06401	6.87246	8.38294	-2.905133
206.699997	0.147736	0.967587	1.856767	-0.326708	0.063636	6.82614	8.4537	-1.174958
206.800003	0.279116	1.09765	1.855116	-0.33112	0.063461	6.70125	8.4294	0.965937
206.899994	0.323705	1.198859	1.849218	-0.340198	0.06328	6.71036	8.89808	2.80744
207	0.286383	1.247888	1.841674	-0.350236	0.063592	6.75861	9.12771	3.740536
207.100006	0.136014	1.260924	1.835615	-0.357491	0.064091	6.88726	9.129	3.359989
207.199997	-0.039306	1.242881	1.832276	-0.359414	0.064521	7.04411	9.07568	1.71072
207.300003	-0.243459	1.22905	1.831115	-0.356135	0.064821	7.41859	8.74778	-0.72176
207.399994	-0.423045	1.169852	1.831135	-0.347963	0.065119	7.79893	8.57799	-3.217342
207.5	-0.469375	1.172477	1.831604	-0.334452	0.065005	7.92312	8.52746	-4.68672
207.600006	-0.431073	1.217873	1.832914	-0.318727	0.064481	7.86996	8.60679	-5.057536
207.699997	-0.288929	1.199759	1.836913	-0.305359	0.064644	7.52473	8.51761	-4.928716
207.800003	-0.099187	1.271589	1.843613	-0.296975	0.064219	7.09867	8.48336	-4.349183
207.899994	0.096324	1.230488	1.853176	-0.293666	0.063856	6.64284	8.30104	-2.953322
208	0.246875	1.180388	1.863556	-0.298506	0.063787	6.15556	8.05043	-1.632716
208.100006	0.288762	1.108868	1.873892	-0.309261	0.063886	5.55216	7.91383	-0.294941
208.199997	0.21224	1.023326	1.882316	-0.324522	0.064153	5.28707	7.72724	0.910749
208.300003	0.031945	0.906005	1.888023	-0.341737	0.064567	5.20063	7.15396	1.787198
208.399994	-0.204489	0.777326	1.890636	-0.359125	0.065017	6.06046	7.89081	2.282133
208.5	-0.383068	0.638424	1.889914	-0.374122	0.065519	7.2867	8.76683	2.324976
208.600006	-0.468163	0.507477	1.885719	-0.38583	0.06589	6.76002	8.03009	1.904306
208.699997	-0.46136	0.387356	1.878887	-0.394075	0.066395	7.1471	8.26507	1.00069
208.800003	-0.215402	0.238473	1.869838	-0.396058	0.06665	7.93669	8.70988	0.064692
208.899994	0.015824	0.151006	1.860122	-0.39531	0.067345	8.06473	9.68396	-0.932599
209	0.21777	0.065081	1.850664	-0.391045	0.068544	7.50783	9.12525	-1.697804
209.100006	0.329115	0.014141	1.843148	-0.383741	0.069925	7.42682	8.68965	-2.20251
209.199997	0.241714	-0.021899	1.837938	-0.374313	0.071193	6.75248	8.53367	-2.623312
209.300003	0.031352	-0.109067	1.835785	-0.36416	0.072329	5.8691	7.48936	-2.982159
209.399994	-0.263589	-0.213507	1.835805	-0.353961	0.073172	5.17173	6.89147	-3.170753
209.5	-0.485502	-0.297087	1.836705	-0.345498	0.074084	4.68498	6.47963	-3.176047
209.600006	-0.557618	-0.307597	1.837741	-0.338955	0.07466	4.9534	6.61998	-2.58635
209.699997	-0.48275	-0.258314	1.837995	-0.33493	0.074748	4.91075	6.58979	-1.576638
209.800003	-0.280308	-0.177094	1.838009	-0.334734	0.075141	7.0386	8.20908	-0.509358
209.899994	-0.087587	-0.105687	1.837345	-0.337781	0.075281	6.98465	9.34503	0.402468
210	0.002634	-0.055897	1.836398	-0.343793	0.075174	6.60606	8.24249	1.023711
210.100006	0.005073	-0.007542	1.834125	-0.351629	0.074794	8.38569	9.6542	1.278407
210.199997	-0.046087	-0.002789	1.829195	-0.360622	0.074128	7.88642	9.9349	1.175754
210.300003	-0.108999	-0.036858	1.82155	-0.369037	0.073546	7.94326	9.46932	0.808736
210.399994	-0.153836	-0.060407	1.811182	-0.375257	0.073267	7.94921	9.38989	0.288322
210.5	-0.131937	-0.0724	1.799561	-0.378343	0.073172	7.17119	8.40285	-0.286873
210.600006	-0.069361	-0.028826	1.787296	-0.377047	0.073325	6.82106	7.97988	-0.900839
210.699997	0.011497	0.017581	1.776568	-0.371562	0.073603	6.76904	7.98588	-1.461767
210.800003	0.098775	0.087878	1.769608	-0.362338	0.074285	6.93823	8.09786	-2.115984
210.899994	0.111376	0.208803	1.767322	-0.350669	0.075268	7.29344	8.56857	-2.857433
211	0.071579	0.299061	1.76959	-0.337728	0.076505	8.0515	9.56567	-3.669256
211.100006	-0.039506	0.351206	1.775623	-0.324716	0.077532	7.7569	9.46611	-4.256833
211.199997	-0.181397	0.393552	1.784524	-0.312366	0.078346	8.19381	9.70666	-4.459988
211.300003	-0.320621	0.4208	1.794654	-0.301711	0.078691	7.99694	9.8939	-4.156702
211.399994	-0.411904	0.406708	1.804606	-0.293538	0.078677	7.43847	9.24494	-3.338493
211.5	-0.394806	0.391739	1.81425	-0.288844	0.078277	7.21944	8.69072	-2.259003
211.600006	-0.291598	0.417769	1.824445	-0.288037	0.077797	6.61648	7.79404	-1.094135
211.699997	-0.144999	0.518596	1.834932	-0.291579	0.077234	6.28036	7.12228	-0.079181
211.800003	0.0595	0.646739	1.845406	-0.298974	0.07703	5.56845	6.61987	0.538472
211.899994	0.20696	0.840683	1.856261	-0.309675	0.077188	5.14607	6.34046	0.935044
212	0.279804	0.999433	1.865366	-0.323366	0.077571	4.99588	6.55853	0.923475
212.100006	0.248531	1.14165	1.871642	-0.339201	0.078012	6.05398	7.14401	0.734342
212.199997	0.121366	1.253814	1.873972	-0.355904	0.078546	6.3308	8.53132	0.664917
212.300003	-0.112362	1.315977	1.871433	-0.37256	0.078995	6.1088	8.21829	0.800337
212.399994	-0.354147	1.35319	1.863649	-0.388691	0.07926	7.16225	8.45445	1.105958
212.5	-0.51389	1.410285	1.851298	-0.402574	0.079362	7.36596	9.04817	1.494399
212.600006	-0.544479	1.409991	1.835498	-0.414013	0.079302	7.57824	9.20565	1.762673
212.699997	-0.480782	1.296508	1.817113	-0.422288	0.078969	7.96358	9.3324	1.788479
212.800003	-0.310059	1.17632	1.796536	-0.426896	0.078366	8.3906	9.34974	1.355664
212.899994	-0.109452	1.055985	1.77578	-0.427901	0.077703	8.94023	9.49234	0.596426
213	0.123556	0.928588	1.756054	-0.425271	0.077297	8.8833	9.65056	-0.467177
213.100006	0.307941	0.911607	1.737264	-0.417627	0.076661	8.36389	9.54543	-1.442973
213.199997	0.403254	0.927392	1.721855	-0.406595	0.076613	7.62877	9.29375	-2.463607
213.300003	0.398723	0.939794	1.711065	-0.391877	0.076921	7.06837	8.73258	-3.402473
213.399994	0.260884	0.950044	1.705476	-0.373829	0.077471	6.56595	8.21647	-4.176523
213.5	-0.064241	0.903498	1.704779	-0.355021	0.078196	6.51533	7.83921	-4.746922
213.600006	-0.171419	0.843485	1.708573	-0.334092	0.078404	6.53643	7.62254	-4.775035
213.699997	-0.356237	0.75249	1.715624	-0.314599	0.078519	7.61765	7.95366	-4.480546
213.800003	-0.438704	0.642837	1.7252	-0.297284	0.07844	8.09993	9.26645	-3.825356
213.899994	-0.391548	0.587324	1.736148	-0.283285	0.078152	7.22408	8.77454	-2.927162
214	-0.215777	0.605475	1.747626	-0.273442	0.077822	8.52415	9.07204	-1.904206
214.100006	-0.027031	0.693564	1.759242	-0.268779	0.077468	8.02847	9.82442	-0.922809
214.199997	0.16841	0.762886	1.770376	-0.268472	0.077231	7.69962	9.48902	-0.067683
214.300003	0.278455	0.844656	1.780287	-0.272649	0.077309	7.63473	9.16711	0.557592
214.399994	0.239934	0.933356	1.788543	-0.28109	0.077497	7.13528	8.50873	0.928249
214.5	0.078802	1.031322	1.795343	-0.292589	0.077562	6.90154	7.80924	0.996598
214.600006	-0.200221	1.093684	1.799993	-0.306361	0.077709	6.5078	7.41849	0.73911
214.699997	-0.459786	1.148558	1.801998	-0.320291	0.07703	6.37923	7.18629	0.588987
214.800003	-0.603402	1.128048	1.801249	-0.334982	0.076351	6.13087	7.22997	0.362066
214.899994	-0.595585	1.116685	1.797068	-0.349771	0.075664	6.01816	7.52009	0.278275
215	-0.372246	1.059021	1.789194	-0.363673	0.075119	6.05494	7.91415	0.369515
215.100006	-0.085642	0.987893	1.778722	-0.377013	0.074944	6.30567	8.07634	0.564909
215.199997	0.20407	0.927512	1.766382	-0.38859	0.074933	6.72577	8.19667	0.717028
215.300003	0.307528	0.919291	1.753323	-0.398732	0.07487	6.88131	8.17782	0.583591
215.399994	0.268362	0.884845	1.740967	-0.406505	0.074536	7.05156	8.12537	0.190655
215.5	0.065825	0.848455	1.729745	-0.411168	0.073993	7.24624	8.19485	-0.406315
215.600006	-0.218377	0.815923	1.718808	-0.412797	0.073313	7.3833	8.33808	-1.020844
215.699997	-0.496772	0.795139	1.707448	-0.411711	0.072361	7.68465	9.00952	-1.485523
215.800003	-0.646116	0.749453	1.695936	-0.407552	0.071316	7.78256	9.34642	-1.705073
[truncated: 11,226 more rows]
