# Supplementary material for: Accurate time-series forecasting of floating platform motion via a reinforced fusion CNN–BiLSTM–attention model
Source: PLoS One. 2026 Feb 2;21(2):e0342081. doi: 10.1371/journal.pone.0342081 (PMC12863529; doi:10.1371/journal.pone.0342081)
Supplement: S1 Data — (ZIP) [file pone.0342081.s001.zip › S1 Dateset/Data for Numerical Simulation/6.3m_rx_traindata.csv]

Time	Mooring	Gyroscopic	Diffaction	Linear Damping	Drift	Current Drag	Hydrostatic	Wind	Radiation	Roll
0	22.195125	0	5524.65	0	776.97025	128.4821406	-557.3630625	-19.60720117	-3467.08175	0
0.05	-84.51026563	2.83E-03	5469.407	-314.4534063	781.6050625	128.4821875	-585.1554375	-19.33630273	-3176.9165	1.08E-02
0.1	-179.3740469	1.56E-02	5412.6255	-599.318125	782.09025	128.4824453	-665.148625	-19.15670898	-2880.672	4.20E-02
0.15	-272.9080625	4.40E-02	5354.773	-853.168875	778.41425	128.4830625	-792.133875	-19.09038672	-2575.1685	9.14E-02
0.2	-218.061875	9.30E-02	5296.3065	-1078.91075	770.606125	128.4842266	-960.905625	-19.14913086	-2348.83	0.157030761
0.25	-108.752625	0.167683197	5237.642	-1280.844625	758.7268125	128.4861094	-1167.09925	-19.33439258	-2145.19	0.237147823
0.3	-12.91857813	0.272095856	5179.155	-1458.92075	742.8819375	128.4888672	-1406.699875	-19.63764453	-1928.144125	0.330152363
0.35	-12.60425	0.408417328	5121.2005	-1609.298125	723.207875	128.4926484	-1675.356375	-20.04125391	-1652.78275	0.434318483
0.4	-90.7763125	0.576380554	5064.0805	-1726.9825	699.875125	128.4975469	-1967.856	-20.519875	-1337.017125	0.547588706
0.45	-154.5254063	0.774465271	5008.053	-1810.77975	673.086	128.5037734	-2278.3665	-21.04238281	-1036.8155	0.667668104
0.5	-155.548375	1.000964478	4953.3425	-1863.754375	643.069375	128.5113438	-2601.2655	-21.57453711	-784.48025	0.792345643
0.55	-71.0170625	1.254375977	4900.133	-1891.137625	610.0834375	128.5204453	-2931.66125	-22.08202148	-589.951125	0.919694781
0.6	9.79965625	1.532317993	4848.5505	-1896.229	574.40475	128.5311172	-3265.515	-22.53382617	-404.3735625	1.048122764
0.65	53.13107813	1.830711426	4798.6945	-1879.143875	536.331375	128.5434219	-3598.999	-22.90531445	-206.7825938	1.176121593
0.7	18.55382813	2.143673828	4750.609	-1838.19525	496.1792188	128.557375	-3928.16775	-23.18078906	19.783875	1.302142501
0.75	-27.44220313	2.464651611	4704.2925	-1772.938625	454.2739688	128.5731172	-4248.776	-23.35498242	237.428625	1.424525619
0.8	-52.93079688	2.787490479	4659.7145	-1685.871375	410.9546875	128.5906484	-4556.766	-23.43325586	422.8350625	1.541689992
0.85	-13.72282813	3.10687085	4616.7855	-1581.738375	366.5636563	128.6100234	-4848.716	-23.43058594	554.8551875	1.652304769
0.9	48.320625	3.417889404	4575.392	-1465.1725	321.4450938	128.6312656	-5122.0635	-23.36946094	655.48125	1.755378008
0.95	99.01498438	3.715351318	4535.3685	-1338.628875	275.9456875	128.6544375	-5374.86	-23.27699023	748.690625	1.850159287
1	95.65467188	3.993420654	4496.524	-1202.409375	230.4036875	128.6795313	-5605.3945	-23.18175195	855.159375	1.935994983
1.05	56.03814063	4.245658203	4458.6255	-1056.295375	185.1531563	128.7065938	-5811.895	-23.11070117	966.618	2.012212276
1.1	14.9145625	4.465805664	4421.412	-901.6415625	140.5125469	128.7355859	-5992.68	-23.08643555	1059.279625	2.078180075
1.15	13.09457813	4.648841797	4384.596	-741.892875	96.79079688	128.7666172	-6146.442	-23.12514063	1113.37325	2.133415699
1.2	50.717875	4.791922852	4347.8595	-581.42575	54.27439453	128.7996484	-6272.615	-23.23509766	1128.392625	2.177728415
1.25	96.01671875	4.893709473	4310.866	-423.4434375	13.23434473	128.8347031	-6371.2955	-23.41598242	1127.078	2.211185217
1.3	111.9731641	4.953047363	4273.2535	-269.0449688	-26.08553125	128.8717969	-6443.001	-23.65883594	1130.142375	2.234019041
1.35	85.99192188	4.967472168	4234.6555	-117.8641016	-63.46466406	128.9109766	-6488.2315	-23.94669727	1146.35925	2.246457577
1.4	44.1378125	4.934265625	4194.6815	30.06409375	-98.71098438	128.9522266	-6507.444	-24.25605273	1159.516	2.248713732
1.45	20.570625	4.85276416	4152.9365	173.1268906	-131.6619063	128.9955625	-6501.255	-24.55886719	1151.579	2.241064548
1.5	34.45878125	4.726186035	4109.02175	308.4208125	-162.1869219	129.0410391	-6470.6555	-24.82521484	1113.265	2.223933697
1.55	68.358375	4.56029834	4062.536	433.3552188	-190.1874688	129.0886172	-6417.1785	-25.02635352	1057.10125	2.197952509
1.6	91.52625	4.360436523	4013.0725	546.93575	-215.5984844	129.1383906	-6342.661	-25.13783203	1003.191313	2.163867712
1.65	80.9199375	4.128912109	3960.24825	649.8634375	-238.3903906	129.1902891	-6248.9945	-25.14226953	964.6475	2.122445583
1.7	47.63671875	3.866685547	3903.673	743.201125	-258.566875	129.2444453	-6137.8825	-25.03150586	936.5291875	2.074378014
1.75	17.22742188	3.576470703	3842.97075	827.0980625	-276.167	129.3008203	-6010.907	-24.80766992	903.1720625	2.020308971
1.8	13.6285625	3.265004883	3777.7935	900.46825	-291.263125	129.3594375	-5869.7365	-24.48315234	854.19575	1.960915089
1.85	33.5025625	2.941618164	3707.79725	961.957375	-303.9609375	129.4203516	-5716.291	-24.07929688	791.37925	1.896966219
1.9	54.83759375	2.614586914	3632.67475	1011.143938	-314.3969063	129.4835625	-5552.667	-23.62424219	731.583	1.829294562
1.95	54.87934375	2.288486328	3552.13275	1049.04925	-322.7381875	129.5491328	-5380.943	-23.15015625	685.8660625	1.75872159
2	32.98115625	1.9655271	3465.91775	1077.370125	-329.1794688	129.6170781	-5202.9145	-22.69015039	657.648375	1.685955644
2.05	5.934328125	1.648568115	3373.79725	1097.414875	-333.9384375	129.6874063	-5020.137	-22.27550781	634.1866875	1.611611724
2.1	-5.814203125	1.343184692	3275.57925	1109.5105	-337.2576563	129.7601719	-4833.9915	-21.93325977	607.7225	1.536233187
2.15	3.169046875	1.056561401	3171.1095	1113.443875	-339.3972813	129.8354453	-4645.8985	-21.68439258	572.720625	1.460376978
2.2	20.61501563	0.794893494	3060.2635	1109.324125	-340.6312188	129.9131641	-4457.303	-21.54269141	540.8625	1.384601951
2.25	27.81384375	0.561357788	2942.96375	1098.24475	-341.24675	129.9933828	-4269.5585	-21.51414648	519.3984063	1.309429049
2.3	17.8945625	0.356701508	2819.17675	1081.982375	-341.5361563	130.0761719	-4083.75175	-21.59688672	515.7673438	1.23527205
2.35	-0.846828125	0.181290359	2688.9025	1062.2525	-341.795875	130.1614453	-3900.66775	-21.78148438	520.77375	1.16242826
2.4	-12.42996875	3.66E-02	2552.195	1040.0505	-342.3198438	130.2493125	-3720.83425	-22.05175586	528.9378125	1.091093898
2.45	-8.531265625	-7.55E-02	2409.143	1015.741688	-343.3951563	130.3396641	-3544.6825	-22.38586328	531.683625	1.021426678
2.5	6.059140625	-0.153594193	2259.8885	989.6145	-345.2980313	130.4326328	-3372.5855	-22.75795508	535.8469375	0.953558743
2.55	17.74414063	-0.198267197	2104.6185	962.492	-348.2895313	130.5280781	-3204.85625	-23.14002539	545.02275	0.887596369
2.6	18.02132813	-0.211461273	1943.554	935.7293125	-352.6100625	130.6260547	-3041.57375	-23.50424414	567.203375	0.823554993
2.65	8.66115625	-0.195636078	1776.9745	910.775875	-358.4743438	130.7265078	-2882.5855	-23.82513086	596.54775	0.761361361
2.7	0.70859375	-0.15315271	1605.19275	888.6043125	-366.0692813	130.8293906	-2727.49675	-24.08172852	629.609625	0.700850964
2.75	2.32834375	-8.64E-02	1428.573625	869.5964375	-375.5479688	130.9346953	-2575.81	-24.25925195	657.5310625	0.641819954
2.8	13.83996875	1.80E-03	1247.50975	853.84025	-387.028875	131.0422969	-2426.973	-24.35005469	683.19675	0.584043801
2.85	26.727375	0.108287163	1062.44875	841.60125	-400.5895938	131.1522188	-2280.42325	-24.35382227	707.45575	0.527293801
2.9	33.25223438	0.229749832	873.869375	833.4888125	-416.26575	131.2643125	-2135.4945	-24.27695898	737.043625	0.471303076
2.95	31.40614063	0.362946259	682.281	830.2548125	-434.0501563	131.3785625	-1991.406875	-24.13123828	768.89225	0.415762514
3	27.36321875	0.50459256	488.2346563	832.39325	-453.8895313	131.4947656	-1847.243625	-23.93197852	801.32375	0.360314339
3.05	27.94120313	0.651172668	292.3080313	839.925625	-475.6822813	131.6129688	-1702.047	-23.69600586	826.8935	0.304586887
3.1	35.91275	0.799100464	95.10813281	852.518	-499.283	131.7329375	-1554.873	-23.43965625	845.902	0.248216659
3.15	47.15735938	0.945182922	-102.7332969	869.791875	-524.4965	131.8546563	-1404.85625	-23.17704688	857.707625	0.190870285
3.2	55.85403125	1.087010864	-300.5611875	891.5471875	-551.0860625	131.9778906	-1251.15525	-22.91881836	866.9879375	0.132226825
3.25	58.60909375	1.222771484	-497.7056563	917.718125	-578.7699375	132.1026094	-1092.962375	-22.67134375	872.858625	7.20E-02
3.3	57.65240625	1.350769653	-693.4724375	948.1526875	-607.2271875	132.2285781	-929.4716875	-22.43662305	874.9525	9.83E-03
3.35	57.39951563	1.46901123	-887.1685625	982.40425	-636.0988125	132.3557031	-759.9270625	-22.21258789	868.5895	-5.45E-02
3.4	61.22092188	1.575429565	-1078.081875	1019.736313	-664.990875	132.4838125	-583.673875	-21.99399023	852.717375	-0.121290311
3.45	68.17773438	1.668398438	-1265.505875	1059.275875	-693.484875	132.6127656	-400.1962188	-21.77355469	826.3970625	-0.190680727
3.5	74.97696875	1.747198975	-1448.717	1100.21525	-721.1358125	132.7422813	-209.1395	-21.54349609	792.121375	-0.262813658
3.55	78.357875	1.811814453	-1627.017875	1141.860375	-747.4836875	132.8722969	-10.27141309	-21.29696094	750.65875	-0.33776769
3.6	78.07729688	1.862431763	-1799.702875	1183.559625	-772.0543125	133.0025313	196.5285313	-21.0295293	702.486625	-0.415577143
3.65	76.06379688	1.898894897	-1966.079875	1224.5615	-794.3703125	133.1328281	411.2302188	-20.74025586	645.9835625	-0.496219963
3.7	75.03359375	1.920788452	-2125.47325	1263.967	-813.9569375	133.2629531	633.683375	-20.43246289	579.92075	-0.579627395
3.75	76.04314063	1.927797363	-2277.23025	1300.76425	-830.348625	133.3927188	863.5461875	-20.11389453	503.77225	-0.665659547
3.8	78.45210938	1.920251221	-2420.7115	1333.946125	-843.094625	133.5219063	1100.30275	-19.79635742	418.156625	-0.754110992
3.85	80.12976563	1.899035889	-2555.31975	1362.59775	-851.768125	133.6502344	1343.245125	-19.49492773	324.8167813	-0.844705701
3.9	79.76728125	1.865367065	-2680.46975	1385.931125	-855.9734375	133.7775313	1591.520625	-19.22672266	224.678125	-0.93711412
3.95	77.03992188	1.820224243	-2795.62125	1403.2325	-855.3514375	133.9035469	1844.1275	-19.00951563	118.8801328	-1.030952096
4	73.59585938	1.764307007	-2900.263	1413.805625	-849.587875	134.0280625	2099.9325	-18.86031641	6.63419043	-1.125787735
4.05	70.7365625	1.698076782	-2993.93775	1416.932125	-838.4148125	134.1508438	2357.672	-18.79396875	-111.4410469	-1.22114265
4.1	69.6949375	1.622253052	-3076.21375	1411.90725	-821.6224375	134.271625	2615.947	-18.82198242	-235.9410781	-1.3164891
4.15	69.38675	1.537940552	-3146.71675	1398.104	-799.057375	134.3901719	2873.21875	-18.95162305	-364.5163125	-1.411250591
4.2	68.72717188	1.446705078	-3205.11525	1375.055125	-770.6335625	134.5062969	3127.853	-19.18518555	-496.46425	-1.504816771
4.25	65.91115625	1.350203369	-3251.1325	1342.463875	-736.327625	134.6197031	3378.12525	-19.51959375	-628.7285625	-1.59654665
4.3	61.291875	1.249893799	-3284.53775	1300.17675	-696.1878125	134.7301563	3622.26825	-19.94627344	-761.537	-1.685785651
4.35	55.6800625	1.146809814	-3305.16375	1248.10725	-650.3324375	134.8375313	3858.49375	-20.45144531	-893.1241875	-1.771874309
4.4	50.97323438	1.041826538	-3312.886	1186.209125	-598.9489375	134.9414844	4084.977	-21.01674023	-1024.764813	-1.854142189
4.45	47.35046875	0.935959778	-3307.65025	1114.487375	-542.296875	135.0418438	4299.8985	-21.62038281	-1154.09775	-1.931923509
4.5	44.53135938	0.830747681	-3289.4525	1033.071188	-480.7046875	135.1384219	4501.423	-22.23870313	-1281.285625	-2.004549742
4.55	40.64960938	0.727990601	-3258.34625	942.2558125	-414.5642813	135.2309688	4687.76	-22.84808594	-1402.57875	-2.071371317
4.6	34.912	0.629385803	-3214.45325	842.526875	-344.3331875	135.3192969	4857.1725	-23.42704297	-1518.08075	-2.131760597
4.65	27.338125	0.536070679	-3157.94275	734.485	-270.5249063	135.4032344	5008.0355	-23.95817578	-1625.042125	-2.185133457
4.7	19.63751563	0.448709137	-3089.047	618.7928125	-193.7064688	135.4825938	5138.816	-24.4298418	-1725.371125	-2.230942965
4.75	13.09164063	0.367793335	-3008.05975	496.1150938	-114.4915859	135.5571875	5248.1185	-24.83717383	-1816.926625	-2.268694401
4.8	8.271484375	0.294141449	-2915.32475	367.1715313	-33.53411328	135.626875	5334.662	-25.18238086	-1901.278375	-2.29793644
4.85	4.0395625	0.22889743	-2811.24725	232.7699844	48.4811875	135.6914844	5397.278	-25.47425	-1974.711625	-2.318261147
4.9	-0.96709375	0.173203552	-2696.2815	93.88076563	130.8445391	135.750875	5434.982	-25.72681445	-2038.054	-2.329329967
4.95	-7.5184375	0.127662918	-2570.934	-48.42038672	212.8318594	135.8049375	5446.985	-25.95755078	-2087.788875	-2.330875874
5	-14.52532813	9.22E-02	-2435.76825	-192.9978906	293.71	135.8535	5432.6715	-26.18514453	-2126.665	-2.322697163
5.05	-20.47382813	6.65E-02	-2291.395	-338.7664063	372.7505313	135.8965313	5391.664	-26.42721484	-2152.45675	-2.304681063
5.1	-23.89279688	5.04E-02	-2138.45575	-484.6734688	449.2348125	135.933875	5323.7535	-26.69804688	-2168.60125	-2.27677393
5.15	-25.281375	4.39E-02	-1977.651	-629.6934375	522.4646563	135.9654688	5228.9445	-27.00682617	-2171.55775	-2.239002943
5.2	-26.00157813	4.75E-02	-1809.708125	-772.7169375	591.773125	135.99125	5107.432	-27.35612695	-2163.564	-2.19146347
5.25	-27.544875	6.08E-02	-1635.39825	-912.5879375	656.526875	136.0110781	4959.6285	-27.74105859	-2140.46725	-2.134329319
5.3	-29.85734375	8.34E-02	-1455.519625	-1048.111063	716.14125	136.0249375	4786.1565	-28.14916406	-2105.886	-2.067850828
5.35	-31.56773438	0.114168945	-1270.899125	-1178.1955	770.0830625	136.03275	4587.8715	-28.56094336	-2057.35725	-1.992362738
5.4	-31.00435938	0.152324905	-1082.3865	-1301.859625	817.8805	136.0344688	4365.812	-28.95110352	-1999.89575	-1.908264995
5.45	-27.81959375	0.19732164	-890.859625	-1418.259875	859.124625	136.0300781	4121.204	-29.29072461	-1930.32075	-1.816024423
5.5	-23.33560938	0.248760727	-697.1955	-1526.56475	893.477875	136.0194844	3855.4145	-29.54991992	-1852.226	-1.716157556
5.55	-19.44165625	0.306080872	-502.30275	-1625.954375	920.680125	136.0027031	3569.99075	-29.7009668	-1761.11625	-1.609244585
5.6	-16.86646875	0.368351807	-307.0795313	-1715.59925	940.5454375	135.9796406	3266.62	-29.72145508	-1661.336	-1.495915174
5.65	-14.82501563	0.434415314	-112.4385	-1794.798375	952.969875	135.9503438	2947.155	-29.59723242	-1550.04	-1.376857638
5.7	-11.54776563	0.503159729	80.71685156	-1862.9985	957.929125	135.9146875	2613.56175	-29.32446289	-1433.27775	-1.252799034
5.75	-6.2655	0.573783875	271.4877188	-1919.84375	955.4825	135.8727344	2267.9055	-28.91079297	-1308.18575	-1.124501109
5.8	0.38540625	0.645683594	458.9795625	-1965.060375	945.7654375	135.8243906	1912.301375	-28.37519531	-1179.425125	-0.99274081
5.85	6.56053125	0.718267639	642.319625	-1998.427125	928.9936875	135.7696719	1548.93275	-27.74659961	-1042.701688	-0.85831815
5.9	11.431875	0.790764282	820.662	-2019.739125	905.457	135.7085781	1180.01075	-27.06155078	-902.6029375	-0.72204119
5.95	15.33359375	0.862325378	993.1669375	-2028.905125	875.5130625	135.6410313	807.80025	-26.36108398	-756.361875	-0.584736109
6	19.81846875	0.932139282	1159.0315	-2025.97975	839.5876875	135.5670469	434.555375	-25.6875	-609.794625	-0.447223216
6.05	25.89139063	0.999604553	1317.48825	-2011.2015	798.16475	135.486625	62.52473047	-25.08113867	-460.7474375	-0.310319215
6.1	33.06598438	1.06433728	1467.796	-1984.9095	751.782	135.3997031	-306.1096875	-24.57771094	-313.433625	-0.174814716
6.15	40.4270625	1.126059692	1609.263	-1947.497625	701.0183125	135.30625	-669.21525	-24.20630078	-164.9117813	-4.15E-02
6.2	46.57095313	1.184446045	1741.22925	-1899.3805	646.496375	135.2063281	-1024.746563	-23.98667383	-18.3950625	8.89E-02
6.25	51.81109375	1.239147461	1863.089125	-1841.027125	588.8665625	135.0998594	-1370.72325	-23.93111719	127.828625	0.215744913
6.3	56.74571875	1.289802246	1974.282125	-1773.015	528.799875	134.9868125	-1705.2735	-24.04341211	269.9952188	0.338249207
6.35	62.43760938	1.336179077	2074.297125	-1696.027	466.9815	134.8671719	-2026.634375	-24.31683984	408.879	0.455822915
6.4	68.77882813	1.378108032	2162.6795	-1610.8425	404.1000625	134.7409375	-2333.1815	-24.73546875	541.961875	0.567883313
6.45	75.00782813	1.415520264	2239.029	-1518.247125	340.8401875	134.6081094	-2623.43125	-25.27468164	670.497125	0.673899591
6.5	80.34471875	1.448320435	2303.002	-1419.045125	277.8778438	134.4685781	-2896.057	-25.90218555	793.2345	0.773397446
6.55	84.49054688	1.476413818	2354.3145	-1314.02175	215.8664531	134.3223281	-3149.8765	-26.57962695	910.44975	0.865954995
6.6	88.05748438	1.499637573	2392.7465	-1204.022125	155.4310781	134.1693906	-3383.86025	-27.2649375	1021.026625	0.951206088
6.65	91.53796875	1.51780127	2418.1315	-1089.908125	97.16324219	134.0096563	-3597.1375	-27.91510156	1124.09275	1.028841615
6.7	95.24767188	1.530712402	2430.37525	-972.5965625	41.61778906	133.8431563	-3789.00475	-28.48952734	1219.742125	1.098612666
6.75	98.94396875	1.538204956	2429.42825	-852.9640625	-10.69991602	133.6697969	-3958.93125	-28.95332227	1306.838	1.160333276
6.8	101.99325	1.540146729	2415.3215	-731.8811875	-59.33458594	133.4895938	-4106.55825	-29.28025586	1387.048	1.213878632
6.85	104.5492188	1.536412964	2388.13425	-610.1418125	-103.8855859	133.3025156	-4231.6715	-29.45498242	1458.25675	1.259176493
6.9	106.4707969	1.526821655	2348.013	-488.5460625	-144.0113906	133.1084844	-4334.2125	-29.47413477	1522.82725	1.296210408
6.95	108.4486875	1.511089111	2295.159	-367.8254375	-179.4271094	132.9075	-4414.2745	-29.34625977	1577.64775	1.325018287
7	110.3747031	1.488879395	2229.83525	-248.7197656	-209.9152188	132.6995625	-4472.077	-29.09050391	1625.987125	1.345683694
7.05	112.4274844	1.459893188	2152.35875	-131.8719063	-235.3169375	132.4845781	-4507.966	-28.73442969	1664.375	1.358335018
7.1	114.3885	1.423934937	2063.103375	-17.90502734	-255.5361094	132.2625781	-4522.4375	-28.31119141	1696.96375	1.363155603
7.15	116.2309063	1.380889648	1962.490125	92.66998438	-270.5395	132.0335625	-4516.0665	-27.85643359	1719.8165	1.360356569
7.2	117.9559375	1.330640503	1850.9905	199.3664531	-280.355	131.7974375	-4489.537	-27.40538477	1737.649	1.350188255
7.25	119.4855625	1.272988037	1729.12625	301.8086875	-285.0625	131.5542813	-4443.604	-26.99039258	1746.05125	1.332926512
7.3	121.0750781	1.20768042	1597.462625	399.6385313	-284.8022188	131.304	-4379.095	-26.63905273	1750.129625	1.308874011
7.35	122.6116719	1.134497192	1456.605875	492.6000625	-279.7610313	131.0466719	-4296.9065	-26.3729082	1745.087375	1.278357863
7.4	124.2895938	1.053397461	1307.189	580.4558125	-270.1732188	130.7822188	-4197.973	-26.20691602	1736.462	1.241719604
7.45	126.0869531	0.964461304	1149.897125	663.0601875	-256.3158281	130.5106641	-4083.25025	-26.14926172	1719.0965	1.199307203
7.5	128.0516563	0.867862854	985.42625	740.2845625	-238.5024531	130.2320234	-3953.73975	-26.2017207	1698.87875	1.151487827
7.55	129.7982813	0.763743652	814.515875	812.0955625	-217.0770938	129.9462891	-3810.447	-26.36016211	1670.709	1.098628998
7.6	131.5083594	0.652182556	637.9130625	878.478	-192.4108906	129.6534219	-3654.381	-26.61539844	1640.47575	1.041100383
7.65	133.0163906	0.5332724	456.3919375	939.4871875	-164.8964219	129.3534453	-3486.5665	-26.95402734	1602.90525	0.97927773
7.7	134.8121563	0.407293854	270.74075	995.1745	-134.9394531	129.0462891	-3307.97175	-27.35948242	1563.615	0.913517773
7.75	136.6056094	0.274723236	81.75519531	1045.642188	-102.9590859	128.732	-3119.60175	-27.81302344	1517.503	0.844190538
7.8	138.6655938	0.136176544	-109.7664844	1090.994	-69.37470313	128.4105469	-2922.39775	-28.29471094	1470.1475	0.771644115
7.85	140.6728438	-7.80E-03	-303.01	1131.377	-34.60928125	128.0819219	-2717.2965	-28.78439453	1416.670375	0.69622463
7.9	142.7835781	-0.156680481	-497.1810313	1166.93975	0.923845276	127.7460547	-2505.188	-29.26241211	1362.40325	0.618263423
7.95	144.7412031	-0.309962708	-691.478	1197.857875	36.81860547	127.4029609	-2286.961	-29.71024609	1302.75325	0.538091481
8	146.7478125	-0.466953583	-885.106	1224.30225	72.68427344	127.0525625	-2063.428	-30.11082227	1242.567875	0.456012666
8.05	148.8032969	-0.626801147	-1077.30125	1246.448125	108.1479844	126.6948359	-1835.403875	-30.44878906	1177.5275	0.37233308
8.1	151.1714219	-0.78859314	-1267.29675	1264.45575	142.8590156	126.3297656	-1603.65375	-30.71049609	1111.967	0.287341297
8.15	153.5695156	-0.951444092	-1454.357875	1278.4865	176.4898125	125.9572344	-1368.913	-30.88395898	1042.235	0.201314658
8.2	156.3235469	-1.114514282	-1637.7685	1288.69	208.7399375	125.5772188	-1131.8675	-30.95897266	972.0621875	0.114513524
8.25	158.9126406	-1.276922241	-1816.8495	1295.213	239.3409219	125.1896797	-893.212125	-30.92701758	898.50175	2.72E-02
8.3	161.7788594	-1.437697754	-1990.931875	1298.192875	268.0504375	124.7945156	-653.57725	-30.78162695	824.596625	-6.04E-02
8.35	164.3302344	-1.595833008	-2159.399	1297.757375	294.6612813	124.3916406	-413.5985625	-30.51885156	748.036625	-0.147985786
8.4	167.1966406	-1.750327759	-2321.65575	1294.023875	318.9954375	123.9810625	-173.8651563	-30.13783398	671.142375	-0.235393777
8.45	169.9812031	-1.900226685	-2477.1535	1287.085	340.9085625	123.5626172	65.04221094	-29.64153125	592.1	-0.322380304
8.5	173.0730938	-2.044596191	-2625.3785	1277.028125	360.2906875	123.1362656	302.5598125	-29.0374043	512.7728125	-0.408728987
8.55	176.0880313	-2.182533936	-2765.86425	1263.920375	377.0609063	122.7019219	538.148	-28.33808789	431.9418438	-0.494233519
8.6	179.2380156	-2.313134521	-2898.1755	1247.83475	391.1708125	122.2595156	771.272375	-27.56160156	350.9779688	-0.578689814
8.65	182.1479219	-2.435554688	-3021.93875	1228.829	402.599875	121.8089297	1001.406375	-26.73129297	269.247375	-0.661897779
8.7	184.8885469	-2.549007813	-3136.81075	1206.97425	411.3582813	121.3501406	1228.03975	-25.87532617	187.6464063	-0.743663669
8.75	187.6058906	-2.652818848	-3242.50275	1182.3195	417.4802813	120.8830313	1450.669125	-25.0256582	105.7701563	-0.823797822
8.8	190.2469219	-2.746353027	-3338.7695	1154.92	421.0264063	120.4075469	1668.788375	-24.21683594	24.097125	-0.902110577
8.85	193.0870313	-2.829081543	-3425.42275	1124.81325	422.079375	119.9235938	1881.916875	-23.48448242	-57.35159375	-0.978422701
8.9	195.7035938	-2.900536133	-3502.30575	1092.055375	420.7411563	119.4311172	2089.569625	-22.8637207	-138.3403438	-1.052555203
8.95	198.2935	-2.960354004	-3569.31975	1056.6985	417.1332813	118.9300156	2291.26425	-22.38787891	-218.34925	-1.124330997
9	200.6508125	-3.008234619	-3626.41175	1018.814188	411.3923438	118.4202266	2486.52875	-22.08716602	-297.6793125	-1.193578243
9.05	202.9230469	-3.044037598	-3673.57875	978.4685	403.6690938	117.9016641	2674.90425	-21.98788477	-375.3739375	-1.260131955
9.1	205.0441875	-3.067721436	-3710.8505	935.744375	394.1242813	117.3743281	2855.9465	-22.11146289	-452.195625	-1.323833346
9.15	207.2529063	-3.079348389	-3738.31675	890.7146875	382.9281563	116.8380781	3029.21975	-22.47358984	-526.87075	-1.384528875
9.2	209.2499063	-3.079047119	-3756.097	843.47725	370.2585313	116.2929219	3194.294	-23.08321484	-600.3486875	-1.442067623
9.25	211.2487188	-3.067035889	-3764.36225	794.1271875	356.295	115.7387734	3350.75775	-23.94111328	-671.0083125	-1.496306777
9.3	213.0067969	-3.043607178	-3763.31025	742.7848125	341.2222188	115.1755703	3498.21775	-25.0383125	-740.146625	-1.547112107
9.35	214.675625	-3.009167725	-3753.189	689.56525	325.224125	114.6032891	3636.3025	-26.35428906	-805.8010625	-1.59435761
9.4	216.2260625	-2.964188477	-3734.27325	634.6040625	308.4828125	114.0218828	3764.659	-27.85555469	-869.683875	-1.637925982
9.45	217.8359844	-2.909262939	-3706.8735	578.0235625	291.1782188	113.4312422	3882.9575	-29.49486719	-929.5565	-1.677708387
9.5	219.2187656	-2.845030029	-3671.33425	519.9721875	273.4848125	112.831375	3990.88875	-31.2117793	-987.25375	-1.713604212
9.55	220.4272188	-2.772172363	-3628.02025	460.5925625	255.5711563	112.2222188	4088.1665	-32.93459766	-1040.200125	-1.745521665
9.6	221.3350313	-2.691378662	-3577.32	400.0507188	237.5982656	111.6037734	4174.5395	-34.58419531	-1090.60375	-1.773381948
9.65	222.2422813	-2.603362793	-3519.656	338.4923125	219.7185313	110.9759766	4249.78	-36.07940625	-1135.78025	-1.797115445
9.7	223.0170469	-2.508899902	-3455.46075	276.082625	202.0758125	110.3387734	4313.6955	-37.34351953	-1178.172375	-1.816664457
9.75	223.7653281	-2.408799561	-3385.18775	212.97125	184.8014063	109.6921797	4366.127	-38.31117578	-1214.764375	-1.831984639
9.8	224.3674219	-2.303885254	-3309.29475	149.3352813	168.0170156	109.0361484	4406.921	-38.93461328	-1248.22625	-1.84303093
9.85	224.7879844	-2.194968506	-3228.26525	85.34408594	151.8329531	108.3706484	4435.995	-39.18847266	-1275.28125	-1.849785328
9.9	225.1441563	-2.082819336	-3142.573	21.19306836	136.3456563	107.6956953	4453.2595	-39.07257422	-1298.95225	-1.852225661
9.95	225.4710313	-1.96818103	-3052.71225	-42.93252344	121.6414922	107.0112578	4458.6855	-38.61193359	-1315.853	-1.850351572
10	225.8430781	-1.851784058	-2959.16925	-106.8199688	107.7919297	106.3173125	4452.2945	-37.85418359	-1329.181875	-1.844179511
10.05	226.292375	-1.734352173	-2862.43375	-170.2634375	94.85744531	105.6139297	4434.129	-36.86501953	-1335.473	-1.833732486
10.1	226.9102188	-1.616568848	-2762.98275	-233.029625	82.88457031	104.9011172	4404.3065	-35.72190234	-1338.1	-1.819060445
10.15	227.6487344	-1.499059326	-2661.3045	-294.8906875	71.90928125	104.1789063	4362.9395	-34.50741797	-1333.5325	-1.800209284
10.2	228.8964063	-1.38241394	-2557.86075	-355.600125	61.95390234	103.4473516	4310.238	-33.30292188	-1325.42525	-1.777259827
10.25	230.3072344	-1.267195435	-2453.1065	-414.9186563	53.02905078	102.7064688	4246.405	-32.1830293	-1310.144	-1.750288844
10.3	232.3222188	-1.153922729	-2347.487	-472.5905313	45.13576953	101.9563047	4171.72675	-31.21183203	-1291.4105	-1.719401956
10.35	234.5083906	-1.043088501	-2241.42475	-528.3696875	38.26189844	101.1969609	4086.54	-30.44036328	-1265.7065	-1.684722424
10.4	237.4827656	-0.935151123	-2135.32875	-582.0070625	32.38803125	100.4284766	3991.22975	-29.90561914	-1236.84425	-1.6463902
10.45	240.8612813	-0.830522583	-2029.591375	-633.275375	27.48316797	99.65095313	3886.21925	-29.63040625	-1201.525	-1.60455811
10.5	245.0508281	-0.729599365	-1924.575375	-681.9471875	23.50905469	98.86450781	3771.975	-29.62373828	-1163.3425	-1.559392691
10.55	249.633875	-0.632737305	-1820.618	-727.8154375	20.41976758	98.0691875	3649.01475	-29.88133203	-1119.249	-1.51107955
10.6	254.9206875	-0.540295105	-1718.050375	-770.6791875	18.16277539	97.26511719	3517.8775	-30.38620508	-1072.6135	-1.459810495
10.65	260.6832813	-0.452580109	-1617.1525	-810.363125	16.67884766	96.45234375	3379.1625	-31.10917188	-1020.811313	-1.405798912
10.7	267.1476875	-0.369900391	-1518.198	-846.7106875	15.90397168	95.63107031	3233.47575	-32.00949219	-966.946375	-1.349260926
10.75	274.320375	-0.292466705	-1421.417875	-879.598125	15.77126465	94.80134375	3081.4705	-33.03630859	-908.85325	-1.290427923
10.8	282.012875	-0.220514633	-1327.0385	-908.920625	16.21145313	93.96332031	2923.806	-34.13047656	-849.116375	-1.229534507
10.85	290.3168438	-0.15423317	-1235.219625	-934.6003125	17.14991992	93.1170625	2761.16775	-35.22773828	-785.9705625	-1.166824341
10.9	299.0863125	-9.38E-02	-1146.126625	-956.5864375	18.51537109	92.26275781	2594.2445	-36.26253516	-721.7253125	-1.102542758
10.95	308.559	-3.93E-02	-1059.89225	-974.8591875	20.23330078	91.40046875	2423.73875	-37.17259375	-655.0291875	-1.036939502
11	318.489125	9.20E-03	-976.5991875	-989.4280625	22.23101563	90.53039844	2250.3425	-37.90373438	-587.8046875	-0.970261693
11.05	329.0116875	5.17E-02	-896.3253125	-1000.324625	24.43860156	89.652625	2074.753625	-38.41391406	-518.9836563	-0.902759135
11.1	339.8315938	8.82E-02	-819.1128125	-1007.6055	26.78814844	88.767375	1897.646125	-38.67678125	-450.087125	-0.834673226
11.15	351.22875	0.11876667	-744.972	-1011.344125	29.21261719	87.87471094	1719.69025	-38.68341797	-380.4884063	-0.766244829
11.2	362.9926875	0.143478058	-673.91075	-1011.644063	31.6534668	86.97485156	1541.52775	-38.4425625	-311.3750313	-0.697705865
11.25	375.4550625	0.162562637	-605.8751875	-1008.621063	34.0526875	86.06789063	1363.786625	-37.97905859	-242.5031875	-0.629283905
11.3	388.2490625	0.176256729	-540.8115	-1002.41525	36.35828906	85.15403125	1187.0585	-37.33113281	-174.5819844	-0.561194777
11.35	401.5443125	0.184851837	-478.6523125	-993.1635	38.52498047	84.23349219	1011.908625	-36.54632031	-107.6088516	-0.493645728
11.4	415.2152813	0.188687164	-419.29625	-981.0270625	40.51280859	83.30639844	838.874	-35.67733203	-42.05154688	-0.426835269
11.45	429.4709375	0.188160538	-362.622375	-966.16675	42.28529688	82.37298438	668.4550625	-34.77760156	21.70364844	-0.360950142
11.5	444.2388125	0.183696396	-308.4943125	-948.7685625	43.815125	81.43342969	501.1140938	-33.89763281	83.56926563	-0.296163827
11.55	459.4930625	0.175768372	-256.7691563	-929.0075	45.07933203	80.48795313	337.2910313	-33.08211328	142.9311094	-0.232644513
11.6	475.1431875	0.164882919	-207.2929375	-907.080875	46.06259375	79.53678125	177.3636719	-32.36774805	200.1333438	-0.170538068
11.65	491.2226875	0.151579102	-159.8719375	-883.1701875	46.75310547	78.58015625	21.68759375	-31.7822168	254.1517031	-0.109984063
11.7	507.679125	0.13640451	-114.3437813	-857.482375	47.14686328	77.61826563	-129.4320234	-31.34384766	305.7263438	-5.11E-02
11.75	524.551125	0.119933525	-70.50346875	-830.208375	47.24176172	76.65134375	-275.7221875	-31.06175	353.4875625	5.99E-03
11.8	541.68825	0.102735069	-28.17298438	-801.559625	47.04549219	75.67967188	-416.94	-30.93663867	398.6284375	6.12E-02
11.85	559.124625	8.54E-02	12.86870313	-771.729375	46.56524609	74.70349219	-552.9065625	-30.96174023	439.4635938	0.114426136
11.9	576.714125	6.83E-02	52.80123438	-740.9298125	45.81701953	73.7230625	-683.468125	-31.12393359	477.5785625	0.165621117
11.95	594.438	5.21E-02	91.83242188	-709.348625	44.81584766	72.738625	-808.50125	-31.4051543	511.02725	0.214715242
12	612.3118125	3.72E-02	130.1555781	-677.197	43.58234766	71.75046094	-927.93325	-31.78381641	541.6491875	0.261665463
12.05	630.248125	2.40E-02	167.9595	-644.66175	42.13789844	70.75883594	-1041.727875	-32.23635156	567.324875	0.306441575
12.1	648.406125	0.012702055	205.431125	-611.950375	40.50698828	69.76398438	-1149.8655	-32.73883398	590.099625	0.349019617
12.15	666.3713125	3.69E-03	242.7539531	-579.2411875	38.71530078	68.76621875	-1252.388625	-33.26855469	607.8844375	0.389399081
12.2	684.3504375	-2.92E-03	280.0893125	-546.7223125	36.78748438	67.76580469	-1349.354875	-33.80542188	622.9441875	0.427584201
12.25	702.100375	-7.03E-03	317.5888125	-514.5551875	34.75008984	66.76303125	-1440.863125	-34.33311719	632.99625	0.463596106
12.3	720.0894375	-8.65E-03	355.3970313	-482.9190938	32.62875977	65.75817188	-1527.024875	-34.83970703	640.311	0.497460127
12.35	738.0059375	-7.85E-03	393.6566875	-451.9728438	30.44997852	64.75156641	-1608.004875	-35.31806641	642.6355	0.529223204
12.4	755.977	-4.82E-03	432.4561875	-421.8738438	28.23585547	63.74344531	-1683.953625	-35.76537109	642.5335	0.558927238
12.45	773.7233125	1.94E-04	471.9044375	-392.7519063	26.01089453	62.73417188	-1755.078875	-36.18254688	637.792125	0.586637139
12.5	791.66875	6.85E-03	512.085375	-364.7400625	23.79595117	61.72396875	-1821.59775	-36.57291016	630.7886875	0.612422466
12.55	809.975375	1.48E-02	553.0484375	-337.9651563	21.61067383	60.7131875	-1883.744625	-36.94094531	619.201	0.636360765
12.6	828.60125	2.35E-02	594.837875	-312.5507813	19.4734707	59.702125	-1941.769125	-37.29067188	605.611	0.65853709
12.65	847.58275	0.032446362	637.4758125	-288.5974063	17.40012891	58.69110156	-1995.940125	-37.62417188	587.9571875	0.679045439
12.7	867.06975	4.12E-02	680.9719375	-266.2027188	15.40708203	57.68040234	-2046.534875	-37.94032813	568.558875	0.697984815
12.75	887.144875	4.91E-02	725.2990625	-245.4508125	13.50587988	56.67035156	-2093.8485	-38.23395703	545.578	0.715462625
12.8	908.2235625	0.055558407	770.4078125	-226.4244375	11.70846094	55.66128516	-2138.17325	-38.49530469	520.9888125	0.73158747
12.85	930.25925	6.01E-02	816.2564375	-209.1993125	10.02471973	54.65351172	-2179.82875	-38.71008984	493.2959688	0.74647969
12.9	953.69425	6.21E-02	862.760375	-193.8450781	8.464026367	53.64733594	-2219.132	-38.86016406	464.2320938	0.76026088
12.95	978.1189375	6.12E-02	909.8204375	-180.4141563	7.034648438	52.64310547	-2256.40325	-38.92472266	432.8084375	0.773055732
13	1004.225125	5.67E-02	957.32	-168.9493281	5.743935059	51.64109375	-2291.9675	-38.88203125	400.3455938	0.784992456
13.05	1032.137313	4.83E-02	1005.093875	-159.4959531	4.59073584	50.64170313	-2326.159	-38.71145703	365.863125	0.796204209
13.1	1062.11975	3.57E-02	1052.8435	-152.0825469	3.551213867	49.64517969	-2359.3135	-38.39570703	330.7805625	0.806826651
13.15	1094.18775	1.85E-02	1100.52025	-146.7272188	2.676853516	48.65193359	-2391.772	-37.92313281	294.351875	0.816998184
13.2	1128.612875	-3.31E-03	1147.9345	-143.4334219	1.978929077	47.66222266	-2423.85825	-37.28948438	257.6095625	0.826852739
13.25	1165.73025	-3.00E-02	1194.884625	-142.20475	1.462284668	46.67638672	-2455.9055	-36.49932031	219.996875	0.836528301
13.3	1205.850375	-6.15E-02	1241.169	-143.0324219	1.134772217	45.69478125	-2488.2465	-35.56657031	182.2638438	0.846163511
13.35	1249.118	-9.78E-02	1286.552875	-145.9003125	1.001006104	44.71772266	-2521.203	-34.51409766	144.2367188	0.85589391
13.4	1295.69825	-0.138692963	1330.81125	-150.7684063	1.069870728	43.74553516	-2555.09325	-33.37274609	106.4796172	0.86585319
13.45	1345.95	-0.18403389	1373.715625	-157.5937813	1.344594971	42.77858203	-2590.2355	-32.17932227	68.92830469	0.876176357
13.5	1400.305375	-0.233503342	1415.0115	-166.321375	1.82914209	41.81715234	-2626.9375	-30.97408789	31.74357813	0.886993527
13.55	1458.896625	-0.286766998	1454.454375	-176.8927656	2.527312744	40.86160547	-2665.499	-29.7984668	-4.764566406	0.898432195
13.6	1522.074875	-0.343420166	1491.81	-189.2315938	3.437259766	39.91225391	-2706.19125	-28.69225977	-40.66919922	0.91060853
13.65	1590.063	-0.403002899	1526.8205	-203.2635	4.558560059	38.96944141	-2749.2885	-27.6915957	-75.49211719	0.92363894
13.7	1663.28475	-0.465043304	1559.236375	-218.9009531	5.885941895	38.03348047	-2795.0685	-26.82724609	-109.5765859	0.937640667
13.75	1741.97575	-0.529062622	1588.8345	-236.062625	7.41044873	37.10469922	-2843.76525	-26.12336914	-142.2716719	0.95271343
13.8	1826.626625	-0.594582458	1615.3745	-254.6612813	9.119578125	36.18342578	-2895.619	-25.59713477	-174.1999375	0.968957543
13.85	1917.236875	-0.661140381	1638.62625	-274.6151875	10.99696094	35.26998828	-2950.86875	-25.25838086	-204.3493125	0.986472905
13.9	2014.245875	-0.728307129	1658.374875	-295.8294375	13.0191543	34.3646875	-3009.70625	-25.10972266	-233.5616563	1.005338907
13.95	2117.85125	-0.795693359	1674.41475	-318.2240625	15.15808301	33.46783594	-3072.35575	-25.14688672	-260.7685313	1.025647283
14	2228.29725	-0.862972534	1686.56225	-341.7086563	17.37833008	32.57975195	-3138.999	-25.35898242	-286.8972188	1.047471642
14.05	2345.63025	-0.92992041	1694.6415	-366.2009688	19.63814063	31.70073047	-3209.8155	-25.72906836	-310.6638125	1.070883274
14.1	2469.88825	-0.996352478	1698.485375	-391.6007813	21.88992383	30.83108203	-3284.97825	-26.23461523	-333.0454688	1.095949888
14.15	2601.10875	-1.062189331	1697.9645	-417.8144688	24.07753711	29.97110547	-3364.6435	-26.84860547	-352.6578125	1.122731805
14.2	2739.13325	-1.127473022	1692.94175	-444.7278438	26.13679102	29.12108594	-3448.93775	-27.54036914	-370.5506875	1.151276708
14.25	2883.7555	-1.19234729	1683.32175	-472.2244688	27.99677148	28.28131836	-3538.001	-28.2774375	-385.1180625	1.181636453
14.3	3034.6105	-1.257024292	1669.01425	-500.15775	29.57878711	27.45208398	-3631.9305	-29.02712695	-397.4545	1.213846207
14.35	3191.22275	-1.32177478	1649.972375	-528.3699375	30.79657617	26.63366406	-3730.77725	-29.75848633	-405.809875	1.247922301
14.4	3352.85275	-1.386960449	1626.153	-556.6634375	31.55887891	25.82632422	-3834.61525	-30.44431445	-411.2136875	1.283889771
14.45	3518.813	-1.453013794	1597.549625	-584.8165	31.76500586	25.03033008	-3943.456	-31.06270313	-411.8142813	1.321749568
14.5	3687.87475	-1.520371582	1564.169875	-612.5525	31.31143164	24.24595508	-4057.24725	-31.59831641	-408.5534375	1.361479282
14.55	3859.2355	-1.589427734	1526.045	-639.5661875	30.08907617	23.47346094	-4175.913	-32.04284961	-399.6085938	1.403046966
14.6	4031.316	-1.660503052	1483.23625	-665.4923125	27.98532031	22.71309375	-4299.3305	-32.39515234	-385.8664063	1.446403384
14.65	4203.018	-1.733871704	1435.8355	-689.9259375	24.88354297	21.96510352	-4427.252	-32.66020703	-365.539625	1.491453648
14.7	4372.4935	-1.809692627	1383.951	-712.402625	20.6703457	21.22970898	-4559.39	-32.84814063	-339.5415313	1.53808856
14.75	4538.404	-1.887994019	1327.71875	-732.4196875	15.22774023	20.50716797	-4695.369	-32.97252734	-306.1316875	1.586166739
14.8	4698.8165	-1.9685448	1267.29325	-749.41775	8.442013672	19.79767773	-4834.697	-33.04867578	-266.349625	1.635504246
14.85	4852.218	-2.050921875	1202.863625	-762.81075	0.202546127	19.10146289	-4976.7735	-33.09194141	-218.6325625	1.685877442
14.9	4996.986	-2.134514893	1134.641625	-771.98075	-9.594616211	18.41871094	-5120.889	-33.11641016	-164.3632656	1.737024069
14.95	5131.2475	-2.218511963	1062.85925	-776.2981875	-21.04892969	17.74962305	-5266.235	-33.13367969	-102.0048125	1.788645387
15	5253.546	-2.301743896	987.7625	-775.1150625	-34.24847266	17.09436719	-5411.8575	-33.15242188	-33.15715625	1.840389848
15.05	5362.624	-2.382888672	909.628	-767.812875	-49.27272266	16.45311719	-5556.712	-33.17804297	43.102625	1.891873002
15.1	5457.2565	-2.460567627	828.7609375	-753.794875	-66.18661719	15.82600684	-5699.6145	-33.21296875	124.9656875	1.94266057
15.15	5536.771	-2.533353027	745.474	-732.5335625	-85.0421875	15.21317188	-5839.287	-33.25724609	212.818125	1.992283225
15.2	5600.1005	-2.599668213	660.109	-703.5558125	-105.8741875	14.61473633	-5974.343	-33.30945313	304.7972188	2.040233135
15.25	5647.2565	-2.6579646	573.0209375	-666.4919375	-128.7018281	14.03078125	-6103.3245	-33.36753125	400.73525	2.085974693
15.3	5677.955	-2.706861084	484.5704688	-621.0735625	-153.5224063	13.46138672	-6224.7265	-33.42996875	498.46125	2.128958464
15.35	5693.2795	-2.745279053	395.1498125	-567.1883125	-180.3161094	12.90661523	-6336.9895	-33.49659375	597.11625	2.168612242
15.4	5693.3735	-2.772279785	305.1653125	-504.8635	-209.037625	12.36649609	-6438.5575	-33.56928125	694.54525	2.204366684
15.45	5679.947	-2.787071533	215.0259531	-434.3020938	-239.6231094	11.84104492	-6527.8715	-33.65218359	789.5511875	2.235651255
15.5	5653.822	-2.789125488	125.1603438	-355.87	-271.9810625	11.33026172	-6603.4465	-33.75179688	879.96	2.261922836
15.55	5617.439	-2.778322021	35.9908125	-270.1284688	-306.0019688	10.83411328	-6663.8745	-33.87648438	964.246875	2.282664776
15.6	5571.906	-2.7547854	-52.02812891	-177.8060156	-341.5468438	10.35255371	-6707.854	-34.03560547	1040.56125	2.29740262
15.65	5519.1575	-2.718649414	-138.4656875	-79.78839063	-378.4547813	9.885520508	-6734.255	-34.23857031	1107.8035	2.305722475
15.7	5459.8325	-2.670122803	-222.8554375	22.92605859	-416.5409375	9.432919922	-6742.093	-34.49348047	1164.927625	2.307264805
15.75	5395.04	-2.609564453	-304.7644063	129.2529297	-455.5982188	8.994650391	-6730.611	-34.8059375	1211.359125	2.301752806
15.8	5324.962	-2.537555908	-383.7277813	238.0581875	-495.3968125	8.570582031	-6699.229	-35.17775	1246.8465	2.288976192
15.85	5249.8215	-2.454666992	-459.305	348.1931875	-535.685875	8.160574219	-6647.599	-35.60588672	1271.277625	2.268807888
15.9	5169.243	-2.361392822	-531.0531875	458.5257813	-576.195875	7.764469727	-6575.556	-36.08183594	1285.2205	2.241188765
15.95	5083.183	-2.258118408	-598.535875	567.9579375	-616.6360625	7.382100586	-6483.16	-36.59132422	1288.553375	2.206142426
16	4991.07	-2.145363281	-661.3318125	675.44	-656.708375	7.013281738	-6370.675	-37.11453906	1282.435	2.163766384
16.05	4892.7915	-2.023520264	-719.031625	779.9893125	-696.095	6.657817871	-6238.542	-37.62703125	1266.564875	2.114223003
16.1	4787.797	-1.892790283	-771.22375	880.6875625	-734.468	6.315489258	-6087.388	-38.1010625	1242.542625	2.057742357
16.15	4676.0615	-1.753122803	-817.5313125	976.6994375	-771.4910625	5.986077637	-5918.006	-38.50779297	1209.7385	1.994615912
16.2	4556.802	-1.604520874	-857.5810625	1067.26875	-806.828875	5.66935498	-5731.314	-38.81946484	1170.335375	1.92517972
16.25	4429.9525	-1.446930054	-891.0343125	1151.7445	-840.136875	5.365080566	-5528.3955	-39.01214063	1123.388	1.849829793
16.3	4295.1635	-1.280134277	-917.56525	1229.55	-871.0773125	5.073004395	-5310.4245	-39.06815234	1071.29325	1.768995643
16.35	4152.344	-1.103715698	-936.8615625	1300.2165	-899.3145	4.792871582	-5078.6725	-38.97800391	1012.720125	1.683141232
16.4	4001.2855	-0.917244568	-948.650625	1363.349625	-924.520625	4.524416016	-4834.5195	-38.74186719	950.4310625	1.592769861
16.45	3841.78525	-0.72041217	-952.680125	1418.6685	-946.3831875	4.267364746	-4579.3675	-38.36988281	882.7633125	1.498392344
16.5	3673.73275	-0.51303363	-948.729125	1465.969625	-964.60025	4.02145459	-4314.702	-37.88157422	812.810125	1.400549054
16.55	3497.439	-0.294802155	-936.591	1505.1475	-978.889375	3.786398193	-4042.0115	-37.30436719	738.238875	1.299781442
16.6	3313.0325	-6.54E-02	-916.11825	1536.153	-988.9905625	3.561918457	-3762.81175	-36.67111719	662.35025	1.196638942
16.65	3120.90225	0.175285446	-887.161625	1559.02625	-994.669	3.347723389	-3478.6305	-36.00711719	582.4535	1.091675758
16.7	2921.09675	0.427011261	-849.633125	1573.857375	-995.7110625	3.14354248	-3190.9625	-35.35807813	502.1528438	0.985432684
16.75	2713.99125	0.689399719	-803.447625	1580.82425	-991.9411875	2.949077881	-2901.305	-34.75649219	418.5439063	0.878451049
16.8	2500.1245	0.96204895	-748.582375	1580.13775	-983.2095625	2.764032471	-2611.10275	-34.22891016	335.1239688	0.771252453
16.85	2279.98275	1.244422119	-685.034875	1572.066625	-969.4053125	2.588126465	-2321.75375	-33.79452734	248.8055156	0.664340138
16.9	2053.80225	1.535598755	-612.823125	1556.911	-950.452	2.421064209	-2034.60825	-33.46383203	163.3034063	0.558200061
16.95	1821.943	1.834424683	-532.026875	1535.028125	-926.3075625	2.262566895	-1750.963375	-33.23812109	75.64267188	0.453298151
17	1585.270625	2.139739258	-442.745125	1506.785625	-896.9755625	2.112333252	-1472.043125	-33.10948438	-10.89096875	0.350073308
17.05	1344.42625	2.450327637	-345.107875	1472.567625	-862.4910625	1.970086914	-1199.01775	-33.06178125	-99.2429375	0.248944759
17.1	1100.38625	2.764735107	-239.2965469	1432.754625	-822.93775	1.835533081	-932.945625	-33.07185156	-186.4062813	0.150290608
17.15	854.2856875	3.081485596	-125.5103984	1387.710875	-778.434875	1.708390381	-674.854875	-33.11164453	-275.2204688	5.45E-02
17.2	607.664125	3.399219238	-3.982359375	1337.76975	-729.1385	1.588381958	-425.684875	-33.15080078	-363.317125	-3.82E-02
17.25	362.735125	3.716846191	125.0142656	1283.191875	-675.253	1.475229126	-186.3331094	-33.15957813	-453.56425	-0.127295464
17.3	122.3982656	4.033774414	261.1712969	1224.14725	-617.0101875	1.368658813	42.3480625	-33.11211719	-544.7245	-0.212631851
17.35	-107.7231953	4.350849609	404.1532188	1160.600875	-554.689625	1.268406006	259.5377656	-32.98929688	-640.75475	-0.293872803
17.4	-311.121125	4.675512695	553.5919375	1091.971625	-488.595625	1.174205444	464.3405938	-32.78113672	-748.1504375	-0.370696455
17.45	-321.0515938	5.082289063	709.1058125	1012.751375	-419.06725	1.085802734	655.4589375	-32.48842969	-958.9255	-0.442635268
17.5	-302.1103125	5.625208984	870.2595625	918.1513125	-346.4835938	1.002954041	830.3388125	-32.12305469	-1174.457875	-0.508769631
17.55	-330.3978125	6.246804199	1036.611063	810.0284375	-271.2358125	0.924424133	986.2343125	-31.70724805	-1350.190125	-0.568112612
17.6	-313.8028438	6.852635254	1207.681375	689.649375	-193.7548438	0.85031897	1120.844	-31.27178516	-1538.786875	-0.619832754
17.65	-172.1926719	7.400430664	1382.96	553.8825	-114.4840391	0.781191467	1231.67375	-30.85315039	-1781.961	-0.66301775
17.7	-99.47628906	7.855048828	1561.936	403.3332813	-33.88435938	0.716813293	1315.775875	-30.4904707	-1964.99425	-0.69658345
17.75	-152.0532344	8.248402344	1744.037125	245.5297188	47.55878125	0.656965088	1371.086	-30.22216797	-2052.4575	-0.719765306
17.8	-161.412125	8.594401367	1928.7165	84.45891406	129.3668672	0.601434143	1396.777375	-30.08285742	-2151.087	-0.732262075
17.85	-171.7435625	8.909298828	2115.34725	-79.1685625	211.0296406	0.550023926	1392.292	-30.10069141	-2228.269	-0.733866632
17.9	-158.3829375	9.208988281	2303.34175	-244.149375	292.055625	0.502525604	1357.2445	-30.29511328	-2303.82225	-0.724442482
17.95	-197.9576094	9.467862305	2492.08325	-407.9198125	371.9524375	0.458746368	1291.58075	-30.67504297	-2328.69675	-0.703969896
18	-172.654375	9.690907227	2680.91225	-569.22375	450.2182813	0.418494659	1195.738875	-31.2375332	-2376.3835	-0.672609508
18.05	-210.2485	9.874994141	2869.19875	-726.4208125	526.373875	0.381581238	1070.2195	-31.96705859	-2367.946	-0.630544007
18.1	-204.2591563	10.00720605	3056.2585	-877.614875	599.9465	0.347828247	916.05375	-32.83511719	-2371.74075	-0.578148842
18.15	-210.0046563	10.08719922	3241.4435	-1022.259	670.483	0.31705838	734.3435	-33.80094922	-2349.702	-0.51582098
18.2	-211.907875	10.11180859	3424.08	-1158.85	737.5550625	0.289099457	526.4611875	-34.81329297	-2317.8675	-0.444057971
18.25	-203.0308906	10.08018457	3603.48275	-1286.653625	800.7435625	0.263787659	293.9826875	-35.81303516	-2274.454	-0.363427699
18.3	-198.3911875	9.991546875	3778.97875	-1404.760625	859.6725	0.240960876	38.58450781	-36.73774609	-2217.8955	-0.274535954
18.35	-203.3266563	9.844670898	3949.89375	-1511.902	913.9835625	0.220460312	-237.825125	-37.52632813	-2139.3325	-0.178069323
18.4	-189.11875	9.649151367	4115.54625	-1607.550875	963.360875	0.201110382	-533.141125	-38.12495313	-2063.058375	-7.48E-02
18.45	-201.1184219	9.404114258	4275.293	-1690.863	1007.516313	0.183451447	-845.19925	-38.49210938	-1956.909125	3.45E-02
18.5	-198.924375	9.112558594	4428.459	-1761.0485	1046.201375	0.167809616	-1171.61575	-38.60278125	-1852.357	0.149011284
18.55	-198.3720313	8.780824219	4574.418	-1818.101625	1079.208125	0.154035492	-1509.975625	-38.45119922	-1733.889125	0.267797947
18.6	-198.0669688	8.408878906	4712.5195	-1861.746	1106.363875	0.141982834	-1857.83075	-38.05105469	-1610.5265	0.390000194
18.65	-188.7639375	7.998686035	4842.147	-1892.160125	1127.5445	0.131512085	-2212.69625	-37.43388281	-1481.011625	0.51472187
18.7	-187.1192344	7.55167334	4962.7145	-1909.365875	1142.662625	0.122493515	-2572.161	-36.64519531	-1343.8745	0.641094327
18.75	-182.7405313	7.070544434	5073.64	-1913.389625	1151.671125	0.114803162	-2933.763	-35.73986328	-1198.60275	0.768232286
18.8	-177.8622656	6.563668945	5174.3725	-1904.519125	1154.573125	0.107462051	-3295.1155	-34.77617969	-1051.9235	0.895276368
18.85	-178.8491563	6.03542334	5264.3745	-1882.9475	1151.409	0.101115334	-3653.8455	-33.81072266	-893.959625	1.021371484
18.9	-171.6640625	5.490346191	5343.1405	-1849.159875	1142.259125	9.58E-02	-4007.64	-32.89355469	-740.64275	1.145685315
18.95	-168.9998438	4.931446777	5410.192	-1803.75075	1127.2495	9.16E-02	-4354.303	-32.06493359	-578.5301875	1.267427683
19	-164.5571875	4.361600586	5465.0835	-1747.215	1106.540125	8.81E-02	-4691.7405	-31.35297656	-418.5191875	1.385846496
19.05	-158.7130625	3.78613623	5507.3955	-1680.263625	1080.330625	8.55E-02	-5017.94	-30.77285352	-254.83675	1.500219941
19.1	-154.4295	3.209785645	5536.744	-1603.561875	1048.862125	0.08369445	-5331.056	-30.32701758	-92.30225	1.609884977
19.15	-150.0323438	2.636657715	5552.7825	-1517.7885	1012.396625	8.25E-02	-5629.3255	-30.00611719	72.80975	1.714210749
19.2	-147.74525	2.070445313	5555.1935	-1423.64675	971.241	8.16E-02	-5911.1525	-29.79099609	236.210125	1.812626123
19.25	-142.7834531	1.514722534	5543.6995	-1321.929125	925.7245	8.13E-02	-6175.0475	-29.65526172	398.8520625	1.904598951
19.3	-137.9168438	0.972640869	5518.0665	-1213.509625	876.2014375	8.15E-02	-6419.6855	-29.56810547	557.99175	1.989655852
19.35	-132.8566406	0.446546692	5478.0895	-1099.1785	823.0553125	0.082439827	-6643.8785	-29.49799219	716.024	2.067375422
19.4	-128.2086797	-6.01E-02	5423.6165	-979.7388125	766.6829375	0.083945671	-6846.618	-29.41620117	870.351	2.137401104
19.45	-125.5341875	-0.544415894	5354.524	-855.8885625	707.5031875	8.61E-02	-7026.994	-29.30024414	1023.018625	2.199411392
19.5	-122.002	-1.003981018	5270.7235	-728.3919375	645.949875	8.88E-02	-7184.252	-29.13691211	1170.82075	2.25314188
19.55	-116.84775	-1.437046875	5172.189	-598.0405625	582.4635	0.092245232	-7317.767	-28.92401563	1313.10125	2.29837513
19.6	-112.0649297	-1.842362915	5058.9375	-465.6041875	517.4972813	9.63E-02	-7427.0635	-28.67133984	1451.057125	2.334947824
19.65	-108.9129844	-2.219084717	4930.9965	-331.6770938	451.5050938	0.101170334	-7511.796	-28.39977344	1583.73925	2.362744808
19.7	-105.6725	-2.565794678	4788.477	-196.8821094	384.9439063	0.106760849	-7571.71	-28.13957031	1711.6685	2.381683826
19.75	-102.5289766	-2.881391357	4631.5015	-61.78284375	318.2687188	0.113172867	-7606.668	-27.92749219	1831.805625	2.391723871
19.8	-99.21779688	-3.16570166	4460.253	73.035125	251.9289531	0.120465927	-7616.6705	-27.80341602	1947.003125	2.392875671
19.85	-95.41821875	-3.41892627	4274.9585	207.0776875	186.3751875	0.128708267	-7601.751	-27.80686133	2052.58725	2.385159731
19.9	-91.95928906	-3.641217529	4075.8645	339.8481563	122.0312813	0.13797261	-7562.0515	-27.97363867	2153.4305	2.368637085
19.95	-89.14658594	-3.833038086	3863.2775	470.983875	59.31634766	0.148347672	-7497.8465	-28.33291797	2244.03825	2.343415976
20	-85.594375	-3.994702637	3637.5545	600.071375	-1.360046265	0.159923538	-7409.4205	-28.90444727	2329.15725	2.309609175
20.05	-81.62563281	-4.12676123	3399.06475	726.7671875	-59.61628516	0.172797821	-7297.156	-29.69649805	2402.2645	2.267363548
20.1	-78.20982813	-4.230419922	3148.23975	850.73575	-115.0860625	0.187083893	-7161.4815	-30.70367578	2470.5115	2.216840506
20.15	-73.41239063	-4.306790527	2885.54775	971.7008125	-167.4253281	0.202468414	-7002.888	-31.9057793	2525.21675	2.158225298
20.2	-66.29285938	-4.356306152	2611.4625	1089.285375	-216.3222813	0.218990707	-6821.9375	-33.26707031	2573.3855	2.091729164
20.25	-48.806625	-4.377236328	2326.54425	1202.965375	-261.4765781	0.237148956	-6619.2595	-34.73664844	2602.346	2.017583609
20.3	25.273625	-4.354	2031.34825	1310.806625	-302.6280313	0.25707251	-6395.675	-36.25098828	2594.667	1.93608439
20.35	0.4655625	-4.303527344	1726.4855	1413.9685	-339.5382188	0.278900848	-6152.27	-37.73737891	2630.65175	1.847615123
20.4	-99.63075	-4.270679199	1412.575875	1516.6385	-372.0022813	0.302777954	-5889.434	-39.1200625	2702.6665	1.75233078
20.45	-14.82226563	-4.223027832	1090.286625	1615.503	-399.8447188	0.328856415	-5607.3355	-40.32680859	2653.5735	1.650317311
20.5	72.13275	-4.120004395	760.318125	1705.835875	-422.921	0.35729538	-5307.236	-41.29632813	2600.21075	1.542014956
20.55	-1.097234375	-4.007740723	423.36825	1791.821375	-441.1191563	0.388263428	-4990.4415	-41.98512891	2624.822	1.427879572
20.6	5.500734375	-3.903779297	80.19414844	1875.08725	-454.360125	0.42193042	-4657.3705	-42.37225391	2597.043	1.308080673
20.65	7.94875	-3.790059082	-268.45	1953.630875	-462.5943125	0.458479309	-4308.759	-42.46204297	2557.663	1.182891488
20.7	73.87129688	-3.653812744	-621.79475	2025.77025	-465.8108438	0.4980961	-3945.547	-42.28348047	2477.407	1.052648067
20.75	70.68351563	-3.502272461	-979.0160625	2091.76275	-464.0248438	0.540968384	-3569.01925	-41.88700391	2423.9535	0.917800486
20.8	72.31935938	-3.351626709	-1339.33325	2153.10875	-457.2872188	0.587298462	-3180.06825	-41.33880859	2362.64975	0.778671682
20.85	65.7178125	-3.202601807	-1701.884875	2209.848	-445.6785	0.637284119	-2779.5685	-40.71400781	2292.991	0.635581255
20.9	95.93310938	-3.048621338	-2065.846	2261.145	-429.3119063	0.691059204	-2368.384	-40.08909766	2197.7435	0.488842607
20.95	127.52575	-2.884786865	-2430.39225	2306.06625	-408.3266875	0.746055664	-1947.652625	-39.53531641	2090.254	0.338856548
21	138.8943281	-2.718285889	-2794.6375	2345.12375	-382.9001563	0.805003418	-1518.517	-39.113	1990.514875	0.186025783
21.05	147.9415313	-2.554668945	-3157.7475	2378.895	-353.226125	0.868097168	-1082.0085	-38.86720703	1881.228375	0.03072018
21.1	153.8489688	-2.394469238	-3518.8495	2407.52475	-319.5352813	0.935534851	-639.08575	-38.82514844	1770.013	-0.12671648
21.15	177.345375	-2.234883545	-3877.096	2430.6405	-282.0804063	1.007519714	-190.732375	-38.99433594	1639.11075	-0.285933912
21.2	202.0865	-2.074591797	-4231.655	2447.79725	-241.1359375	1.084251343	261.9679688	-39.36244141	1504.4735	-0.446550637
21.25	224.2309219	-1.915907959	-4581.6405	2459.0655	-197.0044219	1.165934082	717.8929375	-39.89747266	1363.27725	-0.608171463
21.3	238.633375	-1.761220093	-4926.262	2464.7495	-150.0055938	1.252773926	1175.961875	-40.54989453	1224.00325	-0.770413995
21.35	253.6104375	-1.61097998	-5264.6335	2465.0495	-100.4834688	1.34496936	1635.1365	-41.25530078	1077.799	-0.932909846
21.4	270.301	-1.464477905	-5595.9955	2459.9275	-48.79651563	1.442718994	2094.409125	-41.93936328	928.55475	-1.095303297
21.45	290.76125	-1.32142041	-5919.527	2449.2455	4.683304199	1.546227661	2552.72425	-42.52373828	772.1598125	-1.257223248
21.5	309.4230625	-1.182206665	-6234.4495	2432.975	59.55976953	1.655695435	3009.02875	-42.93326953	615.4325	-1.418300152
21.55	325.9700313	-1.047249268	-6540.0035	2411.2225	115.4373672	1.771323853	3462.263	-43.10389453	456.793	-1.578161597
21.6	338.8281563	-0.916537781	-6835.445	2384.17	171.9002813	1.893301147	3911.4035	-42.98939453	299.6395625	-1.736449599
21.65	349.4066875	-0.790136719	-7120.0655	2351.973	228.5295625	2.021818726	4355.4485	-42.56700781	142.347	-1.892815113
21.7	356.115	-0.668541748	-7393.1885	2314.8155	284.9024688	2.157061279	4793.434	-41.84020313	-12.8868125	-2.046924591
21.75	359.9381875	-0.552428284	-7654.1405	2272.86475	340.5887188	2.299222656	5224.429	-40.83841797	-166.3309063	-2.198454857
21.8	359.9985625	-0.442299713	-7902.2945	2226.3205	395.1615313	2.448471436	5647.53	-39.61369141	-317.2087188	-2.347094059
21.85	357.625	-0.33855426	-8137.0475	2175.343	448.1915625	2.604987549	6061.877	-38.23500781	-464.9283125	-2.492545605
21.9	352.1896875	-0.241695282	-8357.853	2120.1045	499.2553125	2.768943359	6466.634	-36.78064844	-610.034125	-2.634521723
21.95	343.2462188	-0.152343658	-8564.164	2060.76275	547.94125	2.940493652	6861.008	-35.33061328	-750.046625	-2.772746563
22	330.2863438	-7.07E-02	-8755.504	1997.527875	593.8384375	3.119801025	7244.2355	-33.95973828	-886.547125	-2.906947851
22.05	313.8815625	3.58E-03	-8931.414	1930.5765	636.5553125	3.307019043	7615.6045	-32.73153516	-1016.594625	-3.036866665
22.1	296.4225	7.18E-02	-9091.461	1860.06225	675.71125	3.502290039	7974.431	-31.69492969	-1144.223125	-3.162244797
22.15	279.9710625	0.13560257	-9235.297	1786.006875	710.943125	3.699892578	8320.0615	-30.88178516	-1266.38175	-3.282832384
22.2	267.419875	0.196373047	-9362.568	1708.375125	741.9125625	3.904575684	8651.834	-30.30651172	-1388.105125	-3.398374557
22.25	259.4866719	0.255267868	-9472.978	1627.035	768.2949375	4.117216309	8969.083	-29.96649219	-1504.79075	-3.508615255
22.3	257.4016875	0.312903198	-9566.288	1541.879375	789.803	4.337913086	9271.106	-29.84306836	-1621.16975	-3.613290548
22.35	259.1171719	0.369418976	-9642.274	1452.81775	806.1636875	4.56676416	9557.202	-29.90314844	-1730.546125	-3.712138176
22.4	262.9319063	0.424780853	-9700.779	1359.912375	817.1458125	4.803864258	9826.642	-30.10132813	-1836.71375	-3.804890633
22.45	265.154875	0.479137665	-9741.684	1263.341	822.542375	5.049290039	10078.751	-30.38262305	-1931.79025	-3.891298056
22.5	265.2224375	0.53306842	-9764.894	1163.430625	822.1894375	5.303117188	10312.876	-30.68631055	-2020.863125	-3.971117258
22.55	263.2115625	0.587393127	-9770.398	1060.493	815.9526875	5.565414063	10528.453	-30.95035938	-2097.88275	-4.044136524
22.6	261.815125	0.64275946	-9758.174	954.8185	803.738	5.836230957	10724.947	-31.11662305	-2170.10575	-4.110147476
22.65	262.5033125	0.699200195	-9728.303	846.5776875	785.4946875	6.115621094	10901.903	-31.13635352	-2231.97575	-4.168974876
22.7	266.0934688	0.756050049	-9680.859	735.940125	761.2065625	6.403631348	11058.87	-30.97457227	-2289.90575	-4.220445156
22.75	270.6000625	0.812139526	-9615.988	623.099375	730.908375	6.70028125	11195.439	-30.6138125	-2336.321	-4.264405251
22.8	274.422875	0.866147217	-9533.849	508.386	694.6705625	7.005605957	11311.235	-30.05542969	-2376.54775	-4.30071497
22.85	275.5109375	0.916933167	-9434.69	392.2035938	652.617375	7.31960791	11405.976	-29.31911133	-2403.17125	-4.329271317
22.9	274.1738125	0.963763855	-9318.759	275.0238125	604.908	7.642298828	11479.427	-28.44007227	-2422.84075	-4.349989414
22.95	271.544875	1.006385254	-9186.353	157.2474688	551.7484375	7.973679199	11531.477	-27.46483984	-2430.167	-4.362828255
23	268.962625	1.044927612	-9037.808	39.22975	493.3901875	8.313737305	11562.056	-26.44639063	-2432.33175	-4.367761612
23.05	267.58675	1.079662964	-8873.502	-78.76003125	430.1263125	8.662458984	11571.113	-25.43859961	-2424.01775	-4.364769459
23.1	267.1684375	1.110731323	-8693.842	-196.44675	362.293125	9.019814453	11558.742	-24.49202148	-2411.3085	-4.353883266
23.15	267.29975	1.137974854	-8499.266	-313.5534688	290.2666563	9.385772461	11525.044	-23.65030469	-2388.306	-4.335137844
23.2	266.434875	1.160891357	-8290.25	-429.7320938	214.4529063	9.760291992	11470.108	-22.94797656	-2360.109	-4.30856514
23.25	263.9476875	1.178838989	-8067.296	-544.597125	135.3108594	10.14332227	11394.172	-22.40967773	-2321.21975	-4.274252892
23.3	259.4486094	1.19122522	-7830.9275	-657.744	53.31222656	10.53481738	11297.5	-22.05001367	-2277.25625	-4.232298374
23.35	254.1197813	1.197580444	-7581.7325	-768.8218125	-31.02247852	10.93470703	11180.456	-21.87443164	-2224.2395	-4.18283844
23.4	248.8428438	1.197622803	-7320.269	-877.5515	-117.1568281	11.34292676	11043.428	-21.88014648	-2168.1375	-4.126018524
23.45	245.12125	1.191204834	-7047.1545	-983.744875	-204.5327656	11.75939551	10886.876	-22.05750586	-2105.59375	-4.062009811
23.5	243.367	1.178379517	-6763.0165	-1087.284125	-292.5675938	12.1840293	10711.234	-22.39128711	-2041.7275	-3.990981579
23.55	243.415375	1.159304688	-6468.49	-1188.07125	-380.670125	12.6167373	10517.016	-22.86208398	-1972.715875	-3.913125038
23.6	243.9296563	1.134211792	-6164.265	-1285.9865	-468.2270313	13.05742285	10304.697	-23.447875	-1902.091	-3.828623772
23.65	244.1642813	1.103192627	-5850.9995	-1380.865375	-554.635375	13.5059834	10074.815	-24.12541797	-1826.296125	-3.737681866
23.7	243.0021875	1.066304321	-5529.374	-1472.519875	-639.290875	13.96230859	9827.903	-24.8719668	-1748.48675	-3.640504599
23.75	240.6319063	1.023554077	-5200.108	-1560.751375	-721.5764375	14.4262793	9564.564	-25.66638086	-1666.299125	-3.537322044
23.8	237.424375	0.975006775	-4863.8825	-1645.410125	-800.909	14.89777734	9285.398	-26.49052344	-1583.16525	-3.428367138
23.85	234.3220469	0.920709167	-4521.439	-1726.392	-876.701625	15.37667676	8991.051	-27.32950977	-1497.712875	-3.313887835
23.9	231.9477813	0.860739929	-4173.484	-1803.664875	-948.3959375	15.86283496	8682.16	-28.1719082	-1412.825625	-3.194130182
23.95	230.8188906	0.795090698	-3820.71825	-1877.22675	-1015.465125	16.35612891	8359.38	-29.00932031	-1327.41325	-3.069348574
24	230.8878594	0.723676331	-3463.871	-1947.112875	-1077.399625	16.85641016	8023.338	-29.83491992	-1243.258375	-2.939788103
24.05	231.5993594	0.646295837	-3103.64675	-2013.33	-1133.736625	17.36354297	7674.6875	-30.64245898	-1159.181	-2.805701733
24.1	232.3010625	0.562763977	-2740.7705	-2075.87775	-1184.042875	17.877375	7314.044	-31.42442383	-1076.00025	-2.667332649
24.15	232.1312031	0.472969391	-2375.92975	-2134.702	-1227.93825	18.39776367	6942.055	-32.17083203	-992.912125	-2.524935484
24.2	230.7116875	0.377012604	-2009.799375	-2189.74475	-1265.088625	18.92455664	6559.3675	-32.86805469	-910.3791875	-2.378763199
24.25	227.8616406	0.275177734	-1643.080375	-2240.92375	-1295.20625	19.4575957	6166.6305	-33.49850781	-828.46025	-2.229072094
24.3	223.9659688	0.167952026	-1276.419	-2288.1915	-1318.066	19.99674805	5764.531	-34.04087891	-747.535875	-2.076130629
24.35	219.6902656	5.60E-02	-910.5018125	-2331.519	-1333.488875	20.54184961	5353.7505	-34.47130859	-668.543625	-1.920203567
24.4	215.6454844	-6.02E-02	-545.944	-2370.933	-1341.369125	21.09275	4934.979	-34.76536328	-591.4441875	-1.761559963
24.45	212.1447188	-0.180055115	-183.3425938	-2406.4685	-1341.651625	21.64931641	4508.883	-34.90067188	-517.2811875	-1.600459576
24.5	209.1005156	-0.303350037	176.6698906	-2438.17875	-1334.34575	22.21138867	4076.1365	-34.85955469	-445.1007188	-1.437164426
24.55	206.3218594	-0.429949799	532.7835	-2466.075	-1319.141	22.77884375	3637.416	-34.63217578	-375.7294375	-1.27193594
24.6	203.2066719	-0.559707214	883.9209375	-2490.14275	-1295.964875	23.35153125	3193.38375	-34.21870703	-307.40875	-1.105031133
24.65	199.3974531	-0.692334656	1230.739125	-2510.3235	-1265.633	23.92931055	2744.7175	-33.63077344	-241.6902344	-0.936710954
24.7	194.8179844	-0.827327759	1572.742875	-2526.57625	-1228.41425	24.51207227	2292.11325	-32.89171094	-177.05575	-0.767243564
24.75	189.5762188	-0.964031372	1909.4335	-2538.837	-1184.637125	25.09970508	1836.26725	-32.03575195	-115.1231641	-0.596895397
24.8	184.0344219	-1.101654053	2240.4045	-2547.0615	-1134.697125	25.69207813	1377.897	-31.10545117	-54.43189063	-0.42594108
24.85	178.5963906	-1.239426392	2565.20475	-2551.2045	-1079.02575	26.28908398	917.7315	-30.14910156	3.144222656	-0.254656613
24.9	173.754125	-1.376588257	2883.4495	-2551.24875	-1018.115313	26.89065039	456.50275	-29.21668555	59.16621094	-8.33E-02
24.95	169.5973438	-1.512480225	3194.7895	-2547.1685	-952.482	27.49666211	-5.05734375	-28.35660938	111.9041953	8.78E-02
25	166.1898594	-1.646595825	3498.8655	-2538.945	-882.7118125	28.10705664	-466.195625	-27.61256836	163.2592344	0.258401841
25.05	163.235875	-1.778549316	3795.36675	-2526.53225	-809.391	28.72176367	-926.163875	-27.02078906	211.7419531	0.42822203
25.1	160.6069531	-1.908034424	4083.9845	-2509.88	-733.14475	29.34071484	-1384.191	-26.60847656	259.3082031	0.596965611
25.15	158.0775	-2.034652222	4364.474	-2488.91925	-654.6288125	29.96385547	-1839.511375	-26.39255664	304.4762188	0.7643466
25.2	155.5216875	-2.157878418	4636.6055	-2463.5845	-574.4966875	30.59115234	-2291.3295	-26.37907813	349.0499063	0.93006742
25.25	152.842625	-2.276947754	4900.1355	-2433.8085	-493.4274063	31.22256836	-2738.84875	-26.56297656	391.6042188	1.093830228
25.3	150.2108594	-2.390958008	5154.8935	-2399.54225	-412.081375	31.85807422	-3181.2505	-26.92815039	433.5829063	1.255330563
25.35	147.869125	-2.498888428	5400.7005	-2360.76475	-331.1375	32.49765234	-3617.713	-27.4477207	473.5464375	1.414262772
25.4	145.9352656	-2.599777344	5637.4115	-2317.48175	-251.2451875	33.14130859	-4047.416	-28.08510156	512.7879063	1.570322037
25.45	144.39075	-2.692658936	5864.8975	-2269.72275	-173.037375	33.78902344	-4469.5345	-28.79546094	550.2410625	1.723202586
25.5	143.0111563	-2.776714111	6083.059	-2217.53175	-97.13857031	34.44080859	-4883.255	-29.52826367	587.1514375	1.872603297
25.55	141.7972969	-2.851090576	6291.8135	-2160.97225	-24.12449414	35.0966875	-5287.7735	-30.2306543	622.679625	2.018226624
25.6	140.6553281	-2.915026855	6491.064	-2100.128	45.45234766	35.75666797	-5682.305	-30.85122266	657.722625	2.159781933
25.65	139.4938281	-2.967770752	6680.7965	-2035.109	111.0858672	36.42078516	-6066.069	-31.34443555	691.7353125	2.296980381
25.7	138.309375	-3.008552734	6860.9305	-1966.044	172.3186094	37.08907422	-6438.316	-31.67450586	725.252875	2.429545641
25.75	137.1052188	-3.03652124	7031.4775	-1893.096875	228.7322656	37.76157422	-6798.3215	-31.8183457	757.934	2.557209492
25.8	135.9824844	-3.05087085	7192.422	-1816.45425	279.9758125	38.43832422	-7145.397	-31.7674375	789.958125	2.679717302
25.85	134.9574531	-3.050878174	7343.738	-1736.333375	325.7410625	39.11937891	-7478.8855	-31.52782813	821.262625	2.796827078
25.9	133.8865625	-3.036017334	7485.4715	-1652.963125	365.793875	39.80480469	-7798.176	-31.11865625	851.9070625	2.908314466
25.95	132.9489688	-3.005938965	7617.6295	-1566.596875	399.9495	40.49466797	-8102.693	-30.56923242	881.913375	3.013967991
26	131.53275	-2.960378418	7740.2245	-1477.488125	428.0930313	41.18901953	-8391.92	-29.91549414	911.428375	3.113598108
26.05	130.1342188	-2.899191406	7853.309	-1385.9075	450.171125	41.88795313	-8665.38	-29.19586914	940.38	3.207031488
26.1	128.6395625	-2.822405273	7956.9215	-1292.146375	466.1928438	42.59154297	-8922.649	-28.44732031	968.48425	3.294113636
26.15	127.33975	-2.730250977	8051.086	-1196.516	476.2322813	43.29988672	-9163.351	-27.70229883	995.858375	3.374709606
26.2	126.3035	-2.623136719	8135.862	-1099.348	480.4230625	44.01305078	-9387.182	-26.98632617	1022.05275	3.448709249
26.25	125.7899375	-2.501681641	8211.292	-1000.991375	478.9554063	44.73115234	-9593.884	-26.31694336	1047.177625	3.516023159
26.3	125.3681406	-2.366651367	8277.426	-901.799625	472.0825313	45.45425781	-9783.279	-25.70307227	1071.1165	3.576590061
26.35	125.167625	-2.219014893	8334.3085	-802.1201875	460.1037188	46.1825	-9955.227	-25.14588281	1093.9455	3.630363941
26.4	125.0146094	-2.05988916	8381.984	-702.3074375	443.3737813	46.91596484	-10109.674	-24.6399375	1115.527125	3.677332163
26.45	124.5976797	-1.890573364	8420.495	-602.69625	422.2843125	47.65476953	-10246.625	-24.17503711	1136.02	3.71750474
26.5	123.870875	-1.712468506	8449.881	-503.6195	397.277375	48.39901172	-10366.125	-23.7383457	1155.3835	3.75090766
26.55	123.0802578	-1.527148926	8470.181	-405.4043438	368.8221563	49.14881641	-10468.294	-23.31671484	1173.191875	3.777595043
26.6	122.1517969	-1.336292603	8481.419	-308.3885625	337.4175625	49.90426563	-10553.307	-22.89880273	1189.727	3.797642946
26.65	121.7314375	-1.141766602	8483.644	-212.9037031	303.5871875	50.66549609	-10621.389	-22.47700977	1204.0415	3.811147928
26.7	121.2734609	-0.945515442	8476.849	-119.2822109	267.872875	51.432625	-10672.833	-22.0487207	1217.068625	3.818232536
26.75	121.21725	-0.749583069	8461.082	-27.82096875	230.8271563	52.20576953	-10707.975	-21.61708789	1227.658375	3.819036722
26.8	120.8975703	-0.555963196	8436.329	61.19364453	193.0006094	52.98502734	-10727.21	-21.19075586	1237.17925	3.813722849
26.85	120.6693281	-0.366654053	8402.615	147.5237031	154.9512969	53.77053516	-10730.977	-20.78316016	1244.18975	3.802472591
26.9	120.1033125	-0.18356694	8359.936	230.9422344	117.22075	54.56239453	-10719.742	-20.41101953	1250.29275	3.785479069
26.95	119.7110781	-8.62E-03	8308.287	311.2624688	80.33895313	55.36073438	-10694.019	-20.09245508	1253.64025	3.762953281
27	119.1026328	0.156383102	8247.6625	388.3094688	44.81842188	56.16567578	-10654.347	-19.8451543	1256.18075	3.735117674
27.05	118.8544922	0.309699463	8178.048	461.94875	11.13684863	56.97733203	-10601.287	-19.68423047	1255.71625	3.702204227
27.1	118.7312656	0.449742188	8099.4345	532.0514375	-20.2486543	57.7958125	-10535.422	-19.62074414	1254.45625	3.664455414
27.15	118.8362656	0.575078247	8011.8	598.5443125	-48.93325	58.62125781	-10457.356	-19.65992383	1250.220625	3.622121811
27.2	119.2058125	0.684575684	7915.1175	661.3639375	-74.53745313	59.45378516	-10367.691	-19.80047852	1245.415375	3.575453997
27.25	119.8107578	0.777333801	7809.39	720.5	-96.74058594	60.29348438	-10267.046	-20.03370703	1237.633625	3.524711609
27.3	120.4743594	0.852741272	7694.564	775.960625	-115.2624688	61.14051172	-10156.02	-20.34340625	1229.705	3.470145702
27.35	121.5648281	0.910388245	7570.6455	827.7965625	-129.8841875	61.99495703	-10035.224	-20.70644531	1218.762625	3.412015438
27.4	122.4383984	0.95013739	7437.5915	876.0798125	-140.4338281	62.85696484	-9905.245	-21.09381445	1208.174875	3.350568771
27.45	123.8364609	0.972082092	7295.4115	920.9273125	-146.8009688	63.72660547	-9766.66	-21.47276367	1194.66575	3.28605175
27.5	125.3506563	0.976620544	7144.09	962.4564375	-148.9322031	64.60403125	-9620.015	-21.80933203	1181.647375	3.218699694
27.55	127.391125	0.964401611	6983.6035	1000.829188	-146.8297188	65.48933984	-9465.842	-22.07183789	1165.938125	3.148742676
27.6	129.3805156	0.936402771	6813.9955	1036.223375	-140.5584688	66.38264844	-9304.617	-22.23405664	1151.14925	3.076390028
27.65	131.5328594	0.893873474	6635.2415	1068.866625	-130.2376484	67.28403906	-9136.805	-22.27851953	1134.14225	3.001846552
27.7	134.0006406	0.838350037	6447.3905	1098.986375	-116.0406094	68.19364844	-8962.823	-22.19879102	1118.1835	2.925298691
27.75	136.5786563	0.771539795	6250.48	1126.84875	-98.20147656	69.11154688	-8783.04	-22.00043359	1100.29425	2.846913815
27.8	139.5239531	0.695350037	6044.547	1152.72475	-76.99728906	70.037875	-8597.782	-21.70077539	1083.705625	2.766844034
27.85	142.7439219	0.611815491	5829.673	1176.914	-52.75353125	70.97267969	-8407.328	-21.32711328	1065.3775	2.685220957
27.9	146.2289688	0.523146912	5605.9425	1199.724	-25.84129102	71.91610156	-8211.8945	-20.91383203	1048.62475	2.602152824
27.95	149.8037344	0.431631836	5373.445	1221.489625	3.334296631	72.86820313	-8011.6585	-20.49884961	1030.504813	2.517731428
28	153.6424688	0.339643677	5132.337	1242.547125	34.32359375	73.829125	-7806.7245	-20.11991602	1014.060625	2.432019711
28.05	157.6884844	0.249555206	4882.7435	1263.238	66.665375	74.79885156	-7597.159	-19.81111914	996.37125	2.345065594
28.1	162.1451875	0.163735687	4624.858	1283.89575	99.86233594	75.77753906	-7382.9445	-19.60010352	980.272125	2.256882191
28.15	166.5523594	8.45E-02	4358.8555	1304.859375	133.4089688	76.76524219	-7164.026	-19.50582617	963.202375	2.167467117
28.2	171.931625	1.39E-02	4084.96	1326.43525	166.78525	77.762	-6940.288	-19.53690625	947.290125	2.076793432
28.25	177.2782813	-4.59E-02	3803.44325	1348.917375	199.471125	78.76790625	-6711.557	-19.69088086	930.4265	1.98481071
28.3	183.0845313	-9.31E-02	3514.56375	1372.5845	230.9496875	79.78297656	-6477.6345	-19.95345508	914.7631875	1.891455054
28.35	188.8960625	-0.126026436	3218.642	1397.6885	260.7113906	80.80729688	-6238.2625	-20.29896289	898.098375	1.796638966
28.4	195.1382031	-0.143316513	2916.02025	1424.448625	288.266875	81.84085156	-5993.138	-20.69116797	882.26725	1.700256586
28.45	201.2459219	-0.143788116	2607.053	1453.046625	313.1484063	82.88366406	-5741.951	-21.08542969	865.4061875	1.602195621
28.5	207.5925781	-0.12654393	2292.1735	1483.629875	334.9163438	83.93575781	-5484.3425	-21.43205664	848.9939375	1.502323151
28.55	213.8631094	-9.09E-02	1971.77475	1516.290875	353.166875	84.99710938	-5219.936	-21.68078711	831.2996875	1.400498748
28.6	220.5161406	-3.66E-02	1646.3535	1551.075875	367.5372813	86.06770313	-4948.3745	-21.78612109	813.4254375	1.296584606
28.65	227.0497813	3.65E-02	1316.3895	1587.977125	377.7124688	87.14750781	-4669.2665	-21.71291406	794.048375	1.190429926
28.7	233.7470469	0.128340515	982.4014375	1626.94925	383.4236563	88.23648438	-4382.259	-21.44119922	774.0205	1.081894875
28.75	240.1741094	0.238366287	644.9615	1667.894875	384.4607188	89.33455469	-4086.993	-20.96944336	752.272125	0.970835865
28.8	246.771	0.365976685	304.6438438	1710.6715	380.6685625	90.44163281	-3783.13925	-20.31563281	729.2076875	0.857118964
28.85	252.9228594	0.510295593	-37.92426563	1755.09075	371.9561875	91.55766406	-3470.41875	-19.51586719	704.2095625	0.740626037
28.9	259.0521094	0.670234924	-382.1026875	1800.93075	358.2934375	92.68251563	-3148.56625	-18.62036914	677.3309375	0.621243477
28.95	264.7645625	0.844552734	-727.251625	1847.914375	339.7120938	93.81607813	-2817.38375	-17.688375	648.151	0.498881608
29	270.3983125	1.03186499	-1072.6335	1895.735375	316.313	94.95820313	-2476.71425	-16.78205664	616.4376875	0.373464525
29.05	275.851625	1.230685547	-1417.582625	1944.028625	288.2585	96.10870313	-2126.47725	-15.96102051	581.90825	0.244943157
29.1	281.0840625	1.439392456	-1761.321625	1992.4055	255.7760156	97.26744531	-1766.647	-15.27836621	544.3004375	0.113290012
29.15	285.937625	1.656247314	-2103.10225	2040.43325	219.1553281	98.43426563	-1397.280625	-14.77777441	503.6002813	-2.15E-02
29.2	290.4099688	1.879497437	-2442.2015	2087.65925	178.7361094	99.60885938	-1018.515375	-14.49285742	459.3480938	-0.159378022
29.25	294.6955	2.107427979	-2777.7775	2133.582	134.9315	100.7910703	-630.575375	-14.4471123	411.5229063	-0.300298929
29.3	298.7184375	2.338342285	-3109.0725	2177.67675	88.18157031	101.9806719	-233.7748438	-14.65437012	359.5727188	-0.444159597
29.35	302.524375	2.57052417	-3435.2565	2219.38475	38.99532813	103.1773672	171.4746875	-15.11867285	303.8139375	-0.590827346
29.4	306.1668125	2.802317871	-3755.53875	2258.13225	-12.08793457	104.3808594	584.6538125	-15.83346094	243.5060625	-0.740127981
29.45	309.73675	3.032124512	-4069.111	2293.31625	-64.50157813	105.5908516	1005.146063	-16.78014063	179.163375	-0.891852438
29.5	313.687125	3.258419678	-4375.1595	2324.318	-117.6353828	106.8070156	1432.21575	-17.92617969	109.7792656	-1.045744658
29.55	318.0681875	3.479646484	-4672.895	2350.49	-170.8774531	108.0290313	1865.027625	-19.22423438	36.10609375	-1.201512694
29.6	323.05125	3.694271973	-4961.462	2371.1905	-223.5790156	109.2565078	2302.60875	-20.61249805	-42.69050781	-1.358811975
29.65	328.2787188	3.900742188	-5240.155	2385.7825	-275.1149688	110.4890547	2743.89625	-22.01773828	-125.4181719	-1.517264247
29.7	333.9774375	4.097641602	-5508.161	2393.65475	-324.8409063	111.7262656	3187.699	-23.36013281	-212.88375	-1.676442742
29.75	340.1640625	4.283660156	-5764.7215	2394.20375	-372.130125	112.9677188	3632.724	-24.56039258	-304.0233125	-1.83588171
29.8	346.6725313	4.457688965	-6009.1275	2386.865	-416.3844688	114.2129766	4077.5635	-25.54770898	-399.2622813	-1.995072722
29.85	353.0748125	4.618672363	-6240.6405	2371.125	-457.0135938	115.4615938	4520.7295	-26.2672793	-497.16375	-2.153475523
29.9	359.0579375	4.765750488	-6458.605	2346.53975	-493.4806875	116.7130859	4960.6285	-26.68639844	-597.9898125	-2.310511112
29.95	364.5781875	4.898168457	-6662.3595	2312.72825	-525.2795625	117.9669609	5395.608	-26.7974043	-700.4116875	-2.465575933
30	369.6447188	5.015380371	-6851.3095	2269.374	-551.9580625	119.2227422	5823.9505	-26.61775977	-804.817875	-2.618043661
30.05	374.2575625	5.116877441	-7024.8625	2216.22975	-573.121125	120.4799219	6243.892	-26.1867793	-909.7875	-2.767266512
30.1	378.3521875	5.202310547	-7182.4785	2153.13175	-588.4256875	121.7379766	6653.6185	-25.56027734	-1015.62875	-2.912580729
30.15	381.8179375	5.271331543	-7323.676	2079.996	-597.6059375	122.9964375	7051.3055	-24.8033418	-1120.74	-3.053315639
30.2	384.549125	5.323822266	-7448.0125	1996.83525	-600.4598125	124.2547422	7435.1205	-23.98338867	-1225.40725	-3.188798189
30.25	386.46075	5.359737305	-7555.0845	1903.75125	-596.861125	125.5124141	7803.235	-23.16371289	-1327.986375	-3.318355322
30.3	388.2305938	5.379206543	-7644.579	1800.91975	-586.7591875	126.7689375	8153.8435	-22.39850586	-1429.215375	-3.441323042
30.35	389.5440625	5.382366211	-7716.177	1688.59225	-570.1814375	128.0237813	8485.201	-21.72981836	-1527.25025	-3.557058096
30.4	390.2285625	5.369507324	-7769.6555	1567.12275	-547.2355	129.2764375	8795.597	-21.18604297	-1622.41175	-3.664931774
30.45	389.784625	5.34098291	-7804.8455	1436.963125	-518.0995938	130.5264141	9083.391	-20.78155664	-1712.67475	-3.764339209
30.5	388.5683438	5.297306152	-7821.6355	1298.6505	-483.0369688	131.7732031	9347.039	-20.51770508	-1798.80025	-3.854712009
30.55	386.7836875	5.239002441	-7819.962	1152.77675	-442.3779688	133.0163281	9585.106	-20.38384375	-1879.121	-3.93552351
30.6	384.54575	5.166737305	-7799.853	999.9999375	-396.5261875	134.2553281	9796.258	-20.35923633	-1954.3875	-4.00628233
30.65	381.4976563	5.081208496	-7761.3715	841.0455625	-345.9510625	135.4896719	9979.29	-20.41480469	-2022.517625	-4.066547871
30.7	377.754625	4.983244629	-7704.66	676.7096875	-291.1747813	136.7189063	10133.122	-20.5157793	-2084.485	-4.115924358
30.75	373.341125	4.873704102	-7629.9235	507.830125	-232.7869219	137.9426094	10256.827	-20.62416797	-2138.3235	-4.154073238
30.8	368.6419375	4.753519531	-7537.422	335.2886563	-171.4092031	139.1602969	10349.636	-20.70213477	-2185.43325	-4.180716038
30.85	363.354625	4.623572754	-7427.4995	159.9936719	-107.7095313	140.3715156	10410.96	-20.71528711	-2223.5275	-4.195641518
30.9	357.7215313	4.484889648	-7300.5365	-17.09912305	-42.3894375	141.5758438	10440.352	-20.63571094	-2254.2485	-4.198690414
30.95	351.498125	4.338487793	-7156.996	-195.0232188	23.83503125	142.7728281	10437.548	-20.44461523	-2275.1935	-4.189774036
31	345.4094375	4.185452148	-6997.402	-372.7924375	90.22803906	143.9621094	10402.447	-20.13398047	-2288.633	-4.168860435
31.05	339.10075	4.026786133	-6822.306	-549.4346875	156.0600313	145.1432656	10335.152	-19.70700391	-2291.948	-4.135998726
31.1	333.128375	3.86350293	-6632.3705	-723.96375	220.5917188	146.3158594	10235.933	-19.17744531	-2287.69975	-4.091297626
31.15	327.1105	3.696609619	-6428.2855	-895.4190625	283.1139375	147.4795781	10105.211	-18.56766992	-2273.03775	-4.034922123
31.2	321.6610625	3.527089355	-6210.7535	-1062.839625	342.9351563	148.6339688	9943.614	-17.90615039	-2251.0415	-3.967116117
31.25	316.7012813	3.355863525	-5980.6375	-1225.32175	399.3937188	149.77875	9751.926	-17.22442383	-2218.795	-3.888180494
31.3	312.534625	3.183834229	-5738.696	-1381.9725	451.884625	150.9135469	9531.097	-16.5542168	-2179.66375	-3.798476934
31.35	309.0261875	3.011863281	-5485.8785	-1531.96525	499.8281563	152.0379844	9282.245	-15.92516211	-2130.51	-3.698431015
31.4	306.424	2.840778076	-5223.088	-1674.49675	542.7215625	153.1517344	9006.611	-15.36281348	-2075.05625	-3.588513613
31.45	304.8425625	2.671371582	-4951.2665	-1808.85075	580.11875	154.2545	8705.595	-14.88760645	-2010.1845	-3.469254732
31.5	304.385625	2.504393311	-4671.4075	-1934.3545	611.6443125	155.3459219	8380.7195	-14.51459961	-1939.9175	-3.341228485
31.55	305.095	2.340520996	-4384.535	-2050.427375	636.9895	156.4257031	8033.622	-14.25347949	-1860.916	-3.205053568
31.6	306.834	2.180390137	-4091.72075	-2156.53575	655.9273125	157.4935625	7666.0415	-14.10893848	-1777.38675	-3.061383247
31.65	309.67	2.024599365	-3793.98975	-2252.24375	668.316	158.5491094	7279.813	-14.08138672	-1685.93525	-2.910908937
31.7	313.8282188	1.87366272	-3492.42475	-2337.1815	674.0825625	159.5922188	6876.8385	-14.1674873	-1591.2285	-2.754343987
31.75	318.97475	1.728069824	-3188.12975	-2411.08375	673.2481875	160.6223906	6459.0865	-14.36071191	-1489.556375	-2.592427969
31.8	325.1975938	1.588257935	-2882.1795	-2473.74025	665.90475	161.6394375	6028.564	-14.65188086	-1385.66525	-2.425912142
31.85	332.3249375	1.454614136	-2575.66925	-2525.04675	652.2298125	162.6430313	5587.3185	-15.02944141	-1275.96475	-2.255563974
31.9	340.4166875	1.327461304	-2269.6985	-2564.966	632.467625	163.6329219	5137.3945	-15.4799375	-1165.184875	-2.082147837
31.95	349.310625	1.207070313	-1965.310875	-2593.55625	606.9490625	164.6087656	4680.8615	-15.98829199	-1049.866875	-1.906437516
32	358.9271875	1.093651855	-1663.59225	-2610.946	576.055375	165.5702813	4219.7545	-16.53818555	-934.5495625	-1.729192972
32.05	369.325875	0.987365723	-1365.564625	-2617.35075	540.240125	166.5171719	3756.09125	-17.11230273	-816.0578125	-1.551167011
32.1	380.16375	0.888313904	-1072.246	-2613.04975	500.0060313	167.4492188	3291.832	-17.69282422	-698.5606875	-1.373090506
32.15	391.6336875	0.796553101	-784.646125	-2598.39975	455.9052188	168.3660313	2828.90025	-18.26164648	-579.182625	-1.195679903
32.2	403.4535938	0.71208728	-503.70225	-2573.815	408.5289375	169.2674375	2369.1315	-18.80090625	-461.788875	-1.01961863
32.25	415.8538125	0.634881348	-230.3271719	-2539.77725	358.4989688	170.1530625	1914.29725	-19.29338672	-343.8569688	-0.845565856
32.3	428.5658125	0.564856934	34.61544141	-2496.8235	306.457125	171.0226719	1466.0665	-19.72305078	-228.7829375	-0.674141884
32.35	441.744	0.50189917	290.316625	-2445.5315	253.056125	171.8759688	1026.016563	-20.07568555	-114.3879375	-0.505932689
32.4	455.111375	0.445851868	535.945875	-2386.527	198.9701563	172.7127031	595.606625	-20.33937891	-3.4633125	-0.341479927
32.45	468.9626875	0.396536957	770.843625	-2320.45825	144.84375	173.5325938	176.1893906	-20.50555273	105.618375	-0.181285247
32.5	482.990875	0.353730225	994.2976875	-2248.0105	91.32744531	174.3353594	-231.0118125	-20.56928906	210.7331875	-2.58E-02
32.55	497.6119375	0.317188934	1205.734125	-2169.87675	39.04053906	175.1208281	-624.89125	-20.53011523	312.9557813	0.124559201
32.6	512.4074688	0.286643066	1404.61475	-2086.774	-11.42813379	175.8886719	-1004.47525	-20.39214648	410.9115	0.269438356
32.65	527.766875	0.261806	1590.44	-1999.401375	-59.51082813	176.6387969	-1368.91925	-20.16438477	505.1781875	0.408523142
32.7	543.352625	0.242353271	1762.81725	-1908.472	-104.7044453	177.3708438	-1717.50575	-19.86016797	595.07825	0.541547298
32.75	559.551875	0.227957458	1921.413125	-1814.664	-146.5454063	178.0846719	-2049.6465	-19.4968125	680.595	0.668293893
32.8	576.1671875	0.218266861	2065.939125	-1718.66275	-184.6200938	178.7801094	-2364.87575	-19.09421875	761.751125	0.78859067
32.85	593.33525	0.212927536	2196.21475	-1621.097125	-218.5888906	179.4569375	-2662.85375	-18.67392773	838.0735	0.902311563
32.9	610.969625	0.211544037	2312.08425	-1522.591	-248.1534844	180.1151094	-2943.33725	-18.2577207	910.277125	1.009366393
32.95	629.0655	0.213702042	2413.50475	-1423.69825	-273.0968125	180.7543125	-3206.209	-17.86598242	977.3528125	1.109712005
33	647.718125	0.218931747	2500.46875	-1324.964875	-293.2643125	181.3746094	-3451.463	-17.51657813	1040.659875	1.20334518
33.05	666.835375	0.226757339	2573.09425	-1226.856625	-308.5674063	181.9758125	-3679.1585	-17.22380469	1098.5995	1.290287495
33.1	686.606125	0.236652863	2631.50225	-1129.830625	-318.9847813	182.5578906	-3889.4605	-16.9972832	1153.17	1.370599389
33.15	706.8265	0.248062698	2675.91425	-1034.257813	-324.5602188	183.1207031	-4082.6045	-16.84163867	1202.2845	1.444366693
33.2	727.5430625	0.260366638	2706.61025	-940.4921875	-325.3962188	183.6642344	-4258.8885	-16.75603906	1248.613875	1.511698246
33.25	748.66675	0.272934387	2723.94175	-848.8031875	-321.664625	184.1884531	-4418.6705	-16.73424609	1289.450375	1.572724938
33.3	770.312875	0.285080963	2728.30875	-759.4489375	-313.5828438	184.6934219	-4562.353	-16.76507227	1327.967125	1.627594233
33.35	792.559875	0.296093628	2720.175	-672.6136875	-301.4254688	185.1790313	-4690.394	-16.83300195	1360.883125	1.676473737
33.4	815.4098125	0.305195404	2700.05675	-588.4729375	-285.5145313	185.6453438	-4803.262	-16.91920703	1391.88575	1.719534755
33.45	838.63875	0.311589752	2668.5325	-507.1240625	-266.2089375	186.0924531	-4901.4755	-17.00350977	1417.4495	1.75696671
33.5	862.64825	0.314433197	2626.19	-428.6638438	-243.904125	186.5203594	-4985.5425	-17.06578125	1441.377625	1.788956165
33.55	887.0755625	0.312859161	2573.708	-353.125375	-219.0241094	186.9291406	-5056.011	-17.08863477	1459.910625	1.81570375
33.6	912.3245	0.305970367	2511.763	-280.5422813	-192.0127188	187.3188594	-5113.4125	-17.05917188	1477.08275	1.83740437
33.65	938.2505625	0.292875	2441.0905	-210.8992031	-163.3288906	187.689625	-5158.2985	-16.97100391	1488.7855	1.854260206
33.7	964.896625	0.272694702	2362.4535	-144.1821719	-133.4408906	188.0415625	-5191.1825	-16.82556445	1499.374375	1.866461039
33.75	992.296375	0.244599182	2276.64625	-80.33563281	-102.8164375	188.3747656	-5212.6275	-16.63252734	1504.50725	1.874214172
33.8	1020.698125	0.207772491	2184.43025	-19.31740234	-71.91660938	188.6893906	-5223.126	-16.40938672	1508.4855	1.877701044
33.85	1049.99475	0.161457291	2086.648125	38.94494922	-41.19019141	188.9855469	-5223.1915	-16.18033984	1506.979875	1.877112985
33.9	1080.4835	0.104962837	1984.125375	94.50635156	-11.07949707	189.2634063	-5213.3285	-15.9742959	1504.21475	1.872637272
33.95	1111.917875	3.77E-02	1877.67525	147.4462656	18.01680469	189.5231094	-5194.025	-15.8228125	1495.999375	1.864456654
34	1144.7465	-4.07E-02	1768.1645	197.8204219	45.71053516	189.7648281	-5165.73	-15.75752832	1486.29675	1.852740049
34.05	1178.987125	-0.130617203	1656.36525	245.6869063	71.65725781	189.9888125	-5128.909	-15.80837891	1470.913875	1.837663651
34.1	1214.96575	-0.232161499	1543.116	291.0748438	95.54577344	190.1950781	-5083.999	-16.00147559	1453.72075	1.819393754
34.15	1252.685375	-0.3452742	1429.231875	334.009375	117.1003984	190.3839688	-5031.4315	-16.35740527	1430.66425	1.798095822
34.2	1292.284125	-0.469651337	1315.478	374.489	136.0995	190.5555625	-4971.6455	-16.88958203	1405.532125	1.773939013
34.25	1334.332375	-0.604770569	1202.60425	412.4912188	152.3565938	190.7100781	-4905.067	-17.60245703	1374.195375	1.747088909
34.3	1378.788	-0.749907349	1091.354625	447.9575	165.7325	190.8385625	-4832.1375	-18.48965234	1340.31225	1.717718363
34.35	1426.479	-0.904057007	982.389125	480.8029688	176.1406406	190.9024844	-4753.3135	-19.53214453	1299.93125	1.686006188
34.4	1476.9805	-1.06595459	876.4004375	510.9122813	183.5356563	190.9506875	-4669.0495	-20.69683594	1256.64175	1.652132154
34.45	1531.09825	-1.23410498	774.004125	538.1485625	187.9244219	190.9834531	-4579.8305	-21.93650977	1206.780125	1.616287351
34.5	1588.70725	-1.406781738	675.7755625	562.3384375	189.3519219	191.0009688	-4486.162	-23.19107422	1153.58025	1.578672409
34.55	1650.392875	-1.582055908	582.25075	583.2891875	187.9127344	191.0034844	-4388.6	-24.39069922	1093.866375	1.539506912
34.6	1715.98825	-1.757787476	493.900375	600.786625	183.7380156	190.9912813	-4287.724	-25.46141797	1030.674	1.49901998
34.65	1785.725875	-1.931625366	411.2050625	614.611	177.00525	190.9644688	-4184.14175	-26.3315625	961.3605625	1.457451582
34.7	1859.45375	-2.101062256	334.4916875	624.5391875	167.914	190.9233438	-4078.52025	-26.94002734	888.7575	1.415064454
34.75	1937.278	-2.263441895	264.1412188	630.3536875	156.7095156	190.8681875	-3971.53925	-27.24303516	810.6595	1.372125626
34.8	2019.017125	-2.415997803	200.4089375	631.8503125	143.6573594	190.7992344	-3863.9685	-27.22025391	729.662875	1.328936934
34.85	2104.4625	-2.555854492	143.5281563	628.8503125	129.0487656	190.7167656	-3756.56225	-26.87740234	644.145125	1.285793304
34.9	2193.50325	-2.680114746	93.6654375	621.207375	113.1939609	190.6209531	-3650.1155	-26.24645508	556.35125	1.243004084
34.95	2285.46175	-2.78585791	50.94265234	608.82	96.42202344	190.5121875	-3545.46325	-25.381875	465.3189063	1.200894833
35	2380.12	-2.870226807	15.41007422	591.643625	79.0674375	190.3907344	-3443.44325	-24.35481055	373.0329063	1.159790158
35.05	2476.7465	-2.93043335	-12.92277734	569.687375	61.47417188	190.2568125	-3344.913	-23.24554102	278.9185	1.120022535
35.1	2575.01225	-2.963933594	-34.09663281	543.024625	43.98547266	190.110875	-3250.69025	-22.13542773	184.6358125	1.081907153
35.15	2674.031	-2.968434814	-48.25573438	511.7874375	26.94121289	189.9532188	-3161.60825	-21.10043359	90.07664063	1.045764685
35.2	2773.156	-2.942046875	-55.53776563	476.1857188	10.67932129	189.784125	-3078.45375	-20.20574219	-3.33321875	1.011897683
35.25	2871.13	-2.88330835	-56.10394531	436.4921563	-4.474666504	189.6039844	-3002.0065	-19.50300781	-95.190625	0.980604291
35.3	2967.54475	-2.7913479	-50.20419141	393.0565	-18.20731055	189.41325	-2932.942	-19.02913867	-184.6917344	0.952142477
35.35	3061.25875	-2.665934814	-38.13742969	346.2696563	-30.22933594	189.2122969	-2871.9035	-18.80650977	-271.1225313	0.926757216
35.4	3151.46025	-2.507757568	-20.19643945	296.5980625	-40.26789844	189.0015	-2819.45625	-18.84366406	-353.9375625	0.904661894
35.45	3236.597	-2.318313965	3.233201172	244.5580156	-48.07678125	188.7812813	-2776.0605	-19.1358125	-431.8475	0.886030257
35.5	3315.95525	-2.100108154	31.76593164	190.7378281	-53.43773438	188.5520625	-2742.10875	-19.66486914	-504.9028438	0.871008575
35.55	3388.633	-1.856599487	64.96171484	135.7381094	-56.16419141	188.3143125	-2717.86975	-20.39829883	-571.8115	0.85969609
35.6	3453.8425	-1.592371704	102.3900938	80.20775781	-56.09828516	188.0684688	-2703.49175	-21.29209961	-633.152625	0.852145493
35.65	3510.4485	-1.312889893	143.5362656	24.79796484	-53.11529297	187.8150313	-2699.02525	-22.28842773	-687.0611875	0.848371983
35.7	3557.534	-1.0245	187.9518281	-29.79194141	-47.12611719	187.5543906	-2704.398	-23.31929883	-734.637875	0.848344207
35.75	3594.70825	-0.73403186	235.0781875	-82.89559375	-38.07817578	187.2870156	-2719.407	-24.31036133	-774.0136875	0.851980984
35.8	3621.37075	-0.448714417	284.4235625	-133.8349844	-25.94932227	187.0133906	-2743.735	-25.18714258	-807.033375	0.859158635
35.85	3637.32825	-0.175705582	335.4098438	-181.9912031	-10.75811426	186.7339531	-2776.94225	-25.88175977	-831.4495625	0.869706929
35.9	3642.004	7.81E-02	387.5533125	-226.7407813	7.443069336	186.4491406	-2818.4775	-26.33973633	-849.677625	0.883414745
35.95	3635.63375	0.306463623	440.2732813	-267.5418438	28.56616211	186.1594531	-2867.684	-26.52655859	-859.2335	0.900031626
36	3618.43275	0.504283569	493.0685938	-303.8808125	52.49419141	185.8652813	-2923.8055	-26.43075391	-863.4855	0.919271111
36.05	3590.58325	0.667721436	545.368375	-335.3434375	79.07004688	185.5670781	-2985.996	-26.06508984	-859.4001875	0.940813541
36.1	3552.79875	0.79447345	596.7005625	-361.551875	108.1180781	185.26525	-3053.35625	-25.46439258	-851.0755625	0.964320719
36.15	3505.715	0.88392334	646.5105	-382.2494063	139.4212656	184.9602344	-3124.8935	-24.6810332	-835.2659375	0.989420593
36.2	3450.171	0.937098267	694.355	-397.2259688	172.7437344	184.6524219	-3199.5985	-23.77845117	-816.505875	1.015735865
36.25	3387.29725	0.956484741	739.741125	-406.402875	207.8245	184.34225	-3276.41675	-22.82454688	-791.4126875	1.042873502
36.3	3317.76475	0.945811523	782.2578125	-409.747625	244.3796406	184.03	-3354.2965	-21.88506445	-764.678	1.070442319
36.35	3242.78275	0.909627502	821.4626875	-407.349	282.1193125	183.7161563	-3432.176	-21.01781836	-732.647125	1.09804821
36.4	3162.66225	0.852963257	856.9955625	-399.327	320.716875	183.4009844	-3509.0205	-20.27075977	-699.96275	1.12530756
36.45	3078.29075	0.7808797	888.491375	-385.8915625	359.8502188	183.0848906	-3583.8125	-19.67923047	-662.589375	1.151843548
36.5	2990.273	0.698269775	915.6650625	-367.2795313	399.1853438	182.7681563	-3655.59575	-19.26508789	-625.4176875	1.177302241
36.55	2899.431	0.609458984	938.2155	-343.8103125	438.3827188	182.4510625	-3723.44375	-19.03749609	-584.308875	1.201340914
36.6	2806.1705	0.518167603	955.9390625	-315.81725	477.1065938	182.1339375	-3786.50825	-18.99381641	-543.971375	1.223645806
36.65	2711.0875	0.427329651	968.64025	-283.6909688	515.0070938	181.817	-3843.99225	-19.12038086	-500.229625	1.243921638
36.7	2614.7925	0.339198639	976.1636875	-247.8301406	551.7588125	181.5005625	-3895.171	-19.39362305	-457.70425	1.261900067
36.75	2518.294	0.255316147	978.4	-208.691625	587.033625	181.1848594	-3939.39475	-19.78123047	-412.708875	1.277339697
36.8	2422.16825	0.176724243	975.3415	-166.7476719	620.5175625	180.8700156	-3976.1385	-20.24362891	-369.4926875	1.290045857
36.85	2327.29025	0.104041512	966.956	-122.5058594	651.917625	180.55625	-4004.91025	-20.73613477	-324.672625	1.299834728
36.9	2234.1525	3.77E-02	953.2723125	-76.47872656	680.945625	180.2437656	-4025.362	-21.21173047	-281.9354375	1.30657649
36.95	2143.79175	-2.23E-02	934.4038125	-29.20008398	707.343625	179.93275	-4037.201	-21.62468164	-238.532375	1.310160875
37	2056.461375	-7.56E-02	910.4636875	18.79749414	730.87475	179.6232813	-4040.26325	-21.93408008	-197.42	1.310525179
37.05	1973.4115	-0.12220359	881.624875	66.97803906	751.3269375	179.3155469	-4034.463	-22.1073418	-156.5665625	1.307635307
37.1	1894.494375	-0.161988388	848.131875	114.8149844	768.51225	179.0095938	-4019.80975	-22.12334375	-118.0553125	1.301492929
37.15	1820.378875	-0.194848618	810.21425	161.8200469	782.273625	178.705625	-3996.4285	-21.97377539	-80.2151875	1.292141438
37.2	1751.085	-0.220707565	768.1950625	207.5276406	792.48225	178.4035938	-3964.525	-21.66371484	-44.5099375	1.279654264
37.25	1687.19125	-0.239514236	722.3978125	251.5192344	799.038375	178.1037188	-3924.365	-21.21056055	-10.01903125	1.264127135
37.3	1628.5865	-0.251245956	673.200375	293.402	801.875125	177.806	-3876.30925	-20.64150781	22.60465625	1.245690584
37.35	1575.3245	-0.255971161	620.9976875	332.8558438	800.9521875	177.5105	-3820.7865	-19.99069727	53.7764375	1.224499822
37.4	1526.83525	-0.253833084	566.24225	369.6070938	796.2654375	177.2173281	-3758.2755	-19.29592969	83.797125	1.200729132
37.45	1483.2555	-0.245113617	509.3880625	403.4616875	787.8355	176.9265469	-3689.2895	-18.59490625	112.1745313	1.174564481
37.5	1444.327125	-0.230128326	450.8838125	434.2514688	775.71225	176.6382188	-3614.375	-17.92279297	139.7266875	1.146204352
37.55	1409.5915	-0.209249359	391.281	461.8930938	759.97325	176.3523906	-3534.1225	-17.31005469	165.4977813	1.115863085
37.6	1378.315875	-0.182880295	331.0389063	486.3425	740.7200625	176.0691563	-3449.11125	-16.78120313	191.1804375	1.083750963
37.65	1350.0995	-0.15146608	270.726	507.642125	718.0790625	175.7885313	-3359.9345	-16.35452832	215.039	1.050081968
37.7	1324.692875	-0.115480309	210.8036875	525.84425	692.207	175.5106094	-3267.174	-16.04185059	239.0041563	1.015066743
37.75	1301.6455	-7.54E-02	151.8768125	541.0633125	663.2610625	175.2354531	-3171.4055	-15.84923242	260.7410156	0.978912771
37.8	1280.067125	-3.16E-02	94.485375	553.4291875	631.423	174.9631094	-3073.17225	-15.7774541	282.963125	0.941815019
37.85	1259.308875	1.54E-02	39.15721094	563.1424375	596.891625	174.6936563	-2972.99575	-15.82299414	302.9492188	0.903960168
37.9	1239.06075	6.52E-02	-13.58284766	570.396875	559.874125	174.4271563	-2871.35225	-15.97860938	323.40325	0.865517676
37.95	1219.004875	0.117455948	-63.20045703	575.416375	520.5860313	174.1636719	-2768.68725	-16.23383496	341.0069375	0.826644778
38	1198.349875	0.171576096	-109.2042344	578.4141875	479.2470313	173.9032813	-2665.399	-16.57596484	359.0345625	0.787481844
38.05	1176.29475	0.227189606	-151.1334375	579.6515	436.0815938	173.6459844	-2561.85375	-16.99049805	374.218125	0.748156548
38.1	1152.612125	0.283824036	-188.5089688	579.3661875	391.3084375	173.3919531	-2458.363	-17.46186914	389.631375	0.708776236
38.15	1126.88225	0.340961212	-220.89725	577.806375	345.1582188	173.1411406	-2355.20425	-17.97405469	401.6569688	0.669435918
38.2	1098.771375	0.397999878	-247.8977188	575.1866875	297.839625	172.8936875	-2252.596	-18.51142188	413.536125	0.630208671
38.25	1067.693375	0.45428894	-269.153375	571.732625	249.5674375	172.6496094	-2150.735	-19.05925391	421.8075938	0.591159582
38.3	1033.717875	0.509074615	-284.3109688	567.6295	200.5389219	172.4089375	-2049.75875	-19.60446875	429.4589375	0.552332461
38.35	996.762625	0.561484131	-293.09225	563.0435625	150.9452344	172.1717969	-1949.792625	-20.13595703	432.9173438	0.513767183
38.4	957.2445	0.61047113	-295.2272813	558.083	100.9757734	171.9382188	-1850.9175	-20.64477148	434.9080625	0.47548762
38.45	915.5064375	0.654877502	-290.5031875	552.81575	50.79251953	171.7081875	-1753.212375	-21.12445703	431.9341563	0.437518299
38.5	872.003375	0.693419312	-278.78425	547.2524375	0.557229431	171.481875	-1656.736	-21.57086133	426.6361875	0.399876475
38.55	827.638	0.724751831	-259.9318125	541.3505625	-49.5930625	171.2592031	-1561.557	-21.98206445	415.6095	0.362584889
38.6	783.514	0.747475708	-233.8586406	534.991875	-99.52017188	171.0403281	-1467.74175	-22.35793555	400.9460313	0.325666159
38.65	740.508	0.760236816	-200.5919688	528.00025	-149.1012969	170.8252188	-1375.400875	-22.69982227	379.8262188	0.289160728
38.7	699.779875	0.761765991	-160.1394531	520.1408125	-198.2292188	170.6139688	-1284.66325	-23.01018164	354.1470313	0.253117085
38.75	662.24175	0.75097583	-112.5769531	511.1332813	-246.8042344	170.4065938	-1195.713125	-23.2921875	321.610875	0.217605248
38.8	629.0366875	0.726955505	-58.04660938	500.6572188	-294.7284375	170.2032031	-1108.776625	-23.54936719	283.9144063	0.182712182
38.85	600.63325	0.689005127	3.252638672	488.3736563	-341.92975	170.0037656	-1024.158188	-23.78524219	239.6232344	0.148555279
38.9	577.304125	0.636580078	71.10370313	473.9594375	-388.31625	169.8083594	-942.207875	-24.00311719	190.6359375	0.115269825
38.95	558.4785	0.569304688	145.203375	457.1343438	-433.81625	169.6170625	-863.323875	-24.20580078	136.6305	8.30E-02
39	543.6595625	0.48685199	225.2437813	437.691625	-478.3570938	169.4299688	-787.953875	-24.3953457	79.56296875	5.20E-02
39.05	531.25725	0.388985626	310.80525	415.5187813	-521.8600313	169.2470469	-716.5754375	-24.57319336	20.13885938	2.23E-02
39.1	519.98575	0.27555661	401.4916875	390.628	-564.2549375	169.068375	-649.6638125	-24.73995898	-39.7265	-5.82E-03
39.15	508.413	0.146635406	496.8230313	363.130375	-605.4525625	168.8940781	-587.688625	-24.89542383	-99.09525	-3.22E-02
39.2	495.7636875	2.66E-03	596.2925	333.2389688	-645.3701875	168.7241563	-531.0810625	-25.03855469	-156.8537813	-5.66E-02
39.25	481.9469375	-0.155367096	699.357	301.204	-683.915625	168.55875	-480.2304063	-25.16780078	-212.4928594	-7.89E-02
39.3	467.6320313	-0.325785156	805.425125	267.2952188	-720.9855625	168.3979063	-435.4615313	-25.28116992	-266.232875	-9.90E-02
39.35	454.0796875	-0.506170807	913.8831875	231.7368594	-756.4711875	168.2416094	-397.0654375	-25.37635352	-317.9395625	-0.11667911
39.4	442.5264688	-0.693490906	1024.083125	194.721125	-790.2476875	168.0900469	-365.2925	-25.451	-368.5332813	-0.13192974
39.45	433.757125	-0.884303589	1135.39525	156.3945	-822.1868125	167.9432031	-340.3549375	-25.50307422	-417.2143438	-0.144612119
39.5	427.8924688	-1.074986206	1247.08	116.9183672	-852.1474375	167.801125	-322.4374375	-25.53095117	-464.6264063	-0.154637799
39.55	423.9264375	-1.261919067	1358.49425	76.48064844	-879.9786875	167.6639375	-311.6917813	-25.53374414	-508.6471563	-0.161931232
39.6	420.4650313	-1.441543823	1468.878125	35.36832031	-905.5181875	167.5317031	-308.2277813	-25.51129297	-549.5195	-0.166432351
39.65	415.6668125	-1.610422241	1577.55975	-6.056454102	-928.6025625	167.4043594	-312.1115625	-25.46435156	-584.4268125	-0.1680976
39.7	408.663875	-1.765123657	1683.7825	-47.33954688	-949.0545	167.2820781	-323.3077813	-25.3945	-614.4484375	-0.166922048
39.75	399.0335313	-1.902213623	1786.817375	-88.02260938	-966.695125	167.1648125	-341.7155938	-25.30391211	-637.387375	-0.162924737
39.8	388.1155	-2.01824646	1885.994125	-127.6667891	-981.3488125	167.0526563	-367.1381875	-25.19532813	-656.05375	-0.156161204
39.85	377.579	-2.10997998	1980.602625	-165.9548438	-992.8333125	166.945625	-399.3295313	-25.07143945	-669.173375	-0.146706402
39.9	369.50275	-2.174559326	2069.918125	-202.6655156	-1000.973688	166.8437344	-437.966875	-24.9347793	-680.176	-0.134664208
39.95	364.446375	-2.20966626	2153.29925	-237.6781094	-1005.600563	166.7470156	-482.7137188	-24.78726758	-686.856	-0.120146267
40	362.3232813	-2.213351318	2230.09375	-270.8755625	-1006.553688	166.6553594	-533.25875	-24.62969141	-691.603875	-0.103255183
40.05	362.0337813	-2.183852051	2299.671	-302.1382188	-1003.681875	166.5688906	-589.19825	-24.46174023	-691.086625	-8.41E-02
40.1	362.4449375	-2.119378418	2361.45725	-331.2825313	-996.862125	166.4875625	-650.1408125	-24.28179297	-687.391875	-6.29E-02
40.15	362.7949063	-2.018042603	2414.899	-358.1094688	-985.979	166.4113906	-715.672125	-24.08672656	-677.303875	-3.97E-02
40.2	363.1023125	-1.877942993	2459.475	-382.4029688	-970.947125	166.34025	-785.3243125	-23.87251758	-663.79125	-1.48E-02
40.25	364.3485	-1.697365356	2494.715	-404.01625	-951.6993125	166.2742344	-858.59775	-23.6341543	-644.60525	1.18E-02
40.3	367.7577188	-1.475157471	2520.17775	-422.8641875	-928.20875	166.2131875	-934.9775625	-23.36670703	-623.4539375	3.97E-02
40.35	373.9425625	-1.210880859	2535.51125	-438.9407813	-900.4645625	166.1571406	-1013.952125	-23.06556836	-597.8223125	6.89E-02
40.4	383.12725	-0.904692627	2540.3675	-452.260625	-868.5065625	166.1060156	-1095.023625	-22.72761523	-570.798625	9.91E-02
40.45	393.936375	-0.557093994	2534.46175	-462.82925	-832.4009375	166.0598125	-1177.67875	-22.35166211	-538.77475	0.13019295
40.5	404.951125	-0.168894318	2517.5755	-470.5754375	-792.2461875	166.0183906	-1261.41125	-21.93919141	-503.889375	0.161893651
40.55	415.2964375	0.259025177	2489.58	-475.3895	-748.1965	165.9817813	-1345.707875	-21.49490039	-463.1085	0.194037944
40.6	424.5403125	0.725548645	2450.3035	-477.1359688	-700.4109375	165.9498594	-1430.029375	-21.02678711	-419.040625	0.226415992
40.65	433.1223125	1.229045654	2399.73925	-475.702	-649.1218125	165.9225781	-1513.823125	-20.54618945	-369.695375	0.258809566
40.7	441.156	1.766962036	2337.89725	-471.00175	-594.5876875	165.8999063	-1596.509625	-20.06713672	-317.8031563	0.290988088
40.75	449.5244688	2.335907715	2264.838	-462.995375	-537.0840625	165.8817344	-1677.503	-19.60507227	-261.9392188	0.322719365
40.8	458.1793125	2.931752197	2180.7055	-451.6776563	-476.9467813	165.8680313	-1756.242875	-19.17418555	-204.4103594	0.353777111
40.85	467.2194375	3.550031982	2085.692	-437.0564063	-414.5246875	165.8586719	-1832.132875	-18.79576563	-143.7234063	0.383920997
40.9	476.0305625	4.186163086	1980.04875	-419.140875	-350.210625	165.8536719	-1904.61925	-18.48643359	-81.49626563	0.412925482
40.95	484.1608125	4.835875488	1864.087875	-397.9178125	-284.4099063	165.8528594	-1973.129375	-18.26060742	-16.384	0.440556407
41	491.5921875	5.495182617	1738.17725	-373.3856875	-217.5542969	165.85625	-2037.078625	-18.13000195	49.99979688	0.466575891
41.05	498.6823438	6.160435059	1602.73025	-345.5620313	-150.0909531	165.8637656	-2095.9085	-18.10250391	118.052375	0.490753889
41.1	506.1250313	6.827853516	1458.22825	-314.51675	-82.47633594	165.8752813	-2149.06225	-18.18167188	186.215	0.512861729
41.15	513.528375	7.49330127	1305.212125	-280.3319688	-15.1904375	165.89075	-2196.00375	-18.36619727	254.856875	0.532678008
41.2	522.7105625	8.152613281	1144.2575	-243.162	51.30383984	165.9101094	-2236.20425	-18.64952734	322.2271563	0.54998374
41.25	533.2709375	8.802209961	975.989	-203.1984063	116.5378516	165.9332969	-2269.1835	-19.01965039	388.234875	0.564579129
41.3	545.106375	9.438525391	801.016	-160.6461094	180.057125	165.9601875	-2294.48125	-19.45929102	452.8205	0.576271474
41.35	556.9475	10.05819922	620.09675	-115.6732031	241.4125938	165.9906875	-2311.687	-19.94654492	515.8628125	0.584887326
41.4	569.2953125	10.65824316	433.9721875	-68.46123438	300.1681563	166.0248125	-2320.39325	-20.45553906	577.3348125	0.590255857
41.45	581.802375	11.23649219	243.37875	-19.20022461	355.93175	166.062375	-2320.28	-20.95851758	636.1440625	0.592238128
41.5	594.7491875	11.79110156	49.13132422	31.88338086	408.3220938	166.103375	-2310.9895	-21.42754883	692.836125	0.590683222
41.55	607.3615	12.32014258	-147.9494063	84.57827344	456.99625	166.1476719	-2292.286	-21.83692188	746.145875	0.585486293
41.6	620.1301875	12.82141016	-347.059875	138.6395313	501.6492188	166.1952344	-2263.89525	-22.16566406	796.937125	0.576529503
41.65	633.0641875	13.29298535	-547.3200625	193.808	542.0153125	166.2459063	-2225.64175	-22.39963672	843.064375	0.563732207
41.7	646.5305625	13.73328906	-747.8579375	249.7744219	577.8663125	166.2996406	-2177.38575	-22.5331875	885.878875	0.547029197
41.75	659.9459375	14.14119141	-947.8736875	306.2421875	609.028375	166.3563281	-2119.034	-22.57014453	923.306625	0.526373565
41.8	673.0083125	14.51588965	-1146.398625	362.9012188	635.369125	166.4158906	-2050.527	-22.52330664	957.376875	0.501732171
41.85	685.529875	14.85724805	-1342.651375	419.459375	656.8119375	166.4782031	-1971.902125	-22.41375195	985.5000625	0.473109126
41.9	697.704625	15.16588965	-1535.760625	475.5905	673.31425	166.5432031	-1883.209	-22.26879883	1009.782875	0.440514892
41.95	709.291125	15.44297949	-1724.870625	530.98	684.8970625	166.6107656	-1784.61375	-22.11973828	1027.401375	0.404003799
42	720.448125	15.69002832	-1909.162	585.2843125	691.622625	166.6807969	-1676.261875	-21.99895703	1040.774625	0.363623977
42.05	731.113	15.9085625	-2087.836625	638.168	693.601375	166.7531719	-1558.4275	-21.93782617	1046.81725	0.319472283
42.1	741.6548125	16.1002793	-2260.1455	689.2619375	690.9875	166.8278281	-1431.37175	-21.96381641	1048.096188	0.271641523
42.15	752.0850625	16.26683691	-2425.311	738.202375	683.9774375	166.9046406	-1295.52225	-22.09908984	1041.382	0.22028695
42.2	762.8435	16.40981836	-2582.639	784.5930625	672.8084375	166.9834531	-1151.267875	-22.35864453	1029.42875	0.16555132
42.25	773.506	16.53052539	-2731.44625	828.0583125	657.75225	167.0641719	-999.1709375	-22.74906445	1009.247125	0.107641034
42.3	785.0711875	16.62996875	-2871.08925	868.1929375	639.1120625	167.1467344	-839.7730625	-23.26785742	983.4445	0.046756636
42.35	796.945375	16.70861719	-3001.035	904.6079375	617.2093125	167.2309531	-673.7358125	-23.90289648	949.196375	-1.69E-02
42.4	810.619625	16.76617773	-3120.68025	936.8844375	592.406	167.3167344	-501.7571875	-24.63231641	908.95425	-8.29E-02
42.45	825.7673125	16.80146875	-3229.5505	964.60375	565.0658125	167.4038906	-324.6638125	-25.42538477	859.856375	-0.151182383
42.5	843.19425	16.8124043	-3327.2265	987.341625	535.5715625	167.492375	-143.3145938	-26.24391016	804.939375	-0.221264675
42.55	862.390875	16.79668164	-3413.3005	1004.709375	504.3129063	167.582	41.33167969	-27.04458984	741.584625	-0.292825848
42.6	883.122	16.75234375	-3487.46375	1016.355563	471.6745	167.6726563	228.2793906	-27.78233984	673.4575625	-0.365490854
42.65	903.9228125	16.67847266	-3549.405	1022.024375	438.0530313	167.7642656	416.4520313	-28.41402148	598.672375	-0.438852608
42.7	923.8475625	16.57524219	-3598.96125	1021.549438	403.82125	167.8565781	604.7419375	-28.90272852	521.2124375	-0.512492418
42.75	941.62175	16.44400781	-3635.93875	1014.870063	369.3516875	167.9495313	792.0333125	-29.22157422	439.282875	-0.585986674
42.8	957.1105625	16.28661523	-3660.267	1001.992375	334.9894063	168.0430625	977.192375	-29.35644922	356.1483125	-0.658904493
42.85	970.0148125	16.1047627	-3671.90725	982.977875	301.066625	168.1369531	1159.107125	-29.3076543	269.7874063	-0.730822325
42.9	980.8605	15.8992168	-3670.88625	957.9158125	267.8947813	168.2311563	1336.67575	-29.09014063	182.7944063	-0.801320374
42.95	989.868125	15.66962598	-3657.28225	926.9174375	235.7431875	168.3255313	1508.8265	-28.73178125	93.27375	-0.869988501
43	997.1214375	15.41485938	-3631.24175	890.1310625	204.8621406	168.4199531	1674.467	-28.27056445	3.77659375	-0.936407328
43.05	1002.399063	15.13346582	-3592.95025	847.75075	175.4688594	168.5143594	1832.60025	-27.75091016	-86.8970625	-1.000191689
43.1	1005.018	14.82422852	-3542.69725	800.04475	147.7392656	168.6086406	1982.234125	-27.21956445	-176.1824688	-1.060956717
43.15	1004.6365	14.48646094	-3480.77075	747.3460625	121.8235703	168.7026875	2122.44125	-26.72174219	-264.7438438	-1.1183393
43.2	1000.4525	14.12017188	-3407.52425	690.063875	97.82864063	168.7964844	2252.3795	-26.29758789	-350.53125	-1.172007203
43.25	992.38225	13.72582813	-3323.387	628.6529375	75.8285625	168.8899375	2371.25825	-25.97980664	-433.847125	-1.221645951
43.3	980.1873125	13.30400977	-3228.8235	563.61975	55.86140234	168.9829688	2478.38275	-25.79187891	-513.5393125	-1.266974449
43.35	964.7444375	12.85524414	-3124.29375	495.4596875	37.92943359	169.0754219	2573.188	-25.74677344	-590.004375	-1.307759762
43.4	946.05475	12.37967188	-3010.3695	424.6813125	22.00218945	169.1674219	2655.163	-25.84707813	-662.78975	-1.343786836
43.45	925.0113125	11.87725781	-2887.6415	351.7662813	8.023358398	169.2587969	2723.89375	-26.08461328	-731.6809375	-1.374875546
43.5	901.370375	11.3481416	-2756.6795	277.2144375	-4.104416016	169.3495625	2779.06375	-26.44132813	-796.72925	-1.400880456
43.55	875.17425	10.79314844	-2618.18425	201.5181875	-14.49481055	169.4396094	2820.46525	-26.89024219	-856.661875	-1.421694279
43.6	846.38875	10.21398438	-2472.7405	125.19925	-23.28707227	169.5288906	2847.983	-27.39732422	-912.33025	-1.437244415
43.65	814.4066875	9.613349609	-2321.12275	48.77061328	-30.64333789	169.6174531	2861.5595	-27.92349023	-961.523	-1.447477937
43.7	779.7005	8.994661133	-2163.99025	-27.22519141	-36.73642969	169.7051719	2861.259	-28.42792773	-1006.008625	-1.452387571
43.75	742.2375	8.36187793	-2002.06825	-102.2940469	-41.76200781	169.7920156	2847.22375	-28.87110352	-1043.465063	-1.451995373
43.8	703.210125	7.71923291	-1836.099625	-175.95575	-45.91636328	169.8779375	2819.73575	-29.21845703	-1076.65225	-1.446376562
43.85	662.600625	7.07073877	-1666.80725	-247.8022813	-49.40753125	169.9628438	2779.0875	-29.44341992	-1102.75075	-1.435610414
43.9	621.747125	6.420354492	-1494.9355	-317.444	-52.44241016	170.04675	2725.69225	-29.52986523	-1125.122	-1.419823289
43.95	581.0360625	5.771876953	-1321.192	-384.5796563	-55.22728906	170.1295781	2660.01125	-29.4735332	-1140.754	-1.399160624
44	541.6254375	5.129345215	-1146.354875	-448.9300313	-57.96241406	170.2112656	2582.54625	-29.28221289	-1153.326	-1.373785138
44.05	503.5759375	4.497041504	-971.082	-510.2869375	-60.84152344	170.2917344	2493.85025	-28.97426563	-1159.263875	-1.343880296
44.1	467.28375	3.879651855	-796.088625	-568.4325	-64.04703516	170.3708906	2394.51325	-28.57676367	-1162.243	-1.309646964
44.15	433.1196563	3.281917236	-622.06325	-623.209375	-67.74275781	170.44875	2285.1515	-28.12241016	-1158.56	-1.271298528
44.2	401.7235	2.708682617	-449.6784688	-674.4655	-72.07752344	170.5251563	2166.397	-27.64613281	-1152.36975	-1.2290591
44.25	373.7638125	2.164538574	-279.529625	-722.121125	-77.18410938	170.6000625	2038.93	-27.18218945	-1139.988625	-1.183175445
44.3	349.801625	1.653651733	-112.2178359	-766.1143125	-83.17153125	170.6734063	1903.39875	-26.76133008	-1125.75525	-1.133886337
44.35	330.3266875	1.179318848	51.68596094	-806.443625	-90.11732813	170.7451094	1760.483125	-26.40875195	-1105.763	-1.081448793
44.4	315.7486875	0.744182678	211.6377656	-843.1179375	-98.08174219	170.815	1610.829125	-26.14291602	-1084.38925	-1.02611208
44.45	306.6248125	0.349923645	367.144625	-876.2004375	-107.1086406	170.883125	1455.09875	-25.97468164	-1057.791	-0.968134701
44.5	302.6485313	-2.54E-03	517.747125	-905.750375	-117.1941172	170.9492656	1293.917	-25.90738281	-1029.96175	-0.907767713
44.55	303.5724375	-0.313188019	663.02475	-931.838125	-128.3214844	171.0134063	1127.906	-25.93745508	-996.753625	-0.845264256
44.6	308.1133438	-0.582785828	802.6608125	-954.4891875	-140.4493906	171.0754063	957.6590625	-26.05529688	-961.576375	-0.780870974
44.65	315.5649375	-0.81291925	936.2758125	-973.703875	-153.5083125	171.1351875	783.781125	-26.24652148	-920.3215625	-0.714840353
44.7	324.481375	-1.005795593	1063.58075	-989.4313125	-167.3922188	171.1926719	606.865	-26.4938457	-876.18675	-0.647422671
44.75	333.8251875	-1.164467285	1184.39275	-1001.587688	-181.9924531	171.2477344	427.53025	-26.7785918	-825.379	-0.578880131
44.8	342.1035625	-1.292539429	1298.4865	-1010.045125	-197.1611719	171.3002656	246.3869375	-27.08264063	-770.87375	-0.509470761
44.85	348.3848438	-1.394093262	1405.733375	-1014.649	-212.7386406	171.3502031	64.1046875	-27.39010742	-709.463375	-0.439472109
44.9	351.5759063	-1.473326904	1506.013875	-1015.232125	-228.5443438	171.397375	-118.6445	-27.68891016	-644.113125	-0.369162887
44.95	351.68825	-1.534435669	1599.332375	-1011.640563	-244.3873594	171.44175	-301.141125	-27.97162109	-572.751125	-0.298836589
45	348.4915313	-1.581362061	1685.60175	-1003.766438	-260.054125	171.4831406	-482.652	-28.23592969	-498.4409063	-0.228786975
45.05	342.3399063	-1.617680176	1764.947875	-991.54925	-275.3329688	171.5214531	-662.4068125	-28.48430078	-419.8690625	-0.159318373
45.1	333.6806563	-1.64635498	1837.391875	-975.0051875	-289.9885313	171.5566563	-839.64625	-28.72333008	-340.022875	-9.07E-02
45.15	323.38725	-1.66972876	1903.0735	-954.22275	-303.8010313	171.5885938	-1013.6115	-28.96195313	-258.3437813	-2.33E-02
45.2	312.6484375	-1.689429199	1962.146625	-929.3979375	-316.5410938	171.6170938	-1183.57425	-29.21039063	-177.6810938	0.042654987
45.25	302.4950625	-1.706506714	2014.825625	-900.8105	-327.9718125	171.6421094	-1348.838125	-29.47771289	-98.0258125	0.106901802
45.3	294.1903438	-1.721537964	2061.307875	-868.8469375	-337.8818125	171.6635156	-1508.772375	-29.77065625	-21.56484375	0.169189841
45.35	288.4550938	-1.734733032	2101.8695	-833.9501875	-346.0551563	171.6811875	-1662.81975	-30.09166602	51.4838125	0.229305387
45.4	286.051375	-1.746045532	2136.80975	-796.638375	-352.289	171.6950625	-1810.514375	-30.4382168	119.9044375	0.28707087
45.45	287.1679688	-1.755271973	2166.427	-757.442375	-356.4009688	171.7049063	-1951.481375	-30.80199219	183.3972969	0.342340827
45.5	291.6711875	-1.76229126	2191.0995	-716.918	-358.21775	171.7106719	-2085.440625	-31.16927148	241.9265781	0.395005316
45.55	298.7525	-1.767120972	2211.118	-675.569	-357.5979063	171.7123125	-2212.20425	-31.5215	295.3606875	0.444988102
45.6	307.022	-1.770064209	2226.91925	-633.857	-354.4125313	171.7096406	-2331.7065	-31.83685352	344.9996563	0.492257833
45.65	315.144125	-1.77157373	2238.85875	-592.1385	-348.564125	171.7025781	-2443.9285	-32.0920918	390.5054375	0.536803246
45.7	321.5640625	-1.772294312	2247.3105	-550.7074375	-339.9819063	171.6910625	-2548.91	-32.26534766	433.803	0.578634918
45.75	325.3494063	-1.772905151	2252.7055	-509.7607813	-328.6184375	171.6749531	-2646.70075	-32.33832813	473.7758125	0.617771447
45.8	325.521875	-1.774133545	2255.4185	-469.4640313	-314.4614688	171.6542813	-2737.41975	-32.29913281	512.4620625	0.654258728
45.85	322.2586875	-1.776477661	2255.86475	-429.9281875	-297.5254688	171.6288594	-2821.21475	-32.14385352	547.723625	0.688154697
45.9	316.116	-1.780145996	2254.451	-391.2996875	-277.8574688	171.5986875	-2898.25625	-31.87805078	581.12525	0.719529271
45.95	308.6565	-1.784900757	2251.51525	-353.7413125	-255.5375938	171.5637344	-2968.6955	-31.51683398	609.46625	0.748448491
46	300.990875	-1.790177856	2247.45325	-317.4923438	-230.6723281	171.5238594	-3032.739	-31.08395313	634.453125	0.774999201
46.05	294.5500625	-1.795096802	2242.61975	-282.8070313	-203.4040938	171.4791875	-3090.659	-30.61027734	652.8165	0.799292326
46.1	290.3894375	-1.798653442	2237.351	-249.9949063	-173.8998125	171.4295156	-3142.7415	-30.13119922	666.756625	0.821442068
46.15	289.09175	-1.799670288	2231.94325	-219.3424375	-142.3505938	171.3749688	-3189.363	-29.68387891	673.407	0.841596007
46.2	290.6010938	-1.797024902	2226.7255	-191.1268906	-108.9849844	171.3155156	-3230.9405	-29.30448828	675.9711875	0.859912694
46.25	293.9339375	-1.789782593	2221.92125	-165.5250781	-74.04139844	171.251125	-3267.8995	-29.02525	672.36775	0.876553953
46.3	297.76275	-1.777287842	2217.77625	-142.6281406	-37.78505859	171.1818438	-3300.736	-28.87264844	666.7356875	0.891704619
46.35	300.6595625	-1.759077759	2214.51125	-122.3885547	-0.498668152	171.1077344	-3329.9495	-28.86517188	657.0940625	0.905550659
46.4	301.6121875	-1.734843628	2212.28	-104.6794844	37.51425781	171.0287969	-3355.9695	-29.01233203	647.3893125	0.918252587
46.45	300.2452188	-1.704293091	2211.2095	-89.28674219	75.94504688	170.9450938	-3379.2455	-29.31361914	634.9455625	0.929979563
46.5	296.7009688	-1.667156128	2211.428	-75.98599219	114.4925156	170.8566563	-3400.15475	-29.75841992	622.9455	0.940873623
46.55	291.7045625	-1.623026733	2212.9655	-64.54076563	152.8219688	170.7635781	-3419.05275	-30.32575	608.145125	0.951069832
46.6	286.8911875	-1.571389404	2215.88175	-54.77342188	190.6249375	170.6659531	-3436.23	-30.98533789	592.7770625	0.960678279
46.65	283.8723125	-1.511626343	2220.11725	-46.56500781	227.5809219	170.5637969	-3451.97	-31.69894922	573.30575	0.969807565
46.7	283.4251875	-1.443182861	2225.67625	-39.848875	263.3902813	170.4572656	-3466.523	-32.42308008	552.3906875	0.978549242
46.75	285.8125625	-1.365613525	2232.42	-34.55930469	297.7492188	170.3464219	-3480.14625	-33.11171094	527.589	0.986996949
46.8	290.496625	-1.278709961	2240.28525	-30.60923438	330.3880938	170.2313438	-3493.07	-33.720625	502.1193438	0.995231569
46.85	296.511	-1.182485352	2249.05	-27.85105469	361.04875	170.1121094	-3505.50475	-34.21094531	474.5178125	1.003324747
46.9	302.4410313	-1.077170654	2258.5365	-26.06214063	389.4904375	169.988875	-3517.653	-34.55329688	448.1907188	1.011343837
46.95	307.4607813	-0.963174133	2268.54175	-24.95525781	415.5089688	169.8617188	-3529.62725	-34.73096094	421.7710313	1.01932323
47	310.832625	-0.840987793	2278.74975	-24.19986719	438.9264688	169.73075	-3541.508	-34.74169141	397.8185	1.02728498
47.05	313.2949063	-0.711110352	2288.92975	-23.4745625	459.5896563	169.5960469	-3553.3135	-34.59789063	374.360375	1.035229683
47.1	315.5315	-0.574054504	2298.7145	-22.4965	477.388	169.45775	-3565.018	-34.32585156	352.6707188	1.0431422
47.15	319.2285938	-0.430392944	2307.7755	-21.05790625	492.2374688	169.3160156	-3576.526	-33.96283594	330.6698125	1.050981402
47.2	324.9642188	-0.280838776	2315.739	-19.00760156	504.1001875	169.1709375	-3587.72075	-33.55373828	309.2661875	1.058697104
47.25	333.3347188	-0.126220016	2322.223	-16.23913281	512.9638438	169.0225625	-3598.4675	-33.14707813	287.493	1.066231966
47.3	344.0725	3.25E-02	2326.814	-12.64676563	518.8614063	168.8711094	-3608.59625	-32.79075391	266.3230938	1.073514462
47.35	356.3993125	0.194109756	2329.07775	-8.115335938	521.8541563	168.7166563	-3617.94675	-32.52863867	245.9921563	1.080474615
47.4	369.2479375	0.357635529	2328.6215	-2.477578125	522.0490313	168.5593281	-3626.30575	-32.39742578	227.4251563	1.087023973
47.45	381.878125	0.522024902	2324.96125	4.450429688	519.5743125	168.3992656	-3633.44675	-32.4244375	211.1284375	1.093069553
47.5	394.1085	0.686364746	2317.6795	12.868625	514.5965	168.2365469	-3639.1095	-32.62592773	197.0427813	1.098506331
47.55	406.6158125	0.849850647	2306.324	22.92355469	507.3144688	168.0713438	-3642.988	-33.00623438	185.0930469	1.103214502
47.6	419.8895313	1.01174231	2290.4425	34.71711719	497.9413438	167.90375	-3644.759	-33.55713281	174.4842813	1.107069254
47.65	435.5236875	1.171317383	2269.644	48.25494922	486.7254063	167.7338594	-3644.0885	-34.25825391	164.8931719	1.109943151
47.7	453.875875	1.327818726	2242.8995	63.49424609	473.8486563	167.5618125	-3640.63575	-35.07734766	155.7493438	1.111704707
47.75	474.878625	1.480578979	2209.03825	80.39107813	459.5110625	167.3877188	-3634.0955	-35.97221484	148.5013125	1.112238884
47.8	498.1418438	1.629043091	2168.5565	98.89453125	444.1431563	167.2116406	-3624.15575	-36.89261719	141.7426875	1.111426711
47.85	522.933	1.772861572	2121.106	118.9153203	428.0438438	167.0337188	-3610.5415	-37.78377344	136.9853281	1.109164596
47.9	548.72825	1.911970337	2066.395125	140.390125	411.5090938	166.8540313	-3592.94575	-38.59001953	133.2815469	1.105338693
47.95	575.453625	2.046692383	2004.129625	163.2281875	394.8386563	166.6726563	-3571.09975	-39.25940234	131.8415625	1.099848866
48	602.625375	2.177648926	1934.04625	187.3442188	378.3100625	166.4897656	-3544.765	-39.74785156	131.6116094	1.092611074
48.05	630.699625	2.305590576	1855.990125	212.6225	362.1989375	166.305375	-3513.71975	-40.02286719	133.5255156	1.083548188
48.1	660.605125	2.431291016	1769.757625	238.9044063	346.7574375	166.1195938	-3477.73925	-40.06642188	135.6518125	1.072582126
48.15	693.02225	2.555560547	1675.26325	265.9676563	332.2145313	165.9324688	-3436.66475	-39.87592188	138.8913906	1.059662104
48.2	727.810625	2.679290283	1572.41375	293.5806875	318.7795	165.7442344	-3390.344	-39.464	141.9842656	1.044737577
48.25	764.184625	2.803499268	1461.212375	321.5319063	306.6271875	165.5548438	-3338.71025	-38.85685156	146.6806719	1.027791023
48.3	801.590625	2.929443115	1341.68475	349.6553438	295.9020625	165.3644375	-3281.7305	-38.09095313	152.01075	1.008818507
48.35	839.8838125	3.058685547	1213.851875	377.80575	286.7195	165.1731719	-3219.374	-37.20959766	159.2485938	0.987816215
48.4	878.7839375	3.19310376	1077.91975	405.858625	279.1561875	164.9810781	-3151.6355	-36.25878125	167.2746563	0.964788675
48.45	918.027125	3.334652588	934.056625	433.704375	273.2539688	164.7882656	-3078.566	-35.28321875	177.2631875	0.939763725
48.5	957.4453125	3.485231689	782.477625	461.2589688	269.0215938	164.5949063	-3000.19125	-34.32347266	188.1927969	0.912758827
48.55	997.486375	3.646625977	623.44825	488.436	266.4260625	164.4010469	-2916.58575	-33.4138125	200.6026563	0.883808553
48.6	1038.706813	3.820246582	457.381125	515.1274375	265.4025625	164.2068281	-2827.8325	-32.58019531	213.1981094	0.852949202
48.65	1080.6815	4.007266602	284.5911875	541.2350625	265.8546563	164.0124063	-2734.0695	-31.84060156	226.852375	0.820236027
48.7	1123.108375	4.20839209	105.5992188	566.6875	267.6494375	163.8177969	-2635.3845	-31.20449805	240.9630938	0.785705209
48.75	1165.415875	4.424032715	-79.17101563	591.44375	270.6262188	163.6231563	-2531.9305	-30.67427539	256.1680313	0.749411821
48.8	1207.1165	4.654498535	-269.1255938	615.494125	274.5978438	163.4285625	-2423.85325	-30.24621094	272.221625	0.711409807
48.85	1247.6915	4.900023438	-463.7163125	638.85875	279.3542188	163.2342031	-2311.305	-29.91208984	289.3619375	0.671751082
48.9	1287.073875	5.160098633	-662.2839375	661.5713125	284.6624688	163.0400313	-2194.42775	-29.66100977	307.329375	0.630482852
48.95	1324.388	5.433743164	-864.1518125	683.6908125	290.2740625	162.8462188	-2073.358625	-29.4807832	326.1984375	0.587649465
49	1360.47425	5.718965332	-1068.6225	705.2630625	295.9305938	162.6527969	-1948.228125	-29.35987109	345.4381875	0.543288767
49.05	1394.655	6.013042969	-1274.938375	726.329	301.3645625	162.459875	-1819.144375	-29.28839258	364.682	0.497429013
49.1	1427.058625	6.312215332	-1482.354875	746.926625	306.305125	162.2674375	-1686.25175	-29.25969336	384.1037188	0.450110972
49.15	1457.38225	6.611728027	-1690.03775	767.0973125	310.4780938	162.0755156	-1549.64275	-29.27050781	402.8014063	0.401351422
49.2	1485.335	6.90589209	-1897.144	786.8738125	313.6216875	161.8841406	-1409.43975	-29.32148828	421.3970625	0.351178378
49.25	1510.670625	7.188602539	-2102.84475	806.294375	315.4784375	161.6932969	-1265.728	-29.41700391	438.7152188	0.299603164
49.3	1533.052	7.453004395	-2306.261	825.3861875	315.8039688	161.5029688	-1118.63225	-29.56460938	455.6245625	0.246651202
49.35	1552.266	7.692068359	-2506.54225	844.1795	314.3700625	161.3130625	-968.2448125	-29.77405469	470.71375	0.192335516
49.4	1569.1965	7.897514648	-2702.743	862.6533125	310.9782813	161.1235938	-814.637125	-30.05636523	484.2604063	0.136660248
49.45	1583.9145	8.060483398	-2894.036	880.744125	305.4376875	160.9344063	-657.917625	-30.42246094	494.58875	7.96E-02
49.5	1596.96225	8.171152344	-3079.4815	898.341625	297.5993438	160.7454063	-498.196375	-30.88220117	502.400625	2.13E-02
49.55	1607.962125	8.2201875	-3258.2495	915.3148125	287.331625	160.5564531	-335.6197813	-31.44319727	506.19725	-3.83E-02
49.6	1616.99675	8.198608398	-3429.44675	931.5123125	274.5401563	160.3674844	-170.3262813	-32.10973242	507.122	-0.099216528
49.65	1623.795	8.099024414	-3592.20875	946.7700625	259.1640938	160.1782344	-2.4958125	-32.882375	503.5028125	-0.161317065
49.7	1627.931125	7.915600098	-3745.736	960.9130625	241.1699375	159.9885625	167.6293125	-33.75745313	496.9750625	-0.224553674
49.75	1629.040625	7.645531738	-3889.19925	973.7735	220.5623594	159.7982344	339.850625	-34.72673047	485.8585625	-0.288864732
49.8	1626.8525	7.288416016	-4021.84075	985.1683125	197.3790313	159.6070781	513.903	-35.77787109	471.7535625	-0.354160517
49.85	1621.51275	6.846527832	-4142.95225	994.904	171.6828594	159.4148281	689.4695625	-36.89453906	452.763125	-0.420326501
49.9	1613.37375	6.323764648	-4251.793	1002.75075	143.5894531	159.2213281	866.2254375	-38.05731641	430.1678438	-0.487241834
49.95	1603.48	5.725528809	-4347.7345	1008.428625	113.2281172	159.0262188	1043.819375	-39.24471875	401.6010313	-0.554771423
50	1591.834625	5.058300781	-4430.199	1011.616688	80.75872656	158.8293281	1221.838625	-40.43427344	368.732875	-0.622753203
50.05	1578.85425	4.330045898	-4498.599	1011.985938	46.37770313	158.6303281	1399.792375	-41.60307813	329.667125	-0.690991223
50.1	1564.470125	3.549597412	-4552.4765	1009.1965	10.30130371	158.429	1577.15775	-42.72979688	286.2160625	-0.759275615
50.15	1549.16	2.726990967	-4591.3955	1002.911375	-27.23829688	158.2250781	1753.332125	-43.79402734	236.6009063	-0.827362359
50.2	1532.678875	1.872525635	-4614.9965	992.7998125	-65.97813281	158.01825	1927.68175	-44.77807813	182.7927813	-0.894994795
50.25	1515.03975	0.996751648	-4622.9795	978.5624375	-105.643625	157.8082969	2099.4975	-45.66664063	123.4162344	-0.961884677
50.3	1495.645625	0.11005407	-4615.098	959.9379375	-145.9523594	157.5949688	2268.03875	-46.44691406	60.67365625	-1.027730703
50.35	1474.60225	-0.777591003	-4591.198	936.7121875	-186.6023906	157.3779531	2432.50725	-47.10817578	-6.73615625	-1.092208743
50.4	1451.9735	-1.65758313	-4551.1865	908.6970625	-227.2957813	157.1570625	2592.07525	-47.64141406	-77.000125	-1.154983163
50.45	1427.371	-2.522816895	-4495.0545	875.754625	-267.72475	156.9320625	2745.89	-48.03941016	-150.9659375	-1.215708971
50.5	1400.68125	-3.36819165	-4422.881	837.79675	-307.5816875	156.7026094	2893.07525	-48.29591406	-226.7631563	-1.274032593
50.55	1371.303625	-4.190384277	-4334.7835	794.8023125	-346.5694688	156.4686094	3032.74475	-48.40604297	-304.9463125	-1.329596996
50.6	1339.191875	-4.987004395	-4230.9415	746.8073125	-384.3935938	156.229875	3164.00475	-48.36640234	-383.823125	-1.382042766
50.65	1303.91975	-5.757196777	-4111.68375	693.9045625	-420.7590313	155.986125	3285.993	-48.17554688	-463.8275625	-1.431023717
50.7	1265.331	-6.501915039	-3977.3585	636.2444375	-455.3939688	155.7372969	3397.86825	-47.79926563	-543.391125	-1.476201534
50.75	1222.8865	-7.22321582	-3828.34	574.0369375	-488.0470625	155.483125	3498.805	-47.26542969	-622.65975	-1.51724577
50.8	1176.607375	-7.92358252	-3665.19975	507.552125	-518.4595625	155.2235156	3588.0335	-46.59778906	-700.3793125	-1.553846478
50.85	1126.568125	-8.605286133	-3488.44175	437.0946875	-546.4123125	154.9580781	3664.82075	-45.81148828	-776.753625	-1.585708737
50.9	1073.047625	-9.270975586	-3298.7475	363.0053438	-571.69375	154.592625	3728.52875	-44.92725391	-850.9656875	-1.612573385
50.95	1016.339125	-9.923616211	-3096.764	285.6389063	-594.1153125	154.2231875	3778.5455	-43.97111719	-923.0285625	-1.634192705
51	956.717875	-10.56577637	-2883.27125	205.3772813	-613.5159375	153.8497344	3814.34275	-42.97377344	-992.54275	-1.650349259
51.05	894.966375	-11.19829688	-2659.0595	122.6002266	-629.7426875	153.4722656	3835.47575	-41.96980859	-1059.298375	-1.660857439
51.1	832.180125	-11.82045996	-2424.976	37.68184375	-642.67725	153.0907188	3841.55225	-40.99587891	-1123.809875	-1.665553093
51.15	769.5216875	-12.43071777	-2181.96825	-49.04760938	-652.2133125	152.7051094	3832.23675	-40.08914844	-1185.5285	-1.664292574
51.2	708.0935625	-13.02600684	-1930.953875	-137.262875	-658.2749375	152.3155156	3807.25	-39.28573438	-1245.3955	-1.656954885
51.25	649.5225	-13.60124414	-1672.93775	-226.6971563	-660.806875	151.9219375	3766.38175	-38.61808984	-1302.580125	-1.643446445
51.3	595.7758125	-14.14829492	-1408.901625	-317.1225313	-659.76925	151.5244063	3709.4715	-38.11416016	-1358.97025	-1.623693228
51.35	548.9705	-14.65741992	-1139.889375	-408.406	-655.1450625	151.1230156	3636.356	-37.79564844	-1413.4025	-1.597623706
51.4	511.8525625	-15.11642578	-867.01375	-500.4745938	-646.9435	150.7178125	3546.914	-37.67678516	-1468.563125	-1.565185189
51.45	486.683375	-15.51147852	-591.29725	-593.3659375	-635.1848125	150.3088125	3441.01675	-37.76354297	-1522.751875	-1.52632606
51.5	476.6271563	-15.8261084	-313.8992188	-687.1808125	-619.9161875	149.896125	3318.518	-38.05295313	-1579.2545	-1.480993629
51.55	483.421125	-16.04300879	-35.84559375	-782.1121875	-601.1961875	149.4799063	3179.2235	-38.53289844	-1635.41575	-1.429125071
51.6	508.3120625	-16.14615625	241.7542656	-878.3368125	-579.096375	149.0601563	3022.92775	-39.18189453	-1693.906625	-1.370659471
51.65	548.381	-16.12634375	517.7621875	-975.948125	-553.72025	148.6370469	2849.35425	-39.96967578	-1748.853625	-1.305517077
51.7	597.436125	-15.98571094	791.0975625	-1074.699625	-525.1745	148.2106563	2658.249	-40.85834766	-1799.372	-1.233633161
51.75	645.731375	-15.74197559	1060.73775	-1173.92	-493.58625	147.7812031	2449.4395	-41.80430078	-1835.762625	-1.154976845
51.8	685.3204375	-15.42730566	1325.606875	-1272.440375	-459.0915	147.3487969	2222.89575	-42.76067188	-1857.25725	-1.069568753
51.85	711.5766875	-15.08200781	1584.70825	-1368.82775	-421.8409063	146.9136563	1978.876625	-43.68036328	-1857.30525	-0.977530479
51.9	723.9104375	-14.74554688	1837.0305	-1461.545	-382.0166563	146.475875	1717.871	-44.51964453	-1840.271	-0.879061341
51.95	725.478	-14.44942871	2081.596	-1549.23075	-339.784875	146.03575	1440.695625	-45.24185938	-1803.8675	-0.774470448
52	721.08525	-14.21294141	2317.5355	-1630.781375	-295.344	145.5934063	1148.3335	-45.820375	-1756.018	-0.664119542
52.05	717.0065	-14.04224707	2543.94525	-1705.486875	-248.9008594	145.1491875	841.9984375	-46.24121094	-1695.74075	-0.548447073
52.1	718.5611875	-13.93165918	2760.02	-1772.9675	-200.6748594	144.7032188	522.9794688	-46.50387891	-1631.3245	-0.427915514
52.15	730.368625	-13.86625977	2965.00625	-1833.176875	-150.8891719	144.2557969	192.5947969	-46.62124219	-1560.3955	-0.30299595
52.2	755.111125	-13.82537207	3158.1315	-1886.25475	-99.78964063	143.8070938	-147.8159688	-46.61824219	-1489.638	-0.174167484
52.25	793.25725	-13.78689258	3338.78875	-1932.46325	-47.6318125	143.3574531	-496.9854063	-46.52900391	-1414.154	-4.19E-02
52.3	842.25375	-13.73171191	3506.36975	-1971.9985	5.339800293	142.9070781	-853.68625	-46.39354688	-1337.680875	9.34E-02
52.35	896.415875	-13.64762207	3660.394	-2004.874625	58.85053906	142.4561875	-1216.69425	-46.25364844	-1252.11775	0.231248841
52.4	948.8135	-13.53044043	3800.33425	-2030.792375	112.6118047	142.0051563	-1584.796875	-46.14905859	-1158.886625	0.371211737
52.45	993.201	-13.38250586	3925.84775	-2049.17225	166.3499531	141.5542656	-1956.664375	-46.11398828	-1050.27625	0.512804151
52.5	1026.07075	-13.20910059	4036.5945	-2059.2465	219.7752969	141.10375	-2330.8735	-46.17398828	-929.942625	0.655510187
52.55	1048.128938	-13.01332617	4132.34075	-2060.273875	272.5946563	140.6539531	-2705.81875	-46.3438125	-794.7479375	0.798752964
52.6	1062.912125	-12.79253223	4212.876	-2051.709	324.5109688	140.2051719	-3079.812	-46.62553516	-652.1176875	0.941929221
52.65	1076.961875	-12.53645215	4278.1195	-2033.3585	375.2166875	139.7577188	-3451.065	-47.00846094	-502.5370625	1.084401727
52.7	1095.78775	-12.22874707	4328.0165	-2005.411125	424.4320313	139.3118906	-3817.82125	-47.46908984	-353.8267813	1.225540161
52.75	1123.98375	-11.85023828	4362.6015	-1968.360625	471.84675	138.8679688	-4178.3735	-47.97235156	-205.5821875	1.364725947
52.8	1161.504375	-11.38354395	4381.9935	-1922.85825	517.1835313	138.4262969	-4531.1225	-48.47415625	-61.6215625	1.501370907
52.85	1205.498375	-10.81714551	4386.3375	-1869.498875	560.1568125	137.987125	-4874.619	-48.92432031	82.0691875	1.634925961
52.9	1249.72575	-10.14768359	4375.8815	-1808.680375	600.4885	137.5507344	-5207.5065	-49.27098828	225.8259375	1.764867306
52.95	1288.480625	-9.379425781	4350.9175	-1740.520375	637.922375	137.1174219	-5528.4965	-49.46495313	374.1758125	1.890685558
53	1317.3855	-8.522277344	4312.0255	-1664.95375	672.220375	136.6874375	-5836.2805	-49.46466016	526.7343125	2.011859894
53.05	1335.13075	-7.589133789	4259.527	-1581.818375	703.1535625	136.2610625	-6129.557	-49.24036719	684.476	2.127865314
53.1	1343.512625	-6.594444824	4193.78825	-1491.05075	730.4984375	135.8384688	-6406.9945	-48.77725781	844.436	2.238164663
53.15	1345.52075	-5.553205078	4115.31875	-1392.745625	754.0715625	135.4199219	-6667.257	-48.07739453	1004.2715	2.342214108
53.2	1345.27425	-4.481671387	4024.675	-1287.260875	773.702	135.0055938	-6909.0715	-47.16017969	1160.73075	2.439486027
53.25	1345.493	-3.398156982	3922.48375	-1175.13525	789.257	134.5956406	-7131.2445	-46.05989453	1310.944875	2.52947402
53.3	1347.515375	-2.32420459	3809.4115	-1057.073375	800.6246875	134.1901875	-7332.701	-44.82302734	1454.37025	2.611707926
53.35	1350.542875	-1.284401123	3686.101	-933.7745625	807.7190625	133.7893906	-7512.497	-43.50375391	1589.38575	2.685756445
53.4	1352.32425	-0.305597717	3553.33175	-805.9105	810.495375	133.3933125	-7669.8265	-42.15951563	1718.450875	2.751232147
53.45	1350.2005	0.58496167	3411.8275	-674.0085625	808.9378125	133.0020313	-7803.9895	-40.84563672	1840.02325	2.807783604
53.5	1342.13025	1.361394775	3262.369	-538.5401875	803.0576875	132.6155313	-7914.3525	-39.61137109	1957.29575	2.855084181
53.55	1326.90775	2.001154907	3105.7705	-399.8861563	792.911	132.233875	-8000.381	-38.49684766	2066.926375	2.8928473
53.6	1304.628125	2.486122803	2942.7775	-258.4745625	778.5765	131.8569844	-8061.5955	-37.53064844	2171.79375	2.920811415
53.65	1276.154375	2.803490967	2774.3	-114.7514844	760.184875	131.4848438	-8097.553	-36.72890625	2266.5785	2.938738585
53.7	1243.6755	2.9456604	2601.12225	30.67520313	737.8825	131.1173906	-8107.9275	-36.09457422	2353.8945	2.946444035
53.75	1209.424	2.910252441	2424.1265	177.1016719	711.861	130.7545156	-8092.51	-35.61869922	2427.166	2.943794727
53.8	1175.6515	2.700022217	2244.1005	323.6417188	682.3398125	130.3960938	-8051.2275	-35.28103125	2489.9205	2.930719137
53.85	1143.5335	2.322424561	2061.88675	469.361	649.56675	130.0420078	-7984.1175	-35.05244531	2535.8375	2.907198668
53.9	1113.488375	1.789201416	1878.304	613.2395625	613.8241875	129.6920703	-7891.3905	-34.89723047	2570.32025	2.873287916
53.95	1085.85975	1.116342773	1694.18925	754.288375	575.4129375	129.3461797	-7773.492	-34.77564453	2587.1805	2.829142094
54	1059.9695	0.323931	1510.341125	891.5018125	534.663125	129.0041484	-7630.9625	-34.64797656	2593.12275	2.774965763
54.05	1035.157188	-0.564700195	1327.5295	1023.979938	491.9270938	128.665875	-7464.558	-34.47736328	2582.25975	2.711056232
54.1	1010.310125	-1.523857788	1146.4605	1150.8605	447.5550625	128.3311484	-7275.1635	-34.23385156	2562.14525	2.637772322
54.15	985.130125	-2.526684814	967.93275	1271.41075	401.9404375	127.9998359	-7063.808	-33.89689063	2526.345	2.555541039
54.2	959.709875	-3.546006104	792.606375	1384.907625	355.4655938	127.6718047	-6831.6415	-33.457625	2482.1585	2.464846373
54.25	934.974	-4.555557617	621.172625	1490.6945	308.515125	127.3469297	-6579.94	-32.91938672	2422.5385	2.36623311
54.3	911.3343125	-5.530849121	454.217875	1588.115	261.4847031	127.0250547	-6310.075	-32.29778125	2354.837	2.260288715
54.35	889.239875	-6.450125488	292.3928125	1676.604125	214.7647188	126.7061016	-6023.568	-31.61850586	2272.3645	2.147665501
54.4	869.819625	-7.294938965	136.241375	1755.610125	168.7405	126.3899922	-5722.007	-30.91493359	2182.213	2.029043436
54.45	854.6653125	-8.050819824	-13.72658203	1824.635375	123.7756719	126.0765859	-5407.096	-30.22456055	2077.25975	1.905147672
54.5	845.059	-8.707384766	-157.0250313	1883.177875	80.2295625	125.7658047	-5080.5915	-29.58551953	1964.54625	1.776720643
54.55	841.147	-9.258460938	-293.2062188	1930.83275	38.43624219	125.4576406	-4744.4005	-29.03339453	1838.07825	1.644556642
54.6	843.0268125	-9.701883789	-421.9326875	1967.27425	-1.294133301	125.1519531	-4400.46	-28.59828516	1705.497875	1.509455323
54.65	849.99675	-10.03930957	-542.839875	1992.323	-38.67650781	124.8486953	-4050.80325	-28.30274609	1561.57975	1.372242212
54.7	860.5226875	-10.27507422	-655.625125	2005.9395	-73.44389063	124.5478438	-3697.42275	-28.16010156	1414.473375	1.23371923
54.75	871.457875	-10.41504785	-760.0515625	2008.316	-105.3772344	124.2493516	-3342.38075	-28.17367188	1260.639375	1.094703317
54.8	879.5798125	-10.46551367	-855.92325	1999.8755	-134.286375	123.9531328	-2987.619	-28.33661328	1108.563	0.955959916
54.85	881.2664375	-10.43298047	-943.0896875	1981.291375	-160.0159531	123.6591641	-2635.0505	-28.63161719	955.23925	0.818234801
54.9	874.3775	-10.32389063	-1021.443063	1953.425375	-182.4388281	123.3674219	-2286.39225	-29.03209766	807.662375	0.682193398
54.95	857.5464375	-10.14495996	-1090.96125	1917.251375	-201.4799063	123.0778516	-1943.2325	-29.50315625	661.9618125	0.548449337
55	830.8426875	-9.903335938	-1151.613	1873.787125	-217.0917656	122.7903594	-1606.978625	-30.00431641	522.9989063	0.417542726
55.05	794.03	-9.60734375	-1203.426	1824.0475	-229.2709531	122.5049688	-1278.854375	-30.49160352	386.929375	0.289943248
55.1	749.1618125	-9.266335938	-1246.552125	1768.994625	-238.0507656	122.2215859	-959.8870625	-30.92170117	256.6314375	0.166040495
55.15	698.39075	-8.891271484	-1281.028625	1709.447625	-243.4938906	121.9401484	-650.9744375	-31.25516992	127.7985	0.04617231
55.2	644.5446875	-8.493962891	-1307.092	1646.090375	-245.7090781	121.6606406	-352.83225	-31.46061328	2.018	-6.94E-02
55.25	589.7596875	-8.086522461	-1324.955125	1579.440125	-244.8275156	121.3830234	-66.12057813	-31.51744336	-123.7933125	-0.180419296
55.3	536.39675	-7.680294434	-1334.810375	1509.90775	-241.0217813	121.1071563	208.5919531	-31.41816992	-248.70125	-0.286694914
55.35	486.6791875	-7.284986328	-1337.001625	1437.74475	-234.48575	120.8331016	470.842375	-31.1690625	-374.601	-0.388060898
55.4	442.7758125	-6.908123535	-1331.826625	1363.118	-225.4405938	120.5607422	720.1359375	-30.78925195	-501.3300313	-0.484343648
55.45	405.645625	-6.553774902	-1319.645375	1286.08375	-214.1319844	120.2900469	956.0525625	-30.30926563	-628.7965	-0.575398326
55.5	375.536	-6.221617676	-1300.817625	1206.7175	-200.8203125	120.0209766	1178.143375	-29.76724609	-756.76925	-0.661068559
55.55	351.8835625	-5.905773438	-1275.75475	1125.076125	-185.7897656	119.7535234	1385.992625	-29.2056582	-883.086625	-0.74120903
55.6	334.3248125	-5.595643555	-1244.910375	1041.3045	-169.3273125	119.4875781	1579.182375	-28.66753711	-1008.281688	-0.815670311
55.65	322.451875	-5.27726123	-1208.693875	955.541625	-151.7364219	119.2232813	1757.33625	-28.19328125	-1129.172625	-0.884315193
55.7	316.234	-4.93529834	-1167.603625	868.0090625	-133.3215781	118.9604844	1920.121625	-27.81758203	-1247.64	-0.947019398
55.75	315.3986875	-4.555088379	-1122.079375	778.9091875	-114.3886328	118.6992656	2067.220625	-27.56771875	-1359.5055	-1.003662109
55.8	320.1335938	-4.125574219	-1072.652625	688.526875	-95.24254688	118.4395547	2198.36525	-27.46230273	-1467.849875	-1.054139137
55.85	329.9318438	-3.641447021	-1019.788875	597.12875	-76.1768125	118.1814063	2313.3435	-27.51044336	-1567.406625	-1.098368526
55.9	344.0144688	-3.105082275	-963.998125	505.0954375	-57.48599219	117.9248438	2411.9925	-27.71205273	-1661.775	-1.136288047
55.95	360.481875	-2.52584668	-905.814	412.8439688	-39.44392578	117.6698672	2494.2165	-28.05818555	-1744.147	-1.167865753
56	376.9375938	-1.919068359	-845.6885	320.965625	-22.30942773	117.4164375	2559.994	-28.53154102	-1818.325125	-1.193101287
56.05	390.9153125	-1.303501221	-784.152375	230.1171875	-6.326936035	117.1646094	2609.4465	-29.10795313	-1876.78925	-1.21205318
56.1	400.5654375	-0.69952478	-721.680625	141.0924688	8.286003906	116.9143594	2642.78125	-29.75821094	-1924.686125	-1.224815965
56.15	404.68025	-0.126210602	-658.784875	54.67030078	21.32691602	116.6656719	2660.3925	-30.44983008	-1954.988	-1.231557131
56.2	402.925	0.400649536	-595.9011875	-28.33991992	32.6244375	116.4185469	2662.77425	-31.14952539	-1974.55775	-1.232483983
56.25	396.0402813	0.870536682	-533.5149375	-107.2568125	42.03063672	116.1729688	2650.6025	-31.82597461	-1977.29225	-1.22787118
56.3	385.2988438	1.278600708	-472.0511563	-181.4808281	49.42496875	115.9288984	2624.63375	-32.45202539	-1971.44825	-1.218023896
56.35	372.94	1.625934448	-411.9336563	-250.6214531	54.71834375	115.6863359	2585.73825	-33.00673438	-1951.5835	-1.203286648
56.4	360.889375	1.918641724	-353.5735625	-314.4232188	57.84604688	115.4452266	2534.83125	-33.47681641	-1926.4445	-1.184019446
56.45	351.4098438	2.166889648	-297.3383438	-372.8364375	58.77594922	115.2055234	2472.88575	-33.85686719	-1890.461125	-1.16060102
56.5	346.3077188	2.38292627	-243.5952188	-425.929375	57.50623438	114.9672031	2400.83525	-34.14903906	-1852.182	-1.133392692
56.55	347.1473438	2.579035156	-192.6223438	-473.924125	54.05670313	114.7302266	2319.628	-34.36178516	-1805.632	-1.102759719
56.6	354.169625	2.765182129	-144.7781719	-517.0809688	48.48200391	114.4945625	2230.12825	-34.50775781	-1758.138	-1.069035292
56.65	366.9019688	2.947673828	-100.2849297	-555.6900625	40.86279688	114.2601094	2133.1855	-34.60160547	-1702.765375	-1.032545805
56.7	383.678375	3.127796143	-59.38752344	-589.9684375	31.30117773	114.0268516	2029.573375	-34.65754297	-1645.4715	-0.993589997
56.75	402.8348438	3.302205566	-22.31807031	-620.0729375	19.92753711	113.7947031	1920.052625	-34.68719531	-1579.108	-0.952461898
56.8	421.7755	3.463300293	10.76560938	-646.0414375	6.892653809	113.5636406	1805.343375	-34.69789063	-1508.832125	-0.909440219
56.85	438.7351875	3.601294922	39.73098438	-667.83175	-7.630665039	113.3335938	1686.2035	-34.69147266	-1428.210875	-0.864818096
56.9	451.999875	3.705241699	64.47222656	-685.3298125	-23.45461328	113.1044688	1563.3595	-34.66393359	-1342.56575	-0.818875968
56.95	461.4289375	3.766034668	84.88316406	-698.4188125	-40.37080469	112.8762188	1437.600375	-34.60583984	-1247.20025	-0.771916747
57	467.0087188	3.777799805	100.9608672	-707.019	-58.16091016	112.6488281	1309.711625	-34.50358984	-1147.939625	-0.724239647
57.05	469.7904688	3.738892334	112.6186719	-711.125875	-76.59198438	112.4221484	1180.520125	-34.31996094	-1041.509688	-0.676157653
57.1	471.0451875	3.65241333	119.9259141	-710.8434375	-95.4293125	112.1961875	1050.815125	-34.05604688	-933.727	-0.62796706
57.15	472.7355625	3.525234619	122.9673125	-706.3923125	-114.4221016	111.9708438	921.3789375	-33.70195703	-822.6011875	-0.579959989
57.2	476.1589063	3.36677124	121.7243828	-698.115375	-133.3240625	111.7460781	792.9405	-33.24864453	-712.9106875	-0.532406926
57.25	482.2547813	3.187097656	116.3839922	-686.416125	-151.8847188	111.5218203	666.15825	-32.69383008	-602.8065	-0.485550404
57.3	491.2460625	2.995557373	107.0283203	-671.750625	-169.8599219	111.298	541.6163125	-32.04354102	-495.4209375	-0.439605027
57.35	502.9995625	2.799314209	93.87413281	-654.5540625	-187.0075156	111.0745547	419.8251563	-31.31233789	-389.1145	-0.39475739
57.4	516.73925	2.60247583	77.06629688	-635.2511875	-203.0876719	110.8514609	301.2027188	-30.52337109	-285.4180625	-0.351159245
57.45	531.349375	2.405719727	56.78928906	-614.17525	-217.8765781	110.6286172	186.1125938	-29.70628906	-183.0398125	-0.30894196
57.5	545.420875	2.206684082	33.33009375	-591.6075	-231.1645	110.406	74.85080469	-28.8954707	-82.240625	-0.268211186
57.55	558.3650625	2.000943359	6.8669375	-567.7349375	-242.7478594	110.1835391	-32.3272832	-28.12744922	16.94434375	-0.229056314
57.6	569.7685625	1.783613281	-22.27498438	-542.7425	-252.4489063	109.9612109	-135.1779219	-27.43830469	114.5881875	-0.19156152
57.65	579.7674375	1.54986377	-53.84575	-516.7648438	-260.1016875	109.7389375	-233.4993125	-26.86096484	209.237875	-0.155793473
57.7	588.595125	1.296298584	-87.54195313	-489.97925	-265.563375	109.5167188	-327.119125	-26.42319141	301.5883125	-0.121806383
57.75	596.9294375	1.021674438	-123.0672344	-462.5415938	-268.7155625	109.2944766	-415.8999063	-26.14588281	388.9968125	-8.96E-02
57.8	605.68475	0.727144165	-160.121875	-434.6804688	-269.4558125	109.0722031	-499.6995938	-26.04185938	472.7235938	-5.93E-02
57.85	615.633875	0.416050079	-198.4091719	-406.62075	-267.7151563	108.8499063	-578.467875	-26.11529297	549.366375	-3.09E-02
57.9	627.3285625	9.35E-02	-237.5223438	-378.6458125	-263.4496875	108.6274766	-652.166875	-26.36083594	621.288625	-4.32E-03
57.95	640.7243125	-0.234583725	-277.231125	-350.99725	-256.6315625	108.4049219	-720.825875	-26.76387109	684.98025	2.04E-02
58	655.6394375	-0.562221069	-317.2057813	-323.9285625	-247.2754844	108.1822578	-784.4911875	-27.30033594	744.075125	4.33E-02
58.05	671.76975	-0.884230286	-357.0854375	-297.624	-235.4101094	107.9594063	-843.2878125	-27.93808789	794.605375	6.45E-02
58.1	688.343	-1.196650024	-396.6365625	-272.2570938	-221.0996719	107.7364297	-897.343	-28.63761719	841.2335	8.40E-02
58.15	704.3720625	-1.497349609	-435.5023125	-247.9006406	-204.4317656	107.5131953	-946.8279375	-29.35494336	879.9486875	0.101822764
58.2	718.892375	-1.785761963	-473.3845313	-224.5997969	-185.5307188	107.2898203	-991.909625	-30.04413867	915.920125	0.118126445
58.25	731.543	-2.062583252	-510.00975	-202.3204375	-164.5392969	107.0661953	-1032.769688	-30.66135156	944.477125	0.132958621
58.3	742.438375	-2.328833252	-545.086	-181.0506875	-141.6239844	106.8424219	-1069.571875	-31.16823242	970.4341875	0.146389037
58.35	751.7953125	-2.585324219	-578.375875	-160.7486719	-116.9672734	106.6184063	-1102.504875	-31.53564063	988.65875	0.15849708
58.4	760.23675	-2.831951904	-609.6405625	-141.4197656	-90.79636719	106.3942109	-1131.699	-31.74638672	1003.877875	0.169341162
58.45	768.35375	-3.067749023	-638.649625	-123.06575	-63.34342188	106.1698438	-1157.346125	-31.79695703	1010.783438	0.179001123
58.5	777.026125	-3.290646729	-665.2056875	-105.74175	-34.85957422	105.9453359	-1179.60025	-31.6978418	1014.058188	0.187542289
58.55	786.592875	-3.497782715	-689.132375	-89.49642969	-5.615258789	105.7206797	-1198.66	-31.47184375	1008.737625	0.195045233
58.6	797.6408125	-3.685580078	-710.266375	-74.40689844	24.10627344	105.4959297	-1214.701	-31.15189453	999.641875	0.201580927
58.65	809.8710625	-3.8504375	-728.4649375	-60.51610938	54.00842578	105.2711328	-1227.961875	-30.77783789	982.458875	0.207241327
58.7	823.488625	-3.989253418	-743.62125	-47.86051563	83.78838281	105.0463047	-1238.647	-30.39223633	962.0703125	0.212102592
58.75	837.429875	-4.099817871	-755.64275	-36.41657813	113.1402578	104.8215313	-1246.982125	-30.03702539	934.9205625	0.216247901
58.8	851.33225	-4.180730957	-764.4568125	-26.11906445	141.7460156	104.596875	-1253.15	-29.75003516	905.874125	0.219741523
58.85	863.95725	-4.231540527	-770.037625	-16.83463867	169.3078906	104.3723359	-1257.377125	-29.56255469	871.844125	0.222661853
58.9	874.9871875	-4.252668457	-772.3365	-8.38884375	195.5105781	104.1480781	-1259.840125	-29.49719141	837.2088125	0.225068048
58.95	883.8610625	-4.24514502	-771.3906875	-0.574476563	220.0567813	103.9240859	-1260.674125	-29.56697461	798.888125	0.22700201
59	891.0465625	-4.210297852	-767.2404375	6.812644531	242.6605938	103.7005156	-1259.9805	-29.77472266	760.290125	0.228492111
59.05	896.91875	-4.149421387	-759.900625	13.94735938	263.0504375	103.4774297	-1257.817125	-30.11315039	718.25275	0.229549825
59.1	902.31775	-4.063503418	-749.465	20.96699609	280.9706875	103.2548672	-1254.248125	-30.56550195	675.4561875	0.230187967
59.15	907.9054375	-3.953294678	-736.0619375	27.95502148	296.175875	103.0329844	-1249.272375	-31.10664258	629.218375	0.23039344
59.2	914.12575	-3.819654297	-719.773875	34.96575781	308.4625625	102.8118125	-1242.92375	-31.7049043	581.8755	0.230165318
59.25	921.1065625	-3.663723877	-700.740875	42.01979688	317.6419063	102.5914609	-1235.171875	-32.32419922	531.673375	0.22947672
59.3	928.8398125	-3.48697998	-679.150875	49.13648438	323.5462813	102.3720547	-1226.024	-32.92721875	480.6517813	0.228313774
59.35	937.2554375	-3.291252197	-655.1635625	56.31683594	326.0509688	102.1536406	-1215.48175	-33.47809766	427.81625	0.226659343
59.4	945.806	-3.078873047	-628.9715	63.5820625	325.060875	101.9363203	-1203.5435	-33.94553125	374.8474375	0.224494547
59.45	954.042	-2.852834473	-600.780875	70.95466406	320.5105	101.7202109	-1190.212875	-34.30557422	321.6104063	0.221801355
59.5	961.162375	-2.616658691	-570.825375	78.49636719	312.3711563	101.5053516	-1175.477625	-34.54370703	269.245625	0.218556628
59.55	966.8555	-2.374147217	-539.312625	86.26503125	300.6446563	101.2918594	-1159.317875	-34.65547656	218.1112031	0.214734823
59.6	970.958125	-2.129027344	-506.4797813	94.33689844	285.3745	101.0798047	-1141.671625	-34.646875	168.2437344	0.210295573
59.65	973.75525	-1.884779907	-472.6265	102.7442188	266.6559375	100.8693281	-1122.4875	-34.53257422	120.2731016	0.205204248
59.7	975.753125	-1.644525879	-437.9188125	111.5061484	244.5805469	100.6604219	-1101.72975	-34.33440234	73.19140625	0.199433491
59.75	977.5400625	-1.411018311	-402.7032188	120.5758906	219.3120156	100.4532266	-1079.332	-34.07852734	28.06335156	0.192944854
59.8	979.6465	-1.186614136	-367.1730625	129.8894531	191.0331094	100.2478281	-1055.24575	-33.79253125	-16.71792188	0.185709044
59.85	982.6745625	-0.973381348	-331.5818125	139.3163281	159.9571094	100.0442344	-1029.444813	-33.50292969	-59.57751563	0.177704528
59.9	986.6963125	-0.773202515	-296.2630625	148.7269375	126.3376016	99.84254688	-1001.926938	-33.23255078	-102.2681563	0.168919742
59.95	991.47775	-0.58796051	-261.3734844	157.9671563	90.44588281	99.64286719	-972.7064375	-32.99898438	-142.325375	0.159350321
60	996.42775	-0.419527466	-227.2084844	166.9236875	52.58735156	99.44520313	-941.8319375	-32.81351953	-181.5887031	0.149005413
60.05	1001.377313	-0.269711639	-193.967375	175.4727344	13.08737402	99.24965625	-909.3629375	-32.68073633	-217.2802188	0.137900114
60.1	1005.592063	-0.14018837	-161.8651563	183.5312031	-27.72369922	99.05626563	-875.37775	-32.59876758	-251.5770313	0.126057327
60.15	1008.9235	-3.25E-02	-131.1281563	191.0113125	-69.47171094	98.86507031	-839.9708125	-32.56040625	-281.475375	0.11350777
60.2	1010.673375	5.23E-02	-101.9662578	197.8625156	-111.7816641	98.67613281	-803.2655	-32.55467383	-309.4559063	0.10029754
60.25	1011.0155	0.113403702	-74.5310625	204.0201719	-154.2823438	98.48946094	-765.356125	-32.56838672	-332.6180313	8.65E-02
60.3	1010.192125	0.150518814	-48.97644531	209.4199531	-196.5879219	98.30511719	-726.376375	-32.58852148	-354.1783125	7.21E-02
60.35	1008.95925	0.163907593	-25.47403125	213.9501406	-238.3082344	98.12310156	-686.4533125	-32.60430664	-371.4926875	0.057130478
60.4	1007.653	0.154275543	-4.118253906	217.4845156	-279.0604688	97.94345313	-645.7794375	-32.6089082	-387.8395625	4.18E-02
60.45	1006.799625	0.122727226	14.98471094	219.8662969	-318.474875	97.76620313	-604.51725	-32.60117969	-400.4800625	2.60E-02
60.5	1006.75975	7.07E-02	31.79964063	220.9346094	-356.1914688	97.59132813	-562.8820625	-32.58648242	-412.6304063	1.00E-02
60.55	1007.989188	-2.87E-04	46.22976563	220.508625	-391.857375	97.41882813	-521.11875	-32.57645117	-421.5997188	-6.14E-03
60.6	1010.293188	-8.83E-02	58.28053125	218.4281406	-425.1513125	97.24871875	-479.5144063	-32.58895117	-430.0748438	-2.24E-02
60.65	1013.3125	-0.19129039	67.92078125	214.561	-455.765875	97.08097656	-438.3645313	-32.64633594	-435.1335	-3.85E-02
60.7	1016.632125	-0.307185272	75.22317188	208.8221094	-483.42725	96.915625	-398.0003438	-32.7738125	-439.125125	-5.45E-02
60.75	1019.667375	-0.433614105	80.2241875	201.1699375	-507.885375	96.75264063	-358.7607813	-32.99719141	-439.33525	-7.01E-02
60.8	1022.087375	-0.568057129	82.97494531	191.6117031	-528.9295625	96.59196094	-320.9805313	-33.34041797	-437.8655938	-8.52E-02
60.85	1023.504125	-0.70784137	83.60309375	180.1923906	-546.38075	96.43359375	-285.0000313	-33.82357422	-432.5392188	-9.96E-02
60.9	1023.618688	-0.850219543	82.247	166.9929219	-560.0898125	96.27753125	-251.136875	-34.45994141	-425.2000625	-0.11331363
60.95	1022.435875	-0.992434814	79.066625	152.1169375	-569.952625	96.1236875	-219.7047031	-35.2545625	-414.3221875	-0.126099542
61	1019.920313	-1.131829224	74.21573438	135.6810938	-575.9044375	95.97207813	-190.9940625	-36.20200781	-401.5156563	-0.137855649
61.05	1016.433438	-1.265986328	67.95339063	117.8093281	-577.9230625	95.82260938	-165.2794063	-37.28546484	-385.9284375	-0.148464575
61.1	1011.940938	-1.392886475	60.47429688	98.61838281	-576.0195625	95.67528906	-142.7942656	-38.47586719	-368.7759688	-0.157824919
61.15	1006.526	-1.510908081	52.01417188	78.24375	-570.2468125	95.52999219	-123.8014141	-39.73202344	-349.4180625	-0.165826678
61.2	1000.491375	-1.61897168	42.86964063	56.80528125	-560.7015625	95.38669531	-108.4467656	-41.00202734	-328.9158438	-0.172404677
61.25	993.4190625	-1.716436035	33.3415625	34.44045313	-547.5139375	95.24535938	-96.96180469	-42.22593359	-306.762875	-0.177465409
61.3	985.363125	-1.803103394	23.72155469	11.288625	-530.8536875	95.10588281	-89.49776563	-43.33971094	-283.4104688	-0.180947199
61.35	975.551375	-1.879109619	14.32086719	-12.47514746	-510.92575	94.96820313	-86.18916406	-44.27940625	-258.5889688	-0.182796448
61.4	964.05325	-1.944828979	5.48684375	-36.67507422	-487.9685	94.83225781	-87.15999219	-44.98704688	-232.3740938	-0.182967037
61.45	950.572625	-2.000801392	-2.4065625	-61.11484766	-462.2489375	94.6979375	-92.42697656	-45.41607813	-205.2402188	-0.181452721
61.5	934.79775	-2.047647949	-9.024171875	-85.60272656	-434.053625	94.5651875	-102.091875	-45.53578125	-176.629125	-0.178218305
61.55	916.9095625	-2.085998047	-14.04220313	-109.9275234	-403.7079375	94.4339375	-116.125875	-45.33515234	-147.6083125	-0.173278615
61.6	896.4056875	-2.116330322	-17.01904688	-133.8902344	-371.544875	94.30405469	-134.5145469	-44.82360547	-117.2551563	-0.166643724
61.65	874.2696875	-2.139041504	-17.64291406	-157.2940156	-337.9188438	94.17549219	-157.1781563	-44.03123438	-87.406625	-0.158349305
61.7	850.453875	-2.154507813	-15.51228125	-179.9825313	-303.202875	94.04820313	-184.0121719	-43.00560547	-57.07459375	-0.148440421
61.75	825.81625	-2.163034912	-10.29390625	-201.8094844	-267.7615938	93.92207031	-214.8983125	-41.80770313	-28.267125	-0.136967018
61.8	800.110875	-2.164779541	-1.606421875	-222.6590313	-231.9796563	93.79702344	-249.6707188	-40.50661328	0.394078125	-0.123997487
61.85	774.31525	-2.159655029	10.88925	-242.4229219	-196.2337656	93.67303906	-288.178	-39.17366016	26.63807813	-0.10959433
61.9	748.670625	-2.14733252	27.48805469	-261.0389375	-160.8973906	93.55001563	-330.2214063	-37.87787109	51.81910938	-9.38E-02
61.95	723.6753125	-2.127387939	48.56488281	-278.4545938	-126.3436484	93.42792969	-375.60975	-36.68052734	73.78620313	-7.68E-02
62	699.5083125	-2.099185303	74.41321875	-294.6509063	-92.92664063	93.30671094	-424.1539063	-35.63267188	94.10060938	-5.86E-02
62.05	676.3925625	-2.061772705	105.2896641	-309.6087813	-60.97792188	93.18633594	-475.6315	-34.77258203	110.7282813	-3.92E-02
62.1	654.6415	-2.013869995	141.4380156	-323.341	-30.81369727	93.06676563	-529.82525	-34.12523828	125.2463906	-1.89E-02
62.15	634.3435	-1.953993286	183.1270313	-335.867375	-2.743070313	92.94797656	-586.5385	-33.70205859	135.6810313	2.44E-03
62.2	615.7568125	-1.880702148	230.533875	-347.233625	22.97433594	92.82995313	-645.588875	-33.50121094	143.7099531	2.46E-02
62.25	598.7268125	-1.792531982	283.8492813	-357.4855313	46.09791016	92.71269531	-706.7801875	-33.50847266	147.549875	4.76E-02
62.3	583.661625	-1.688053101	343.17325	-366.6930625	66.41790625	92.59616406	-769.935	-33.69820703	148.7845625	7.14E-02
62.35	570.179875	-1.565942993	408.6554375	-374.9279688	83.75710938	92.48039844	-834.88025	-34.03492969	145.8649375	9.58E-02
62.4	558.37975	-1.425328003	480.3527188	-382.2706875	97.98574219	92.36533594	-901.45325	-34.47466016	140.4479063	0.12076918
62.45	547.8503125	-1.265855469	558.30825	-388.799375	108.9949922	92.25107031	-969.521125	-34.96732422	131.1985313	0.146334454
62.5	538.5305625	-1.087594116	642.479	-394.5922813	116.7230156	92.13760938	-1038.968063	-35.45947656	119.7550938	0.172414333
62.55	529.961375	-0.891090881	732.8604375	-399.7210625	121.1524922	92.02492188	-1109.66575	-35.89790625	104.9912656	0.198959187
62.6	521.6679063	-0.67752356	829.3345	-404.2457813	122.294875	91.91307031	-1181.52425	-36.23242969	88.58030469	0.225934625
62.65	513.1656875	-0.448695526	931.7725625	-408.2095938	120.2004766	91.802125	-1254.44175	-36.42011328	69.7081875	0.253299445
62.7	504.0237188	-0.207078232	1040.0345	-411.6416563	114.9723672	91.69205469	-1328.341	-36.428375	49.70675781	0.281021386
62.75	493.995125	4.46E-02	1153.856375	-414.5670625	106.7350859	91.5829375	-1403.1125	-36.23703906	27.96029297	0.309054762
62.8	482.6061563	0.303230225	1273.02	-416.997375	95.65667188	91.47485156	-1478.701625	-35.83978906	5.533496094	0.337372988
62.85	469.7553125	0.56568219	1397.2395	-418.945	81.93872656	91.36779688	-1555.038	-35.24418359	-17.93967969	0.365943044
62.9	455.3971875	0.828688477	1526.11175	-420.4179375	65.81642188	91.26186719	-1632.0345	-34.47071094	-41.93608594	0.394725233
62.95	439.8011875	1.089243774	1659.329625	-421.4471563	47.55262109	91.15714063	-1709.628875	-33.55022656	-66.67276563	0.423687667
63	423.4681875	1.344779541	1796.4255	-422.0781875	27.43839258	91.05366406	-1787.721875	-32.52160156	-92.288625	0.45278579
63.05	406.602	1.593373779	1936.943625	-422.390375	5.785270996	90.95149219	-1866.276125	-31.4279668	-118.4786797	0.481996357
63.1	389.794625	1.833703613	2080.387	-422.46975	-17.06951367	90.85075	-1945.237	-30.31395508	-145.7637813	0.511291027
63.15	373.6125313	2.064984619	2226.221	-422.4439375	-40.7739375	90.75149219	-2024.584	-29.22258203	-173.632375	0.540654421
63.2	358.9775	2.286822266	2373.875	-422.4586875	-64.96343359	90.65382031	-2104.2925	-28.19322461	-203.0827344	0.570071518
63.25	346.0520625	2.499338623	2522.77225	-422.6909688	-89.26410938	90.55782031	-2184.40075	-27.25971094	-232.9518438	0.59954983
63.3	335.165375	2.702795654	2672.27	-423.3	-113.3009766	90.46357813	-2264.95775	-26.44975977	-264.1440313	0.629103005
63.35	326.06125	2.897212402	2821.6995	-424.442	-136.6924688	90.37120313	-2346.04225	-25.78445898	-294.8927813	0.658756196
63.4	318.7541875	3.081880615	2970.39075	-426.2308125	-159.0626563	90.28078125	-2427.748	-25.27860352	-326.2199688	0.688541412
63.45	312.7555938	3.255320313	3117.6225	-428.7594688	-180.0483125	90.1924375	-2510.18675	-24.9409082	-355.9350313	0.718497574
63.5	307.5069375	3.415327881	3262.705	-432.0542188	-199.2925	90.10623438	-2593.49325	-24.77430664	-384.9928125	0.748672009
63.55	302.254625	3.559042725	3404.86925	-436.0978438	-216.4627188	90.02232031	-2677.811	-24.77708789	-410.8191563	0.77911526
63.6	296.9633125	3.68289209	3543.39925	-440.8170938	-231.2400469	89.94077344	-2763.23275	-24.94275	-434.9522813	0.809859633
63.65	291.548875	3.783153564	3677.538	-446.1338438	-243.3349063	89.86164844	-2849.876	-25.26037695	-455.0532188	0.84094584
63.7	286.466125	3.856509033	3806.51075	-451.9435938	-252.4865	89.78511719	-2937.82325	-25.71519727	-473.074625	0.872402132
63.75	282.20375	3.900704102	3929.569	-458.1630313	-258.4669219	89.71123438	-3027.1435	-26.28850977	-486.867125	0.904251397
63.8	279.382625	3.914619141	4045.94075	-464.7045	-261.0838594	89.64008594	-3117.888	-26.95787305	-498.5801875	0.936512113
63.85	278.2368125	3.898279297	4154.90175	-471.4935938	-260.1830469	89.57175781	-3210.09175	-27.69795117	-505.8163125	0.969196379
63.9	279.320625	3.852579102	4255.6845	-478.4411563	-255.6573906	89.50639063	-3303.7755	-28.48051758	-510.7437188	1.002312899
63.95	282.208375	3.779192383	4347.5915	-485.4468125	-247.4349063	89.44396875	-3398.918	-29.27607617	-510.5595	1.035856485
64	286.3866875	3.680069336	4429.86	-492.3477188	-235.4987344	89.38465625	-3495.52225	-30.0544043	-506.8480938	1.069831133
64.05	290.8728125	3.556983398	4501.8765	-498.9272813	-219.8756094	89.32848438	-3593.51475	-30.78657813	-496.5894375	1.104215026
64.1	294.7623125	3.411194336	4562.949	-504.8890625	-200.6402813	89.27555469	-3692.787	-31.44569531	-481.2647188	1.138973832
64.15	297.3991875	3.243593994	4612.423	-509.8885938	-177.9162813	89.22592969	-3793.16525	-32.00959766	-458.1546563	1.174049973
64.2	298.6634375	3.054968262	4649.726	-513.5412813	-151.8744219	89.17969531	-3894.4185	-32.46125977	-429.2734063	1.209365368
64.25	298.4519375	2.846511719	4674.2815	-515.458125	-122.7422031	89.13688281	-3996.23775	-32.79070703	-392.41125	1.244813681
64.3	297.6663125	2.620032471	4685.591	-515.2607188	-90.78225	89.09761719	-4098.2655	-32.99588281	-350.12725	1.280270815
64.35	297.0725625	2.377804932	4683.1265	-512.617875	-56.31142188	89.06192188	-4200.036	-33.08238281	-300.9155313	1.315574288
64.4	297.5123438	2.122838379	4666.5115	-507.2343125	-19.67848828	89.02985938	-4301.0585	-33.06378516	-247.1764219	1.350551844
64.45	299.1983125	1.858568481	4635.321	-498.842375	18.71225977	89.00151563	-4400.7805	-32.96052344	-187.318625	1.385009646
64.5	302.4397188	1.588430176	4589.2385	-487.1825625	58.43019922	88.97695313	-4498.612	-32.79879688	-123.2331406	1.418739557
64.55	307.0396875	1.315314331	4527.9515	-471.9969063	99.02296094	88.95621094	-4593.9005	-32.60855469	-53.46776563	1.451511383
64.6	312.731125	1.04161438	4451.2585	-453.0164375	139.9833125	88.93939844	-4685.9635	-32.42199219	20.6249375	1.483083248
64.65	319.0405	0.769152344	4359.0055	-429.9547188	180.805	88.92655469	-4774.056	-32.27106641	100.195625	1.513190508
64.7	325.625625	0.499429535	4251.042	-402.5186875	220.9598281	88.91774219	-4857.386	-32.18630664	184.1793438	1.541549802
64.75	332.8141875	0.233783966	4127.36575	-370.4234688	259.8864219	88.91301563	-4935.1125	-32.19435938	272.7614375	1.567860365
64.8	340.7853438	-2.63E-02	3987.94375	-333.427125	297.0482813	88.91246094	-5006.3435	-32.31718164	364.865375	1.59180069
64.85	350.054625	-0.278767517	3832.884	-291.320375	331.8933125	88.91610938	-5070.146	-32.5699082	460.0816875	1.613034844
64.9	360.5998125	-0.521480164	3662.3295	-243.9473594	363.8869375	88.92405469	-5125.5585	-32.96108203	557.7718125	1.631216168
64.95	372.9085625	-0.752029175	3476.423	-191.180375	392.4880938	88.93632031	-5171.5955	-33.49082031	657.0608125	1.645986915
65	386.9141875	-0.968051147	3275.58575	-132.953	417.1876875	88.95297656	-5207.2515	-34.15084766	757.6464375	1.656982899
65.05	402.294375	-1.167413696	3059.9375	-69.2151875	437.515	88.9740625	-5231.5065	-34.92484766	858.6508125	1.663833261
65.1	418.37575	-1.348254395	2830.04325	0.055462646	453.0115	88.99967188	-5243.3565	-35.78764844	960.5155625	1.666172743
65.15	435.0311875	-1.509347534	2586.23175	74.86775	463.273375	89.02975781	-5241.7675	-36.70742578	1061.60625	1.663623691
65.2	451.896375	-1.649920166	2329.10225	155.1713594	467.93725	89.06440625	-5225.732	-37.64627734	1162.62975	1.655817509
65.25	468.9691875	-1.769455811	2059.221	240.886875	466.684625	89.10363281	-5194.2635	-38.56232031	1261.300625	1.64239347
65.3	486.2475625	-1.867479248	1777.18225	331.8511563	459.2718438	89.14748438	-5146.3665	-39.41348047	1358.597	1.622985363
65.35	503.8448438	-1.943703125	1483.723625	427.8606563	445.4964688	89.19594531	-5081.1005	-40.15864844	1451.642125	1.597247362
65.4	522.078125	-1.997926147	1179.513375	528.608375	425.228125	89.24899219	-4997.574	-40.76292188	1541.718	1.564851165
65.45	540.9244375	-2.030077271	865.3834375	633.7474375	398.4085313	89.30665625	-4894.956	-41.19894141	1625.6105	1.525489926
65.5	560.4195625	-2.040149536	542.217875	742.8410625	365.0589688	89.36889063	-4772.4715	-41.43832422	1705.1255	1.478876472
65.55	580.307625	-2.028384644	210.8192969	855.420375	325.2530313	89.4356875	-4629.4575	-41.48615625	1776.898625	1.424764752
65.6	600.2976875	-1.995275024	-127.8232656	970.957125	279.157125	89.50701563	-4465.313	-41.35275391	1843.336125	1.362931132
65.65	620.0796875	-1.941693115	-472.8465	1088.90525	226.9888594	89.58278125	-4279.564	-41.05817578	1900.771625	1.293198705
65.7	639.226375	-1.868766479	-823.166875	1208.665375	169.0880781	89.66294531	-4071.831	-40.63273438	1952.07075	1.21542418
65.75	657.590125	-1.777890137	-1177.757	1329.627125	105.8086797	89.74746094	-3841.837	-40.11470313	1993.1165	1.129502177
65.8	675.2194375	-1.670700073	-1535.627125	1451.108	37.60619141	89.83619531	-3589.413	-39.54739063	2026.97975	1.035367489
65.85	692.2286875	-1.549081055	-1895.602	1572.40775	-34.9793125	89.92903906	-3314.55025	-38.97599609	2049.10175	0.933013022
65.9	708.97075	-1.41515625	-2256.76775	1692.7475	-111.3984766	90.02592969	-3017.36125	-38.44466797	2062.87525	0.822477698
65.95	725.706375	-1.271289673	-2617.866	1811.33325	-191.0030156	90.12671875	-2698.09	-37.99456641	2063.47925	0.703847885
66	743.2338125	-1.120115356	-2977.782	1927.281	-273.0799688	90.23123438	-2357.13275	-37.66146875	2054.300875	0.577267289
66.05	761.889875	-0.96448999	-3335.4855	2039.689625	-356.9229375	90.33936719	-1995.07225	-37.47466797	2030.609	0.442948461
66.1	782.4045	-0.807381287	-3689.78175	2147.59675	-441.7531563	90.45088281	-1612.6245	-37.45617969	1996.19425	0.301154047
66.15	805.1856875	-0.651801086	-4039.65175	2250.0315	-526.781375	90.56565625	-1210.723375	-37.62029688	1946.291125	0.152227864
66.2	831.102	-0.500603882	-4383.868	2345.98	-611.15725	90.68345313	-790.4526875	-37.97392578	1884.97225	-3.43E-03
66.25	861.2060625	-0.356266663	-4721.4075	2434.42175	-694.0603125	90.80407813	-353.0887813	-38.51625	1807.15525	-0.16534853
66.3	896.192	-0.220746292	-5051.218	2514.29225	-774.687375	90.92725781	99.89803906	-39.23990234	1717.532125	-0.332982361
66.35	936.5611875	-9.55E-02	-5372.194	2584.57975	-852.1635625	91.05279688	566.8455625	-40.13089063	1611.3845	-0.505715549
66.4	982.60875	1.83E-02	-5683.349	2644.27175	-925.7041875	91.1804375	1045.91825	-41.17004297	1493.924	-0.682867229
66.45	1034.050688	0.119724747	-5983.7055	2692.45575	-994.53	91.30989063	1535.09075	-42.33329688	1361.148	-0.86368531
66.5	1090.28775	0.207897156	-6272.1735	2728.292	-1057.866125	91.44090625	2032.190625	-43.59276563	1218.807	-1.047363043
66.55	1150.203625	0.281814209	-6548.011	2751.08825	-1115.041	91.57316406	2534.88775	-44.91866797	1063.694625	-1.233033776
66.6	1212.929625	0.34027829	-6810.2135	2760.2775	-1165.391625	91.70644531	3040.7705	-46.27934766	901.699125	-1.419800997
66.65	1277.438625	0.382064026	-7058.011	2755.44225	-1208.3495	91.84039063	3547.30475	-47.64383203	729.73725	-1.606721282
66.7	1343.447	0.406179199	-7290.639	2736.28375	-1243.389375	91.97475	4051.91225	-48.98155859	553.31725	-1.792834163
66.75	1410.611875	0.412165558	-7507.2525	2702.6235	-1270.070625	92.10921094	4551.9665	-50.2638125	369.196875	-1.977160454
66.8	1479.17375	0.400186432	-7707.3195	2654.367	-1288.056875	92.24344531	5044.817	-51.46528516	182.430375	-2.15871048
66.85	1549.22675	0.371207092	-7890.132	2591.52625	-1297.075875	92.37717969	5527.8065	-52.56293359	-9.9775625	-2.3364923
66.9	1621.286375	0.327028778	-8055.1865	2514.188	-1296.96475	92.51014844	5998.2875	-53.53780469	-203.55475	-2.509516239
66.95	1695.546375	0.270365753	-8201.976	2422.531	-1287.652625	92.64201563	6453.6385	-54.37405859	-400.7011875	-2.676801682
67	1772.29625	0.204697006	-8330.03	2316.825	-1269.1555	92.77253906	6891.2785	-55.0591875	-597.3835	-2.837384224
67.05	1851.068375	0.134115265	-8439.058	2197.446	-1241.610375	92.9014375	7308.689	-55.58465234	-794.89825	-2.990320921
67.1	1931.89125	6.32E-02	-8528.721	2064.893625	-1205.245875	93.02844531	7703.424	-55.94504297	-989.7289375	-3.134697199
67.15	2013.50675	-3.36E-03	-8598.831	1919.79175	-1160.37075	93.15333594	8073.1455	-56.13837109	-1182.041	-3.269639015
67.2	2096.03475	-6.05E-02	-8649.225	1762.902625	-1107.4085	93.27588281	8415.637	-56.16637891	-1369.1995	-3.39431715
67.25	2177.956	-0.103265518	-8679.793	1595.096	-1046.881	93.39582813	8728.831	-56.03436328	-1550.4915	-3.507961273
67.3	2258.863	-0.127255722	-8690.508	1417.395875	-979.3674375	93.51302344	9010.835	-55.75166406	-1724.007375	-3.609864235
67.35	2337.37525	-0.12852977	-8681.452	1230.91525	-905.549125	93.62721094	9259.94	-55.33141406	-1888.3075	-3.699391365
67.4	2413.15125	-0.104011253	-8652.76	1036.903438	-826.15125	93.73828125	9474.667	-54.79037109	-2042.637875	-3.775993347
67.45	2485.25	-5.18E-02	-8604.578	836.65675	-742.0085	93.84605469	9653.748	-54.14916016	-2185.03725	-3.839201212
67.5	2553.01925	2.84E-02	-8537.185	631.5849375	-653.9860625	93.9504375	9796.18	-53.43177344	-2315.77425	-3.888647556
67.55	2615.66825	0.135341537	-8450.857	423.1169063	-562.9580625	94.05126563	9901.2	-52.66416406	-2432.1785	-3.924055099
67.6	2672.51075	0.265392639	-8346.038	212.77175	-469.9108438	94.14844531	9968.319	-51.87420313	-2535.721	-3.945250988
67.65	2723.27225	0.41291095	-8223.077	2.040554932	-375.7752188	94.24189844	9997.315	-51.09010547	-2623.2165	-3.952163458
67.7	2767.2805	0.569868713	-8082.5085	-207.5339844	-281.5484375	94.33152344	9988.247	-50.33971484	-2697.4815	-3.944826603
67.75	2803.921	0.726104797	-7924.8715	-414.4644375	-188.2162969	94.41728906	9941.455	-49.64939453	-2754.207	-3.923382044
67.8	2833.10925	0.869413818	-7750.731	-617.2374375	-96.73673438	94.49914844	9857.531	-49.04241406	-2797.9035	-3.888063908
67.85	2854.45175	0.986014648	-7560.7545	-814.4546875	-8.058693359	94.57702344	9737.366	-48.53881641	-2823.52375	-3.839219809
67.9	2868.0135	1.060915161	-7355.608	-1004.7225	76.91767188	94.65094531	9582.064	-48.15441797	-2836.8935	-3.777274847
67.95	2873.6925	1.078791382	-7136.008	-1186.802375	157.3103594	94.72085938	9393.003	-47.89978906	-2832.3155	-3.702758789
68	2871.82075	1.024540649	-6902.7195	-1359.498625	232.2972188	94.78675	9171.753	-47.78130469	-2816.88575	-3.61626792
68.05	2862.72925	0.884202881	-6656.5145	-1521.80475	301.1543438	94.848625	8920.121	-47.79946094	-2784.385	-3.518488169
68.1	2847.25675	0.645464966	-6398.273	-1672.802375	363.1831875	94.90647656	8640.066	-47.95023047	-2743.15425	-3.410157204
68.15	2826.126	0.298723328	-6128.748	-1811.798625	417.8050313	94.96025781	8333.711	-48.22467578	-2686.488	-3.292073965
68.2	2800.08275	-0.162538147	-5848.8595	-1938.202	464.5176875	95.01004688	8003.2905	-48.60981641	-2623.4905	-3.165072441
68.25	2770.32975	-0.741009033	-5559.523	-2051.663625	502.89575	95.05580469	7651.145	-49.08905078	-2546.9995	-3.030025482
68.3	2737.87075	-1.435438354	-5261.5945	-2151.94825	532.645625	95.09757031	7279.63	-49.64290234	-2466.9035	-2.887805939
68.35	2704.25525	-2.240148193	-4955.993	-2239.07575	553.55775	95.1353125	6891.185	-50.24979297	-2375.7495	-2.739316225
68.4	2670.28575	-3.145282227	-4643.6145	-2313.17875	565.5251875	95.16910156	6488.177	-50.88705469	-2283.61525	-2.585427761
68.45	2637.88	-4.136729492	-4325.4455	-2374.6245	568.5620625	95.19885938	6072.975	-51.53116406	-2182.862	-2.427008629
68.5	2607.85575	-5.19680957	-4002.3925	-2423.8915	562.77825	95.22469531	5647.8375	-52.15895313	-2083.65425	-2.264884472
68.55	2582.109	-6.304821777	-3675.35025	-2461.6585	548.3821875	95.24657813	5214.951	-52.74850391	-1978.2095	-2.099850893
68.6	2561.36	-7.437657227	-3345.32125	-2488.699	525.707	95.26455469	4776.345	-53.27830469	-1876.401875	-1.932644486
68.65	2547.17175	-8.570753906	-3013.04225	-2505.9355	495.1586563	95.27861719	4333.902	-53.72935547	-1770.391	-1.763945937
68.7	2540.17025	-9.678888672	-2679.5555	-2514.3545	457.2537188	95.2888125	3889.31925	-54.08402734	-1669.51075	-1.594366193
68.75	2541.171	-10.73732813	-2345.704	-2515.02525	412.5784063	95.29517969	3444.12575	-54.32679688	-1565.735	-1.424455643
68.8	2550.5385	-11.72251953	-2012.30375	-2509.028	361.8041875	95.29775781	2999.61275	-54.44473828	-1467.68	-1.254677057
68.85	2568.5215	-12.61294922	-1680.24325	-2497.46975	305.6819688	95.29663281	2556.92075	-54.42724219	-1367.5735	-1.085439801
68.9	2594.89475	-13.38955469	-1350.28225	-2481.419	245.0066563	95.29183594	2116.93875	-54.26655078	-1272.829625	-0.91706264
68.95	2628.8565	-14.03646875	-1023.20625	-2461.88875	180.6336094	95.28342188	1680.377875	-53.95880469	-1175.97075	-0.749802053
69	2669.79275	-14.54125293	-699.797875	-2439.809	113.4645156	95.27153125	1247.76175	-53.50382813	-1083.1535	-0.583848953
69.05	2716.82775	-14.89502051	-380.7255625	-2416.00625	44.41149219	95.25621875	819.4653125	-52.90592188	-988.059375	-0.419343829
69.1	2768.377	-15.09243555	-66.73189063	-2391.20175	-25.56692383	95.23764844	395.6912813	-52.15571094	-895.1395625	-0.256367922
69.15	2822.89625	-15.13172266	241.635	-2365.94975	-95.54117188	95.21592188	-23.46555273	-51.28482813	-799.0755	-9.50E-02
69.2	2878.26375	-15.01431836	543.708	-2340.6695	-164.5498281	95.19117188	-438.0110313	-50.31873047	-702.8325	6.48E-02
69.25	2932.86825	-14.74492578	838.918	-2315.5945	-231.6519844	95.16364063	-848.017375	-49.28406641	-602.549125	0.223069593
69.3	2984.56525	-14.3310625	1126.75075	-2290.8305	-295.951625	95.13345313	-1253.571375	-48.21289453	-500.0175938	0.379717797
69.35	3031.32325	-13.78308008	1406.761	-2266.295	-356.5646563	95.10086719	-1654.815625	-47.14115234	-392.7421563	0.534810305
69.4	3070.9005	-13.11396777	1678.496	-2241.78175	-412.676125	95.06607031	-2051.81225	-46.106875	-281.2475938	0.68833524
69.45	3101.53125	-12.33895996	1941.571	-2216.912	-463.5068125	95.02935156	-2444.625	-45.14941797	-164.7890938	0.840278327
69.5	3121.77925	-11.4749668	2195.58625	-2191.2405	-508.331375	94.99092969	-2833.194	-44.30692969	-43.18625	0.990576684
69.55	3130.2625	-10.54008594	2440.34275	-2164.1945	-546.521625	94.95113281	-3217.42475	-43.61427734	82.54784375	1.139152884
69.6	3125.816	-9.553273438	2675.46775	-2135.18475	-577.5045625	94.91022656	-3597.06825	-43.10194922	213.618625	1.285870314
69.65	3107.46575	-8.533779297	2900.82	-2103.52725	-600.8040625	94.86851563	-3971.77225	-42.79332813	347.445375	1.430554032
69.7	3075.25325	-7.500666992	3116.22925	-2068.592375	-616.0221875	94.82628125	-4341.067	-42.70381641	485.5303438	1.572986126
69.75	3029.152	-6.472216309	3321.4435	-2029.735375	-622.8455625	94.78389844	-4704.357	-42.83926563	623.78075	1.712903976
69.8	2969.68375	-5.465594238	3516.533	-1986.41475	-621.072125	94.74166406	-5060.9315	-43.19452734	764.326125	1.850002408
69.85	2897.32725	-4.496351563	3701.32225	-1938.122625	-610.5824375	94.69988281	-5409.977	-43.75237891	901.9953125	1.983942628
69.9	2813.11225	-3.57826416	3875.84875	-1884.486	-591.35525	94.65889844	-5750.599	-44.48365625	1039.588375	2.114358187
69.95	2718.65225	-2.722716553	4040.10975	-1825.222625	-563.4490625	94.61898438	-6081.826	-45.34635156	1170.6895	2.240857601
70	2615.523	-1.938648682	4194.156	-1760.23225	-527.0578125	94.58047656	-6402.6375	-46.28669141	1298.636125	2.363036871
70.05	2505.4405	-1.232260742	4338.072	-1689.519625	-482.4083438	94.54361719	-6712.011	-47.24142969	1416.714	2.480494499
70.1	2389.718	-0.607155029	4471.986	-1613.25975	-429.8665313	94.50873438	-7008.9135	-48.14057422	1529.095875	2.592828989
70.15	2270.37	-6.42E-02	4596.083	-1531.728	-369.8334063	94.47602344	-7292.375	-48.91207031	1628.8665	2.699668169
70.2	2148.59175	0.398211334	4710.457	-1445.35575	-302.8080625	94.44575	-7561.4395	-49.48653125	1720.8335	2.800648212
70.25	2025.901375	0.784340637	4815.347	-1354.6425	-229.3922031	94.41815625	-7815.268	-49.80327344	1798.555	2.895454407
70.3	1902.84675	1.100244385	4911.029	-1260.1855	-150.1774375	94.3934375	-8053.0995	-49.81603906	1867.49825	2.983802557
70.35	1780.073875	1.353678833	4997.658	-1162.593375	-65.88480469	94.37177344	-8274.2645	-49.49732813	1922.03025	3.065448999
70.4	1657.74725	1.55349353	5075.5335	-1062.51125	22.78396875	94.35335938	-8478.234	-48.84165234	1968.037875	3.14020133
70.45	1536.16575	1.709436279	5144.953	-960.555625	115.0209453	94.33838281	-8664.579	-47.86610938	2000.30825	3.207910538
70.5	1415.125125	1.83151355	5206.2005	-857.3385	210.0195781	94.32696094	-8832.983	-46.60962109	2024.9995	3.268470049
70.55	1294.34525	1.929701172	5259.5475	-753.3995	306.9699688	94.31927344	-8983.216	-45.12863672	2037.514875	3.321806669
70.6	1173.429875	2.013246216	5305.3595	-649.243125	405.0023125	94.31542969	-9115.193	-43.49267578	2043.994	3.367901802
70.65	1052.2135	2.090563477	5343.942	-545.2875625	503.2854063	94.31560156	-9228.851	-41.77705859	2040.00825	3.406748772
70.7	930.66	2.168495117	5375.6235	-441.9245	600.9645625	94.31984375	-9324.252	-40.05813672	2031.281125	3.43838644
70.75	808.47825	2.252310547	5400.681	-339.466125	697.1785	94.32836719	-9401.506	-38.40670703	2013.775375	3.462871552
70.8	686.2054375	2.344954102	5419.534	-238.2015781	791.1476875	94.34122656	-9460.779	-36.88260156	1992.527	3.480284452
70.85	564.54575	2.447268311	5432.42	-138.39475	882.050125	94.35858594	-9502.29	-35.53395703	1963.193	3.490723848
70.9	444.5754375	2.55731665	5439.67	-40.32649609	969.166875	94.3805	-9526.33	-34.39266406	1930.327125	3.494314671
70.95	327.9923125	2.67088623	5441.6205	55.70717578	1051.758875	94.40709375	-9533.216	-33.47678125	1889.20025	3.491194725
71	217.2374844	2.780675537	5438.56	149.3275	1129.157375	94.43851563	-9523.356	-32.7890625	1843.46975	3.481533527
71.05	116.2488125	2.87678833	5430.7985	240.04625	1200.774	94.47479688	-9497.22	-32.31924609	1787.45025	3.465527058
71.1	31.19323438	2.945271729	5418.5445	327.141125	1266.034	94.51607813	-9455.391	-32.04557031	1722.73325	3.443410397
71.15	-24.51732813	2.966645264	5402.128	409.437125	1324.468625	94.56248438	-9398.641	-31.93706055	1638.862375	3.415495157
71.2	-18.16879688	2.909958984	5381.751	484.588625	1375.647625	94.61407031	-9328.004	-31.95560156	1522.922	3.38219285
71.25	43.39982813	2.748862305	5357.6765	549.8365	1419.2095	94.67102344	-9245.062	-32.05954883	1377.28075	3.344126701
71.3	123.4613438	2.480343018	5330.0715	603.8626875	1454.889875	94.73345313	-9151.764	-32.20655273	1229.07625	3.302064419
71.35	97.99089063	2.146270264	5299.129	649.982	1482.477375	94.80148438	-9049.94	-32.35722852	1145.813125	3.25672698
71.4	122.8260313	1.780157227	5264.9935	690.2708125	1501.829875	94.87534375	-8940.686	-32.47883398	1039.575125	3.208554983
71.45	90.44979688	1.408217773	5227.856	725.7295625	1512.904125	94.95517188	-8825.043	-32.5477832	969.2775	3.157964706
71.5	103.7940938	1.049243164	5187.8155	757.2211875	1515.701625	95.04108594	-8703.683	-32.55249414	878.48125	3.105231047
71.55	85.289875	0.712194397	5144.967	785.0593125	1510.32225	95.13328125	-8577.351	-32.4940332	809.434875	3.050655603
71.6	90.80846875	0.407536438	5099.3555	810.0236875	1496.91225	95.23189844	-8446.55	-32.38554688	732.22425	2.99444437
71.65	82.23254688	0.13972319	5051.072	832.4615	1475.678125	95.33713281	-8311.7745	-32.25098242	666.728625	2.936802149
71.7	98.51159375	-8.85E-02	5000.151	852.6086875	1446.937625	95.449125	-8173.3845	-32.12206445	592.3231875	2.877880812
71.75	95.17301563	-0.274839996	4946.6085	870.8973125	1411.010875	95.56803125	-8031.758	-32.03473438	533.0206875	2.817840576
71.8	107.0416406	-0.416964264	4890.42	887.9145	1368.298	95.69403125	-7887.1035	-32.02584766	469.6565	2.756777048
71.85	109.0213281	-0.514165955	4831.585	903.9724375	1319.270625	95.82730469	-7739.601	-32.12876758	415.6769688	2.694775105
71.9	119.0661563	-0.565739014	4770.016	919.49975	1264.39775	95.96796094	-7589.3255	-32.3708457	360.90475	2.631879568
71.95	115.2072031	-0.572293335	4705.743	934.987125	1204.219	96.11621875	-7436.294	-32.76972266	317.3860313	2.56811285
72	117.0265938	-0.536169617	4638.633	950.8935625	1139.316625	96.2721875	-7280.4055	-33.33192969	273.1178438	2.503450632
72.05	108.5562188	-0.461652283	4568.6205	967.507375	1070.268	96.43608594	-7121.525	-34.05096094	237.5606406	2.437853575
72.1	102.1406563	-0.354863098	4495.643	985.13575	997.6999375	96.60794531	-6959.444	-34.90578906	202.1445469	2.371252298
72.15	95.77984375	-0.223008316	4419.567	1003.711688	922.2190625	96.78796094	-6793.936	-35.86212109	169.0929844	2.303567171
72.2	98.89053125	-7.36E-02	4340.2855	1022.92475	844.498875	96.97625781	-6624.8095	-36.87224219	131.2124219	2.234729052
72.25	107.4508906	8.62E-02	4257.73	1042.258063	765.168625	97.17297656	-6451.9505	-37.87862891	92.84021875	2.164698124
72.3	123.2850469	0.249788071	4171.74225	1061.24625	684.8515	97.3781875	-6275.3525	-38.81755469	50.876375	2.09347105
72.35	137.3350625	0.410771942	4082.2325	1079.58225	604.2090625	97.59200781	-6095.0785	-39.62353125	13.04792188	2.021071672
72.4	148.1886563	0.562184082	3989.05575	1097.229875	523.8304063	97.81450781	-5911.223	-40.23687891	-22.5554375	1.947532892
72.45	154.4894688	0.697958191	3892.15625	1114.16875	444.2946875	98.04579688	-5723.8785	-40.60821094	-52.41095313	1.872885704
72.5	160.9891563	0.813865723	3791.40275	1130.2755	366.2148438	98.28599219	-5533.1605	-40.70455078	-82.36723438	1.797169805
72.55	167.3146875	0.907969482	3686.66825	1145.27225	290.08975	98.53510938	-5339.1975	-40.51369531	-108.962625	1.720429182
72.6	173.7849688	0.979512817	3577.92075	1158.90525	216.436375	98.79324219	-5142.2205	-40.04494141	-135.5930313	1.642746925
72.65	176.7787031	1.028230957	3465.0715	1170.995125	145.695375	99.06044531	-4942.457	-39.3285	-156.8153906	1.564206004
72.7	175.928375	1.053882568	3348.04825	1181.49175	78.3115	99.33679688	-4740.184	-38.41303516	-175.7461875	1.484906316
72.75	172.0181563	1.056838257	3226.8215	1190.32725	14.65034277	99.62232031	-4535.674	-37.35978516	-189.6011563	1.404947519
72.8	168.5654219	1.038359863	3101.3475	1197.341125	-44.961625	99.91704688	-4329.238	-36.23690625	-203.5764688	1.324442744
72.85	167.0947656	1.000585327	2971.65725	1202.2605	-100.2421406	100.2210313	-4121.211	-35.11358594	-215.35575	1.243514538
72.9	168.4253125	0.946001892	2837.74575	1204.788	-150.9862031	100.5343047	-3911.99775	-34.05352734	-228.1711563	1.1623106
72.95	170.486125	0.877078674	2699.62325	1204.7125	-197.0024375	100.8568828	-3702.03825	-33.11121484	-237.8460313	1.080992579
73	172.4260938	0.79614563	2557.398	1201.94225	-238.1634063	101.1888125	-3491.84175	-32.32861133	-246.3765	0.999746442
73.05	174.3908438	0.705697632	2411.1445	1196.448625	-274.4148125	101.5300781	-3281.87575	-31.73275586	-251.3839063	0.918742836
73.1	177.3964375	0.608677124	2261.01425	1188.208875	-305.7211563	101.8807031	-3072.64275	-31.33614453	-255.5341875	0.838165283
73.15	182.0515469	0.508454102	2107.0655	1177.204125	-332.1201875	102.2406719	-2864.651	-31.1360957	-257.1467188	0.758198619
73.2	187.5827031	0.408498688	1949.545625	1163.45975	-353.6797813	102.6099922	-2658.421	-31.11636523	-257.3437656	0.679032326
73.25	192.7750625	0.311966766	1788.607625	1147.1055	-370.5180313	102.9885938	-2454.45125	-31.24826172	-254.057375	0.600847721
73.3	196.176625	0.221552734	1624.50075	1128.362875	-382.7958438	103.3765234	-2253.2	-31.49246094	-247.5689219	0.523811817
73.35	197.964875	0.139479187	1457.509	1107.5245	-390.7038125	103.7736953	-2055.0985	-31.80246484	-237.3832813	0.44808048
73.4	199.0685781	6.77E-02	1287.85475	1084.85725	-394.4864375	104.1800781	-1860.512625	-32.12746289	-224.6093438	0.373786062
73.45	200.352125	7.88E-03	1115.85475	1060.61375	-394.3915625	104.5956016	-1669.764875	-32.41652734	-209.7360156	0.301044375
73.5	202.3547188	-3.89E-02	941.88575	1035.007813	-390.7134688	105.0202422	-1483.147125	-32.62321289	-193.1705156	0.229960307
73.55	204.9587969	-7.22E-02	766.3073125	1008.268688	-383.7586875	105.4538828	-1300.885125	-32.70920703	-175.3838438	0.160613969
73.6	208.1736719	-9.20E-02	589.5065	980.6230625	-373.8513438	105.8964375	-1123.18975	-32.64882227	-155.9870781	0.093080185
73.65	212.2673438	-9.87E-02	411.8762813	952.3120625	-361.33075	106.3478203	-950.222625	-32.43048438	-136.1641875	2.74E-02
73.7	217.3645625	-9.29E-02	233.8511094	923.557	-346.541	106.8079766	-782.1045	-32.05813281	-115.1762188	-3.63E-02
73.75	223.8693125	-7.54E-02	55.95232813	894.582625	-329.8363125	107.2767734	-618.9024375	-31.54989453	-94.78071875	-9.82E-02
73.8	231.4159531	-4.72E-02	-121.3978906	865.59475	-311.5630625	107.7541016	-460.6480938	-30.93601563	-73.5799375	-0.15804781
73.85	239.6638125	-9.80E-03	-297.7061875	836.8325625	-292.0637813	108.2397734	-307.3427813	-30.255125	-53.22640625	-0.215994895
73.9	247.8675938	3.55E-02	-472.4530625	808.540625	-271.670875	108.7337188	-158.9332969	-29.55015039	-31.921	-0.272027582
73.95	255.9305781	8.70E-02	-645.125	780.9825625	-250.7090156	109.2358359	-15.32383398	-28.86426953	-11.7795	-0.326183707
74	263.352375	0.142899857	-815.14425	754.4039375	-229.4823438	109.7459531	123.6322188	-28.23751367	8.96859375	-0.378519267
74.05	270.1667813	0.201309479	-982.047	729.0435	-208.2697188	110.2639063	258.1289219	-27.70304297	27.948625	-0.429107785
74.1	276.4206875	0.260313232	-1145.211125	705.0970625	-187.3425781	110.7895234	388.4010313	-27.28663867	46.68459375	-0.478036791
74.15	282.6664375	0.318041016	-1304.171125	682.7131875	-166.9347969	111.3227344	514.7080313	-27.00478516	62.42075	-0.525402904
74.2	289.6718438	0.372713135	-1458.31925	661.9565	-147.2516875	111.8632891	637.348625	-26.86480664	76.32584375	-0.57131654
74.25	297.3915	0.422772736	-1607.1425	642.8385	-128.4857656	112.4110781	756.608375	-26.86540625	86.00984375	-0.615882695
74.3	306.058125	0.466878845	-1750.082625	625.3175	-110.7882734	112.9659141	872.7725	-26.99789063	93.03215625	-0.659205973
74.35	315.3979375	0.504016968	-1886.622125	609.3199375	-94.28123438	113.5276094	986.14725	-27.2470625	95.1915625	-0.70139873
74.4	325.4614063	0.533446655	-2016.313375	594.72775	-79.06255469	114.0960156	1096.987875	-27.5937832	94.19121875	-0.74255383
74.45	335.80725	0.554717834	-2138.57925	581.403875	-65.19735547	114.6708906	1205.54425	-28.01626953	88.059	-0.782762706
74.5	346.096375	0.567552307	-2252.96	569.1864375	-52.72601172	115.2520703	1312.0395	-28.49267383	78.61375	-0.822106242
74.55	355.537375	0.57185614	-2359.01875	557.909875	-41.65488281	115.8253281	1416.625875	-29.00298047	64.40340625	-0.860638797
74.6	363.6803438	0.567716614	-2456.29675	547.409125	-31.97216992	116.3860469	1519.4795	-29.53093359	47.12346875	-0.898424625
74.65	370.1162188	0.555408752	-2544.43975	537.5076875	-23.63133594	116.9524063	1620.716125	-30.06555273	25.34390625	-0.93550539
74.7	374.4647188	0.535436157	-2623.04225	528.0203125	-16.57805273	117.5241875	1720.438125	-30.60148047	0.5384375	-0.971917868
74.75	376.1541563	0.508551178	-2691.7055	518.7537188	-10.73013379	118.1012266	1818.709125	-31.13892578	-28.34442188	-1.007684946
74.8	374.7473438	0.475796265	-2750.2265	509.5203125	-5.986320313	118.6833516	1915.5175	-31.68322852	-59.93103906	-1.042801976
74.85	370.19025	0.438429749	-2798.27625	500.1237188	-2.237224609	119.2703594	2010.887625	-32.24245898	-95.20763281	-1.077278972
74.9	362.4103438	0.39787381	-2835.6155	490.3525313	0.642229004	119.8620703	2104.7375	-32.82625781	-133.3224063	-1.111087203
74.95	352.1842813	0.355428497	-2862.11125	479.9600313	2.78326123	120.4582891	2196.958	-33.4424375	-175.1654688	-1.144188285
75	340.469375	0.312131317	-2877.55325	468.6520313	4.326521484	121.0588359	2287.415	-34.09553125	-220.7591094	-1.176537037
75.05	328.74025	0.268557312	-2881.87975	456.061	5.409178223	121.6635391	2375.889	-34.78464844	-270.8425625	-1.208056092
75.1	318.2773125	0.224786575	-2875.02125	441.7645	6.177446289	122.2722109	2462.09175	-35.50114453	-325.759375	-1.238643646
75.15	310.3074375	0.180455582	-2856.98325	425.2847188	6.768827637	122.8846719	2545.66575	-36.22892188	-385.5440625	-1.268172741
75.2	305.48125	0.135073456	-2827.82525	406.1323438	7.318292969	123.5007656	2626.12375	-36.94395703	-450.3444063	-1.296467781
75.25	303.1430625	0.088187874	-2787.57475	383.84475	7.956291504	124.1203203	2702.932	-37.61556641	-518.616875	-1.323336124
75.3	301.768875	3.96E-02	-2736.419	358.0739688	8.802892578	124.7431484	2775.46525	-38.20946875	-589.5505	-1.348551154
75.35	299.8820625	-1.04E-02	-2674.58225	328.5853125	9.967733398	125.369125	2843.05025	-38.68955078	-660.697375	-1.371868134
75.4	296.84175	-6.11E-02	-2602.232	295.2585625	11.55104688	125.9980313	2904.95175	-39.02403125	-732.237875	-1.393019438
75.45	291.9949375	-0.111633568	-2519.6925	258.0362969	13.63879004	126.6298047	2960.45525	-39.18740234	-801.845375	-1.411746025
75.5	285.230625	-0.1610625	-2427.36775	216.94675	16.30518262	127.2642734	3008.8155	-39.16562891	-870.279	-1.427777648
75.55	277.43125	-0.208782654	-2325.5145	172.0296563	19.60969531	127.9012891	3049.3285	-38.95882031	-935.838	-1.440860391
75.6	269.6994375	-0.254453125	-2214.682	123.3356406	23.60329297	128.5406875	3081.2615	-38.5828125	-1000.260875	-1.450729489
75.65	263.2289375	-0.297967529	-2095.34875	70.90139844	28.31054492	129.1824375	3103.9015	-38.06839453	-1061.546375	-1.45712769
75.7	258.1127969	-0.339362244	-1967.96075	14.80502539	33.75664063	129.8263359	3116.563	-37.46041016	-1121.24125	-1.459807515
75.75	253.7239531	-0.378707031	-1833.15	-44.81313281	39.94598047	130.4723047	3118.5595	-36.81392188	-1175.965375	-1.458520651
75.8	248.9629375	-0.416006775	-1691.520375	-107.6836797	46.87463672	131.1202969	3109.2645	-36.18950781	-1226.8865	-1.453040957
75.85	242.9094531	-0.451092987	-1543.754875	-173.4426719	54.52357422	131.770125	3088.0715	-35.64942188	-1270.354375	-1.443148494
75.9	235.1835313	-0.483703644	-1390.486125	-241.6214688	62.8678125	132.4217188	3054.4875	-35.25246875	-1308.374625	-1.428666115
75.95	225.5245469	-0.513560059	-1232.428125	-311.7133438	71.87276563	133.0750625	3008.11175	-35.04984766	-1337.63425	-1.409450293
76	214.7183438	-0.540542786	-1070.374375	-383.1708438	81.49157031	133.7300156	2948.631	-35.08218359	-1361.063125	-1.38539052
76.05	203.6294688	-0.56469812	-905.045875	-455.4774688	91.67801563	134.3865	2875.8375	-35.37645313	-1375.920125	-1.356414437
76.1	194.0934375	-0.586270813	-737.315375	-528.1468125	102.3727422	135.0444531	2789.613	-35.94361328	-1385.945625	-1.322483301
76.15	187.0441563	-0.605574341	-567.906625	-600.762125	113.5201563	135.7037813	2689.91925	-36.77702734	-1388.33125	-1.28358674
76.2	183.1301563	-0.622984558	-397.6845	-672.912625	125.0600625	136.3644219	2576.794	-37.85055469	-1386.3005	-1.239742279
76.25	181.6767656	-0.63880835	-227.5084688	-744.186375	136.9157656	137.0262813	2450.36725	-39.11782422	-1376.0145	-1.191000104
76.3	181.6405938	-0.653267212	-57.97917578	-814.102125	148.9965469	137.6892813	2310.8355	-40.5131875	-1360.0725	-1.137434483
76.35	181.5567969	-0.666411865	109.7340938	-882.1294375	161.2457813	138.3533125	2158.51375	-41.95291797	-1334.135	-1.079162717
76.4	180.6373125	-0.678181091	274.8038438	-947.6625625	173.6086406	139.0183125	1993.79425	-43.34091016	-1301.07325	-1.016330719
76.45	178.3603125	-0.68841748	436.3242188	-1010.100938	186.0081719	139.6842031	1817.20925	-44.57394141	-1257.39825	-0.949135065
76.5	175.36675	-0.69700531	593.443125	-1068.858875	198.3818594	140.3508125	1629.373	-45.55153125	-1206.90425	-0.877803862
76.55	172.1891875	-0.703872742	745.38475	-1123.427875	210.6706094	141.018125	1431.027125	-46.18575	-1146.89425	-0.802611411
76.6	170.4700938	-0.70901178	891.310625	-1173.384	222.8041094	141.6859688	1222.987875	-46.40994922	-1081.71875	-0.723859429
76.65	170.9029219	-0.712380188	1030.513125	-1218.402625	234.7232188	142.3542813	1006.146188	-46.18698828	-1008.8915	-0.641877413
76.7	173.6635	-0.713933838	1162.142875	-1258.20375	246.3683906	143.0229219	781.4359375	-45.51441016	-931.7551875	-0.557009637
76.75	177.9014219	-0.713552124	1285.500125	-1292.517	257.6698438	143.6917656	549.862875	-44.4245625	-847.117375	-0.469626576
76.8	182.3072188	-0.711061096	1399.933125	-1321.029375	268.5753125	144.3606719	312.4635625	-42.98124609	-757.452125	-0.380110532
76.85	186.2585	-0.706169373	1504.741	-1343.4115	279.011875	145.0296563	70.35228125	-41.27364453	-660.05075	-0.288872063
76.9	189.28075	-0.698548218	1599.383875	-1359.3295	288.9158438	145.6985	-175.3078594	-39.40524219	-557.7536875	-0.196340561
76.95	192.0176875	-0.687891479	1683.20025	-1368.489125	298.2188438	146.367125	-423.2900625	-37.48584766	-448.9811875	-0.102969453
77	194.7956094	-0.674023865	1755.757875	-1370.658125	306.8490625	147.0354063	-672.3285	-35.61971094	-336.7576875	-9.23E-03
77.05	198.7800469	-0.656888977	1816.516	-1365.676375	314.7370313	147.7033125	-921.1114375	-33.89837891	-220.2687813	8.44E-02
77.1	204.2616094	-0.636536255	1865.144625	-1353.4665	321.7980938	148.3706875	-1168.31375	-32.39621094	-102.1085625	0.177424312
77.15	211.6034531	-0.613070068	1901.22925	-1333.999375	327.951375	149.0374531	-1412.602625	-31.16622461	18.49515625	0.269348621
77.2	219.9959688	-0.586644531	1924.508625	-1307.28025	333.1131875	149.7035156	-1652.641375	-30.24076758	140.0869844	0.359678775
77.25	228.7820781	-0.557442078	1934.64675	-1273.301875	337.198125	150.3687656	-1887.09525	-29.63160938	263.4272188	0.447919637
77.3	237.1172969	-0.525661377	1931.586625	-1232.077875	340.1088438	151.0331719	-2114.63925	-29.33167773	387.5404063	0.533578992
77.35	244.8729219	-0.491546356	1915.20275	-1183.628875	341.7500938	151.6965781	-2333.9435	-29.31691016	512.1482813	0.616162539
77.4	252.1038594	-0.455413971	1885.382375	-1128.044625	342.0332813	152.3589688	-2543.69725	-29.54791406	636.451	0.695182025
77.45	259.3119531	-0.417719696	1842.138125	-1065.458125	340.8634063	153.02025	-2742.60375	-29.97244531	759.151625	0.770154476
77.5	266.7552813	-0.379052765	1785.580625	-996.100375	338.1366875	153.6802656	-2929.408	-30.52705078	879.973375	0.840612054
77.55	274.8118438	-0.340113586	1715.8495	-920.24325	333.7720313	154.3389844	-3102.89925	-31.14169922	997.070875	0.906102836
77.6	283.3188125	-0.301614532	1633.153125	-838.2398125	327.677375	154.9962813	-3261.93225	-31.74343555	1111.138375	0.966199636
77.65	292.18025	-0.264240784	1537.720875	-750.451375	319.7705	155.6520313	-3405.4195	-32.26335742	1220.018	1.020497441
77.7	300.8301875	-0.228581543	1429.924625	-657.293	309.9822813	156.30625	-3532.3495	-32.64169141	1325.29425	1.068618655
77.75	308.791375	-0.195168533	1310.091875	-559.158375	298.2511563	156.9586875	-3641.78375	-32.83397656	1424.4595	1.110213161
77.8	315.8802188	-0.164408875	1178.716125	-456.4962813	284.525	157.6093125	-3732.86175	-32.81558984	1519.50825	1.14496088
77.85	321.795625	-0.136636963	1036.260813	-349.738875	268.7690938	158.2580469	-3804.81125	-32.58406641	1607.30375	1.17257297
77.9	327.1394063	-0.112100952	883.331	-239.3938594	250.9645313	158.9047031	-3856.9265	-32.15830664	1689.97925	1.192787409
77.95	332.2825	-9.10E-02	720.464125	-125.9839219	231.1132344	159.5491875	-3888.6205	-31.57660156	1763.615875	1.205385685
78	337.9683125	-7.34E-02	548.4238125	-10.1170957	209.2356719	160.1914063	-3899.39675	-30.89143359	1830.8165	1.210183859
78.05	344.041375	-5.92E-02	367.797	107.5997656	185.3639688	160.8312188	-3888.85775	-30.16378125	1887.658	1.207035899
78.1	350.6968438	-4.80E-02	179.3630469	226.5216875	159.5764219	161.4685	-3856.732	-29.4574707	1937.58475	1.195843816
78.15	357.7304375	-3.92E-02	-16.0976123	346.0237813	131.9524219	162.1031406	-3802.87425	-28.83278711	1976.35425	1.176556587
78.2	365.0403438	-3.18E-02	-217.7332813	465.45325	102.6053203	162.7349219	-3727.23325	-28.343	2007.99675	1.14915967
78.25	372.2543125	-2.48E-02	-424.7486875	584.1999375	71.67609375	163.3638125	-3629.896	-28.03107617	2028.158125	1.113690376
78.3	379.2710625	-1.69E-02	-636.29775	701.630375	39.3185625	163.9895938	-3511.03375	-27.92752734	2041.2355	1.070217729
78.35	385.995625	-6.37E-03	-851.4238125	817.1488125	5.730216309	164.6121719	-3370.95025	-28.04961133	2042.4745	1.018861294
78.4	392.5621563	8.22E-03	-1069.226375	930.1230625	-28.89049414	165.2313594	-3210.04075	-28.40180078	2036.414	0.959774375
78.45	399.0325	2.87E-02	-1288.855375	1039.9515	-64.30704297	165.8469531	-3028.83925	-28.97520117	2018.22775	0.893162668
78.5	405.6755938	5.67E-02	-1509.29375	1145.99925	-100.2730234	166.4587969	-2827.9645	-29.74830078	1992.538	0.819263816
78.55	412.2750625	9.41E-02	-1729.671	1247.663	-136.5192969	167.0667031	-2608.16725	-30.68870703	1954.679125	0.738364518
78.6	419.189875	0.142687912	-1949.01675	1344.3235	-172.7700781	167.6704688	-2370.28925	-31.75349805	1909.41775	0.650785863
78.65	425.914625	0.203857925	-2166.45325	1435.404625	-208.7251563	168.2698281	-2115.297	-32.89354297	1852.317	0.556895018
78.7	432.6631875	0.278842712	-2381.0155	1520.333	-244.0936406	168.8646094	-1844.248125	-34.05529688	1788.32625	0.457092643
78.75	439.1209375	0.368472076	-2591.84925	1598.585125	-278.5610313	169.4545469	-1558.315875	-35.18582813	1713.04125	0.35182187
78.8	445.6049375	0.473155975	-2798.0285	1669.63875	-311.8264688	170.039375	-1258.744625	-36.23724609	1631.387	0.241551831
78.85	451.8245938	0.592913147	-2998.69825	1733.02825	-343.5866563	170.618875	-946.895125	-37.17034766	1539.1535	0.126793817
78.9	458.2295625	0.727411377	-3193.096	1788.29775	-373.5545	171.19275	-624.19225	-37.95866797	1441.228125	8.08E-03
78.95	464.3486875	0.875990356	-3380.376	1835.059125	-401.4427188	171.7606563	-292.1496563	-38.58985156	1333.769875	-0.114015639
79	470.9260625	1.037676758	-3559.767	1872.947125	-426.9815313	172.322375	47.66080859	-39.06601563	1221.31175	-0.238912329
79.05	477.4333438	1.211176514	-3730.56725	1901.65625	-449.93875	172.8775938	393.59625	-39.40342578	1100.477375	-0.365994453
79.1	484.350625	1.394814819	-3892.08975	1920.93175	-470.080875	173.4259531	743.977125	-39.62895703	975.72025	-0.494635582
79.15	491.0422813	1.586522217	-4043.70225	1930.59425	-487.218375	173.9671563	1097.061	-39.77664844	844.147875	-0.624186635
79.2	497.9398125	1.783809692	-4184.9355	1930.528125	-501.1940625	174.5009375	1451.10275	-39.88384375	709.98825	-0.753998697
79.25	504.6268438	1.983831909	-4315.0805	1920.6885	-511.866125	175.0268594	1804.319625	-39.98741797	570.5941875	-0.8834095
79.3	511.4010313	2.183454834	-4433.77	1901.091375	-519.152	175.5446875	2154.946	-40.11983984	429.8521875	-1.011764288
79.35	517.91025	2.379361328	-4540.571	1871.82725	-522.99575	176.0541563	2501.20925	-40.30576953	285.7250313	-1.138406634
79.4	524.1275938	2.568154785	-4635.155	1833.0615	-523.3751875	176.55475	2841.371	-40.56126953	141.7191875	-1.262693405
79.45	530.1266875	2.746508057	-4717.1565	1785.016625	-520.3226875	177.0463438	3173.7175	-40.89114063	-3.8988125	-1.383991838
79.5	536.0424375	2.91118457	-4786.3805	1727.976125	-513.8955938	177.5284844	3496.5875	-41.29034766	-148.2971875	-1.50168848
79.55	541.970875	3.059142578	-4842.6635	1662.267875	-504.1982813	178.0009375	3808.38325	-41.74347656	-292.5575	-1.615194678
79.6	547.912	3.187594482	-4885.896	1588.284875	-491.3810625	178.4632969	4107.55425	-42.22705469	-434.43025	-1.723939896
79.65	553.891625	3.294092773	-4916.0225	1506.460875	-475.6202188	178.9153125	4392.6395	-42.71164063	-574.3195	-1.827386022
79.7	560.047	3.376505615	-4933.0105	1417.28625	-457.1311563	179.3566875	4662.2455	-43.16476172	-710.7926875	-1.925021172
79.75	566.3425	3.433113281	-4936.9305	1321.27875	-436.1575313	179.7870938	4915.0925	-43.554375	-843.5560625	-2.016376257
79.8	572.927375	3.462638916	-4927.996	1219.016875	-412.9913125	180.2061875	5149.988	-43.85222266	-971.851875	-2.101013422
79.85	579.530375	3.464344482	-4906.364	1111.103375	-387.9265625	180.6137188	5365.8535	-44.03688281	-1094.607625	-2.17853713
79.9	586.221875	3.437970215	-4872.223	998.2040625	-361.2875	181.0094219	5561.6995	-44.09647656	-1211.8895	-2.248585701
79.95	592.8409375	3.383787354	-4825.923	880.9925	-333.4167813	181.3929063	5736.6905	-44.02992969	-1321.99325	-2.310854912
80	599.578625	3.302606201	-4767.7585	760.1944375	-304.6756875	181.7639688	5890.128	-43.84730469	-1425.8855	-2.365089417
80.05	606.267875	3.195740723	-4698.206	636.52875	-275.4244688	182.1223125	6021.3885	-43.56910156	-1521.185	-2.411062479
80.1	612.995125	3.065001709	-4617.6925	510.764875	-246.0342656	182.4677344	6130.046	-43.22417969	-1609.6035	-2.448620319
80.15	619.7481875	2.912620361	-4526.6375	383.6474688	-216.8596719	182.7999219	6215.775	-42.84710547	-1688.3525	-2.477646828
80.2	626.79675	2.741221191	-4425.6245	255.9475156	-188.2644844	183.118625	6278.3985	-42.47490234	-1760.0045	-2.498079538
80.25	634.255	2.553733643	-4315.1745	128.3929375	-160.5986563	183.4236875	6317.8785	-42.14380859	-1821.248	-2.509908438
80.3	642.0495625	2.353353271	-4195.9055	1.733580078	-134.1863438	183.7147344	6334.3155	-41.88621094	-1875.269875	-2.513175011
80.35	650.479	2.14342749	-4068.435	-123.3373281	-109.3410547	183.991625	6327.9285	-41.72814453	-1918.307625	-2.507963657
80.4	659.4349375	1.92742749	-3933.354	-246.1177344	-86.3431875	184.2541406	6299.0685	-41.68668359	-1954.319875	-2.494409084
80.45	669.5069375	1.708796509	-3791.316	-365.9900625	-65.45719531	184.5020938	6248.202	-41.76925781	-1979.222	-2.472687483
80.5	680.2781875	1.49097168	-3643.03875	-482.3357188	-46.90717578	184.7352344	6175.926	-41.97248438	-1997.421875	-2.443024397
80.55	692.1504375	1.277258057	-3489.1995	-594.6129375	-30.87950781	184.9533125	6082.9165	-42.28235938	-2004.309875	-2.405676603
80.6	704.921625	1.070827271	-3330.4125	-702.2989375	-17.53938477	185.1562656	5969.96	-42.67439844	-2005.072	-2.360938072
80.65	719.03275	0.874594849	-3167.38375	-804.9620625	-7.000479004	185.3438594	5837.928	-43.11570313	-1994.77275	-2.309138298
80.7	734.311125	0.691239502	-3000.79525	-902.19775	0.656175415	185.5158281	5687.754	-43.56703516	-1979.0485	-2.25062871
80.75	751.0443125	0.523094055	-2831.326	-993.696	5.388026855	185.6720313	5520.464	-43.98455469	-1952.63375	-2.185795546
80.8	768.95425	0.372198181	-2659.60325	-1079.168375	7.19641748	185.81225	5337.101	-44.32489063	-1921.48025	-2.115031481
80.85	788.413375	0.240190643	-2486.33225	-1158.42325	6.113186523	185.9364219	5138.787	-44.54757031	-1880.19575	-2.03875947
80.9	809.3035	0.128354477	-2312.03425	-1231.298625	2.217466309	186.0442969	4926.642	-44.61919531	-1835.0855	-1.957401156
80.95	831.8779375	3.76E-02	-2137.30725	-1297.726875	-4.386172852	186.1357188	4701.8375	-44.51626563	-1780.688	-1.871398687
81	855.9185	-3.16E-02	-1962.84125	-1357.663375	-13.54824414	186.2105313	4465.525	-44.22828125	-1723.18475	-1.781185865
81.05	881.7616875	-7.92E-02	-1789.020125	-1411.139875	-25.09855078	186.2686719	4218.885	-43.75806641	-1657.36325	-1.687208056
81.1	909.142125	-0.105289131	-1616.435625	-1458.219125	-38.82769141	186.3099219	3963.05625	-43.12249609	-1589.306125	-1.589896083
81.15	938.5111875	-0.110575394	-1445.547125	-1499.026625	-54.50583984	186.3342031	3699.19475	-42.35083984	-1514.01125	-1.489685774
81.2	969.66375	-9.60E-02	-1276.75575	-1533.718	-71.88752344	186.3414219	3428.39775	-41.48216406	-1437.426875	-1.386992574
81.25	1002.945813	-6.29E-02	-1110.519125	-1562.49825	-90.69175781	186.3314531	3151.758	-40.56282422	-1354.796625	-1.282229304
81.3	1038.135063	-1.27E-02	-947.138	-1585.59575	-110.6411719	186.3042344	2870.30275	-39.64162891	-1271.6955	-1.175784707
81.35	1075.749625	5.26E-02	-786.944625	-1603.28225	-131.425875	186.2596563	2585.0355	-38.76772266	-1183.959	-1.068038344
81.4	1115.6605	0.130924744	-630.1378125	-1615.8555	-152.7568594	186.1977188	2296.891	-37.98590625	-1096.713	-0.959344804
81.45	1158.197625	0.220053207	-477.0423125	-1623.641875	-174.3094063	186.1183594	2006.76175	-37.33548047	-1006.19175	-0.850041568
81.5	1203.34525	0.317526978	-327.7971563	-1626.989625	-195.7805313	186.0215938	1715.463625	-36.84754688	-916.953625	-0.740437925
81.55	1251.41375	0.420826294	-182.5360938	-1626.264125	-216.8565938	185.9073438	1423.7555	-36.54328516	-825.9125	-0.630821943
81.6	1302.525	0.527375671	-41.39749219	-1621.858125	-237.2360938	185.7756875	1132.330875	-36.43471094	-736.945	-0.521456182
81.65	1356.907	0.634623291	95.64555469	-1614.170125	-256.6367969	185.626625	841.8121875	-36.52284766	-647.6448125	-0.412576705
81.7	1414.65425	0.740021973	228.5554375	-1603.623	-274.7711563	185.4602188	552.729625	-36.79920703	-561.0773125	-0.304384917
81.75	1475.92725	0.84114032	357.323125	-1590.6295	-291.3705313	185.2765156	265.573	-37.24503125	-475.4718125	-0.197066575
81.8	1540.879375	0.935661133	482.03025	-1575.622875	-306.1961563	185.0756875	-19.27626563	-37.83341016	-393.1050938	-9.08E-02
81.85	1609.737	1.021486084	602.807	-1559.023875	-319.012375	184.8576719	-301.508625	-38.52942188	-313.0006875	1.44E-02
81.9	1682.47975	1.096717773	719.7728125	-1541.26625	-329.6223125	184.6226406	-580.886125	-39.29285938	-236.461625	0.118335538
81.95	1759.3595	1.159707153	833.0928125	-1522.7555	-337.8349688	184.37075	-857.227875	-40.07969531	-163.2413438	0.220978737
82	1840.133875	1.209080444	942.9355625	-1503.906	-343.4941563	184.1021563	-1130.4715	-40.84528125	-93.65098438	0.322302997
82.05	1925.081875	1.243762451	1049.63675	-1485.08725	-346.4685313	183.8169688	-1400.587125	-41.54760547	-28.21157813	0.42229706
82.1	2013.90525	1.263008789	1153.303625	-1466.675	-346.6472188	183.5154219	-1667.6245	-42.15009766	33.64582813	0.520979285
82.15	2106.66575	1.266384033	1254.320375	-1448.984375	-343.9589375	183.1977031	-1931.702625	-42.62451172	90.897125	0.618394613
82.2	2202.96	1.25381189	1352.949	-1432.324625	-338.339125	182.8640313	-2192.98025	-42.95305469	144.8241719	0.714603066
82.25	2302.57225	1.225521851	1449.427875	-1416.931625	-329.7709375	182.5145781	-2451.691	-43.129625	194.0848438	0.8096928
82.3	2405.152	1.18213916	1544.16225	-1403.0205	-318.2505313	182.1497656	-2708.08275	-43.16060938	240.491	0.903757215
82.35	2510.2905	1.124552002	1637.416625	-1390.7305	-303.8212813	181.7697344	-2962.44475	-43.06359375	282.2752813	0.996905923
82.4	2617.30375	1.053991089	1729.528125	-1380.168625	-286.5249688	181.3748438	-3215.09875	-42.86532813	322.0275	1.089260221
82.45	2725.62	0.971820007	1820.807125	-1371.348125	-266.4466563	180.9654219	-3466.36	-42.60021875	357.5658438	1.180939555
82.5	2834.52075	0.879675476	1911.58975	-1364.251125	-243.6911719	180.5418594	-3716.55125	-42.30638281	391.908125	1.272065878
82.55	2943.392	0.779263855	2002.222375	-1358.770125	-218.3947344	180.1044531	-3965.98825	-42.02321094	422.4834375	1.362759113
82.6	3050.753	0.672533325	2092.975125	-1354.749625	-190.71625	179.6535938	-4214.954	-41.78837109	453.0725625	1.453126669
82.65	3155.937	0.561442627	2184.14425	-1351.935625	-160.82125	179.1897969	-4463.707	-41.63491797	480.8041563	1.543267012
82.7	3257.7905	0.448105927	2275.9825	-1350.039375	-128.91	178.7134531	-4712.4345	-41.58960156	509.4130938	1.633251548
82.75	3355.2525	0.334540649	2368.762	-1348.689625	-95.20802344	178.2250313	-4961.2855	-41.67086719	536.01375	1.723138332
82.8	3447.04525	0.222780533	2462.747	-1347.476375	-59.93621094	177.7250156	-5210.3205	-41.8890625	564.4253125	1.81295228
82.85	3531.71525	0.114654327	2558.12125	-1345.914	-23.34500391	177.2139375	-5459.5285	-42.24406641	591.836125	1.90269196
82.9	3608.11875	1.19E-02	2655.04825	-1343.479875	14.29403125	176.6922969	-5708.804	-42.72715625	621.9695	1.992320299
82.95	3675.351	-8.40E-02	2753.744	-1339.616	52.72067578	176.1607031	-5957.945	-43.32034766	651.559125	2.081765652
83	3731.78875	-0.171733902	2854.16925	-1333.744	91.63835156	175.6195938	-6206.628	-43.99799609	684.546375	2.170910358
83.05	3776.1975	-0.250344406	2956.5865	-1325.240375	130.7655391	175.0696719	-6454.447	-44.72848828	717.8125625	2.259607077
83.1	3807.71775	-0.31909787	3060.914	-1313.4915	169.7979375	174.5114688	-6700.857	-45.47609375	754.6115	2.347657204
83.15	3825.431	-0.37765683	3167.191	-1297.885625	208.4574531	173.9456094	-6945.215	-46.20353516	791.854375	2.434826136
83.2	3828.61875	-0.425953491	3275.36525	-1277.83825	246.4291094	173.3726875	-7186.755	-46.87519141	832.379	2.520832777
83.25	3816.498	-0.464211426	3385.3705	-1252.789	283.4250938	172.7932656	-7424.6235	-47.45919922	873.289875	2.605367184
83.3	3788.888	-0.492828247	3497.09425	-1222.229375	319.16675	172.2080781	-7657.8465	-47.93126953	916.7799375	2.68807292
83.35	3745.5535	-0.512404663	3610.30675	-1185.712625	353.3653438	171.6176563	-7885.3795	-48.27527344	960.052625	2.768568039
83.4	3686.4525	-0.523649902	3724.88	-1142.8585	385.7637188	171.0226094	-8106.081	-48.48592969	1004.863625	2.846436739
83.45	3612.084	-0.527295654	3840.5195	-1093.3815	416.1087188	170.4236094	-8318.763	-48.5685625	1048.4205	2.921245813
83.5	3522.76325	-0.524009521	3956.96125	-1037.085563	444.168	169.8212031	-8522.177	-48.53829688	1092.01475	2.992541075
83.55	3419.62825	-0.514291565	4073.831	-973.891875	469.728375	169.2160469	-8715.061	-48.41890234	1133.02175	3.059862852
83.6	3303.45075	-0.498389191	4190.75025	-903.827375	492.6010625	168.6087031	-8896.131	-48.24082031	1172.2235	3.122745752
83.65	3175.579	-0.476231934	4307.3455	-827.04775	512.6134063	167.99975	-9064.12	-48.03766406	1207.41475	3.180729628
83.7	3036.8295	-0.447469269	4423.1025	-743.807875	529.63875	167.3896875	-9217.808	-47.84398828	1239.151375	3.233373165
83.75	2889.605	-0.411434418	4537.5895	-654.505125	543.56175	166.779125	-9356.022	-47.69257813	1265.239	3.28025341
83.8	2734.6395	-0.36723465	4650.25	-559.6341875	554.3074375	166.1685469	-9477.669	-47.61133984	1286.097625	3.320975542
83.85	2573.09725	-0.313868103	4760.5645	-459.7826563	561.8238125	165.5584531	-9581.759	-47.62193359	1300.847125	3.355184317
83.9	2406.15625	-0.250324127	4867.9185	-355.59475	566.110125	164.9492969	-9667.408	-47.73805469	1309.4875	3.382563114
83.95	2235.43125	-0.175590836	4971.7565	-247.804	567.1651875	164.3415625	-9733.85	-47.96435938	1311.394875	3.402839661
84	2062.262625	-8.88E-02	5071.4155	-137.2006094	565.0754375	163.7356094	-9780.464	-48.29710547	1306.36275	3.415794373
84.05	1887.884	1.09E-02	5166.252	-24.62963281	559.9021875	163.1319063	-9806.788	-48.72375	1294.4845	3.421266317
84.1	1713.123	0.124020653	5255.6645	89.05186719	551.783125	162.5307813	-9812.5	-49.22395703	1275.75175	3.419146299
84.15	1539.7725	0.250874756	5338.976	202.9521719	540.85775	161.9325625	-9797.463	-49.77236328	1250.26775	3.409392595
84.2	1369.356	0.391615936	5415.5445	316.1530313	527.313125	161.3376094	-9761.677	-50.339375	1217.662625	3.392014742
84.25	1203.697375	0.546173828	5484.641	427.7070938	511.3673438	160.7461406	-9705.313	-50.89480078	1178.2815	3.367084265
84.3	1044.148625	0.714237122	5545.66	536.6668125	493.2408125	160.1585156	-9628.743	-51.41025781	1131.961	3.334745884
84.35	892.35375	0.895316895	5597.892	642.091	473.199375	159.5749375	-9532.493	-51.8620625	1079.300375	3.295201302
84.4	750.6306875	1.088767944	5640.7885	743.0335625	451.5017813	158.9956094	-9417.266	-52.23375391	1019.700375	3.24871707
84.45	621.162	1.293850952	5673.655	838.5376875	428.4524375	158.4207344	-9283.943	-52.51763281	953.5224375	3.195624352
84.5	506.0415	1.509723755	5695.913	927.656375	404.345375	157.8504844	-9133.584	-52.71640234	880.587375	3.136320353
84.55	407.444625	1.735490967	5706.9635	1009.465188	379.4857813	157.2850625	-8967.405	-52.84258984	801.1985	3.071258545
84.6	327.424	1.970144897	5706.2545	1083.069125	354.1845313	156.7245781	-8786.824	-52.91809766	715.493375	3.000965834
84.65	268.3445	2.212430908	5693.2735	1147.613	328.730375	156.169125	-8593.39	-52.97232422	623.517625	2.926018476
84.7	230.7713906	2.460531738	5667.5275	1202.324125	303.4289375	155.6189219	-8388.814	-53.03974219	526.534625	2.84705019
84.75	214.4870156	2.711618408	5628.5825	1246.596125	278.571625	155.0740469	-8174.945	-53.15698047	425.788125	2.764745235
84.8	216.7410156	2.96092334	5576.051	1280.06325	254.4104688	154.5345469	-7953.7265	-53.35966797	324.5364688	2.679821014
84.85	233.9577656	3.201242188	5509.521	1302.699375	231.20525	154.000625	-7727.1185	-53.67968359	225.4358438	2.592999935
84.9	261.6476563	3.422796631	5428.777	1314.826	209.1614063	153.4723125	-7497.089	-54.14248828	132.5464688	2.505005836
84.95	295.214125	3.613983398	5333.4655	1317.139125	188.4762188	152.94975	-7265.494	-54.76446875	48.4494375	2.416518688
85	330.819875	3.762669434	5223.4515	1310.64125	169.3200781	152.4329844	-7034.0435	-55.55189844	-23.50010938	2.328163385
85.05	365.14825	3.858095215	5098.532	1296.594	151.80325	151.9221406	-6804.2485	-56.49930078	-82.1315	2.240490913
85.1	396.3405625	3.892575195	4958.6615	1276.424375	136.0218438	151.4173281	-6577.358	-57.58850391	-125.5779531	2.153954744
85.15	422.7731875	3.862861084	4803.8315	1251.65675	122.0203281	150.918625	-6354.348	-58.79008203	-154.2366563	2.068909645
85.2	443.6319375	3.770357178	4634.068	1223.85225	109.8082422	150.4221094	-6135.92	-60.063	-167.163125	1.985609651
85.25	458.9245938	3.620629639	4449.502	1194.546375	99.35248438	149.9288906	-5922.4825	-61.35720313	-166.1025469	1.904202819
85.3	468.888	3.422352051	4250.269	1165.193625	90.58360938	149.4416563	-5714.1535	-62.61710156	-151.0443438	1.824732184
85.35	475.2168125	3.186141113	4036.59575	1137.110625	83.38183594	148.9603438	-5510.832	-63.78337891	-124.8422656	1.747164249
85.4	479.7009375	2.923295898	3808.79625	1111.41575	77.60953125	148.4851406	-5312.159	-64.79865234	-88.62832813	1.671370625
85.45	483.6441875	2.64441333	3567.2255	1089.04075	73.06829688	148.0159844	-5117.5885	-65.61034375	-44.98403125	1.597155929
85.5	489.1645938	2.358738037	3312.3285	1070.716625	69.54777344	147.5529063	-4926.423	-66.17536719	4.64084375	1.524270535
85.55	497.7426875	2.073674316	3044.56625	1056.96225	66.801375	147.0959219	-4737.8525	-66.46307813	57.791375	1.452424049
85.6	511.2571563	1.794759521	2764.625	1048.106125	64.5613125	146.645	-4551.01	-66.45691406	113.0388672	1.381305575
85.65	530.613	1.525543579	2472.94275	1044.293063	62.53417188	146.2001406	-4364.9425	-66.15546875	168.6388281	1.310572147
85.7	556.52375	1.267983276	2170.23075	1045.546563	60.41037891	145.7612813	-4178.72925	-65.57250781	223.8442813	1.239892721
85.75	589.35975	1.022750671	1857.35475	1051.762125	57.89309375	145.3284219	-3991.42275	-64.73409375	277.3315938	1.168924809
85.8	629.4999375	0.789916321	1534.949375	1062.7425	54.64160547	144.9014531	-3802.139	-63.67632813	328.6063125	1.097349882
85.85	676.1445	0.5692677	1203.952	1078.2305	50.367375	144.4803906	-3609.99925	-62.44279688	377.311375	1.024849534
85.9	728.200625	0.360785553	865.2118125	1097.953125	44.74582422	144.065125	-3414.21875	-61.07837891	423.631875	0.951139927
85.95	784.0633125	0.164729065	519.6516875	1121.6475	37.48962891	143.6555781	-3214.013	-59.62913672	467.886625	0.875935853
86	841.3125	-0.018031853	168.3168125	1149.100125	28.33594531	143.2517344	-3008.68275	-58.1375	510.7900625	0.798983276
86.05	897.0926875	-0.186155121	-187.856375	1180.1685	17.03497852	142.8534688	-2797.5485	-56.63952344	553.4275	0.720034897
86.1	947.39125	-0.338072784	-547.70425	1214.8355	3.378003906	142.4606875	-2579.947	-55.16548828	597.150875	0.638848186
86.15	989.1784375	-0.472217316	-910.2814375	1253.18575	-12.80981348	142.0732969	-2355.2285	-53.73780469	642.982125	0.555185437
86.2	1021.54025	-0.586875244	-1274.417	1295.327375	-31.6623457	141.69125	-2122.691	-52.37255078	690.3093125	0.468788862
86.25	1044.63375	-0.680302979	-1638.935375	1341.28925	-53.27100781	141.314375	-1881.650625	-51.07947266	738.073625	0.379406393
86.3	1059.53	-0.750985352	-2002.785	1390.965875	-77.68173438	140.9426094	-1631.413625	-49.86330078	784.7105625	0.286782086
86.35	1068.915875	-0.798000549	-2364.69525	1444.065625	-104.8762188	140.5757813	-1371.337	-48.72653906	827.615	0.190677792
86.4	1076.580375	-0.821131042	-2723.741	1500.033375	-134.8363125	140.2137188	-1100.830625	-47.66921484	864.15575	9.09E-02
86.45	1087.095375	-0.82110144	-3078.6585	1558.035125	-167.4587344	139.8563125	-819.45725	-46.69174219	890.784125	-1.28E-02
86.5	1104.708125	-0.799633301	-3428.13775	1616.939375	-202.5169844	139.5033281	-526.9445625	-45.79603125	904.99725	-0.12042328
86.55	1132.61125	-0.759504761	-3771.0455	1675.39675	-239.7883125	139.1546563	-223.2592031	-44.98481641	904.2586875	-0.232035726
86.6	1172.519375	-0.704312073	-4106.27525	1731.929	-278.9997188	138.8099844	91.3724375	-44.26388672	888.439875	-0.347548574
86.65	1224.448	-0.63822229	-4432.7145	1785.051	-319.8286563	138.4691719	416.449375	-43.64047266	856.822375	-0.466780692
86.7	1287.174	-0.565576843	-4749.348	1833.35	-361.9069688	138.1319688	751.2125625	-43.12366797	811.6159375	-0.589455128
86.75	1358.961125	-0.490626038	-5054.999	1875.56525	-404.8251875	137.7981563	1094.6415	-42.72176953	752.79725	-0.715198576
86.8	1437.57225	-0.417169434	-5348.814	1910.587875	-448.1509688	137.4674844	1445.51525	-42.44401953	683.6619375	-0.843563318
86.85	1520.788125	-0.348355316	-5629.666	1937.52125	-491.391125	137.1397188	1802.417625	-42.29773828	604.1285625	-0.974029064
86.9	1607.268375	-0.286502747	-5896.7725	1955.606125	-534.0759375	136.8145781	2163.79175	-42.28618359	517.3000625	-1.106022954
86.95	1695.81225	-0.233120468	-6149.227	1964.243625	-575.687625	136.4919219	2527.9535	-42.40828125	422.3259688	-1.23892498
87	1786.1885	-0.188851608	-6386.106	1962.918125	-615.6871875	136.1713438	2893.122	-42.65778906	321.7871875	-1.372077703
87.05	1878.5175	-0.153565521	-6606.798	1951.20975	-653.5725625	135.85275	3257.43075	-43.02268359	214.0406875	-1.504792094
87.1	1974.62975	-0.126400612	-6810.4895	1928.712875	-688.8081875	135.5357813	3618.94175	-43.48478516	100.688875	-1.636351347
87.15	2074.947125	-0.105830414	-6996.6205	1895.052875	-720.90925	135.2202969	3975.6405	-44.02035547	-20.11390625	-1.766010046
87.2	2178.16775	-8.95E-02	-7164.566	1849.95325	-749.373625	134.9060625	4325.462	-44.60108984	-144.7161875	-1.893002987
87.25	2283.77075	-7.43E-02	-7313.7925	1793.27125	-773.7493125	134.5928281	4666.2965	-45.19551953	-274.4794688	-2.016548157
87.3	2391.71475	-5.63E-02	-7443.9055	1724.94875	-793.5994375	134.2803438	4996.0255	-45.77112109	-406.44175	-2.135859728
87.35	2502.2705	-3.12E-02	-7554.5305	1645.014375	-808.5556875	133.9685	5312.521	-46.29632031	-542.29225	-2.250148296
87.4	2614.744	5.42E-03	-7645.343	1553.582875	-818.268625	133.6570625	5613.674	-46.74363672	-678.813	-2.35863018
87.45	2728.4255	5.83E-02	-7716.148	1450.895375	-822.4621875	133.3458906	5897.402	-47.09147266	-816.8855	-2.460534096
87.5	2842.291	0.131513123	-7766.6945	1337.317375	-820.896	133.0348281	6161.686	-47.32641406	-953.40275	-2.555110931
87.55	2955.53625	0.228802658	-7797.0285	1213.337	-813.3991875	132.7236875	6404.574	-47.44396094	-1088.888125	-2.641637564
87.6	3067.173	0.352638885	-7807.0445	1079.56875	-799.8710625	132.4124531	6624.2165	-47.44930078	-1220.66725	-2.719429731
87.65	3175.73175	0.504153564	-7796.82	936.752375	-780.266875	132.1009531	6818.8865	-47.35640234	-1348.629125	-2.787849665
87.7	3279.794	0.682683899	-7766.468	785.772125	-754.603125	131.7891406	6987.0035	-47.18672656	-1470.368375	-2.846314907
87.75	3377.552	0.885675598	-7716.244	627.637	-722.9905625	131.477	7127.1625	-46.96652344	-1585.1735	-2.894309282
87.8	3467.6455	1.108413452	-7646.357	463.4964063	-685.57125	131.1644063	7238.1325	-46.72465234	-1691.416125	-2.931382418
87.85	3548.3585	1.344241211	-7557.102	294.5830313	-642.56525	130.8514531	7318.918	-46.48902734	-1788.061125	-2.957170963
87.9	3618.8835	1.584565552	-7448.9215	122.2304063	-594.2636875	130.5380781	7368.774	-46.28407422	-1874.58375	-2.971407652
87.95	3678.208	1.819334106	-7322.246	-52.20580469	-540.999	130.2243438	7387.177	-46.12840625	-1949.818125	-2.973905563
88	3725.62575	2.037107178	-7177.5815	-227.3104531	-483.186375	129.9102734	7373.8115	-46.03235547	-2014.18825	-2.964556217
88.05	3761.2365	2.225750488	-7015.5125	-401.71	-421.2506875	129.5959609	7328.6945	-45.99709766	-2066.5475	-2.943372726
88.1	3785.0145	2.373003662	-6836.6605	-574.0434375	-355.7105625	129.2814141	7252.0585	-46.01422656	-2108.6415	-2.91045022
88.15	3797.36825	2.467692871	-6641.6605	-743.0475	-287.0699688	128.9668125	7144.3915	-46.06576563	-2138.73975	-2.865975618
88.2	3797.9475	2.500109863	-6431.275	-907.4889375	-215.9025781	128.6522266	7006.3605	-46.12543359	-2159.25875	-2.81020093
88.25	3786.9635	2.462355957	-6206.2775	-1066.241875	-142.7978281	128.3377578	6838.901	-46.16102734	-2167.516	-2.743476868
88.3	3764.811	2.34855835	-5967.353	-1218.22275	-68.35759375	128.0235234	6643.131	-46.13732031	-2167.424	-2.666220188
88.35	3731.8795	2.15579834	-5715.5075	-1362.504125	6.793418457	127.7096484	6420.3555	-46.01899219	-2155.4265	-2.578914165
88.4	3688.64425	1.884463623	-5451.512	-1498.20825	82.05882813	127.3962734	6172.0655	-45.77475	-2136.35525	-2.482110023
88.45	3635.671	1.538521484	-5176.3775	-1624.628	156.7896719	127.0835391	5899.8735	-45.38095313	-2105.93175	-2.37640214
88.5	3574.04425	1.125546509	-4890.939	-1741.1355	230.3907188	126.7715859	5605.522	-44.82478125	-2070.1195	-2.26243186
88.55	3504.7365	0.656665222	-4596.271	-1847.289125	302.2892813	126.4605313	5290.858	-44.10587109	-2024.08625	-2.140877962
88.6	3428.8605	0.145910446	-4293.2615	-1942.737625	371.9024688	126.1505313	4957.7875	-43.237875	-1974.469	-2.012441635
88.65	3347.776	-0.39049054	-3982.9255	-2027.315625	438.7019063	125.8417578	4608.2765	-42.24729297	-1915.984	-1.877845645
88.7	3262.46225	-0.934738708	-3666.26275	-2100.9415	502.1735625	125.5343125	4244.308	-41.17232422	-1855.672875	-1.737820745
88.75	3174.10825	-1.468597656	-3344.32875	-2163.6965	561.8669375	125.2283516	3867.87725	-40.05920313	-1787.56925	-1.593103409
88.8	3083.2215	-1.974332031	-3018.12225	-2215.71	617.368875	124.9239922	3480.91525	-38.95801563	-1718.832375	-1.444409132
88.85	2990.609	-2.435776611	-2688.636	-2257.23825	668.31	124.6214531	3085.372	-37.92041016	-1642.94025	-1.292462826
88.9	2896.3955	-2.838962891	-2356.89875	-2288.55375	714.3715	124.3207734	2683.086	-36.99374609	-1567.035	-1.137952805
88.95	2801.02925	-3.172826904	-2023.86025	-2310.019	755.299875	124.022125	2275.88275	-36.21949219	-1484.257375	-0.98156476
89	2704.43	-3.429602295	-1690.56225	-2321.99575	790.88425	123.7256172	1865.471125	-35.63007031	-1401.68025	-0.823946595
89.05	2606.94	-3.605151123	-1357.901125	-2324.89875	820.985125	123.4314297	1453.528	-35.24679688	-1312.4975	-0.665737629
89.1	2508.20025	-3.69880835	-1026.903313	-2319.13875	845.5068125	123.1396406	1041.612438	-35.07964063	-1223.479875	-0.507537782
89.15	2408.40425	-3.713109375	-698.325375	-2305.1515	864.433375	122.8503828	631.2363125	-35.12583203	-1128.114625	-0.349933296
89.2	2306.75675	-3.653371338	-373.139875	-2283.35625	877.7799375	122.56375	223.7940156	-35.37073047	-1032.595875	-0.193470284
89.25	2203.733	-3.527193359	-52.25982813	-2254.17825	885.6245	122.2798594	-179.3625313	-35.78738281	-930.991	-3.87E-02
89.3	2098.86625	-3.344068604	263.6024063	-2218.039	888.121125	121.9988281	-576.999875	-36.33880078	-829.331	0.113940351
89.35	1992.3115	-3.114813965	573.63225	-2175.36625	885.43475	121.7206953	-967.9269375	-36.97843359	-722.233625	0.263918579
89.4	1883.993	-2.85088501	877.173875	-2126.5865	877.8103125	121.4456328	-1351.054375	-37.65438281	-615.2543125	0.410811961
89.45	1774.0765	-2.563726074	1173.490375	-2072.1295	865.5225	121.1736563	-1725.35225	-38.31130859	-503.8906875	0.554201424
89.5	1662.46725	-2.2642854	1461.88975	-2012.431	848.87675	120.9048672	-2089.890625	-38.89607031	-392.750875	0.693705201
89.55	1549.22	-1.962583862	1741.860625	-1947.904625	828.234625	120.6392969	-2443.786	-39.36137891	-278.348125	0.828959942
89.6	1434.461625	-1.66734668	2012.825875	-1878.984875	803.9635625	120.3770313	-2786.25375	-39.67054688	-164.471625	0.959640622
89.65	1318.5585	-1.385781128	2274.3055	-1806.087875	776.4705	120.1181172	-3116.56825	-39.80064063	-48.8105	1.085446954
89.7	1202.147375	-1.123429199	2525.81275	-1729.665875	746.1691875	119.8625703	-3434.07575	-39.74470313	65.5918125	1.206107259
89.75	1085.88525	-0.884148438	2766.94075	-1650.163	713.5133125	119.6104766	-3738.2075	-39.51302734	179.834	1.321385384
89.8	970.795125	-0.670117981	2997.435	-1568.075625	678.9149375	119.3618594	-4028.47625	-39.13061328	291.7165	1.431078672
89.85	857.881375	-0.481975159	3216.94375	-1483.897875	642.8545	119.1167031	-4304.463	-38.63609766	401.1311875	1.535013318
89.9	748.579125	-0.318959137	3425.207	-1398.194	605.7531875	118.8750547	-4565.8505	-38.07649609	506.8600938	1.633057237
89.95	644.523125	-0.179144775	3622.02	-1311.531	568.037625	118.6369297	-4812.42	-37.50367969	607.478625	1.725119591
90	547.47325	-5.97E-02	3807.25225	-1224.566	530.15175	118.4023281	-5044.0855	-36.96948828	702.73525	1.811161041
90.05	459.6992188	0.043111946	3980.77025	-1137.968	492.4841563	118.1713047	-5260.8035	-36.52174609	789.96175	1.891162634
90.1	383.4770625	0.133353821	4142.551	-1052.51675	455.4323125	117.9438359	-5462.7125	-36.20085938	869.77575	1.965175271
90.15	321.1468125	0.21565239	4292.5995	-969.001125	419.33875	117.7199531	-5650.086	-36.03760547	938.709625	2.033302546
90.2	274.3425625	0.294746765	4430.875	-888.2850625	384.5501563	117.4996641	-5823.334	-36.05108984	998.9133125	2.09570241
90.25	243.0108125	0.375255585	4557.4085	-811.1389375	351.3446875	117.2829922	-5983.026	-36.24805469	1047.583375	2.152593136
90.3	224.0935938	0.461021301	4672.4345	-738.2095	319.9954063	117.0699609	-6129.8545	-36.62297656	1090.31025	2.204239845
90.35	211.2708125	0.55441626	4775.9715	-669.7676875	290.7371875	116.8605859	-6264.5955	-37.15751563	1126.976625	2.2509408
90.4	197.3952188	0.655407532	4868.282	-605.704875	263.7367188	116.6549141	-6388.0305	-37.82289063	1165.92425	2.29300046
90.45	177.8293125	0.761394958	4949.517	-545.521	239.161875	116.4529766	-6500.9055	-38.58000781	1204.96025	2.330713511
90.5	152.540125	0.867468567	5019.804	-488.620625	217.1133906	116.2548906	-6603.82	-39.38305469	1248.69675	2.364323139
90.55	125.2058594	0.967796997	5079.545	-434.46225	197.6538281	116.0606094	-6697.3085	-40.18269141	1289.517	2.39405489
90.6	101.0739688	1.05678418	5128.958	-382.7840313	180.8209531	115.8702656	-6781.7825	-40.92887891	1329.572	2.42008996
90.65	85.27876563	1.130427124	5168.3015	-333.542	166.59325	115.6839219	-6857.666	-41.57611719	1360.475	2.442616224
90.7	81.83865625	1.186673096	5197.877	-286.9470625	154.9210625	115.5016328	-6925.372	-42.08651953	1385.697125	2.46181798
90.75	91.05071875	1.225556763	5218.016	-243.2472188	145.7231406	115.3234922	-6985.3775	-42.43342188	1399.60125	2.477902412
90.8	110.1850625	1.248415894	5229.042	-202.605875	138.8727969	115.1495469	-7038.174	-42.60394922	1409.811875	2.491080046
90.85	133.2154688	1.257122192	5231.278	-164.880625	134.218375	114.9799375	-7084.2915	-42.59937109	1414.00675	2.501573324
90.9	150.7108125	1.253218018	5225.081	-129.5291328	131.5719063	114.8147188	-7124.1665	-42.43480078	1423.379625	2.509569645
90.95	156.4128594	1.237789551	5210.8005	-95.57330469	130.7274609	114.6540469	-7158.1355	-42.13728906	1435.1965	2.515217304
91	148.3504375	1.211660522	5188.752	-61.89002344	131.4460313	114.4979609	-7186.2955	-41.74271094	1455.75425	2.51857686
91.05	129.8038438	1.176198853	5159.2765	-27.43001367	133.4786563	114.3466797	-7208.5755	-41.29182813	1476.81425	2.519644499
91.1	107.7622656	1.133841431	5122.7075	8.486666016	136.548875	114.2002344	-7224.721	-40.82679297	1499.39025	2.518347979
91.15	89.3374375	1.088017212	5079.4025	46.12565234	140.3795469	114.0587813	-7234.4055	-40.38691406	1513.679875	2.514587641
91.2	78.94279688	1.042384521	5029.6185	85.38692188	144.6791719	113.9224063	-7237.2885	-40.00618359	1522.30675	2.508253336
91.25	76.32359375	0.999773193	4973.6935	126.0497344	149.1556406	113.7912891	-7233.0695	-39.70998828	1520.372125	2.499247551
91.3	76.48570313	0.961477844	4911.937	167.9947344	153.5120781	113.6655078	-7221.475	-39.51359766	1515.585	2.48747921
91.35	74.52846875	0.927068848	4844.647	211.34275	157.4624375	113.5452031	-7202.2495	-39.42170703	1506.01775	2.472862005
91.4	68.20848438	0.89488562	4772.0555	256.3455313	160.7282344	113.4305156	-7175.085	-39.42786328	1497.135	2.455290079
91.45	60.2044375	0.862895691	4694.432	303.1897813	163.0273125	113.3215313	-7139.649	-39.51514063	1483.12	2.434650183
91.5	55.37339063	0.829509521	4611.994	351.8065625	164.1249531	113.2184063	-7095.5735	-39.65726563	1464.98975	2.410815239
91.55	58.72690625	0.794036499	4524.984	401.8291563	163.7796719	113.1212578	-7042.5525	-39.82099609	1436.52025	2.383682251
91.6	71.74096875	0.75657196	4433.6385	452.7063438	161.7861406	113.0301875	-6980.345	-39.96793359	1400.457	2.353170872
91.65	91.74746875	0.717616638	4338.041	503.9163438	157.9585313	112.9453203	-6908.8515	-40.05806641	1355.8585	2.319252014
91.7	113.02575	0.677666016	4238.377	555.171	152.1363125	112.8667656	-6827.9915	-40.05333984	1309.0005	2.281903028
91.75	130.2205469	0.637051575	4134.874	606.453	144.2160156	112.7946719	-6737.7655	-39.92023828	1260.674	2.241130829
91.8	140.131375	0.596060547	4027.618	657.9538125	134.0978906	112.7290938	-6638.12	-39.63359375	1214.8785	2.196923018
91.85	143.9628594	0.555144958	3916.71825	709.868625	121.7304063	112.6701797	-6528.9845	-39.17887891	1169.05175	2.149260759
91.9	144.8712813	0.515015869	3802.222	762.2480625	107.0914766	112.6180469	-6410.2595	-38.55347266	1122.95225	2.098113775
91.95	146.7894375	0.476518463	3684.25225	814.911875	90.21251563	112.5727656	-6281.845	-37.76733984	1073.12775	2.043452978
92	151.4008125	0.440348907	3562.9125	867.5225	71.14109375	112.5344297	-6143.699	-36.84219531	1019.80325	1.985269189
92.05	158.1534219	0.406761963	3438.18825	919.690625	49.97579297	112.5031406	-5995.845	-35.80938672	962.848875	1.923576832
92.1	165.5063906	0.375476013	3310.17925	971.0941875	26.85539844	112.4789688	-5838.3675	-34.70780078	903.8493125	1.858414292
92.15	172.04725	0.34574942	3178.83175	1021.467813	1.937491089	112.4620078	-5671.41	-33.57941406	843.61775	1.789841533
92.2	177.9465156	0.31667804	3044.275	1070.5945	-24.57750977	112.4523125	-5495.1515	-32.46772461	782.2675	1.717934966
92.25	185.2093281	0.287450317	2906.50425	1118.177875	-52.45353125	112.4499922	-5309.8175	-31.41406055	719.0404375	1.642789245
92.3	195.6667188	0.257568665	2765.48725	1163.8475	-81.43628906	112.4550703	-5115.6905	-30.45420703	652.9226875	1.564522028
92.35	210.4423594	0.226874557	2621.2745	1207.156875	-111.2144531	112.4676172	-4913.127	-29.61825391	584.1148125	1.483279705
92.4	228.626375	0.19549913	2473.81025	1247.696	-141.5180938	112.4876406	-4702.566	-28.92776563	512.97	1.399240732
92.45	248.0709063	0.163733856	2323.18625	1285.149375	-171.9931406	112.5152422	-4484.5055	-28.39687109	441.8122813	1.312604904
92.5	266.2645625	0.131980896	2169.401	1319.362375	-202.2998906	112.5504219	-4259.491	-28.03071875	371.454125	1.223591805
92.55	281.3486875	0.100712364	2012.42125	1350.291	-232.0787969	112.5932188	-4028.08	-27.82616602	304.2244688	1.132424355
92.6	293.2806563	7.05E-02	1852.346125	1377.971	-260.990125	112.6435938	-3790.83375	-27.77268164	239.0871875	1.03932929
92.65	302.8640313	4.21E-02	1689.115875	1402.40075	-288.6593438	112.7016328	-3548.30725	-27.85197461	177.0011563	0.944529772
92.7	311.747625	1.63E-02	1522.8745	1423.5375	-314.7202813	112.7672578	-3301.0595	-28.03961133	115.7317422	0.848251164
92.75	320.7525625	-6.14E-03	1353.707375	1441.26125	-338.832	112.8405313	-3049.66225	-28.30572852	56.38404688	0.750723481
92.8	330.3305313	-2.45E-02	1181.596	1455.443	-360.6604688	112.9213438	-2794.7185	-28.61653711	-2.556359375	0.652186632
92.85	340.0287188	-3.80E-02	1006.7045	1465.95825	-379.8749375	113.0097188	-2536.8465	-28.93563672	-59.1585625	0.552886784
92.9	349.5178125	-4.59E-02	829.123	1472.7255	-396.1749688	113.1055703	-2276.695	-29.22667969	-114.63975	0.453080297
92.95	357.8079375	-4.75E-02	649.031875	1475.7025	-409.2977188	113.2088906	-2014.915625	-29.4550957	-166.6925	0.353023529
93	365.516125	-4.19E-02	466.5851563	1474.883375	-418.9865938	113.3196094	-1752.172375	-29.59077539	-217.1865	0.252977818
93.05	373.1274375	-0.028118523	281.8585313	1470.2375	-425.0361563	113.4375703	-1489.131375	-29.61005469	-264.52775	0.153204232
93.1	381.03725	-5.02E-03	95.27157813	1461.74525	-427.2778125	113.5627891	-1226.46975	-29.49766602	-310.5660313	0.053967297
93.15	389.2889688	2.84E-02	-93.12714844	1449.3875	-425.5623125	113.6951016	-964.8640625	-29.24744531	-353.420375	-4.45E-02
93.2	397.743875	7.31E-02	-282.9921875	1433.186375	-419.8020625	113.8344766	-705.003125	-28.86316016	-394.5458125	-0.141846254
93.25	405.2945625	0.129907089	-473.9835938	1413.214125	-409.9578125	113.9807656	-447.564125	-28.35800781	-431.6163438	-0.23789902
93.3	411.639	0.199581436	-665.8635	1389.61025	-396.0041875	114.133875	-193.2146563	-27.75284961	-465.9255938	-0.33237651
93.35	416.678875	0.282731079	-858.2145	1362.54325	-377.9922813	114.2936641	57.40804688	-27.07517969	-495.9040313	-0.42503953
93.4	420.468875	0.379885468	-1050.72175	1332.2055	-355.9991563	114.4600156	303.6884375	-26.35612305	-523.0226875	-0.515658736
93.45	423.8295625	0.491539551	-1242.954375	1298.7825	-330.1538438	114.6328125	545.05275	-25.62875391	-546.3844375	-0.604022324
93.5	427.7565	0.618159485	-1434.44	1262.43125	-300.6300625	114.8118906	780.941875	-24.92534961	-567.929875	-0.689926624
93.55	433.382875	0.760235657	-1624.76175	1223.26925	-267.6341563	114.9971484	1010.823125	-24.2755293	-587.0381875	-0.77317965
93.6	441.1083125	0.918270203	-1813.402875	1181.398125	-231.4299844	115.1884141	1234.177625	-23.70482813	-605.087125	-0.853596687
93.65	450.8732813	1.092780762	-1999.843625	1136.932	-192.2883438	115.3855313	1450.509125	-23.23329102	-621.001375	-0.931003273
93.7	461.6991875	1.284224976	-2183.6065	1090.03525	-150.5391094	115.588375	1659.327875	-22.87521289	-635.12925	-1.005229235
93.75	472.8449375	1.492877686	-2364.06425	1040.941188	-106.5327969	115.7967969	1860.183625	-22.6384707	-646.306875	-1.076121807
93.8	483.0573125	1.718727295	-2540.6985	989.943875	-60.64189063	116.0106172	2052.67375	-22.52472852	-654.638125	-1.143547297
93.85	491.3611875	1.961360229	-2712.8405	937.4089375	-13.26592578	116.2296641	2236.44175	-22.52958789	-659.1586875	-1.207391262
93.9	496.5450313	2.219841064	-2879.94025	883.753125	35.20596484	116.4538047	2411.2065	-22.64311523	-659.9308125	-1.267569304
93.95	498.3215625	2.492670898	-3041.4005	829.4294375	84.3388125	116.6828281	2576.769	-22.84990234	-656.6689375	-1.324029565
94	496.1875625	2.777774658	-3196.55325	774.8905	133.6952031	116.9165234	2732.9985	-23.13068945	-649.7979375	-1.37674737
94.05	490.7105	3.072631836	-3344.75725	720.5633125	182.8732969	117.1547578	2879.831	-23.46265234	-639.8291875	-1.425725102
94.1	482.40125	3.374429688	-3485.33225	666.810875	231.4406719	117.3973359	3017.31	-23.82122266	-627.668	-1.471005917
94.15	472.3859375	3.68026123	-3617.77025	613.9220625	278.9895313	117.6440078	3145.4895	-24.18144727	-614.1991875	-1.512638807
94.2	461.996875	3.987204834	-3741.34825	562.084875	325.1354063	117.894625	3264.509	-24.51962305	-600.6608125	-1.550705194
94.25	452.8006875	4.292399902	-3855.41875	511.3765625	369.4905625	118.1488438	3374.49875	-24.81487891	-588.312	-1.585283756
94.3	446.7885	4.592976074	-3959.4035	461.749125	411.710375	118.4066172	3475.60725	-25.05162109	-578.4509375	-1.616460443
94.35	444.6590938	4.88604541	-4052.69025	413.06575	451.4769063	118.6675547	3567.95225	-25.21916992	-571.7745	-1.644310474
94.4	447.2843438	5.168624023	-4134.73775	365.1252188	488.5111875	118.9266719	3651.6325	-25.31369141	-568.7234375	-1.668901205
94.45	454.157875	5.437838867	-4204.9245	317.7118125	522.5447813	119.1617969	3726.7035	-25.33778125	-569.279875	-1.690284371
94.5	464.6972188	5.69101709	-4262.7775	270.6263125	553.373625	119.3988125	3793.19775	-25.29982031	-572.9654375	-1.708502293
94.55	476.878	5.925878906	-4307.7365	223.7316875	580.824	119.6373984	3851.086	-25.21287305	-578.9153125	-1.723574042
94.6	489.46025	6.140503906	-4339.389	176.9678281	604.756	119.8773906	3900.33675	-25.09339063	-586.282625	-1.735515714
94.65	500.4319375	6.333327637	-4357.231	130.3455313	625.08275	120.1185078	3940.9295	-24.95943164	-594.283125	-1.744347572
94.7	509.8955938	6.502896973	-4361.129	83.91447656	641.673625	120.3604922	3972.83725	-24.82861133	-602.80225	-1.7500844
94.75	516.6965625	6.647580078	-4350.4415	37.73085156	654.5808125	120.6031484	3996.04625	-24.71702539	-611.6540625	-1.752745271
94.8	522.093375	6.765348633	-4324.916	-8.184697266	663.8658125	120.8461953	4010.568	-24.63756836	-621.666125	-1.752356172
94.85	525.8016875	6.853878906	-4284.27	-53.85990625	669.6086875	121.0894063	4016.3975	-24.59900586	-632.8294375	-1.748936057
94.9	528.54175	6.910683594	-4228.3245	-99.35289063	671.920625	121.3325703	4013.539	-24.60558594	-645.703375	-1.742504835
94.95	529.880125	6.933469727	-4156.99925	-144.7479375	670.9681875	121.5754141	4001.971	-24.6570957	-659.9763125	-1.733071685
95	529.986625	6.920422363	-4070.1615	-190.1377344	666.9299375	121.81775	3981.67625	-24.74887695	-675.9975625	-1.720644593
95.05	528.1594375	6.870518066	-3967.7955	-235.6153125	660.0259375	122.0593281	3952.624	-24.87298242	-693.1678125	-1.70522511
95.1	524.4615	6.783589355	-3850.01525	-281.2668125	650.506625	122.2999063	3914.74125	-25.01911328	-711.7811875	-1.686796546
95.15	518.7474375	6.660181641	-3716.952	-327.1879375	638.6258125	122.5393359	3867.9855	-25.17633789	-731.3458125	-1.665351152
95.2	511.3735625	6.501275879	-3568.69075	-373.4824688	624.6785	122.7773438	3812.27075	-25.3343125	-752.4886875	-1.640862823
95.25	503.313	6.307911133	-3405.596	-420.2899063	608.9589375	123.0138125	3747.4925	-25.48534375	-775.04825	-1.613297105
95.3	495.0451875	6.081055664	-3227.92725	-467.7768125	591.7680625	123.2484766	3673.55125	-25.62567188	-799.72125	-1.582617998
95.35	487.0057813	5.821278809	-3036.0795	-516.1260625	573.4355	123.4812109	3590.29875	-25.75641406	-825.8111875	-1.548770666
95.4	479.7054375	5.529148438	-2830.5415	-565.5146875	554.2505625	123.7117813	3497.54425	-25.88442969	-854.0163125	-1.511682153
95.45	472.6728125	5.205364746	-2611.83875	-616.0986875	534.5436875	123.9400859	3395.07925	-26.02196484	-882.8575	-1.471271157
95.5	465.387125	4.851064453	-2380.534	-667.9708125	514.616375	124.1659766	3282.69875	-26.18640039	-912.6081875	-1.427456737
95.55	456.89325	4.46770752	-2137.2855	-721.15475	494.7448438	124.3893047	3160.1505	-26.39837109	-941.2736875	-1.380137324
95.6	446.8233438	4.0572146	-1882.82575	-775.59775	475.2334688	124.6099609	3027.21625	-26.68050977	-969.382625	-1.329223752
95.65	435.0015625	3.621852295	-1618.006125	-831.200125	456.32525	124.8278359	2883.67125	-27.05568945	-995.1733125	-1.274622679
95.7	421.4599063	3.164214844	-1343.5655	-887.8174375	438.2735938	125.0428281	2729.34175	-27.54380859	-1019.647	-1.216258049
95.75	406.7111875	2.686695313	-1060.5315	-945.2930625	421.3005313	125.2549375	2564.05975	-28.1600625	-1041.178375	-1.154054642
95.8	391.4470938	2.191609863	-769.71175	-1003.452063	405.5995	125.4640156	2387.70225	-28.91278711	-1061.3345	-1.087953806
95.85	376.189875	1.681140137	-472.2749375	-1062.129	391.3514375	125.6700313	2200.1925	-29.80078711	-1078.2395	-1.01791203
95.9	361.5459688	1.157866089	-169.169	-1121.13625	378.6994688	125.8729609	2001.4675	-30.81189844	-1093.567125	-0.943890512
95.95	347.069	0.62462146	138.4822031	-1180.269375	367.7666563	126.0728125	1791.488	-31.91999023	-1104.70225	-0.865858614
96	333.0761563	8.51E-02	449.4880625	-1239.267625	358.6503438	126.2695234	1570.3085	-33.08123438	-1113.31625	-0.783819914
96.05	318.7299375	-0.456640686	762.6991875	-1297.839	351.4241563	126.4631563	1337.999875	-34.25215234	-1116.42575	-0.69778353
96.1	304.6583125	-0.995677856	1076.891375	-1355.647625	346.123	126.6537031	1094.677625	-35.37173438	-1116.121125	-0.607774854
96.15	290.4230938	-1.526981323	1390.832625	-1412.34425	342.770375	126.8411563	840.5485625	-36.37348438	-1109.47925	-0.513853192
96.2	276.9518125	-2.045194824	1703.262	-1467.562875	341.3605625	127.0256094	575.872875	-37.18907031	-1099.010875	-0.416097939
96.25	264.6430625	-2.545409424	2012.948125	-1520.964625	341.8652813	127.2070859	300.981	-37.75551563	-1082.12275	-0.314614892
96.3	254.351	-3.022821777	2318.55025	-1572.20775	344.2302813	127.3856563	16.25883594	-38.02216406	-1061.421875	-0.209531277
96.35	246.6388125	-3.473169434	2618.78175	-1620.983875	348.3900625	127.5613672	-277.8363438	-37.95642188	-1034.257	-0.101001188
96.4	241.408375	-3.892432373	2912.4345	-1666.954875	354.2546563	127.7343203	-580.815625	-37.54849219	-1002.909625	1.08E-02
96.45	238.6599688	-4.27715332	3198.1305	-1709.776875	361.7200938	127.9046016	-892.1043125	-36.81472266	-964.2944375	0.125697061
96.5	237.5797188	-4.624110352	3474.598	-1749.0445	370.6699063	128.0722578	-1211.0765	-35.79614844	-920.4188125	0.243445188
96.55	237.8521563	-4.930776367	3740.6995	-1784.31925	380.9645	128.2374375	-1537.017	-34.55569141	-868.200125	0.363797933
96.6	238.6563125	-5.195164063	3995.01025	-1815.104625	392.4580625	128.4002656	-1869.151625	-33.172625	-809.6945625	0.486477494
96.65	239.6869844	-5.416216309	4236.4935	-1840.87775	404.9973438	128.5607813	-2206.5815	-31.73538672	-742.019375	0.611157835
96.7	240.8878906	-5.593541016	4463.9385	-1861.103	418.4215313	128.7191563	-2548.33425	-30.33427344	-667.9126875	0.737484396
96.75	242.5056563	-5.727671387	4676.144	-1875.257875	432.5514063	128.8755234	-2893.33225	-29.05459375	-584.86125	0.865062773
96.8	244.5002969	-5.819610352	4872.157	-1882.8375	447.2085	129.0300391	-3240.4145	-27.97131641	-495.7676875	0.993465424
96.85	246.886125	-5.871082031	5050.791	-1883.363875	462.2135625	129.1828047	-3588.32525	-27.1461582	-398.202625	1.122228742
96.9	249.7047188	-5.884043945	5211.22	-1876.381625	477.3745625	129.3339531	-3935.7265	-26.62558789	-295.1175	1.250857234
96.95	253.0686719	-5.860724609	5352.4685	-1861.4885	492.4956563	129.4836406	-4281.194	-26.44099414	-184.5404375	1.378823161
97	256.6938281	-5.803437012	5473.592	-1838.3125	507.3809063	129.6319922	-4623.255	-26.60839453	-68.95815625	1.50557816
97.05	260.7092969	-5.714779785	5573.902	-1806.52725	521.838625	129.7790938	-4960.351	-27.12868945	53.0914375	1.630542755
97.1	265.2348125	-5.597623535	5652.6665	-1765.873375	535.6595	129.9251641	-5290.878	-27.98687305	179.065125	1.753118038
97.15	271.3585625	-5.455095215	5709.2085	-1716.17675	548.6445625	130.0702188	-5613.197	-29.15144727	309.5251563	1.872691631
97.2	279.5085	-5.290460449	5743.05	-1657.372	560.5931875	130.2144297	-5925.648	-30.57360938	442.04825	1.988642693
97.25	289.800375	-5.107219727	5753.6735	-1589.461375	571.296625	130.357875	-6226.5585	-32.18639063	577.3335625	2.100343943
97.3	302.2538125	-4.908946777	5740.6375	-1512.52	580.5679375	130.5006641	-6514.2705	-33.90835547	713.69675	2.207173586
97.35	316.9222188	-4.699162109	5703.728	-1426.67775	588.1876875	130.6428516	-6787.1385	-35.64595313	851.2635	2.308513165
97.4	333.6425313	-4.48119873	5642.6875	-1332.13725	593.9756875	130.7845547	-7043.5475	-37.30149609	988.9460625	2.403755426
97.45	351.4885	-4.258191406	5557.412	-1229.116375	597.7254375	130.9257969	-7281.9355	-38.77976563	1126.91325	2.492311954
97.5	369.9225	-4.032952393	5447.8985	-1117.869375	599.259875	131.0666328	-7500.7625	-39.99871094	1264.7825	2.573602676
97.55	388.2006563	-3.807824219	5314.1615	-998.659125	598.3859375	131.2071563	-7698.5415	-40.89738672	1401.985875	2.647067308
97.6	406.4629375	-3.584641602	5156.405	-871.8063125	594.9408125	131.3473438	-7873.8445	-41.44187109	1538.322875	2.712167501
97.65	424.223125	-3.364676758	4974.886	-737.6538125	588.7569375	131.4872656	-8025.2965	-41.62884766	1672.385375	2.768383503
97.7	441.29425	-3.148705811	4769.9415	-596.59775	579.6818125	131.6269219	-8151.577	-41.48515625	1804.8365	2.815218925
97.75	457.5029688	-2.936916992	4542.05	-449.042125	567.570125	131.766375	-8251.4705	-41.06392969	1933.38275	2.85221529
97.8	472.7194063	-2.728942871	4291.71	-295.455375	552.3160625	131.9056094	-8323.7895	-40.43757422	2059.3085	2.878925323
97.85	486.847375	-2.523905518	4019.63025	-136.3043906	533.8021875	132.0446406	-8367.4845	-39.68999609	2179.5575	2.894954681
97.9	500.0468125	-2.320542236	3726.41625	27.86895898	511.9527813	132.1835156	-8381.554	-38.90735156	2295.993	2.899926662
97.95	512.3710938	-2.117235596	3412.9625	196.5220313	486.7107188	132.3221563	-8365.101	-38.17082031	2404.749	2.89350605
98	524.3654375	-1.912108643	3080.1895	369.0227813	458.047125	132.4606094	-8317.365	-37.55013281	2508.12225	2.875407219
98.05	536.2545	-1.703018555	2728.99675	544.725875	425.9523125	132.5988906	-8237.6985	-37.09908594	2601.6045	2.845387936
98.1	548.7848125	-1.487744873	2360.46675	722.8938125	390.4575938	132.7369375	-8125.533	-36.85240234	2688.1015	2.803236246
98.15	562.020375	-1.263996948	1975.744125	902.7785625	351.61925	132.8746875	-7980.4765	-36.82591797	2762.53275	2.748806953
98.2	576.36775	-1.02960437	1575.990875	1083.554125	309.5282188	133.0121563	-7802.274	-37.01487891	2828.8195	2.68200469
98.25	591.910125	-0.782453857	1162.587875	1264.406625	264.3284063	133.1492656	-7590.8	-37.39566016	2881.21	2.60278511
98.3	608.551375	-0.520691589	736.635875	1444.451125	216.1594844	133.2860156	-7346.114	-37.92708594	2924.77675	2.511170387
98.35	626.121375	-0.242705856	299.7816875	1622.85125	165.2624531	133.42225	-7068.417	-38.55378125	2953.313	2.407237053
98.4	644.482375	0.052718822	-146.7295938	1798.704375	111.8459922	133.5579063	-6758.065	-39.20944531	2972.534	2.291120291
98.45	663.6566875	0.366505554	-601.363	1971.158875	56.21308984	133.692875	-6415.602	-39.82240234	2975.85075	2.163023472
98.5	683.4045625	0.699115173	-1062.5075	2139.31175	-1.320005493	133.8270469	-6041.6975	-40.32175	2969.43125	2.023198128
98.55	704.169125	1.050623901	-1528.837375	2302.291	-60.42498438	133.96025	-5637.222	-40.64422656	2946.347	1.871969819
98.6	726.099	1.420564941	-1998.498875	2459.181	-120.6774922	134.0923906	-5203.181	-40.74086719	2912.9265	1.709714293
98.65	749.8985	1.807960449	-2470.18825	2609.08075	-181.7005313	134.2232031	-4740.762	-40.58144922	2861.9945	1.536875844
98.7	775.93325	2.211114258	-2942.04	2751.0525	-243.0251719	134.3525938	-4251.313	-40.15887891	2800.2115	1.353957653
98.75	805.0005625	2.62764502	-3412.57375	2884.1845	-304.1763438	134.4802969	-3736.368	-39.48941406	2720.245	1.16153264
98.8	837.6278125	3.054263916	-3880.132	3007.53075	-364.6748438	134.6060938	-3197.612	-38.61015625	2629.132	0.960228562
98.85	873.9601875	3.487020264	-4343.0505	3120.214	-424.0191563	134.7297656	-2636.92275	-37.57576953	2519.958	0.750746727
98.9	914.195875	3.921253906	-4799.8625	3221.3585	-481.6870938	134.8510781	-2056.312	-36.45151953	2400.2025	0.533837914
98.95	957.9804375	4.351930664	-5248.9575	3310.1965	-537.169875	134.9697344	-1457.970625	-35.30772266	2263.499	0.310320109
99	1005.420688	4.773556641	-5688.668	3385.99875	-589.936125	135.0855	-844.203625	-34.21299219	2117.2125	8.11E-02
99.05	1056.612125	5.180507813	-6117.6325	3448.1155	-639.5013125	135.1980156	-217.4564688	-33.22835156	1955.187125	-0.153044984
99.1	1111.48575	5.567123047	-6534.21	3495.956	-685.3441875	135.3070469	419.7188125	-32.40475391	1784.706875	-0.391023964
99.15	1170.248375	5.927942383	-6937.048	3529.0115	-727.0110625	135.4122969	1064.661875	-31.77898633	1599.9735	-0.631886899
99.2	1232.990625	6.257739746	-7324.8265	3546.83125	-764.0449375	135.5133906	1714.636625	-31.37402539	1408.041375	-0.874608696
99.25	1299.969	6.55171582	-7696.1465	3549.05275	-796.0450625	135.6100938	2366.81125	-31.19826563	1203.569625	-1.118127942
99.3	1371.299625	6.805508789	-8049.774	3535.36275	-822.64425	135.7020156	3018.33075	-31.24570508	993.19075	-1.361373186
99.35	1447.167875	7.01534668	-8384.437	3505.5435	-843.5060625	135.7888281	3666.24575	-31.49762305	772.270875	-1.603236914
99.4	1527.605375	7.177977051	-8699.119	3459.4425	-858.363875	135.8702188	4307.6185	-31.92425586	547.04225	-1.842613935
99.45	1612.588	7.290753906	-8992.734	3397.0105	-867.0048125	135.9458438	4939.4615	-32.48549414	313.7644375	-2.078379393
99.5	1702.22875	7.351556641	-9264.24	3318.27825	-869.27075	136.0153281	5558.8205	-33.134625	77.883625	-2.309419632
99.55	1796.49225	7.358867676	-9512.864	3223.36175	-865.07125	136.0784063	6162.712	-33.82107813	-163.41875	-2.534608603
99.6	1895.379625	7.311853027	-9737.668	3112.48025	-854.3825	136.1346719	6748.225	-34.49415234	-405.4075	-2.75284481
99.65	1998.62675	7.21041748	-9938.109	2985.93875	-837.254875	136.183875	7312.485	-35.10678125	-649.8701875	-2.963039637
99.7	2106.55875	7.055068359	-10113.433	2844.149	-813.8020625	136.2256719	7852.681	-35.61978516	-893.101625	-3.164125919
99.75	2218.70325	6.847039551	-10263.061	2687.5965	-784.213625	136.2597188	8366.083	-36.00502734	-1135.963125	-3.355066299
99.8	2335.36975	6.588317383	-10386.665	2516.88475	-748.7388125	136.28575	8850.075	-36.24705078	-1375.572625	-3.53486228
99.85	2455.51825	6.281532227	-10483.835	2332.701	-707.719875	136.3035	9302.145	-36.34398828	-1611.481	-3.702555418
99.9	2579.91975	5.93004541	-10554.394	2135.8505	-661.5325	136.3126719	9719.936	-36.30753125	-1842.20675	-3.857242346
[truncated: 70,002 more rows]
