# Supplementary material for: Accurate time-series forecasting of floating platform motion via a reinforced fusion CNN–BiLSTM–attention model
Source: PLoS One. 2026 Feb 2;21(2):e0342081. doi: 10.1371/journal.pone.0342081 (PMC12863529; doi:10.1371/journal.pone.0342081)
Supplement: S1 Data — (ZIP) [file pone.0342081.s001.zip › S1 Dateset/Data for Numerical Simulation/6.3m_z_traindata.csv]

Time	Mooring	Diffaction	Linear Damping	Drift	Hydrostatic	Radiation	Heave
0	-102.5320313	1391.402875	0	82.12042969	3045.797	-690.217625	-2.00E-08
0.05	-120.5169531	1315.242375	-51.40009375	80.92040625	3040.32125	-618.1629375	2.63E-03
0.1	-135.6685469	1238.833375	-96.27647656	79.51707031	3024.79675	-548.3371875	1.01E-02
0.15	-149.8861563	1162.268125	-134.4069531	77.91832813	3000.609	-479.4180938	2.17E-02
0.2	-138.1179844	1085.641	-166.1257344	76.1341875	2969.148	-425.0955625	3.68E-02
0.25	-117.2271094	1009.048	-191.9886406	74.17757031	2931.6845	-375.7515	5.47E-02
0.3	-99.07755469	932.5835625	-212.0482656	72.06299219	2889.4255	-327.0076875	7.50E-02
0.35	-98.21275	856.34225	-225.9348438	69.80802344	2843.615	-270.47975	9.70E-02
0.4	-111.1675313	780.4194375	-233.161875	67.43034375	2795.593	-210.2335625	0.120085944
0.45	-121.4169219	704.9069375	-233.7674531	64.95053516	2746.76125	-152.7240156	0.14354614
0.5	-120.0241406	629.899	-228.3592031	62.38884375	2698.44225	-104.7248281	0.166770187
0.55	-103.4868828	555.4875625	-217.8567969	59.76725	2651.802	-65.303375	0.189199009
0.6	-88.10063281	481.7609063	-202.9483594	57.10752344	2607.8175	-28.74775	0.21036388
0.65	-80.54705469	408.808625	-183.9245	54.43122656	2567.37775	10.82945313	0.22983776
0.7	-87.4665	336.7171563	-160.8548438	51.75921094	2531.3265	53.8723125	0.24721522
0.75	-96.09675	265.5726563	-133.9983125	49.11175781	2500.4945	96.58321875	0.262096293
0.8	-99.93424219	195.4534844	-104.0197734	46.50730469	2475.60325	133.10775	0.274133189
0.85	-91.6573125	126.4426797	-71.86909375	43.96281641	2457.21375	162.6132188	0.283055037
0.9	-79.92783594	58.61725	-38.45260547	41.49316016	2445.6745	187.306125	0.288692904
0.95	-71.71559375	-7.948091797	-4.345489746	39.11141406	2441.187	212.8935469	0.290948322
1	-74.12621094	-73.18503125	30.16420117	36.82750391	2443.8565	241.0402656	0.28976907
1.05	-82.51829688	-137.0223281	64.85232813	34.64883203	2453.74875	270.8645	0.285122095
1.1	-89.68680469	-199.3950469	99.26839844	32.58029688	2470.8555	297.596625	0.277009443
1.15	-88.99930469	-260.247125	132.7388125	30.62432031	2495.0535	318.86375	0.265488643
1.2	-81.82298438	-319.5173125	164.525625	28.77986914	2526.066	335.2245625	0.250691653
1.25	-75.03103906	-377.1549063	194.1382656	27.04410547	2563.483	350.028125	0.232813896
1.3	-74.64501563	-433.1079063	221.3780625	25.41121094	2606.8265	366.9454688	0.21208462
1.35	-81.37378125	-487.336875	246.2501094	23.87344727	2655.59825	384.9785625	0.188742543
1.4	-89.33245313	-539.795875	268.6790625	22.4215293	2709.301	402.7975938	0.163025813
1.45	-92.87324219	-590.450875	288.4395	21.04400977	2767.4015	415.3503438	0.135190128
1.5	-89.932625	-639.2726875	305.1927188	19.72877148	2829.3125	424.3917188	0.105517672
1.55	-85.06100781	-686.2303125	318.7462188	18.46246094	2894.37825	428.977125	7.43E-02
1.6	-83.39001563	-731.30525	329.1335625	17.2322832	2961.9355	435.3165938	4.19E-02
1.65	-87.52370313	-774.4786875	336.6159375	16.02472168	3031.34325	440.404125	8.63E-03
1.7	-94.34720313	-815.73475	341.4572813	14.82737207	3102.0325	447.017875	-0.025278096
1.75	-99.0808125	-855.06825	343.8243438	13.62892188	3173.46675	447.8394688	-5.96E-02
1.8	-98.9078125	-892.472875	343.7512813	12.41945313	3245.14425	446.5155	-9.40E-02
1.85	-95.67442188	-927.9518125	341.3145625	11.19039941	3316.5565	438.6455313	-0.128225223
1.9	-93.48071094	-961.509	336.7216563	9.936669922	3387.239	431.7113438	-0.162152857
1.95	-95.1373125	-993.155	330.3510938	8.654296875	3456.77325	421.4565	-0.195532572
2	-99.71724219	-1022.904625	322.6119688	7.342826172	3524.84225	412.8708438	-0.228211772
2.05	-103.7692109	-1050.773	313.8355625	6.004583008	3591.19325	398.6640625	-0.26006879
2.1	-104.5584688	-1076.789625	304.2239375	4.644747559	3655.644	382.831	-0.291016145
2.15	-102.2721016	-1100.977125	293.9324375	3.272203125	3718.03275	360.367	-0.320975951
2.2	-99.68973438	-1123.365875	283.1676875	1.897763916	3778.2475	337.6435625	-0.349894369
2.25	-99.35964063	-1143.99325	272.2236875	0.535892151	3836.21475	311.4129375	-0.377736009
2.3	-101.5910313	-1162.8975	261.4307813	-0.796362671	3891.94075	286.077125	-0.404503656
2.35	-104.2656328	-1180.12	251.0435625	-2.080424805	3945.48325	256.9106875	-0.430225181
2.4	-105.0896328	-1195.7055	241.2106094	-3.294680664	3996.9525	226.1594375	-0.454953483
2.45	-103.3832188	-1209.705	231.9792813	-4.416648926	4046.4685	190.967125	-0.478746404
2.5	-100.7272188	-1222.1675	223.4027188	-5.422383301	4094.1675	154.5360625	-0.501669086
2.55	-99.2470625	-1233.148375	215.5556563	-6.287472656	4140.191	116.5848203	-0.523789575
2.6	-99.82479688	-1242.703125	208.5565781	-6.987437012	4184.7065	78.77820313	-0.545187693
2.65	-101.4667656	-1250.893375	202.4600938	-7.498516602	4227.896	40.49913281	-0.565951458
2.7	-102.3062969	-1257.777375	197.25375	-7.798047852	4269.9505	0.834859375	-0.58617153
2.75	-101.4225156	-1263.41775	192.8144844	-7.864907227	4311.0425	-39.48135938	-0.605931475
2.8	-99.38445313	-1267.8805	189.0131094	-7.680513184	4351.316	-81.26797656	-0.625299764
2.85	-97.84842188	-1271.230625	185.7143281	-7.22922168	4390.89	-121.3108125	-0.644332965
2.9	-97.8150625	-1273.53325	182.8387188	-6.498335938	4429.853	-161.3451719	-0.663073532
2.95	-99.07659375	-1274.85875	180.2746563	-5.479272949	4468.283	-198.0681094	-0.681558441
3	-100.3015	-1275.27275	177.8902656	-4.167460938	4506.2225	-235.3907031	-0.699808063
3.05	-100.4710234	-1274.842125	175.4723438	-2.563230225	4543.689	-269.5031875	-0.717830247
3.1	-99.61775781	-1273.636625	172.8094063	-0.670969849	4580.643	-304.4099688	-0.735605173
3.15	-98.75003906	-1271.72325	169.6898125	1.499299683	4617.009	-334.6067813	-0.753097058
3.2	-98.8991875	-1269.17125	165.9674375	3.933592529	4652.663	-364.2195	-0.770245265
3.25	-100.1647031	-1266.045	161.5062656	6.612116699	4687.465	-387.8198438	-0.786982267
3.3	-101.8579531	-1262.410625	156.1868438	9.510643555	4721.234	-410.8136563	-0.80322069
3.35	-102.9351563	-1258.33275	149.857	12.60120215	4753.7755	-428.1695625	-0.818867138
3.4	-103.2424063	-1253.875875	142.3752344	15.85027246	4784.8495	-445.15975	-0.833805581
3.45	-103.1382969	-1249.09825	133.6192188	19.22160742	4814.2015	-456.1228125	-0.847913783
3.5	-103.6289609	-1244.062	123.5281641	22.67599414	4841.5435	-465.678875	-0.861053006
3.55	-104.8530625	-1238.824	112.0857656	26.17081641	4866.5955	-468.6303438	-0.873088139
3.6	-106.6360156	-1233.44	99.30651563	29.6617168	4889.062	-469.9351875	-0.883877505
3.65	-108.0513828	-1227.965375	85.21224219	33.10325781	4908.668	-465.4594688	-0.893288523
3.7	-108.8635156	-1222.447625	69.83192969	36.44937891	4925.1305	-459.717875	-0.901184922
3.75	-109.1296641	-1216.9375	53.22666406	39.65366406	4938.187	-448.7630625	-0.907440967
3.8	-109.5785078	-1211.48	35.49771484	42.67140234	4947.5825	-436.0019375	-0.911933849
3.85	-110.4921563	-1206.116875	16.80174219	45.45894922	4953.099	-418.2153125	-0.914559246
3.9	-111.8315313	-1200.889875	-2.684060547	47.97551953	4954.548	-398.490125	-0.915225897
3.95	-113.0171719	-1195.834375	-22.76126563	50.18267578	4951.786	-374.935375	-0.913866038
4	-113.7054844	-1190.9845	-43.24099219	52.04669141	4944.708	-349.995875	-0.910428663
4.05	-113.8509609	-1186.370375	-63.91082031	53.53724609	4933.2545	-322.4097188	-0.904885984
4.1	-113.8915938	-1182.022375	-84.55047656	54.62928125	4917.4085	-293.4043125	-0.897230317
4.15	-114.1119375	-1177.961125	-104.9015703	55.30267578	4897.207	-262.4453438	-0.887480008
4.2	-114.5860625	-1174.2125	-124.7091328	55.54303125	4872.741	-230.1611406	-0.875679084
4.25	-114.9660156	-1170.789625	-143.7082813	55.34166016	4844.156	-197.1515	-0.861898794
4.3	-114.9723438	-1167.709625	-161.665	54.6955625	4811.6535	-163.4892344	-0.846236278
4.35	-114.4891953	-1164.985875	-178.34525	53.60786328	4775.4815	-130.3478281	-0.828811708
4.4	-113.7757734	-1162.62275	-193.5377188	52.08746094	4735.938	-96.87425781	-0.809769263
4.45	-113.0134688	-1160.63125	-207.0241875	50.14872266	4693.3625	-64.65985938	-0.789273257
4.5	-112.3651406	-1159.0095	-218.6126875	47.81150391	4648.1435	-32.36671875	-0.767511138
4.55	-111.6362969	-1157.759	-228.1230469	45.10039063	4600.704	-2.200304688	-0.744687095
4.6	-110.6927891	-1156.877875	-235.4183438	42.04487109	4551.505	27.43869531	-0.721023936
4.65	-109.4142578	-1156.357375	-240.3848281	38.67785938	4501.0295	54.12325781	-0.696754412
4.7	-107.90975	-1156.190125	-242.9475313	35.03603125	4449.786	79.86058594	-0.672123524
4.75	-106.3345156	-1156.367375	-243.0503906	31.15850195	4398.289	102.2635703	-0.647379621
4.8	-104.7736406	-1156.873375	-240.6724063	27.08646094	4347.069	123.4768906	-0.622777918
4.85	-103.2535625	-1157.694625	-235.819	22.86228711	4296.6515	141.0814688	-0.598571207
4.9	-101.6676172	-1158.8115	-228.5346875	18.52920898	4247.561	157.1473125	-0.575012285
4.95	-100.0400781	-1160.2065	-218.8958281	14.13008008	4200.3055	169.4117813	-0.552344547
5	-98.31260156	-1161.855625	-207.0124063	9.706761719	4155.37625	179.8921719	-0.530804454
5.05	-96.66014063	-1163.738875	-193.0220938	5.299875488	4113.2335	186.6645156	-0.510612613
5.1	-95.02624219	-1165.8295	-177.0880156	0.947805359	4074.31	191.5888438	-0.491976468
5.15	-93.58298438	-1168.103125	-159.3987656	-3.314014648	4038.997	193.0622188	-0.47508281
5.2	-92.23848438	-1170.53275	-140.1624219	-7.452734375	4007.646	192.6965469	-0.460100144
5.25	-91.1131875	-1173.089625	-119.6088438	-11.43954688	3980.55975	189.2160938	-0.447172246
5.3	-90.07753906	-1175.746	-97.98145313	-15.24977148	3957.993	183.94875	-0.436420488
5.35	-89.21215625	-1178.471875	-75.541	-18.86182617	3940.1435	175.975375	-0.427938192
5.4	-88.43678125	-1181.235125	-52.55357422	-22.25994336	3927.1555	166.3742344	-0.421793349
5.45	-87.87270313	-1184.008875	-29.29383789	-25.43158789	3919.11325	154.6027656	-0.418024697
5.5	-87.49939063	-1186.760875	-6.031530762	-28.36865625	3916.04575	141.4910781	-0.416644431
5.55	-87.41565625	-1189.45925	16.96369336	-31.06751758	3917.92175	126.7872969	-0.417636031
5.6	-87.51407031	-1192.075125	39.43245313	-33.52826172	3924.6555	111.0275625	-0.420956686
5.65	-87.77636719	-1194.57675	61.11933594	-35.75481641	3936.10625	94.15929688	-0.426537133
5.7	-88.08084375	-1196.93325	81.78315625	-37.75444531	3952.0795	76.50635938	-0.434282807
5.75	-88.49215625	-1199.1165	101.1951953	-39.53672266	3972.3315	58.2515	-0.444075109
5.8	-89.04839063	-1201.095	119.1510859	-41.1143125	3996.57175	39.630125	-0.455773563
5.85	-89.8301875	-1202.840375	135.4687188	-42.50116797	4024.469	20.94153125	-0.469218281
5.9	-90.78734375	-1204.325625	149.9928594	-43.71303906	4055.65625	2.255734375	-0.484232186
5.95	-91.8230625	-1205.521625	162.5900156	-44.76642188	4089.736	-16.16660938	-0.500623974
6	-92.85152344	-1206.4025	173.1511875	-45.67754297	4126.28375	-34.3368125	-0.518189679
6.05	-93.85403125	-1206.94425	181.5934063	-46.46305859	4164.8555	-51.96	-0.536716184
6.1	-94.90892188	-1207.11775	187.8633594	-47.13851172	4204.993	-68.99610938	-0.55598355
6.15	-96.07724219	-1206.90425	191.94	-47.71844922	4246.23	-85.17226563	-0.575768122
6.2	-97.38727344	-1206.277875	193.8314219	-48.21566016	4288.098	-100.4748047	-0.59584595
6.25	-98.70321875	-1205.2195	193.5717813	-48.64060156	4330.134	-114.8199063	-0.615995326
6.3	-99.9484375	-1203.705625	191.21625	-49.00244531	4371.8835	-128.2183594	-0.635999471
6.35	-101.0680078	-1201.718125	186.8430781	-49.306875	4412.908	-140.6429063	-0.655648329
6.4	-102.1296328	-1199.241625	180.5523125	-49.55768359	4452.786	-151.9990313	-0.674741259
6.45	-103.2130313	-1196.25725	172.468875	-49.75579297	4491.1215	-162.2906719	-0.693088945
6.5	-104.3088672	-1192.74925	162.7359844	-49.89910156	4527.546	-171.4461563	-0.710515967
6.55	-105.3792578	-1188.70325	151.5120938	-49.98364063	4561.7235	-179.5990313	-0.726862345
6.6	-106.3018203	-1184.105	138.9642969	-50.00259766	4593.353	-186.7309375	-0.741984763
6.65	-107.0837188	-1178.942	125.2677109	-49.94716797	4622.1695	-192.9829375	-0.755757305
6.7	-107.7139766	-1173.20425	110.6041563	-49.80676563	4647.946	-198.3061875	-0.768072127
6.75	-108.3206563	-1166.87925	95.16126563	-49.56907031	4670.495	-202.7678281	-0.778840268
6.8	-108.9097344	-1159.961875	79.13110156	-49.22107422	4689.67	-206.3787031	-0.787992024
6.85	-109.4802578	-1152.43975	62.70213281	-48.74839063	4705.3635	-209.2004688	-0.795477049
6.9	-109.9204531	-1144.30925	46.05840234	-48.13721484	4717.509	-211.4132813	-0.801263918
6.95	-110.2371719	-1135.55825	29.3715957	-47.37326953	4726.078	-212.9449531	-0.805339353
7	-110.4246016	-1126.189125	12.80782617	-46.44332031	4731.076	-214.0679688	-0.807706882
7.05	-110.5823828	-1116.190625	-3.480762939	-45.33537891	4732.546	-214.4831563	-0.808386562
7.1	-110.7163906	-1105.5595	-19.34852734	-44.03826172	4730.5585	-214.6500156	-0.807413138
7.15	-110.84575	-1094.29525	-34.66979688	-42.5435625	4725.2165	-214.0779375	-0.804835773
7.2	-110.904	-1082.39375	-49.32967578	-40.84498828	4716.646	-213.4859063	-0.800714954
7.25	-110.8705547	-1069.853375	-63.23888672	-38.93825	4704.9975	-212.1451563	-0.795122572
7.3	-110.7657891	-1056.67	-76.31835938	-36.82236328	4690.436	-210.9674688	-0.788137766
7.35	-110.6281875	-1042.8465	-88.51313281	-34.49929688	4673.145	-208.9175938	-0.779848067
7.4	-110.4854453	-1028.376688	-99.77724219	-31.97404688	4653.315	-207.1479063	-0.770344427
7.45	-110.3701094	-1013.26675	-110.0890078	-29.25417969	4631.146	-204.3537813	-0.75972303
7.5	-110.2357344	-997.5106875	-119.4358125	-26.35141797	4606.8405	-201.9608125	-0.74807995
7.55	-110.0819609	-981.112625	-127.8300313	-23.27947852	4580.6035	-198.4335	-0.735513414
7.6	-109.9028594	-964.073625	-135.2910313	-20.0555293	4552.633	-195.3819375	-0.722117863
7.65	-109.7197188	-946.3926875	-141.8590625	-16.6988418	4523.125	-191.0518125	-0.707987042
7.7	-109.5607813	-928.0720625	-147.5781719	-13.2312666	4492.263	-187.2014531	-0.693208122
7.75	-109.4148828	-909.1145	-152.5092344	-9.676063477	4460.2225	-181.9398438	-0.677865375
7.8	-109.3348594	-889.5203125	-156.7148125	-6.058702637	4427.162	-177.1277188	-0.662034286
7.85	-109.2752734	-869.291	-160.2696406	-2.404883301	4393.232	-170.8160625	-0.645786341
7.9	-109.2777813	-848.429125	-163.248625	1.25843103	4358.56	-164.9184531	-0.629182647
7.95	-109.2594453	-826.93875	-165.7342344	4.904367188	4323.2635	-157.502625	-0.612278916
8	-109.2860859	-804.8225	-167.8073906	8.506049805	4287.437	-150.44175	-0.595120387
8.05	-109.3155938	-782.0828125	-169.55	12.03836035	4251.163	-141.8716563	-0.577746184
8.1	-109.4555625	-758.724875	-171.039125	15.47618652	4214.5025	-133.5429688	-0.560185259
8.15	-109.6280781	-734.751875	-172.34725	18.79692383	4177.5055	-123.7856797	-0.542461543
8.2	-109.9046484	-710.168375	-173.5424219	21.97973828	4140.203	-114.1916016	-0.524589171
8.25	-110.1330781	-684.9775625	-174.6856875	25.0063125	4102.616	-103.3809375	-0.506578479
8.3	-110.4283516	-659.187125	-175.8335625	27.86095313	4064.75025	-92.67078125	-0.488431515
8.35	-110.6934609	-632.8011875	-177.0298125	30.53077539	4026.604	-80.97985156	-0.470147515
8.4	-111.0638828	-605.8285625	-178.3123438	33.00609766	3988.16325	-69.30328906	-0.451719599
8.45	-111.4421641	-578.275375	-179.7030938	35.28041406	3949.4115	-56.94251563	-0.433139686
8.5	-111.8720469	-550.1495625	-181.2208594	37.35048828	3910.32575	-44.579125	-0.414396395
8.55	-112.2633828	-521.4599375	-182.8682188	39.21662891	3870.882	-31.92867969	-0.395478193
8.6	-112.6585156	-492.2177188	-184.646125	40.88148828	3831.05525	-19.27684766	-0.376373029
8.65	-113.0395703	-462.4296875	-186.53725	42.35119141	3790.82225	-6.740960938	-0.357069771
8.7	-113.4290469	-432.1119063	-188.52325	43.63473438	3750.1645	5.792304688	-0.337559374
8.75	-113.823125	-401.2743125	-190.5683438	44.74285156	3709.06825	17.78312695	-0.317835269
8.8	-114.1620781	-369.930625	-192.6396563	45.68960938	3667.52875	29.70409961	-0.297895232
8.85	-114.4927109	-338.0997188	-194.6887656	46.48982031	3625.547	40.64416016	-0.277739962
8.9	-114.7641953	-305.792875	-196.6714375	47.16035156	3583.1375	51.45435938	-0.257376319
8.95	-115.0357188	-273.0284375	-198.5300469	47.71851172	3540.322	60.87649609	-0.236814891
9	-115.2462734	-239.8281563	-200.2134688	48.18299609	3497.137	70.093	-0.216073594
9.05	-115.4396563	-206.2088125	-201.6609844	48.57195313	3453.62775	77.55128125	-0.195174117
9.1	-115.5528125	-172.1953906	-202.8206563	48.90352734	3409.855	84.70501563	-0.17414598
9.15	-115.6465	-137.8092188	-203.6346406	49.19540234	3365.8865	89.8116875	-0.153021953
9.2	-115.6667734	-103.074875	-204.0547969	49.4643125	3321.80625	94.523	-0.131842726
9.25	-115.6898594	-68.01953125	-204.0304844	49.72530469	3277.703	96.99895313	-0.1106512
9.3	-115.6523125	-32.67007813	-203.5219844	49.99215625	3233.6815	98.99682813	-8.95E-02
9.35	-115.5972344	2.945328125	-202.4920156	50.27669531	3189.8475	98.65046094	-6.84E-02
9.4	-115.4794531	38.79451563	-200.9143438	50.5881875	3146.32075	97.74953125	-4.75E-02
9.45	-115.3247188	74.8436875	-198.7692656	50.93442188	3103.21875	94.5104375	-2.68E-02
9.5	-115.1428594	111.0612813	-196.0467656	51.32048828	3060.6675	90.68029688	-6.36E-03
9.55	-114.9527344	147.41	-192.7455938	51.74894922	3018.7895	84.6545625	1.38E-02
9.6	-114.74125	183.8546719	-188.8737656	52.22082031	2977.71075	78.01400781	3.35E-02
9.65	-114.5276875	220.3558906	-184.4508281	52.73351172	2937.55025	69.41840625	5.28E-02
9.7	-114.2812969	256.8722656	-179.5041563	53.28375	2898.42475	60.21014844	7.16E-02
9.75	-114.0646719	293.3676875	-174.0736875	53.86555469	2860.44175	49.39742188	8.98E-02
9.8	-113.8461641	329.795625	-168.2039531	54.47152734	2823.7015	38.02838281	0.107494137
9.85	-113.6788516	366.11425	-161.9530469	55.09232031	2788.29075	25.48625391	0.124500882
9.9	-113.5034063	402.27825	-155.3812344	55.71810156	2754.28625	12.46166406	0.140829604
9.95	-113.3720938	438.2425	-148.56275	56.33765234	2721.748	-1.258359375	0.156451145
10	-113.2486406	473.96175	-141.57025	56.9395625	2690.72175	-15.34189844	0.171343676
10.05	-113.2009297	509.38775	-134.4882656	57.51225391	2661.23575	-29.58742969	0.185493239
10.1	-113.2068906	544.4745625	-127.3961719	58.04411719	2633.30025	-44.03264844	0.198894946
10.15	-113.2816719	579.1741875	-120.3837969	58.52381641	2606.90875	-58.11626563	0.211551966
10.2	-113.4166641	613.4345625	-113.5334141	58.94140234	2582.0345	-72.23014844	0.223477158
10.25	-113.5977813	647.210875	-106.9352891	59.28729297	2558.6345	-85.48220313	0.234691165
10.3	-113.8871719	680.4545	-100.6685078	59.55346875	2536.645	-98.56196875	0.245224796
10.35	-114.2224453	713.1161875	-94.81635156	59.73342188	2515.9875	-110.3112891	0.255115793
10.4	-114.6904375	745.146625	-89.44917188	59.82235156	2496.564	-121.6882344	0.264411392
10.45	-115.2083984	776.5001875	-84.63801563	59.81725391	2478.2655	-131.3314688	0.273164411
10.5	-115.8614766	807.1305625	-80.43959375	59.71689844	2460.964	-140.4189375	0.28143618
10.55	-116.5432734	836.9888125	-76.90828125	59.52164453	2444.525	-147.4666563	0.289291858
10.6	-117.3549609	866.033125	-74.08330469	59.23467188	2428.799	-153.7905156	0.29680334
10.65	-118.2157031	894.2168125	-71.99753125	58.85992578	2413.63275	-157.8499375	0.304044523
10.7	-119.1917969	921.4983125	-70.66882031	58.40380469	2398.864	-161.0423281	0.311093673
10.75	-120.1977188	947.8365625	-70.10627344	57.87363672	2384.3315	-161.8756875	0.318028638
10.8	-121.3088125	973.194625	-70.30490625	57.27901953	2369.86825	-161.72775	0.324929793
10.85	-122.4678438	997.532	-71.24784375	56.62963281	2355.31525	-159.2205781	0.331873713
10.9	-123.7149609	1020.813875	-72.9059375	55.93694141	2340.513	-155.6548594	0.338937448
10.95	-124.9730234	1043.008125	-75.23776563	55.21236719	2325.31375	-149.867625	0.346192207
11	-126.3030703	1064.08325	-78.19182031	54.46835156	2309.575	-142.9842188	0.353706444
11.05	-127.6455234	1084.011	-81.70289063	53.71678125	2293.172	-134.0980313	0.361540574
11.1	-129.0572891	1102.7655	-85.69848438	52.96974609	2275.99	-124.1156719	0.369749892
11.15	-130.4690078	1120.326	-90.09308594	52.238625	2257.933	-112.4430781	0.378380439
11.2	-131.91975	1136.66975	-94.79775	51.53403125	2238.9235	-99.7291875	0.387469776
11.25	-133.3674844	1151.78	-99.71150781	50.86542969	2218.90325	-85.69795313	0.397045909
11.3	-134.8292969	1165.64475	-104.7335938	50.24154297	2197.836	-70.71934375	0.407126461
11.35	-136.3027031	1178.25075	-109.7527578	49.66880469	2175.708	-54.83521875	0.417718075
11.4	-137.7849844	1189.59475	-114.6616016	49.15263672	2152.52875	-38.12360547	0.428816306
11.45	-139.2572656	1199.667	-119.3455156	48.69669141	2128.331	-20.95885156	0.440405373
11.5	-140.7339219	1208.47225	-123.6974219	48.30232813	2103.171	-3.114453125	0.452458294
11.55	-142.201	1216.0095	-127.6057891	47.96945313	2077.129	14.74112109	0.464936701
11.6	-143.6757656	1222.286	-130.9697188	47.69583984	2050.3075	33.11070703	0.47779117
11.65	-145.1403906	1227.314625	-133.6875781	47.47759766	2022.83025	51.07042969	0.490962423
11.7	-146.5824688	1231.10475	-135.6717344	47.30873047	1994.8415	69.34825	0.504381065
11.75	-148.0284375	1233.67475	-136.837	47.18222656	1966.5035	86.848875	0.517969249
11.8	-149.4469688	1235.044	-137.1137969	47.08856641	1937.995875	104.4799219	0.531640708
11.85	-150.8660781	1235.235875	-136.4385469	47.0178125	1909.5105	121.0155938	0.545303077
11.9	-152.2629688	1234.279	-134.7646406	46.95865625	1881.254625	137.5040781	0.558857025
11.95	-153.6592813	1232.201875	-132.0542031	46.89841406	1853.440375	152.6494844	0.572200519
12	-155.0439531	1229.037375	-128.286625	46.82442969	1826.29075	167.5897344	0.585226632
12.05	-156.4178125	1224.822375	-123.4525625	46.72325391	1800.027125	181.0115625	0.59782877
12.1	-157.7838438	1219.596	-117.5594141	46.58135547	1774.87675	194.0881406	0.609898008
12.15	-159.1408594	1213.401875	-110.6272813	46.38552734	1751.0585	205.554375	0.621329083
12.2	-160.5229063	1206.279625	-102.6911328	46.12283594	1728.79025	216.580125	0.632017355
12.25	-161.9092031	1198.28125	-93.79867969	45.78087891	1708.277625	225.9851563	0.641864121
12.3	-163.2996563	1189.455625	-84.01204688	45.34833203	1689.719	234.856125	0.650774154
12.35	-164.7087969	1179.85175	-73.40530469	44.81455859	1673.29375	242.165375	0.658661258
12.4	-166.1454063	1169.524375	-62.06332813	44.17066016	1659.168375	248.908	0.665445346
12.45	-167.6610469	1158.528625	-50.0806875	43.40910547	1647.487625	254.2212969	0.671057009
12.5	-169.2277344	1146.921	-37.56014844	42.5234375	1638.378625	258.9696875	0.675435156
12.55	-170.8485469	1134.76175	-24.61325	41.50938281	1631.9435	262.4184375	0.678530778
12.6	-172.5647344	1122.1065	-11.35597754	40.3641875	1628.261875	265.3486875	0.680305574
12.65	-174.3727344	1109.018125	2.090938477	39.08647656	1627.386875	267.1650625	0.680734082
12.7	-176.3275469	1095.556875	15.60596484	37.67727734	1629.34825	268.5396875	0.679801764
12.75	-178.4180625	1081.78025	29.06649219	36.13866016	1634.14725	268.995625	0.67750812
12.8	-180.6737656	1067.756375	42.35126953	34.47473828	1641.762625	269.0934375	0.673863368
12.85	-183.0969688	1053.54	55.34146484	32.69070313	1652.145375	268.45025	0.668890779
12.9	-185.7206406	1039.194875	67.92313281	30.79365625	1665.224125	267.561	0.662624824
12.95	-188.5994688	1024.780813	79.98975	28.79171289	1680.901125	266.1109375	0.655112157
13	-191.7095156	1010.355813	91.44164063	26.69396289	1699.059375	264.5320313	0.646408909
13.05	-195.0945	995.9829375	102.1884844	24.51187109	1719.561125	262.5025625	0.636581257
13.1	-198.7466719	981.7170625	112.1487734	22.26247656	1742.251375	260.459	0.625703443
13.15	-202.7474375	967.620625	121.2545703	19.95015234	1766.957	258.0595	0.613858535
13.2	-207.06	953.7439375	129.4478359	17.58692383	1793.49425	255.7655313	0.601134653
13.25	-211.7705938	940.1380625	136.6863906	15.18467188	1821.666625	253.1560469	0.587626099
13.3	-216.8291875	926.8565	142.9380469	12.75499121	1851.272	250.7495938	0.573429816
13.35	-222.30775	913.942375	148.1872188	10.31009668	1882.10025	248.0064063	0.558646576
13.4	-228.2292188	901.44475	152.4292188	7.86153125	1913.94175	245.5751563	0.543376901
13.45	-234.6185	889.3989375	155.6768281	5.420442383	1946.585625	242.758375	0.527722123
13.5	-241.48575	877.8505	157.9516094	2.997374756	1979.826875	240.3077656	0.511780416
13.55	-248.8647031	866.8294375	159.2919375	0.602683899	2013.464625	237.3869531	0.49564839
13.6	-256.7893594	856.370875	159.7440313	-1.754404907	2047.30825	234.8777188	0.479417214
13.65	-265.29125	846.5034375	159.3697813	-4.065212891	2081.177375	231.801875	0.46317376
13.7	-274.4091563	837.253	158.2367969	-6.32134082	2114.9065	229.154125	0.446997352
13.75	-284.162125	828.63925	156.4257344	-8.515651367	2148.34375	225.8339688	0.430960866
13.8	-294.58375	820.6805625	154.0203906	-10.64134277	2181.35725	222.9239688	0.415127538
13.85	-305.718875	813.3923125	151.1147656	-12.69231348	2213.8315	219.2489063	0.399553008
13.9	-317.5866563	806.780625	147.8036406	-14.66296875	2245.67325	215.9480781	0.384282158
13.95	-330.2241563	800.857875	144.1877188	-16.54863672	2276.80625	211.7991563	0.369351469
14	-343.6294375	795.625125	140.3658125	-18.34429102	2307.17925	207.9518594	0.354785746
14.05	-357.8557813	791.0768125	136.4383281	-20.04595703	2336.758	203.2079219	0.340601532
14.1	-372.8845938	787.2084375	132.50175	-21.64934961	2365.53275	198.6845313	0.326803705
14.15	-388.7500625	784.0115	128.6494922	-23.15097266	2393.5105	193.2380938	0.313388949
14.2	-405.4030625	781.4741875	124.9683203	-24.54658203	2420.72	187.9008906	0.30034372
14.25	-422.86625	779.57525	121.5372734	-25.83241602	2447.2045	181.6486094	0.287647536
14.3	-441.0675625	778.295625	118.4274375	-27.00443359	2473.025	175.385625	0.275270986
14.35	-459.9985625	777.613	115.6977188	-28.05878125	2498.25525	168.2436719	0.263179289
14.4	-479.5399063	777.493375	113.3971719	-28.99049023	2522.981	160.9480938	0.25133127
14.45	-499.673875	777.906125	111.559875	-29.79511719	2547.295	152.8484531	0.239682718
14.5	-520.216375	778.8161875	110.2089141	-30.46785938	2571.298	144.4382031	0.228185526
14.55	-541.1099375	780.1885	109.3489609	-31.00327344	2595.0915	135.3022813	0.216791058
14.6	-562.1590625	781.9745625	108.9744297	-31.39569336	2618.778	125.7107031	0.205450512
14.65	-583.2315	784.132875	109.0596797	-31.63940625	2642.45525	115.4891719	0.194116962
14.7	-604.1424375	786.616	109.5696484	-31.72849609	2666.21525	104.6752656	0.182746507
14.75	-624.7035	789.372125	110.4497969	-31.65682617	2690.13975	93.35082813	0.171300069
14.8	-644.7196875	792.34825	111.6377109	-31.41833203	2714.29825	81.31167969	0.159744264
14.85	-663.948375	795.4908125	113.0527344	-31.00674609	2738.74425	68.88520313	0.14805333
14.9	-682.19975	798.7405	114.6088516	-30.41669922	2763.51325	55.64846094	0.136210273
14.95	-699.2611875	802.0385625	116.2057656	-29.64230273	2788.62175	42.19022656	0.12420693
15	-714.947625	805.3248125	117.7421953	-28.67878125	2814.063	27.88529883	0.112046327
15.05	-729.07875	808.5376875	119.1074688	-27.5215332	2839.80925	13.54922266	9.97E-02
15.1	-741.4588125	811.611625	120.1936563	-26.16721484	2865.808	-1.616570313	8.73E-02
15.15	-751.9945	814.483	120.8895156	-24.61287891	2891.98475	-16.59315625	7.48E-02
15.2	-760.5469375	817.0875	121.0923203	-22.85708984	2918.2405	-32.28782227	6.23E-02
15.25	-767.1253125	819.3575	120.7034219	-20.89914648	2944.45725	-47.52245313	4.97E-02
15.3	-771.6425625	821.2314375	119.6377969	-18.74010742	2970.49375	-63.27401172	3.73E-02
15.35	-774.1689375	822.6381875	117.8199844	-16.38202344	2996.1965	-78.28221875	2.50E-02
15.4	-774.7453125	823.514375	115.193375	-13.82867578	3021.39375	-93.51801563	1.30E-02
15.45	-773.55075	823.7915	111.7179219	-11.0855	3045.9075	-107.6723828	1.24E-03
15.5	-770.73175	823.410375	107.3766641	-8.159288574	3069.55	-121.687375	-1.01E-02
15.55	-766.4823125	822.3011875	102.1721016	-5.05895166	3092.137	-134.2955938	-2.09E-02
15.6	-761.0026875	820.404125	96.1298125	-1.794499023	3113.48275	-146.4056875	-3.11E-02
15.65	-754.482375	817.6563125	89.29547656	1.622043091	3133.414	-156.8430156	-4.06E-02
15.7	-747.081625	813.99725	81.73454688	5.176966309	3151.76625	-166.5030313	-4.94E-02
15.75	-738.8716875	809.3713125	73.52760938	8.85562207	3168.39375	-174.3792969	-5.74E-02
15.8	-729.930125	803.7183125	64.76788281	12.64097754	3183.16725	-181.353	-6.45E-02
15.85	-720.2520625	796.9843125	55.55820313	16.51564844	3195.981	-186.5725313	-7.07E-02
15.9	-709.853375	789.1151875	46.00833203	20.46044141	3206.7505	-190.8822188	-7.59E-02
15.95	-698.7055625	780.068	36.23276563	24.45498047	3215.417	-193.5619063	-0.080076936
16	-686.7619375	769.789375	26.34768945	28.47890625	3221.94525	-195.405875	-8.33E-02
16.05	-674.029125	758.2369375	16.47078906	32.51054492	3226.32625	-195.7860625	-8.54E-02
16.1	-660.4285	745.36675	6.717867188	36.52767578	3228.575	-195.4361563	-8.65E-02
16.15	-645.951125	731.1456875	-2.797825439	40.50826563	3228.732	-193.8351719	-8.67E-02
16.2	-630.5748125	715.5325	-11.96730762	44.43032422	3226.86025	-191.6130625	-8.59E-02
16.25	-614.2830625	698.50025	-20.68628711	48.27136719	3223.0475	-188.3325781	-8.41E-02
16.3	-597.05	680.016	-28.8575957	52.01029688	3217.4005	-184.566125	-8.15E-02
16.35	-578.83825	660.0591875	-36.39247266	55.62607813	3210.048	-179.9442969	-7.80E-02
16.4	-559.664125	638.605625	-43.21092969	59.09864453	3201.135	-174.9713125	-7.38E-02
16.45	-539.526125	615.63625	-49.24221875	62.40941406	3190.82375	-169.2915313	-6.89E-02
16.5	-518.459125	591.141125	-54.42504297	65.54060938	3179.28925	-163.3732344	-6.35E-02
16.55	-496.4631875	565.1096875	-58.70922656	68.47611719	3166.71925	-156.8755469	-5.75E-02
16.6	-473.5757188	537.537125	-62.05510938	71.20145313	3153.31025	-150.24825	-5.11E-02
16.65	-449.83275	508.414625	-64.43450781	73.70379688	3139.26625	-143.1242031	-4.45E-02
16.7	-425.3145313	477.7524063	-65.82875781	75.97236719	3124.79575	-135.9329063	-3.76E-02
16.75	-400.0543125	445.5506563	-66.23092188	77.99826563	3110.1105	-128.2938047	-3.06E-02
16.8	-374.1151563	411.8206563	-65.64389844	79.77442188	3095.4215	-120.6491641	-0.023594846
16.85	-347.5201875	376.5805625	-64.08273438	81.29639063	3080.93925	-112.6032656	-1.67E-02
16.9	-320.3775938	339.8391875	-61.57109375	82.561125	3066.86875	-104.5805625	-9.98E-03
16.95	-292.7355313	301.6270625	-58.14276953	83.56802344	3053.41	-96.15215625	-3.55E-03
17	-264.6785	261.9655313	-53.83904688	84.31842969	3040.75375	-87.76641406	2.50E-03
17.05	-236.2722344	220.8814063	-48.71019922	84.81558594	3029.08275	-78.96435938	8.07E-03
17.1	-207.6457344	178.417125	-42.81152734	85.06466406	3018.5665	-70.17734375	1.31E-02
17.15	-178.9338594	134.601625	-36.20314453	85.07221094	3009.36375	-60.91232813	1.75E-02
17.2	-150.3174688	89.47614844	-28.94655664	84.84696875	3001.62	-51.55715625	2.12E-02
17.25	-122.0507578	43.08946875	-21.10223438	84.39874219	2995.46775	-41.59446875	2.42E-02
17.3	-94.46458594	-4.516054688	-12.72616504	83.738625	2991.02675	-31.30277344	2.63E-02
17.35	-68.13890625	-53.28573438	-3.861815674	82.87882031	2988.40725	-20.06658594	2.76E-02
17.4	-44.98498828	-103.1648359	5.49005957	81.83259375	2987.71275	-7.354789063	2.79E-02
17.45	-43.32530469	-154.0999375	15.72725	80.61347656	2989.0765	15.90396094	2.73E-02
17.5	-45.26304297	-206.0203125	27.21126172	79.23614844	2992.7335	40.30900781	2.55E-02
17.55	-42.32677344	-258.872	39.75599219	77.71482813	2998.93175	61.97414063	2.26E-02
17.6	-44.80744141	-312.5832188	53.20057422	76.06451563	3007.8745	85.87925	1.83E-02
17.65	-61.14268359	-367.08725	67.7505	74.29960938	3019.777	115.9258594	1.26E-02
17.7	-70.20578906	-422.313	83.33451563	72.4345	3034.89175	141.3915	5.36E-03
17.75	-64.57661328	-478.1770313	99.34422656	70.48313281	3053.38825	158.1545469	-3.50E-03
17.8	-64.18039063	-534.6179375	115.4325	68.45836719	3075.31075	177.1606563	-1.40E-02
17.85	-62.84242969	-591.544625	131.5236875	66.37320313	3100.67575	194.3112813	-2.62E-02
17.9	-64.55377344	-648.87925	147.5037188	64.23899219	3129.4715	212.5528281	-4.00E-02
17.95	-60.31407422	-706.5440625	163.16475	62.06653516	3161.6595	226.3712813	-5.54E-02
18	-63.411625	-764.448875	178.402375	59.86566797	3197.1545	243.439375	-7.24E-02
18.05	-59.32173438	-822.5125625	193.0944531	57.64478906	3235.8635	255.2245156	-9.10E-02
18.1	-60.09146875	-880.644875	207.0873125	55.41148438	3277.6485	269.1589688	-0.111015845
18.15	-59.45942188	-938.7565	220.3587031	53.17229297	3322.36275	280.4106875	-0.132452237
18.2	-59.47450781	-996.76325	232.8117656	50.93210156	3369.84425	291.72775	-0.155212222
18.25	-60.54358203	-1054.57225	244.4232344	48.69576172	3419.915	301.3266563	-0.179209363
18.3	-61.19549609	-1112.096375	255.1518438	46.46638672	3472.3965	310.4758125	-0.204356676
18.35	-60.57227344	-1169.235875	264.9365625	44.24640625	3527.09225	316.485375	-0.2305591
18.4	-62.03935938	-1225.909625	273.773875	42.03742188	3583.80225	323.3148125	-0.257719762
18.45	-60.63978906	-1282.023625	281.6469375	39.84071094	3642.32325	326.0130313	-0.28574021
18.5	-60.82851172	-1337.481625	288.5381875	37.65679688	3702.448	329.2926875	-0.314520454
18.55	-60.75275	-1392.201625	294.49925	35.48558984	3763.97	329.5541563	-0.343961084
18.6	-60.54871094	-1446.082375	299.5495	33.32739063	3826.69575	329.5295625	-0.373969109
18.65	-61.27325781	-1499.04225	303.7480938	31.18193164	3890.4325	326.9548125	-0.404452077
18.7	-61.28989844	-1550.99	307.1410938	29.04939648	3955.008	323.7490625	-0.435327748
18.75	-61.60727344	-1601.835375	309.7744063	26.92963086	4020.24975	317.6235313	-0.466514027
18.8	-61.87146875	-1651.49425	311.7054688	24.82394141	4086.0055	311.1117813	-0.497938593
18.85	-61.33123828	-1699.877625	312.9742188	22.73348242	4152.125	301.1834375	-0.529530608
18.9	-61.70447656	-1746.9	313.6382813	20.65991797	4218.4745	291.292125	-0.561227072
18.95	-61.73673438	-1792.484375	313.761625	18.60623438	4284.9275	278.3544063	-0.592968819
19	-61.97410156	-1836.542125	313.391625	16.576375	4351.3755	265.0086875	-0.624705484
19.05	-62.24711719	-1878.99725	312.5764063	14.57467773	4417.714	249.0274063	-0.656388717
19.1	-62.24757813	-1919.770125	311.3510313	12.6074502	4483.8535	232.3196563	-0.687977303
19.15	-62.38393359	-1958.7855	309.741875	10.68128809	4549.705	213.3610469	-0.719430368
19.2	-62.40057422	-1995.972375	307.7748125	8.804237305	4615.1905	193.6877031	-0.750712407
19.25	-62.71564844	-2031.254625	305.4639375	6.985899414	4680.2315	172.2603438	-0.781787596
19.3	-62.93135156	-2064.566	302.821625	5.236175293	4744.7565	150.0742969	-0.812623416
19.35	-63.19195703	-2095.841625	299.8374063	3.566427246	4808.6915	126.4994688	-0.843185882
19.4	-63.56139844	-2125.0185	296.5053438	1.989055298	4871.9625	102.2361016	-0.873441171
19.45	-63.84724609	-2152.02875	292.7974063	0.516900696	4934.491	77.05759375	-0.903352835
19.5	-64.15671484	-2176.82	288.6865625	-0.835904236	4996.193	51.15052344	-0.932881867
19.55	-64.63228125	-2199.33825	284.1314688	-2.055222168	5056.9785	25.03667969	-0.961985652
19.6	-65.19062891	-2219.52625	279.0970625	-3.126260498	5116.7465	-1.752609375	-0.99061712
19.65	-65.74515625	-2237.3385	273.526625	-4.034353271	5175.391	-28.25368359	-1.018725303
19.7	-66.3676875	-2252.729	267.3718438	-4.764827148	5232.79	-55.38461719	-1.046252299
19.75	-66.93009375	-2265.6515	260.5676094	-5.303049316	5288.814	-81.68723438	-1.07313608
19.8	-67.53548438	-2276.0685	253.0594531	-5.634757813	5343.3165	-108.5460625	-1.099306214
19.85	-68.31654688	-2283.949	244.785625	-5.746937012	5396.144	-133.9259375	-1.124688404
19.9	-69.207875	-2289.24975	235.699125	-5.627058105	5447.1255	-159.7344844	-1.14920033
19.95	-70.0354375	-2291.9495	225.7399219	-5.264285156	5496.085	-183.722125	-1.172756831
20	-70.92057813	-2292.0215	214.8633906	-4.648540039	5542.83	-208.0468906	-1.19526421
20.05	-71.8671875	-2289.4455	203.0233281	-3.772178955	5587.163	-230.1014375	-1.216627268
20.1	-72.8943125	-2284.1995	190.1914063	-2.628950928	5628.873	-252.35825	-1.236743454
20.15	-74.13126563	-2276.2655	176.3424688	-1.214684204	5667.752	-271.9880625	-1.255510937
20.2	-75.62742969	-2265.6395	161.4732656	0.472433197	5703.5785	-291.6186875	-1.272822791
20.25	-78.126625	-2252.312	145.6001406	2.432176758	5736.142	-308.0594688	-1.288576034
20.3	-86.43336719	-2236.273	128.8685234	4.661350586	5765.2355	-321.7425625	-1.302670252
20.35	-84.83021875	-2217.53325	111.1964844	7.154751465	5790.684	-337.5553438	-1.315018759
20.4	-75.58922656	-2196.08775	92.26784375	9.904222656	5812.249	-356.932375	-1.325506323
20.45	-84.78324219	-2171.947	72.36707813	12.89890137	5829.6825	-364.44175	-1.334012433
20.5	-94.30771875	-2145.12175	51.91841406	16.12572656	5842.8305	-371.820125	-1.340461509
20.55	-88.03065625	-2115.625	30.66246875	19.56897656	5851.564	-384.32675	-1.344789252
20.6	-89.74010156	-2083.4785	8.539379883	23.21024805	5855.685	-392.6409688	-1.346900309
20.65	-90.66827344	-2048.7015	-14.21195215	27.02891992	5855.0475	-398.915375	-1.346722462
20.7	-97.85771094	-2011.322125	-37.37219922	31.00249023	5849.533	-401.9826875	-1.344197559
20.75	-98.43465625	-1971.365	-60.84622266	35.10593359	5839.076	-406.164125	-1.339292855
20.8	-99.68615625	-1928.869125	-84.63051563	39.31327344	5823.604	-409.8600625	-1.331971836
20.85	-99.92642188	-1883.864	-108.6021094	43.59617188	5803.069	-412.1892188	-1.322210568
20.9	-103.4293125	-1836.39425	-132.5787656	47.92547266	5777.4455	-412.8534688	-1.309996096
20.95	-107.1002656	-1786.50175	-156.3569531	52.27178516	5746.7595	-411.9405313	-1.295339435
21	-109.0142734	-1734.23975	-179.8362031	56.60398047	5711.0625	-411.9318125	-1.278264816
21.05	-110.8207734	-1679.644875	-202.9163281	60.89145313	5670.431	-410.795875	-1.258807867
21.1	-112.0481563	-1622.7855	-225.4774063	65.10396094	5624.961	-410.089875	-1.237014599
21.15	-114.6709844	-1563.70875	-247.3695938	69.21097656	5574.781	-407.8410938	-1.212945512
21.2	-117.4045078	-1502.475875	-268.4401563	73.18336719	5520.048	-405.8200938	-1.18667606
21.25	-120.1395156	-1439.153375	-288.5721875	76.99339063	5460.9505	-403.2195	-1.158296557
21.3	-122.1663438	-1373.80175	-307.6747188	80.61430469	5397.698	-401.3884375	-1.127907152
21.35	-123.9745	-1306.49925	-325.670125	84.021125	5330.518	-399.3171875	-1.095617461
21.4	-125.6325156	-1237.31275	-342.4805	87.19220313	5259.654	-397.858	-1.061544158
21.45	-127.6333438	-1166.314625	-358.0309063	90.1074375	5185.366	-396.0362188	-1.025812567
21.5	-129.6210391	-1093.5865	-372.2572188	92.74994531	5107.928	-394.8706875	-0.988554606
21.55	-131.4101719	-1019.208375	-385.1222813	95.10532031	5027.6265	-393.7113438	-0.949908276
21.6	-132.5747656	-943.266625	-396.61325	97.16265625	4944.751	-393.6093125	-0.910013312
21.65	-133.22325	-865.83725	-406.7404688	98.91467188	4859.594	-393.685625	-0.869010531
21.7	-133.3441719	-787.018375	-415.5237188	100.3574844	4772.44	-394.8046563	-0.827038011
21.75	-133.220125	-706.8935625	-422.995	101.4899609	4683.573	-395.8999063	-0.784232466
21.8	-132.7582188	-625.5605	-429.1919688	102.3153672	4593.265	-397.960375	-0.740725936
21.85	-131.9426094	-543.10725	-434.1719688	102.8402734	4501.782	-399.9405	-0.696646949
21.9	-130.6896328	-459.6393125	-438.0015313	103.0744844	4409.373	-402.901625	-0.652116437
21.95	-129.1248281	-375.2471875	-440.7630625	103.0314063	4316.2745	-405.5756875	-0.607249349
22	-127.4488125	-290.034875	-442.5374688	102.7274141	4222.7035	-408.9946563	-0.562150977
22.05	-125.7433594	-204.1062656	-443.4134688	102.181875	4128.863	-411.7920938	-0.516920205
22.1	-124.0645234	-117.5650313	-443.4789688	101.4168906	4034.935	-415.1956875	-0.471645383
22.15	-122.4573672	-30.51372656	-442.8296563	100.4566563	3941.0845	-417.7495	-0.426407488
22.2	-121.1849531	56.94390625	-441.5541875	99.32809375	3847.455	-420.6714063	-0.381276464
22.25	-120.3977422	144.6925781	-439.7403438	98.05929688	3754.174	-422.3663125	-0.336315004
22.3	-120.2411406	232.6312344	-437.466875	96.67985156	3661.347	-424.177625	-0.291575258
22.35	-120.4547031	320.6413438	-434.8200313	95.22027344	3569.06725	-424.6611563	-0.247103057
22.4	-120.8444063	408.6137813	-431.8901875	93.71177344	3477.4025	-425.3390938	-0.202932865
22.45	-121.1017578	496.44625	-428.7785313	92.1850625	3386.406	-424.7830938	-0.159091357
22.5	-121.3027422	584.01375	-425.5836875	90.67183594	3296.10475	-424.3528438	-0.115593102
22.55	-121.44625	671.216375	-422.3980313	89.201375	3206.51025	-422.5314063	-7.24E-02
22.6	-121.7896797	757.9280625	-419.2987813	87.80296875	3117.6115	-420.5388125	-2.96E-02
22.65	-122.2922109	844.0455	-416.3503438	86.50403125	3029.38725	-416.9942813	1.28E-02
22.7	-122.9976406	929.452875	-413.606375	85.32985938	2941.799	-413.1221875	5.50E-02
22.75	-123.7144531	1014.032375	-411.1129375	84.3034375	2854.8015	-407.7556875	9.68E-02
22.8	-124.3507813	1097.67925	-408.9102813	83.44598438	2768.3355	-402.036125	0.138390418
22.85	-124.7381094	1180.269875	-407.0309375	82.77478125	2682.33825	-394.968375	0.179723765
22.9	-124.9024063	1261.699375	-405.499	82.30439063	2596.737	-387.4451563	0.220849313
22.95	-124.913	1341.8575	-404.3217813	82.04653906	2511.4575	-378.5858125	0.261802092
23	-124.9635078	1420.631125	-403.4913125	82.00872656	2426.42475	-368.99125	0.302617949
23.05	-125.1774531	1497.91025	-402.9779375	82.19557813	2341.568	-358.0112813	0.343330417
23.1	-125.5644844	1573.585	-402.7410938	82.60809375	2256.8245	-346.1285625	0.383969871
23.15	-125.9695156	1647.5475	-402.7282188	83.24354688	2172.1405	-333.0868438	0.42456199
23.2	-126.2098359	1719.696125	-402.8874688	84.09578906	2087.474	-319.2406563	0.465127237
23.25	-126.1907578	1789.922375	-403.1589688	85.15564063	2002.794625	-304.5380625	0.50568066
23.3	-125.8994063	1858.12625	-403.4807813	86.40982813	1918.08375	-289.0224688	0.546231789
23.35	-125.4547813	1924.20525	-403.7779375	87.8435	1833.337875	-272.7618125	0.586783029
23.4	-125.0001719	1988.057375	-403.9686563	89.43842188	1748.56975	-255.5223281	0.627329047
23.45	-124.6605859	2049.59475	-403.9583438	91.17360156	1663.80975	-237.5769063	0.667856299
23.5	-124.4747031	2108.71675	-403.6512188	93.02682813	1579.11025	-218.5774219	0.708340679
23.55	-124.4277344	2165.33225	-402.9467188	94.97370313	1494.542125	-199.0257188	0.748749279
23.6	-124.4059297	2219.3485	-401.7517813	96.98834375	1410.19875	-178.516875	0.789038528
23.65	-124.2882656	2270.68675	-399.9772188	99.04407031	1326.191875	-157.7254688	0.82915612
23.7	-123.9732422	2319.261	-397.545125	101.1151797	1242.651875	-136.13675	0.869040745
23.75	-123.4563984	2364.987	-394.3823438	103.1734766	1159.72275	-114.4313203	0.90862477
23.8	-122.7711094	2407.79425	-390.42325	105.1930703	1077.5655	-91.96417188	0.947832274
23.85	-122.0553203	2447.608	-385.6046563	107.1479141	996.352875	-69.38567969	0.986581895
23.9	-121.3612031	2484.35	-379.869875	109.0138281	916.272	-46.00599219	1.024785333
23.95	-120.7763281	2517.965	-373.167375	110.767625	837.5185	-22.51566406	1.062350107
24	-120.2511797	2548.38325	-365.4568125	112.3878984	760.301	1.724375	1.099177422
24.05	-119.7551641	2575.551	-356.7089063	113.8564922	684.8335	25.98571875	1.135166113
24.1	-119.1996094	2599.41075	-346.9089063	115.1569219	611.33625	50.87215625	1.170211941
24.15	-118.5347031	2619.914	-336.0552188	116.2753438	540.02825	75.68289844	1.204210917
24.2	-117.6901484	2637.01975	-324.16025	117.2015313	471.13075	101.0083828	1.237058275
24.25	-116.7264219	2650.67625	-311.2464375	117.9278438	404.8585	126.239375	1.268652122
24.3	-115.6263047	2660.85825	-297.3466563	118.4504922	341.4225	151.9735625	1.298892431
24.35	-114.5292656	2667.53	-282.4998438	118.7674297	281.0235	177.6509531	1.327684112
24.4	-113.4226875	2670.65875	-266.7525625	118.8817344	223.85625	203.87575	1.354934653
24.45	-112.4500625	2670.2345	-250.1554063	118.7983125	170.10275	230.0642813	1.380557637
24.5	-111.5319063	2666.23175	-232.7672031	118.5252031	119.935	256.8112969	1.404471589
24.55	-110.6945313	2658.65775	-214.6516719	118.075	73.5115	283.419875	1.426601195
24.6	-109.8175313	2647.4955	-195.8827344	117.464	30.97625	310.5272188	1.446877978
24.65	-108.9111953	2632.71975	-176.5361406	116.707875	-7.54375	337.3595313	1.465241723
24.7	-107.9352344	2614.337	-156.6944531	115.8260391	-41.9345	364.6941563	1.481638688
24.75	-106.9422969	2592.355	-136.4365469	114.8390703	-72.1055	391.6212188	1.496025224
24.8	-105.9445547	2566.7935	-115.8457969	113.7688125	-97.977	419.096	1.508363897
24.85	-105.0335469	2537.67175	-94.99596875	112.6388438	-119.4905	446.02625	1.51862688
24.9	-104.1815781	2505.01725	-73.96458594	111.4730469	-136.60025	473.54625	1.526792257
24.95	-103.4787656	2468.86125	-52.81711719	110.2958359	-149.27825	500.3145	1.532847037
25	-102.8369766	2429.25	-31.62327344	109.1312344	-157.508	527.67225	1.536782976
25.05	-102.3203984	2386.22325	-10.4396084	108.0032969	-161.29	553.9784375	1.538600527
25.1	-101.7815469	2339.8305	10.67184863	106.9350391	-160.633	580.8303125	1.538303474
25.15	-101.2924297	2290.13725	31.66399023	105.9486172	-155.56225	606.2665	1.535903814
25.2	-100.727125	2237.19725	52.48435156	105.0650859	-146.1075	632.20925	1.531415467
25.25	-100.2258906	2181.08425	73.09915625	104.3034219	-132.3145	656.39575	1.524859874
25.3	-99.68028906	2121.86925	93.47040625	103.680625	-114.23	681.07975	1.516258876
25.35	-99.22353906	2059.636	113.5800703	103.2124922	-91.9135	703.6515625	1.505640425
25.4	-98.74047656	1994.46975	133.4044063	102.9116406	-65.42075	726.68375	1.493030682
25.45	-98.34490625	1926.456625	152.939125	102.7885703	-34.8195	747.2314375	1.478461206
25.5	-97.92926563	1855.696125	172.1737188	102.8518438	-0.16975	768.180125	1.46196011
25.55	-97.54011719	1782.290875	191.1141875	103.1068594	38.4585	786.249625	1.443559956
25.6	-97.08575781	1706.344125	209.7583125	103.5565	81.0065	804.61975	1.423287923
25.65	-96.63717188	1627.9745	228.11975	104.2012969	127.40575	819.7665	1.401175964
25.7	-96.13440625	1547.287875	246.2033594	105.0396172	177.59975	835.1301875	1.377250166
25.75	-95.6473125	1464.407625	264.0285625	106.066875	231.5255	846.9953125	1.351539687
25.8	-95.13707813	1379.462375	281.604875	107.2764453	289.13275	858.9869375	1.324067597
25.85	-94.64214063	1292.583625	298.9529688	108.6595859	350.36375	867.250625	1.294860232
25.9	-94.12053906	1203.8985	316.08225	110.2057969	415.177	875.527375	1.263936899
25.95	-93.57525781	1113.543625	333.0091875	111.9018203	483.521	879.903625	1.231321147
26	-92.97842188	1021.6635	349.7385625	113.7347266	555.358	884.163625	1.197029996
26.05	-92.34689063	928.39725	366.2788438	115.6885313	630.6415	884.444375	1.161084707
26.1	-91.65863281	833.89625	382.6273438	117.7465547	709.33675	884.493625	1.123501214
26.15	-90.98175781	738.3063125	398.7830313	119.8913359	791.3975	880.599	1.084300906
26.2	-90.32735156	641.777375	414.7355	122.1050313	876.7875	876.4105	1.043500366
26.25	-89.70935156	544.4665	430.4726563	124.3686016	965.458125	868.3888125	1.001122083
26.3	-89.153625	446.5205	445.9730625	126.6630313	1057.366625	860.002875	0.957186106
26.35	-88.60324219	348.1124375	461.2101875	128.9697422	1152.45725	847.9469375	0.911718665
26.4	-88.0411875	249.3870938	476.1472813	131.2693438	1250.67625	835.4105625	0.864744968
26.45	-87.46653125	150.5050625	490.7409375	133.543125	1351.952875	819.463125	0.816298785
26.5	-86.89879688	51.62861719	504.9420625	135.7732656	1456.215875	802.98825	0.766413876
26.55	-86.34990625	-47.08867188	518.6942813	137.9418906	1563.37375	783.4501875	0.715133982
26.6	-85.84419531	-145.47775	531.9385625	140.0313438	1673.331875	763.3715	0.662504479
26.65	-85.39805469	-243.3899063	544.6081875	142.0258281	1785.975125	740.6335625	0.608580496
26.7	-85.02292969	-340.6623125	556.6364375	143.9103906	1901.18025	717.3625625	0.553421165
26.75	-84.74951563	-437.1375	567.949625	145.6695	2018.804625	691.8696875	0.49709513
26.8	-84.50453906	-532.6649375	578.4754375	147.2899531	2138.695	665.8385625	0.439676016
26.85	-84.35917188	-627.084375	588.1348125	148.7591406	2260.6775	638.024875	0.381247409
26.9	-84.212875	-720.249125	596.853	150.0655	2384.567	609.6935	0.321898363
26.95	-84.17845313	-812.0146875	604.55125	151.1981875	2510.1585	580.0335625	0.26172766
27	-84.17025	-902.227125	611.159	152.1475938	2637.23325	549.922625	0.200840264
27.05	-84.30276563	-990.7515625	616.603375	152.9050313	2765.55675	518.9288125	0.139349188
27.1	-84.49658594	-1077.43675	620.8226875	153.46325	2894.88075	487.5668438	7.74E-02
27.15	-84.85717969	-1162.16275	623.7553125	153.8155156	3024.9435	455.7377813	0.0150397
27.2	-85.26267188	-1244.792125	625.3515625	153.955625	3155.472	423.6066875	-4.75E-02
27.25	-85.79100781	-1325.19225	625.56325	153.8799688	3286.18275	391.3424063	-0.110174065
27.3	-86.38240625	-1403.249625	624.355875	153.5841719	3416.7835	358.8600313	-0.172777203
27.35	-87.0456875	-1478.8405	621.6983125	153.0659375	3546.97525	326.53425	-0.235187416
27.4	-87.83319531	-1551.8505	617.57525	152.3241563	3676.45325	294.0840938	-0.297258409
27.45	-88.69232031	-1622.18525	611.97675	151.3575	3804.9115	262.0520313	-0.358843359
27.5	-89.62019531	-1689.73275	604.90775	150.1677188	3932.04125	229.9251563	-0.419794218
27.55	-90.61414844	-1754.40275	596.379125	148.7554688	4057.53775	198.4117344	-0.479964763
27.6	-91.638625	-1816.1	586.416	147.1247656	4181.09775	166.8251563	-0.539209605
27.65	-92.76178125	-1874.749875	575.0515	145.2789063	4302.426	136.0137813	-0.597387399
27.7	-93.87502344	-1930.271875	562.3320625	143.223625	4421.234	105.1307031	-0.654359624
27.75	-95.06561719	-1982.594875	548.3104375	140.965875	4537.244	75.1073125	-0.709993835
27.8	-96.25394531	-2031.66125	533.052	138.5133438	4650.19	45.01939063	-0.764162405
27.85	-97.46466406	-2077.4095	516.6271563	135.875875	4759.8225	15.81842188	-0.816745733
27.9	-98.68516406	-2119.78425	499.1173438	133.0643125	4865.904	-13.47090625	-0.867630648
27.95	-99.89086719	-2158.75925	480.6071875	130.0909844	4968.2185	-41.86117188	-0.916713556
28	-101.0978516	-2194.2895	461.1905313	126.9697344	5066.5645	-70.38415625	-0.963898446
28.05	-102.2445625	-2226.34125	440.9614063	123.7152031	5160.7635	-98.03004688	-1.009100095
28.1	-103.3837188	-2254.904	420.0211563	120.3448047	5250.655	-125.8734219	-1.052241687
28.15	-104.5053359	-2279.96625	398.4707188	116.8760625	5336.102	-152.810125	-1.093257929
28.2	-105.5743359	-2301.50875	376.415125	113.3282344	5416.986	-180.0504688	-1.132092296
28.25	-106.6157344	-2319.54375	353.9546563	109.7218359	5493.213	-206.3776406	-1.168700176
28.3	-107.6345938	-2334.07375	331.1935938	106.0780234	5564.708	-233.0769219	-1.203045304
28.35	-108.5889531	-2345.108	308.2277813	102.4199297	5631.4185	-258.858	-1.235103332
28.4	-109.5164375	-2352.68375	285.1548125	98.77021875	5693.31	-285.0986875	-1.264857451
28.45	-110.3588125	-2356.81675	262.0613281	95.15232813	5750.3715	-310.3740938	-1.292302274
28.5	-111.1969453	-2357.54175	239.0349844	91.590375	5802.604	-336.1889063	-1.317438646
28.55	-111.9464219	-2354.909	216.1499063	88.10864844	5850.0325	-360.944125	-1.340277724
28.6	-112.686125	-2348.9595	193.4803438	84.73107031	5892.69	-386.3166875	-1.360835774
28.65	-113.3637031	-2339.7525	171.0853594	81.48088281	5930.631	-410.4890625	-1.379137938
28.7	-114.0588125	-2327.34225	149.0245	78.38090625	5963.914	-435.3261875	-1.395212653
28.75	-114.6801328	-2311.799	127.339875	75.45325	5992.618	-458.8023125	-1.409096068
28.8	-115.2819688	-2293.1945	106.0734453	72.71771094	6016.821	-482.9984375	-1.420825531
28.85	-115.8200547	-2271.6055	85.249	70.19413281	6036.616	-505.6278125	-1.430444588
28.9	-116.3546094	-2247.1145	64.89216016	67.89980469	6052.094	-528.9818125	-1.437995946
28.95	-116.8502656	-2219.80875	45.01099219	65.84852344	6063.355	-550.5255	-1.443527282
29	-117.3335703	-2189.7755	25.61572266	64.05359766	6070.498	-572.7845	-1.447083546
29.05	-117.7719531	-2157.114	6.698873535	62.52567969	6073.625	-592.989375	-1.448713425
29.1	-118.2045	-2121.92625	-11.74260449	61.27201563	6072.832	-613.85875	-1.448461221
29.15	-118.6273906	-2084.30975	-29.72695508	60.29692188	6068.219	-632.4044375	-1.44637405
29.2	-119.0270547	-2044.369875	-47.26715234	59.60178906	6059.8765	-651.554	-1.442493373
29.25	-119.4092656	-2002.23	-64.39053516	59.18574219	6047.898	-668.128125	-1.436862774
29.3	-119.7876094	-1957.98875	-81.1165625	59.04333984	6032.363	-685.198375	-1.429519306
29.35	-120.1654453	-1911.761875	-97.47574219	59.16789844	6013.357	-699.4628125	-1.420501921
29.4	-120.5816484	-1863.67225	-113.4891563	59.54826563	5990.948	-714.0828125	-1.40984264
29.45	-121.0126797	-1813.82875	-129.1862109	60.17078906	5965.211	-725.693875	-1.397575593
29.5	-121.5275938	-1762.35975	-144.5859375	61.01915625	5936.205	-737.5099375	-1.383728062
29.55	-122.0684141	-1709.382125	-159.7125313	62.07484766	5903.994	-746.1596875	-1.368330003
29.6	-122.7388828	-1655.014375	-174.5790625	63.31633594	5868.63	-754.8614375	-1.351405071
29.65	-123.4891953	-1599.38475	-189.2005938	64.7209375	5830.1715	-760.2759375	-1.33298043
29.7	-124.3678125	-1542.606	-203.5816563	66.26410156	5788.6645	-765.613125	-1.313077906
29.75	-125.2628359	-1484.807875	-217.7288125	67.91935156	5744.165	-767.6629375	-1.291723666
29.8	-126.2266016	-1426.105875	-231.6395156	69.65980469	5696.718	-769.5381875	-1.268939571
29.85	-127.184375	-1366.620875	-245.3099844	71.45839063	5646.3795	-768.1735625	-1.244752539
29.9	-128.1902813	-1306.474875	-258.7273906	73.28685156	5593.1985	-766.532125	-1.21918642
29.95	-129.1297578	-1245.774375	-271.8769063	75.11848438	5537.236	-761.785125	-1.192271088
30	-130.0504063	-1184.647375	-284.7370625	76.92675781	5478.5485	-756.701125	-1.164034557
30.05	-130.8737188	-1123.20125	-297.281875	78.68582813	5417.205	-748.68825	-1.134511418
30.1	-131.6445	-1061.544375	-309.4800938	80.3718125	5353.274	-740.29	-1.103735953
30.15	-132.3472969	-999.7885625	-321.2947188	81.96275781	5286.8395	-729.1743125	-1.071749662
30.2	-133.0169688	-938.0410625	-332.68425	83.43957813	5217.984	-717.6205	-1.038594948
30.25	-133.6300469	-876.3976875	-343.602125	84.78349219	5146.808	-703.621375	-1.004322101
30.3	-134.1407813	-814.9626875	-354.0013125	85.98135156	5073.418	-689.21025	-0.968983524
30.35	-134.5205625	-753.83275	-363.8320625	87.02053906	4997.9315	-672.70625	-0.9326392
30.4	-134.8318438	-693.0985	-373.0447188	87.89295313	4920.475	-655.78875	-0.895351751
30.45	-135.0543594	-632.843625	-381.5854375	88.59315625	4841.189	-637.1074375	-0.857191419
30.5	-135.208625	-573.162375	-389.40425	89.11902344	4760.222	-618.0540625	-0.818231617
30.55	-135.2091875	-514.128625	-396.4502188	89.47166406	4677.7355	-597.6295625	-0.778552408
30.6	-135.1422656	-455.8213438	-402.6785	89.65535938	4593.898	-576.89875	-0.738237205
30.65	-134.9629375	-398.3109063	-408.043375	89.67741406	4508.8905	-555.138375	-0.697374887
30.7	-134.7706563	-341.6624063	-412.5057813	89.5475625	4422.9005	-533.1291875	-0.656057239
30.75	-134.4580469	-285.9510938	-416.0285938	89.2791875	4336.1245	-510.4420625	-0.614380598
30.8	-134.0674531	-231.2242969	-418.5853125	88.88664844	4248.765	-487.63125	-0.572443396
30.85	-133.5696719	-177.5428594	-420.15275	88.3865625	4161.0295	-464.466375	-0.530346476
30.9	-133.0487813	-124.9558984	-420.7170313	87.79853906	4073.12925	-441.2425938	-0.488191743
30.95	-132.4289844	-73.50480469	-420.2686563	87.14109375	3985.2775	-417.957625	-0.446082149
31	-131.7665781	-23.23937891	-418.809875	86.43614844	3897.688	-394.7135625	-0.404120426
31.05	-131.0109219	25.80609766	-416.347875	85.70364063	3810.573	-371.6558438	-0.362407888
31.1	-130.2559531	73.60121875	-412.9007813	84.96496875	3724.142	-348.701625	-0.321044594
31.15	-129.4583203	120.1161172	-408.4909375	84.24053125	3638.599	-326.1162813	-0.280127438
31.2	-128.6808125	165.3194375	-403.1514375	83.55078125	3554.14275	-303.6879688	-0.239750496
31.25	-127.8660469	209.1995938	-396.9206563	82.91355469	3470.964	-281.7883438	-0.200003565
31.3	-127.1020781	251.7405625	-389.8465313	82.34570313	3389.24325	-260.0817188	-0.160971467
31.35	-126.3803125	292.9159063	-381.9801875	81.86314844	3309.151	-238.9729844	-0.122733706
31.4	-125.7248047	332.7298125	-373.3809688	81.47758594	3230.84525	-218.0750625	-0.085364082
31.45	-125.1427031	371.1750625	-364.1115313	81.20077344	3154.47075	-197.8390313	-4.89E-02
31.5	-124.6385391	408.2418125	-354.2412188	81.03934375	3080.1585	-177.8052969	-1.35E-02
31.55	-124.2382969	443.9373438	-343.8407813	80.99892188	3008.02375	-158.4552188	2.09E-02
31.6	-123.9463906	478.2538438	-332.9855625	81.08245313	2938.16725	-139.269125	5.42E-02
31.65	-123.7866094	511.2145938	-321.750625	81.28804688	2870.67175	-120.7645781	8.64E-02
31.7	-123.7065703	542.819	-310.2150313	81.61303906	2805.6055	-102.3990156	0.117372531
31.75	-123.7738594	573.0838125	-298.4553438	82.05085156	2743.0185	-84.69420313	0.1471958
31.8	-123.9402813	602.01775	-286.5495	82.59319531	2682.94625	-67.05778125	0.17582154
31.85	-124.2253438	629.64375	-274.5716563	83.22792969	2625.40575	-50.07584375	0.203243392
31.9	-124.6205078	655.9741875	-262.5953438	83.94141406	2570.40075	-33.08234375	0.229461394
31.95	-125.1232031	681.033625	-250.6885156	84.71878906	2517.91825	-16.72509375	0.254483372
32	-125.7240703	704.8424375	-238.9173906	85.54160938	2467.933	-0.28125	0.278322653
32.05	-126.4363594	727.426375	-227.3401563	86.39165625	2420.404	15.54639844	0.300999666
32.1	-127.2290625	748.8055625	-216.0124531	87.24871875	2375.281	31.53702344	0.322539247
32.15	-128.152	769.01775	-204.9800781	88.09196094	2332.5015	46.92291406	0.342971983
32.2	-129.1378828	788.076375	-194.28575	88.90017969	2291.9955	62.54369531	0.362331433
32.25	-130.2356875	806.0166875	-183.9615938	89.65192188	2253.68225	77.54410156	0.380656057
32.3	-131.3896719	822.8671875	-174.0363906	90.32659375	2217.479	92.84269531	0.397985389
32.35	-132.6684375	838.6565625	-164.5275156	90.90253125	2183.295	107.4980234	0.414362458
32.4	-133.9949844	853.419	-155.4489375	91.36138281	2151.038	122.5017188	0.429830441
32.45	-135.4677344	867.1754375	-146.8028438	91.6833125	2120.61325	136.8263281	0.44443413
32.5	-136.950125	879.9673125	-138.5894375	91.852125	2091.928	151.5174063	0.458216849
32.55	-138.5908438	891.8211875	-130.7977656	91.85129688	2064.888375	165.4655781	0.471222407
32.6	-140.2382031	902.7663125	-123.4152031	91.66739063	2039.4055	179.8008125	0.483492238
32.65	-142.0454688	912.830875	-116.4189844	91.288375	2015.3925	193.3151875	0.495066629
32.7	-143.875	922.0543125	-109.785625	90.70411719	1992.770375	207.2181406	0.50598216
32.75	-145.8347969	930.453875	-103.4833516	89.90639844	1971.4625	220.1995156	0.516274299
32.8	-147.8296719	938.0739375	-97.48105469	88.89034375	1951.403	233.5532188	0.525973186
32.85	-149.9310781	944.9271875	-91.74095313	87.65136719	1932.53025	245.8840313	0.535107214
32.9	-152.087	951.057	-86.22719531	86.18840625	1914.79375	258.558625	0.543699262
32.95	-154.3253125	956.48225	-80.8991875	84.50236719	1898.148125	270.10925	0.551769979
33	-156.6188125	961.2338125	-75.71957813	82.59517969	1882.56	281.9534063	0.559334356
33.05	-158.9658438	965.3409375	-70.64872656	80.47185156	1867.9995	292.5826563	0.56640548
33.1	-161.359375	968.827875	-65.65149219	78.13839844	1854.449875	303.4382188	0.572990686
33.15	-163.8119219	971.7194375	-60.69141797	75.60283594	1841.89775	313.0251875	0.579095474
33.2	-166.2997188	974.0388125	-55.73727344	72.875	1830.34075	322.7645938	0.58472018
33.25	-168.8529844	975.81425	-50.75828906	69.96559375	1819.779125	331.2016563	0.589863997
33.3	-171.43275	977.0738125	-45.73013281	66.8864375	1810.223	339.712625	0.594521638
33.35	-174.0643438	977.827125	-40.6301875	63.65149609	1801.684375	346.9057813	0.598686691
33.4	-176.7311094	978.10975	-35.44203125	60.27503906	1794.181625	354.1096563	0.602350001
33.45	-179.4513125	977.9343125	-30.15216797	56.77223828	1787.734	360.0063438	0.605501974
33.5	-182.2205	977.329375	-24.75305078	53.15975391	1782.365375	365.8611875	0.608130729
33.55	-185.0495781	976.3086875	-19.24072266	49.45429688	1778.09825	370.44575	0.610225383
33.6	-187.9315938	974.8961875	-13.61667383	45.67261328	1774.958	374.9405625	0.611773517
33.65	-190.8697656	973.111	-7.886720215	41.83412891	1772.966375	378.2165625	0.612764389
33.7	-193.8873594	970.97725	-2.061338135	37.95691406	1772.146375	381.3726875	0.613187128
33.75	-196.9955313	968.5066875	3.845695068	34.05965625	1772.51525	383.4000313	0.613033056
33.8	-200.1862344	965.7165	9.81640332	30.16245703	1774.08975	385.2835625	0.612294287
33.85	-203.4656406	962.631875	15.82939063	26.28449805	1776.879	386.1155	0.610966303
33.9	-206.8663281	959.2573125	21.86089844	22.44648633	1780.891375	386.8089375	0.609045134
33.95	-210.3885625	955.624875	27.88475195	18.66866211	1786.126625	386.5509375	0.606530853
34	-214.0563125	951.740375	33.87315234	14.9715957	1792.580375	386.159375	0.603425571
34.05	-217.8877969	947.626875	39.79751563	11.37592676	1800.24125	384.9218125	0.599734936
34.1	-221.8653906	943.297125	45.62792578	7.902262207	1809.09325	383.5519688	0.595466533
34.15	-226.0916563	938.76925	51.33585938	4.572284668	1819.11225	381.45325	0.590632094
34.2	-230.5126094	934.0523125	56.89328516	1.405981079	1830.2705	379.2582188	0.585245148
34.25	-235.2462656	929.165	62.27448828	-1.575798462	1842.532125	376.4265313	0.579322872
34.3	-240.2235313	924.1248125	67.45485156	-4.352862793	1855.858	373.5323125	0.572884318
34.35	-245.5739063	918.94575	72.41314844	-6.906102539	1870.203375	370.0712813	0.565951388
34.4	-251.2543125	913.63775	77.13053906	-9.216015625	1885.518875	366.6080625	0.558547656
34.45	-257.3959688	908.2205625	81.59353906	-11.26455176	1901.752625	362.64	0.55069855
34.5	-263.9315938	902.700875	85.790625	-13.03516211	1918.850625	358.7133125	0.542430169
34.55	-270.9461875	897.09775	89.71503906	-14.51170898	1936.75625	354.288625	0.533770232
34.6	-278.4212188	891.418625	93.36223438	-15.68062598	1955.41275	349.9476563	0.524746131
34.65	-286.3928125	885.676625	96.73303906	-16.52894922	1974.761875	345.0990938	0.515386455
34.7	-294.8708438	879.8845	99.8300625	-17.04663086	1994.747	340.3611875	0.505718673
34.75	-303.8270313	874.054	102.6609219	-17.22544531	2015.31275	335.0702188	0.495769998
34.8	-313.286125	868.19675	105.2336641	-17.05956445	2036.4065	329.8882188	0.4855663
34.85	-323.1744063	862.317875	107.5609063	-16.5459375	2057.9755	324.0879688	0.475133191
34.9	-333.5104375	856.4315625	109.6548047	-15.68449121	2079.9735	318.368875	0.464493721
34.95	-344.22575	850.5405625	111.5316953	-14.47777637	2102.35325	311.963125	0.453670878
35	-355.2964375	844.6570625	113.2064688	-12.93122656	2125.07525	305.592875	0.442684469
35.05	-366.6491875	838.7855	114.6969844	-11.05393164	2148.0995	298.4509688	0.431554188
35.1	-378.2058438	832.9305	116.0179688	-8.857837891	2171.394	291.273625	0.420296023
35.15	-389.8981875	827.0951875	117.1861172	-6.358769043	2194.92675	283.23375	0.408925921
35.2	-401.6289375	821.2889375	118.2145234	-3.574772217	2218.67175	275.0829688	0.397457048
35.25	-413.336875	815.5063125	119.1169531	-0.527018494	2242.60325	265.9981563	0.38590229
35.3	-424.87625	809.757	119.9033047	2.760548584	2266.70125	256.7172656	0.374271803
35.35	-436.148375	804.0413125	120.5813047	6.261175293	2290.94475	246.4148125	0.362576371
35.4	-447.0290625	798.340625	121.1550156	9.945485352	2315.3165	235.8425313	0.350824518
35.45	-457.455625	792.6791875	121.6271328	13.78258203	2339.7985	224.2267656	0.339025662
35.5	-467.2665	787.0318125	121.9963906	17.73899609	2364.3745	212.2681719	0.327187918
35.55	-476.358625	781.4035	122.258125	21.78117188	2389.02525	199.25725	0.315320736
35.6	-484.5730938	775.78375	122.403875	25.87422266	2413.7335	185.8233125	0.303433004
35.65	-491.8610625	770.1626875	122.4220078	29.9815332	2438.4765	171.3938125	0.291535644
35.7	-498.1034688	764.534875	122.2999688	34.0686875	2463.232	156.523375	0.279639622
35.75	-503.2161875	758.885625	122.0211406	38.10004688	2487.97225	140.7520156	0.267758322
35.8	-507.0899375	753.2075	121.5682813	42.04173828	2512.6675	124.5195469	0.255905889
35.85	-509.6874375	747.477375	120.9209219	45.86142969	2537.283	107.5449531	0.244098907
35.9	-510.9758125	741.6831875	120.0611953	49.52819922	2561.78	90.15961719	0.232355608
35.95	-510.9294063	735.81725	118.9687734	53.01333594	2586.1155	72.25419531	0.220696351
36	-509.5435313	729.8484375	117.6277266	56.29162109	2610.2425	54.0095625	0.209143204
36.05	-506.840125	723.7646875	116.0202422	59.33990625	2634.10925	35.53010156	0.197720087
36.1	-502.8980625	717.5395	114.1361875	62.1398125	2657.662	16.84041016	0.186452454
36.15	-497.77	711.158125	111.9649453	64.67485547	2680.843	-1.739529297	0.175366885
36.2	-491.5770625	704.589625	109.5051484	66.93324219	2703.593	-20.37113672	0.164491154
36.25	-484.4060938	697.8116875	106.7553672	68.90714063	2725.85275	-38.51254297	0.153852788
36.3	-476.3860313	690.8035	103.7241563	70.5921875	2747.56125	-56.54503906	0.14348013
36.35	-467.6070625	683.5325625	100.4192266	71.98901563	2768.66075	-73.7180625	0.133399988
36.4	-458.1979688	675.974875	96.85813281	73.10051563	2789.093	-90.629125	0.123639417
36.45	-448.2295313	668.1025	93.05604688	73.93461719	2808.80475	-106.3476563	0.114223141
36.5	-437.8053438	659.881625	89.03683594	74.50217969	2827.7445	-121.6871406	0.10517535
36.55	-426.9616875	651.290375	84.82010156	74.81760938	2845.86625	-135.5598438	9.65E-02
36.6	-415.8063125	642.2950625	80.43279688	74.89816406	2863.1255	-148.9662969	8.83E-02
36.65	-404.4227813	632.8685625	75.89860938	74.76329688	2879.487	-160.6420938	8.04E-02
36.7	-392.9063438	622.9795625	71.24857813	74.43471875	2894.9165	-171.7597031	7.31E-02
36.75	-381.3141875	612.60025	66.50966406	73.936875	2909.389	-180.9470469	6.62E-02
36.8	-369.7624375	601.696375	61.71559375	73.29365625	2922.8825	-189.4970313	5.97E-02
36.85	-358.318	590.244125	56.89670313	72.53085156	2935.38525	-195.9521406	5.37E-02
36.9	-347.10675	578.2076875	52.08971875	71.67449219	2946.8885	-201.6945	4.82E-02
36.95	-336.1975313	565.568125	47.328875	70.75040625	2957.3955	-205.2265313	4.32E-02
37	-325.661	552.29075	42.65257031	69.78325	2966.913	-208.0115781	3.86E-02
37.05	-315.5655313	538.3558125	38.09653516	68.79722656	2975.46025	-208.5540156	3.45E-02
37.1	-305.9629688	523.735625	33.69930859	67.81478125	2983.06	-208.33725	3.08E-02
37.15	-296.9465625	508.4007813	29.49800586	66.85622656	2989.7485	-205.8935	2.76E-02
37.2	-288.5167188	492.34	25.53093164	65.94055469	2995.56525	-202.7018438	2.48E-02
37.25	-280.705375	475.5259688	21.83348242	65.08349609	3000.563	-197.4156875	2.24E-02
37.3	-273.495	457.9390938	18.44026758	64.29827344	3004.79725	-191.4327188	2.04E-02
37.35	-266.8980313	439.5680938	15.38326074	63.59580859	3008.336	-183.5527188	1.86E-02
37.4	-260.9314844	420.3992813	12.69304199	62.98409375	3011.24975	-175.0307188	1.72E-02
37.45	-255.523375	400.4074063	10.39805859	62.468	3013.61925	-164.8648906	1.61E-02
37.5	-250.6355781	379.598125	8.521395508	62.05026953	3015.528	-154.18175	1.51E-02
37.55	-246.214875	357.9575313	7.084473633	61.72995313	3017.0675	-142.1687656	1.44E-02
37.6	-242.2570625	335.4805313	6.10414209	61.50423047	3018.33025	-129.7286875	1.37E-02
37.65	-238.6853438	312.1624375	5.596931152	61.36853125	3019.41475	-116.2839922	1.32E-02
37.7	-235.4009063	288.0125625	5.571222656	61.31473438	3020.421	-102.5645781	1.27E-02
37.75	-232.3520313	263.0195313	6.035	61.33439453	3021.45125	-88.20939063	1.22E-02
37.8	-229.4966094	237.2036094	6.989449707	61.41787891	3022.60825	-73.68319531	1.16E-02
37.85	-226.797125	210.5656719	8.437120117	61.55399219	3023.99525	-58.86479688	1.09E-02
37.9	-224.1451563	183.1352031	10.3721123	61.73190625	3025.7145	-44.00431641	1.01E-02
37.95	-221.4635625	154.9078438	12.78846484	61.93845703	3027.8675	-29.2345	9.02E-03
38	-218.7054219	125.9076641	15.67198047	62.16290625	3030.5535	-14.5235	7.72E-03
38.05	-215.8432344	96.16104688	19.01108398	62.39382813	3033.86775	-0.224523438	6.11E-03
38.1	-212.7937813	65.69740625	22.78530664	62.62065234	3037.90375	13.91499219	4.17E-03
38.15	-209.4858125	34.53388281	26.97560547	62.83442578	3042.749	27.31434961	1.84E-03
38.2	-205.8804375	2.711261719	31.55408203	63.02714844	3048.4875	40.46422656	-9.19E-04
38.25	-201.970625	-29.73228516	36.49583203	63.19246484	3055.19625	52.6181875	-4.14E-03
38.3	-197.7311875	-62.77378516	41.76926563	63.32628906	3062.948	64.47787891	-7.85E-03
38.35	-193.1752344	-96.35665625	47.34580469	63.42593359	3071.8075	75.14090625	-1.21E-02
38.4	-188.2896406	-130.4484375	53.19087891	63.49050391	3081.8355	85.47409375	-0.016900983
38.45	-183.1675625	-164.9952969	59.27414844	63.52134375	3093.08375	94.49260938	-2.23E-02
38.5	-177.863625	-199.9484688	65.56225	63.52179297	3105.59975	103.2131406	-2.83E-02
38.55	-172.4988125	-235.2618281	72.027375	63.49636328	3119.423	110.5820391	-0.034881108
38.6	-167.139875	-270.8833125	78.63961719	63.45178906	3134.5895	117.7059766	-4.21E-02
38.65	-161.9465156	-306.746875	85.37453125	63.39566406	3151.12725	123.4920938	-0.050034048
38.7	-157.0327813	-342.7931875	92.20686719	63.33744141	3169.063	129.1114844	-5.86E-02
38.75	-152.5447188	-378.9774375	99.11671094	63.28564063	3188.41525	133.4640938	-6.78E-02
38.8	-148.5529219	-415.2213125	106.0825625	63.25146094	3209.20225	137.6986094	-7.78E-02
38.85	-145.1445469	-451.472	113.0847266	63.24423047	3231.435	140.7082969	-8.84E-02
38.9	-142.3521406	-487.6609063	120.1006406	63.27453516	3255.1235	143.604875	-9.97E-02
38.95	-140.125125	-523.7200313	127.1051406	63.35160156	3280.27	145.2650469	-0.111694011
39	-138.3830313	-559.58275	134.0661563	63.48385547	3306.87375	146.699	-0.124388301
39.05	-136.940625	-595.1846875	140.9440781	63.67780859	3334.92375	146.8094063	-0.137770797
39.1	-135.6491406	-630.4564375	147.6902344	63.9395	3364.40375	146.5067813	-0.15183368
39.15	-134.3317188	-665.330375	154.2482188	64.27206641	3395.28275	144.80525	-0.166562444
39.2	-132.8989531	-699.7341875	160.555875	64.67712891	3427.52075	142.5647969	-0.181937866
39.25	-131.3497656	-733.601375	166.5497656	65.15357422	3461.0615	138.9998906	-0.197933538
39.3	-129.7707734	-766.862875	172.1698906	65.69801563	3495.8385	134.9689375	-0.214517925
39.35	-128.2746016	-799.45275	177.3616094	66.30439844	3531.77125	129.8522813	-0.231652812
39.4	-127.0358594	-831.30375	182.0794063	66.96357031	3568.77	124.4469219	-0.249295806
39.45	-126.1475156	-862.3541875	186.2851094	67.66520313	3606.7345	118.2334219	-0.267399472
39.5	-125.6260313	-892.5306875	189.9468125	68.39480469	3645.558	111.8189375	-0.285913239
39.55	-125.3830703	-921.777875	193.0337188	69.13679688	3685.1265	104.7105547	-0.304782831
39.6	-125.2009297	-950.036875	195.5142031	69.87259375	3725.3185	97.30338281	-0.323951052
39.65	-124.9025625	-977.23475	197.3524219	70.58259375	3766.00625	89.16346875	-0.343356913
39.7	-124.3083203	-1003.3335	198.5121563	71.24530469	3807.0535	80.62003125	-0.362935933
39.75	-123.4510625	-1028.260813	198.95975	71.83779688	3848.31575	71.44470313	-0.382619524
39.8	-122.4445625	-1051.971875	198.6718438	72.33679688	3889.643	62.01142578	-0.402336348
39.85	-121.4953906	-1074.41975	197.6373125	72.71834375	3930.881	52.27170313	-0.42201321
39.9	-120.8274375	-1095.546875	195.8615156	72.95920313	3971.8745	42.54232813	-0.441576358
39.95	-120.5067891	-1115.319	193.3599219	73.03550781	4012.46975	32.78663672	-0.460952803
40	-120.5725781	-1133.693125	190.1574688	72.92558594	4052.5185	23.13543359	-0.480071935
40.05	-120.83175	-1150.622375	186.2790313	72.60810938	4091.876	13.49787891	-0.498864876
40.1	-121.1441328	-1166.086	181.7498281	72.0644375	4130.40325	3.832414063	-0.517265675
40.15	-121.3997031	-1180.038375	176.5930469	71.27775781	4167.9665	-5.826617188	-0.53521064
40.2	-121.6354609	-1192.45525	170.8367344	70.23421875	4204.436	-15.52982422	-0.552638263
40.25	-121.9745391	-1203.322625	164.5144844	68.92184375	4239.69	-25.03515625	-0.569490345
40.3	-122.5223203	-1212.60725	157.6699219	67.3328125	4273.6135	-34.46767969	-0.585712364
40.35	-123.4130703	-1220.301	150.3518125	65.46237109	4306.102	-43.503125	-0.601254573
40.4	-124.5328594	-1226.381375	142.6133906	63.30891797	4337.061	-52.47439453	-0.616071827
40.45	-125.8717188	-1230.842125	134.5038281	60.87474609	4366.4065	-61.04114063	-0.630124583
40.5	-127.2240625	-1233.668625	126.0712969	58.16584375	4394.065	-69.68107031	-0.643377416
40.55	-128.4939531	-1234.875125	117.3551172	55.19169531	4419.972	-77.99150781	-0.655799778
40.6	-129.5965625	-1234.449875	108.3941797	51.96421484	4444.0705	-86.48710156	-0.667364135
40.65	-130.5683516	-1232.39625	99.2224375	48.49992188	4466.312	-94.61375781	-0.678047467
40.7	-131.5035	-1228.72275	89.87883594	44.8185	4486.6535	-102.89075	-0.687829177
40.75	-132.4773438	-1223.448	80.40104688	40.94067188	4505.062	-110.6473984	-0.696693167
40.8	-133.5105938	-1216.580375	70.83003125	36.89116797	4521.511	-118.5425703	-0.704626292
40.85	-134.5534375	-1208.13025	61.20015234	32.69554102	4535.982	-125.8804844	-0.711620114
40.9	-135.5675469	-1198.1355	51.54492188	28.38287109	4548.464	-133.43225	-0.717668139
40.95	-136.4947969	-1186.611	41.88983984	23.98125391	4558.9515	-140.4116094	-0.722767988
41	-137.3537969	-1173.583375	32.26045313	19.52083203	4567.444	-147.6563594	-0.726918457
41.05	-138.127375	-1159.07425	22.67550781	15.03176855	4573.946	-154.27275	-0.730121756
41.1	-138.9093281	-1143.128125	13.15678906	10.54396875	4578.466	-161.1373125	-0.732380831
41.15	-139.8329531	-1125.782	3.72422998	6.087452637	4581.0175	-167.2050156	-0.733701838
41.2	-140.8570156	-1107.059625	-5.599900879	1.690595215	4581.616	-173.5013438	-0.734091787
41.25	-141.9469688	-1087.01075	-14.80102539	-2.618925293	4580.285	-178.9960938	-0.73356091
41.3	-143.185875	-1065.677375	-23.86247266	-6.815708496	4577.0465	-184.7033438	-0.732119517
41.35	-144.5058438	-1043.095938	-32.77296094	-10.87646387	4571.93	-189.570625	-0.729780864
41.4	-145.898375	-1019.31475	-41.52155078	-14.77843066	4564.964	-194.6957188	-0.726557819
41.45	-147.2177969	-994.3810625	-50.10519922	-18.50329297	4556.1805	-199.02375	-0.722465578
41.5	-148.534875	-968.346	-58.52032813	-22.03401563	4545.611	-203.6336563	-0.717518028
41.55	-149.8618281	-941.2535	-66.76545313	-25.35705664	4533.289	-207.3861875	-0.711731051
41.6	-151.2436406	-913.157875	-74.83578125	-28.46069727	4519.247	-211.376125	-0.705119194
41.65	-152.6409531	-884.11325	-82.72923438	-31.33637109	4503.521	-214.49325	-0.69769905
41.7	-154.0332188	-854.1719375	-90.44275	-33.97832422	4486.1445	-217.8500938	-0.689485982
41.75	-155.4195313	-823.3776875	-97.97519531	-36.38239844	4467.154	-220.3507969	-0.680497046
41.8	-156.808125	-791.80025	-105.32325	-38.54825	4446.585	-223.0530625	-0.670748393
41.85	-158.1370313	-759.4718125	-112.4854063	-40.47603125	4424.4755	-224.9425625	-0.660257741
41.9	-159.392875	-726.4654375	-119.45925	-42.16863281	4400.8615	-227.0349375	-0.649041714
41.95	-160.5446875	-692.8319375	-126.2431406	-43.63089453	4375.783	-228.3530781	-0.637118776
42	-161.64	-658.621875	-132.8330469	-44.86814063	4349.278	-229.8319844	-0.624506437
42.05	-162.6887813	-623.8955	-139.2230469	-45.88759766	4321.387	-230.5437344	-0.611224115
42.1	-163.7088594	-588.695625	-145.4050156	-46.69645703	4292.152	-231.3718594	-0.597290843
42.15	-164.7012344	-553.0875625	-151.3697344	-47.30305469	4261.619	-231.4735156	-0.58272813
42.2	-165.7075938	-517.118125	-157.1057188	-47.71568359	4229.832	-231.6394063	-0.567557148
42.25	-166.7340156	-480.8468438	-162.599875	-47.94244141	4196.843	-231.1155313	-0.551801894
42.3	-167.8166094	-444.3239375	-167.8375469	-47.99098047	4162.703	-230.6144375	-0.535486789
42.35	-168.9945781	-407.5933438	-172.8024375	-47.86938672	4127.47	-229.459	-0.518638901
42.4	-170.3413906	-370.712375	-177.4763594	-47.58357031	4091.2025	-228.2627344	-0.501286239
42.45	-171.903	-333.7315	-181.8387656	-47.13966797	4053.9665	-226.4250938	-0.483460094
42.5	-173.7700156	-296.70275	-185.8676094	-46.54245703	4015.83	-224.4820313	-0.465192776
42.55	-175.859625	-259.6681719	-189.5419219	-45.79491016	3976.86725	-221.9737031	-0.44651996
42.6	-178.160625	-222.6867969	-192.8447656	-44.90080078	3937.1555	-219.4139219	-0.427478502
42.65	-180.4670625	-185.7916875	-195.76525	-43.86090625	3896.7765	-216.4670156	-0.40810775
42.7	-182.717375	-149.0364531	-198.3002656	-42.67621484	3855.812	-213.6092031	-0.388447086
42.75	-184.7059844	-112.466375	-200.4534063	-41.34583203	3814.34575	-210.545	-0.368536629
42.8	-186.4520156	-76.12389063	-202.2340938	-39.86854688	3772.4575	-207.6565625	-0.348415266
42.85	-187.9039375	-40.05326563	-203.6539063	-38.24253125	3730.22775	-204.6129688	-0.328121751
42.9	-189.1524688	-4.296210938	-204.7254375	-36.46541797	3687.7325	-201.7158281	-0.307693203
42.95	-190.2110781	31.09620703	-205.4605469	-34.53446484	3645.0455	-198.631375	-0.287165669
43	-191.1019375	66.09496094	-205.8717969	-32.44554102	3602.23875	-195.6665313	-0.266573979
43.05	-191.8220313	100.653875	-205.9734219	-30.19755859	3559.3805	-192.5191094	-0.24595171
43.1	-192.2729063	134.7307969	-205.782625	-27.78614063	3516.53475	-189.5187188	-0.22533053
43.15	-192.4230938	168.2961875	-205.3209375	-25.21007031	3473.76325	-186.3980625	-0.204740613
43.2	-192.1299531	201.3072813	-204.6137031	-22.46719922	3431.1205	-183.48225	-0.184209036
43.25	-191.4439688	233.7193594	-203.6885938	-19.55720508	3388.657	-180.460875	-0.163760771
43.3	-190.3205	265.5024063	-202.5729063	-16.48048828	3346.41575	-177.5986094	-0.143417401
43.35	-188.8441719	296.6199375	-201.2933438	-13.23749902	3304.43425	-174.5774063	-0.123197823
43.4	-187.0591563	327.0329688	-199.8731875	-9.8314375	3262.74475	-171.6021875	-0.103118372
43.45	-184.9999219	356.7160938	-198.3338906	-6.266626953	3221.37425	-168.3902344	-0.083192703
43.5	-182.7035625	385.6235313	-196.6939688	-2.547119629	3180.345	-165.1385156	-6.34E-02
43.55	-180.1485781	413.7186875	-194.9709219	1.319101685	3139.6755	-161.5896406	-4.38E-02
43.6	-177.2910313	440.977	-193.1818438	5.325303223	3099.38025	-157.9830313	-2.44E-02
43.65	-174.1252188	467.357125	-191.3436406	9.461264648	3059.46975	-154.055875	-5.23E-03
43.7	-170.6347031	492.8330313	-189.4714531	13.71680762	3019.9515	-150.0225625	1.38E-02
43.75	-166.8330938	517.3622188	-187.5786406	18.08013672	2980.8295	-145.6217188	3.26E-02
43.8	-162.8143281	540.927375	-185.6740156	22.53854688	2942.105	-141.0045	5.12E-02
43.85	-158.6420156	563.4810625	-183.7611406	27.07875586	2903.77825	-135.9047344	6.97E-02
43.9	-154.4615313	584.99575	-181.8371094	31.68525781	2865.849	-130.4291094	8.79E-02
43.95	-150.2960938	605.4544375	-179.8940938	36.34417578	2828.319	-124.3759141	0.105959899
44	-146.2229844	624.80725	-177.9203594	41.03946484	2791.1905	-117.8563438	0.123800321
44.05	-142.2777188	643.029625	-175.8999531	45.75499609	2754.47075	-110.6927031	0.141438252
44.1	-138.5128594	660.098875	-173.8147188	50.47587109	2718.16925	-102.9992188	0.158869193
44.15	-134.9793594	675.977375	-171.6427813	55.18516016	2682.3005	-94.62528125	0.176086113
44.2	-131.6819688	690.644	-169.3612344	59.86799609	2646.884	-85.67869531	0.193080042
44.25	-128.7123594	704.069	-166.944375	64.50810156	2611.94475	-76.04290625	0.209839246
44.3	-126.0893906	716.229	-164.3648125	69.09070313	2577.513	-65.779	0.226349508
44.35	-123.9541641	727.0945	-161.5915	73.60153125	2543.626	-54.8078125	0.242593296
44.4	-122.3102031	736.643625	-158.5925938	78.02648438	2510.3285	-43.15223828	0.258549897
44.45	-121.2200703	744.8421875	-155.3345156	82.35126563	2477.67075	-30.83815625	0.274195328
44.5	-120.6310078	751.692875	-151.7867969	86.5633125	2445.71225	-17.87139063	0.289501975
44.55	-120.5165156	757.1510625	-147.9207813	90.6511875	2414.5175	-4.392851563	0.304439441
44.6	-120.80975	761.2099375	-143.7131719	94.60176563	2384.15725	9.661183594	0.318974243
44.65	-121.3941328	763.8526875	-139.144625	98.40420313	2354.707	24.01002734	0.333070899
44.7	-122.1094063	765.0586875	-134.2053125	102.0481641	2326.245	38.76291406	0.346692317
44.75	-122.8372344	764.818125	-128.8905625	105.5226016	2298.851	53.54816406	0.359800942
44.8	-123.4194844	763.1203125	-123.205375	108.8176641	2272.60475	68.57195313	0.372359008
44.85	-123.81625	759.9476875	-117.1567891	111.924	2247.584	83.40985156	0.384329625
44.9	-123.9114297	755.3093125	-110.7595313	114.8316719	2223.864	98.39044531	0.395677118
44.95	-123.6740469	749.186625	-104.0288281	117.5311406	2201.516	112.9921406	0.40636761
45	-123.1046094	741.584875	-96.98455469	120.0138359	2180.6085	127.7210625	0.416368317
45.05	-122.2149063	732.4925	-89.643375	122.2693438	2161.2035	141.9627969	0.425649688
45.1	-121.1069453	721.9295	-82.02403906	124.2904688	2143.36125	156.3865938	0.434182941
45.15	-119.8443125	709.899	-74.13861719	126.0660859	2127.1365	170.28075	0.441941703
45.2	-118.5289609	696.400875	-66.00083594	127.5885078	2112.58225	184.4426875	0.448900378
45.25	-117.2875156	681.450875	-57.61625391	128.8494063	2099.7485	198.067875	0.455034973
45.3	-116.2110391	665.0748125	-48.99166016	129.8385391	2088.6855	212.0469688	0.460320958
45.35	-115.4295078	647.281125	-40.12657422	130.5499219	2079.4415	225.4676563	0.464735119
45.4	-114.9885313	628.098125	-31.02245508	130.9746406	2072.066375	239.2994063	0.468253419
45.45	-114.9471094	607.5554375	-21.67663281	131.105875	2066.60825	252.4823125	0.470852364
45.5	-115.2275234	585.66125	-12.09247852	130.9372266	2063.11875	266.0286563	0.472507155
45.55	-115.8076328	562.4790625	-2.273266357	130.4641016	2061.64525	278.73125	0.473194742
45.6	-116.5099375	538.030625	7.767244629	129.6824219	2062.2385	291.6366563	0.472890726
45.65	-117.2546719	512.3532188	18.01320117	128.5889922	2064.940875	303.4492188	0.471574522
45.7	-117.8123125	485.4952813	28.43654102	127.1831328	2069.795	315.2641875	0.46922573
45.75	-118.1238438	457.5124375	39.00634375	125.4659922	2076.833125	325.7254063	0.46582857
45.8	-118.0832891	428.4510313	49.68298438	123.440375	2086.08375	336.07275	0.461369374
45.85	-117.7402266	398.349875	60.42928906	121.1107188	2097.564	344.9606875	0.455839736
45.9	-117.1183438	367.289625	71.2045	118.4854922	2111.28575	353.744125	0.449233943
45.95	-116.3660625	335.326625	81.97378125	115.5734297	2127.2485	361.073875	0.44155209
46	-115.5850938	302.5260938	92.70242188	112.3873594	2145.44975	368.3992813	0.432795426
46.05	-114.9987266	268.9584063	103.3648516	108.9422813	2165.87575	374.3616875	0.422970337
46.1	-114.6227656	234.6836406	113.9351094	105.2553672	2188.5125	380.3986563	0.412083872
46.15	-114.6025781	199.7966563	124.3927266	101.3471641	2213.336	385.0770625	0.400147221
46.2	-114.8358516	164.3607813	134.7126563	97.24051563	2240.3245	389.7870938	0.387171424
46.25	-115.2932813	128.4646563	144.8695625	92.9594375	2269.4445	393.00475	0.373172245
46.3	-115.8129688	92.18772656	154.8300938	88.53116406	2300.66225	396.0898125	0.35816647
46.35	-116.2940234	55.60763281	164.55825	83.98459375	2333.933	397.500375	0.342175626
46.4	-116.5806016	18.82602539	174.0096406	79.35092188	2369.206	398.59125	0.325224184
46.45	-116.6594297	-18.07049609	183.1390469	74.66175781	2406.41775	397.8890625	0.307343029
46.5	-116.5046641	-55.00472656	191.8987031	69.94904688	2445.499	396.8178125	0.288565401
46.55	-116.3123516	-91.86747656	200.2469844	65.24668359	2486.3665	394.03225	0.268931595
46.6	-116.1189766	-128.5755469	208.1449688	60.58791016	2528.93275	390.95825	0.248483745
46.65	-116.14275	-165.0325	215.5619063	56.00560156	2573.0985	386.311625	0.227269587
46.7	-116.3904688	-201.1454531	222.4699063	51.53233984	2618.76275	381.4503125	0.205337826
46.75	-117.0097188	-236.8132188	228.847	47.19933984	2665.8155	375.1062813	0.182741527
46.8	-117.8454688	-271.953125	234.6704844	43.03529297	2714.1455	368.5003125	0.159534029
46.85	-118.8829688	-306.4641875	239.9173438	39.06779297	2763.634	360.3585	0.135772546
46.9	-119.9265078	-340.2480938	244.5610781	35.32212109	2814.16025	351.8042813	0.111515331
46.95	-120.9140781	-373.2228125	248.57325	31.81962695	2865.59375	341.6448125	8.68E-02
47	-121.7968359	-405.2925938	251.9255313	28.57973438	2917.80175	331.0024375	6.18E-02
47.05	-122.6238906	-436.3675313	254.592625	25.61705664	2970.642	318.8444688	3.64E-02
47.1	-123.49625	-466.3646563	256.5552656	22.94350781	3023.97	306.2816875	0.01081246
47.15	-124.5054219	-495.1975938	257.8008438	20.56768555	3077.6355	292.419375	-1.49E-02
47.2	-125.7712813	-522.7794688	258.3242188	18.49264648	3131.48825	278.2578438	-4.08E-02
47.25	-127.3497969	-549.0408125	258.1259531	16.7189043	3185.376	263.021125	-6.66E-02
47.3	-129.1751094	-573.9046875	257.2107344	15.24252832	3239.14875	247.4830156	-9.24E-02
47.35	-131.2148125	-597.2990625	255.5830781	14.0558125	3292.65575	230.9703594	-0.11809603
47.4	-133.3059844	-619.145625	253.2484375	13.14791699	3345.7485	214.0580313	-0.14356213
47.45	-135.4608438	-639.38275	250.2105	12.50390039	3398.2785	196.2687188	-0.168756335
47.5	-137.597375	-657.968	246.4778281	12.10640234	3450.099	178.0756094	-0.193608459
47.55	-139.8100938	-674.8284375	242.0597813	11.93516504	3501.06425	159.2164531	-0.218048673
47.6	-142.207375	-689.919125	236.9753281	11.96743262	3551.03175	140.08	-0.242008866
47.65	-144.8326875	-703.198625	231.2461875	12.1790459	3599.86225	120.5792578	-0.265422508
47.7	-147.78175	-714.547	224.9014063	12.53643164	3647.42325	100.8645625	-0.288226089
47.75	-151.068125	-723.8656875	217.9677969	13.00690723	3693.587	81.00059375	-0.31035876
47.8	-154.660875	-731.2644375	210.4796406	13.57831152	3738.2325	60.97192188	-0.331762412
47.85	-158.4822188	-736.7211875	202.4684531	14.22416309	3781.2465	41.03270313	-0.352382993
47.9	-162.4595781	-740.217375	193.9690625	14.91934961	3822.52025	20.87685156	-0.372168652
47.95	-166.5216875	-741.748125	185.0100469	15.63838574	3861.95475	0.97746875	-0.391071897
48	-170.7646094	-741.3170625	175.6272188	16.35925	3899.45475	-19.08841406	-0.409047314
48.05	-175.2299375	-738.9226875	165.8543125	17.05996484	3934.9345	-38.58680469	-0.426053839
48.1	-179.9446406	-734.5708125	155.73225	17.72186523	3968.31375	-58.18935938	-0.442053108
48.15	-184.8903438	-728.290375	145.2964375	18.32861914	3999.523	-76.98364844	-0.457011792
48.2	-190.1128906	-720.0895	134.5890313	18.86602344	4028.498	-95.84125781	-0.470899244
48.25	-195.581375	-710.0069375	123.6461563	19.32266992	4055.186	-113.6700469	-0.48369005
48.3	-201.2900781	-698.07225	112.5086797	19.69120703	4079.53925	-131.5549531	-0.495361392
48.35	-207.0664688	-684.3028125	101.2072578	19.96523633	4101.521	-148.3160313	-0.505895526
48.4	-212.9073594	-668.7776875	89.77467188	20.14266797	4121.097	-165.1866719	-0.515276175
48.45	-218.7724219	-651.5151875	78.23664844	20.22282813	4138.2435	-180.7701875	-0.523491733
48.5	-224.7495469	-632.581875	66.62486719	20.20849414	4152.939	-196.4164063	-0.530531658
48.55	-230.7776563	-612.0243125	54.96513672	20.1038418	4165.172	-210.6032031	-0.536390401
48.6	-236.8717969	-589.920625	43.28776172	19.91618164	4174.93175	-224.8409688	-0.541062853
48.65	-242.97	-566.321875	31.61573047	19.65325977	4182.2195	-237.5123281	-0.544549272
48.7	-249.121125	-541.298125	19.97682813	19.32495313	4187.03575	-250.2166875	-0.546849891
48.75	-255.1717813	-514.9353125	8.391661133	18.94194531	4189.39225	-261.2999375	-0.547970041
48.8	-261.1177188	-487.29225	-3.117457275	18.51482031	4189.2995	-272.464625	-0.547914841
48.85	-266.8096563	-458.4544688	-14.53558496	18.05608203	4186.778	-282.0167188	-0.546693732
48.9	-272.268125	-428.505625	-25.84557813	17.57622461	4181.84575	-291.6679688	-0.544315325
48.95	-277.444375	-397.5241875	-37.03379688	17.08682617	4174.5295	-299.672125	-0.540792285
49	-282.3200313	-365.6031563	-48.08336328	16.598125	4164.8545	-307.7625313	-0.53613658
49.05	-286.8329375	-332.83	-58.98109375	16.11930469	4152.8535	-314.2183438	-0.530364034
49.1	-291.041375	-299.28525	-69.70949219	15.65885547	4138.559	-320.71975	-0.523489703
49.15	-294.8074375	-265.0591563	-80.25424219	15.2234209	4122.01075	-325.6323438	-0.51553285
49.2	-298.1821875	-230.250875	-90.59839844	14.81849219	4103.24775	-330.5825313	-0.506512115
49.25	-301.007	-194.9498125	-100.7272969	14.44755469	4082.3175	-334.0208438	-0.496450046
49.3	-303.3813125	-159.2382813	-110.6239688	14.11259082	4059.26525	-337.4843438	-0.485368616
49.35	-305.2264375	-123.2128594	-120.2708438	13.8141875	4034.14575	-339.473875	-0.473293786
49.4	-306.6049375	-86.96203906	-129.6478594	13.55203125	4007.013	-341.4505	-0.460251618
49.45	-307.5083125	-50.57937109	-138.7332344	13.32258203	3977.9295	-341.9887188	-0.446272271
49.5	-308.014875	-14.14953906	-147.5018438	13.12303125	3946.96	-342.44325	-0.431386618
49.55	-308.12775	22.23961719	-155.92675	12.94877539	3914.17775	-341.5070625	-0.415630018
49.6	-307.86275	58.50289453	-163.9794375	12.79405957	3879.659	-340.4563125	-0.399039239
49.65	-307.1505625	94.55164063	-171.6328438	12.65350195	3843.4895	-338.1414375	-0.381655456
49.7	-305.99575	130.3131563	-178.8608281	12.52049902	3805.75725	-335.7355625	-0.363521049
49.75	-304.3512813	165.69675	-185.6386094	12.38974023	3766.5585	-332.197625	-0.344682529
49.8	-302.2700625	200.6357188	-191.942	12.25491699	3725.99275	-328.5624063	-0.325187719
49.85	-299.777	235.05125	-197.7465313	12.11135449	3684.16675	-323.8761875	-0.305088037
49.9	-296.94225	268.8711875	-203.0281406	11.95511914	3641.1895	-319.04825	-0.284435902
49.95	-293.7825625	302.0336875	-207.7631875	11.7833457	3597.1775	-313.2487188	-0.263287663
50	-290.4155625	334.4653125	-211.9284375	11.59416602	3552.25025	-307.256375	-0.241700511
50.05	-286.9029063	366.1079063	-215.5003281	11.38803613	3506.5335	-300.3277813	-0.219735233
50.1	-283.29425	396.9013438	-218.4575469	11.16632031	3460.1565	-293.1833125	-0.197453847
50.15	-279.5689063	426.7945	-220.7820938	10.93279004	3413.2535	-285.2199375	-0.174921094
50.2	-275.7419063	455.7309375	-222.4615	10.69203125	3365.96125	-277.0814063	-0.152202699
50.25	-271.8008125	483.664875	-223.4876094	10.45159863	3318.4195	-268.24875	-0.129365865
50.3	-267.8010938	510.5440313	-223.8569375	10.21959375	3270.7675	-259.2575156	-0.106477653
50.35	-263.6760938	536.3434375	-223.5712656	10.00636816	3223.146	-249.7044375	-0.083605762
50.4	-259.4509375	561.008	-222.6391094	9.823113281	3175.6935	-240.0499531	-6.08E-02
50.45	-255.0517188	584.5100625	-221.0743125	9.682238281	3128.54675	-229.9658906	-3.82E-02
50.5	-250.5407969	606.835	-218.8970156	9.59750293	3081.8385	-219.8282969	-0.015749536
50.55	-245.8177813	627.932625	-216.1321406	9.581758789	3035.6965	-209.3814844	6.40E-03
50.6	-240.9420938	647.80125	-212.8104531	9.649314453	2990.243	-198.9239688	2.82E-02
50.65	-235.7708125	666.4004375	-208.9674375	9.813894531	2945.59275	-188.296875	4.97E-02
50.7	-230.3766719	683.723625	-204.6439688	10.0878916	2901.8525	-177.6982813	7.06E-02
50.75	-224.6684375	699.76525	-199.8833906	10.48394922	2859.12	-167.0364688	9.11E-02
50.8	-218.7311406	714.5089375	-194.7327031	11.01196484	2817.4835	-156.4053594	0.111121725
50.85	-212.4770313	727.951125	-189.2387031	11.68117578	2777.02125	-145.7933906	0.130527352
50.9	-205.9955313	740.088125	-183.45075	12.49798535	2737.80075	-135.2	0.14933247
50.95	-199.2666719	750.913875	-177.415375	13.46667383	2699.88025	-124.66375	0.167508924
51	-192.4325938	760.4405625	-171.1780313	14.58891309	2663.30725	-114.0677969	0.18503377
51.05	-185.532625	768.66225	-164.7779844	15.86339551	2628.12075	-103.5154922	0.201888219
51.1	-178.6609219	775.599625	-158.2529531	17.2858457	2594.351	-92.81802344	0.218057506
51.15	-171.9373125	781.25625	-151.6324063	18.84788867	2562.0215	-82.13817188	0.233530359
51.2	-165.5166563	785.6410625	-144.9411719	20.5397793	2531.1495	-71.15396094	0.248298594
51.25	-159.5547656	788.7866875	-138.1936719	22.34748633	2501.748	-60.12629688	0.262356193
51.3	-154.2831719	790.689875	-131.3977031	24.25383398	2473.8275	-48.59541406	0.275698177
51.35	-149.8641875	791.3781875	-124.5488438	26.23973828	2447.39725	-36.91670313	0.288320594
51.4	-146.5958281	790.8730625	-117.6351406	28.28190234	2422.4685	-24.52269531	0.300218209
51.45	-144.6906094	789.197125	-110.6316484	30.35649609	2399.0555	-11.84027344	0.311384758
51.5	-144.5094688	786.3759375	-103.5048281	32.43634766	2377.17925	1.803148438	0.321810767
51.55	-146.1744531	782.43375	-96.21005469	34.49383203	2356.867	15.84185156	0.331483805
51.6	-149.7898906	777.394	-88.70285156	36.49963672	2338.1565	30.89528125	0.340386322
51.65	-154.9944375	771.2941875	-80.94383594	38.42350781	2321.093	46.07846094	0.348497581
51.7	-161.1454375	764.1574375	-72.91957031	40.23575	2305.72875	61.72749609	0.355793225
51.75	-167.3155	756.015875	-64.64667188	41.90682813	2292.1145	76.63469531	0.362249941
51.8	-172.6013438	746.9005	-56.18192188	43.40854688	2280.29475	91.11542188	0.367847276
51.85	-176.5253125	736.8386875	-47.60459375	44.71411328	2270.2985	104.1425078	0.372572173
51.9	-179.0935938	725.8724375	-39.00311719	45.79826172	2262.14	116.5805547	0.376418856
51.95	-180.6519688	714.034125	-30.45153906	46.6385	2255.813	127.7259688	0.379391387
52	-181.7097813	701.3588125	-22.00581836	47.21616797	2251.302	138.7662656	0.381497789
52.05	-182.8566406	687.8756875	-13.6925918	47.51479688	2248.57925	149.0231719	0.382752592
52.1	-184.6117188	673.625375	-5.516814453	47.52236719	2247.618	159.7320938	0.383169281
52.15	-187.5032813	658.6351875	2.542382568	47.23051172	2248.389	170.1005938	0.382762763
52.2	-191.7615938	642.9491875	10.51828809	46.63560938	2250.87225	181.2485	0.381543236
52.25	-197.4694531	626.613	18.45193164	45.7371875	2255.052	192.0986719	0.379518924
52.3	-204.2513438	609.642375	26.37413086	44.54089453	2260.924	203.5146563	0.376692601
52.35	-211.6651406	592.082375	34.30018359	43.05552734	2268.484	214.1431875	0.373066715
52.4	-218.9266406	573.9849375	42.21639453	41.29494922	2277.73175	224.669875	0.368641707
52.45	-225.5369688	555.3625	50.08558984	39.2768125	2288.659	233.73375	0.363421937
52.5	-231.0615469	536.27175	57.84991016	37.02258594	2301.24975	242.236	0.357415049
52.55	-235.5870938	516.7384375	65.44913281	34.55732031	2315.4735	249.09225	0.35063578
52.6	-239.4455625	496.8055	72.83059375	31.90974805	2331.2895	255.6100313	0.3431031
52.65	-243.2949063	476.521375	79.96659375	29.11060742	2348.6465	260.9512813	0.334841493
52.7	-247.685625	455.894875	86.85192969	26.19371484	2367.492	266.5340625	0.325875214
52.75	-253.012375	434.9942813	93.50273438	23.19406836	2387.7715	271.3634063	0.31622979
52.8	-259.2390625	413.8325	99.93907813	20.14861914	2409.43675	276.5390625	0.305927539
52.85	-266.0552813	392.469375	106.1749688	17.09317383	2432.43975	280.7474375	0.294990575
52.9	-272.8560938	370.924375	112.2023828	14.06580273	2456.736	284.791875	0.283439072
52.95	-279.0549688	349.241375	117.9920078	11.10261328	2482.2735	287.286875	0.271297101
53	-284.1792813	327.4474688	123.492625	8.241157227	2508.994	289.09225	0.258591325
53.05	-288.074	305.5924063	128.6444453	5.514610352	2536.82425	289.0894063	0.245355467
53.1	-290.81125	283.7003438	133.3878281	2.953488281	2565.6815	288.3924688	0.231627987
53.15	-292.742875	261.8272031	137.6775313	0.58675293	2595.4685	286.1695625	0.21745402
53.2	-294.1409063	239.9966875	141.482625	-1.560170776	2626.08125	283.588875	0.202881714
53.25	-295.2821563	218.25175	144.7885781	-3.464727051	2657.40975	279.8285313	0.187962619
53.3	-296.194125	196.62575	147.5888125	-5.108219727	2689.34275	275.8738125	0.172748374
53.35	-296.7754063	175.1621406	149.8795156	-6.476912598	2721.76525	270.7803438	0.157292689
53.4	-296.8291875	153.8780938	151.6537031	-7.559703613	2754.5635	265.3723125	0.141648713
53.45	-296.0625	132.8265938	152.8989688	-8.350166992	2787.61925	258.6892031	0.125871892
53.5	-294.284125	112.0301563	153.5967656	-8.847234375	2820.813	251.4950781	0.110018223
53.55	-291.3399688	91.52886719	153.7268125	-9.051724609	2854.019	242.9964531	0.094146862
53.6	-287.2864063	71.35009375	153.2715156	-8.970400391	2887.10975	234.0030781	7.83E-02
53.65	-282.264	51.52851563	152.222875	-8.613288086	2919.95375	223.9601719	6.26E-02
53.7	-276.5370938	32.10388281	150.5853594	-7.993143555	2952.421	213.6753438	0.047035336
53.75	-270.3567813	13.09219531	148.3775625	-7.126980957	2984.383	202.750875	3.17E-02
53.8	-263.9445	-5.468164063	145.6318594	-6.033755371	3015.7185	191.857125	0.016658682
53.85	-257.6013906	-23.55690625	142.3925938	-4.735776367	3046.3145	180.721	1.95E-03
53.9	-251.4245469	-41.13404688	138.714625	-3.255874023	3076.07	169.8143438	-1.24E-02
53.95	-245.5302656	-58.18529688	134.6560156	-1.619776489	3104.89675	158.8963125	-2.63E-02
54	-239.8389688	-74.67590625	130.2768828	0.14647464	3132.71975	148.212625	-3.97E-02
54.05	-234.4217969	-90.589625	125.6343203	2.015668823	3159.47825	137.6322031	-5.26E-02
54.1	-229.256	-105.9005781	120.7867344	3.962175781	3185.1245	127.2829219	-0.064996466
54.15	-224.3626563	-120.589	115.7878516	5.958989746	3209.624	117.1454453	-0.076856569
54.2	-219.7127188	-134.6303906	110.6908906	7.979944336	3232.955	107.1932578	-8.82E-02
54.25	-215.3533438	-148.0157969	105.54325	10.00216016	3255.1075	97.56489844	-9.89E-02
54.3	-211.3645938	-160.7222813	100.3941563	12.00206836	3276.08325	88.13410938	-0.109101476
54.35	-207.8292188	-172.72925	95.28857031	13.95883301	3295.89475	79.18575781	-0.118733938
54.4	-204.8240938	-184.0408281	90.27295313	15.85393262	3314.565	70.45454688	-0.127819106
54.45	-202.3906563	-194.6283438	85.38814844	17.67125195	3332.12675	62.32755859	-0.136371006
54.5	-200.5708281	-204.486	80.67399219	19.39683008	3348.62125	54.37933984	-0.144407406
54.55	-199.4026719	-213.6202188	76.16336719	21.01950977	3364.09875	47.12958594	-0.151950805
54.6	-198.8528438	-222.01625	71.88679688	22.53091992	3378.61475	39.98980469	-0.159026302
54.65	-198.8418281	-229.6629219	67.86346875	23.92488867	3392.2315	33.51486719	-0.165662434
54.7	-199.0808125	-236.564	64.10256641	25.19808398	3405.0115	26.90761328	-0.171888111
54.75	-199.2857188	-242.7262031	60.59446484	26.34957227	3417.01875	20.71956641	-0.177733254
54.8	-199.045625	-248.1454063	57.31437109	27.38119531	3428.311	14.03395313	-0.183225132
54.85	-198.1307813	-252.8316563	54.22001172	28.29542578	3438.94	7.494128906	-0.188388295
54.9	-196.2377656	-256.7900156	51.25891406	29.09766797	3448.94525	0.21984375	-0.193241481
54.95	-193.1988281	-260.020125	48.36768359	29.7944375	3458.3545	-7.093761719	-0.197798381
55	-188.9800469	-262.54325	45.48177734	30.39337305	3467.1795	-15.17863867	-0.202064826
55.05	-183.7111406	-264.3775	42.54017578	30.90328125	3475.41975	-23.19663477	-0.206041319
55.1	-177.6103125	-265.5180938	39.49267188	31.33326953	3483.06025	-31.74625195	-0.209721204
55.15	-170.8358594	-266.00925	36.29945703	31.69291016	3490.07775	-40.00947656	-0.213094017
55.2	-163.6864219	-265.844875	32.93473828	31.99144141	3496.43925	-48.51071484	-0.216144734
55.25	-156.4400781	-265.06125	29.38750977	32.23819727	3502.1095	-56.44290625	-0.218857264
55.3	-149.467125	-263.6789688	25.66361328	32.44176563	3507.05025	-64.23912891	-0.221214155
55.35	-142.9894844	-261.7235625	21.78403906	32.60998242	3511.22725	-71.20476563	-0.223199659
55.4	-137.22025	-259.2128906	17.78066211	32.74951953	3514.6095	-77.80542969	-0.224799993
55.45	-132.2747344	-256.1814219	13.69382617	32.86613281	3517.1765	-83.47176563	-0.226005765
55.5	-128.2769453	-252.6627188	9.569930664	32.96409766	3518.91375	-88.65272656	-0.22681117
55.55	-125.1904297	-248.6827188	5.457745117	33.04715234	3519.82	-92.92857813	-0.227216214
55.6	-123.0055391	-244.2748438	1.4051604	33.11616406	3519.9025	-96.7614375	-0.227225129
55.65	-121.6002969	-239.475125	-2.542722656	33.17210938	3519.18025	-99.83226563	-0.226847766
55.7	-120.9820234	-234.3250156	-6.343454102	33.21420313	3517.681	-102.5396563	-0.226098124
55.75	-121.0948438	-228.8468594	-9.956241211	33.24009375	3515.44325	-104.594375	-0.224995392
55.8	-121.9299297	-223.0815625	-13.34282813	33.24704688	3512.51275	-106.3616406	-0.223562017
55.85	-123.3544219	-217.0776563	-16.46858203	33.23095703	3508.945	-107.6236875	-0.221825168
55.9	-125.2084766	-210.8662344	-19.30608398	33.18698438	3504.80025	-108.7880859	-0.219814308
55.95	-127.2097813	-204.489875	-21.83795703	33.11015625	3500.144	-109.7367188	-0.217561326
56	-129.1283438	-197.9753438	-24.05838477	32.99479297	3495.0435	-110.8707578	-0.215098797
56.05	-130.6417969	-191.3822188	-25.97385547	32.8363125	3489.56525	-112.0876875	-0.212458805
56.1	-131.5777188	-184.7244375	-27.60121875	32.62797266	3483.77125	-113.7217656	-0.209671153
56.15	-131.778875	-178.0681875	-28.96520508	32.36617383	3477.7185	-115.5809922	-0.206763361
56.2	-131.2872031	-171.438625	-30.09253906	32.04605859	3471.457	-117.8549531	-0.203759354
56.25	-130.1726406	-164.8831094	-31.00902734	31.664625	3465.03125	-120.2462266	-0.200680209
56.3	-128.6563281	-158.4244219	-31.73461133	31.21921484	3458.47975	-122.8469297	-0.197544157
56.35	-126.9205859	-152.1143125	-32.28284375	30.70887305	3451.8375	-125.303125	-0.194367725
56.4	-125.2682422	-145.9835313	-32.65763281	30.1332168	3445.137	-127.6740078	-0.191166054
56.45	-123.9495547	-140.0708125	-32.85440234	29.4943125	3438.41175	-129.5780156	-0.187954894
56.5	-123.1645	-134.4090469	-32.86023828	28.79470508	3431.69725	-131.1552656	-0.184750933
56.55	-123.0648281	-129.0297969	-32.65886914	28.03860547	3425.033	-132.0678438	-0.18157261
56.6	-123.6638047	-123.9627813	-32.23179102	27.23173242	3418.46175	-132.58875	-0.178440322
56.65	-124.93525	-119.2412813	-31.56486133	26.38088281	3412.0315	-132.4462344	-0.175376533
56.7	-126.6739141	-114.8987813	-30.64948242	25.49437891	3405.792	-132.0529375	-0.172404853
56.75	-128.6522656	-110.9517188	-29.48932422	24.58159766	3399.79425	-131.2102188	-0.169549441
56.8	-130.5991641	-107.4236484	-28.0990625	23.65220898	3394.08625	-130.3847969	-0.166833013
56.85	-132.317125	-104.3458438	-26.50518945	22.71747656	3388.71225	-129.3155781	-0.164276649
56.9	-133.65125	-101.7315781	-24.741125	21.78820898	3383.7085	-128.4208906	-0.161897433
56.95	-134.5419375	-99.58974219	-22.84660156	20.87632031	3379.1045	-127.3515234	-0.159709212
57	-135.0008438	-97.9621875	-20.86120703	19.99308203	3374.91975	-126.4265234	-0.157721137
57.05	-135.2129219	-96.82739844	-18.82154883	19.14956641	3371.166	-125.1807188	-0.155938737
57.1	-135.2773906	-96.21540625	-16.75800586	18.35644141	3367.847	-123.8949375	-0.154363665
57.15	-135.4068906	-96.13133594	-14.69473242	17.62383203	3364.9625	-122.088	-0.152995601
57.2	-135.7205313	-96.57105469	-12.64819727	16.96024609	3362.50675	-120.0485859	-0.151831812
57.25	-136.3648438	-97.546125	-10.62958789	16.37364648	3360.47275	-117.3490938	-0.150868941
57.3	-137.3851094	-99.04361719	-8.644924805	15.86991992	3358.85125	-114.3135469	-0.150102543
57.35	-138.7298281	-101.0729063	-6.699902832	15.45389746	3357.6335	-110.6437266	-0.149528429
57.4	-140.2909219	-103.6177578	-4.801543945	15.12853125	3356.809	-106.7201563	-0.149141591
57.45	-141.9569688	-106.666875	-2.959985352	14.89516992	3356.366	-102.3165938	-0.148936394
57.5	-143.6182031	-110.2164766	-1.188074341	14.75266113	3356.28975	-97.76733594	-0.148906031
57.55	-145.1838125	-114.2369453	0.49994162	14.69952441	3356.56375	-92.88367188	-0.149042469
57.6	-146.602625	-118.7338281	2.088736572	14.73049121	3357.1665	-87.90964063	-0.149335728
57.65	-147.8598125	-123.6531719	3.56478833	14.84061621	3358.0755	-82.68286719	-0.14977488
57.7	-149.0587188	-128.9970547	4.917473633	15.02174512	3359.26325	-77.31039063	-0.150347074
57.75	-150.2556875	-134.7242344	6.142834961	15.26535352	3360.7025	-71.65092188	-0.151039053
57.8	-151.5290313	-140.821125	7.240460449	15.56129883	3362.36425	-65.77175	-0.151837253
57.85	-152.9343594	-147.2416406	8.21565918	15.89931836	3364.22125	-59.60620313	-0.152728593
57.9	-154.5181875	-153.9600156	9.075969727	16.26602539	3366.247	-53.18086719	-0.153700428
57.95	-156.3405938	-160.9374688	9.834146484	16.65048633	3368.41775	-46.49915234	-0.154741533
58	-158.3564688	-168.1413438	10.50276367	17.03985742	3370.713	-39.57625391	-0.1558421
58.05	-160.5150156	-175.5294219	11.09518457	17.42172461	3373.1155	-32.54475	-0.156993908
58.1	-162.683875	-183.0698125	11.62053516	17.78180664	3375.61025	-25.39607813	-0.158189781
58.15	-164.8315938	-190.7124688	12.08767285	18.11194531	3378.18425	-18.32609375	-0.159423556
58.2	-166.8490625	-198.4002188	12.5007041	18.40183984	3380.8265	-11.26140527	-0.160690126
58.25	-168.7302031	-206.1070781	12.86419434	18.64219141	3383.5265	-4.432426758	-0.161984267
58.3	-170.4124375	-213.7765625	13.17991504	18.82547656	3386.2745	2.323577881	-0.163301348
58.35	-171.974875	-221.3661094	13.45169043	18.94650391	3389.061	8.754228516	-0.16463695
58.4	-173.4762813	-228.8245625	13.68398926	19.00046875	3391.87775	15.14205273	-0.165986965
58.45	-174.9905469	-236.1115938	13.88503125	18.98564844	3394.7175	21.18004688	-0.167347935
58.5	-176.5808438	-243.17625	14.06298633	18.90167578	3397.575	27.19738867	-0.168717406
58.55	-178.26875	-249.9589375	14.22773535	18.7508418	3400.44675	32.80867969	-0.170093652
58.6	-180.141125	-256.4296875	14.38822852	18.53662109	3403.332	38.39927344	-0.171476246
58.65	-182.1725	-262.5330938	14.55421387	18.26557813	3406.23175	43.52997656	-0.172865552
58.7	-184.356875	-268.2281563	14.73144824	17.94512695	3409.14925	48.55669141	-0.174263337
58.75	-186.5738125	-273.4670625	14.92247461	17.58528516	3412.0885	52.98044141	-0.175671174
58.8	-188.7743438	-278.199125	15.12310352	17.19730469	3415.05375	57.14904297	-0.177091276
58.85	-190.8399219	-282.3925	15.32512305	16.7932832	3418.0475	60.57116797	-0.178524801
58.9	-192.7322813	-285.9987188	15.51453125	16.38724414	3421.07075	63.61216406	-0.179972121
58.95	-194.4206563	-288.9878125	15.67562305	15.99408301	3424.1205	65.83414844	-0.1814317
59	-195.9110938	-291.3094375	15.78998633	15.62827539	3427.1905	67.62717969	-0.182900768
59.05	-197.27125	-292.9314375	15.84005176	15.30545215	3430.27	68.61871875	-0.184374006
59.1	-198.5594531	-293.8208125	15.8091123	15.04082813	3433.3455	69.22377344	-0.185844935
59.15	-199.8479375	-293.9614375	15.68283984	14.848875	3436.399	69.10305469	-0.187305005
59.2	-201.1866719	-293.3160313	15.44847754	14.74464648	3439.411	68.64141406	-0.188744785
59.25	-202.6031406	-291.8485625	15.09410254	14.7404209	3442.3585	67.49803125	-0.190153404
59.3	-204.1095	-289.5579063	14.60839941	14.84829492	3445.21675	66.027125	-0.191518861
59.35	-205.6482031	-286.4074063	13.97905859	15.07889063	3447.958	63.88586719	-0.192828007
59.4	-207.18775	-282.4001563	13.19258105	15.43988281	3450.55225	61.37280469	-0.194066508
59.45	-208.656875	-277.5053125	12.2339082	15.93872949	3452.96675	58.18979688	-0.195218618
59.5	-210.0203438	-271.7292813	11.08740723	16.57964648	3455.1645	54.59399609	-0.196266767
59.55	-211.2153125	-265.0640625	9.736942383	17.36404492	3457.10525	50.36094531	-0.19719177
59.6	-212.2503281	-257.4999844	8.167512695	18.29295313	3458.74625	45.71489844	-0.197973043
59.65	-213.1201875	-249.0655313	6.365445801	19.3635293	3460.04025	40.53857031	-0.198588142
59.7	-213.8833125	-239.729625	4.321680664	20.57133398	3460.938	35.01775	-0.199013509
59.75	-214.5909063	-229.5337813	2.030508057	21.9080957	3461.389	29.12997461	-0.199224822
59.8	-215.2998594	-218.4829375	-0.507429474	23.36597461	3461.3415	23.01535547	-0.19919754
59.85	-216.0544844	-206.5887188	-3.288488037	24.93365234	3460.7445	16.69430078	-0.198907082
59.9	-216.8263125	-193.883625	-6.304833984	26.59780078	3459.54825	10.20950781	-0.19832981
59.95	-217.6432344	-180.3951094	-9.546848633	28.34385352	3457.705	3.644933594	-0.197442769
60	-218.4426875	-166.1388281	-13.00163477	30.15604297	3455.169	-3.054492188	-0.196224102
60.05	-219.1946719	-151.1628438	-16.65691992	32.01714453	3451.8975	-9.7544375	-0.194653323
60.1	-219.7991094	-135.4986563	-20.49850586	33.90914063	3447.85025	-16.59296484	-0.192711126
60.15	-220.2520625	-119.1851953	-24.51313672	35.81322266	3442.99025	-23.35797461	-0.190379716
60.2	-220.523125	-102.2728516	-28.68391211	37.71089844	3437.28225	-30.21493359	-0.187642441
60.25	-220.6358125	-84.80503125	-32.99311328	39.58290234	3430.6965	-36.86976172	-0.184484747
60.3	-220.598625	-66.82849219	-37.41860938	41.41150391	3423.205	-43.54229297	-0.180893326
60.35	-220.4397188	-48.40367188	-41.93725781	43.17794141	3414.7865	-49.86467969	-0.176857823
60.4	-220.2537188	-29.59046094	-46.51964063	44.86402344	3405.42375	-56.08026172	-0.172370076
60.45	-220.0737031	-10.43658594	-51.13486719	46.45474609	3395.1065	-61.76885938	-0.167424976
60.5	-219.9822969	8.982367188	-55.74657031	47.93476172	3383.83075	-67.24669531	-0.162020678
60.55	-219.9445156	28.60866406	-60.31899219	49.28902734	3371.602	-72.0689375	-0.156159493
60.6	-219.9799219	48.3775625	-64.8145	50.50648047	3358.431	-76.65759375	-0.149846743
60.65	-220.0572031	68.2255625	-69.19851563	51.57483984	3344.338	-80.51384375	-0.143092125
60.7	-220.1409844	88.06792969	-73.4354375	52.48596875	3329.35025	-84.13796875	-0.135908347
60.75	-220.1767031	107.8372344	-77.49434375	53.23128125	3313.5015	-86.99816406	-0.128311884
60.8	-220.0876875	127.4669297	-81.34584375	53.80618359	3296.8325	-89.67255469	-0.120321835
60.85	-219.8666875	146.8955	-84.96546094	54.20419922	3279.389	-91.57323438	-0.111960462
60.9	-219.4611719	166.0231875	-88.32953906	54.424875	3261.22125	-93.28451563	-0.103251658
60.95	-218.8857656	184.7846563	-91.41736719	54.46455078	3242.38625	-94.18589063	-9.42E-02
61	-218.13425	203.117	-94.20863281	54.32422266	3222.94275	-94.87879688	-8.49E-02
61.05	-217.1736875	220.9284375	-96.68675	54.00473047	3202.955	-94.74655469	-7.53E-02
61.1	-216.0804219	238.1543438	-98.834375	53.50864844	3182.4895	-94.35626563	-6.55E-02
61.15	-214.8165938	254.7253438	-100.6369922	52.83869531	3161.61775	-93.11569531	-5.55E-02
61.2	-213.3937031	270.5517188	-102.0807344	51.99880078	3140.413	-91.60426563	-4.53E-02
61.25	-211.7875938	285.5875625	-103.1549375	50.99359766	3118.95175	-89.25988281	-3.50E-02
61.3	-209.9895313	299.7374375	-103.8507188	49.82778516	3097.3125	-86.64544531	-2.47E-02
61.35	-207.9871875	312.9563125	-104.1613984	48.50682422	3075.576	-83.23299219	-1.42E-02
61.4	-205.7298438	325.161375	-104.0832109	47.03591406	3053.823	-79.57257813	-3.82E-03
61.45	-203.1892969	336.3007188	-103.6150938	45.42178125	3032.13625	-75.19330469	6.58E-03
61.5	-200.3694531	346.3010938	-102.7579688	43.66866016	3010.5975	-70.56521875	1.69E-02
61.55	-197.2695781	355.1186875	-101.5135391	41.7828125	2989.28825	-65.27638281	2.71E-02
61.6	-193.9342188	362.6928125	-99.8845625	39.77007422	2968.29025	-59.71136719	3.72E-02
61.65	-190.3680938	368.959875	-97.87252344	37.63587891	2947.68375	-53.52919922	4.71E-02
61.7	-186.6184531	373.88475	-95.48038281	35.38577344	2927.54875	-47.03876953	5.67E-02
61.75	-182.7420625	377.4175625	-92.70874219	33.02542188	2907.9655	-39.97762891	6.61E-02
61.8	-178.8272969	379.5188438	-89.55817188	30.55937305	2889.013	-32.53596484	7.52E-02
61.85	-174.9065938	380.15275	-86.02634375	27.99431836	2870.77125	-24.57920313	8.40E-02
61.9	-171.0306094	379.2782188	-82.11251563	25.33547461	2853.32	-16.21045313	9.23E-02
61.95	-167.2395313	376.8824063	-77.81375	22.58940625	2836.73925	-7.415785156	0.100275235
62	-163.5948594	372.9224375	-73.1290625	19.76204492	2821.10975	1.820261719	0.107770576
62.05	-160.1280938	367.38375	-68.05475	16.86082813	2806.512	11.38811328	0.114771384
62.1	-156.8690313	360.2619063	-62.59100391	13.89283496	2793.02775	21.38589453	0.121238467
62.15	-153.8255469	351.5365625	-56.73652344	10.86730859	2780.7375	31.57548047	0.127133192
62.2	-151.0503594	341.20525	-50.49407813	7.792416992	2769.723	42.18795703	0.132416356
62.25	-148.5173281	329.26525	-43.86560938	4.678945313	2760.06425	52.83864844	0.137049773
62.3	-146.2627188	315.7269688	-36.85854297	1.537139282	2751.8405	63.86765625	0.140995285
62.35	-144.2471875	300.5916875	-29.4799082	-1.620587158	2745.129	74.76485938	0.144215731
62.4	-142.4866719	283.8733438	-21.74333789	-4.781594727	2740.006	85.98180469	0.146674667
62.45	-140.9512969	265.6014375	-13.66208887	-7.932513184	2736.54375	96.88739063	0.148337561
62.5	-139.566	245.7855313	-5.257943848	-11.05748242	2734.8115	108.0097109	0.149170955
62.55	-138.3056406	224.4715469	3.44635083	-14.14172559	2734.873	118.6069531	0.149144435
62.6	-137.0900938	201.6722031	12.41999902	-17.16974414	2736.7875	129.3229531	0.148229372
62.65	-135.9082344	177.4394844	21.63188086	-20.12350977	2740.607	139.3202969	0.14640108
62.7	-134.6553281	151.8128438	31.04269141	-22.98622266	2746.37725	149.3296563	0.143637332
62.75	-133.3098125	124.8375	40.61320313	-25.741375	2754.1345	158.4228125	0.139921053
62.8	-131.8098125	96.57367969	50.29707813	-28.37082227	2763.9075	167.4463125	0.135238137
62.85	-130.1810703	67.06092969	60.05050781	-30.8579707	2775.71425	175.4179375	0.129580084
62.9	-128.3938828	36.37551953	69.82563281	-33.18680469	2789.5655	183.2862813	0.122941877
62.95	-126.4860859	4.570880859	79.57785938	-35.34101563	2805.45925	189.9987188	0.115324333
63	-124.471375	-28.28484375	89.26028125	-37.30731641	2823.3875	196.6097188	0.106731368
63.05	-122.4500938	-62.10882031	98.83204688	-39.07138281	2843.3295	202.0269844	0.0971729
63.1	-120.5005938	-96.84714063	108.2530234	-40.62312891	2865.26025	207.4061875	8.67E-02
63.15	-118.6820938	-132.4015625	117.4899688	-41.95233203	2889.14275	211.5884688	7.52E-02
63.2	-117.0528438	-168.7062188	126.5090781	-43.05129297	2914.93675	215.7567344	6.28E-02
63.25	-115.6716875	-205.669875	135.28275	-43.91542969	2942.593	218.7355781	4.96E-02
63.3	-114.5593594	-243.2112344	143.7828125	-44.54190234	2972.05825	221.7064531	3.55E-02
63.35	-113.7383438	-281.2400625	151.9854688	-44.93080469	3003.272	223.479125	2.05E-02
63.4	-113.1313984	-319.6656563	159.8643281	-45.08472266	3036.171	225.1879063	4.74E-03
63.45	-112.6698438	-358.4052188	167.3932813	-45.00880469	3070.6835	225.62575	-1.18E-02
63.5	-112.2934375	-397.353875	174.5430625	-44.71098047	3106.736	225.9158438	-2.91E-02
63.55	-111.9356797	-436.4259063	181.2850781	-44.20211328	3144.2445	224.8956563	-4.71E-02
63.6	-111.5573594	-475.51575	187.5888594	-43.49519531	3183.12275	223.6679688	-6.57E-02
63.65	-111.1464219	-514.537875	193.4267813	-42.60539844	3223.27625	221.1572813	-8.49E-02
63.7	-110.7557109	-553.3974375	198.7727031	-41.5505625	3264.60675	218.4626406	-0.104745029
63.75	-110.4332109	-591.990625	203.6061563	-40.35017578	3307.009	214.6043125	-0.125065425
63.8	-110.3022656	-630.2199375	207.9115938	-39.02487109	3350.37675	210.6376875	-0.145847593
63.85	-110.4048984	-668.0029375	211.67925	-37.59657813	3394.59775	205.681	-0.167037945
63.9	-110.7771563	-705.22775	214.9035625	-36.08915625	3439.5615	200.6434531	-0.188583342
63.95	-111.3720078	-741.804	217.5794688	-34.52553516	3485.15325	194.7018438	-0.210428791
64	-112.1350625	-777.6413125	219.70275	-32.92883984	3531.26	188.62175	-0.232520139
64.05	-112.9411719	-812.6506875	221.2667969	-31.32241016	3577.765	181.66575	-0.254801278
64.1	-113.6869688	-846.7295	222.2633438	-29.72850781	3624.55125	174.4513281	-0.277216402
64.15	-114.28275	-879.805375	222.6808906	-28.1679707	3671.49825	166.3992344	-0.299707695
64.2	-114.6846875	-911.7778125	222.5094844	-26.66043359	3718.4845	158.0289844	-0.322216811
64.25	-114.9439531	-942.56975	221.7399375	-25.22274805	3765.38475	148.9609531	-0.344684044
64.3	-115.1199297	-972.0940625	220.3689688	-23.87001367	3812.073	139.6346563	-0.367049087
64.35	-115.2929844	-1000.26775	218.3966094	-22.61432031	3858.42225	129.8143906	-0.389251029
64.4	-115.5844063	-1027.0235	215.8306406	-21.46489453	3904.30625	119.8324844	-0.411229739
64.45	-116.0205547	-1052.288375	212.6815	-20.42803516	3949.6005	109.5622578	-0.432925511
64.5	-116.6553594	-1075.969625	208.9646875	-19.50653125	3994.18225	99.1425	-0.454279847
64.55	-117.4111406	-1098.026125	204.6934063	-18.69967578	4037.93225	88.54370313	-0.47523588
64.6	-118.2474688	-1118.375	199.882875	-18.00413281	4080.7345	77.71840625	-0.495738005
64.65	-119.1377109	-1136.978625	194.5445469	-17.41203711	4122.474	66.79510938	-0.515731664
64.7	-120.0413906	-1153.745375	188.6924688	-16.91382031	4163.0395	55.58311719	-0.535163665
64.75	-120.9927969	-1168.652375	182.3383906	-16.49584961	4202.322	44.371	-0.553982106
64.8	-121.9792266	-1181.63925	175.4987813	-16.14132227	4240.215	32.86467188	-0.57213617
64.85	-123.085625	-1192.646875	168.1884688	-15.83240918	4276.6155	21.47104688	-0.589577173
64.9	-124.3488281	-1201.6605	160.4288594	-15.54871484	4311.424	9.82	-0.60625731
64.95	-125.7975234	-1208.61925	152.2398281	-15.26780762	4344.545	-1.608960938	-0.622131396
65	-127.3790938	-1213.4985	143.644125	-14.96665039	4375.887	-13.34708594	-0.637155973
65.05	-129.1069297	-1216.27075	134.66125	-14.62135938	4405.364	-24.8106875	-0.65129005
65.1	-130.9126563	-1216.9135	125.3126875	-14.20809766	4432.8925	-36.63813281	-0.664493944
65.15	-132.767625	-1215.394	115.6156172	-13.70226953	4458.395	-48.18152344	-0.676730697
65.2	-134.6200313	-1211.708125	105.5888906	-13.08233105	4481.795	-60.14872656	-0.687964142
65.25	-136.4648906	-1205.83875	95.24817969	-12.32770801	4503.023	-71.79535938	-0.698160792
65.3	-138.31725	-1197.779125	84.61317969	-11.41810156	4522.01	-83.87548438	-0.707287738
65.35	-140.2070313	-1187.51575	73.70191406	-10.33908008	4538.693	-95.55857813	-0.715315031
65.4	-142.1485625	-1175.068375	62.53765625	-9.07534668	4553.012	-107.6532344	-0.722213718
65.45	-144.1634688	-1160.4245	51.14222266	-7.617822266	4564.914	-119.2765313	-0.727958008
65.5	-146.2253281	-1143.604125	39.54119922	-5.96112793	4574.3475	-131.3142969	-0.73252341
65.55	-148.3587188	-1124.622625	27.7587168	-4.102442383	4581.2705	-142.8174688	-0.735889077
65.6	-150.4750938	-1103.481125	15.82094434	-2.044140015	4585.643	-154.7634219	-0.738035426
65.65	-152.5763125	-1080.20675	3.750685303	0.20739859	4587.434	-166.1591094	-0.738946533
65.7	-154.5891875	-1054.830875	-8.426519531	2.64029126	4586.6135	-178.0034531	-0.738607642
65.75	-156.5200625	-1027.377375	-20.68783594	5.238341309	4583.161	-189.257625	-0.737007751
65.8	-158.356375	-997.8735625	-33.00673047	7.981768555	4577.058	-200.9341563	-0.73413708
65.85	-160.1085625	-966.3763125	-45.35817188	10.84620508	4568.295	-211.9349375	-0.729989792
65.9	-161.8555625	-932.8945625	-57.71108203	13.80385449	4556.866	-223.2771563	-0.724561618
65.95	-163.6146719	-897.483125	-70.03542969	16.82174414	4542.7755	-233.823	-0.717853029
66	-165.4720313	-860.20875	-82.29478125	19.86449805	4526.0305	-244.5989531	-0.70986625
66.05	-167.4731094	-821.0891875	-94.45279688	22.89516211	4506.651	-254.436125	-0.700609263
66.1	-169.6796406	-780.1961875	-106.4684453	25.87287109	4484.663	-264.4182188	-0.690092456
66.15	-172.2151719	-737.583625	-118.3003516	28.75738086	4460.1035	-273.2830938	-0.678332375
66.2	-175.1195	-693.300625	-129.9017422	31.50455273	4433.018	-282.1864375	-0.665348866
66.25	-178.5254375	-647.430625	-141.2270938	34.07269531	4403.464	-289.8123125	-0.651168221
66.3	-182.4835156	-600.0159375	-152.22525	36.41816016	4371.507	-297.3660938	-0.635820508
66.35	-187.1063125	-551.135125	-162.8487813	38.50128125	4337.228	-303.5123438	-0.6193429
66.4	-192.381	-500.847375	-173.047125	40.28057031	4300.7145	-309.527	-0.601776282
66.45	-198.2903438	-449.229125	-182.7778281	41.72040625	4262.0675	-314.1086875	-0.583168537
66.5	-204.7244844	-396.3732813	-192.0011406	42.78580078	4221.394	-318.6039063	-0.56357035
66.55	-211.5990781	-342.3170938	-200.6886094	43.44625391	4178.81275	-321.7358125	-0.543038237
66.6	-218.7988594	-287.1795	-208.817	43.6751875	4134.444	-324.8664375	-0.521629991
66.65	-226.2180469	-231.0110938	-216.3737813	43.45055859	4088.415	-326.706125	-0.499407535
66.7	-233.8085781	-173.9092188	-223.3513438	42.75566016	4040.85375	-328.608125	-0.476432605
66.75	-241.5372188	-115.9523984	-229.75	41.57923047	3991.89125	-329.2340625	-0.45276961
66.8	-249.4232969	-57.22507031	-235.5707031	39.91361328	3941.6555	-329.9085313	-0.42848139
66.85	-257.4909219	2.180648438	-240.8199531	37.76019922	3890.277	-329.2804063	-0.403632736
66.9	-265.8042813	62.19375391	-245.5032344	35.123375	3837.88225	-328.6420625	-0.378286418
66.95	-274.3374688	122.7077031	-249.6305625	32.01347852	3784.59875	-326.7029688	-0.352506415
67	-283.160875	183.6331406	-253.211875	28.44749219	3730.549	-324.706	-0.326354184
67.05	-292.1550313	244.8910469	-256.2619844	24.44713086	3675.85525	-321.4835938	-0.299891721
67.1	-301.4080625	306.36575	-258.7974844	20.03927148	3620.63325	-318.1953125	-0.273177696
67.15	-310.7405313	368.0170625	-260.8395313	15.2546123	3564.99775	-313.8055	-0.24627045
67.2	-320.1502188	429.6955	-262.413625	10.12941406	3509.0545	-309.4169688	-0.219224163
67.25	-329.4684688	491.3448438	-263.5493438	4.703562012	3452.90625	-304.0824375	-0.192091491
67.3	-338.662125	552.852125	-264.280375	-0.982081848	3396.645	-298.8264375	-0.16491987
67.35	-347.6118438	614.1259375	-264.6426875	-6.880894043	3340.358	-292.7808438	-0.137754055
67.4	-356.2494688	675.08825	-264.67475	-12.94746582	3284.12075	-286.8758125	-0.110632969
67.45	-364.4464375	735.6418125	-264.416875	-19.13307422	3228.00225	-280.3808438	-8.36E-02
67.5	-372.1586875	795.673125	-263.9107813	-25.38755078	3172.05925	-274.0480625	-5.67E-02
67.55	-379.3057813	855.11225	-263.195625	-31.66445117	3116.3415	-267.2855938	-2.99E-02
67.6	-385.8270313	913.854125	-262.3119063	-37.91284766	3060.88675	-260.6989375	-3.22E-03
67.65	-391.6230938	971.832625	-261.2965313	-44.08885938	3005.726	-253.8631406	2.32E-02
67.7	-396.6676563	1028.929375	-260.1866719	-50.14546094	2950.87925	-247.1918594	4.95E-02
67.75	-400.8922813	1085.067	-259.0135469	-56.040125	2896.3595	-240.3980625	7.56E-02
67.8	-404.2895313	1140.155	-257.80625	-61.73422266	2842.17175	-233.732	0.10156807
67.85	-406.7637188	1194.1005	-256.5884375	-67.18921875	2788.315	-227.0671406	0.127303533
67.9	-408.3593125	1246.83725	-255.3807344	-72.37414063	2734.782	-220.4795938	0.15285936
67.95	-409.0354688	1298.266875	-254.196125	-77.25835156	2681.561	-213.9527344	0.178243292
68	-408.8576563	1348.294375	-253.0430625	-81.8168125	2628.638	-207.3954844	0.20346453
68.05	-407.8444063	1396.8635	-251.9206719	-86.02851563	2575.99775	-200.9075938	0.228533384
68.1	-406.0716875	1443.870875	-250.823625	-89.87590625	2523.62475	-194.2680625	0.253460136
68.15	-403.5895938	1489.2705	-249.7369375	-93.34741406	2471.50525	-187.6660938	0.278254422
68.2	-400.544125	1532.965	-248.6405469	-96.43379688	2419.6295	-180.7558281	0.302924178
68.25	-397.0312813	1574.883375	-247.5043438	-99.129375	2367.9925	-173.7667813	0.327474797
68.3	-393.1906563	1614.961625	-246.29225	-101.4334844	2316.598	-166.3125156	0.35190776
68.35	-389.1579375	1653.122625	-244.9612031	-103.3477813	2265.4565	-158.6441719	0.376220931
68.4	-385.1094063	1689.31575	-243.4617031	-104.8777656	2214.59	-150.3354219	0.400406577
68.45	-381.2188125	1723.469375	-241.7386406	-106.0304453	2164.03225	-141.6382656	0.424451269
68.5	-377.6388125	1755.527625	-239.7327031	-106.8157656	2113.83	-132.1392969	0.448334941
68.55	-374.563125	1785.435875	-237.380625	-107.2458438	2064.043125	-122.0782422	0.472031092
68.6	-372.1220938	1813.12975	-234.6176719	-107.3334453	2014.748	-111.0792813	0.495505084
68.65	-370.5058438	1838.569125	-231.3780938	-107.0927266	1966.034375	-99.35845313	0.518715588
68.7	-369.8073438	1861.701	-227.5972344	-106.5381953	1918.00725	-86.61492188	0.541613601
68.75	-370.1749375	1882.487375	-223.2140938	-105.6859531	1870.786375	-73.03703125	0.564143009
68.8	-371.6491563	1900.888875	-218.1715	-104.5491406	1824.50675	-58.42032031	0.586239858
68.85	-374.24475	1916.86275	-212.421375	-103.1438906	1779.313625	-42.95779688	0.607835375
68.9	-377.9805938	1930.37925	-205.9233125	-101.4832734	1735.364375	-26.52003125	0.628854434
68.95	-382.8115625	1941.41875	-198.6488125	-99.57992188	1692.82425	-9.287023438	0.649218021
69	-388.682625	1949.943625	-190.5797969	-97.44647656	1651.863125	8.792109375	0.668844633
69.05	-395.4306875	1955.942875	-181.7130313	-95.09346875	1612.65675	27.51770313	0.687649954
69.1	-402.925125	1959.3845	-172.0594219	-92.53017969	1575.3785	46.87695313	0.705550412
69.15	-411.0195625	1960.28125	-161.6439688	-89.76473438	1540.1985	66.6875	0.722463681
69.2	-419.4838125	1958.60725	-150.5068906	-86.80486719	1507.281625	86.89553906	0.738310248
69.25	-428.0895	1954.362	-138.7024844	-83.65667969	1476.782375	107.2689609	0.753015153
69.3	-436.560625	1947.545875	-126.3013203	-80.32477344	1448.84075	127.7761406	0.766510114
69.35	-444.6595	1938.173125	-113.3853594	-76.81491406	1423.5815	148.1155781	0.778734321
69.4	-452.15	1926.24625	-100.0497344	-73.12935156	1401.1105	168.3766875	0.789635758
69.45	-458.7634063	1911.776375	-86.39608594	-69.27226563	1381.511625	188.1378281	0.799172972
69.5	-464.262	1894.7975	-72.53758594	-65.24826172	1364.846	207.6255156	0.807315223
69.55	-468.42125	1875.3105	-58.58821875	-61.06041016	1351.14925	226.29025	0.814043892
69.6	-471.08575	1853.363	-44.66841797	-56.71283594	1340.433125	244.5860156	0.819351942
69.65	-472.1085	1828.97325	-30.89138281	-52.21017578	1332.681625	261.79225	0.823245391
69.7	-471.3721563	1802.183875	-17.37254297	-47.55967578	1327.855875	278.6153438	0.82574131
69.75	-468.7899063	1773.050875	-4.214519043	-42.76869922	1325.891625	294.1082813	0.82686872
69.8	-464.3293125	1741.589375	8.482145508	-37.84428516	1326.704125	309.2854063	0.826666472
69.85	-458.0515625	1707.8845	20.63782422	-32.79878516	1330.187	322.9960313	0.825183853
69.9	-449.9932813	1671.9575	32.17943164	-27.64298633	1336.219625	336.5466563	0.822476816
69.95	-440.2915313	1633.8945	43.05885156	-22.39029102	1344.665625	348.5505625	0.818608876
70	-429.0179063	1593.74775	53.23627734	-17.05832617	1355.381625	360.5726875	0.813646837
70.05	-416.427625	1551.568625	62.69985156	-11.66178711	1368.214375	371.0373438	0.807662413
70.1	-402.673125	1507.463375	71.44875	-6.221842285	1383.01525	381.7530938	0.800725101
70.15	-388.00875	1461.478375	79.50882813	-0.758033752	1399.6315	390.9080313	0.792906362
70.2	-372.55375	1413.7055	86.91471094	4.708507324	1417.922625	400.4986563	0.78427194
70.25	-356.5328438	1364.214875	93.72360156	10.15139844	1437.752375	408.4935313	0.77488584
70.3	-340.0474375	1313.099875	99.9968125	15.54982422	1459.00325	417.0293438	0.764803132
70.35	-323.2799375	1260.4625	105.8129453	20.87779688	1481.565125	423.8994375	0.75407542
70.4	-306.2590313	1206.3755	111.2498672	26.11123242	1505.351875	431.3152188	0.742743372
70.45	-289.0804375	1150.933	116.3951875	31.22363672	1530.28775	436.9605625	0.730842684
70.5	-271.746875	1094.25025	121.3310156	36.19068359	1556.322125	443.05625	0.718397358
70.55	-254.319125	1036.408125	126.1420391	40.99121875	1583.41475	447.2702188	0.705426683
70.6	-236.8081875	977.5270625	130.9059297	45.59889063	1611.5495	451.8112188	0.691938674
70.65	-219.2394219	917.6865	135.6977188	49.99609375	1640.718625	454.3967188	0.677937514
70.7	-201.6222188	857.021375	140.5827344	54.16212109	1670.936125	457.1535625	0.66341727
70.75	-184.0695313	795.6325625	145.6216875	58.07917578	1702.221375	457.962	0.648369658
70.8	-166.6251875	733.604125	150.8660938	61.73425	1734.612625	458.8622188	0.632777481
70.85	-149.431875	671.0859375	156.3615156	65.11517578	1768.151125	457.9042188	0.616622354
70.9	-132.6513906	608.1621875	162.1463281	68.21359375	1802.892375	457.0110313	0.599879116
70.95	-116.5604375	544.950625	168.2545938	71.02273438	1838.89275	454.53775	0.582522323
71	-101.4846328	481.5770938	174.7191719	73.54045313	1876.221125	452.24575	0.564520603
71.05	-87.93667188	418.1275	181.5733125	75.7686875	1914.947625	448.8664375	0.545841998
71.1	-76.70939063	354.7456875	188.8630781	77.70778125	1955.1535	446.125375	0.526449062
71.15	-69.58884375	291.5135625	196.6660156	79.3678125	1996.928875	443.6233125	0.50630042
71.2	-70.67795313	228.556875	205.1610938	80.757875	2040.391	444.3796875	0.485341701
71.25	-78.87316406	165.9835938	214.5549219	81.8896875	2085.698	446.7544375	0.463498799
71.3	-89.45103125	103.8997656	224.9123438	82.77859375	2133.039	449.1606875	0.440683042
71.35	-86.42805469	42.43639844	235.8573125	83.44179688	2182.579	443.1604063	0.416816573
71.4	-89.366125	-18.33836719	247.1022813	83.89874219	2234.391	439.1343125	0.391864624
71.45	-85.01553125	-78.30123438	258.4661875	84.16938281	2288.52425	430.0865625	0.365803994
71.5	-86.63833594	-137.3407188	269.7791563	84.27729688	2344.9725	423.0759375	0.338637102
71.55	-84.17332813	-195.3957813	280.9209688	84.24297656	2403.71675	412.8152813	0.31037275
71.6	-84.70473438	-252.327	291.7234688	84.08932031	2464.69725	403.1525938	0.28103919
71.65	-83.46247656	-308.0824688	302.0615313	83.84051563	2527.8315	391.5264688	0.250675521
71.7	-85.58580469	-362.5431875	311.82825	83.51779688	2593.00625	380.746875	0.219335347
71.75	-85.34354688	-415.628	320.9043125	83.14234375	2660.0915	367.8219375	0.187080648
71.8	-86.97251563	-467.278375	329.1544375	82.73450781	2728.92475	355.1237813	0.153988909
71.85	-87.34307031	-517.3959063	336.4741875	82.31192188	2799.32175	340.9346563	0.120147727
71.9	-88.85604688	-565.91525	342.7573438	81.8908125	2871.074	326.7351875	8.57E-02
71.95	-88.77410938	-612.763125	347.9038438	81.4856875	2943.95375	310.99025	5.06E-02
72	-89.36438281	-657.877375	351.8200625	81.10792969	3017.711	295.1643125	1.52E-02
72.05	-88.57900781	-701.2088125	354.4330625	80.76747656	3092.081	277.989875	-2.06E-02
72.1	-88.06785938	-742.695875	355.67975	80.46917188	3166.784	260.6931875	-5.65E-02
72.15	-87.64315625	-782.285	355.5440625	80.21933594	3241.5325	242.8194844	-9.24E-02
72.2	-88.40735938	-819.938375	354.0437188	80.01600781	3316.04025	225.3805938	-0.128230606
72.25	-89.79078125	-855.617	351.2241875	79.86039844	3390.028	207.6264375	-0.163798027
72.3	-92.02240625	-889.297875	347.1368125	79.74676563	3463.22875	190.1873125	-0.198988134
72.35	-94.05616406	-920.9251875	341.8319063	79.66988281	3535.385	172.0146719	-0.233677275
72.4	-95.77984375	-950.4955	335.3484688	79.620625	3606.25025	153.63475	-0.2677467
72.45	-96.96171875	-977.9943125	327.7337813	79.58970313	3675.586	134.3945	-0.301081626
72.5	-98.15954688	-1003.401125	319.052875	79.56500781	3743.1665	115.1477422	-0.333573506
72.55	-99.35484375	-1026.70925	309.3921875	79.53395313	3808.781	95.34514844	-0.365120672
72.6	-100.6049688	-1047.92775	298.8470938	79.48384375	3872.2395	75.5683125	-0.395631642
72.65	-101.49175	-1067.063	287.511625	79.40095313	3933.37	55.13998438	-0.425023455
72.7	-101.9037813	-1084.11325	275.4755938	79.27078906	3992.0205	34.473	-0.453223179
72.75	-101.9220938	-1099.09175	262.8299063	79.07928125	4048.0575	13.26114063	-0.480166303
72.8	-101.9811563	-1112.035625	249.6803906	78.8150625	4101.3685	-7.9386875	-0.50579863
72.85	-102.2711797	-1122.955375	236.1418906	78.46534375	4151.8635	-29.2185	-0.530076613
72.9	-102.8155234	-1131.88575	222.334625	78.01976563	4199.477	-50.43352344	-0.552969006
72.95	-103.40325	-1138.8785	208.3665781	77.47015625	4244.169	-71.62628125	-0.574456155
73	-103.9171641	-1143.952875	194.3391875	76.80863281	4285.919	-92.97583594	-0.594528422
73.05	-104.3782109	-1147.1515	180.3390313	76.0305625	4324.729	-114.1284375	-0.61318632
73.1	-104.9143984	-1148.550875	166.4554375	75.13340625	4360.616	-135.4064375	-0.630438404
73.15	-105.5788906	-1148.17775	152.7650313	74.11532813	4393.618	-156.1351406	-0.646302557
73.2	-106.3110938	-1146.097	139.3425313	72.97835156	4423.785	-177.0585	-0.6608029
73.25	-106.9252266	-1142.3735	126.2392813	71.72696875	4451.183	-197.2562813	-0.673971276
73.3	-107.3572266	-1137.080625	113.5006563	70.36548438	4475.885	-217.7989063	-0.68584254
73.35	-107.5773281	-1130.27725	101.1502344	68.90210156	4497.973	-237.3369688	-0.696456576
73.4	-107.6660469	-1122.024	89.21238281	67.34672656	4517.531	-257.21375	-0.705853554
73.45	-107.7432656	-1112.408	77.69533594	65.71022656	4534.6505	-275.6553125	-0.71407731
73.5	-107.8687813	-1101.507875	66.61154688	64.00579297	4549.419	-294.3290625	-0.72117015
73.55	-108.0841797	-1089.40375	55.95685156	62.24530078	4561.929	-311.1919063	-0.727177059
73.6	-108.3900313	-1076.148875	45.72855078	60.44417969	4572.269	-328.2502813	-0.732139936
73.65	-108.7631094	-1061.863	35.90628125	58.61691406	4580.528	-343.2060313	-0.736102374
73.7	-109.2619844	-1046.600125	26.47390039	56.77773438	4586.787	-358.289375	-0.739102723
73.75	-109.8881719	-1030.47225	17.40198438	54.94169531	4591.1265	-370.9815	-0.741180266
73.8	-110.6815781	-1013.555625	8.666704102	53.12202734	4593.616	-383.7089375	-0.742368155
73.85	-111.5876406	-995.9218125	0.232283524	51.33236719	4594.324	-393.8554688	-0.742699918
73.9	-112.5507266	-977.66975	-7.93270459	49.58425781	4593.3065	-404.015875	-0.742201952
73.95	-113.4523125	-958.8828125	-15.870875	47.88831641	4590.617	-411.523	-0.740900481
74	-114.2864063	-939.6524375	-23.61918555	46.25376172	4586.294	-419.0065625	-0.738813879
74.05	-115.0309922	-920.05175	-31.21911523	44.68696484	4580.374	-423.7599063	-0.735960063
74.1	-115.7993203	-900.1868125	-38.70145703	43.19447656	4572.879	-428.3327188	-0.732349576
74.15	-116.5731719	-880.111125	-46.09471094	41.77920313	4563.8325	-430.1127813	-0.727993653
74.2	-117.4005313	-859.923	-53.41867188	40.44135156	4553.2445	-431.60025	-0.722897216
74.25	-118.2944219	-839.70625	-60.68817578	39.18275781	4541.1285	-430.3097188	-0.717067067
74.3	-119.3386094	-819.5334375	-67.90767969	37.99945313	4527.4895	-428.58875	-0.710505707
74.35	-120.4499531	-799.4675625	-75.07624219	36.88765625	4512.3395	-424.2318125	-0.703218695
74.4	-121.674375	-779.5894375	-82.18604688	35.84291406	4495.684	-419.3935938	-0.695209004
74.45	-122.8872656	-759.9755625	-89.22319531	34.85755859	4477.538	-412.1563125	-0.686483711
74.5	-124.0869063	-740.692875	-96.16985156	33.92402344	4457.914	-404.446875	-0.677049115
74.55	-125.1983047	-721.797	-103.0003594	33.03347266	4436.8345	-394.646375	-0.666915901
74.6	-126.160625	-703.3483125	-109.6880391	32.17803516	4414.323	-384.416375	-0.65609551
74.65	-126.9275469	-685.408875	-116.1985391	31.34646289	4390.414	-372.45775	-0.644604505
74.7	-127.4251953	-668.0263125	-122.4975938	30.5309707	4365.145	-360.1208438	-0.632461112
74.75	-127.6223594	-651.2625	-128.5435547	29.72295313	4338.5655	-346.4490625	-0.619689123
74.8	-127.4596875	-635.1488125	-134.2966875	28.9140625	4310.732	-332.4597813	-0.606315483
74.85	-126.9114766	-619.7225625	-139.7111094	28.09790234	4281.711	-317.551625	-0.59237229
74.9	-125.9903281	-605.0419375	-144.7434375	27.26838867	4251.577	-302.3622188	-0.577895618
74.95	-124.7433203	-591.1204375	-149.342	26.42215234	4220.4185	-286.5999688	-0.562927487
75	-123.3080234	-578.0055625	-153.4568906	25.55661914	4188.33075	-270.536125	-0.547514168
75.05	-121.8417344	-565.698125	-157.0275781	24.67104688	4155.4235	-254.1337188	-0.531708129
75.1	-120.5621797	-554.2286875	-159.9944531	23.76701563	4121.819	-237.3581563	-0.5155681
75.15	-119.5759844	-543.61275	-162.2903906	22.84780273	4087.652	-220.4510625	-0.49915906
75.2	-118.8996094	-533.8730625	-163.8560938	21.91887109	4053.072	-203.2396719	-0.482552693
75.25	-118.4976172	-524.99325	-164.6351875	20.9871582	4018.23975	-186.2574375	-0.465826366
75.3	-118.2466172	-516.99275	-164.5873438	20.06102344	3983.327	-169.1969063	-0.449062776
75.35	-118.0155859	-509.877	-163.6814063	19.151375	3948.512	-152.7738906	-0.432347698
75.4	-117.5600313	-503.625375	-161.9076406	18.26940039	3913.9795	-136.5928906	-0.415769861
75.45	-116.8651406	-498.2322188	-159.2673281	17.42776172	3879.91225	-121.4112266	-0.39941736
75.5	-115.9609297	-493.681375	-155.7744844	16.63994727	3846.49475	-106.5767656	-0.383378938
75.55	-114.9998672	-489.95125	-151.4465313	15.91962207	3813.9055	-92.82846875	-0.367740346
75.6	-114.0709609	-487.0300313	-146.3084688	15.27987402	3782.3205	-79.40789063	-0.352586513
75.65	-113.2641719	-484.8924375	-140.3898594	14.73487207	3751.9085	-67.1011875	-0.337998451
75.7	-112.5822969	-483.513375	-133.7297656	14.29748828	3722.83375	-55.16628125	-0.324054964
75.75	-112.0324375	-482.8584375	-126.3752656	13.97903418	3695.24725	-44.40655469	-0.310828975
75.8	-111.4773125	-482.8856563	-118.3865469	13.78984961	3669.29275	-34.15164844	-0.29838926
75.85	-110.8137656	-483.5745	-109.8355859	13.73939063	3645.09675	-25.19110938	-0.28679693
75.9	-109.9107656	-484.862	-100.8070703	13.83334961	3622.772	-16.87634375	-0.276105816
75.95	-108.7838984	-486.73	-91.393125	14.07710254	3602.40975	-9.859171875	-0.266359653
76	-107.5186016	-489.1232188	-81.6884375	14.47228418	3584.08375	-3.418015625	-0.257593771
76.05	-106.2765469	-492.0025938	-71.78605469	15.01889648	3567.846	1.935140625	-0.249832821
76.1	-105.2067344	-495.3051875	-61.77554688	15.71431445	3553.7305	6.894898438	-0.243092966
76.15	-104.4392109	-499.0010625	-51.74206641	16.55300391	3541.75175	11.01560938	-0.237380613
76.2	-104.02875	-503.0202813	-41.76744922	17.5264082	3531.907	14.88019531	-0.232694375
76.25	-103.9174375	-507.327625	-31.93341016	18.625125	3524.17575	18.0235	-0.22902363
76.3	-104.0271094	-511.8168438	-22.32317188	19.84375977	3518.52025	20.885125	-0.22635012
76.35	-104.1480781	-516.4871875	-13.02281152	21.15911719	3514.884	23.018875	-0.224645968
76.4	-104.1843281	-521.2755938	-4.119125488	22.55446484	3513.19325	24.83753906	-0.223875264
76.45	-104.0163672	-526.125875	4.302446289	24.01210742	3513.354	25.96054688	-0.223992519
76.5	-103.7906563	-530.991125	12.16384863	25.51324414	3515.25725	26.8915	-0.224944621
76.55	-103.5659063	-535.819125	19.39899023	27.03909375	3518.77625	27.36444922	-0.226670224
76.6	-103.5663281	-540.552625	25.95559766	28.5692793	3523.77275	27.88552344	-0.229102444
76.65	-103.7860156	-545.136	31.79410547	30.08499023	3530.098	28.15991406	-0.232169433
76.7	-104.2979063	-549.536875	36.88506641	31.56835156	3537.5975	28.60714844	-0.235796339
76.75	-104.973625	-553.6791875	41.20713281	33.00069141	3546.1085	28.85647852	-0.239904856
76.8	-105.7118516	-557.53225	44.74254297	34.36708203	3555.4665	29.23453906	-0.244415524
76.85	-106.3888438	-561.0553125	47.47963672	35.65349219	3565.50175	29.37547656	-0.249246676
76.9	-106.9233125	-564.195375	49.4109375	36.84725391	3576.044	29.60892969	-0.254316342
76.95	-107.3777969	-566.891125	50.53857813	37.93993359	3586.9215	29.62185156	-0.259541757
77	-107.8332969	-569.12125	50.87533984	38.92352344	3597.96325	29.84503711	-0.264841159
77.05	-108.4171328	-570.8334375	50.44788281	39.79575	3609.0035	29.96425195	-0.270134789
77.1	-109.1841328	-572.0035625	49.29228906	40.55463672	3619.88275	30.39862109	-0.27534625
77.15	-110.1079375	-572.582	47.45337109	41.20294922	3630.44875	30.72773633	-0.280402875
77.2	-111.1324609	-572.538625	44.97821094	41.74473047	3640.56	31.31454297	-0.28523711
77.25	-112.1466641	-571.827	41.91650391	42.18880078	3650.085	31.67831641	-0.289785961
77.3	-113.1076406	-570.441625	38.31810547	42.54445313	3658.9025	32.19949609	-0.293992118
77.35	-113.9402656	-568.3578125	34.23528516	42.82473828	3666.9015	32.41996875	-0.297802667
77.4	-114.6746406	-565.513625	29.7204082	43.04377734	3673.983	32.71530078	-0.301170762
77.45	-115.3397969	-561.9145625	24.82935156	43.21874219	3680.058	32.70146484	-0.30405455
77.5	-116.0225234	-557.535125	19.62107227	43.36607422	3685.051	32.77225	-0.306418302
77.55	-116.7555156	-552.3419375	14.15655078	43.50380859	3688.89825	32.55235156	-0.308232207
77.6	-117.5431719	-546.3280625	8.496270508	43.65085156	3691.54875	32.36119531	-0.309472788
77.65	-118.3355078	-539.488	2.697646973	43.8245625	3692.964	31.84789063	-0.310122194
77.7	-119.0762266	-531.8	-3.186109619	44.04268359	3693.1185	31.23648438	-0.310168672
77.75	-119.7026719	-523.2588438	-9.10828418	44.32174609	3691.9945	30.24297656	-0.309604874
77.8	-120.2000156	-513.8463125	-15.02594043	44.67516797	3689.587	29.04420313	-0.308428485
77.85	-120.5742891	-503.5645625	-20.90182422	45.11589063	3685.897	27.48426563	-0.306640954
77.9	-120.8896875	-492.4109688	-26.69983203	45.65380078	3680.9345	25.69979688	-0.304247416
77.95	-121.1613125	-480.393375	-32.38823828	46.29528516	3674.71725	23.6455625	-0.301256487
78	-121.4701016	-467.481375	-37.93654688	47.04429297	3667.2685	21.35367188	-0.29767991
78.05	-121.8553125	-453.7145313	-43.31885938	47.90125781	3658.618	18.92353125	-0.293531924
78.1	-122.3394531	-439.0692813	-48.51055078	48.86391016	3648.801	16.25269531	-0.288829443
78.15	-122.9040859	-423.55675	-53.49489453	49.92621875	3637.85725	13.522125	-0.283591486
78.2	-123.4588281	-407.1995313	-58.25901563	51.07626953	3625.82975	10.48650781	-0.277838306
78.25	-124.0438516	-389.9993125	-62.79859375	52.30313672	3612.764	7.476609375	-0.271591328
78.3	-124.5782422	-371.9455313	-67.11133594	53.59037891	3598.70525	4.125371094	-0.264871815
78.35	-125.1373438	-353.0820938	-71.20201563	54.91932813	3583.70025	0.920597656	-0.257701432
78.4	-125.6791016	-333.4091875	-75.07473438	56.26737109	3567.7935	-2.584335938	-0.250100761
78.45	-126.2541016	-312.9286875	-78.7395625	57.61291016	3551.0295	-5.832335938	-0.242090476
78.5	-126.8630313	-291.6745313	-82.20527344	58.93036328	3533.4505	-9.324210938	-0.233689714
78.55	-127.5078125	-269.6535	-85.48490625	60.19366406	3515.09725	-12.43923438	-0.224917117
78.6	-128.1979063	-246.8946875	-88.59082031	61.37740625	3496.007	-15.75171875	-0.215789394
78.65	-128.9054531	-223.3986406	-91.53883594	62.45456641	3476.21625	-18.59856641	-0.206323079
78.7	-129.6434766	-199.1985313	-94.3440625	63.40039453	3455.75625	-21.60551758	-0.196532019
78.75	-130.3742656	-174.3081719	-97.0239375	64.18986719	3434.65825	-24.07526563	-0.186430077
78.8	-131.1331563	-148.75075	-99.5940625	64.80105859	3412.9475	-26.66035938	-0.176028372
78.85	-131.8764219	-122.5564844	-102.0707656	65.21342969	3390.6485	-28.6554375	-0.165337616
78.9	-132.6898594	-95.73302344	-104.4670156	65.40959766	3367.7815	-30.70441016	-0.154366646
78.95	-133.4999531	-68.327875	-106.7953047	65.37525	3344.36625	-32.13482031	-0.143124125
79	-134.4035781	-40.32561328	-109.0655078	65.09894531	3320.41825	-33.57742578	-0.131616718
79.05	-135.3102031	-11.80466016	-111.2859141	64.57501953	3295.954	-34.40794141	-0.119851781
79.1	-136.2905156	17.24352734	-113.4628125	63.79841016	3270.98625	-35.22084375	-0.107835027
79.15	-137.2775156	46.79201953	-115.6003984	62.77082813	3245.5295	-35.48578125	-9.56E-02
79.2	-138.31225	76.80867188	-117.7021875	61.49701563	3219.5945	-35.72318359	-8.31E-02
79.25	-139.3304375	107.2699609	-119.7692969	59.98514844	3193.19525	-35.50310156	-0.070336022
79.3	-140.334625	138.1306719	-121.8023047	58.24760547	3166.34325	-35.27062109	-5.74E-02
79.35	-141.314375	169.3754063	-123.7987266	56.30099219	3139.052	-34.69001563	-4.42E-02
79.4	-142.2720625	200.9827813	-125.7561406	54.16200781	3111.33475	-34.11253125	-3.08E-02
79.45	-143.2211875	232.8828281	-127.6672188	51.85423828	3083.2065	-33.29053906	-1.72E-02
79.5	-144.1351094	265.0873125	-129.5257578	49.40084375	3054.683	-32.49066797	-3.39E-03
79.55	-145.0316406	297.5531563	-131.3218125	46.8258125	3025.783	-31.6041875	1.06E-02
79.6	-145.9316094	330.2293125	-133.0457969	44.15765625	2996.526	-30.72335547	0.024757028
79.65	-146.8221094	363.0924688	-134.6838594	41.42266406	2966.9345	-29.88965625	3.91E-02
79.7	-147.7418594	396.1125625	-136.2237031	38.64705469	2937.03425	-29.07745313	5.36E-02
79.75	-148.6312656	429.2438438	-137.6504063	35.85858984	2906.85325	-28.4540332	6.82E-02
79.8	-149.5459219	462.45725	-138.9509063	33.08149609	2876.42225	-27.87639453	8.29E-02
79.85	-150.4309844	495.7056875	-140.1099063	30.34005664	2845.7745	-27.60216797	9.77E-02
79.9	-151.3326563	528.9490625	-141.114375	27.65477148	2814.947	-27.3933125	0.112661383
79.95	-152.1950156	562.1575	-141.9500469	25.04512695	2783.9785	-27.5874082	0.127642396
80	-153.0354844	595.2654375	-142.6056719	22.5268457	2752.911	-27.8733418	0.142664875
80.05	-153.8521719	628.26625	-143.0688906	20.11267383	2721.788	-28.61676953	0.157706797
80.1	-154.6418281	661.085125	-143.3302031	17.81196094	2690.65525	-29.46192578	0.172744843
80.15	-155.4390781	693.701	-143.3791875	15.62970801	2659.56025	-30.76297656	0.187755459
80.2	-156.2119688	726.0333125	-143.2076563	13.56990625	2628.552	-32.15448633	0.202714088
80.25	-157.0110156	758.048125	-142.8077969	11.63097949	2597.6805	-33.9605	0.217596061
80.3	-157.8018906	789.723375	-142.1734688	9.808334961	2566.998	-35.85317188	0.232375977
80.35	-158.6754063	820.9725	-141.300125	8.095231445	2536.55575	-38.06530469	0.247028522
80.4	-159.5705781	851.7611875	-140.1831719	6.48309375	2506.40725	-40.31288281	0.261527939
80.45	-160.5612813	882.0304375	-138.8210313	4.959079102	2476.60525	-42.78166406	0.275848879
80.5	-161.5886563	911.726875	-137.2126406	3.511268555	2447.2025	-45.23783594	0.289965977
80.55	-162.7553125	940.8008125	-135.3597813	2.124666504	2418.2515	-47.767875	0.303854405
80.6	-164.0108438	969.196	-133.2636563	0.785007935	2389.804	-50.21566016	0.317489526
80.65	-165.4071563	996.8380625	-130.929375	-0.522953186	2361.91	-52.57555859	0.330847806
80.7	-166.9139688	1023.694625	-128.3615781	-1.813261719	2334.62	-54.79376563	0.343905586
80.75	-168.5877188	1049.687	-125.5689531	-3.098213623	2307.981	-56.74760156	0.356641178
80.8	-170.4245781	1074.76425	-122.5584297	-4.38942334	2282.038	-58.46988672	0.36903343
80.85	-172.4407813	1098.87175	-119.341375	-5.695521973	2256.8355	-59.75817969	0.3810619
80.9	-174.6351563	1121.930875	-115.9273828	-7.022411621	2232.413	-60.74130859	0.392708458
80.95	-177.020375	1143.9125	-112.3305391	-8.374040039	2208.8095	-61.12629297	0.403955151
81	-179.6234219	1164.723125	-108.5625625	-9.749029297	2186.06	-61.12685938	0.414786237
81.05	-182.4315781	1184.326	-104.6383984	-11.14439063	2164.19625	-60.36977344	0.425187344
81.1	-185.4752969	1202.632375	-100.5706172	-12.55251172	2143.24775	-59.16039063	0.435145054
81.15	-188.7487813	1219.619	-96.37482031	-13.96243652	2123.24025	-57.06342969	0.444647998
81.2	-192.2606563	1235.193375	-92.06426563	-15.35931641	2104.1965	-54.46270703	0.45368599
81.25	-196.0393281	1249.317625	-87.65328125	-16.72536914	2086.13625	-50.86110547	0.462250586
81.3	-200.0886094	1261.931125	-83.15366406	-18.03942188	2069.07575	-46.70289453	0.4703345
81.35	-204.428125	1272.965375	-78.57738281	-19.27783984	2053.030125	-41.47603516	0.477931446
81.4	-209.0696563	1282.37625	-73.93350781	-20.41494141	2038.01025	-35.63800391	0.485036798
81.45	-214.0150313	1290.118875	-69.23075781	-21.42275977	2024.026875	-28.72953906	0.491646126
81.5	-219.3274531	1296.1195	-64.47457422	-22.27242969	2011.088	-21.14132422	0.497756193
81.55	-224.9810938	1300.34875	-59.66749609	-22.93589844	1999.20225	-12.50400391	0.503363444
81.6	-231.0203438	1302.752125	-54.81080078	-23.38348438	1988.37575	-3.163976563	0.508465486
81.65	-237.4426875	1303.285375	-49.90133594	-23.58748047	1978.61675	7.164160156	0.513058937
81.7	-244.2867969	1301.91675	-44.93492578	-23.52198828	1969.9335	18.21757422	0.517140296
81.75	-251.567875	1298.588125	-39.90158594	-23.16370508	1962.335125	30.16384375	0.520705558
81.8	-259.2917813	1293.274375	-34.79078125	-22.49129883	1955.834125	42.84988672	0.523749163
81.85	-267.4903438	1285.941	-29.58616992	-21.48767188	1950.446125	56.27842188	0.526264049
81.9	-276.1545313	1276.5895	-24.27239844	-20.13896875	1946.189375	70.43414063	0.528241638
81.95	-285.3154688	1265.154375	-18.82731445	-18.43777539	1943.086875	85.15367969	0.529671382
82	-294.9642188	1251.642625	-13.23028613	-16.38006738	1941.1655	100.5993594	0.530540647
82.05	-305.1151563	1236.032375	-7.454274902	-13.96597949	1940.4575	116.3814844	0.530834158
82.1	-315.742875	1218.307875	-1.475627686	-11.20391797	1941.002	132.8615313	0.530533387
82.15	-326.8415625	1198.472125	4.734776367	-8.104475586	1942.842375	149.4262813	0.529617824
82.2	-338.381875	1176.5185	11.20142871	-4.684809082	1946.029	166.63275	0.528063539
82.25	-350.3529688	1152.464	17.95407617	-0.968649963	1950.615875	183.6605938	0.525844801
82.3	-362.6836563	1126.28625	25.01511719	3.019258301	1956.665625	201.256875	0.522931763
82.35	-375.35125	1098.04575	32.41142969	7.246467773	1964.243875	218.3825	0.519293093
82.4	-388.2655625	1067.732875	40.16035547	11.67871484	1973.4235	235.9659375	0.514893987
82.45	-401.4028125	1035.37525	48.28283984	16.27835156	1984.278	252.8090313	0.509699411
82.5	-414.626	1001.008813	56.78949219	21.00331641	1996.88875	269.9778125	0.503670431
82.55	-427.8679063	964.6725	65.69045313	25.81282227	2011.33475	286.0926875	0.496769297
82.6	-441.0226563	926.4014375	74.98546875	30.662	2027.7	302.402375	0.488955834
82.65	-453.9974063	886.2421875	84.67409375	35.50795703	2046.0645	317.3806875	0.480191777
82.7	-466.6249688	844.2595	94.74238281	40.30811719	2066.51125	332.3727813	0.470437228
82.75	-478.7824688	800.514125	105.1739688	45.01778125	2089.11575	345.7315625	0.459656112
82.8	-490.3428125	755.047875	115.9394453	49.59949219	2113.952	358.95225	0.44781288
82.85	-501.151125	707.944125	127.0076797	54.01444141	2141.083	370.2863125	0.434877287
82.9	-511.0850625	659.284375	138.3336719	58.22949609	2170.569	381.3034688	0.420820093
82.95	-519.9069063	609.1285625	149.8688281	62.21385156	2202.4545	390.1815625	0.405619999
83	-527.539	557.58125	161.5518125	65.94082031	2236.7765	398.568375	0.389258681
83.05	-533.821875	504.7293438	173.3192969	69.39010938	2273.5545	404.65025	0.371726443
83.1	-538.6030625	450.662125	185.0967344	72.54454688	2312.7985	410.081375	0.353018199
83.15	-541.7535625	395.4753438	196.8078438	75.39467188	2354.4955	413.068	0.33313919
83.2	-543.15325	339.2770625	208.3675938	77.93167969	2398.6215	415.2850625	0.312100468
83.25	-542.7314375	282.1601875	219.6914531	80.15442188	2445.1275	415.0035625	0.289924327
83.3	-540.3860625	224.248625	230.6897031	82.06778906	2493.952	413.882	0.266639306
83.35	-536.1071875	165.6680625	241.2747031	83.67932031	2545.01	410.25875	0.242285157
83.4	-529.83275	106.4963281	251.3569219	84.99932031	2598.201	405.7975	0.216908685
83.45	-521.63125	46.88321875	260.85325	86.04514063	2653.402	398.9375313	0.190567508
83.5	-511.4940938	-13.04891406	269.6824375	86.83502344	2710.47675	391.278625	0.163325311
83.55	-499.5512813	-73.19939063	277.7705	87.38960938	2769.2685	381.4092188	0.1352557
83.6	-485.859875	-133.402375	285.0509688	87.73095313	2829.61025	370.8473125	0.106437354
83.65	-470.6195625	-193.5855	291.4662813	87.88317969	2891.317	358.3408125	7.70E-02
83.7	-453.988875	-253.5714375	296.9706875	87.87103125	2954.19775	345.3346563	4.69E-02
83.75	-436.0787813	-313.2554688	301.5275625	87.71748438	3018.04975	330.6412188	0.016376716
83.8	-417.0641875	-372.4965	305.1100625	87.44408594	3082.6665	315.5915313	-0.014530247
83.85	-397.1989375	-431.1700938	307.7034688	87.07308594	3147.8355	299.2065	-4.57E-02
83.9	-376.624	-489.1501875	309.304875	86.62228906	3213.3455	282.6410625	-0.077077958
83.95	-355.488625	-546.3165625	309.9195625	86.107375	3278.984	265.029625	-0.108517553
84	-333.9398125	-602.515125	309.5628125	85.54175781	3344.543	247.3334219	-0.139935185
84.05	-312.1859375	-657.6309375	308.256375	84.9330625	3409.8175	228.9024219	-0.17123291
84.1	-290.4304375	-711.550375	306.0351563	84.2879375	3474.61125	210.5444063	-0.202316842
84.15	-268.849875	-764.14075	302.9392188	83.60767188	3538.73525	191.7782813	-0.233096247
84.2	-247.6383906	-815.2993125	299.0198125	82.8886875	3602.0115	173.197875	-0.263485594
84.25	-226.9520781	-864.881125	294.33125	82.12675	3664.27375	154.5114063	-0.293404363
84.3	-207.1079063	-912.7973125	288.9386875	81.30864844	3725.36925	136.1552188	-0.322778687
84.35	-188.312125	-958.912625	282.9122813	80.4240625	3785.16	118.0786094	-0.351541225
84.4	-170.8309375	-1003.151	276.3321563	79.45578906	3843.52425	100.4593984	-0.379632509
84.45	-154.8674531	-1045.394625	269.2796875	78.38529688	3900.35925	83.47186719	-0.407001652
84.5	-140.7434063	-1085.53	261.845625	77.19257031	3955.57925	67.05949219	-0.433605997
84.55	-128.7440547	-1123.484125	254.1213594	75.85476563	4009.11975	51.67492969	-0.459412911
84.6	-119.1412344	-1159.177	246.2079375	74.352	4060.936	37.00869531	-0.4843991
84.65	-112.1125938	-1192.500625	238.2015156	72.66042188	4111.006	23.6510625	-0.508552128
84.7	-107.7594844	-1223.38875	230.1992188	70.75903906	4159.3265	10.98440625	-0.531868588
84.75	-106.0095547	-1251.75725	222.2834219	68.62986719	4205.9155	-0.313679688	-0.554355392
84.8	-106.5928828	-1277.578	214.5255	66.25321094	4250.807	-11.22657031	-0.576026767
84.85	-108.9895859	-1300.740875	206.96525	63.61643359	4294.048	-21.12146094	-0.596903967
84.9	-112.6137656	-1321.211875	199.6168125	60.70755078	4335.69	-31.30315234	-0.617010115
84.95	-116.8726328	-1338.955125	192.4590156	57.51916406	4375.788	-40.97314453	-0.636369982
85	-121.3230547	-1353.9045	185.4497031	54.04994531	4414.385	-51.49932813	-0.655003801
85.05	-125.6048594	-1366.045	178.5229063	50.30092578	4451.5195	-61.84050781	-0.672928504
85.1	-129.4273125	-1375.33375	171.6032656	46.28064844	4487.208	-73.35885938	-0.6901522
85.15	-132.6319063	-1381.76075	164.6035313	41.99998047	4521.456	-84.84360938	-0.706676684
85.2	-135.1124688	-1385.292625	157.4370156	37.4775625	4554.2425	-97.59829688	-0.722492802
85.25	-136.9099063	-1385.939125	150.01675	32.73633398	4585.534	-110.2785078	-0.737584001
85.3	-138.1317344	-1383.679625	142.2660469	27.80216016	4615.272	-124.0800938	-0.751923016
85.35	-138.8886563	-1378.522875	134.1160313	22.70917773	4643.385	-137.6421094	-0.765476448
85.4	-139.3862344	-1370.49	125.5125	17.49143164	4669.7845	-152.0727969	-0.778201897
85.45	-139.8546719	-1359.5725	116.4147422	12.18987988	4694.372	-166.0067344	-0.79005338
85.5	-140.5394063	-1345.826375	106.8000625	6.849103516	4717.039	-180.4857969	-0.80097921
85.55	-141.6008281	-1329.2505	96.65882813	1.510647461	4737.6745	-194.24375	-0.810927146
85.6	-143.2104688	-1309.893625	85.99586719	-3.776274414	4756.164	-208.3232813	-0.819842627
85.65	-145.47625	-1287.802	74.82709375	-8.965394531	4772.3975	-221.5375625	-0.827673273
85.7	-148.5440156	-1262.9955	63.18024219	-14.0079541	4786.266	-234.9110938	-0.834367318
85.75	-152.41625	-1235.558	51.09041016	-18.85882422	4797.6695	-247.3651875	-0.839877436
85.8	-157.0667031	-1205.544625	38.59962891	-23.47100195	4806.515	-259.9504531	-0.844158871
85.85	-162.4652188	-1172.989875	25.75191797	-27.80522852	4812.72	-271.6888125	-0.847172482
85.9	-168.4634219	-1137.996375	12.59416797	-31.81912695	4816.21	-283.6300625	-0.848882665
85.95	-174.9060313	-1100.614625	-0.829639465	-35.47879297	4816.924	-294.891125	-0.849259862
86	-181.464	-1060.934625	-14.47941895	-38.75294531	4814.8065	-306.584375	-0.84827744
86.05	-187.789375	-1019.040063	-28.325125	-41.61757031	4809.8115	-317.9178125	-0.84591368
86.1	-193.4287656	-975.010125	-42.3466875	-44.04995703	4801.898	-330.041625	-0.842148011
86.15	-198.0914375	-928.9345625	-56.53550781	-46.03902734	4791.028	-342.1138125	-0.836962564
86.2	-201.6022188	-880.9115	-70.88495313	-47.57337109	4777.164	-355.1221875	-0.830338763
86.25	-204.0350938	-831.0465	-85.38753906	-48.65278516	4760.2715	-368.0075	-0.822259668
86.3	-205.4789375	-779.42025	-100.0242031	-49.28075	4740.316	-381.6511875	-0.812708297
86.35	-206.2585	-726.1789375	-114.7666406	-49.46971484	4717.271	-394.8029688	-0.801670892
86.4	-206.8314219	-671.4014375	-129.5635781	-49.23025	4691.113	-408.221875	-0.789136167
86.45	-207.758125	-615.2118125	-144.3460313	-48.58430078	4661.836	-420.493125	-0.775100211
86.5	-209.4867188	-557.7103125	-159.0206875	-47.56309375	4629.447	-432.4661875	-0.759565627
86.55	-212.3583906	-499.0124375	-173.4845781	-46.19905859	4593.9775	-442.7525625	-0.742546532
86.6	-216.5756719	-439.2387188	-187.6224531	-44.52670703	4555.478	-452.4475313	-0.724066587
86.65	-222.1476406	-378.49375	-201.325125	-42.58546094	4514.028	-460.215625	-0.704162829
86.7	-228.9516563	-316.8885313	-214.4864063	-40.41627344	4469.725	-467.4605938	-0.682881594
86.75	-236.7043125	-254.5685313	-227.0205625	-38.06184375	4422.692	-472.8258438	-0.660281322
86.8	-245.154125	-191.6329531	-238.8525313	-35.56486328	4373.0655	-477.9234375	-0.63642691
86.85	-254.1117031	-128.2049531	-249.9307813	-32.97120313	4321	-481.2083125	-0.611392196
86.9	-263.3976875	-64.38855859	-260.2115469	-30.32090039	4266.656	-484.3858125	-0.585254278
86.95	-272.8418125	-0.331095703	-269.6718125	-27.65801953	4210.2065	-485.7519063	-0.558096357
87	-282.392125	63.848375	-278.2929063	-25.0212207	4151.825	-487.062375	-0.530001725
87.05	-292.1638125	128.0501563	-286.0673438	-22.44647852	4091.692	-486.3911563	-0.501058063
87.1	-302.3229063	192.154375	-292.9832813	-19.96783008	4029.9865	-485.4910938	-0.471351837
87.15	-312.9130938	256.0292188	-299.0363438	-17.61344727	3966.895	-482.3781875	-0.440973516
87.2	-323.7358438	319.583625	-304.2268438	-15.40984668	3902.59825	-479.068375	-0.410011173
87.25	-334.8079375	382.6608125	-308.5694063	-13.37637012	3837.2815	-473.531625	-0.378555234
87.3	-346.1544688	445.1880938	-312.0782813	-11.52955469	3771.12225	-467.7176875	-0.346692464
87.35	-357.7821875	507.0249375	-314.7765938	-9.879749023	3704.2995	-459.61825	-0.314510557
87.4	-369.6285	568.0808125	-316.6885	-8.432608398	3636.98275	-451.2071875	-0.282092677
87.45	-381.6248438	628.236625	-317.8478125	-7.189226563	3569.3405	-440.58275	-0.2495219
87.5	-393.6965938	687.39075	-318.2909063	-6.146933105	3501.53	-429.6549063	-0.216875357
87.55	-405.7529063	745.4404375	-318.0603125	-5.296667969	3433.70475	-416.6518438	-0.184228974
87.6	-417.69625	802.270625	-317.2021875	-4.628151855	3366.005	-403.3675	-0.151651874
87.65	-429.3674063	857.800125	-315.7674063	-4.12463916	3298.566	-388.2382188	-0.119210716
87.7	-440.6375313	911.9201875	-313.811625	-3.768610596	3231.5065	-372.9034375	-8.70E-02
87.75	-451.3086875	964.5264375	-311.3930625	-3.539912354	3164.939	-356.0195	-5.50E-02
87.8	-461.2120313	1015.5615	-308.5746875	-3.415395996	3098.959	-339.0461875	-2.33E-02
87.85	-470.2482813	1064.897	-305.4181563	-3.372893066	3033.6525	-320.8363438	8.09E-03
87.9	-478.2335313	1112.482375	-301.98675	-3.386525635	2969.089	-302.590625	0.039076396
87.95	-485.0842188	1158.212625	-298.3392188	-3.433923096	2905.3285	-283.463875	6.97E-02
88	-490.7373438	1202.016125	-294.5335625	-3.490408691	2842.41575	-264.2784375	9.98E-02
88.05	-495.1693125	1243.822875	-290.6154375	-3.533442139	2780.386	-244.5052813	0.129538089
88.1	-498.431625	1283.536875	-286.6275	-3.543974121	2719.2635	-224.5672188	0.158805059
88.15	-500.4699688	1321.11275	-282.5965313	-3.501656494	2659.06575	-204.3070469	0.187612855
88.2	-501.2932813	1356.482	-278.5488438	-3.392010986	2599.804	-183.8451875	0.215957071
88.25	-500.8642813	1389.569	-274.4949688	-3.201658447	2541.48525	-163.3443906	0.243835826
88.3	-499.2575313	1420.33475	-270.442875	-2.919953369	2484.114	-142.5752969	0.271248443
88.35	-496.497	1448.692375	-266.3833125	-2.539358643	2427.69375	-121.9982969	0.298194991
88.4	-492.6050938	1474.609375	-262.3045313	-2.058800781	2372.23075	-101.0931797	0.324674291
88.45	-487.646125	1498.051875	-258.1802656	-1.475866089	2317.73325	-80.63444531	0.350684332
88.5	-481.6816875	1518.958125	-253.9827656	-0.794222534	2264.2155	-59.77626953	0.37622022
88.55	-474.8580313	1537.29575	-249.6675	-1.92E-02	2211.6975	-39.52431641	0.401274403
88.6	-467.283125	1553.00775	-245.1884844	0.840163025	2160.20925	-18.75910938	0.425834288
88.65	-459.097125	1566.10075	-240.4855938	1.772399536	2109.78825	1.266164063	0.449883937
88.7	-450.3989375	1576.509125	-235.500125	2.765477295	2060.4875	21.87421094	0.473399737
88.75	-441.3134063	1584.225375	-230.1632188	3.804288818	2012.368125	41.64025391	0.496354173
88.8	-431.9210625	1589.226875	-224.4100625	4.872044922	1965.509	62.01324219	0.518711065
88.85	-422.279625	1591.499625	-218.1716094	5.952507813	1919.996625	81.42408594	0.540430386
88.9	-412.419625	1591.03025	-211.3874844	7.028085938	1875.9365	101.3977891	0.561463047
88.95	-402.3714063	1587.811625	-203.9977656	8.082186523	1833.439	120.2902813	0.581757206
89	-392.1383125	1581.83425	-195.9532188	9.096845703	1792.632125	139.6707813	0.601252669
89.05	-381.734	1573.10575	-187.209875	10.05899316	1753.64725	157.8710938	0.619886978
89.1	-371.1328438	1561.63675	-177.7362969	10.95151953	1716.62725	176.4530156	0.637592487
89.15	-360.3179375	1547.4135	-167.5094844	11.76451074	1681.717375	193.7782031	0.654299998
89.2	-349.2768125	1530.4745	-156.5192813	12.48725	1649.068375	211.3794375	0.669937088
89.25	-337.9500313	1510.836125	-144.7664375	13.1092373	1618.82875	227.6534531	0.684432691
89.3	-326.31825	1488.516	-132.2654531	13.62934863	1591.148625	244.0916875	0.697714378
89.35	-314.4190313	1463.549	-119.039625	14.03970508	1566.171125	259.2216875	0.709713087
89.4	-302.2024375	1435.937	-105.1242578	14.34276367	1544.03625	274.4605	0.720360824
89.45	-289.6959688	1405.75125	-90.56333594	14.54093848	1524.872375	288.4095	0.729595089
89.5	-276.8766875	1373.02125	-75.41172656	14.63791406	1508.801375	302.41325	0.737356298
89.55	-263.7722188	1337.796625	-59.73222266	14.64078125	1495.930125	315.182875	0.743591896
89.6	-250.3962969	1300.12	-43.59468359	14.55787598	1486.35525	328.0006875	0.74825415
89.65	-236.8063281	1260.056	-27.07369141	14.40253223	1480.1555	339.6701563	0.751303785
89.7	-223.05225	1217.641375	-10.2483252	14.18698145	1477.39725	351.4309375	0.752707507
89.75	-209.2430156	1172.97225	6.802055664	13.92364844	1478.126875	362.16425	0.752441424
89.8	-195.4918906	1126.09125	23.99636914	13.62903516	1482.379625	373.0891875	0.750487198
89.85	-181.9442344	1077.0935	41.25829688	13.31771191	1490.1705	383.14225	0.746836151
89.9	-168.7545938	1026.027313	58.51305859	13.00607715	1501.503375	393.53125	0.741485179
89.95	-156.1266875	972.990875	75.69488281	12.7099248	1516.364875	403.2265	0.734439461
90	-144.2846094	918.08875	92.74263281	12.44353906	1534.732125	413.4366875	0.725708847
90.05	-133.4940469	861.3680625	109.6079844	12.22026465	1556.56775	423.1639688	0.715310389
90.1	-124.0186172	802.967	126.2509141	12.05451465	1581.83	433.633625	0.703263509
90.15	-116.1545781	742.941	142.6460469	11.95597168	1610.46775	443.8033125	0.689592263
90.2	-110.0937813	681.4135625	158.7752969	11.93466113	1642.429375	454.9099063	0.67432124
90.25	-105.8485156	618.517875	174.6284688	11.99870801	1677.65675	465.65475	0.657478054
90.3	-103.0791719	554.3076875	190.184875	12.15331836	1716.095	477.121375	0.639089484
90.35	-101.1089219	488.9138125	205.4117188	12.40203125	1757.67825	487.5923125	0.619187371
90.4	-99.13723438	422.4846875	220.242625	12.74563379	1802.337125	497.99975	0.597805614
90.45	-96.63075	355.0819063	234.5965313	13.18325391	1849.982875	506.642125	0.574987409
90.5	-93.57505469	286.883625	248.3824531	13.71430078	1900.5135	514.969375	0.550782355
90.55	-90.34425781	217.9650625	261.5303438	14.33280664	1953.807125	521.5825625	0.525249712
90.6	-87.59186719	148.4877969	273.9935938	15.03145215	2009.73375	528.397	0.49845241
90.65	-85.89828906	78.57145313	285.7628438	15.80488477	2068.15425	533.92175	0.470457829
90.7	-85.61332813	8.330898438	296.8484375	16.6449375	2128.93375	540.054	0.441331174
90.75	-86.85667188	-62.08167969	307.28175	17.53968164	2191.9375	544.913125	0.411137713
90.8	-89.24014063	-132.556625	317.0863125	18.48229492	2257.04125	550.1450625	0.379937514
90.85	-91.9425625	-202.9199063	326.2728438	19.46131055	2324.11825	553.300625	0.347791606
90.9	-94.14030469	-273.0876563	334.8162813	20.4680918	2393.045	555.9540625	0.314759409
90.95	-94.96507031	-342.8860625	342.6717813	21.49338672	2463.6845	555.578625	0.280906916
91	-94.11975	-412.1915625	349.7711875	22.52906445	2535.89225	554.1125	0.246303271
91.05	-91.99252344	-480.865875	356.0621563	23.56786328	2609.50475	549.616625	0.211026733
91.1	-89.42207031	-548.7588125	361.518375	24.60470508	2684.35475	544.629125	0.175157239
91.15	-87.30865625	-615.763625	366.1589688	25.63599023	2760.2665	537.4263125	0.138778375
91.2	-86.08805469	-681.736	370.0287813	26.65787109	2837.07825	530.3313125	0.10196759
91.25	-85.71650781	-746.52875	373.1848438	27.67132422	2914.6305	521.1511563	0.064800778
91.3	-85.7019375	-810.032125	375.6692813	28.67764648	2992.78075	511.7183438	0.02734597
91.35	-85.49014844	-872.1064375	377.5068438	29.67847461	3071.38725	499.699875	-1.03E-02
91.4	-84.78132031	-932.6186875	378.7010938	30.68087109	3150.31625	486.9299375	-4.82E-02
91.45	-83.8610625	-991.456	379.2577813	31.69103711	3229.43	471.6525625	-8.61E-02
91.5	-83.32107813	-1048.487875	379.1981875	32.71677734	3308.59825	455.9869375	-0.124034439
91.55	-83.76671875	-1103.611625	378.564875	33.76630469	3387.69325	438.5101875	-0.161953406
91.6	-85.33786719	-1156.707375	377.4126875	34.85241797	3466.60225	420.89575	-0.199786333
91.65	-87.77450781	-1207.653625	375.7865625	35.98409766	3545.219	401.5269375	-0.237482501
91.7	-90.34101563	-1256.377	373.7090313	37.17330078	3623.44825	381.4232188	-0.274996199
91.75	-92.43671875	-1302.726625	371.168125	38.43155469	3701.192	359.10625	-0.312280622
91.8	-93.68142188	-1346.643375	368.1317188	39.76850391	3778.3515	335.5179375	-0.349288166
91.85	-94.23329688	-1388.032875	364.5580625	41.19333203	3854.81525	309.9271563	-0.385965699
91.9	-94.46651563	-1426.814125	360.4178125	42.71645313	3930.468	283.328375	-0.4222576
91.95	-94.82214063	-1462.907375	355.6905	44.34348047	4005.186	255.4771563	-0.458104615
92	-95.51386719	-1496.234125	350.3719688	46.07802344	4078.8445	226.9440313	-0.493446768
92.05	-96.51233594	-1526.73525	344.4519688	47.92468359	4151.317	197.6209063	-0.528222949
92.1	-97.578375	-1554.34975	337.919625	49.88271875	4222.4745	167.509	-0.562371218
92.15	-98.60398438	-1579.016875	330.7480938	51.94944922	4292.185	136.8400313	-0.595827616
92.2	-99.59421094	-1600.713	322.9162188	54.11889844	4360.311	105.3946328	-0.628526081
92.25	-100.7520625	-1619.365375	314.3994063	56.38264063	4426.712	73.91142188	-0.660398672
92.3	-102.3030703	-1634.999	305.191	58.72823438	4491.2425	41.94117188	-0.691375557
92.35	-104.3712578	-1647.537125	295.2848438	61.14312891	4553.759	10.51407813	-0.721387393
92.4	-106.8752734	-1657.004	284.6859688	63.60714063	4614.115	-21.31958594	-0.750363826
92.45	-109.525	-1663.364125	273.3859063	66.10200781	4672.1675	-52.38960938	-0.778235967
92.5	-112.0507891	-1666.634875	261.3774844	68.60458594	4727.7685	-84.05499219	-0.804932508
92.55	-114.2062734	-1666.82575	248.6394844	71.09042969	4780.771	-114.8029609	-0.830382705
92.6	-116.0188594	-1663.9605	235.1611094	73.53308594	4831.0205	-146.1210313	-0.854512138
92.65	-117.5303125	-1658.034875	220.9309844	75.90413281	4878.3645	-176.1151875	-0.877247619
92.7	-118.9884844	-1649.122375	205.9588594	78.176625	4922.645	-206.3920313	-0.898513393
92.75	-120.4479609	-1637.247125	190.2597031	80.32064063	4963.713	-234.8432031	-0.918237555
92.8	-122.0202031	-1622.453875	173.866625	82.30742969	5001.417	-263.3765625	-0.936347912
92.85	-123.5542656	-1604.812375	156.8110938	84.10942969	5035.621	-289.808625	-0.952778449
92.9	-125.0430703	-1584.3795	139.137	85.69961719	5066.1875	-316.278875	-0.967463995
92.95	-126.4345469	-1561.213375	120.8855938	87.05405469	5092.998	-340.4454063	-0.980346919
93	-127.766125	-1535.4305	102.1130234	88.14791406	5115.9345	-364.5380625	-0.991371331
93.05	-129.0187656	-1507.092625	82.87589063	88.96264063	5134.9	-386.128875	-1.000490472
93.1	-130.3165938	-1476.28625	63.24532422	89.480625	5149.803	-407.5264375	-1.007660553
93.15	-131.6219844	-1443.132125	43.29370703	89.6888125	5160.574	-426.24975	-1.012848563
93.2	-132.933625	-1407.737	23.10435742	89.57673438	5167.153	-444.7288125	-1.016025811
93.25	-134.165625	-1370.211875	2.756891602	89.13819531	5169.5045	-460.50725	-1.017175188
93.3	-135.2517969	-1330.676875	-17.66253906	88.37317969	5167.603	-476.0755	-1.016284497
93.35	-136.106375	-1289.255625	-38.07391406	87.28277344	5161.446	-488.9910625	-1.013353113
93.4	-136.8269531	-1246.072125	-58.38912109	85.87420313	5151.0425	-501.6625625	-1.008385418
93.45	-137.458375	-1201.27075	-78.5215625	84.15765625	5136.4275	-511.6224063	-1.001397862
93.5	-138.1808906	-1154.98275	-98.37521875	82.14925	5117.647	-521.2192188	-0.992412702
93.55	-139.0276094	-1107.366125	-117.8556328	79.8660625	5094.773	-528.0511875	-0.98146511
93.6	-140.0909844	-1058.568125	-136.86325	77.33180469	5067.894	-534.472125	-0.968596702
93.65	-141.3140625	-1008.728563	-155.3049688	74.56914063	5037.122	-538.2103125	-0.953861908
93.7	-142.669625	-958.0081875	-173.0899063	71.60646094	5002.584	-541.6190625	-0.937321457
93.75	-144.0160625	-906.5620625	-190.138875	68.47451563	4964.4305	-542.546625	-0.919047601
93.8	-145.2150469	-854.541375	-206.3790313	65.20389844	4922.822	-543.3306875	-0.899117185
93.85	-146.1276406	-802.1199375	-221.7525781	61.82703516	4877.938	-541.8940625	-0.877616447
93.9	-146.6775469	-749.44325	-236.208125	58.37538672	4829.9635	-540.452375	-0.854633881
93.95	-146.7845781	-696.686	-249.7059688	54.88266406	4779.0985	-536.993125	-0.83026543
94	-146.4382813	-643.9919375	-262.2118125	51.38151172	4725.545	-533.594875	-0.80460756
94.05	-145.6447813	-591.5393125	-273.699625	47.90076172	4669.5155	-528.29875	-0.777762316
94.1	-144.5027031	-539.47425	-284.1456563	44.47206641	4611.223	-523.0129688	-0.749831208
94.15	-143.12425	-487.9474063	-293.5296875	41.12089844	4550.8895	-515.8515625	-0.720920543
94.2	-141.6971719	-437.1233438	-301.8309063	37.87086328	4488.735	-508.5472813	-0.691135715
94.25	-140.3738906	-387.1656875	-309.0295313	34.74443359	4424.9905	-499.3116875	-0.660586753
94.3	-139.3233438	-338.2074688	-315.104625	31.75948047	4359.8845	-489.7795	-0.62938326
94.35	-138.7047031	-290.3899375	-320.0374063	28.93124414	4293.655	-478.2994375	-0.597638991
94.4	-138.6118594	-243.881875	-323.809375	26.26878516	4226.5395	-466.3933125	-0.565467712
94.45	-138.9868125	-198.7739219	-326.4096563	23.78183984	4158.783	-452.6776875	-0.53298647
94.5	-139.7469688	-155.2455156	-327.8365313	21.47409961	4090.627	-438.6088125	-0.500311299
94.55	-140.6695938	-113.3854219	-328.0999688	19.34488281	4022.3175	-423.0232813	-0.467559764
94.6	-141.6351875	-73.33670313	-327.2233125	17.39223633	3954.0925	-407.2452188	-0.434846206
94.65	-142.4415781	-35.21510938	-325.2398125	15.61036426	3886.18725	-390.2389375	-0.402283366
94.7	-143.0514375	0.863154297	-322.1920938	13.98982422	3818.827	-373.1142188	-0.369979346
94.75	-143.4241875	34.79463281	-318.1260625	12.52128516	3752.22925	-354.9370625	-0.338038621
94.8	-143.620875	66.51554688	-313.0913125	11.19096973	3686.6	-336.59475	-0.306560132
94.85	-143.6316094	95.9205625	-307.1371563	9.984990234	3622.136	-317.3316875	-0.275638448
94.9	-143.5635938	122.9537813	-300.3142813	8.888161133	3559.0225	-297.80225	-0.245362584
94.95	-143.3482813	147.5227031	-292.6713125	7.88579541	3497.43525	-277.5020313	-0.215817188
95	-143.0252813	169.5750469	-284.2607188	6.960553711	3437.5385	-256.8904063	-0.18708124
95.05	-142.5123438	189.0532031	-275.1323125	6.098916016	3379.486	-235.7166875	-0.159229132
95.1	-141.816	205.9336563	-265.3416875	5.286232422	3323.42075	-214.2294063	-0.132329586
95.15	-140.9253125	220.1674688	-254.939375	4.509231934	3269.47475	-192.3900469	-0.106446357
95.2	-139.9194063	231.7308125	-243.9781563	3.758597656	3217.76925	-170.1620781	-0.081638025
95.25	-138.8277969	240.5945313	-232.5021563	3.02297998	3168.415	-147.7530156	-5.80E-02
95.3	-137.7527031	246.7742656	-220.5565625	2.297234375	3121.51425	-124.8801719	-3.55E-02
95.35	-136.7919375	250.2571563	-208.1764375	1.576639282	3077.1605	-101.9909844	-1.42E-02
95.4	-135.8808281	251.0553281	-195.4010781	0.858902344	3035.44075	-78.6238125	5.84E-03
95.45	-135.0635781	249.2159531	-182.2630625	0.14546463	2996.4325	-55.54029688	2.45E-02
95.5	-134.2032813	244.7236719	-168.8023906	-0.560380981	2960.20825	-32.042875	4.19E-02
95.55	-133.2913438	237.6521563	-155.0540469	-1.252606323	2926.83	-9.180421875	0.057923058
95.6	-132.205375	228.020125	-141.0619844	-1.924766846	2896.3545	13.98932813	7.25E-02
95.65	-130.9175625	215.91925	-126.8651328	-2.566355957	2868.82675	36.16689063	8.57E-02
95.7	-129.4700703	201.3882188	-112.5088516	-3.165772461	2844.28625	58.60638281	0.09747859
95.75	-127.8676875	184.5126719	-98.02914063	-3.710333984	2822.76	79.81025	0.107784219
95.8	-126.2573125	165.359875	-83.46622656	-4.187513184	2804.2715	101.2898281	0.116629364
95.85	-124.6024688	144.0456875	-68.85050781	-4.583205566	2788.8325	121.3204688	0.124008341
95.9	-123.0287422	120.6464609	-54.21830078	-4.884513672	2776.4515	141.5932813	0.129917319
95.95	-121.4499219	95.26064063	-39.59790625	-5.078529785	2767.1265	160.2107344	0.134357581
96	-119.9428438	68.03338281	-25.02552539	-5.153052734	2760.8525	178.9696875	0.13733178
96.05	-118.3976563	39.04221875	-10.53277734	-5.098398438	2757.6135	195.8534063	0.138848222
96.1	-116.8618516	8.433390625	3.841452881	-4.907487305	2757.3905	212.7769219	0.138916527
96.15	-115.3034375	-23.64510156	18.06252148	-4.573863281	2760.15175	227.6473438	0.137552667
96.2	-113.8240234	-57.09306641	32.09118945	-4.09426416	2765.863	242.5221875	0.13477365
96.25	-112.5012188	-91.7554375	45.89630078	-3.46948999	2774.4775	255.318875	0.130602958
96.3	-111.3864063	-127.4781406	59.44292969	-2.702452148	2785.94675	268.0927188	0.125064528
96.35	-110.5741406	-164.1131563	72.70228906	-1.799230347	2800.21075	278.7741563	0.118188279
96.4	-110.0171563	-201.5142969	85.64079688	-0.77070697	2817.208	289.3824375	0.110004585
96.45	-109.7852813	-239.5139375	98.22821875	0.371012726	2836.8655	297.86975	0.100549581
96.5	-109.7092188	-277.968125	110.4275234	1.608935059	2859.10775	306.1670625	0.089860392
96.55	-109.8010156	-316.6973438	122.2005703	2.9256875	2883.8475	312.27475	7.80E-02
96.6	-109.9045156	-355.531875	133.5029219	4.298456055	2910.993	318.0543125	6.50E-02
96.65	-110.0788984	-394.3346875	144.2905	5.704633789	2940.438	321.6674688	5.08E-02
96.7	-110.2162109	-432.9227813	154.5166563	7.11815332	2972.07275	324.8944375	3.57E-02
96.75	-110.3857891	-471.1140625	164.1354375	8.513666016	3005.77125	326.021	1.95E-02
96.8	-110.5608281	-508.7683125	173.1021875	9.863928711	3041.40375	326.7614063	2.47E-03
96.85	-110.7951406	-545.688375	181.3741563	11.14189355	3078.8265	325.5465625	-1.54E-02
96.9	-111.0599531	-581.751	188.9093438	12.32188086	3117.89025	323.9460938	-3.41E-02
96.95	-111.3362344	-616.7725	195.6679531	13.37893359	3158.433	320.540625	-5.35E-02
97	-111.6391406	-650.5775	201.6114063	14.28962891	3200.28925	316.7219063	-7.35E-02
97.05	-111.9752188	-683.019625	206.7026406	15.03463477	3243.28025	311.2888438	-9.40E-02
97.1	-112.4315313	-713.9549375	210.9110938	15.59614453	3287.2245	305.4955313	-0.115002038
97.15	-112.9827656	-743.2106875	214.20775	15.95987695	3331.931	298.3001875	-0.136336311
97.2	-113.7210781	-770.655625	216.5698594	16.11777148	3377.20625	290.7674688	-0.157934889
97.25	-114.7257344	-796.13725	217.9794375	16.06319727	3422.8495	282.1023125	-0.179703005
97.3	-116.0483984	-819.5013125	218.4252969	15.79616211	3468.65975	273.134375	-0.201545526
97.35	-117.6183125	-840.639375	217.8974531	15.32101172	3514.432	263.1975313	-0.223365903
97.4	-119.3957578	-859.4250625	216.3890781	14.64765137	3559.96075	252.8930781	-0.24506734
97.45	-121.2919922	-875.7031875	213.8918906	13.78870605	3605.0385	241.6975938	-0.266552283
97.5	-123.3014922	-889.395125	210.4017969	12.76518359	3649.457	230.0647656	-0.287722858
97.55	-125.3414219	-900.3673125	205.9145938	11.59888672	3693.0065	217.649	-0.308480779
97.6	-127.3624063	-908.515125	200.4295781	10.31788477	3735.4775	204.69325	-0.328727529
97.65	-129.3300156	-913.7525	193.9464688	8.95340625	3776.65975	191.0496563	-0.348364588
97.7	-131.2554219	-915.99075	186.4714375	7.54101416	3816.3445	176.8345938	-0.367293801
97.75	-133.1184531	-915.123375	178.0123281	6.116087891	3854.32375	162.034	-0.385417448
97.8	-134.8837969	-911.104	168.5824063	4.718591797	3890.39125	146.6141875	-0.40263863
97.85	-136.5412656	-903.885875	158.1977344	3.387945801	3924.345	130.7195	-0.418861982
97.9	-138.108125	-893.367	146.8809375	2.164283936	3955.9855	114.1773281	-0.433993506
97.95	-139.5849844	-879.5275	134.6566406	1.087444214	3985.11975	97.26464063	-0.447941617
98	-141.0264375	-862.3053125	121.5580938	0.195501404	4011.55925	79.71989063	-0.460617033
98.05	-142.4610938	-841.6906875	107.6213828	-0.475709991	4035.1245	61.94714063	-0.4719341
98.1	-143.9459219	-817.655	92.89203125	-0.893238953	4055.64275	43.57892188	-0.481810277
98.15	-145.5322813	-790.1591875	77.41828125	-1.028212769	4072.95275	25.12078125	-0.490168165
98.2	-147.2365469	-759.2213125	61.25598828	-0.855867737	4086.903	6.087703125	-0.496934446
98.25	-149.0628594	-724.8488125	44.46176953	-0.3569086	4097.35525	-12.905625	-0.502041979
98.3	-151.0019063	-687.0361875	27.09931445	0.482938904	4104.183	-32.48976563	-0.505428596
98.35	-153.0387656	-645.8093125	9.229230469	1.671366333	4107.27425	-51.935375	-0.507039018
98.4	-155.1426563	-601.198375	-9.081135742	3.209822021	4106.529	-71.98625	-0.506823023
98.45	-157.3288438	-553.245125	-27.76771094	5.093741699	4101.86225	-91.76621875	-0.504737638
98.5	-159.5695313	-501.9979375	-46.76049609	7.31066748	4093.2025	-112.1367813	-0.500745552
98.55	-161.9181875	-447.49325	-65.99221094	9.843597656	4080.49475	-132.0734063	-0.494817308
98.6	-164.3778906	-389.8068438	-85.38955469	12.66646191	4063.6955	-152.5451875	-0.486929051
98.65	-167.0421094	-329.0089063	-104.8815313	15.7515498	4042.781	-172.3507813	-0.477065457
98.7	-170.0094219	-265.178375	-124.3886484	19.06157227	4017.7385	-192.5607813	-0.465217244
98.75	-173.3219219	-198.4065	-143.8349688	22.55517188	3988.577	-211.8381719	-0.451384915
98.8	-177.0541563	-128.7692031	-163.1380156	26.18916211	3955.318	-231.4315469	-0.435575006
98.85	-181.2027969	-56.41108203	-182.2226094	29.91365625	3918.00375	-249.8396406	-0.41780428
98.9	-185.8006406	18.6191875	-201.0083594	33.67880859	3876.6885	-268.5130313	-0.398095295
98.95	-190.8275625	96.16649219	-219.4260625	37.43230469	3831.447	-285.790875	-0.376480778
99	-196.261375	176.1145938	-237.4035469	41.11995313	3782.36475	-303.2855313	-0.352998686
99.05	-202.0877656	258.3450625	-254.8798594	44.68975	3729.54575	-319.1911875	-0.327696393
99.1	-208.3084531	342.6956563	-271.7925938	48.08886328	3673.1025	-335.2498125	-0.300625649
99.15	-214.9375469	429.0660625	-288.090125	51.26938281	3613.16425	-349.500125	-0.27184704
99.2	-221.9873125	517.2822813	-303.7191563	54.18348828	3549.8665	-363.8300625	-0.241424368
99.25	-229.469125	607.19625	-318.6379375	56.79026953	3483.361	-376.1239375	-0.209429718
99.3	-237.3884531	698.660375	-332.8020625	59.05200391	3413.8015	-388.427125	-0.175937256
99.35	-245.7669688	791.495875	-346.1800313	60.93617969	3341.3575	-398.4950938	-0.141028664
99.4	-254.6130625	885.564125	-358.7370938	62.41869141	3266.198	-408.4944375	-0.10478662
99.45	-263.9128125	980.6706875	-370.4519063	63.48025	3188.50525	-416.1155313	-6.73E-02
99.5	-273.6897188	1076.6475	-381.3014688	64.10861719	3108.45975	-423.5852188	-2.87E-02
99.55	-283.8870938	1173.346125	-391.273875	64.30047266	3026.25225	-428.6033125	1.10E-02
99.6	-294.5881563	1270.524	-400.3570938	64.05814063	2942.06875	-433.3717188	5.17E-02
99.65	-305.6899688	1368.07425	-408.5471563	63.39301563	2856.1045	-435.643125	9.33E-02
99.7	-317.2994375	1465.77775	-415.8419063	62.322	2768.54825	-437.6186875	0.135563827
99.75	-329.257125	1563.42925	-422.2467188	60.87116797	2679.59525	-437.084625	0.17855348
99.8	-341.7028438	1660.861125	-427.7660625	59.07030859	2589.43275	-436.2011875	0.222124464
99.85	-354.52125	1757.886375	-432.4111875	56.958875	2498.2525	-432.8490313	0.266179405
99.9	-367.765875	1854.321125	-436.19325	54.57723047	2406.238	-429.1203438	0.310625229
[truncated: 70,002 more rows]
