# Supplementary material for: Accurate time-series forecasting of floating platform motion via a reinforced fusion CNN–BiLSTM–attention model
Source: PLoS One. 2026 Feb 2;21(2):e0342081. doi: 10.1371/journal.pone.0342081 (PMC12863529; doi:10.1371/journal.pone.0342081)
Supplement: S2 Fig — . (ZIP) [file pone.0342081.s002.zip]

Archive with 25 entries (25 files):
- S2 Figure/figure1.tif
- S2 Figure/figure10.tif
- S2 Figure/figure11.tif
- S2 Figure/figure12.tif
- S2 Figure/figure13.tif
- S2 Figure/figure14.tif
- S2 Figure/figure15.tif
- S2 Figure/figure16.tif
- S2 Figure/figure17.tif
- S2 Figure/figure18.tif
- S2 Figure/figure19.tif
- S2 Figure/figure2.tif
- S2 Figure/figure20.tif
- S2 Figure/figure21.tif
- S2 Figure/figure22.tif
- S2 Figure/figure23.tif
- S2 Figure/figure24.tif
- S2 Figure/figure25.tif
- S2 Figure/figure3.tif
- S2 Figure/figure4.tif
- S2 Figure/figure5.tif
- S2 Figure/figure6.tif
- S2 Figure/figure7.tif
- S2 Figure/figure8.tif
- S2 Figure/figure9.tif
